# Supplementary material for: Lokiarchaea are close relatives of Euryarchaeota, not bridging the gap between prokaryotes and eukaryotes
Source: PLoS Genet. 2017 Jun 12;13(6):e1006810. doi: 10.1371/journal.pgen.1006810 (PMC5484517; doi:10.1371/journal.pgen.1006810)
Supplement: S1 Dataset — Concatenated alignments used in this study: the 6 AU-relevant Woese’s proteins (phylip format), the 25 AU-relevant eocyte proteins (phylip format), the 36 universal markers (phylip format) used for the Lokiarchaea analyses, the 34 universal markers (phylip format) used for the Thorarchaea analysis, and the two DNA-dependent RNA polymerase large subunits with the new dataset (fasta format) and with the Asgards archaea (phylip format). The positions of each individual markers within the concantenations are indicated within a text file. The alignment of EF2 performed with PRANK is included (fasta format). (ZIP) [file pgen.1006810.s040.zip]

Archive with 17 entries (14 files):
- Dataset S1/
- Dataset S1/Combine_10_AU_relevant_eocyte_noEFG.phy
- Dataset S1/.DS_Store
- __MACOSX/
- __MACOSX/Dataset S1/
- __MACOSX/Dataset S1/._.DS_Store
- Dataset S1/Concatenation_All36proteins.phy
- Dataset S1/Concatenation_RNApol.fasta
- __MACOSX/Dataset S1/._Concatenation_RNApol.fasta
- Dataset S1/Combine_6_AU_relevant_Woese.phy
- Dataset S1/individual_markers_positions_in_concat.txt
- __MACOSX/Dataset S1/._individual_markers_positions_in_concat.txt
- Dataset S1/Combine_11_AU_relevant_eocyte.phy
- Dataset S1/Concatenation_All34-Thor.phy
- Dataset S1/Concatenation_RNApol_asgards.phy
- Dataset S1/EF2_PRANK-alignment.fa
- __MACOSX/Dataset S1/._EF2_PRANK-alignment.fa
