# Supplementary material for: Lokiarchaea are close relatives of Euryarchaeota, not bridging the gap between prokaryotes and eukaryotes
Source: PLoS Genet. 2017 Jun 12;13(6):e1006810. doi: 10.1371/journal.pgen.1006810 (PMC5484517; doi:10.1371/journal.pgen.1006810)
Supplement: S1 Dataset — Concatenated alignments used in this study: the 6 AU-relevant Woese’s proteins (phylip format), the 25 AU-relevant eocyte proteins (phylip format), the 36 universal markers (phylip format) used for the Lokiarchaea analyses, the 34 universal markers (phylip format) used for the Thorarchaea analysis, and the two DNA-dependent RNA polymerase large subunits with the new dataset (fasta format) and with the Asgards archaea (phylip format). The positions of each individual markers within the concantenations are indicated within a text file. The alignment of EF2 performed with PRANK is included (fasta format). (ZIP) [file pgen.1006810.s040.zip › Dataset S1/Concatenation_All36proteins.phy]

81   8367
Acidianus_hospitali      MVNIVRLLNL LGKDLNDVLF NLKSEELEIE INSDRLDMLS PEGIKRAVDG ILGRKLSRPY
Acidilobus_saccharo      MVTLRRLVET TGDIVEEALF RLKCEYLSVE INPDRPDMFI SEGIARAVRG IESIELTRPY
Aciduliprofundum_bo      MPVIRELRRF --DKFVKDVN MLGADELRVE FFPDRPDLYT IEGVVRAIRG FWGIEKIRPY
Aeropyrum_pernix         MPVIRRLESL TGGELEELLF RLKCEVLEVE VNPDRPDMYI GEGIARAVKG IAGVEEQRPY
Arabidopsis_tha          MPTISRLFAA LGEKFEELCF SFGIEIYKIE IPANRPDLLC LEGLAQSLRV FIEKQEIRPF
Archaeoglobus_fulgid     MPVVTELERL VGDTILSRLP MLGCDHVDVE FFPNRPDLYS VEGVARALRG FLGIEKVRPR
Bacillus_subtilis        ---MFWLEDY VDAVLAEKIT RAGIEILELG LTPNRADAMN MLGVAYEVAA ILDTEVANPL
Bacteroides_thetaiota    ---MNWLKEY VNDETAAALT SIGLEVLEVD ITPNRADACS HYGVARDLYA YLIQNGACPH
Borrelia_burgdorferi     ---------- ---------- ---------- ---------- ---------- ----------
Ca_Nitrososphaera        -----RLKKF IPDKVLDMLP FVALDVIRVE YNPNRPDFSS DYGIARALRG LLEIETIRPH
Caldiarchaeum_subte      MPVVNKLRRL VGEEISDNLA ALGMSILRVE YNPNRPDFSS VYGVAAALRS YLGIETIRPH
Caldivirga_maquilin      MPTIEDLSSI ARSRLREVVE VLKGEYAAIE LNYDRPDLFS AEGLGRAIGI YLG-SRYRPY
Campylobacter_jejuni     ---MIWLNDW LEDKIAKTLN SIGIELIEVE LTPNRGDCLS IYGIARDLAA ALNLNL----
Cenarchaeum_symbios      ---------- ----MAEAIP YLGLDRLRVE YSPNRPDYST DYGIAMGLQG LLGVRRIRPY
Chlamydia_trachomatis    ---MLLLQKF FSEEILQACD RIGIEPLECS LTPNLGHCAS LLGLAREISF LSPVSLACPV
Desulfurococcus_kam      MPVIRDIEAL LGEKLYKGLT KLKCEILEYE ANHDRPDLFS AEGLARALRP FLGLEGGRPY
Dictyostelium_dis        MPKVNILYKA LGEQFEDLCF AFGVEIYKID VSANRYDLLC LEGIARALNV YNHKASVRPV
Entamoeba_histolytica    MPTISYLFKL IGKEFDEVCF QYGIEIYKIE VGANRYDLLC VEGIAICLKT FLKMREVRPI
Escherichia_coli         ---MKWLREW VNDALANQIT MAGLETIEIS VTPNRADCLG IIGVARDVAV LNQLPLACPR
Ferroglobus_placidu      MPVVTELEEL VGEEILEKLP MLGCDHVDVE FFPNRPDLYS VEGVARALKG FMDIEFVRPR
Ferroplasma_acidarm      MVVIKDLIHE IGSKLSDFAG IIGYSEVKLE FNPDRPDLFS FYALKSNMKI FYDGNYERPY
Fervidicoccus_fonti      MPVLQRLAKF IEEELSNLLF NLKSELLEVE VNSDRPDLYI SEGLGRAIKG LLGKKKSRPQ
Halalkalicoccus_jeo      MPVVDELRQL TGDRLKDDLF GLGLEDLQFE FAPDRLDRLS VEGVARSLRY QYGEERERPY
Haloarcula_marismort     MPVVDELRYL TGDELKSDLF NLGLEEFQLE FAPDRLDRLS VEGVARSLRY HYGDDRERPY
Halobacterium_NRC        MPVVDELRRL TGDELRQDLF GLGIEDFKLE FEADRLDRLS VEGIARSLRY HAGDDRDRPY
Haloferax_volcanii       MPVVDELRRL TGEEFKDDLF ALGLEAFQLE FGPDRLDRLS VEGVARSLRY QYGDARERPY
Homo_sapiens             MPTVSLLFQA LGEEFDELCF EFGLELYKID VPANRYDLLC LEGLVRGLQV FKERIKIRPF
Hyperthermus_butyli      MPVLRRVEEV IGDQALKLME RLKIEYVVAE LEVDRPDMYS LEGIGRQVKG LLGVERTRPY
Ignicoccus_hospital      MPVVTDLERL AREDLRPVLE ALKLEELTYE APHDRADLFS AEGLGRALGV FLGYREYRPY
Ignisphaera_aggrega      MPVVRRILGL IGDRLRDVLF NLKCETIAIE VQSDRIDMFS TEGIAYAARL YLGLEKKRPY
Leishmania_infant        MPTLAYICRL IGEEFNDLCF QFGLELYKID TPANRHDLLT AEGMACALKV FMGTMPVRDY
Loki1                    VPTIERLERL VGKELEYDLQ WIGLDKIKVE YSPNRPDFSS PEGIARSLKG YYEIELVRPY
Loki2                    ---------- ---------- ---------- ---------- ---------- ----------
Loki3                    MPTYQDFNRL IPDEIKEEFP YFGVPNVSIE VFANRPDNLS VEGLARSYAG FSERKLYRPY
Metallosphaera_cupr      MPTINILKDL TGQELEEYLF RLKSEEYSIE VNADRLDMLS LGGIVRALKG ITEQELSRPY
Metallosphaera_sedu      MPTINILQDM TGQELVDYLF KLKSEEYSIE VNADRLDMLS LGGIVRALKG ITGKELSRPY
Methanobacterium_AL      MPVINYFNKV LGKKLIELLP MIGSDNVKVE FFPNRPDYYS VDGIARTVRG FLGIETIRPF
Methanocaldococcus_j     MPTINDLERL VNEFIEEKFP MMGVEIIQFS INPNRPDYLS AEGLARGFRG IIGIETTRPY
Methanocella_paludi      MATVTDLVRL IGDKLRDDLF ELGLEDVTFE VTSDRADLLC EEGIALMLRA YYGIKTVRPF
Methanococcus_marip      MPTINDLERL SNKMIEDRFP MMGVEMVQFS INPDRPDYLS VEGLARGFRG FMGINTTRPY
Methanocorpusculum_      MPIVKYLTRL TGETIRSSLP MMGSEQTDVQ FFPNRPDLYS AEGTARALRG YLGIETIRPY
Methanoculleus_mari      MAIITYLERL AGQTIIDRVP MIGADHVDVE FFPNRPDLYS PEGVARAMRG FLGIEEIRPF
Methanohalobium_eve      MPVITDLESL TSDTIVEQIP MMGADYIDIE FFPDRPDLYS VEGVARALRG FLNIETIRPY
Methanomassilii_MlumB10  MPVVTDLTGL LGDTLLERVP QLGADEISIE FFPDRPDLYC VEGAARALRT FLGFEKVRPQ
Methanoplanus_petro      MPVIKYLVRL TGDTIVDRLP MMGSDQIDVE FFPNRPDLFS VEGVARSMRG FLGIETIRPY
Methanosaeta_thermo      MPVVRDLEEM VGELIIERLP MMGADYIDVE FFPDRPDLYS AEGVARALQG FLGIRPVRPI
Methanosarcina_aceti     MPVITDLEKL TGETIIKRVP MIGADYVDIE FFPDRPDLYS VEGAARAMRG FLDLETIRPF
Methanosphaera_stadt     MPVINELFEQ LGDELINILP MISSDEVKAE FFPNRPDYYS VEGIVRSLKG YLELEKIRPY
Methanosphaerula_pa      MTIITYLTTL IGETILDRLP MIGSDHADVE FFPDRPDLFS TEGVARAMRG FLGIETIRPF
Methanospirillum_hun     MPVVSYLERL CGKTIIDHLP MIGSDQVDVE FFPSRVDLYS TEGVARAMRG FLELETVRPY
Methanothermobacter_     MPVITDLKEL -GEKLLDVLP MMGSDSIKVE FFPNRPDLLS VEGVARSLRG FLGIEKVRPY
Methanothermus_ferv      MPVITELRKL -GEEIIETLP MLGCDVLKVE FFPNRPDNFS VEGISRSLKG FLGMELIRPF
Methanotorris_igneu      MPTINDLERL VNAFIEEKFP MMGVEFIQFS INPNRPDYLS AEGLARGFRG FIGIETTRPY
Nitrosoarchaeum_kor      MPVVERLQKL IGKQISDLLP FLGLDLIRIE YSPNRPDYST DLGIALGLQG LLGIKTIRPF
Nitrosoarchaeum_lim      MPVVERLQKL LGKQISDNLP FLGLDKVRIE YSPNRPDYST DLGIALGLQG LFGIKVIRPF
Nitrosopumilus_mari      MPVVESLQKL IGKQIADFLP FLGLDLVRIE YSPNRPDYST DFGIALGMQG LLGIKTVRPF
Picrophilus_torridus     MVVIRYLRTS FGDYLNKFSD IIGFSDIKVE LNPDRPDLFS FYAINNAIKT YYHNNFNDRY
Plasmodium_falcip        MPTISDLFEK LGEKLLDVCF DFGLEIYKIE VPANRYDLIC VEGLCRALKN FMCKFDRRGY
Pyrobaculum_aerophil     MPVIDDLERL TGEEIAKLFE YIKGERLRIE VTHDRPDHFS AEGLAKTLKG IAEIEVERPY
Pyrobaculum_calidif      MPVIDDLERL VGEEIVKLLE YVKCERVRLE VTHDRPDHFS AEGLARTLKG VAGVETERPY
Pyrococcus_furiosus      MPKFDDLERL VGEEWEDLVL YAKCEDGKIY FDTNRPDLWS AEGVARQIRW ALGLAKIRPY
Pyrolobus_fumarii        MPTLRRLFEA IGQELEELLF RLKCEEVYVE VNADRPDMFS VEGIARAVRG LLGIETSRPF
Rhodopirellula_baltic    ---MLWLSRY VDDELVDRLS LSGLNVIDLE VTSNRGDCLG HIGVAREIAA LTDQKLACPR
Rickettsia_prowazekii    ---MKWLKQF LETEIAEALT DIGLEIFVIN VTPNRGDVLG VYGIARDLSA KGLGTLACPL
Saccharomyces_cerevis    MPTVSQLFDL LGQEFDELCF EFGMEELKLD ISANRYDLLC IEGISQSLNE YLERKEIRPF
Staphylothermus_mar      MPVIRDLERL IGEEIMDYLP RIKCEEVEYE ATHDRPDLYS VEGVARNLRY FLGIKSRRPY
Sulfolobus_acidocald     MPTIVTLINN LKNQLEELLF KLKSEHVEIE VNNDRPDLFF PYGIIRAAKG ILGKELSRPY
Sulfolobus_islandic      MVTIVKLLDK IHQKLEDLLF NLKSENIEIE INADRLDLLS SDGIARAIKG LLEKELTRPY
Sulfolobus_solfatari     MVTIVKLLNK IGQKLEDLLF NLKSENIEIE INADRLDLLS SDGIARAIKG LLEKELTRPY
Sulfolobus_tokodaii      MPTINRLLNE LKTQLEDLLF NLKSEHIEIE INNDRPDLLF VYGIIRSIKG LLKKELSRPY
Synechocystis_PCC        ---MRWLQSL VEEELGELLT IAGLEILEIS PTANRADALS MVGVAREVAA LTGGKLACPT
Tetrahymena_ther         MPIVSNFFKK LGHELEELCF EYGIEEYAFE VGANRPDLLS VETLTQALGV FIGTRQIRPF
Thalassiosira_pseudo     MPTVAALFTH LGEEFDELCF EFGVEVYKID VPANRYDLLC IEGLSRSLKV FLGDMEIRPF
Thermococcus_kodakar     MPKFDDLERL VGEEWEDLFL YAKCENGEIY FDTNRPDLWS AEGIARQIRF ALGFQKIRPY
Thermofilum_pendens      MPVVEDLERL TGSTVRDLLP RLKCEDVVYE ATHDRPDLYS AELLSVYLKG LLGVEDYRPY
Thermoplasma_acidop      MVVIRELEGR YGDLILRYSS IIGYSELKIE FNPDRPDLFS FPTLMKQIKI FFYGEVIRPY
Thermoproteus_uzoni      MPVIDDLQRL VGAQILNALE YVKGERLRIE ITHDRPDHFS AEGLARTLKG ILGIEEERPY
Thermosphaera_aggre      MPTIRDLERL LGEDVKKYLP FLKCELLEYE ANHDRPDIFS AEGLARGLRP FMGLSPERPY
Thermotoga_maritima      ---MRWLREF VDEQIAERLT FSGTSVLDIE ITPNRPDCLS IIGVARELSA LSGRPLGCPR
Trichomonas_vaginalis    MPTVARLYEL MGEQISKLLM NFGLEYYKID CPANRPDLLS VEGLAENLKC FQGKS-VRPF
Vulcanisaeta_distri      MPVISDLEGL LGEELIKALN RLKGEEITFE VTHDRPDLFS VEGIARALKG LFRIEVNRPY

                         ALAAVVYDVK LDDDRIKELI QFQEKLHCTI GRKRKKVAIG IHDLDKFVPL NKLYGNISIS
                         IAAAVVYNVN VDESFLEELV QFQEKLHDTV GRRRRKVAIG FHDLASMVPL GVKYGNISLH
                         IVGAVIRDIE VDDLMIKSMM DFQEKLHITV GRKRKKLAIG LHDFNKFIPL GVEYAHILEY
                         IAAAVVYGVN VDELFLEELI QFQEKLHDSL GRRRAKIAIG FHDLARMKPL GSLYGGLATH
                         VVCAVLRGVT FDEARYNSFI DLQDKLHQNI CRRRSLVAIG THDLDNFVPL KKKFLHIIEF
                         IVGCVVKGIR MTDEVIRSLM EVQEDLHWTI GRNRRKMAIG VHDLSSFVPL DKAYAFILEY
                         YTAKIIKNVT IA----PSPL WMQTKL---- ------MNAG IRPHN--QPL HNEMIVTLDD
                         YAGVTVKGVT VK----ESPE WLQNKL---- ------RLIG VRPIN--QPL HGTPFVTLDR
                         ---------- ---------- ---------- ---------- ---------- ----------
                         IVALVARNSK LDDETIKQLI AMQEDLHNGI GRRRKKASIG IHNLDSFEPL GRQYGHILEY
                         IVCAVVRNVE LSEAELIEFI AMQEDLHWII GRNRRKTAIG LHDLSRFVPL KRKHAWLLKA
                         AYMAIVRNVE LNDEAIRQLF QLQEILHKDY GGDRRLVSIG LYDLDTYRPL GRAYSSLVKY
                         --GRILREKE LNGLYNYRAI GLKEEIQTNL LLSLRLAQIE GLGKN--VLF NEEFTINLSG
                         VTCIAAKGRD VDDSLLKQLI SMQEDLHAGL GRGAERPP-- MHDINRFVPL HTKYGPLLKV
                         FYSVKISGLS CR----RSPE YLQAAL---- ------TALG QKPLN--QPL HAQPLTLLNG
                         IALAVVRDVV LNEEAIVQIM QLQEKLASTY GRARRKASIG VYDLDKYRPL NRLYGYIIEY
                         IVAGILRDIT FTQESYDSFI DLQEKLHANI CKKRSLVSIG THDLDKFVPL SKKFLPIIKY
                         CMGAVLRGIT FTEESYKSFI DFQDKLHLTI GKKRSLVAIG THDLSKFEPL KKEYVPLLQY
                         YLGRVVKGIN VK---APTPL WMKEKL---- ------RRCG IRSID--QPM HGETLVLLDD
                         IVGCVVRNIR IDDRVLRSMI EVQEDLHWTI GRNRRKMAIG IHDLDSFVPL DREYGFILEY
                         VMSFVARGKP LG-NYYSHII DYQEKLHETI GKSRKKMAIG IHDLDEFTTY DKQYHQLISV
                         IVIATIRGIS LDDEDIKELI QFQEKLHLTV GRKRKKMAIG IHDLDKMRPL FISYGELSLH
                         VTGAVIRGVD LDEKGLDSLI QLQEKLHATM GRKRAKGAIG IHDLTRFVPL DREYAALVEY
                         VTGAIVRGLD MDEAALESLI QLQEKLHATM GRKRAKGAIG VHDLTTFVPL DQTYGDLVAV
                         VTGAVIRGVD LDADALDSLI QLQEKLHATM GRKRAKGAIG IHDLATFVPL DETYADLLAY
                         VTGAVVRGVD LDDAALDSLI QLQEKLHATM GRKRAKGAIG IHDLTTFVAL DRKYADLVSY
                         AVAAVLRNIK FTKDRYDSFI ELQEKLHQNI CRKRALVAIG THDLDKFKPL NKHYLHIIEY
                         VLGAIVWDVD VDEDFLEELI QFQEKLHVSH GDKRRRVAIG LHDLDRFTPL HREYSGIALH
                         AFGAVVKNLE LDDEAIRQLF QLQEKLAISY GNKREIVSIG LYDLDRMVPL GKEYGHLVVY
                         IAIAAVRNVE MDEYILKELI EFQERLHTTF GRNRRKVAIG IHDLDKMIPL HKLYGDISLH
                         VVCAVLHNIR FNERSYNSFI DYQEKLHAGL ARRRTLASVG THDLDRFVPL RGKYVPLISY
                         IVCGIIRDVN LDEDEVATLM SIQEHLHWAV GRDRKKVAIG VHDLDSFVPL HIEYSHILEY
                         ---------- ---------- ---------- ---------- ---------- ----------
                         LAMAKVTGLQ LDEETVKAIF TFQEKLHITH CRNRRKTSIG LYDINRFIPL EREYAYLVPA
                         ALACVVYNVK LDEVYLKELI QFQEKLHDTI GRKRKKVAIG IHDLEKFVPL GKQYSQISMS
                         ALACVIYNVK LSDFYLKELI QFQEKLHDTI GRRRKKVAIG IHDLETFIPL NKQYGNISVS
                         TSCCIVEGIF IDEDGLKDIM DFQEDLHWVL GRDRKKVAIG IHNLDSFIAL EKKYSHLIEY
                         IAMALVKGVI VDDYVLESII NLQEKLHWVM GRDRKKVAIG IHDADKFVPL NIKYAHLIKF
                         VTGAIVKDLH FTDESIKSIM HLQEKLHGTF GRRRKKGAIG IHDLSKFVPL QKDYAYVLEV
                         VAFALVKNVL MDELVLESMI NLQEKLHWAI GRDRKKLAIG IHDFDKFVPL GIKYAHLIQF
                         LGSAVIRNVH MDNAMIESLM GLQESLHWAV GRGRKKVAIG VHDLDTFVPL DKAYARIVEF
                         LGSAVIRNVN LDEEAIESLM ALQEALHWAV GRGRGKVAIG VHDLDSFVPL DRDYAHLVEF
                         LACAVIRNVN FNANSIKSLM DLQEDLHWGV GRDRKKVSIG VHDLSKFIPL DMKFAYILEY
                         VVAGVVNDIV MSDELIRSLM ELQEKLHLTM GRKRAKVSIG VHDLDKFIPL AIDYAYILKY
                         LGSAIIRDIK FDDESIECLM GLQESLHWAV GRGRAKVAIG VHDLDKFVPL DIDYAHLVEF
                         IGCAVVRGLR FTDPFIESLM SLQEDLHWGL GRNRRKVAIG VHDISRFVPL DVAYRHILDF
                         LGCAVVRGVK FTSSSIKSLM DLQEDLHWGL GRNRKKVSIG VHDLKEFVPL DTRFAHLVKY
                         VACCMIKNVK IDDNQLRNIM EFQEHLHWVI GRDRKKVAIG IHDLDSFIPL EEKYAKLLKY
                         LGSAVIRGLS LSEEAIQSLM GLQEALHWAI GRGRKKMAIG LHDLDSFVPL DRAYAHLVRY
                         IGSAVIRDIQ LDNEAIISLM GVQEALHWVV GRGRAKVAIG VHDLDSFIPL DRDYSHIVKM
                         LGMAVIEDVQ FTDKKLKQVM EFQEDLHWVI GRDRRKVAIG IHDLDTFTPL DVSYAHLLRY
                         IAVCIVKNLE FNEDKVKQIM EFQEDLHWVM GRDRKKVAIG LHNYDAFVPL NRKYAHLLKY
                         IAFALVKNVQ IDDVVLESII NLQEKLHWTI GRDRKKVAIG IHDANKFIPL NIKYAHLIKF
                         VTGIIAKNGN VDDNLIKQLM AMQEDLHFGL GRKRKKSSIG IHDLDRFIPL NKEYGTILGI
                         VTGIIAKNGR IDDEMIKQLM TMQEDLHFGI GRKRKKSSIG IHDLDKFIPL HKEYGSIIKV
                         VTGIVAKNGK IDDKTIKQLM AMQEDLHFGI GRKRKKSSIG IHDLDKFIPL NKDYGSLLTM
                         IMGFTASGHR LG-NLFKHII EYQERLHETI GKNRKKMAIG IHDLDSFETY DIEYGSLVKP
                         VVCCVLKNMN INDSVYNNII EIQEKLHHNL GKKRSVLAIG IHDYDNFIPL NKPYLKIIKY
                         IAMAVVRNVR LDEEAIKQMI QLQEKLHETY GRGRRKIAIG FYDVSEYIPL GRRYSGLINP
                         ISMAVVRDVA LDDEAIRQLI QLQEKLHETY GRGRRKIAIG FYDVSEYTPL GRKYSQLINP
                         GVYAVVEGLK LDEEALSQLI QLQEKVALTY GRRRREVAIG IFDFDKFVPL GREYGHLIRY
                         IAAGVVYDVY VDGVFLEELI QFQEKLHETL GRGRRRVAIG IHDLERFTPL HRKYGAISLH
                         YTARVIRGVK VG----DSPE WLQESL---- ------KAVG IGVVN--QPL HKEQLEAIDS
                         FTFREIRNLK NK----PSPN WLQQLL---- ------KNVG IKTIS--QPI HSANFYAINN
                         ATAAVLRNIK LNEKSYASFI ALQDKLHANL CRNRSLVAMG THDLDKFVPL NGRYVHIIEF
                         VAFAIVKDLE LDHESVRQIM QLQEKLATTY GRSRRKASIG VYDLDSFIPL NQIYGHIIKY
                         AVAGIVKDIK LDDESLRELI QFQEKLHITV GRKRKKVAIG IHDLDKFIPL NREYGNISIS
                         ALAAVVYNAK ID---LEELI QFQEKLHGTI GRKRKKVAIG IHDLRKFVPL YKLYGNISIS
                         ALAAVIYNAK ID---LQELI QFQEKLHSTI GRKRKKVAIG IHDLKKFIPL YKLYGNISIS
                         ALAAVVEDIK FDDELLKELI QFQEKLHITV GRKRKKIAIG LHDLKKFIPL NKEYGNISLM
                         YVGTVIRGVK VG----PSPD WLQQRL---- ------LAAG TRPIN--QPL HGEKLITLDQ
                         VVGAVLRNVT FTQESYDSFI DFQDKLHHNL CRRRRLVAIG THDLDKFVPL DKDFLPIIRY
                         VVCAILRDVT FDEERYQSFI ELQDQLHRNL CRQRTLVAIG THDLDNFIPL TKPYVPIIKY
                         GVYAIVEGLN IDEEALRQMI NLQEKVALTF GRRRREVAIG IFDFDKFVPL GREYGHLIKY
                         AFFAVVRGVS LDDEAIRQLM QLQEKVHLTY GRNRRKVSIG LYDLDRMKPL GVEYGHLVKY
                         FSALIAEGSS IG-VHFDELI NYQEILHASI GKDRSKMAIG IHDLERMQTY DIAYGRLLPS
                         AVMAVVRDLA LDDEAIVQMI QLQEKLHDTY GRDRKKVAIG YYDLSKYTPL GRKYASLIKP
                         VALAVVKDLA LDDEAVRQIM QLQEKLASTY GRERRKASIG VYDLDFFIPL EQLYGHIIAY
                         YSARIMKGVT VK----DSPL WMKARL---- ------VAAG VRSLN--HPV HGERVLLLDG
                         LVSAVIRGIT FTDESLKSFI DFQDKLHMNL CRRRTLASIG THDLDVFVPL TSKYLPLLDW
                         IMMGVVHDLR LNDEAIRQMI QLQEKLHATY GRDRRKMAIG FYDADRYRPL DRLYGRYAVA

                         PAILQEDGQV LSIPPIINSN KTSTKNLFID VTTLDLLVSN FAEIGTVKVS DINKRLGYVR
                         PAFTEDGGAV LSLPPVINSE LTGTRDLLID VTVLDIITLN LAEIGFVRVV YVNRVLGSLL
                         PIILDSQGNV LSFPPIINGT LTETRNIFID ITVLNILACS FADIERVEVI YIAKILGSLQ
                         PFLL-SGGEV IAAPPVINSE ITGTRDLFID VTTLDIIVAS LAEVGRVRLE TVSKALGHLR
                         PVLYDSKRTV LSLPPIINGA HSQTKNVFIE CTVLNTMVTT FSEIEPVEVT FITDSIGLLT
                         PMIVDSKDEV ISFPPIINAE KTETTDLFID VTAIAILACM LADIESVEVV EVNSLLGSLE
                         HLVITNGTKA QAVAGVMGGA ESDTKTILLE AAAAERAAQL IHLEVLAGTV KVSSVLGIYK
                         DLMICNKEEA MCIAGVFGGL DSATTDVFIE SACLKLAALM VKETISSEIK KVNSLIGIVT
                         ---------- ---------- ---------- ---------- ---------- ----------
                         PVIIDSDGMT LSFPPIINGN ATSCRNLFVE VTVLAIIAVT LYDIRTVAVG YINSILGCLK
                         PVIVDSRGQV FSMPPIVNAS ITGRRDIFID VTALNILAEA FADVQRVRVV LVKRLTGLLR
                         PLLIDSEGRV LSFPPILNGE ETSTRNVLID VTVLNIMVTS VAEIESIEVT DVEDLLGVLT
                         ETKVSYKDKL LSFSGIFQNN ESDSKIIIIE AN-LNLGMDF LLGIPNLVIY GISDIIGILK
                         PVILDAKGRT VSFPPVINAA RTKTLGLFVD VTVLSVIALT LQGLYSVRVS LVNSTLGALR
                         SLVVADQHNI LGLAGVMGSA ASNTTEIILE AAVLHAAIHM IQSAQISPIQ TIKRLLDKLS
                         PVLMDSEGTI LSLAPILNSD DNNTRNILID STMVTIMAVN IAEIEVVGVE DVSRLIGYLS
                         PVIYDSKNVV CSLPPIINGE HSSTKNVFIE VTVLNTMLTM FSEMEQVEVI YINKSAGLLK
                         PVFLDSKNIV LSLPPLINGN HSNTHDVFID ITALQTVVTC FSLIETVEVV YLNQSLGLLH
                         TLVIADHNKA LAMGGIFGGE HSETQNVLLE CAAMERATRL LID-EAGPVI KLDRLIGILR
                         PMIIDSKGNA ISFPPIINAE MTKTTNLFID VTALRILAAM FADLESVEII EIYSLLGALG
                         PVILDSKEDV MSMPPIINGL KSNTSKLFFD ITAFYLFAYE MAYVLIPDAD EVTKLMGLLR
                         PAIY-SGNEI ISLPPVINSD ITGTKNLLID ITTLNLITSV LNEIGKVEIV YIIKNLGLLE
                         PAIYDELG-L FSFPPVINGR RTDSRELFVE LTMCAIVCYA LSAIEEVEVE RIEGMLGCFE
                         PAIYDAIG-L FSFPPVINGR RTDSRDLFIE MTMCNIVCYA LAAVEKVDVS RIESILGYAE
                         PAIYDDIG-L FSFPPVINGR RTDSRELFVE LTMCAIICYA LDAIEDVTVD RIETLLGLAE
                         PAIYDEIG-L FSFPPVINGR RTDSRDLLVE LTMCNIICYA LAAIEEVEVQ RIETVLGLFE
                         PVIYDSNGVV LSMPPIINGD HSNTRNIFIE CTVLDIIVTM FSEVEAAEVV LINKKVGLLT
                         PVLY-ANGEV ISVPPVINAE LTGTRHLFID VTILAILATN LAEIGLVRVE TVERVIGKLE
                         PAFV-SEGKI MSLAPILNAE DYNTKNVFVD VTVLDVMVTS LAELQRVEVI AIKRVAGLLR
                         PAIF-SGNEI ISLPPVINSD ITSTRNILID VTVLNAIIHS LVFIIGARII YASMWLGALT
                         PVVYDTGQNV LSLPPIINSR YSDTRNIFIE CTLVNQLVCA FSAVEAVQVN RLNSIIGLLK
                         PIILDKNNEV LSFPPIINGE LTGTKNLFLD LTALNILSTT LADIESVKVN YINSVIGCFR
                         ---------- ---------- ---------- ---------- ---------- ----------
                         PVLIDKKNQI LSVVPILNGN NSDTKNIFVD CTAFNMILTS LAEIHPAILH FVVKKLGNLE
                         PAIVDEEG-I LSLPPVINSE RTRTKSLLLD VTTMDLIATG LAEIGIVKIE DIRERLGLLR
                         PAIMDERG-I LSVPPVINSD RTNTKSLLID VTTMDLLATA LAEIGRVKVR DVNKRLGLIR
                         PLIKDSKGNV LSMPPIINGE LTNSVNVLID VTALNIIATS FAEIKTIDMV TAEKILGMLE
                         PIILDSEGDV LSMPPIINGE LTETRNLLID VTTLNIIVTA LAEIHAVEVI YINKVLGYLR
                         PVIYDAEG-L FSFPPIINSK RTDTHELLIE LTMLNIALYA LYLIYGLKVE EINTVLGLLL
                         PVIVDLNGEV LSMPPIINGT LTTSKNLLID ITTLNIIVCA LAEIVSVDV- SINKKLGAVK
                         PLITDAKGRV CSFPPIINGE LTDTQNILLD VTAVKILCAA FVEIESVEI- ECSKLTGLLM
                         PLIVDAENRV LSFPPIINGE LTATKNILLD CTAVNIICTA LIEVETVTV- ECSRLLGLLR
                         PIILDADDNV LSFPPIINST RTNTTDLFID VTALNVLVTA LAEVESVKII EINSLIGQLQ
                         PLLVDKDGRV LSFPPIINGT LTETRNVFID VTALNIVATA MAEVRSVVVD DANAWLGALE
                         PLIVDADDNV LSFPPIINGE LTDTKNILLD CTAVKIICTA MAEIETVNV- ECNKLLGLLE
                         PLIVDADDNV LSFPPVINGE LTDTTDLFID VTALNIVVTA LAEIEGVRMI EANSLIGCLR
                         PIILDANDNV LSFPPIINGT LTQTTDLFID VTALNIVVTA LAEIEFVRVI EVKALMGQLE
                         PLIVDGNGNI MSMPPIINSE LTKTTNLFID VTALNIIAAN LSEIETIEVN TAQEYIGTLE
                         PLIVDAEDRV CSFPPIINGD LTETKNILLD TTTVKIVCAA LVEVESVTI- EGNKLLGLLE
                         PLIEDANGNV LSFPPIINGE LTSSKNLLLD VTALRVLCTT LITCESVTV- SCNKLLGILK
                         PLITDKNGDV LSMPPIINGE LTNTRRILVD VTTLNIICTS FAEIGSVRVK EASRITGLLM
                         PLILDDDDNV LSMPPIINAE LTNTKNVLID VTTVNILSTS FAEIETVEII NVKKIIGSLL
                         PIILDKNGNV LSMPPIINGI LTETRNLLID VTTLNIIVTA LADIFKAEVI FINKTLGCLR
                         PLILDSKKQT VSFPPIINAA VTKTKNLFVE VTMLSVVATI LQTLYSTKIL LINQTLGSLK
                         PVILDSKKQT VSFPPIINAA ITKTRNLFVE VTMLSIVATI LQTLISTKIS LINQMLGSLK
                         PVIIDANQNT VSFPPIINAA VTKTKNLFVE VTMLSVVATI LQSLETVTIS LINQTLGSLK
                         IVIIDDENDV LSMPPVINGK KSDTKNLFFD ITALMLFMYE MHYVSYADFP IIKRYLGSLR
                         PIIVDSNEQI LSLPPIINCD HTNTKNVFIE CTALNILCSM LSEIQSFVVI YVRKLSGLLK
                         PALVDASGQI MVVIPVLGSE CCATRDVLID VTALSILIYS LLEVEIVEG- AVSEFLGYIK
                         PALVDAAGQI MVVVPVLGSE CCKTRAVLID VTAMSVLIYA LIEVEIVEG- DVENLLGYLG
                         PLLVDSEGNV LSMPPIINSE LTETKNVFVD VTALNVIVTA LAEIKRVKVI YIRKLSGLLE
                         PVFATEDGVV LSLPPVINAD VTGTRHLLID VTVLNVLVYT LAEVGIVRLV RIVAWLGALE
                         TCVIADSSAA LAVGGVMGGA SSATADIVLE AAASRRACQL ITESVAPGVI RVAALLGILR
                         DLAIKDESGI QGLAGIIGGA KSSTTNVILE AAALNIATNL ILSCEVSEVV FLEKITGILN
                         PVIMDSKDRV CSLPPLINSE HSNTRNILID ITVLNILTTM FSRVEPVEIV YINSCLGCLK
                         PVIRDSEGKI LSLVPIINSE DTYTKNVLID STLVTIMATS IAEIVFVDTI DVEKILGYLN
                         PAIVEENGDV LSIPPIINSD KTKTRNIFID VTTLDILVTD LAEIELLNFI YISKNLGYLR
                         PAIVQDDGEV LSIPPIINSN KTNTKDFFID VTTLDIIVSN LAEIGRVKVL YVKKILGHVM
                         PAIVQEDGEV LSIPPIINSD KTSTKDLFID VTTLDIIVSN LAEIGRVKVI YANKILGHIT
                         PAIMQDDGQI LSLPPVINSE KTKTQSLFID VTTLDVIVTN LAEIGRIKVI YINKILGYLK
                         NLLVTANDQP VAIAGVMGGA ATNTQNIVLE TAALHRAIAL MTETVVRQGK RLQQLLGILT
                         PVILDSNNVV CSLPPIINGD HSTTKNVFIE STALNCLVAA FSEVEEVEIH HLNSVGTLLE
                         PVVLDSQETV LSLPPIINGS KSNTKNVFIE CTVLDTVVAM FSEVEPVTVN FVNSLIGLCN
                         PLLVDSEGKV LSMPPVINSE TTETKNVFVD ITALNVVVTA LAEIKSVKVV YIRKLAGLLE
                         PLIVDAEGKV VSFPPITNSE DFSTRDVLID VTIISLFAHA VAVVRPLRLK MNRDLLGLLR
                         VAITDNEGNI LSLPPIVNSY RSGTKKFFVD ITAHHLMSNF FSSIRTPSID SIERYLGHLR
                         PALVDSEGKI MVVVPVLGSE CCSTRDVLID VTILSILVYS LLEVELVKI- QVGEMLGLLR
                         PVLVDSTGQI LSLAPIVNGE TSRTRNILID STLVTIMALN IAEVEVVEVV EINELLGLLK
                         EVLITDGENV LALGGIMGGM ESDTRDLVLE VAVSLRLAEL IQKYVLRKFW RIEKILGILR
                         PVVRDAKGRV MSLPPIINSD LSNTRNVFIE CTAVILLCTA FSILEQVKVQ YIHTITSLLH
                         PILIDSEGRI LVIIPVLGSE DFKTRNVLID VTILAVLVYN LLEVEIVNVN FVNDYLGYLL

                         MMRMDANEVI VPQYRIDIMT VDIAEDVAMA YGYKSFAFRG LAIGGGFQEI FTFVLNKKIQ
                         KMRHSASKVT IPPFRYDIIS IDLVEDIAMA LGYDSPAARD IMAGLGFTEV MSYILTSELK
                         RMRFDVEKVT VPPYRMDILH VDIIEDIAKG LTFQYFVVRK IMLGLGFSEV TTLTITSEIE
                         RMRHNASNVR VPPFRVDILG VDLVEDIAIS IGYEALAVKD LLVGLGFTEV LQLVLTSEVL
                         RMQLQAEKVH VPPSRSDVLH CDVMEDVAIA YGFNNILLRI EIAMCVYTEV VTWLLCSIVG
                         KMRFSCEKVG IPPYRADIMH WDVIEDVAIG YGYENILAKE IMIGLGFTEV ITFTLTNPVM
                         RLGFTVGVVT VPSRRGDITI EDLIEEAARL YGYDNIKVRR FLEGAGLSQA ITYSLTNVLA
                         SLEMKIMTLA VPPYRVDVQR CDVIEDILRI YGYNNVLVAE QLVGCGFNEI LNNSLTRMLL
                         ---------- ---------- ---------- ---------- ---------- ----------
                         KSRLDARACT VPRYRTDISH IDIAEEVAIG YGIFNIAIRE TLTGLGMLES LSFSLTSSVD
                         RMGMEPRRVL YPRHRADILH VDLVEDIAIA YGYNNMKVAE TMLGLGFTEV HNLMLTNTLA
                         RMGLKASDVL APPYRIDVHS VDVIEDVAIG LGYNNLVIRD LLLGMGLQEV VNFNLTSKLS
                         KLGFELINVK APLHRPDIKN SDICEEVVRI IGIDNINLRK RAVASGYFES LHYVLDNKLI
                         KSRLDAIECT IPRHRFDILG MDLVEDAALG YGMDKLSARG IMTGLGYTEI LNSSLTSSVS
                         SLGFQTARVE VPSYRHDIQE TDLVEEICRT TPFVQKELTA FLANGGLQQF FTYSLLD---
                         LHYYTVRTVE APIYRLDARS VDVAEDIAIS HGYDAIRVRD ILVGLGFIEI ANYMMTSVVE
                         RMSLQSKIVD VPVTRSDIMH CDIMEDVAIG YGYDNLLLAN EIALAGFTEI MTFVLCQKIS
                         KMGIQYSEAI IPPMRTDVMH CDIMEDLAIS YGFNNLLLAD EIAYAGYTEV ITFVLMSKLK
                         RLGCEVTQAV APSWRFDMEI EDLVEEVARV YGYNNIRVKT LLNDKGYQEV ITYSFVDLLP
                         RMRYGFEKVF VPPYRADIMH WDIIEDIAIG YGYDRILVRE IMIGLGFTEV ITFTLTNPVM
                         KMGYRCERVN VPGNRIDVMG VDIIEDIAKA YGYWRIIIKG ILTSINYQEV RSFILNSIIT
                         KMRFKVANVI VPEYRMDILH VDLVEDIAMA YGYNSIIIRE VSTGLGFQEI LGFILSGRVK
                         RAGLSATDVE IPPYRVDVLH VDLIDDVGRA YGFDALATRN VLCGLGFEDT LNFHLINTIR
                         RAGLDATDVE VPPYRVDVIH LDIIDDIGRA LGFNSLAARD ALVGLGFEDL LNFHMTNTIQ
                         RAGLDATDVE IPPYRVDVRH VDVVDDLGRA YDFNDLSVRQ ALVGLGFEDL LNFNMTSTIA
                         RSGLDANEVS IPPYRVDVLH LDLVDDVGRA YGFNELAVRT SLVGLGFEDL LNFHMISSIT
                         RMYLKSEEIE IPPTRADIIH CDIVEDAAIA YGYNNILLRH DMAAAGFTEA LTFALCSHIS
                         AMRFGVVDVL VPRFRIDIMH VDLAEEVALA IGFDALEARK LLAGHGYVEV KTYTLVSKIA
                         KMGLFVEWAV APPYRIDVFS VDLAEDALSA YGYNKVYLAR ILTSMGLEEV FNFALIDKVL
                         RMGYIVEDVL VPPYRADILH VDIVEDIAIG IGYDALIVRD VLIGLGYTEI NTLTILPRIV
                         KMMYTIKTVT VPPMRTDVIG ADVMEDVAIA YGYDNILLRT EMACAGYTEL LTLSLCSHIA
                         KVRMDAENIL VPAYRGDIIH IDFTEECAIG FGYANLIIRK IMIGAGFLEV LNFLLASEIA
                         ---------- ---------- ---------- ---------- ---------- ----------
                         KMRLGAKEVS VPAYRTDILH IDFVEEIAIA YNYKNFKMAY LYTGVGAYEC MTYMLTSKIS
                         KMRMEAEVVN VPPYRVDIMN TDIAEDVGMA YGYENFKLRI SLVGAGFVEV YSLNLIKKIS
                         MMRMEVEAVI VPPYRVDIMN TDVAEDIAMA YGYDRFKLRT LLVGAGFQEV YTLVLTKNIA
                         RVRLGAKACE VPAYRIDILH VDIIENIAIG HCIKKIRVRE IMIGMGFYEV MSLMLTSMVS
                         RCRLDAQKVF IPAYRVDIFG IDIAEEVAIA YGYNKFFIRE IMVGFGFYEV INLMLSNEVL
                         RMGNGIAVVE IPPYRTDIIQ RDIVDDVGRV YGFNNMAVRE VMIGLGCQDT LNFILIGELS
                         KSGMDALIVK IPAYRNDILH VDLKEEIAIN YGYEKFAMSD LMIGLGFYEV MNLTLSNEVL
                         KMRFGAESVD IPCYRADIMH HDVYEDAAIA YGYDKILVRN IMVGLSYIEN TPFTLTSHVL
                         RMRFDAERIL VPCYRSDILH WDIFEDVAIA YGIENFAVRS VMTGLGYLEA IPFTLTNRLL
                         RMRYGADEVK VPPYRADILH YDIVEDIAIG YGYDNINICE IMTGLGYSEV MSFTLSNYVM
                         KMGYGATKAL VPATRLDMLH VDLMEDVAKG YGYEKFVVRN LMIGYGFLEV TTLTLTSEVL
                         KMRFGAVKVT VPCYRSDILH WDIYEDVAIA YGYENVTIRE IMAGLGYMEI MPFTLSNSLM
                         RMRFGAREVL VPAYRADIMH WDIIEDAAKS YGYENLEVRD LMVGLGYLEV MPFTLTNRVM
                         RMRFGAAEVK VPAYRADILH YDLVEDIAKG YGYENISVNE IMVGLGYYEV MPFTLTSYVL
                         KTRFNATRVT VPRYRIDILH VDIIENIALG YGFNELILEQ VMIGLSFTEI KSLMLTSTVA
                         KMRFKATRVE VPCYRADIMH WDIFEDVAVA YGYENFAVRE ILTGLGYHEV MPFTLTSHLL
                         KMRYGAESIR IPCYRADIMH WDVYEDVAIG AGFGNLAIRD ICSGLGYLEV MPFTLSNHVL
                         KARMDARVAV IPAYRVDILH VDLVENIAVQ HCIGRISIRE VMVGLGFQEV MSLMLTSEVA
                         KARMDVEKVY IPAYRVDILH VDIIENVAIQ YRFNNIVLRK IMVGLGFQEI MSLMLTNQVS
                         KGRMDAVKVF IPAYRVDILH VDFAEEVAIN YGYDKFFIRE VMIGLGFYEV VNLTLSNEVL
                         KSRLDATICS VPAYRFDIFG MDLVEEVSLG YGIQNLSLSL IMVGLGYTEA LNSSLTSSVL
                         KSRLDAIICT IPPYRFDIFG MDLVEEVALG YGIQNLSLSL IMIGLGYTEV LNSSLTSSVL
                         KSRLDAVVCT IPAYRFDIFG MDLVEEVALG YGIQNLSLNQ TMIGLGYLEA LNSSLTSSVL
                         RMGYRAENVL VPGNRIDVMG VDIIEDIAKA YGYNNIIIRD IMISSGFQEI MTFVLSSKIE
                         RMMLSCDKVT IPFYRSDIMH CDIIEDIAIA YGYGNILFRN VLVECGYTEV MTNALLSQIK
                         KARFDYQAVI IPPYRINVLS VDVAEDVAIV MGYNQMEVRK SMLSMGFTEL NNYVLTDRVA
                         KARLGYEEAV APPYRINMLS VDVAEEVAIV LGYNNLELRK TLLAMGFAEV NNYVLTSTVL
                         RMMYEVEKVK YPAFRDDIMH RDVLEDVLIA YGYNNIAIRD LMVGFGLQEV MTFNLTSEIA
                         RMRHNAETVE AAPYRVDVST VDVAEDVAIG IGYDRVSIRV ILAGYGFQEV YSFTLTSRVA
                         SLGCEVSQCV PPSWRHDLTR VDLIEEVARI HGYDQIRIRG VLTAAGISEA MTPSVVTQTR
                         KLGFITDKVI APSWRHDINI EDIAEEIVRI YGYDKISFKR ILASKGYDEV VTNSFMSFLL
                         KMSLHAVHVD IPVTRPDILH CDIMEDAAVG YGFNNLIFRV ASSQATWVEV LPLTLCSKLA
                         KMGHETVKIV TPPYRIDIKS IDIVEDIAMA IGYDIILIRK ILVGYGYTEI TSYMMSNTVL
                         MARFDTKEVT VPPYRVDILS IDLVEEIAMT IGYDKLTLRD LSIGAGFSEI FTFILSNSIV
                         RMRMNCDRVT VPQYRVDILN IDVVEDIAMS IGYNNLKIRE LGIGAGYVEI SNFVLIKKIL
                         RMRMNCNRVT VPQYRVDIIN IDIVEDIAMS IGYNNLKMRE LSIGAGFVEV FNFVLIKKIL
                         MARFDVNEVI IPPYRNDILS IDITEEVAIT YGYNNLVLRD LSVGGGFTEI FTFTLISKIL
                         DLGCGLTAVT VPSYRRDIER IDLIEEVARL YGYDHFALRE ACRGVGLTEV VHYSLVKMLA
                         RMSLTAKEVA VPITRTDILQ CDIIEDVCIA YGFKNILIRE EIAAAGYKEG LNFVLVSIID
                         KIQLGPAEVT VPPTRSDILH VDIAEDIGIA YGYNNILLRE EIGRAGYIEV LTHGLCSSLS
                         RMMYEVEKLR YPAFRDDIMH RDVLEDVLIA YGYNEIAVRE LMVGFGLQEV MTFNLTNEIE
                         AMRMDAEAVR YPYFRVDILH VDIAEEVAMG YGYERIALRE GMVGLGFVEV NNYMMTSEVE
                         RMGYVAEAVY VPGYRVDVMG ADIIEDILKS KGIENILARD TMIGLGFQEV MTFVLSPRIQ
                         RARHDLRSVL VAPYRINLIS VDIAEDIAIM KGYGNIDARR ALLSLGFQEV MNGVLTHRVV
                         YHYYEIIKVR IPLFRLDVKS VDVAEDVSIS LGYHVLKMRD VLIGMGYTEV SNYIMSNLVS
                         RLEFQVEEVL VPTFRPDVER IDLIEEIGRI YGYEKVEISQ FMKGMGFDEV VTFSFVDALS
                         KMQLKGERVT VPPTRSDVLH CDIAEDVAIA YGYNAIRLSK EFAAALWDQI LTFSLCSVLK
                         MSRHDVTLVK VAPYRFNVLH VDLVEDVAVA YGYENILIRD LMVGLGFQEV LNYMMSNEVE

                         NPITVAVRNS LIWNMLKFLA IKVFEVGDVV RACLAIMVSY EELQSVVHQI LYYFIKGRSA
                         NPVQEALRPS LVPQLLQLMF VNIFEIGKTV KLAAATMVSY EDIQAVAYAF IRWLLAGRSA
                         NPITETLRSW LIPSLMEILR QKIFEIGYVI HLALLYIANF TLSKSYAEAI LRSFISGRAA
                         NPVQQVLRPT LLITLLQTLR VKVFEAGNAV KLALGVLAGF EDVQAPLYAV LRMFMEGRTA
                         NPRSAAMRRA LMPGLLKTVG IKIFEISDVV HLAALYCSGF ELIHGLVDRI MEEFLPGRQA
                         HPLTTILRTS LLPKLLELLS QMVFEVGDVV HLAACITANF SEIRSYVQAV MRAFIDGRRA
                         LPMSEILRHS LVPNLLDSVS VALYEVGSVF RVAGAVTVDF FVVKGIVEGL LDQLHPGRTA
                         NPLSACMRQT LLFGGLESIA LKFFEFGNCY HLGLWVTSSV YELKAYVENI LKIFATALSV
                         ---------- ---------- ---------- ---------- ---------- ----------
                         GSKSIILRDS LIPSLLQSLS QRLFEIGKTF NVGAVIAAGY TEIRSAMQAL IRMFMEGRCA
                         NPATRMVRTS LIPSLLATLA QRIFELGDII KLAAAIAAGY SEAKSVLDEL LKTFIEGRCA
                         NPKIRALRSS LIPSLLLTVK LEAFEVGDVI RIGILLMYTL TDGLSIVKSL LRPFIPVRAV
                         NPITATLRTT LLNHLLNAAS IKLFELGAVF RIAFIHSVQF YDFLLDIKNI IGILSPYEQA
                         DSKSLILRDS LLPGVIDSLA QRLFEIGTVF SLCAASSAGF TEIKSTLQSA ARIFEEGHSA
                         -PVQNKLRDS LLPGMLKSAA VYAFEIGNVY RVAILLSLSF YTIKGWVEKL LCNFHPYQQA
                         NPKSDAIRSW LTPGIIEAII LAVFEIGDVV RIGIAVSATL TDGLAVVRTL FKGLLPERTA
                         NAVSEEVRTN LVSTLLKSVS LKMFEISDVS MLGAIYCAKI EVIHGLLDRI MLLFLPGTGI
                         DSKTLTARKS LLSGMMKCLY IRMFEVGDTV QVCALVCGLM EEIHGLLDKI MFAYMEGRRA
                         SPISVAMRLS LWTGLLATVV VRIFESGLRF MLAGVICVDF YDLKGDLESV LDALHPGQSA
                         HPLTEIIRTD ILPKLLEVLA QKVFEVGDVV RLAACVTANF SEIRSYVQAL MRAFIKGRRA
                         NPKSLVIRDK LYPGIISLLA LKIFEIGQVV HLCVLYNAAY SDIYAVLEYL LAEIISGRGG
                         NPVTEIIRPS IIPSLLYAIK IKIFEIGECG KAGYAIVASF EEMQSHIYSL LEFLIKGRSA
                         EPYSEMVRTW ALPSLLILLE QDLAEVGFAA TVAGVLAASY EDAKGRLQAI ARTFIDGRTA
                         EPYSEILRTW ALPSIMMVLE QDLAEIGLAA TVAAALAASY EDAKARLQAL ADSFIGGRAA
                         EPYSQILRTW ALPSLAMVLE QDLAEVGFAA TVAAVLAASY EDAKARLQAL CDSFIDGRAA
                         EPYSEMLRTW VLPSLTMVLE QDLAEIGHVA HVAAVLAATY EDAKARLAAL CRSFIDGRTA
                         NPKTAVARTT LLPGLLKTIA LKLFEISDIV HLCAVYYPGF EIIHGLLDRI MQAFFPGRCA
                         NPVSVCVRAT MLPNLLRIAA LRIFELGEVV KLAILYMAGY EDIQAVVYSI VRLLIQGRTA
                         NPRLKALRPS LVPSLLLAVK VEVFEVGPVV RVGVAVAVTL TDVGAVLKGL ALPFIEGRAA
                         NPISSAIRNS MVASILLVLR IKIFEVGEVV RCVFALMIRF EEIHADLFAV LRIYISGRCG
                         NPQTMVCRPS LLPGILKTLA QRFFECADVV HLAAAHCSGF ESIHGLTELA LLAFFPGRAM
                         NPVSKTMRTK ILPKLMNTIR IKIFEVGDVI HLSAATYADF TEIRSTLDFI MTSYINGRYG
                         ---------- ---------- ---------- ---------- ---------- ----------
                         NPITTICRHW LTPSLIETLK QKFFEMGKVT KFCFVESVNL NNGKSALATM EFYLIQGRSA
                         NPISISIRNS LAWNSLLFLS VRIFEIGDVV MLSVAIMVSY EMLQAPIHQV LLLFIRGRSA
                         NPISVSVRNS LLWNSLVFLS VRIFEIGDVV RLSMAIMVSY EMLQAPLHEV LLIFMKGRSA
                         QPISQMIRKS LINGLMEFLE QKIFEVGDVA KIACAVTANF TEIKSITDAF ILAFIRGRCA
                         KPASIIVRKS ILPLLMETLR QKIFEIGDCV KIAGVIVTNF NEIKSYVEGL LRSFIKGRCA
                         NPYTDIMRTW IAPSLMIVLS QNILEVGTTA HVACALCAGF NEIKTKLQSL CYSFITGRCA
                         KPASIVLRTS ILPLLLETLY QKIFEIGDCV KIAGAITTNF NEIKSSTGAL LRAFIPGRCA
                         HPISEIIRTD ILPLLMESLS QKIFACGDVV KMAAASIADF SEIYAVMDAF CRAFIPGRRG
                         HPISEVVRTD LLPLLMEMLL QRLFAVGDVV KVAAVSIADF SEAYAAADVL CRAFLDGRRG
                         HPISEMVRTT ILPNLMEILS QSIFEFGDVV NLAAVSIVNF TDIREIVDAV MRAFIGGRRA
                         NPISECLRVS LLPSLMVVLR QRLFEVGDVL HLAAVSIASF TEIKSLVESA LRAYLDGRGA
                         HPISELVRTD ILPLLMETLK QRLFAAGDVV KAAAVIMADF TEIYSAADVL LRAYIKGRCG
                         HPISEIIRTA VLPGLMEILS QRLFAVGDVV HLSAVSIAGF AEISSLVSAI MRAFIPGRGA
                         HPISEMIRTT VLPNLLEILS QKIFEFGEVV HVAAVSIANF TEVYEVVDAL MRAFLEGRRA
                         QPITQMIRKS LINSLLEFLE QKIFEIGDVA KLAAAQIANF TTIKSIVESF VAAFIKGRCA
                         HPITEIVRTD LLPLLLELLQ QRIFCTGDVV KAAAVSCADF SEAYAAADAL CRAFIDGRRG
                         HPISELVRTD LLPLLLDLLR QRIFHTGDVV KLALASTADF SEAYATTDAL MRAFIPGRAV
                         QPISQMIRKS LLNGLLEFFE QKIFEVGDVV KLACAVTAGF TEIKSLAAAV VESFIEGRCA
                         QPISEMIRKS LLGNLMEFLR QKIFEVGEAV KLAGAVMTNF TEIKSIVATI IKSFIKGRVA
                         KPASVVVRTS ILPLLLETLR QRIFEIGDCV KIAGAVIANF NEIKSYVEAL LRSFIEGRCA
                         DSKSQILRDS ILPGLLENLS QKLFETGTVF NLAGISAATF TEIKSILQSA LKIFEEGRTA
                         DSKSQILRDS IIPELLENLS QKIFETGSVF SFAVISAASF TEIKSILQSA LKTFEEGRTA
                         DSKSQILRDS ILPGLLENLS QKLFETGTVF NLSGISAANF TEIKSVLQSA LKTFEKGHCA
                         NPKSIVIRDR LYLNFLNFLN QKIFEIGNVI HLCAMICTDY TSIYKILRYL SLTLIPGRSG
                         NSKTSIIRTS LIVNLLKFVS LRFFEIGDVS YLSIIFSAGL EELHGVLEAI LKSFLNERIV
                         NPISETIRCS IITQLISAAS TKIFEVGEVV ALAFLISATL TDGLSVVKSL CKWALPNRMA
                         NPISETVRCS IIPQLIATAA VKLFEVGDVV TLTLLISATL TDGLSVVKTL CRWALPNRSA
                         NPISSALRKW LLPSLMEFLS QRIFEVGLAT KLAVALAYTF TNAKEILDSL MRSFIPGRVG
                         NPVSRCLRAS ITPQLLELAA LRIFEMGDVA HLAILLMVGY EDIQSYVWGL VRLLIPGRAA
                         TSMLETLRRS LIPSLLQSRA ADLFEIAHVY HIGLI--EDF FALKGTIETL CDGFAKGGAV
                         NPMSIYMRPT VLPNLISIVS MAFFEVGPSF YLTAIISYDI FDIKGDLEQV IEYYHPTRAI
                         NPKTLVVRTT LLPGILKTVK IKVFETGDVV HWAAIYVSGF EIIQGLLGKI MQTYFPGRGA
                         NPKMDGLRRW LTPGLLEVIV MKIFEIGDVA RVGIAITATL TDGLAIVSTI LNGMLPERTA
                         NPVTVAVRNS LIPTLLNFLK VYVFEIGDVV RAVYGIMVNY EDLQSRVHQI LMMFIPGRGA
                         NPVTDAVRNS LIPGLLDFLS IRVFETGDVV RAAYAIMVSY EDIQAPIHYI LKIFIEGRSA
                         NPISEAVRNS LIPILLDFLS IRIFETGDVV RAAYAIMVSY EDVQAPIHYI LKIFIEGRSA
                         NPITVSVRNS LLPSILIFLS IRVFEIGDVV NAAYAIMVSF EELQAPLHEI LNLFIEGRTA
                         NPLFAALRTN LLDGLITAFA LNAFEVGRVF HLAGICGMSW YDAKGLLEAI FQRLHPGRTA
                         NPKTEVGRTT LLPGCLKWLS ISMFEVGDVI RLCAIYTSEL EVVHGLLDYI MLTYFLDRQA
                         NPANVVVRTT LLPGLLKTLQ FKLFEISDVV RVCATYASGF EVIHGLVDRI MTTYFPGRAA
                         NPISPALRNW LIPSLLDFLS QKLFEVGKAT KLAVALAVTF TEAKEILEGV MRSFIPGRVG
                         NPRHEALRTW IVPQLLRLMS QRVFEAGDVA RLAFAVAVTL TDGLAALKGL FRSFIAGRVA
                         NPKSEVIRDK IYPDLLDLIA QRIFEIGDKI ALSCVIASEF STAKSYMQGF LAGSIDGRSG
                         NPVSEAVRSS LLPGLLSVVS VKLFEIGDVV AVAAAIGVTI TDGIAVFRSL CIWCAEGRCA
                         NPKSEGLRVW LTPGLLDAVA IKIFEIGDVI RLGAAISATL TDGLSLIASI FDGFLEERFS
                         NPIASVMRTS QFYSLIQVLA LKLFEIGKIY TLSAMSCVSF YTIKGVLDEL FFGLFPTRSA
                         NAKTIIVRTS LLGGLLKVNK LRLFECSDVV RLAATICSRF QDLHGLLERF LITCIPGQRA
                         NPKSEVIRDY IWPQLMEVAA LKIFEVGYVV VLSYLISITL TDGLSVLKSL LTSGLPERTA

                         KIVVGEIGEI SPEILEKFNI ENPVVIAEIY LE----MGQA VLNKLIDAGY SSLEAIAVAS
                         SLEIGVIGEI NPVILDKLNV TYPVAVFELS LTELPGVGPT TAEKLVESGY ATIEAIAVAT
                         GIEIGFFGEI HPEVLENFEL GYPTIAMELN LSDLPGVGPT TAEKLREAGY TDLIELAVAS
                         AVRLGYIGEV KPEVLEAFGL EYPVAAAEIS LEDLPGVGPT TAQKLMEAGY TTLEAIAAAT
                         SIHIGNFGIV HPEVLNNFDI PDPCSYLELD IEQAAGIASV DVKKLRDAGL CTVEGVAYTP
                         EIAVGVFGEV HPEVLEGFEL TMPVSAFEID LSDIPGVGPE TARKLREAGY STIEAVAVAS
                         NILIGFIGQV HPSLEKELDI K-ETYVFELD LH-------- ---------- ----------
                         H-RLASFGVV TKKLLKAFDI DNEVYYADLN WK-------- ---------- ----------
                         ---------- ---------- ---------- ---------- ---------- ----------
                         EIVAGTIGEV TPLALENFKL RVPAAAFEID LS-------- ---------- ----------
                         ALKAGIVGEV SPTVLENFGI EMPVTLFEIE IESIEGVGKA TEEKLNSAGI TSVLDLAAAT
                         EVSIGCIGEV DPEVLVNLGI EKPTVIGELN IDEIEGVGRV TAQKLRESGY NTALDVAYAG
                         DIKVGFIGRL HLKIENERDL P-KTYICELD LD-------- ---------- ----------
                         EVVIGIAGEL SGTVRERFRL REPVSAFEIK LPDLEGVGPV TKKKLEDSGV HSMMDLVVRG
                         ALLLGIFGTL HPQLCRKAQI KHDVVFAELS LN-------- ---------- ----------
                         AIQIGFVGEV KPEILYKLGL MNPVIVSEIN LNDIPGVGSS IADKLEAAGY LSAWSIVVAR
                         NVRVGHMGIV HPLVLKNYSC SFPCTILELE LTEGNGINAA DLKKLQEQGL NTVQAVAFTT
                         DIKYGMFGVL HPEVLKNFEV DNPVVALELY LDGLAGITEG DCKKLEEAGF FTVQSIAFTP
                         AIRIGFVGVV HPELERKLDL NGRTLVFELE WN-------- ---------- ----------
                         DIKIGVFGEI HPEVLEKFDL TNPVAAFEID LSELPNVGPS TAEKLREAGY STIEAIAVAS
                         DITLGIIGEM DPSILVDFGI QNPVAFMEIN LDDLPGVGEA TAEKLRENGY DDIMAIAVAS
                         SLRIGYIGEV HPRILEMFGV KYPVVVAELC IDDLPGIGPA TATKLIEAGY GTLEAIAVAT
                         TVSVGVVGEI HPEVLVEHDL ELPVAAFEFR LDDLPGVGPA TAEKLLDNGY DTYTSLAVAS
                         EVSVGVIGEI HPKVLVEHDL ELPVAAFEFR LDELPGVGPA TAEKLEDNGY DSYQGIAVAS
                         TIPAGVIGEL HPGVIVEHDV EVPVAGFEFE LDELPGVGPA TAEKLRDNGF DAFQSLAVAN
                         AVEVGVVGEL HPKVIVEHDL ELPVAAFEFD LSSLPGVGPA TADKLVESGY DSYQSIAVAS
                         EISVGKLGVL HPDVITKFEL TMPCSSLEIN VGEQCGINAN DVKKLEEAGF HTVEAVAYAP
                         LALRIIIGEV RPEILERYGI AYPIAVAEID YTDLPGVGPA TANKLIEAGY ATIEAIAVAT
                         AVVVGVMGEV HPEYLQKVGV ELPTAVLELD VEELPGVGPS TAAKLIDAGY GTIEALAVAT
                         CIVIGVFGEV NPEILEKLGI EYPIAIVELY LEEL-GISST ILKKLQEMGI TTVEALAAAN
                         DIRIGHLGVI HPNTLKAYDI PSPCSYMELN IQENYGVASS DIKKLMECGF YTVESAAYAP
                         DIKIGELGEI HPQVLLNFKL VFPVAAMEIN LQKLPGVGEA TLNKLIKAGF SSLESIAYTP
                         ---------- ---------- ---------- ---------- ---------- ----------
                         DINIGYIGEI HPQILNNWAL DLPVVSFEIN MN-------- -KQKLAKK-F SSLATLSRAP
                         EIKIGILGEI NPSVLNEFGL VYPVLFSEIS LNDLSGVGQA VLNKLNESGY SSLESIAVAS
                         EVTIGRLGEA NPELLRSFGL LYPVLLAELD LDDLSGVGQA VLNKLTEAGY STLESIAVAS
                         RVVVGYFGEV DPEVITNFEL EYPVVAFEME FKELPNVGEK TAQKLRDAGF ADMMRLATAT
                         KIIIGYFGEI HPEVITNFEL EFPVVGFELE IEQLPGVGPT TAEKLKEAGY TDFMKIATAS
                         EIKAGIIGEI HPQVLKNWGI EMPIALFEMD VSDLPGVGPA TADKLKEAGY TSIEAIAVAS
                         KIEVGFFGEI HPEVILNFEL EHPIVGFEIT IEELPGVGPS TAEKLIEAGY LDFMKIATST
                         DIKIGVFGEI NPDVLVGFGL EHQAVAFEID LREIPGVGPA TADRLRDAGY ITVESIATAT
                         DIIVGVFGEI HPAVLGAFDL EHPVAALALD LTDLPGVGAT TAEKLREAGY GTVESVATAT
                         DIKVGVMGEI YPQVITNFGL GEPVIGFEME IMDLDHVGPA TAQKLRESGY NSVEAIAVAS
                         DVIIGSFGEL HPEVIENFEL GYPIAAFELD VAELPGVGPA TAEKLRDAGY VDLMAIAVES
                         DIKIGSFGEI HPQVILNFDM DQPIAGLEID LRDLPGVGPT TADKLREAGY STIEGIATAS
                         DLRIGCFGEI HPEVISAFGL EHPVVGMELE LSDLPGVGPA TAEKLREAGF TTIEAVAVAS
                         DVKLGVFGEF HPEVISNFAL GYAVVGFELD LNELPGVGPA TAEKLKEAGF NTVEAVAVAS
                         KFFKGYFGEI HPEVLTNFEL EYPVIAFEVE FSDLPSVGEK TAQKLRDAGF ADMMRLATAT
                         DITVGVFGEI SPRVILGFEL DHPIAAVELD LRDLPGVGPT TAEKLRDAGF LTVESIATAS
                         DIKMGVFGEI HPGVLNKFDI DQPVIGIEID LHDIPGVGPA IAEKLRDAGF LTVESIATSL
                         AIIGGFFGEV HPEVVTNFNL EYPVIALEIE FKDLPNVGAK TAQKLRDAGF GDMMRLATAT
                         KVIEGVFGEI HPEVIINFDL EYPVTAFELE FTNLPNVGQK TAKKLRDAGF GDIMRIATAT
                         KIEIGYFGEI HPEVILNFDL EHPVVGFEIE ILKLPGVGQS IAEKLIEAGY IDYMKIATAT
                         SITIGMIGEI NSKTIENYKI RVPVVGFEIS LSSLEGVGPV TTRKLSDAGV HNVMDLIVRG
                         SITIGVIGEI NSKTIENYKI RVPVVGFEIS LS-------- ---------- ----------
                         DVPVGVIGEI NSKIIENYKI RVPVVGFEIS LSSLEGVGPV TTRKLSDAGV HNVMDLIVRG
                         VIDAGIIGEM DPEIYTKFDI YNPIAFLEID VEDLPGVGDA TAEKLRESGY DDIMTIAVAS
                         DIKFGVLGII HPKVLENFSL DIPVSAIEIN VELAKGFVKR DLELLKEGGL QTVECVAYAP
                         EVITGYIAEV NPDVLTALKH AVPTVVAELY IGELEGIGRV TGAKLKERGY YTVRDIAFAS
                         AVVEGYVAEV NPQILISLGY TVPTVVAELF VDELEGIGRV TGAKLKEKGY YTVRDVAYAS
                         KIEIGIIGEI HPQVLENWNI QVPVVAFEIF LKDLPGVGPA TAEKLREAGY DTLEAIAVAS
                         RILEGILGEV HPAHLEKLEI RYPVAIAELR YDDLPGVGPA TARKLEEAGY TTLEAIAAAN
                         ELRLGFLGFV DGKLVKQWKL TGRVVAAELS AD-------- ---------- ---------G
                         NILLGHFGQI HPKILKYYDI NQEIFAFELN IT-------- ---------- ----------
                         KVQIGHLGVL HPEVMMNFDV PFAASFVEVN AEQVNGITMA DVKKLRESGL HTAEAVAYAP
                         SIEIGFVAEI RPDLLYSLGV PFPVVVSEIV LNDIPGVGPS IADKLEAAGF TTPWAIVVSR
                         KIEIGVIGEI NPVLLEELEI EFPVVISEIY LDDLSGVGQN ILNKLVEAGY SSLEAVAVAT
                         SIKMGVIGEV NPDVLIRFGI EYPAVIAELY ISDLPGISQT VINKLIEAGY SSLETLAVAS
                         SIKIGVIGEI NPDVLIRFGI EYPTVIAELY ITDLPGISQT VINKLIEAGY SSLETLAVAS
                         SIKIGIIGEI NPNILEKIDI EYPIVMSEIY LDDLPGVGQS ILNKLIEAGY SSLEAVAVAS
                         LLVLGRFGQL HPQLRREKGL IDEVYAFEIT LT-------- ---------- ----------
                         HVKIGNLGIL HPDVVKNFEW KYPVSVLELN LEEEHGINNA DVKKLIDAGF QTVESISYTA
                         EIAVGTFGIL HPTVLESFDI NYPTSAVELD LE-------- ---------- ----------
                         KITIGVIGEI HPAVLENWGI EMPVAAFELF LADLPGVGPA TAEKLREAGY DTIEAIAVAS
                         RVDAGIVGEV HPQVLVNFGL EVPVVAGELN VEDLEGVGRI TAQKLRAAGF YTVRDLAFAS
                         SIIIGVIGEI HPAFLERFSL AVPVSFFEID LDDLPGVGEA TAEKLRENGY DDIMAIAVAS
                         ELVDGYVGEV RPDILTKLGV FVPVVLGEIF LTELEGIGKV TGQKLKERGY YTVRDLAFAS
                         SIKVGFVGEI HPKILYELGI GNPVIIAEVS LSDIPGVNPA IADKLEAAGY SSAWTVVVAR
                         RIEIGFIGMV DPKLLDEYDV KEDTYFFEID ME-------- ---------- ----------
                         AIEVGWIGVI HPSVLINFDM TKPVVAFELQ VKEKQGIAAG DIKKLQEAGY NTVESVAFTT
                         CINIGFVMEM RPDVIVAFGL EYPVVVSEVK LDEIEGVGRV TAQKLREAGY NTARDVAFAS

                         PQDLSVAAGI PLTAQRIIKE ARDALDRFKT ALEVKVRKIT TSSQALDGLL GGGIETRTMT
                         PQEIAQATGI PLTAQKIVDS ARQALEHFKT ALELKVRKIT TGSKALDDLL GGGIETKQIT
                         PKDLADTVGI GEVAQKIILA ARKYANSFET GDVIYVTKLT TGSSDFDTLL GGGLETQAIT
                         PQEVSQATGI PITAQKIVDA AREALNDFKT AYDLKIKKIT TGSRNLDELL GGGIETKTIT
                         RKDLLQIKGI SDKVDKIVEA ASKLVPGFTS ASQLHIIQIT SGSRELDKVL EGGIETGSIT
                         PSELANVGGI TENAVKIIQA ARKLANGFES GDKVLVKKIT TGSKDLDELL GGGVETQAIT
                         ---------M --DRQAALDM ALKQIEQFGK GSIMKISTVP SGSLALDTAL GGGYPRGRII
                         ---------M ASEKLKALQA TMEKIENFGK GSIMKVEVIP TGSIALNVAL GGGYPRGRII
                         ------VVGI ERSKEEAIEL ARVQIEAFGK GSLIKIKSMS SGSIVLDEAL GGGYPRGRII
                         ---------M EMESVEICNK ARVMLESFVT ATSLY--RIS TGSKSFDDLL GGGLETKAVT
                         PRELVEL-GI SAKAEELCLK ARLLLIEFVP ATEVLMQRLT TGSRALDAML GGGVETQAIT
                         VKELADVLG- SERARQIIAA AQRLVGNFVT ALEVYVQYIS TGVKALDELL GGGIETRAIT
                         ---------M D-NKRKSLDA ALKSLDTFGK GTILRIDSIG TGSVGLDLAL GGGVPKGRII
                         PVELGEISSM SSICEKIVTI ARKRLADFAS GSEIYIGMIT TGTDALDALL GGGIETQAIT
                         ---------M SVDRKRALEA AIAYIEQFGA GSIMSISTIK TGALSLDLAL GGGVPKGRIV
                         AEELAERTGL PVTVQKIIEN ARKMLGTFKT AREVKIGKIT TGSKSLDELL GGGVETKTIT
                         KKTLTGIKGI SEKADKLLAE AKKLVFGFRT ATDINIIQIT TGSKEFDSLL DGGIESGSIT
                         KKQLITIKGI SDKADKLLAE SSKIVPAFTN AAELNTIRIT TGSRELDKLL CGGFETGSIT
                         ---------M AINKQKALAA ALGQIEQFGK GSIMRVETIS TGSLSLDIAL GGGLPMGRIV
                         PQELSSAADI PETAAKIIAA ARKFANGFET GLTILIGKIT TGSKALDDLL GGGVETQAIT
                         PKDLADISGI AEAAVKIINA ARKYADNFET GEEILVRKLS TGAQGLDNLI GGGLETQSIT
                         PQEISAAVGI PITAQRAIKA ARDALERFKT ALELKVGKIT TGSKSLDDLL GGGVETRTMT
                         PAELSNTADV GESAGDIIRA ARNAADGFET GSTVLIGKLS WQIPEVDEML GGGVETQSIT
                         PGELSNTADI GESAADIIQA AREAADGFET GSTVLIGKLS WGVDEVDDLL GGGVETQSIT
                         SAELSNTADI GETAADVIQA AREAADGFET GATVLIGKLT WNIPEVDDLL GGGVETQSIT
                         PGELSNKADI GSTASDIINA ARDAADGFET GSMVLIGKLS WQIDEVDELL GGGLETQSIT
                         KKELINIKGI SEKADKILAE AAKLVPGFTT ATEFHIIQIT TGSKELDKLL QGGIETGSIT
                         PQELSAAAGI PLAAQRIIKA AREALDRFKT ALEVKTRKIT TGSRNLDDLL GGGIETKTIT
                         PEEL-VAIGI PLTAQKIIRA ARQMLDRFRT AKEVKLRKIT TGSKNLDDLL GGGIETKTIT
                         AQELSQNLAI PLTVQRLISQ ARNALGGLKT ALEIKLPKIT TGSKNLDTLL GGGIEVKTIT
                         KKAILAVKGI SEKAEKIMAE CAKLVPGFTS AVAYHIIMVT TGSREVDKLL GGGIETGSIT
                         PSIIKDESGL GDTTEKLIKA SMDLLNGFKG ADVIWIARIT TGSQELDDSL GGGIETGSLI
                         ---------- ---------- ---------- ---------- ---------- ----------
                         AQEISEQVGI SLLAKTSITS ARTILKIPIT AMDLLKRKLT TGSQNLDEIL AGGISTGSIT
                         PQDLSTVAGI PLTAQRIIKE ARDALDRFKT ALEIEVKKIT TGSQALDGLL GGGIETRTMT
                         PQDLSTAAGI PITAQRIIKE ARDALDRFKT ALEIEVKKIT TGSQALDGLL GGGIETRTMT
                         AKELSVKAEI GEVAEKVIEA ARKSEQDFET AMDVMVGRVT TGSTGLDELI GGGIETQSIT
                         IGELTEIDGI SEAAARIIEA ARELCNGFKS GTEVLIWKLS TGSKNLDEIL GGGLESQSVT
                         PSELAAAAEV GETASKIVAA AKKCSNGFET GDTVFVGKLK TGSNALDELL GGGVETQSIT
                         IGELTDIEGI SEAAAKMIMA ARDLCDGFKS GVELLVWRLS TGSKELDTVL AGGLESQSVT
                         PVDLAEAAEL GETTKKIIKA AREMADGFKT GTDILVLKLK TLVPEIDELF GGGLETQAIT
                         TSDLAEAAEI GETAKKVILA ARKMADGFKT GRDILIKKLR TLVPEFDELV GGGLETQAIT
                         PTDLSLSADI GEAASKIINS ARRSANGFET GDLVMVGKLS TGCSEFDEMM EGGIDTQSIT
                         PKVLAEVAEI GETAVKIISA AKQAADGFET GDLILIHKLT SCSKAFDELM GGGLETQAIA
                         YADLAEAAEI GETAKKMIRE ARKMADGFRK GTDVLVRKLT TFVPEFDALM GGGLETMSII
                         PGELVAAAEV GETAAKIIAA AREAADGFET GDQVLVGKIT TGSRNFDELL GGGMETQAIV
                         PSELATTAEI GETAAKIINS ARQAADGFET GDLVLVGKLT TGCVEFDEMM GGGIETQSIT
                         PKELSVKVEI GEVAAKVIEA ARKAEKDFET AFEVMVGRIT TGSKGLDELI GGGIETQSIT
                         PTELAEAAEI GESAKKIIKA AREIADGFKT GQDVFVRKLK TFVPDFDELL GGGVETQAIT
                         PATLAEAAEL GETAKKMIKW CRDQADGFKT GTDVFVKKLR TLVPEVDELL GGGFETQAIT
                         AKELSVKAEI GEVAEKVIEA ARRAEKDFET AFDVMVGRIT TGSKALDELI GGGIETQAIT
                         PKELAVKAEI GEIAEKIIAA ARKIEKDFET ALDVVVGRIT TGSKALDDLI GGGIETQSIT
                         IGELSEIDGI SEAAAKIIAA AREYCNGFKS GADLLVWKLS TGSKELDNIL DGGLESQSVT
                         PVEIAEITGM EKTAEKIVNK ARQHLVDFVT ASEVYIGKIT TGTNCLDTLF DGGVETQALT
                         ---------- ---------- ---------- ---------- ---------- ----------
                         PVEIAEITGM EKTAEKIVNK ARQHLVHFTS ASEIYIGKIT TGTNCLDTLF DGGLETQALT
                         PKDLAEISGI AEAAIKIINA ARKYADNFET GEEILIKKLT TGSSNLDNLL GGGLETQSIT
                         MRTLCAIKGI SEKAEKLKKA CKELCNGFCN AIDYHLIKFT TGSKQLDALL KGGIETGGIT
                         VKELAEIIG- NERAQQIIEA ARKMLGSFIS ALEVYIRRIS TGVRSLDELL GGGIETRAVT
                         VKELAEIVG- SERAQQIVEA ARKMLGSFIS ALEVYIRRIS TGVRALDELL GGGIETRAVT
                         PIELKEVAGI SETALKIIQA ARKAANTFMR ADEYLIGRIS TGSKSLDKLL GGGIETQAIT
                         PQELAAAANI PLTAQRIVRA AREALNTFKT ALELKAKKIT TGSRNLDALL GGGIETRMIT
                         VKLDPGMKTI --EKEPGLKT TLQQIESFGD GAIMPIDCIS TGSLSLDMAL GKGIPRGRII
                         ---------M SNDKERAIAA ALAQIESYGK GSVMKIEAIS TGSLGLDIAL GGGVPKGRII
                         RKDLLEIKGI SEKADKLLNE AARLVPGFVT AADFHLICLT TGSKNLDTLL GGGVETGSIT
                         AEELAEKVGI PLTAERIIAN ARKLLGRFKT AKEVKVRKIT TGSKNLDDLL GGGIETKTIT
                         PQDLSVAAGI PQTAQRIIKE AREALDRFKT ALEVKTKKIT TGSQALDGLL GGGIETRTMT
                         PQDLSVAAGI PLTAQKIIKE ARDALDRFKT ALEVKVKKIS TGSQALDGLL AGGIETRTMT
                         PQDLSVAAGI PLTAQKIIKE ARDALDRFKT ALEVKVKKIS TGSQALDGLL AGGIETRTMT
                         PQDLSVAAGI PLTAQRIIKE AREALDRFKT ALEVKTKKIT TGSQALDGLL GGGIETRTMT
                         ------MAST NIDREKALNA ALAQIESFGK GAIMRVETIS TGALTLDLAL GGGLPKGRIV
                         KKNLLQIKGM TEKIDKILDV AAKLVPDFQT AAEYYVINLT TGSTELDKLL GGGFETGSLT
                         ---------- ---------- ---------- ---------- ---------- ----------
                         PLELKEIAGI SEAALKIIQA AREAANTFMR ADEYMIGKIS TGSKALDKLL GGGIETQAIT
                         AHELALVLG- SERAMAIIRS AQRLVNEFIT AKTLFIEYIS TGVRSLDDLL EGGIEVGSIT
                         PKDLSDVTGI GEAAAKIIAA ARKFADNFET GEEILIQKLT TGSKNLDDLL GGGLETQAIT
                         VKEIADIIG- NERAAQIIEA ARSMLGSFIS ALDVYIKRIS TGVRSLDELL NGGVETGAVT
                         VDELAEKTGI PPALQKVIEN ARRALGTFKT AREVKIKKIT TGSKSLDDLL GGGIETKTIT
                         ---------M PEQKKSVLEK ALKRIENFGK GSIMIVEVIP TGSLAIDIAT GGGYPRGRIV
                         KKQLITVKGI SEKADKIMAA AAQLVPGFAS ASDYNMVYLT TGSTELDKLL GGGIETGSVT
                         VKELAEILG- SERAKQIIAA AQKLIGPFIT AYELYIRRIS TGVKSLDELL GGGIETKAIT

                         EFFGEFGSGK TQICHQISVN VQLPPEKGGL SKAVYIDTEG TFRWERIEAM AKAAPDTAMD
                         EFFGEFGTGK TQICHQLSVN VQLPEDKGGL NKAVYIDTEG TFRWERIEQM ARGLPDKVMD
                         EFFGEFGSGK TQIMHQLAVN VQLPKDKGGL EHAVYIDTEN TFRPERIKQM AEALPVEVLK
                         ELFGEFGSGK TQICHQLSVN VQLPEDKGGL EKAVYVDTEG TFRWERIEQM ARGVPDEVMK
                         ELYGEFRSGK TQLCHTLCVT CQLPMDQGGG EKAMYIDAEG TFRPQRLLQI ADRFGADVLE
                         EFFGEFGSGK TQICHQLAVN VQLPEDEGGL ESVIIIDTEN TFRPERIIQM AEAKGNEVLK
                         EVYGPESSGK TTVALHAIAE VQ---QQG-- -QAAFIDAEH ALDP----VY AQKL----IE
                         EIYGPESSGK TTLAIHAIAE AQ---KAG-- -IAAFIDAEH AFDR----FY AAKL----VD
                         EIFGPESSGK TTLTLQAIAE VQ---KEG-- -IAAFIDAEH ALDP----VY AKAL----VA
                         EVYGEFGTGK TQLCHTLCVM VQQSRLAGGL DKALYIDTEN TFRPERIVSI AEARPRKSLE
                         ELIGEFGSGK TQVCHTLCVM AQLPREQGGL ESAIYIDTEA TFRPERISQI AEARPQKILE
                         ELAGEFGSGK TNFCHQLSVM VQLPEDKGGL KKALFIDTEN TFRPERIVQI AKYRPKEALK
                         EIYGPESSGK TTLTLHIIAE CQ---KAG-- -VCAFIDAEH ALDV----KY AKNL----TD
                         EVFGEFGSGK TQFCHTMCVT TQKPKEEGGL GGVMYIDTEG TFRPERVVTI AKANPAKLLD
                         EIFGPESSGK TTLATHIVAN AQ---KMG-- -VAAYIDAEH ALDP----NY AALI----IN
                         EFFGEYGSGK TQICHQLSVN VQLTPEKGGL NRAVYIDTEG TFRWERIEAM ARALPDKVMD
                         EIFGEFRTGK TQICHTLCVT CQLGYSQGGG ERALYIDTEG TFRPERLLAI AERYGEHVLD
                         ELFGEFRTGK TQLCHQLCVT CQLGIENGGT ERAIYIDTEG TFRPERLTQI AEKYSEEALN
                         EIYGPESSGK TTLTLQVIAA AQ---REG-- -TCAFIDAEH ALDP----IY ARKL----ID
                         ELFGEFGSGK TQICHQLAVN VQLPKEKGGL NVVVVIDTEG TFRPERIVQM AKAKPDVALE
                         EFFGEFGSGK TQIMLQLAVN ATMPEEQGGL NDVLIIDTEN TFRPERVIQM AKAKPDETLK
                         EFFGEFGTGK TQISHQLSVN VQLPPDKGGL SRAVYIDSEG TFRWERIEAM ARALPDEVME
                         EVYGEFGAGK SQVTHQLAVN VQLPREQGGL ESAIFIDSED TFRPERIDDM VRGLVEDVLD
                         EVYGEFGAGK SQVTHQLAVN VQLPAEHGGL ESAIFVDSED TFRPERIEQM VKGLVASVLE
                         EVYGEFGAGK SQVTHQLAVN VQLPTEYGGL HRAVFIDSED TFRPERIDDM VRGLVDAFLD
                         EVYGEFGAGK SQITHQLAVN VQLPPEQGGL GGCIFIDSED TFRPERIDDM VRGLVDDFLD
                         EMFGEFRTGK TQICHTLAVT CQLPIDRGGG EKAMYIDTEG TFRPERLLAV AERYGSDVLD
                         EFFGEFGSGK TQICHQLAVN VQLPIEKGGL SKAVYIDTEG TFRWERLENM AKRWPDEVMS
                         EFFGEFGSGK SQLCHQASVN VQLPLEQGGL SKAVYVDTEG TFRWERIEQM AKCLPDQVMD
                         ELFGEFGSGK TQICHQLAVN VQLPPEKGGL SRAIYIDTEG TFRWERIEAM ARAIPDEAME
                         ELFGEFRTGK TQLCHTLCVT CQLPISQGGA EMALYIDTEG TFRPERLVAV AERYPEDVLA
                         EFFGEYRTGK TQICHQLCVN VQLPKEKGGL ERALYIDTEG TFRPERIIQM SEGLYKKVLK
                         ---------- ---------- ---------- ---------- ---------- ----------
                         EIIGEYASGK SQLTFQLCVN AQLPYELGGL ESVYFIDTEG TFSAKRVFEI AYAKPEKILE
                         ELFGEFGSGK TQICHQVSVN VQLPSEKGGL SKALYIDTEG TFRTERIKAM ASALPKEVLQ
                         ELFGEFGSGK TQICHQVSVN VQLPPERGGL SKALYIDTEG TFRTERIKAM ASALPKEVLQ
                         EVFGEFGSGK SQISHELAVT VQLPPEKGGL GQCVFIDTEN TFRPERIKQI AEGFVEEVLT
                         EFAGMFGSGK TQIAHQACVN LQCPEDEILN EKAVYIDTEG TFRPERIVQM AEALGNEVLN
                         EFYGEFGSGK TQVAHQLAVK VQLPPEEGGL GSVIMIDTEN TFRPERIAQM VKGLPEEFLK
                         EFAGMYGSGK TQIMHQSCVN LQIAGEEELE NKAVYIDTEG TFRPERVVQM AEGLGQLVLD
                         ELYGEFGSGK SQIAHQLAVN CQLPQELGGL GSCLYIDTEN TFRPERIEQM AEGLPDEFLA
                         EVYGEFGSGK SQLVHQMAVN AQLPEELGGL GGVIYVDTEN TFRPERIEQM LNGLIEEVLE
                         ELYGEFGSGK TQIAHQLAVN VQLPNEQGGL NSVIFIDTEN TFRPERIKQM VQGAPEEFLK
                         EFFGEFGSGK TQMCFQLAVN ATRPVEDGGL DDVFIIDTEN TFRPERIVQM ATALPEAVLK
                         EFYGEFGSGK SQIAHQMAVN AQLPEDVGGL NSVIYIDTEN TFRPERIRQM VEGLPEEFLE
                         ELYGEFGSGK TQVAHQLAVN VQLPPELGGL NSAIIIDTEN TFRPERISQM VMGLPEDFLK
                         ELYGEFGSGK TQVAHQLAVN VQMDKEHGGL DSVIIIDTEN TFRPERITQM VKGLPEEFLQ
                         EVYGEFGSGK SQISHELSVT TQLPVEEGGL DEVVFIDTEN TFRPERIEQI AEGFIEEVLK
                         EVYGEFGSGK SQIVHQMAVN AQLPESVGGL NSAIYIDTEN TFRPERIEQM VAGLFEEFLN
                         EMYGEFGSGK SQIVHQMAVN VQLPEELGGL NSVIYVDTEN TFRPERIEQM VKGLPQEFLK
                         EVFGEFGSGK SQLSHELAVT VQLPEERGGL DEAVFIDTEN TFRPERIEQI ANAFLEEVLN
                         EVFGEFGSGK SQLAHELAVT VQLPIEKGGL EEAVFIDTEN TFRPERIEQI AKHFTKKVLK
                         EFAGMFGSGK TQIMHQACVN LQCEDDEILE KKAVYIDTEG TFRPERIMQM AEALGKDVLD
                         EVYGEFGSGK TQFAHTLAVM VQKPKTEGGL DGVLYIDTEN TFRPERIVSI AQAHPEKVLD
                         ---------- ---------M VQKPKTEGGL DGVLYIDTEN TFRPERIVSI AQAHPEKVLD
                         EVYGEFGCGK TQFAHTMSVM VQKTKEEGGL ESVLYIDTEN TFRPERIVSI AQAHPEKVLD
                         EFFGEFGSGK TQIMHQLAVN ATMPVEKNGF DDVLIIDTEN TFRPERIIQM ARAKPDQTLE
                         ELFGEFRTGK SQLCHTLAIT CQLPIEQSGG EKCLWIDTEG TFRPERIVAI AKRYPTDCLN
                         EIVGEFGSGK TQLCHQLAVM VQLPEERGGL GKAIYIDTEN TFRPERIMQI AKARSDQALH
                         EVVGEFGSGK TQLCHQLAVM VQLPEDRGGL GKAIYIDTEN TFRPERIMQI AKARPDQALN
                         EVFGEFGSGK TQLAHTLAVM VQLPPEEGGL NSVIWIDTEN TFRPERIREI AQNRPDEVLK
                         EFFGEYGSGK TQICHQLAVN VQLPPEQGGL GRAVYIDTEG TFRWERIENM AKRWPDKVME
                         EVFGPESSGK TTLALHIGAE AQ---KSG-- -IAAIIDAEH AFDP----SW AKKL----LD
                         EIFGPESSGK TTLTLHLIAE SQ---KKG-- -TCAFIDAEH ALDP----AY AKKL----ID
                         ELFGEFRTGK SQLCHTLAVT CQIPLDIGGG EKCLYIDTEG TFRPVRLVSI AQRFPDDALN
                         EFFGEYGTGK TQICHQLSVN VQLPPERGGL SRAVYIDTEG TFRWERIEAM ARGLPDEVME
                         EFFGEFGSGK TQLCHQISIS VQLPQEKGGL NKAVYIDTEG TFRWERIEAM AKGASDIAMN
                         EFFGEFGSGK TQLCHQLSVN VQLPPEKGGL SKAVYIDTEG TFRWERIENM AKALIDNVMN
                         EFFGEFGSGK TQLCHQLSVN VQLPPEKGGL SKAVYIDTEG TFRWERIENM AKALIDNVMN
                         ELFGEFGSGK TQLCHQLSVN VQLPLEKGGL GKAVYIDTEG TFRWERIEAM SKAIPDSAMN
                         EIYGPESSGK TTLALHAVAA TQ---QAG-- -VAAFVDAEH ALDP----VY SKAL----ID
                         EIFGEFRTGK TQICHTLCIT CQLPKEKGGG EKAMYIDTEG TFRPERLESI AERFPQECME
                         ---------- ---------- ---------- ---------- ---------- ----------
                         EVFGEFGSGK TQLAHTLAVM VQKPPEEGGL GSVIWIDTEN TFRPERIKQI AENRPEETLK
                         EFIGEFGAGK TQICHQLSVM VQLPKDKGGL NRALYVDTEG TFRPERIVQI ARARPEKTLE
                         EFFGEFGSGK TQIMHQLAVN CTLPKEKGGF DDVMMIDTEN TFRPERIIQM AKSKPDETLK
                         EVAGEFGAGK TQFCHQLAVM VQLPEDRGGL NKAIYIDTEN TFRPERITQM ARARPDQALK
                         EFYGEYGSGK TQICHQLSVN VQLPPERGGL SKAVYVDTEG TFRWERIEAM ARGLPDQVMD
                         EIFGQESSGK TTLALHAIAE AQ---KMG-- -VAAFIDAEH ALDP----VY AKNL----LK
                         EIFGEFRTGK TQLCHTLAVT CQLPIENGGG QKCLWIDTEG TFRPERIIPI AQRFPDDVMD
                         ELVGEFGSGK TQLCHQLSVM VQLPEDKGGL KKALYVDTEN TFRPERIMQM AKYRPQEALK

                         NIYYMRAINS DHQIAIGDDL QEFIAKSVKV VIVDSVTSHF TGRENLAARQ QKLNKHLHQL
                         NIYWIRAINS HHQMAIVDQL FDMLDKNIRL VVVDSLTSHF PGRENLAARQ QLLNRHLHQL
                         KIHVARAFNS NHQILLVDKA MELAKEPVRL LIVDSLTAHF VGRGSLAERQ QLLNKHMHDL
                         NIYWIRAINS HHQIAIVDKL FTMVKNNIKL VVVDSVTSHF PGRENLAMRQ QLLNRHLHQL
                         NVAYARAYNT DHQSRLLLEA ASMMIERFAL LIVDSATALY SGRGELSARQ MHLAKFLRSL
                         NIYVAQAYNS NHQMLLVDNA KELAEKPVRL IIVDSLMSHF VGRGTLADRQ QKLNRHLHDL
                         ELLLSQPDTG EQALEIAE-- -ALVRSAVDI VVVDSVAALV MGDSHVGLQA RLMSQALRKL
                         NLWISQPDNG EQALEIAE-- -QLIRSAIDI IVIDSVAALT MGDNKVGLQA RLMSQALRKL
                         ELWLSQPDTG EQALEIAE-- -HLIRSGVDL IVVDSVAALT MGDSQIGLQA RLMSKALRKI
                         NVIVAKAYNS AHQELIIEEA GAVIEDSIRL IVVDSAVAHY LGRATLSERQ QRLNKFMHIL
                         NIIFASVYNS SHLQLTVKEL GRYVEKKARL VIIDSIISHF IGRGTLAERQ QRLNDLLHRL
                         NIFYARAYNS DHQMLIIDEA KKIIPKNIRL IVIDSLVAHF PGRENLAERQ QKLNHHIAQL
                         DLYVSQPDFG EQALEIVE-- -TIARSAVDL IVVDSVAALT MGDQHVGLQA RLMSQALRKL
                         GIIVARAYNS SHQVLILEEA GKTIQENIKL IISDSTTGLF LGRGTLASRQ QKLGRYIRLL
                         DLMISQPDCG EDALSIAE-- -LLARSAVDV IVIDSVAALV IGDVHVGLQA RMMSQALRKL
                         NIYYMRAYNS DHQIAIVDEL FTFVPKDVRL VILDSVTSHF PGREHLAERQ QKLNSHLHQL
                         NVSYARAYNS DHQLELLVQA SAMMSERYAL LIVDSATALY AGRGELADRQ KHLARFLRTL
                         NVAVARAHNT EHQMQLLQMA SGLMAKRYGL LIIDSATALY SGRGELASRQ MHLAKFLRAL
                         NLLCSQPDTG EQALEICD-- -ALARSAVDV IVVDSVAALT IGDSHMGLAA RMMSQAMRKL
                         NIYVAQAYNS NHQMLLVDNA KELANKHVRL LVVDSLTAHF IGRGTLADRQ QKLNRHLHDL
                         RIHVARAYNA HHQILLAEKA SDIAKEPIKL LIVDSLTSHF VGRGSLAERQ QLLNKHMHDL
                         NIFYIRAVNS DHQMAVVEEV TKMIQEGIKL VVVDSITGHF PGRENLASRQ QKLNRHLHQL
                         KIHVAKAFNS NHQMLLAEKA KELAGEPVRL VCVDSLTAHF VGRGQLAERQ QKLNKHLHDL
                         KIHVAKAFNS NHQILLAEKA QEIASEPVRL LAVDSLTAHF VGRGELADRQ QKLNKHLHDL
                         KIHVAKGFNS NHQMLLAEKA KEIASEPVRM LTVDSLTAHF VGRGELADRQ QKLNKHLHDL
                         KIHVAKAFNS NHQILLAEKA KELAGEPVRL LCVDSLTAHF VGRGELAERQ QKLNKHLHDL
                         NVAYARAFNT DHQTQLLYQA SAMMVERYAL LIVDSATALY SGRGELSARQ MHLARFLRML
                         NIFYIRAINS DHQMAIVDEL FNIVPKNIKL VIVDSVTSHF PGRENLAARQ QKLNRHLHQL
                         NIYYIRAVNS DHQMAIVEEL FNLVPKNVKL IVVDSVTSHF PGRENLAVRQ QKLNKHLHQL
                         NILYVRAVNS DHQMAIAEEL KEIIPKNIGL VVVDSITGHF PGRENLAVRQ QKLNRHLHQL
                         NVACARAFNT DHQQQLLLQA SAMMAERFAL IVVDSATALY SGRNELAARQ MHLGKFLRSL
                         NIIFGRAYNS DHQILLIKES TNLIKENIKL VIVDSLIGHF IGRGTLATRQ QTINAHLHDL
                         ---------- ---------- ---------- ---------- ---------- ----------
                         NIHIGRAYNA EHQMNLIQES DNFIVEKIKL IIIDSIAAHF IGKDSLAARA QALMRHAAIL
                         NIMSIRAINT DHQIAIVEEL QDIISKTIKL VVVDSITSHF SGRENLAVRQ QKLNRHLHQL
                         NIMSIRAINT DHQIAIVEEL QDIIAKSIKL VVVDSITSHF SGRENLAVRQ QKLNRHLHQL
                         NIHIARAFNS SHQILMADKV NELIQSNIKL VIVDSLTAHF VGRESLATRQ QKLNQHLHTL
                         NIFVARAYNS DMQMLYAENV ENLIRENIKL VIVDSLTSTF IGRGKLAERQ QKLGRHMATL
                         NIHVARAYNS NHQILLVESA SELAEKPVKL IIVDSLTAHF VGRGTLADRQ QKLNKHMHDL
                         NTFVARAYNS DMQMLFAEKI EDLIKSNIKL VIIDSLTSTF TGRGKLAERQ QKLGRHMATL
                         NIHVARAHSS DHQMLLIDAA RELSNEPVKL VIIDSLTSLF AGRGTLAGRQ QKLNRHMHDL
                         RIHVARAHSS DHQMLLLETA RELANDPVRL FVIDSLTSLF AGRGTLAPRQ QKLNRHMHDL
                         NIHVARAYNS NHQILLMDSA MELAEEPVRL LIVDSLTAHF IGRGTLADRQ QKLNKHLHAL
                         RIHVARAFNS HHQMLLVEKA QELAHENVRL MIVDSLTAHF VGRGALAERQ QNLNKHMHDL
                         HIHVAEAFTS DHQMLLLDNV RELAAEPLKL IVVDSLMAHF AGRGTLSLRQ QKLNKHMYDL
                         NIHVARAYNS NHQILLAESA MELAESPVRL LIVDSVTAHF VGRGTLADRQ QKLNKHLHDL
                         NIHVARAYNS NHQILLVDSA TDLANEPVRL LIVDSLMAHF VGRGTLADRQ QKLNKHMHGL
                         KIHVARAFNS SHQILMADKI NELIQSNIKL IIIDSLMAHF VGRESLATRQ QKLNQHLHTL
                         NIHVARAHTS DHQMLLIDTA RELAAEPVKI FIIDSLTAHF AGRGTLATRQ QKLNRHMHEF
                         NIHVARAQTS DHQMLLIETS RELAEEPVKL VIVDSLTGLF AGRGTLAERQ QKLNRHMHDI
                         KIHIARAFNS SHQILMAEKV NELIQENIRL VIVDSLTAHF VGREALATRQ QKLNQHLHTL
                         NIYVARAFNS SHQILMAEKV NDLIQENIRL VIVDSLTSHF VGREALATRQ QKLNQHLHTL
                         NTFVARAYNS DMQMLFAEKI EDLIKENIKL VVVDSLTSTF TGRGKLAERQ QKLGRHMATL
                         RIIVARAYNS AHQTLILEEA GPIIEENIRL IVADSAVGLF LGRGTLSNRQ QKLNHFVHML
                         RIIVARAYNS AHQTLILEEA GPVIEENIKL IVVDSAVGLF LGRGTLSNRQ QKLNHFVHML
                         NIIVARAYNS AHQTLILEEA GPIIEENIKL IVADSAVGLF LGRGTLSNRQ QKLNHFVHLL
                         RIHVARAYNS HHQILLAEKA ADMAREKIRL LIVDSLTSHF VGRGSLAERQ QLLNRHMHDL
                         NIAYAKAYNC DHQTELLIDA SAMMADRFAL LIVDSATALY IGRGELANRQ SHLCRFLRGL
                         NIFYARAYSS DHQMILVEQA KSIIKQNVAL LVVDSVIAHF PGRENLAERQ QKLNKHVADL
                         NIFYARAYSA DHQMVLVEQA KSLIRQNVAL LVVDSVIAHF PGRENLAERQ QKLNKHIADL
                         HIYVARAFNS NHQMLLVQQA EDKIKEPVKL LIVDSLTSHF IGRGALAERQ QKLAKHLADL
                         NIYYVRAINS DHQMAIVEEL FDLVPKNIKL VIVDSITSHF PGRERLAERQ QKLNRHLHQL
                         SLLVSQPSSG EEAMQICE-- -MLVKSAVDV IIIDSVAALV IGDSHVGLQA RLMSQSMRKL
                         ELIISQPDTG EQALEIAD-- -TLIRSGIDM IIIDSVAALV MGDAQMASQA RLMSQALRKL
                         NVAYARAYNA DHQLRLLDAA AQMMSERFSL IVVDSVMALY SGRGELSARQ MHLAKFMRAL
                         NIYYQRAYNS DHQIAIVEEL FSFVPENVKL VVIDSVTSHF PGRENLAARQ QKLNKHLHQL
                         NIYYMRAINS DHQMAIVDDL QELITKAIKL IIVDSITSHF PGRENLAVRQ QKLNKHLHQL
                         NIYYIRAINT DHQIAIVDDL QELVSKSIKL IVVDSVTSHF PGRENLAVRQ QKLNKHLHQL
                         NIYYIRAINT DHQIAIVDDL QELVSKSIKL IVVDSVTSHF PGRENLAVRQ QKLNKHLHQL
                         NIYYMRAINS DHQMAIVDDL QELISKAIKL VIVDSVTSHF PGRENLAVRQ QKLNKHLHQL
                         NLLVAQPDNG ESALEIVD-- -QLVRSAVDI IVVDSVAALV MGDTSVGSQA RLMSKAMRKI
                         NVAYARAFNC DQQNKLLVQA AALMAEKYAL LIVDSATALY SGRGELSVRQ NHLGKFLRNL
                         ---------- ---------- ---------- ---------- ---------- ----------
                         NIYVARAFNS NHQMLLVEKA EEIIKEPVKL LVVDSLMAHF VGRGTLAERQ QKLAKHLADL
                         NIIYARAYNS DHQMLLIDEA KKYIEKNIRL IIVDSLINHF PGRENLASRQ QKLNKHISQL
                         RIHVARAYNS HHQILLAEKA QDTAKENIKL LIVDSLTAHF VGRGSLAERQ QLLNKHMHDL
                         NIYYARAYSS DHQMILVEQA RRIIKQNVKL LVVDSIVAHF PGRENLAERQ QKLNKHIADL
                         NIFYMRAYNS DHQVSIIDDL FTFVPKDVRL VVVDSVTSHF PGREHLAERQ QKLNAHLHQL
                         SLLISQPDHG EQALEIVD-- -ELVRSVVDL IVVDSVAALV MGDMQVGLQA RLMSQALRKI
                         NIAYARAYNS DHQSQLLVTA SAMMAEHYAL LIVDSSTNLY SGRGELSARQ MHLGQFLRNI
                         NILYARAYNS DHQMMIIEES KKIIEKNIGL IVIDSLVAHF PGRENLAERQ QKLNHHIAQL

                         TRLAEIYDLA VIITNQVMAR PDGDPTVAVG GHTLYHVPGI RVQLKKSRGN KRIARIVDAP
                         MRLAEVYDVA VVVTNQVMAR PDGDPTAAVG GNVVAHAPGI RVQLKKSRNN KRIARIVDAP
                         LKFADLNNAV VAVTNQVSSN PGGDPTQPIG GNIVGHTATY RIYLRKSRGN KRIARLIDSP
                         MRLADIFNVA VVITNQVMAR PDGDPTQAVG GHVLGHAPGV RVYLKKSRGN KRIARVVDAP
                         QKLADEFGVA VVITNQVVAQ VDGPQFKPIG GNIMAHATTT RLALRKGRAE ERICKVISSP
                         MKFGELYNAA IVVTNQVMAR PDGDPTKPVG GHIVAHTATF RIYLKKGKDD LRIARLIDSP
                         SGAINKSKTI AIFINQIREK VGGNPETTPG GRALKFYSSV RLEVRRAEGN KTKIKVVKNK
                         TGTVSKTRTT CIFINQLREK IGGNPETTTG GNALKFYASV RIDIRGSQGK LTKVKVVKNK
                         TGILSKSNTC IMFINQIRMR IGGNPETTTG GNALKFYSSL RLEVRKIEGN KIRVKIVKNK
                         VRIAETYEVA VVLTNQIQAS PDGDTVRPTG GNVVAHTSTY RIHLKRS-GK NRIARMVDSP
                         LRTAQVHNIA VVLTNQVQAN PDGDPNKPSG GHVLAHSSTY RIFIRRAANN TRLARIIDSP
                         LKLADIYNAA VVVTNQVIAQ PDGNPLKPAG GNVIAHGATY RIWLRKGKEN IRVARILDSP
                         TGIVHKMNTT VIFINQIRMK IGGTPETTTG GNALKFYASV RLDVRKVAGN RVKVKVVKNK
                         ARIAETYNCA VLATNQVSSS PDGDPTRPVG GNVVGHASTY RIYFRKGGKN KRVAKIIDSP
                         TATLARTNTC AIFINQIREK IGGNPETTTG GRALKFYSSI RIDIRRIGGN RIKVKVAKNK
                         MRLAEAYNVA VVVTNQVMAR PDGDPTTAVG GHVLAHTPGV RIQLRKSKGN KRIARVVDAP
                         QRLADEFGVA VVITNQVVAS VDPDPKKPIG GHIMAHSSTT RLSLRKGKGE MRICKIYDSP
                         QRIADEFSVA VVLTNQVVAQ VDGDTKKPVG GNIIAHASTT RLYLRKGKGE ARICKVYDSP
                         AGNLKQSNTL LIFINQIRMK IGGNPETTTG GNALKFYASV RLDIRRIGGS ETRVKVVKNK
                         LRFGELFNAA IVVTNQVMAK PDGDPTKPVG GHIVAHTATF RVYLRKSKGE LRVARLIDSP
                         LKFGTIFNAV IAVTNQVSAN PAGDPMTPIG GNIVGHTATF RLYLRKAKAG KRIARLIDSP
                         MRIAEIYNIA VVITNQVMAR PDGDPTQAVG GHVLYHAPGV RVQLRKSRGN KRIAKVVDAP
                         SRIADLYNTA ILVTNQVASN PDGDPTQPIG GNILGHKSTF RMYLRKSKGN KRIVRLVDAP
                         MRVGDLNNTA VVVTNQVASN PDGDPTQPIG GNILGHTSTF RMYLRKSKGN KRIVKLVDAP
                         EKVGNLYNAA VLVTNQVQSN PDGDPTKPIG GNILGHKSTF RMYLRKSKND KRIVKLVDAP
                         MRIGDLFNTG ILVTNQVSSN PDGDPTQPIG GNILGHTSTF RIYLRKSKGD KRIVRLVDAP
                         LRLADEFGVA VVITNQVVAQ VDADPKKPIG GNIIAHASTT RLYLRKGRGE TRICKIYDSP
                         AKLAEVYDLA VVITNQVMAR PDGDPTQAVG GHVLYHAPGV RVQLRKSRGN KRIARIVDAP
                         GKLAEVYNTA VIITNQVMAR PDGDPTQAVG GHVLYHAPGV RVQLKKARGN KRIARVVDAP
                         MSIAELFDVA VVVTNQVMAR PDGDPTVAIG GHVLYHAPGI RVQLKKSRGN RRIARVVDAP
                         HNLAEEYGVA VVVTNQVVAN VDADSKKPIG GHIMAHASTT RLSLRKGRGE QRIIKVYDSP
                         LRLCDIYDLA VVVTNQVQSK PDGNPLRAAG GNIVAHGSTI RVYLRKGKGE QRIAKIVDAP
                         ---------- ---------- ---------- ---------- ---------- ----------
                         YRFADSYDLV VITTNQVLAS VDGQGTEPAL GFAWGHRPQT RIFLRKQKGN ARIARIIDSP
                         VRLAEIYDLA VIVTNQVMAR PDGDPTVAVG GHTLYHVPGI RVQIKKSRGN RRIARMVDAP
                         VRLAEIYDLA VIVTNQVMAR PDGDPTVAVG GHTLYHVPGI RVQIKKSRGN RRIARMVDAP
                         SNIANTYNVA VFVTNQVQSK PDGSPTKAIG GHVLGHAATY RIWLKKGLAG KRIARLVDSP
                         NKLADIYNCV VIVTNQVAAR PDGPSEQAIG GHIVGHAATF RIFLRKAKGD KRVAKLYDSP
                         MRFGDINNAA IVVTNQVQAK PDGDPTRPIG GHIVGHTATF RLYLRKSKGE KRIARLVDSP
                         NKLADLYNCI VLVTNQVAAK PDGVAEQAIG GHVVGHAATF RFFLRKSKGD KRVAKLYDSP
                         FKLVDDLNAV ALVTNQVMAN PGGDPTKPIG GNIVGHTATY RVYLRKSKAG KRIARLVDSP
                         LKLIDDHNAV GLVTNQVMSN PGGDPTKPIG GNIVGHTATF RLYLRKSKGG KRVARLVDSP
                         QRFSDLYNAV IIVTNQVMSK PDGDPTKPIG GHIIGHTATF RMYLRKSKGD KRIVRLVDSP
                         LRFADLNNAV IAVTNQVSAK PDGDPTRPIG GHIVGHAATY RLYLRKSKGG KRIARLIDSP
                         AKLAKEFNAV VIVTNQVQSN PAGDPTKPTG GNIVGHASKF RVYLRKSKGG KRVAKLVDSP
                         MRFADLNNAL ILVTNQVMAK PDGDPTKPVG GHVLGHTATF RVYLRKSKGD KRIARLVDSP
                         LRFGDLFNAC VVVTNQVMAK PDGDPTRPVG GHIVGHTATF RLYLRKSKGE KRIIRLVDSP
                         QTIANTYNVA VLITNQVQSK PDGTPTKAVG GHVLGHASTY RILLKKGLSG KRIARLVDSP
                         FKLIDEHNAV GLVTNQVMSN PAGDPTKPIG GNIVGHTATF RLYLRKSKGG KRIARLVDSP
                         FKLCDEYNAI GLVTNQVQSN PAGDPTKPIG GNIVGHTATF RVYLRKSKGG KRIFRLVDSP
                         QNIANTYNAA VFVTNQVQAR PDGSPTKAIG GHVLGHAATY RIWLKKGLAG KRIARLVDSP
                         QNLATTYNIA VFVTNQVQAR PDGSPTKAIG GHVLGHAATY RIWLKKGAAG KRIARLVDSP
                         NKLADLYNCV VIVTNQVAAR PDGSSEQAIG GHIVGHAATF RIFLRKAKGD KRVAKLYDSP
                         SRIAETYNCA AIATNQVMAS PDGDPTRPIG GNVVAHTSTY RIYFKKS-GK KRIARMVDSP
                         SRIAETYNCA AIATNQVMAS PDGDPTRPIG GNVVAHTSTY RIYFKKS-GK KRIARMVDSP
                         SRIAETYNCA AIATNQVMAS PDGDPTRPIG GNVVAHTSTY RIYFKKS-GK KRIARMVDSP
                         LKFGTIYNAV IAVTNQVSAN PAGDPMNPIG GNIVGHTATF RIYLRKAKAG KRIARLIDSP
                         QRIADIYGVA VIITNQVVAK VDGHEKIPIG GNIIAHASQT RLYLRKGRGE SRICKIYDSP
                         LRLADAYDVA VVITNQVMAQ PDGNPLRPAG GNILAHGATY RLWLRKSKEN IRIAKIFDSP
                         LRLADAYDVA VVVTNQVMAQ PDGNPLRPAG GNILAHGATY RLWLRKSKEN IRIAKIFDSP
                         HRLANLYDIA VFVTNQVQAR PDGDPTRPIG GHILAHSATL RVYLRKGKGG KRIARLIDAP
                         MRLAELYDIA IVITNQVMAR PDGDPTQAVG GHVLYHAPGI RVQLRKARGN KRIARIVDAP
                         TGAIAKSKSA VVFINQIREK VGGSPETTPG GRALKFYCSC RIDVRRIGGQ RVKAKIVKNK
                         TASINRTNCI TVFINQIRMK IGGSPETTTG GNALKFYASV RIDIRRIGGS QTKVKVVKNK
                         QRLADQFGVA VVVTNQVVAQ VDPDPKKPIG GNIMAHSSTT RLGFKKGKGC QRLCKVVDSP
                         VRLAEAYNIA VVVTNQVMAR PDGDPTQAVG GHVLAHTPGV RVQLRKAKGH KRIARVVDAP
                         VRLAEMYDIA VIITNQVMAR PDGDPTTAVG GHTLYHVPGI RVQLKKSRGN KRIARIVDAP
                         TRLAEVYDIA VIITNQVMAR PDGDPTVAVG GHTLYHVPGI RIQLKKSRGN RRIARVVDAP
                         TRLAEVYDIA VIITNQVMAR PDGDPTVAVG GHTLYHVPGI RIQLKKSRGN RRIARVVDAP
                         VRLAEMYDLA VIITNQVMAR PDGDPTVAVG GHTLYHVPGI RVQLKKSRGN KRIARIVDAP
                         AGNIGRSGCL VIFLNQLRQK IGGSPEVTTG GNALKFYASV RLDIRRIQGI RAKVKVAKNK
                         QRLADEFGIA VVITNQVMSQ VDGDMKKPIG GNIMAHASTT RLYLRKGRGE SRICKIYDSP
                         ---------- ---------- ---------- ---------- ---------- ----------
                         HRLADLYDIA VFVTNQVQAK PDGDPTRPVG GHILAHSATL RVYLRKGKAG KRVARLIDSP
                         HRLASLYNLA VVVTNQVMAS PDGNPLKPAG GNIMAHGCTY RIWLRKAKEG KRIARIIDSP
                         LRFGTIYNAV IAVTNQVSAR PDGDPMAPIG GNIVGHTATF RIYLRKSKGG KRIARLIDSP
                         LKIADAYDVA VVVTNQVMAQ PDGNPLRPAG GNVLAHGATY RIWLRKSKEN IRIAKIFDSP
                         MRLAEAFNIA VVVTNQVMAR PDGDPTTAVG GHVLAHTPGV RVQLRRSKGN KRIARVVDAP
                         AGSVNKSKAV VIFTNQIRMK IGGSPETTTG GLALKFYATM RMEVRRGEGN VISVKIVKNK
                         QRLADEYGIA VVITNQVVAQ VDSDPKKPIG GNIMAHASQT RLSLRKGRGE TRVCKIYDSP
                         LRIADIYNVA VVVTNQVVAQ PDGNPLKPAG GNVIAHGATY RVWLRKGKEN VRIAKIFDSP

                         HLPEGEIVFA IEEGIRDLDP EELRKMDIKD LYKKLDEYNA ELLKYRASRM GTLKNTSAIK
                         HLPEGETVFA IEYGVRDLSP DDLRKRSLEE LTKLLQEQRS ELTSLRQALS GSIDSPAKIR
                         ALPDGEVVIK IKEGIRDLKA KQIREMSPEE RLKRLSELRE ELMHELGAMG GAPPSPGKIR
                         HLPEGETVFA IEWGIRDMRS KDLRGMSVEE LEKTLRELRI KLMGLRYAKV GLLENPGELR
                         CLPEAEARFQ ITEGVTDIKV HELREKSKSD LQNQLKELKA ELALLRVVTG GAPNKLSKIK
                         HLPEGEAIFR VERGIEDVKM KEIREMSREE KLRKLRELEL ELLKLRTRSG GAVENPGRIN
                         VAPFRTAEVD IEERLGQMKA NEIRDLTTAE IEQKVKSLKE ELFNLRFLAT GQLENTARIR
                         VAPFRKAEFD IDTKLGQ--- ---------- ---------- ---------- ----------
                         VAPFRKVELI IDNKLGQ--L KNFKNFTLED MKAKRLELKK EYLDLRFSVV GHVENPLKKR
                         YHAEREILFT LDRGISD--- ---------- ---------- ---------- ----------
                         YHPTAEAYFK IEKGVEDMKL QELREMNEKE LAEKIEELKA ELRQVVSGKG GMVENPMRKR
                         MHPESEATFK IEEGLIDVKL RDLKNMSRED RLRLLNELRS ELIRLETRGR GVVDNPGRMR
                         VAPFRQAEFD VDKKLGQMKY TEIKDKTAAE LATMLKEKKV LLFTLKQLKT MQLTNPKEIS
                         HHPASEAVFE LERGVQDTRM KTVRSFNEGD LRDRIQQARS DLAKLRVSKG TLRKNSGKIR
                         LAPFRTAEFD IDRKLGQ--- ---------- ---------- ---------- ----------
                         HLPEGEVVFV IEEGIRDMKA SEIRRMAPEE RLRKLNELRL ELVKLRLAKM GTLTNTARIR
                         SLPESEKPFG ISDGISDTKA FELRTKNKTQ LLEHLKELRT ELSSLRVVKS PNPSKLAKIG
                         CLPESEASFA ITNGIED--- ------SKND MNAKLIELKG ELANLRTVTG GAPSKISRLR
                         IAPFKQAEFQ IGEKIGQMKA KELREKSVEE LNTELLNLLR EQFNLRMAAS GQLQQSHLLK
                         HLPEAEAVFK IERGIED--M EEIRQMSREE KLKKLEELER ELIRLRTRSG GSLENPMQIR
                         YLPEGEAVIT LEDGIIDLKA KELRAMSDEE INEKLKALKE SLLKERSAMG GAPASPGTMH
                         HLPEGEVVFS IEYGIRDMNA DEIRKLTPEQ RKEKLNELRL ELSKLQMAHV GTVDNPGKIK
                         NLADGESVMR VGAGLKPLHP AEIRDMTPAE REAEVEELRT ELLNMKAAAG GAPENPGRIG
                         NLPDGEGVMR VEDGLLNLHV QEIRDMTPAE REAELDDLKT ELLNARAAAG GAPENPGRIK
                         NLADGEAVMR VDEGLKPLYT SEIRDMTPAE REAELEELRT ELLNSKAAAG GAPDNPGRIS
                         NLADGEAIMR VDAGLKPLYT EEIRDMTPAE RTAELEDLET ELLNAKAAAG GAPENPGRVS
                         CLPEAEAMFA IADGVGDIKA RDLRGKKKEE LLKQLDDLKV ELSQLRVVTG GAASKLSKIR
                         HLPEGEAVFV IDYGIADIKT DDIRKMSPEE RLKKLQELKE ELVKLRLAAV GTLENPGAIR
                         HLPEAEAVFA IDCGIRDLKP DEIRKMSREE REQKLKELKS ELITLRYAKM GHIDNPAKIR
                         HLPESEAVFA IEAGIRDLKA SEIRTMSDED RLKLLNELRM ELVRLITARS GTLTNVARIR
                         CLAEAEAIFG IDDGVGDMKI KDLREKSKDD LLKTLTEYKK ELSQLRVQTG GAETRLGRIR
                         HLPETEAVFS LESGIADLTA KKIREMDERE RERELINKRE ELMILYSTGG GLSDNPGKPK
                         ---------- -------LRM SEIRKYRPEQ RETRLLQYRK ELMDVYSSAG GSIEDPSKIK
                         ELPESEAVFY INNGIEDLRT DEIRKMSLDD RMKNLNDLNL RMLRFKAASG GNVDNPGEIR
                         HLPEGEVVFS INTGIRDKKM NELRNLSEED LRKRLEELKS DLLKRKAARL GTLKNTSSIR
                         HLPEGEVVFS INTGIRDKRV SELRKLSEED LKKRLEELKA DLLKRKAARM GTIKNTSSIR
                         HLPEGEAVFK VTEGISDLRS KEIRAMEIDE IQKKLDELKA EHSKNISAAA GVYENPGKIK
                         HLPDAEAMFR IEKGIHDLRA DELRGMSMEE LKEKLVELKR ELLKERAAVA GAPSNPGRMR
                         NLPEGEAIFS VTEGLRDVRA KEIREMSDDQ VEKQLKDLRN ELLKERASTG GAPESPGRIR
                         HLPDSEAVFR IEKGIMDLKA SEIRELSAEE MKGKIAELKR ELMKEGVSTG GAPSNPGKIS
                         NLPEGEATFM VTAGIKPFRA KEVAQFSDAE LVENEQKLKI ELIQNYGSAG GAPENPGKIR
                         NLPEGEAAFM VQAGLKPFRA REVKQLSDTE LLEQEQKLSL ELIQERGSAG GATENPGRIR
                         NLPDGESIIS VPLGLTNLRN NEIRNMSPQE RKDEIEKFQT ELSNEKASAG GSPENPGRIG
                         NLPEAEAVIT VEDGVRDLRT SEIREMPVED RAKKLRELRD ELMHERGAMG GAPTNPGKIR
                         DQPEGEAAFS VMAGLKPFRA SEVSQFSDAE LTEQLSKLEL ELVQDLGSAG GAPENPGRIH
                         SMPDGEAVFS VMEGLRDFRI DEIRNMSSEE LEEELRKLEV ELIRERGRAG GAPEKPGRIR
                         SLPEGEAVVA VTAGLTDLRT SEIRTMTIEE RADELENLNN ELVRERASAG GAPENPGRIG
                         HLPEGESVFK VTEGLVDLRS KELRDLSPSD LEVKLTELHA EYDTLVSAVA G-VDNPGKIK
                         NLPEGEAPFM VEGGLKPFRA REVAQLTDVE LTEQMSKLQL ELIKHNGSAG GATENPGHIR
                         NLPEGEATFL VEGGLRSFRA RDVSQLSDVE LVEQVDKLRM ELIQYHGSAG GSTENAGRIR
                         HLPEGECVFK ITAGIVDLRS EEIREMDGEE LQKKLDELKA EYARYISAAA GIHENPGKMR
                         YLPEGECVFK IEEGIVDLKP DELREMSVKE LEKKLEELRA EYSKEESAAS GAPDNPGRMR
                         HLPDAEAMFR IEKGIHDLRA SEIREMSIEE MKEKLVELKK ELLKENVAVS GAPSNPGRVK
                         HHPEEEVIFA LEAGVMD--M KTIRELNEKD LKSKIQETRS ELAKLRVSKG TLRKESGKLK
                         HHPEEEVLFA LEAGVMDLSM KTIRELNEKD LKSKIQETRS ELAKLRVSKG TLRKESGKLK
                         HHPEEEVIFA LEAGVIDISM KTIKQLNEKD LKSKIQESRS ELGKLRVAKG TLRKESGKLK
                         YLPEGETVIT IESGITDLRA KALREMSDEE LNEKLSSLKE SLLRERSAMG GAPSSPGKMR
                         VLPEGEAVFA IEGGIAD--- ---------- ---------- ---------- ----------
                         YHPEGEVSFR IEEGLVDLKA KVLREMKPEE RRELLNQLRA ELVRLETRAR GFVEKPGRIR
                         YHPEGEVSFR IEEGLVDLKP KALREMSPEE RRELLNQLRA ELVKLQTRSR GFVEKPGRIR
                         HLPEGEAVFS IEKGIEDMKP SEIREMSIEE IDAKIRELRL QLAKERGTMG TSLENPMVIR
                         HLPENETVFV IDQGIMDIKT DDIRKMSPEE RIKKLRELQE ELVRLRLAAM GTLDNPGAIR
                         VAPFRIAEFD MDTYLGQ--- ---------- ---------- ---------- ----------
                         VSPFKTADFD IKIRIGQLLR SKLSTETIEE LYKNLNLLKK ELFNLRFQAL GELKNTSRFS
                         CLPEAECVFA IEDGVGDVKA YELRTKSKEQ LASQLVDLKK ELAELKVLSR PS---LPKIK
                         HLPEGEAIFV IDEGIRDMKP DEIRKMTKEE RLRRLNELRL ELIKLRMARV GTLTNTARIR
                         HLPEGEVVFA IEEGVRDLEV DELRKMDLKQ LKERLNELEM QLLKLRVSRM GTLKNTASIK
                         HLPEGEVVFA LEEGIRDVDL EELRKMEKGE LLKKVDELRL ELMKLRVARM GTLKNTASIR
                         HLPEGEVVFA LEEGIRDVDP EELRKMETGD LLKKLDELKL ELIKLRVSRM GTLKNTASIR
                         HLPEGEVVFA IEEGVRDYDI KEISNQTVEE LQGKLNDLQQ ELLKRKVARM GTLKNTASIR
                         VAPFRIAEFD IGENIAQPNI ADARKLGDEE LATEILATKQ RLFQLRFQAT RRPENPHEFK
                         CLPESEAIYA IKGGIEDVRV FKLRTQTEEQ LVGELGKLQT ELSQLRIIAG GTANKLGRIG
                         ---------- -------VKA YELRGLPKEE LVKTLNELRK ELSELHVVTG GAASKIAKIK
                         HLPEGEAVFR IEKGVEDMKP SEIREMSIEE IDKKIRELRL ELAKERGTMG ASMENPMVIR
                         KHAEKEVAFA IEDGVTDKQA EELRKMSREE RQKRLQELRG ELARLKAAHR GSLENVASIR
                         YLPEGETVIQ IEEGVSDLRA KQIRQMSKEE RQETLKNLKE SLLHERASMG GSSPSPGKVR
                         YHPEREATFK IEEGLTDMNA KTLRQMSRED RLKLLDQLRA EYVKLQTRAR GIVENSGRIR
                         HLPEGEAVFV IEEGIRDMKA SEIRKMTPEE RLLKLNELRV ELVKLRLSRV GTLTNTARIR
                         VAPFKTAQTY IEVSLGQMKA SELRNYTDEE LKNLLEEKKR QLMELRFLAM GQLKNTSLIK
                         SLPENEATFQ INGGITD--- ---------- ---------- ---------- ----------
                         YHPEREVTFR IEEGVVDLNA RTIRNMKPED RAKLLNDLRN ELLKLQTRER GTLDNPGRVR

                         NVRKDIARIL TIISEK---- ---------- ---------- ---------- ----------
                         EIRKNIARIL TVMNEL---- ---------- ---------- ---------- ----------
                         SLRRQIARIL TVMNE-FGVV IIDKPKGPTS HQVSAWVRDH INKTGHAGTL DPKVTGVLPV
                         EARRNVARIL TVLREKYGMI VVDKPPGPTS HEVVAWIKRG VSRAGHGGTL DPKVTGVLPV
                         VVRKSIAQVL TVSSQKYGVI NLDKPANPSS HEVVAWIKRR VEKTGHSGTL DPKVTGNLIV
                         LIRKDIARLK MALCEEKGLV CIDKPMGPSS HEVVVWVRRN VSKTGHAGTL DPRVTGVLPI
                         EVRKAIARMK TVIRERNGVL LLHKPVGMTS HDCVMKIRKK TKKVGHTGTL DPEVSGVLPI
                         ---------- ------GEVL FFNKPLGWTS FKVVGHVRYK KLKVGHAGTL DPLATGVMIL
                         EIRRDIARLN TMICEYNGFL LINKEQGKTS FETLFPIKKN TNRVGHAGTL DKFASGILVC
                         ---------- ------YGLV LVDKPAGPTS HEVVAWVKRE IEKAGHSGTL DPGATGLLPL
                         ELRKEIARAY TVLAEK---- ---------- ---------- ---------- ----------
                         YVRRLIARIL TIEHETYGFI ILDKPRGPTS SEVVAWVKKN ISKAGHSGTL DPGVSGVLPI
                         QVKKDIARIN TAINALNKIF AAFKPRGLSS NAFLSTLKKK NKKAGYSGTL DPFAKGVLIV
                         PLRRDIARMM TRLAEMYGIV LLDKPPGPTS HEAVAWAKRE IPKAGHSGTL DPQVSGVLPL
                         ---------- ------EGVL LVDKPQGRTS FSLIRSLVRG VKKIGHAGTL DPFATGVMVM
                         NVRRDIARIL TVINEEYGVI NLDKPPGPTS HEVVAWVKKN LEKAGHGGTL DPKVTGVLPI
                         TVRKAIARVL TVFNQTYGII NLDKPSNPSS HEVVAWIRTR VTKTGHSGTL DPKVTGCLIV
                         VVKKDIARLL TVMNTQYGII NLDKPANPSS HEVVAWLKRK VEKTGHSGTL DPAVTGCLIV
                         QVRRDVARVK TLLNEKNGVL LLDKPQGMSS NDALQKVKRN ANRAGHTGAL DPLATGMLPI
                         AVKKDIARLK LALREEKGFV LIDKPKGPTS HEVVVWVRKE VEKTGHAGTL DPKVTGVLPV
                         SIKKQIARIL TVMEEKNGFI VIDKPKGPTS HQIDAWVREG EKRVGHIGTL DPNVSGVLVM
                         VLRKTIARIL TIENEE---- ---------- ---------- ---------- ----------
                         ELKRTIARVK TIQGEEFGVV NLDKPPGPSA HQVSAWVRDG VEKAAHAGTL DPKVTGCLPV
                         ELRKAIARIK TIQGEEFGVV NLDKPPGPSA HQVAAWIRDG QDRVAHGGTL DPKVTGCLPV
                         ELRKTIARIK TVQREEFGVV NLDKPPGPSA HQVSAWIRDG VEKAAHAGTL DPKVTGCLPV
                         ELKKTIARIK TIQGEEFGVV NLDKPPGPSA HQVTGWVRDD VDRAAHSGTL DPKVTGCLPT
                         VVRKSIARVL TVINQTTGFI NLDKPSNPSS HEVVAWIRRR VEKTGHSGTL DPKVTGCLIV
                         AIRKTIARIL TVMREEMGVI PLDKPPGPTS HEVVAWIKRG LSKAGHGGTL DPKVTGVLPV
                         NIKRTIARIL TINREELGVV NLDKPPGPTS HEVVAWIKRG LERAGHGGTL DPKVTGVLPV
                         IVRKNIARIL TVINEE---- ---------- ---------- ------VGRG DPKVTGVLPV
                         PIRKSIARIL TVLNQNYGMI NMDKPSNPSS HEVVSWIKRK CDKTGHAGTL DPKVTGALII
                         TIRKEIARIL TIMNEEYGVI NLDKPSGPTS HEVVSWVRKG ITNAGHGGTL DPKVTGILPC
                         QLKKTIARLL TVGNEKYGLI VLDKHSGPTS HEIVSIVKKK LNKAGHSGTL DPNVTGILPI
                         EIKRTIARIK TINNED---- ---------- ---------- ---------- ----------
                         NIRKDIARIN TILSQK---- ---------- ---------- ---------- ----------
                         NIRKDIARIY TILSEK---- ---------- ---------- ---------- ----------
                         ELKRTIARVL TIMNEKTGVV NLDKPMGPTS HEVDAWVKRD VEKTGHGGTL DPKVTGVLPI
                         EIRRTIARIL TIMNEKYGVV VVDKPRGPTS HEVSTWVKKN LDKAGHGGTL DPKVTGVLPV
                         ELRRTIARIL TIRKEEKGVI NLDKPYGPTS HEVTAWVKNH IKRAGHSGTL DPHVTGVLPT
                         EIKRTIARIL TIMKEKTGLV VIDKPSGPTS HEVAAWVRNN LVKAGHGGTL DPKVTGALPV
                         EVRRTIARIK TEQTKRTGII LVDKPRGPTS HQVAAWVGKK -SDVGHSGTL DPMVSGVLVV
                         EVRRTIARIR TEQNARSGIV VVDKPRGPSS HQVAAWVGGG -RRVGHAGTL DPQVSGVLIV
                         ELKRTVARIK TIQREFMGVV NLDKPKGPTS HEITSWVKDN INKAGHSGSL DPKVTGVLPI
                         ALRTNIARIE TIQKEEAGMI IMDKPQGPTS HQATAWVREH TEKIGHGGTL DPKVSGVLPV
                         EVKRTIARIK TEQTKRCGVV VLDKPQGPSS HQAAAWAAEG V-NTGQGGTL DPMVSGVLVL
                         EIRRTIARMK TVQRERLGAI NLDKPSGPTS HEVVAWVKRG LEKAGHSGTL DPRVTGILPV
                         EIRRTIARIK TIQHELKGVV NIDKPSGPTS HEVAAWVKAG VNTAGHAGSL DPKVTGLLPT
                         ETRRTIARVL TIMNENKGII NIDKPSGPTS HEVDVWLKDH VDKTGHGGTL DPKVTGVLPV
                         ELKRTIARLM TEQNHRTGIV IIDKPRGPSS HQVAAWVGDG V-DVGHAGTL DPMVSGVLVV
                         EIRRTIARMK TEQNRRGSII LIDKPRGPSS HQVAAWVREG VSSVGHTGTL DPPVSGVLVI
                         EIRRTIARVL TIMNEKMGVV NLDKPSGPTS HQVDSWVRDH VEKVGHGGTL DPKVTGVLPL
                         ELRRTIARIL TIINEKKGVV NLDKPAGPTS HEVAAWVRKG VKKVGHGGTL DPKVTGVLPI
                         ELKRTIARIL TIMNEKSGVV VIDKPSGPTS HEVSTWVKKN LKKAGHGGTL DPKVTGVLPI
                         PLRHDIARMM TRVNELYGLI ILDKPPGPTS HETVAWTKRK IPKIGHSGTL DPQVSGVLPL
                         PLRHDIARMM TRVNELYGLI ILDKPPGPTS HETVAWTKRK IPKIGHSGTL DPQVSGVLPL
                         PIRHDIARML TRLNEMYGII LLDKPPGPTS HETVAWTKRK LPKIGHSGTL DPQVSGVLPL
                         SIRRQIARVL TVMEEKNGFI VVDKPKGPTS HQIDSWIRDG EPRVGHIGTL DPGVSGVLVM
                         ---------- ------YGII NLDKPSNPSS HEVVSWIRKR CEKTGHSGTL DPKVTGVLLV
                         QVRRIIARIL TIEREEYSLV ILDKPRGPSS HEVAAWVKKG VERAGHAGTL DPKVSGVLPI
                         QVRRMIARIL TIERELYSFL ILDKPRGPTS HEVAAWVKKG VERAGHSGTL DPKVSGVLPV
                         NLRRDIARLL TIKKEKFGVI NLDKPPGPTS HEVVAWIKKN LEKAGHGGTL DPKVSGVLPV
                         AIRKTIARIL TVMREEKGVV PLDKPPGPTS HEVVAWIKRG LSKAGHGGTL DPKVTGVLPV
                         ---------- ------LGFL PCYKPPGATS RDLVNRAQRR KLKVGHTGTL DPLAEGLVLL
                         LVKKSIARIK TELTKRNYWL NFYKPRGISS AKLVNIVKKG KTKIGHAGTL DVEAEGILPL
                         TVRKSIACVL TVINEQSGVI NLDKPSNPSS HEVVAWIKRR CEKTGHSGTL DPKVTGCLIV
                         NIKRDIARIL TIMREE---- ---------- ---------- ---------- ---MTGVLPV
                         NTRKDIARIL TVIGEKNSII NLDKPPGPTS HEVAYWVKKN ITKAGHGGTL EP--------
                         NTRKDIARIL TVLSEKNSII NLDKPPGPTS HEVAYWIKKN VNKAGHGGTL -PKVTGVLPI
                         NTRKDIARIL TVLSEK---- ---------- ---------- ---------- ----------
                         NLRKDIARIL TLLSII---- ---------- ---------- ---------- ----------
                         HARHRLAQLL TVERERFGFL NLHKPLHLTS HDCVAKVRRR QKRVGHGGTL DPLAEGVLPL
                         IVRKAIAKYL TIINEKYGVM NLDKPSNPSS HEVVAWVKKK MEKTGHSGTL DPKVTGCLIV
                         SVRKSIARVL TVHNQQSGVI NLDKPANPSS HEVVSWIKRR VEKTGHSGTL DPKVTGCLIV
                         NLRRDIARLL TIKREKFGII NLDKPPGPTS HEVVAWVKRN LNKAGHGGTL DPKVSGVLPV
                         KIKREIARIL TIENELYSVI NLDKPVGPSS HEVVAWLRKG IERIAHAGTL DPKVSGVLPI
                         GIRRQIARLL TVEREENGFV VLDKPQGPTS HQVDHWVREG IEKVAHIGTL DPNVTGVLTM
                         FIRRAIARIL TIEREEYSLV ILDKPRGPSS HEAVAWLKKG VDVAGHSGTL DPNVSGVLPV
                         NVRRDIARIL TVMREE---- ---------- ---------- ---------- ----------
                         LTKRDIARIK TILRERHGIL VAYKPKGPTS HDVVDEVRKK TRKVGHGGTL DPFACGVLII
                         ---------- ------YGVI NLDKPSNPSS HEIVSWVKRG VAKTGHSGTL DPKVTGCLII
                         AIRRAIARVL TIMNEEYGFV IIDKPRGPTS HEVAAWVKKN LDRAGHSGTL DPRVSGVLPI

                         ---------- ---------- METHEIVKKI AEEFKGTIYQ RPPVRSSVKR RLRTRKVFDI
                         ---------- ---------- ---------- ---------- ---------- ----------
                         GLGRATKLIN LLHPKEYVGV MRFHKKVREI MKEFEGEIYQ VPPLRSAVAR RLRKRKVYSI
                         ALERMTRIIG TVMSKEYVCV MQLHRRLREV LKLFEGEIYQ KPPLRSSVKR ALRTRRVFRI
                         CIDRATRLVK SQQGKEYVCV ARLHSKVARA LESLTGAVFQ RPPLISAVKR QLRIRTIYES
                         FIENATKMVK FLQSKEYVCL MRLHGDVEKV MKLFVGRIYQ RPPLKSAVKK VLRIREIYEM
                         CVGRATKIVE YLTSKTYDAE ITLGFDVEKV LNSLKGKQEQ IPPMYSAVKR PKRMITIEDI
                         CTGKATKRIE EFQTKEYVAT LRLGALVEET LTHFLGAIEQ VPPAFSACML KAKQLVIDEI
                         LVGKYTKLSG YFTDKEYVAE FRFGLDIDLK LKDFVGEIYQ SPPRFSSVHI KKRKVTVYNI
                         GLGEGTKALS VLLPKEYYAL ARLHSRLKRV MQEFTGEIYQ RPPQRSSVRR VTRVRTVYEF
                         ---------- MFMGKEYVGL MELHGKLLEA FKIFTGDVYQ VPPVRASVAR RPRIRRVYYF
                         ALGDSTKVLQ GISDKEYVGV MLLHSRVKAV FREFTGKIYQ RPPLKSAVKR RIRVKTVYSL
                         AFGQYTKLFR FLKPKTYKAT LWLGVNLQQI IDQMQGIISY TPPQFSAKRL KPCQMEVFDC
                         GLGEATKALG VLLPKEYVAV GRFHAKLGEL ARLFTGPIHQ KPPQRSSVLR RTRVKTIHEI
                         LIGRKTRLSD IMLDKEYAAV AHLGTEVLTC TSYFQGEIQQ VPPMFSAKKR RFATVTV-NL
                         GLANSTKVIG NVIVKEYVMV IQLHGSVKMV VEYFKGDIYQ KPPLRSSVKR SIRVRRIYEI
                         CIERATRLVK SQQGKEYIGI VRLHGELSKA VDTLTGALFQ RPPQKSAVKK RLRVRTIHNS
                         CIDRATRLVK SQQGKEYVCI CKFHEQVKTV INTLTGALFQ LPPVIAAVKR SLRIRTIYNT
                         CLGEATKFSQ YLLDKRYRVI ARLGQQLAAA LDTFRGDIEQ IPSMYSALKR EARPITVYEL
                         FIEQATKLVQ FLQEKEYVAL MRLHGELRKV FELFKGKIYQ RPPLKSAVKK RLRVREIYDI
                         ALGKATKLID IVHPKEYISV MRLYSNIMKV FKEFTGKIYQ LPPVRSAVSR QVRERTIYNM
                         --------MP YVVVKEYVCV MELHDELKRV IEMFKGRIYQ RPPVRSNVKR RIRIRKIHDI
                         LTGTATRLAP AFLEKEYVAV LELHGDIEAV IGEFEGDLYQ KPPRKSAVSR RLRVRTIYEL
                         LLGDAARMAQ VFDVKEYVTV LELHDDIADI VAEFETDIYQ KPPRKSAVKR QLRSRRIHSL
                         LTGTATRIAP ALLFKEYVAV LELHDILPDV IEAFTGEIYQ KPPKKSAVAR RLRTRTVYDL
                         LLGDATRMAQ VFLSKEYVSV LELHGDIDST VAEFESKLYQ KPPRKSAVSR RLRVREIHDL
                         CIERATRLVK SQQGKEYVGI VRLHNQLSRA LETLTGALFQ RPPLIAAVKR QLRVRTIYES
                         ALEEGTKVIG LVVGKEYMCV MQLHRELRRA INMFVGEIYQ RPPLRSSVKR SLRLKKIYEI
                         ALAEATKVIH YVMGKEYVMV IQFHDEVIEN LKYLVGEIYQ RPPLRSSVKR QLRTKKVYYI
                         ALDRATRVIG ILMYKEYVGV MELHGKVIET MKMFVGKIYQ RPPLRSSVKR SLRIREIYSI
                         CTDRATRLVK SQQGKTYIGV LRLHDKVNAA LQRLTGPCFQ RPPLIAAVKR QLRIRNIYSN
                         GLGRATRALS ALLGKEYIGV LYLHSRVEKI FKLFTGKIYQ RPPIKSSVAR RLRTREIYYS
                         ALAKATKVLS ILLSKTYICN LHSAEEWEKI LKEYIDEIYQ VPPLKSNVVK KLRKRRIYNI
                         ---------- ---------- ---------- ---------- ---------- ----------
                         ---------- ---------- MEVHCEIMDV AKTFIGKIYQ KPPVRSSVKR RVRKREVYSI
                         --------MS VVTGKEYVCL MEVHCRLRAI AKEFVGTIYQ KPPVRSSVKR RVRKRKIYSL
                         GINRSTRVIQ MLLPKEYVCL MRLHESIRNI LQEFTGKIFQ TPPIKSAVKR ELRVRTIYDV
                         ALERATKTIP MWHPKEYVCL MHLHRDILRV FKEFTGRIYQ RPPLKAAVKR RLRIRKIHEL
                         MLGDATRLVR TLLGKEYVCV MRLHARVKAV LSEFTGVIYQ RPPLVSAVKR QLRKRTIYYI
                         ALGNTTKCVP IWHPKEYVCL MHLHDDIENI FKEFTGRIHQ RPPLKAAVKR SLRIRKIYEI
                         MLGKAVRLAP LLLEKEYVAC MRLHARVEEV VKQFTGRVYQ RPPRRSAVKR ALRIRVIYRI
                         MFGGAVRLAP VLLNKEYVCL MRLHGSVEQA AKEFTGRIYQ RPPRKSAVKR SLRIRKIQEI
                         MLQKATKAIG SLRNKEYVCL MQLHDEIIRV CKEFEGPIFQ KPPIKSAVKR KLRIRTIDYL
                         ATGRAVRALN LVLDKEYVCL MRLHRDIRKV IASFVGRIYQ TPPVRSAVKR QMRIRTIHSI
                         MLGRAVRLAP VLLRKEYVAL MRLHKRIRTV AKEFIGRQYQ RPPKMSAVKR QLRIREIYDL
                         LTGDATRVVE FLLGKEYVCL MRTHEKILEV CEEFSGEIYQ RPPLKSSVAR NLRTRKIYYI
                         LLGKATKAVP ALRGKEYVCH LKLHRLVRKV CEEFTGPIYQ MPPIKSAVKR VIRVRTIYYI
                         ALNTATKSLS LLLPKEYVCL MRLHKDIISI LDEFTGKIYQ IPPVKSAVKR ELRVRTIYEV
                         MLGNAVRLAP LLLDKEYVAL MRLHGDVQEA ARELTGRVYQ RPPRRSAVKR ALRIRTIQDL
                         LLGRAVRLTT ILHDKEYVAL LRLQGELAEV IEHFTGRIYQ RPPKRSAVKR ALRIREIHEL
                         GIDRATRVMQ LLLPKEYVCL MRVHRRIREV LGEFQGKIFQ IPPLKSAVKR DLRVRTIYRV
                         GIEKATRIMP LLLKKEYVCL MRLHKEIRKI LEEFQGKIFQ TPPLRSAVKR ELRVRRIYYV
                         ALENATKCIP MWHPKEYICL MHLHRKIREI FKEFEGKILQ RPPLKAAVKR SLRIRKIHKL
                         GLGEATKALG VLLPKEYHAL GRFHSKLDEV LEMFRGEIFQ KPPQRSAVLR QTRTRTIYEL
                         GLGEATKALG VLLPKEYHAL GRFHSKLEEV LDLFRGEIFQ KPPQRSAVLR QTRTRTIYEL
                         GLGEATKALG VLLPKEYHAL GRVHSKLHEV IESLTGEIYQ KPPQRSAVVR QTRTRTIYEF
                         ALGKATKLID IVHSKEYVSV LRTYDSIKSV FKEFTGKIYQ IPPVRSAVSR ELRIREIYNL
                         CLNRATRLVK SQQGKEYVCV CKFHSEVKLV LNNFQGAIFQ RPPLICAVKR QLRVRTIYDS
                         AIAEGTKVLM ALSDKVYVAV AKFHGKLRAV LQEFQGVIYQ KPPLRSAVKR QLRTRRVYSL
                         AVAEGTKVLM ALSDKVYIAV AKFHGNLRRV LQELQGEIYQ KPPLRSAVKR QLRTRRVYSL
                         ALEKATRVVQ ALLGKEYVAL MHLHGKIIQV MKEFEGEIIQ RPPLRSAVKR RLRTRKVYYI
                         ALEEATKIIG MVVPKEYICV MQLHEKLLEA IKVFTSTIYQ RPPLRSSVKR SLRTKTIYEI
                         AIGSAARLTP WVLGKRYLAD FRLGVEIEQV LKDFHGVVEQ TPPAHSAIKM PKRRILIDSV
                         AVGEATKLIQ LLIRKTYIFS VKFGTEVYTV CSKFIGNIRQ VPPIFSAIKL KPRNITIYDL
                         CIDRATRLVK SQQGKEYVCI VRLHDDLGRS LENLTGALFQ RPPLISAVKR QLRVRTIYES
                         ALANATKVIG NVIIKEYVMV IQLHTRLREV LRYFTGVIYQ RPPLRSSVKR VIRTRRIHYI
                         -------VMN YISGKEYICL LQMHCELKEI ISQFVGEIYQ KPPVRSSVKR RIRKRRIYAI
                         GIENATKIMN YISGKEYVCV MQVHCELTKI IKSFEGEIYQ RPPVRSSVKR RLRVRSIYDI
                         --------MN YISGKEYVCV MQVHCELAKI ISSFKGEIYQ RPPVRSSVKR RLRIRRIYDI
                         --------MS YISGKEYVCL MQVHCELKQI ISKFIGIIYQ KPPVRSSVKR RTRKKKIYDI
                         AVGSATRLLP YL-AKQYQAL IRFGVAVEQI LPTFLGEIEQ IPPQYSAIQV PSRMVTINDL
                         CLNRATRLVK AQQGKEYVGI VRLHNKLAKA LQQLTGPLFQ KPPLISAVKR ELRVRTIYES
                         CIDRATRLVK AQQGKEYVGV VRLHSQLHRA VETLTGALFQ RPPLISAVKR QLRIRTIYES
                         ALERATRVVQ ALLGKEYVAL MHLHGKILAV MREFQGEIIQ RPPLRSAVKR RLRTRKVYYI
                         TLNNAVRVLP VLLDKEYVCV MRLHGRLERV VSMFKGRIYQ RPPLRSAVKR EVRIRQIYDI
                         AIGKAVRLVD VVHPKEYVGV MRFYEEVRYY FKKFTGRIYQ LPPVRSAVAR SLRIKTVYSL
                         AVAEGTKVLM ALSDKVYVAV AKFHGRLKSV LARFTGEIYQ RPPLRSAVKR QLRTRRVYSL
                         ---------- ---------- ---------- ---------- ---------- ----------
                         GVNQGTRILE FYKKKVYWVK MRLGLEIREA IFSFVGEYDQ VPPAYSAKKL PPKRVKIFKI
                         CIENATCIGK SQQGKEYVAV LRLFEKLEEA IKFLTGKLYQ CPPAISAVKK QLRVRQVYSN
                         ALGESTKAMP AINDKEYIMV MKLHGKLRAV LREFTGAIYQ RPPLRSAVKR QLRVKHVYEL

                         EVDDKLFLLK ISSEPGTYMR KICHDMGIIL GTGAHMRELR RIRSGIFTEN VTLQEVSEAL
                         ---------- ---------- ---------- ---------- ---------- ----------
                         EILDRDVLFR AKVESGTYIR TLCNDIGEAM CIGAHMEDLR RTATGHFREE HTLQDLLDAY
                         ELTGKYALLR VDCEAGTYMR KLCWDIGLVL GVGAHMRELR RIRTGPFSED VRLDDVAYAV
                         KLDRHLVVFW VSCEAGTYIR TMCVHLGLLL GVGGHMQELR RVRSGILGEN VTMHDVMDAQ
                         ELEGRDVLFR VVTESGTYIR KLCRDIGEVL GTGAHMQELR RTRTGKFGED YTLQDLLDAY
                         ALETASFRFT VTCSKGTYVR TLAVMIGEKL GYPAHMSHLI RTASGDFSLD FTFDEL----
                         ELPEPTIRIR VVCSKGTYIR ALARDIGEAL QSGAHLTELI RTRVGDVRLE LDPEHFKEWI
                         QRSSSLLSLK ISCSKGTYIR SIARDLAYSL NSCAYVSNLK RTKVGMFRLK TLCENLSKAS
                         DYYDRLVLMR ILCQAGTYIR KIIYDIGEVL SPGATMVELR RTRVSNLSEQ VKLHDLADAY
                         DLDGRYILFR IGCSGGTYVR KICHDMGLYL GVGAHMEELR RTRAGSLEEK VTLLQVYEAF
                         DIDGRYVLFK ADVESGTYIR KLCYDIGEVL GVGASMRELR RTRVGCFREE VNLNTLREAY
                         KINHPFLNIE ITVSEGAYIR SYCELFARKL GINATLSSLE RIKEGKFVYN KSLNVLKYI-
                         EVKERLVLMR VSCEAGTYIR KLLYDMGEVV GSGASMIELR RTRVDHFTEG VTMHELAEAY
                         RLEYPRLHFV VQCSKGTYIR SIAHELGNML GCGAYLEELR RLRSGSFSID IDGNLLDE--
                         ELRDRFILVR VLSDPGTYMR KLAHDIGLML GTGAHMRELR RTRTGPYRED VRLQDISEAL
                         KLERNLGLIW VDCEAGTYIR TLCVHIGLLM GVGGHMQELR RVRSGIMSEK VTMHDVKDAQ
                         ELKEGLALFR TQCQAGTYMR TLCVHLGYLM GCGAHMEELR RVRSGNLTEK VTLHDVLDAM
                         LFEGNELELE IHCSKGTYIR TIIDDLGEKL GCGAHVIYLR RLAVSKYPVE VTLEHLRELV
                         EIDGRDVLFR VVCEAGTYVR KLCTDIGEIL GVGAHMQELR RIRTGIFTEE YTLQDLLDAY
                         DVQEKLILFR VKCESGTYIR TLCTDMGYVI GTGAQMADLR RLSTGQFNES HTLQELSDSV
                         ELKGNHVLMR IKCDAGTYMR KLCHDIGLLL GVGAHMRELR RTVSGPFTED VRMQELSEAI
                         DLQERKALLK IRCESGTYVR KLCHDLGLAL GTGAHMGHLR RTATTPFDDA CSLYDLADAI
                         DIGDRRLLLR VRCASGTYIR KLCHDIGLAA GTGAHMGDLR RTATGTFDDG STMHDLVDAL
                         DVDGRQVLLR IRCESGTYIR KLCHDIGRAL GTNAHMGHLR RSATTPFDDT VTLHDLADAV
                         DLKDRQALLR IRCESGTYIR KLCHDLGLAL GTGGHMGHLR RTATDPFDDA ATLHDLKDAL
                         KMERRLGIFW VSCEAGTYIR TLCVHLGLLL GVGGQMQELR RVRSGVMSEK VTMHDVLDAQ
                         ELNGRYALMR VFSEAGTYMR KLCHDIGLIL GVGAHMRELR RTRSGPFRER VRLQELSEAI
                         HVERRMALVR VGSESGTYMR KLAHDLGLLV GTGAHMRELR RTRSGPFHED VRMQDLSEAK
                         DVENRRVLFR VKCQSGTYVR KLCHDIGLLL GVEAHMRELR RIGVAHFTEN VTLHEVSEAL
                         QLHRHLAVFE THCEAGTYIR TLCVHLGLIL GAGGHMEELR RIRTGVITEN STMHDVMDAQ
                         KVKGNHVLFR IGCEAGTYIR KFCFDIGEAL CSGAHMLELR RTKVGKFTES ATLQNLKDAY
                         EIIDKQILLK IDCESGTYIR TLCVDLGKSI GSASYMRELR RIKTGPFHEN VTLHQLFDAY
                         ---------- ---------- ---------- ---------- ---------- ----------
                         DVDKRKVLMR ISSEPGTYMR KICHDMGILL NCGAHMRELR RVRSGIFKED VTLQQVSEAL
                         EVEGRRVLMK ISSEPGTYMR KICHDMGILL GCGAHMRELR RTRSGIFTED VTLQQVSEAL
                         NIDDKDVLFR INCEGGTYIR KYCHDIGEAL GIGAHMAELR RTKSGPFTED KTLQDLTDAY
                         ELDGKDVLFR VKCQSGTYIR KLCEDIGEAL GTSAHMQELR RTKSGCFEEK VYLQDLLDAY
                         EFDGRDVLFR VGCEAGTYIR KLCHDIGEAL GVGAHMYELR RTKSGPFKED ITLQDLTDAY
                         EIDGRDILFR TKCQSGTYLR KLVDDMGEAL GTSAHMQELR RTISGPFYEN VYLQDLLDAY
                         ELQDRLVLLK IRCEAGTYIR SVCVHIGNVL GCGGQMIELR RTKSGGFSCD HTLHEIRDAV
                         EIDGRLVLFR VRCDAGTYIR TLCVHLGYAL GTCAHMEELR RIRSGSFDET VTLHELADAV
                         NIKGSSVLLK VGCEAGTYLR KLCTDIGEAI GCGAHMQELK RTKTGPFCED TTLHDLKDAY
                         NVRGRDVLFR VRCDAGTYIR TLCVDIGDAL GVGASMEDLR RTRSGDMIED VTLQDIKDAY
                         EIEGRLVLMR VECEAGTYIR LLCRHIALAM GAGGQMVELR RTKSGPFTEN VTLHDLKDAV
                         DVEGQRVLMK VGCEAGTYIR KLCYDMGLAL GCGANMEELR RTKAGPFAED VTLHNLKDAY
                         EVEGMSVLFR VGCEAGTYIR KLCHDIGLAL GCGGHMQALR RTKAGPFTEK VTLHELKDAY
                         KLDNQDVLFR ITCQSGTYIR KYCHDIGEAL GCGAHMAELR RTMAGSFLED TTLQDVTDAY
                         TVQGRLVLLR IRCDAGTYIR SLCHHLGLVL GVGGHMQELR RTRSGTFDEM HTLHALKDAV
                         EMDGRLVLFR VKCDSGTYIR SLCHHIGMAC GVGGAMVELR RTRSGPFSEK VTLHTLRDAV
                         DIDGQDVLFR IACEAGTYVR KYCHDVGEAL GAGAHMAELR RTAVGPFTEE VTLHDLKDAY
                         KLEGKDVLFR IGCEAGTYIR KYCYDVGEAL GVGAHMAELR RTMVGPFKED VTLHDLTDAY
                         EIDGRDILFR VKCQSGTYIR KLVDDMGEAL GTSAHMQELR RVKSGVFEEN VYLQDLVDAY
                         EVKERLLLTR ILCEAGTYIR KLYYDIGEIL GPGATMIELR RTKVDQFHES VTLHELANAY
                         EVKERLLLAR VLCEAGTYIR KLFYDMGEIL GPGATMIELR RTRVDQFYES VTLHELANAY
                         EVKERLLLTR VLCEAGTYIR KLYYDLGEIL GPGATMIELR RTRVDQFRET VTLHELANAF
                         ELDEKFVLFK VCCESGTYIR TLCTDIGYVL GSGGQMAELR RTRTGPFDES HTLQEVSDAF
                         KLTNNVCVFW VKCQAGTYIR TLCEHIGLLL GVGAHMQELR RVKSGNMTEY CTLHDILDAQ
                         DLDGRYAVIK MHVEAGTYAR KIIHDIGEVL GVGANMRELR RIAVSCYTED VTLQDIADAY
                         ELDGRYAVLK MHVEAGTYAR KLIHDLGEIL GVGANMRELR RVAVSCFTED VTLQDLADAY
                         EVEGRDVLFR VGVEAGTYIR SLIHHIGLAL GVGAHMSELR RTRSGPFKED ITLHDLVDYY
                         ELTGRYALMR VLCDPGTYMR KLCHDIGLYL GVGAHMRELR RTKSGPFREA VKLQDLSEAL
                         KLEPPMMRLD VRCGSGTYLR TLGMDVAAAC GCAAVMTKLI RNEVGRFTLD LDCAFMFDDD
                         KCENAIATYY TECSKGLI-- ---------- ---------- ---------- ----------
                         NLKRNLGVFW ASCEAGTYMR TLCVHLGMLL GVGGHMQELR RVRSGALSEN VTLHDVMDAQ
                         DLSDRYVLVR VGCEAGTYMR KLAHDIGLLL GVGAHMRELR RTRTGPYKED VRMQEVSEAL
                         DIQDKLILLR VQSDAGTYMR KLCHDVGVIA GCGSHMRELR RIRSGIFTEK VTLQEVSESL
                         EIDKKLVLFR VSCDSGTYMR KLCHDIGIIY GCGAHMRELR RTRSGIFTES VKLHDLSEAI
                         EIDKKLVLLR VNCDSGTYMR KLCHDIGIIY GCGAHMRELR RTRSGIFTES VKLHELSEAI
                         EIDKRFILLR ISSDPGTYMR KLCHDIGVIL GCGAHMRELR RIRSGIFTEK VTLQEISEAL
                         KINQPELDLQ VTCGEGTYIR ALARDLGDRL GTGATLAGLV RQQSGGMALD VGLTALEKIV
                         KLEKKMGIIW MSCEAGTYVR TLCVHLGLLL GTGGHMEELR RVRSGILDEN VTMHDVKDSI
                         KLKRNLGIFW VSCEAGTYVR TLCVHLGLLV GTGGHMQELR RVRSGVLDEN VTMHDVMDAQ
                         DVEGRDVLFR VGVEAGTYIR SLIHHIGLAL GVGAHMAELR RTRSGPFKED VTLHDLVDYY
                         RLNERTALLH VWCEAGTYMR KLCHDIGEIL GVGAHMQELR RIRSGSLYED STMHDVVDAY
                         DLKDRLVLFH VKCESGTYIR TLCTDIGYVS GKGGQMVDLR RTSTGPFSED ITLQDFAAMV
                         ELDGRYAVLR MHVEAGTYAR KLIHDIGEVL GVSANMRELR RVAVACFDER VTLQDVADAV
                         ---------- ---------- ---------- ---------- ---------- ----------
                         WDEGRDVSFR VEVSPGTYIR SLCMDIGYKL GCGATAVELV RESVGPHTIE LNVFEAAPE-
                         ELEQKLAVMR VACEAGTYIR TLCEHLGLYL GVGGEMAELR RTRSGFTTET VTMHDVLDAK
                         ELDGKYVLIR MNVESGTYAR KLAYDIGEVL GIGANMRELR RTRVGCFTEK VTLQDLKDAY

                         YMWKCKDETD LRKILLPMEI GLCGIPKIIL DDNAVNAIAY GATANAPGIV AYNFKKGDLV
                         ---------- ---------- ---------- ---------- ---------- ----------
                         IFWKNGEEKY IRDIIRPAED IVSFLPKIIV KDSAVNALAH GAPLYKPGVT EMNVEKGNYV
                         IRWREGKDDL LRRVVIPGEY SVCHIPKVLV RDSAVESLTH GAQLAAPGVA AVGVEKGGMV
                         FVYDSRDESY LRRVIMPLEM ILTSYKRLVV KDSAVNAICY GAKLMIPGLL RFDIDVGTEV
                         VFWKEGEEKY LREIIKPMEV AAAELPKIVI KDSAVDAICH GANLSVRGVA YVNVKKDSTV
                         ---EQAQSGT VEEHTVPIER ALNHLPKWII SDTLAKKVEN GALLETPEQF S-EMTSGDRI
                         DRQEENDED- ---------- ---------- ---------- ---------- ----------
                         LI-------- -------SLE SLKSFEKVYI DSNKINLVKN GVYFEI---- --EININEFK
                         QRYKSKDDEK LRRLILPIEH CLEGIRAVTV RDTAVDALCH GAPLAVPGVV AVDLRVGELV
                         EKYRTGDEEA VRKVVYPVEK CLELLPKVYI LDTAVDAVCH GADLMVAGVS MIDVAENSEV
                         SLWRYGDESL LRRLIRPVEE MVIHLPRIYI RDSAVDAIAH GASLAAPGVA KVGIRSGQLV
                         ---------- ---------- ---NLKPNFI KD--LNKLEN GAKIFVEELE FHYIETEKYF
                         AVWK-GDGSR LQRIIRPVEE ALAGIKAVVI RDSAVDALCH GAQLAIPGIL QVNLRIGDLA
                         ---------- ---------- -----PGFDV S--------- ---------- ----------
                         ALWRSGDERY IRRIILPVET SIAHLPKIMI LDTAVDAIAH GANLAVPGIA RLNVERNKTV
                         YEYDSKDESY LRRVIQPLEA ILTNYKRIVV KDSAINAICY GAKLMIPGLL RYDIESNEEV
                         YLYEHGDESY IRHCVRPLET LLTKYKKIVV KDSSVNAICY GAKLMVPGLL RYGITMNEIV
                         EQAEQDIPAL LDPLLMPMDS PASDYPVVNL PLTSSVYFKN GNPVRTSGAP LE-----GLV
                         IFWKEGEEEY LREIIQPMEL AVANIPKIII KDTAVDAICH GASLTAKGVA YVNVKKGERV
                         VL-KQGDTSL FDNMVIPMDF VFADSPKVVV KNTAIKNIMH GSDIYPSGIK ALDIHKGSRV
                         YLWKYGNDSA LRKMILPVEL STCILPKILV KDSAISSLLY GAPLAKGGVA AYDLQTNKIA
                         A-FAEGDEAP LRDLLEPGER ALAHLPRVTV APSAAHEIAH GAQVYAPGVI DADPDDEPLV
                         A-FADGDEAQ LREIIQPAER ALSHLPRVTI APSAAREVAE GAPVYAPGVI ETTPEIDSQV
                         A-WLDTDDTA LRAAVQPAER ALTHLPRLTI ADSAAHEVAT GAPVYAPGVI DTPPADGALV
                         A-FAEGDESW LRDVVSPAER ALSHLPSVTI ANSAAREVAN GAPVYAPGVF DVDAARGDLV
                         WLYDHKDESY LRRVVYPLEK LLTSHKRLVM KDSAVNAICY GAKIMLPGVL RYGIEVNQEI
                         YRWKEGKEDL LRKYILPIEY AVSHLPKIVV RDTAVDAIAH GANLAVPGIA RLGIKRGDLV
                         FLYDYGDDSL LKKYIMPCEV ATCHMPKIMI KDGAVDAVAH GANVSIRGVA ALNMKKGDVV
                         YIWRLGDESF LRKMILPVEY IVAFLPKIVV KDSAVDAIAH GAQLAVPGIS IVNINRDDRV
                         WLYEERDDTY LRRVILPCEY LLSNHKRIVV KDSAVNAVCY GAKLMIPGLA RFGIERDDVV
                         TIYQEGNDYY LRKILFPMEK MVSHLPKIYI RDTAVDAICH GADLASAGVC FVRIKPNMMV
                         ESYKVGDEEG LRKIIQPMEN AITNVPKVVI RLNAIDPISH GTDLFVAGVI AYDFNTGEKI
                         ---------- ---------- ---------- ---------- ---------- ----------
                         YLYRCGEEEE LRKILMPMEI AFCGVPKIIV DDETVNSISY GSPLMAPGII AYDFKKGDYV
                         YLYRCGEEDE LRRILIPMEM AFCGIPKIIV DDETVNSLAY GSPLMAPGIV AFGFKKGDTV
                         HYLKDGDEKP IRECILPMES AVTHLNQIVV RDSAVDAICH GADLATNGIL ELDIKSGETV
                         VFWKDGDEEE LRRVIKPMEY GLRHLKKVVV KDSAVDAICH GADVYVRGIA KLGIGKGETV
                         -FYFQGDEAP LRKIILPMEN ALRNMPRIVV KDSAVDALAE GAPLYVQGIC KVGIQKGDMV
                         ISWKDGNEEE LRKLVKPLEY GLQHLKKIIV KDSAVDAVCH GATLYSSGVS KIGIGTDEVV
                         EL---KDEAA LSAMILPPEQ AIGDIPKIVI RDKAAKAVAN GAMLAGVGAI SVKFSRGQSV
                         AAAREGNHEP LQGMILPPAA AVADLAKVVV RDTAVDAVCH GAVLAGVGVV GKGFAKGETV
                         VFWKYGTESE LRKFVQPVEL ALTHLPSIVI RDSAVDAICR GASLAIPGIV SLNIFNGNTV
                         VMWKDGDDSW LRSMVLPFEV LFDPLPKVVL KDSAVDAVAH GADLAVVGVV QVSVQKETVV
                         E-YAEGNSGP LEKMILPVER LAGSLPKVVI RDKAVDAVCH GAVLAAVGIL EKNYKKNARV
                         EIWRSGDESA LRRAVLPVER ALRHLPGLVI SDNAVDAICH GAPLAAPGLL SLDINKGDFV
                         VFWKDGDESE LRRVIRPMES AVSHLPKIIL RDSAVDAVCS GASLAVPGIT SLSLAEGELA
                         YFYKDGDETL LRKLIQPMEH TTKYVKKIYV KDTAVDSICH GANLASSGVV KLQIHENNTV
                         FRAKEGDSSA LDAMILPVEV AIPEVQTVVI RDSAVDAICH GAVLAGVGVV GVKFKRGERV
                         EK-AAGDDTY LRKIIRSPLE ALHGFPRIQM KESAADAICH GARLSSRGVV SHTFQMEDLV
                         QFWVDGDETF LRECILPMEF AVGHLPRVVI LDSAVDAICH GADLARGGIA GLNIAWGDTV
                         HYYIDGDESL LRKVILPMEK AVEHLPEIVI RDTAVDAICH GSYLAAPGVV GLNIKRGDIV
                         HFWKDGDEEE LRRIIKPIEY GLRHLKKVVV KDSAVDAICH GADVYVKGIS KLGIGKGEIV
                         ALWEKKDETK LMSMIKPIEY ALSELRSVVI RDSAVDALCH GAQLAMPGIL QINLRKGDIV
                         ALWKKNDETK LLSMIKPIEY ALSELKSVVI RDSAVDALCH GAQLAIPGIL QIDLKKGDIV
                         ALWEKKDDSK LKSMIQPVEH ALSELKSVVI RDSAIDAMCH GAQLAIPGIL QISLNKGDIV
                         KL-KMGNEKL FKNIFIPMDF IFIKYPKVIV KETALKNIAH GSDIYPAGIH AISPKKGDVV
                         YIYDTGDESY LRKIITPLEK LLINFPRIVI KDSAVNAICY GAKLTIPGVL RFNIDVNTEI
                         YIWKYGDDTY LRRVLLPIEE IARHLPKIWV RDSAVDAICN GAPLAAPGIS KFPFSKGDLV
                         YIWKYGDDTY LRRVLLPIEE IARPLPKIWV RDSAVDALCN GAPLAAPGVA KFPFSRGDLV
                         YFWKDGIEEY FRKAIQPMEK AVEHLPKVWI KDSAVAAVTH GADLAVPGIA KLGIKRGDLV
                         YRWKEGKDDL LRKYILPMEY AVAHLKKVVI RDSAVDAIAH GAHLAVPGIA RLDIKKGDVV
                         DREKSSE--P MVKYLRPAIE GLTHMPAMNL DRQQIGMLQA GIRISIGCID QVNTDVLDCI
                         ---------- ---------- ---------- ---------- ---------- ----------
                         WVYDTRDESY LRSIIQPLET LLVGYKRIVV KDSAVNAVCY GAKLMIPGLL RYGIELYDEI
                         YLWRKGDERY LRKIILPVET AIAHLPKIII RDTAVDAVAH GAHLAVPGIV RLDVALNKTV
                         YLYRCKDESE LRRILLPMEY GVCGIPKVIV SDTAVNAITY GAKLNLPGIL AYNFRKNQDV
                         YLYKCKDETE LRRVLMPMEY ATCEMPKLII EDSAVNALAY GAQLAVPGIV AYNFKRNDTV
                         YLYKCKDETE LRRVLIPMEF ATCEIPKIVI EDSAVNALAY GAQLAVPGVV AYNFKKNDTV
                         YMWKCKDESD LRKILLPMEY ATCGMPKILI DDNAVDAISY GAMLTAPGIV AYRFRVKDTV
                         AE-------E EHIPLIPPQE ALSHLPTVQL NSELEKRWFH GQRLLLPDLP VG------VV
                         WRYQFKDESY LRRVVLPLEV LLTSFPRIVV KDSTVNSICY GAKLMLPGVL RYNIENGKEV
                         HVYDTKDEKY LRRVVMPLET LLTNYKRIVV KDSAVNAICY GAKLMIPGLL RFDIDINQEV
                         HFWKDGVEEY FRKAIQPMEK AVEHLPKVWI RDSAVAAVTH GADLAVPGVV KLGIKKGDLV
                         YIWKRGIDHF LRQVFLPVEA AIQHLPKVWI RDSAVDAVCH GAPLAVPGIV KLGIKVNSTV
                         EL-AKGEDKL LRDHILDMTY AFKDYPKIVV KRSAMRNIAH GSDLYAGGIK IIKFRKGERV
                         YVWRYGDDTA LRQVLKPIEE IARGLAKIWI KDGAVDAICH GAPLAAPGVV KFPFNKGDLV
                         ---------- ---------- ---------- ---------- ---------- ----------
                         ---------E IENRIIPLEK CLEWLPRVVV HQESTKMILN GSQIHLEMLK EWGFKKGEVV
                         YLYDEGNEKY LRRVIRPLEW MLRNMKRIVV KDSAIDAICH GAPIYIPGIM RFTIETGDQV
                         TLYKYGVEDL LRTYVKPVEY MVRHLPKVWI RDSAVDAICH GAALAVPGIV KLNIGKGSLV

                         GLLKGEGVAI GKALVDSNSV QGEVIKNRIL IKRKVLGIES TAHTFGVGIA EGMKPGDLAR
                         ---------- ---------- ---------- ---IVLGIES TAHTFGVGAS RGILPREVAQ
                         ALSDGELISV S--------I VNIIAKFRVV MEPLVLGIEG TAHTVGVGIV TGIHPREAAN
                         ALLKGELIGL GKALASAQEM LGIVVSTRII MERLVLGIES TAHTFGVGIV SGILPREVAE
                         VLTKGEAIAV GIAEMTTSVM AGVVAKKRVV MDRIAIGFEG SANKIGVGIV TGFLPRETAH
                         AILKNELVAI GRALMDAEDI YGIAADQRVM MERIALGIEG TAWSLSIGVV DGIHPREASQ
                         AVESGTCLAI YFPHPAK--- -KGLLKAKVL MQKYVLGIET SCDETAAAIV KGVVPEIASR
                         ---------- ---------- ---------- ---IILGIES SCDDTSAAVI KGVVPELASR
                         ILREEKILAV I--------- -GVGLNYKYV IIFKVLGIET SCDDCCVAVV EGIVPEIASR
                         GVLKGEVVGL GQAAMTKEEI EGIAFAKRLI MKPLCLGIES TAHTFGCSIV DGIHPREASR
                         AVLKNELVAL GKAAMDAQSI LGMAVDTRVI MHKIVLGIES TAHTFGVGVA TGIHPREAAQ
                         ALLKGELVAL AESTASTNEI LGIVAKTRVI MPRIILGIES TAHTIGVGIV NGIHPREAAD
                         SIIKENTV-- ---------- -------KYL LNKLILAIES SCDDSSIAII DGVVPELAAR
                         GVQKGEVVAL AEAEMEAEVI AGHAFKKRLI MKT------- ---------- ----------
                         ---------- --------PY LGLILQAPVL ---LTLGLES SCDETSCSLV QGVIPELASR
                         AILKGELVAL GTALYSAKEI AGVVARRRVV MPTTVLGIES TSHTLGVGVL RGIHPREASQ
                         VLTKGEAIAI GIAQMTTASM AGVVATKRVI MDRYIMGFEG SANKLGIGIV KGFLPKDTAK
                         VLSKGEAIAL GIAKMTSEEM IGVVATKRVI MDKYILGIEG SANKLGVGIV TGFLPRQLAE
                         RVENGKFIGM GEIDDE---- -GRVAPRLVV EYPRVLGIET SCDETGIAIY DGVVPELASR
                         AILKQELVAI GRSNYDAEDI LGIVAEERVI MERIALGIEG TAWNLSVGVV NGIHPREAAQ
                         AIGDNELLAF GTMLVDSLND L--AVDDGIL SDKKVLGLEG TAHTISAGIV DGIHPREAAI
                         AVSKIELIGI YEILNNPKK- -KVVGRLAVI MER------- ---------- ----------
                         ACPEGSAVCL GRLVGDPA-- -GRVVAERVL V--RVLGIEG TAWAASAASF DGIHPREAAE
                         VSPDGAAVCL GTLVSDPD-- -GLVVEDRML V--RILGIEG TAWAASASVF EGIHPREAAE
                         ACAGGTAVCL GRLVGDPD-- -GVVVAERVL V--RVLGVEG TAWCASAALY DGIHPREAAE
                         ACDDGSAVCL GELVGDAD-- -GEVVSEAVL V--RILGIEG TAWAASAAVF EGIHPREAAE
                         VVTKGEAICM AIALMTTAVI SGIVAKKRVI MERAVLGFEG SANKIGVGVV RGFLPGDTAR
                         ALLKGELVAI GVAQMSSEEI AGIAVKRRVI MPPYVLGIES TAHTFGVGIA SGIHPREAAS
                         AVLKGELVAI AQALVSSQEA LGWVAKKRVI MKPYVLGIES TAHTIGVGIV NGIHPREAAR
                         AILKGELVAI GRATMNSEEM VGIAVKERVY MEPVILGIES TAHTFGVGIV DGIHPREASR
                         VLTKGEAIAL AYAEMTTSQM AGIVARKRVI MDRLSLGIEG SANKIGVGVV DGFLPRETAI
                         ALLKKELIGF GTSLKNAMQI YGILVKKKIF MERLCLGIES TAHTLSVGIV DGLIPTLVRE
                         AIPKGELIGL GTSFRSSKAF IGKIVHEKIF VERIAIGIES SADKLGVGIV DGVIPRDAAR
                         ---------- ---------- ---------- ----MLGIEG TAHTVGVGIV DGIHPRDASL
                         GLWKGEGIAI GKAVIDSKQL -GEVVKERVL MDKKVLGIES TAHTFGVGIA QGMKPSEAAR
                         ALWKGEGIAL GKALVDSVSM -GEVVKERVL MDKIVLGIES TAHTFGVGVA QGMKPSEAAR
                         RVQKGELVGA GETVETTEGI LGIMVNKKVF MLPICIGIEG TAEKTGVGIV DGIHPREAAE
                         LVLKGEAVAV GKALMNTKEI LGVAVDERVY MDRICLGLEG TAEKTGVGIV TGINPREAAD
                         AVLIGEVVSM GTAKMTTEEL MGQAMDVRVV MEPKVLGIEG TAWSLSAAIV GGIHPMVAAQ
                         LILKGEAVAV GKPLMNTKDM LGEVVETRVI MEPICIGFEG TAEKTGVGII NGIHPREAAD
                         ALQSGKLIAL AESLFDSDKI DGLIARTRVF ATPRVLGIEG TAWNFSAAVF AGIHPREAAQ
                         AIERGELVGL GKGLVNSSAL KGFVVATTVL MRPLVLGLEG TAWNLSAALF GGIHPREAAQ
                         CLQKGEIVAL CKASMDADEI LGLAAIENVI MNARILGIEG TAWNLSAAVV DGIHPREASQ
                         AMAKGEAVAV GTAKMAAEEM TGVAVSDRVY MLPICLGIEG TAHTCGVGIV DGIHPREAAN
                         AVQKDELVCV GKAIVSSEDY AGLVIREIVI MEPQILGIEG TAWNLSAAIF GGIHPREAAQ
                         VILKGEAVAI GRAKLSSDEM MGIVASERVI MDPYVLGIEG TAWNLSAAIV NGIHPREAAQ
                         ALLKGELVAL AKAEMNTEEI LGIAASIRVL MEAFILGIEG TAWNLSAAIV TGIHPREAAQ
                         AVLKEELLAI GTCMYSTNDI IKIIVDQKVF ILPICLGIEG TAEKCGIGIV DGIHPREAAN
                         AVEKKEFVCL GRALVDATAI IGLVVAGTVF MTSQVLGIEG TAWNLSAALF NGIHPREAAQ
                         V-AGDDFIGI GEALVSSSRI VGLVVARLVM QDIPVLGIEG TAWNLSAALF DGIHPREAAQ
                         AILKGELVGV GEASMSALDI AGLVIERKVF MEPLCLGIEG TAEKTGVGIV DGIHPREAAE
                         AILKGELVAV GTATMSSQEI LGIVVNNKVF MERLSLGIEG TAEKTGVGIV DGIHPREAAE
                         LVLKGEAIGV GKALMNTKEI LGVAVDERIY MEPICIGLEG TAEKTGVGVV TGIHPREAAD
                         AIQKGEAVAL AESLMSEEEI RGYAFEKRII MAPLGLGVES TAHTFSCAII EGIHPREASR
                         AIQKGEAIAL AESMMSGEEI RGYAFENRII MAPIGLGVES TAHTFSCAIL EGIHPREASR
                         GIQKGEAVAL AEATMSGQEI QGYAFEKRII MAPLGLGIES TAHTFSCAVI EGIHPREASR
                         AVEKNELVAT GTMMVNADEI Y--VIDDNVL IETIVLGLEG TAHTISAGIV DGIHPREAAV
                         VITKGEAVAL AIAQMTSTVI AGVVSLKRVI MDRYILGIEG SANKLGISII NGFIPREISA
                         AMLKGELIGI GRALVGSEEV KGLVARDRVV MRRLVLGVES TAHTFSLGLV LGIHPREAAD
                         AYLKGELIGI GRALVDSEEV KGLVARDRVV MPRVIIGVES TAHTFSLGLV SGIHPREAAE
                         AILKDELVAL GKAMMTSQEM LGIAVDEKVF MPRIALGIEG TAHTLGIGIV TGIHPKEAAE
                         AILKGELVAL AKAEMDAEQI AGIAFRMRVI MKPYVLGIES TAHTFGVGIA SGIHPRESAS
                         GVPWGELVAI LRPH------ -GKLWHLRVF PTTLLLSIES TCDETAAAVI RGVVPEIAAR
                         ---------- ---------- ---------- ---KILGIES SCDDTAISII TGVVPEIAAR
                         VLTKGEAIAV AIAQMSTVDL AGVVASKRCI MERIALGLEG SANKLGVGIV KGFLPRDTAR
                         AILKGELVAL GTALKSAVEI AGIVVRKRVY MKP--MGIES TSHTFGVGIV KGIHPREAAL
                         AVLKGELVAI GESIVESKQL EGEVIRKRIF MERIILGIES TAHTFGVGIV KGMKPSELAR
                         AVLKGELVAT GNALIDSKEL EGIVVNSRVF MQRLVLGIES TAHTLGVGIA KGMKPGDLLK
                         AVLKGELVAT GNALMDSEEL EGIVVNSRVF MQR------- ---------- ----------
                         AILKGELVAI GEADVDSQKL VGIVVKKRVL MPRNVLGIES TAHTFGVGIV SGMKPSDLGR
                         LIELGPVKCL GVALVTPE-- -GTVLRKVVL N--IILAIET SCDETAVAIV NGVVPEVASR
                         VLTKGEAIAV AVAQMTTSEL AGIVCKKRVI MDRIALGIEG SANKIGVGIV KGFLPNETAV
                         VLTKGEAIAV GIAQMTTAVM AGVVAKKRVI MERVILGIEG SANKVGVGIL QGFLPKETSW
                         AILKDELVAL GKAMMTTGEM LGIAVDDKVF MPRIALGIEG TAHTLGIGIV TGIHPKEAAE
                         AILKGELVAI GKAQMTTEKM LGIAVKEHVV MDPKVLGIES TAHTFGVGIA TGIKPTEAAE
                         AVEDNDLVGT GIAMCSSDNI FMKVVDDHIF LEAIVLGLEG TAHTISCGII DGIRPLDAAV
                         AYLKGELVGV GRALVSSDDL KGLVARDRVL MKP-MLGVES TAHTIGIGVV EGIHPREAAE
                         ---------- ---------- ---------- ---ISLGFES TSHTFGVGVV RGLHPREAAL
                         RVEEGRLLAL AEAERNSSFL EERVLTRKVF NTRRVLGIET SCDETAVAVL DGVVPEVAAR
                         VVAKGEAIAL AIATMTAQQM SDVAATKRVI MDRLILGIES SANKIGIGIV KGFRPSETAD
                         AILKNELVAL GYAEMTSDEI MGIAVKTRVV MKKLVLGIES TAHTFGVGIA SGIHPRVAAD

                         HHADILAKAL EEAIDGIAVA LGPGMGPALR IGAVVARALA LKYNRKLIPV NHGIGHIEIG
                         FFSEVVEEAL SVNLDAIAVA LGPGMGPQLR VGATVARAMA AALKVPLVPV NHAVAHLEVA
                         HHVKLLNEAF RIALDGISFS QGPGLGPCLR TVATAARVLS VKLNIPIVGV NHCIAHLEIG
                         FFSEAVAEAL GEAVDAVAVA LGPGMGPALR VGATVARALS AKYGKPLVPV NHAVAHVEAA
                         HHLPLVKSAL ETSIDCICYT KGPGMGAPLQ VSAIVVRVLS QLWKKPIVAV NHCVAHIEMG
                         HHSSLLSRVF EK-IDVVAFS QGPGMGPCLR VVATAARLLA IKLEKPLVGV NHCLAHVEVG
                         HHVLVIEEAF RKAIDAIAVT EGPGLVGALL IGVNAAKALS FAYNIPLVGV HHIAGHIYAN
                         AHQPVVHEAL KRALSAVAFT RGPGLMGSLL VGVSFAKGFA RSLGIPLIDV NHLTGHVLAH
                         LHTSVCIKAL KKAIDLIAVT SRPGLIGSLI VGLNFAKGLA ISLKKPIICI DHILGHLYAP
                         HHMDVLRQSL KTAIGIVGYS AGPGLGPCLR VGAVVARTVA GFYKKPLVPV NHALGHLELG
                         HHAEALEEAF KKAIDAVAFS QGPGMGPCLR TGATVARTIA TVLRKPLIGV NHGIAHIEIG
                         HHAHLVKRAL DKALDAVAFS QGPGLGPALR VGATVARFIA IKYGKPLVPV HHGVAHIEIA
                         LHS----KML KQCLCAIAVT NEPGLSVSLL SGISMAKTLA SALNLPLIPI NHLKGHIYSL
                         ---------- ---------- ---------- MGAVVARALS SYHGIPIYPV NHAIGHIELG
                         AHLELLTAAT QSAIELISVA NTPGLIGALS IGVNFAKGLA SGLKRPLIGV NHVEAHLYAA
                         HHMTVLREAL GKAINTVTVA VGPGIGPCLR VGATIARFLS KYFNIPLTPV NHAVAHIEIG
                         HHRSLVEKSL EESIDCLAYT KGPGMGPPLR SVAVTVRMLS QLWDRPIVAV NHCIAHIEMG
                         HHRRLVKEAL EKAISLIAYT KGPGIAAPLM VCAVVARTLS IIWNIPLIGV NHCVAHIEMG
                         DHVPLIQAAL KESIDAVAYT AGPGLVGALL VGATVGRSLA FAWDVPAIPV HHMEGHLLAP
                         HHSNVLKRVF SK-IDLVAFS QGPGLGPCLR IVATAARTLA LKLGKPLVGV NHCLAHVEVG
                         HHAPVMKKAF EESINLVAFS MGPGLGPCLR VVATAARAFS IKYGIPLIGV NHPLGHVEIG
                         ---------- ---------- ---------- ---------- ---------- ----------
                         HMSRVIERAL SAAVDAVAFS QGPGLGPCLR IVASAARALA QRLDVPLVGV NHMVAHLEIG
                         HMGTVVETAI EHTIDAVAFA RGPGLGPCLR IVATAARAVA QRFDVPLVGV NHMVAHLEVG
                         HMRAVIETVL GAAIDAVAFS RGPGLGPCLR IVGSAARALA QALDVPLVGV NHMVAHLEIG
                         HMGEVVETAL EHAVDGVAFS RGPGLGPCLR IVGTAARSVA QTLDVPLLGV NHMVAHLEIG
                         HHRDLLQEAL TESIDCIAYT KGPGMGAPLV SVAVVARTVA QLWNKPLVGV NHCIGHIEMG
                         HHAEVILDAL RTVIDAVAVA LGPGLGPALR VGATIARGLA AYYGKPLVPV NHAVAHIEIA
                         HHARLVKRAL EVALDAVAYS AGPGLGPCLR TGAVMARALA AFYEKPLVPV NHSLAHIEIA
                         FFAMVIKRAI DSAIDAIAIA LGPGLGPCLR IGASVARALS IYLGKPLVPV NHAVAHVEIG
                         HHSQVVQRAM HDAIDIISYT KGPGMGAPLT VGCTVAKTLS LLWGKPLVGV NHCVGHIEMG
                         HHLETLKEAL LEAIKLIAFS QSPGLGPVLK IGALVARMLS QLKKIPLVGV NHCIAHIEIG
                         HHSELIKRSI EKAIDIVCFT QGSGMGPCLR VDAVAARTLA LMLDKPILGV NHQVAHVEIG
                         HISKMIETAF YQSINAISFS QGPGLSPCLR STATGARALS LALDKPLIGI NHALAHIELG
                         HHSVILKNAL KAAISAIAIA LGPGMGPTLR VGAVVARALA LKFKKNLVPV NHGIGHIEIG
                         HHTEILRGAL DRAVDGIAVA LGPGMGPTLR VGAVVARALS LRFNKKLVPV NHGIGHIEIG
                         HHAPLINDSL NQSLDLVAFS RGPGLGPALR TVATAARSLS LMLKIPIVGV NHCIGHVEIG
                         HHAKLIKEAF EV-IDLIAFS QGPGLGPSLR VTATVARTLS LTLKKPIIGV NHCIAHIEIG
                         HHAEVIRKVI ESGFDGVAFS QGPGLGPCLR TVATAARALS LAYDVPLIGV NHCVAHIEVG
                         HHAKLLKEAL AV-IDLVSFS LGPGLGPSLR VTATTARALS LSINKPIIGV NHCISHVEIG
                         HHADVIRKAL DEAIDAVAFS IGPGLGPSLR IAATTARTLA LKLGVPLIGV NHCVAHVEIG
                         HHAEVVSRVL TEPIRAVAFS QGPGLGPSLR TVATAARALS IALDVPLVGV NHCVAHVEIG
                         HHATVIQKLL ENILDAVAFS QGPGLGPCLR TVATAARMLS LTLDIPIIGV NHCIAHIEVG
                         HHSPLIKKAT EVAIDVICFS QGPGLGPCLR TVATAARALA ISLHKPLLGV NHCIAHLEIG
                         HHAEVISAAI E--ISGIAFS QGPGLGPCLR TVGTAARSLA LALDVPLIGV NHCVAHVEIG
                         HHSPLLREVI QGAIDGVAFS QGPGLGPCLR TVATAARVLA LKLNVPLVGV NHCIAHIEIG
                         HHASVIKRLL AEALDGIAFS QGPGLGPCLR TIATAARMLS LSLDIPLIGV NHCIAHIEIG
                         FHAPLIREAL EESIDLVSFA KGPGLGPALR TVATAARSLS QNIGVPLIGV NHCIGHVEIG
                         HHASVIGKVL DEALQGIAFS QGPGLGPCLR TVATAARALA VARNLPLIGV NHCVAHVEIG
                         HHASVIEEVL KGNPVAVAFS QGPGLGPCLR IVGTAARALA LSFDVPLIGV NHCVAHVEIG
                         HHARLIAEAC RDAIGLISFS RGPGLGPALR TVATAARTLA LSLDVPIVGV NHCIGHIEIG
                         HHAKLIKKAL NEAIDLVSFS KGPGLGPALR SVATAARTLA LGLKVPIVGV NHCIAHIEIG
                         HHAKLIKEAF EV-IDLIAFS QGPGLGPCLR VTATAARTLS LALKKPIIGV NHCVAHIEIG
                         HHVIALSECL KEALDIISYA AGPGLGPCLR VGAVVARSLA SYYKIPIYPV NHALGHIELG
                         HHITVLSECL QESLDIISYA AGPGLGPCLR VGAVVARSLA SYYDIPIYPV NHAIGHIELG
                         HHILVLSECL DEALDIVSYA GGPGLGPCLR VGAVVARSLA SFYKIPIYPV NHALGHIELG
                         HHADVIKRSF DNALDLIAFS MGPGLGPCLR VVSTAARALS IKYSKPLLGV NHPLGHVEIG
                         HHKDMIKSCL KKVITLICYT KGPGIGSALY IGYNIAKILY SYFNIPVVGV NHCIAHIEMG
                         HHSVIFRQLL NAHIDVIAYA AGPGLGPALR IGAVFARALA IKLGVPLVPV HHGIAHIEVA
                         HHAQLFRKLI EEFVEAVAYS AGPGLGPALR VGAVFARALA IKLGVPLVPV HHGVAHVEIA
                         HHAPLLRKAL EEAIDVIAFS QGPGLGPALR VVATAARALA IKYNKPIVGV NHCIAHVEIT
                         FMADVVREAL EEALDAIAVA LGPGLGPCLR IGATIARGLA AYLGKPLIPV NHAVAHVEIG
                         AHLPVIDTAL TQALTAIAVA DRPGLAGSLL VGVVAAKTLA LAWNKPLISL NHLHAHLYAC
                         SHLQALKNVL KKSISAIAAT SGPGLIGGVI VGSMFARSLS SALKKPFIAI NHLEGHALTA
                         HHRRLIKQAL AEAIDVICFT KGPGMGAPLH SVVIAARTCS LLWDVPLVGV NHCIGHIEMG
                         HHAKVLSDAL QKAVSAIAVA LGPGLGPCLR VGASLARFLS SYYNIPLIPV NHAVAHIEIG
                         HHVIIVKKAL DEAIDGVAVA LGPGIGPALR VGATVARALA LSFNKKLIPV NHGIAHIEIG
                         HHATILRRAL EKAINYIAVA LGPGIGPALR VGATLARALS LKYNKKLVPV NHGIGHIEIG
                         ---------- ---------- --------MR VGATLARAIA LKYNKKLVPV NHGIGHIEIG
                         HHSEVLQKAL IKAINYIAVS LGPGIGPALR VGATIARALS LKYDIKLVPV NHGIAHIEIG
                         QHLTCLDQAL QASIEAIAVT VAPGLAGALM VGVTAAKTLA MVHQKPFLGV HHLEGHIYAS
                         HHRDIVDQAL KEAIGLICYT KGPGMGPPLS IGAIVSRTLS LLHNIPLIGV NHCIGHIEMG
                         HHQGLVRAAL SEALSAIAFT LGPGMGGPLR SCAMAARTLS LMWNIPLVAV NHCIAHIEMG
                         HHAPLLRKAL ETAVDLIAFS QGPGLGPALR VVATAARALA IKYNKPIVGV NHCIAHVEIT
                         HHSKVLSEAL QKAVDAVAVA LGPGMGPCLR VGATLARYLA LKFGKPLVPV NHAIAHLEIS
                         HHSTVISRAL EKAIDLIGFS MGPGLAPSLR VTATAARTIS VLTGKPIIGV NHPLGHIEIG
                         HHAALLREAL RKAIDAVAYS AGPGLGPALR IGAVLARALS VKLGKPLVPV HHGVAHIEIA
                         HHMPLLKQAL REAVSLVSYS MGPGLGPCLR VSASVARFIA SYYGKPLVPV NHAVAHIEVG
                         HHLILLKKAF EK-VDVVAAT YGPGLIGALL VGLSAAKGLA ISLEKPFVGV NHVEAHVQAV
                         HHRPLIKQAF EVAITTIAYT MGPGMGSPLE VGAIVARTLA QLWKLPLIPV NHCVAHIEMG
                         HHVRILNEAL RRLIDAVAFS MGPGLGPALR VGATLARAIA IKFGKPLVPV HHGVAHVEVA

                         YLTTNLILYL SGGNTIITTF GKFRIFGETL DIALGNMMDV FVREVNLAPP VIDICAENAD
                         RYTTGVILYV SGGNTAVTTF GRYRVFGETL DMALGNLLDT FAREVKLGPP VVDACAEGGW
                         RFSTGVMLYV SGGNTQIISF GRYRVFGETL DIGVGNMLDK LAREMGIPFP RIEKLALEGP
                         RFTTGVALYV AGGNTTVVSF GRYRTFGETL DIALGNLLDT FAREAGIAPP AVDRCAEGGG
                         RVVTGVVLYV SGGNTQVIAY GRYRIFGETI DIAVGNCLDR FARVLKLSND NIEQLAKKGD
                         RWQTGVSLYV SGGNSQVIAR NRYRVFGETL DIGIGNALDK LARHMGLKHP KIEELAKKGF
                         RLVEDLALVV SGGHTELVYM GSFEVIGETL DDAAGEAYDK VARTMGLPYP QIDKLAEKGP
                         FIKAELCLLV SGGNSQIILV NDMEILGQTI DDAAGEAIDK CSKVMGLGYP IIDKLARQGT
                         LMHSKISLLL SGGHTLIAKQ DDVEILGRTL DDACGEAFDK VAKHYDMGFP NIEQISKNGQ
                         AMLTGLVLLV SGGHTMILAF GRWRVFGETL DITIGQLLDQ FGRALGFASP RIEQLAVQSQ
                         KLVTGVVLYV AGGNTLLTAF KRYRILGETL DIAAGNCLDS FGITAGIGPM --EIKASEGE
                         KMTTGLVLLV SGGHTMVTAY GRYRVFGETM DISVGNCLDM FARFLGLPNP HLEECARRGE
                         FLEEKGILLV SGGHTMVLYL ASLELLASTN DDSFGESFDK VAKMMNLGYP IIENLAKNAS
                         KLLTGLVLLV SGGHTMLLAF GRWRVFGETL DITLGQLLDQ FGRSLGFPSP QVEELAAESD
                         CMEAPLGLAI SGAHTSLFLM TTFLLIGKTR DDAIGETFDK VARFLGLPYP KLEELAREGA
                         KLFSGVIVYV SGGNTMVLVQ SQYRVMGETL DIPLGNLFDT FTREIGIAPP AIDVCAEWSP
                         RLITGTILYV SGGNTQVISY KKYRIFGETI DIAVGNCLDR FARVIQIPND NIEQLAKKGE
                         MLATGVCLYV SGSNTQVIAF GKYRIFGETI DIAVGNCLDR FAREVMLPNE NIEQMAKKGK
                         MLEDNVALLV SGGHTQLISV GQYELLGESI DDAAGEAFDK TAKLLGLDYP LLSKMAAQGV
                         KWTTKVAVYV SGGNTQIIAR KRYRVFGETL DIGLGNAIDK LARYMGLPHP KIEELAKKGK
                         RKLSGIMLYI SGGNTQIIAH NSYKVLGETM DIGLGNLLDK LARDVGIPFP KIEEFALKGD
                         ---------- ---------- ---------- ---------- ---------- ----------
                         RHRSGVCLNA SGANAHVLGY DRYQVLGETM DTGVGNALDK FARHLDWGHP KIEAAAREGD
                         RHRSGVCLNA SGANAHILGY GRYRVLGETM DTGVGNAIDK FTRHIGWSHP KVEQHARDGE
                         RHQSGVCLNA SGANAHVLAY GRYRVLGETM DTGVGNAIDK FTRHVGWQHP KVETHARDGA
                         RYQSGVCLNA SGANAHLLGY GRYRVLGETM DTGVGNALDK FTRHVGWTHP KVEAAAEDGE
                         RLITGTVLYV SGGNTQVIAY HRYRIFGETI DIAVGNCLDR FARVLKISND NIEQMAKRGE
                         RLYTGVVLYV SGGNTVVAAY ARYRVFGETL DIALGNLLDT FARDAGIAPP IVDRCAEAAD
                         RAVTGVAIYV SGGSTIISAP KRYRVYGETL DIGLGNLLDT FAREVGIGPP VVELCSEGAD
                         IKMTDVVVYL SGGNTAIIAY KRYRVFGETL DIALGNLLDT FAREVNLGPP VVDRCAEAGG
                         RVVTKVVLYV SGGNTQVIAY HRYRIFGETI DIAVGNCLDR VARLLDISND NIEQKAKKGR
                         RLMCKLTLYV SGGNTIVSAY NRYQIFGETL DLAVGNMIDS FARDAGLNHP KIEKLALNSK
                         RLLGKVVVYV SGGNSQVIAF GKYRVFGETL DIPVGNCLDV FGREMRFDNS VVEQMALKGE
                         VTICNLTLYV SGGNTQLTAY HRYHIFGETQ DIAIGNMIDT VARAIGYDYA IIEKEAKLGF
                         YLTTDLILYL SGGNTIISTF GRFRIFGETL DIALGNMMDT FVREIGLAPP KIDICAEKGN
                         YLTTELILYL SGGNTIITTY RRFRIFGETL DIALGNMMDT FVREVGLAPP KIDICAEQGD
                         KLTTGVTLYV SGGNTQIIAY GRYRVFGETL DVAMGNCLDQ FSRSVGLGHP KVEKMAKNYE
                         KLTTELTLYV SGGNTQVIAY KKYRVFGETL DIAVGNCLDQ FARYVNLPHP YIEELARKGD
                         RWQTGVTLYV SGANSQVLAF GRYRIFGETL DIGIGNALDK FGRFIGLQHP KIEALAREGH
                         KLKTDLTLYV SGGNTQVLAY KKYRVIGETL DIAIGNCLDQ FARHCNMPHP YVEKYAKNGK
                         RWYTKIVLYA SGANTQVLGF GKYRIFGETL DIGLGNALDK FARSHNLPHP IIEKMAKDGH
                         RWATGIVLYA SGANTQVLGY GRYRIFGETL DIGLGNGLDK FARSHDLPHP AIERLAREGE
                         KWKTPVVLYV SGANSQVLAY GKYRVFGETL DVGIGNALDK FARSAGLNHP RIEKHAENFP
                         VARNEVLLYA SGGNTQVISF GRYRIFGETL DIGIGNMFDK LGRELGLGYY TIEKLAREGD
                         RWQCGIVLYA SGANTQVLGF SRYRIFGETL DIGIGNAIDK FARSRDLPHP LVEKLALEGE
                         KWKTGAVLYV SGGNSQVLAL GRYRIFGETL DISVGNMLDK FARSVGLPHP RIEELARNAP
                         IWRTPVVLYV SGANSQVISF GRYRVFGETL DIGLGNALDK FARRAGLPHP KIEACAKDAP
                         KLTTGLTLYT SGGNTQIISY GRYRIIGETL DIAIGNCLDQ FSRDIGLGHP IVEKHAENTE
                         RFTTGIVLYA SGANTQVIGY NRYRIFGETL DIGIGNALDK FARSKNLPHP LIEKFAVKGD
                         RFASGVVLYA SGANTQVLGY GRYRIFGETL DIGIGNAIDK FARSKGLPHP EIERIAKNGP
                         RLTTGVSLYV SGGNTQVIAF GRYRVFGETL DIAVGNMLDQ FARESGLGHP VIEQLALKAE
                         RLTTSVSLYV SGGNTQIISF GRYRVLGETL DIAVGNLLDQ FCREVGLGHP IVEKLAKKSQ
                         KLTTDLTLYV SGGNTQVIAY NKYRVFGETL DIAIGNCLDQ FARFCNLPHP YVEKLAEKGD
                         KLLTGLVLLV SGGHTMLLAF KQWRVFGETL DITLGQLLDQ FGRSIGFASP NIEDLASSTL
                         KLLTGLVLLV SGGHTMLLAF KQWRVFGETL DITLGQLLDQ FGRSLGFASP NIESLATSTL
                         KLLTGLVLLV SGGHTMLLAF KQWRVFGETL DITLGQLLDQ FGRSIGFASP NIEELATTST
                         RKLSGIMLYI SGGNTQVIAH GRYRVLGETM DIGLGNMLDK FARDLGIPFP VIERMALDGE
                         IFITKIVLYV SGSNTQIIYY KKYEIIGETL DIAIGNVIDR SARILKISNA NVELLARKKF
                         RYTTALVLLI SGGHTLIAGF GRYRIFGETL DVAIGNAIDM FAREVGLGFP AVEKCAESAP
                         RYATGLVLLI SGGHTVVAGF GRYRVFGETL DVAIGNAIDM FAREVGLGFP AVEKCAEAAA
                         KM-FGVGLYV SGGNTQVLAL GRYRVFGETL DIGIGNALDV FARELGLGFP KIEKLALKGE
                         RLSGGLVVYV SGGNTTVLAY GRYRVFGETL DIALGNLLDT FAREVGIAPP VVDRCASEAP
                         QLIEGIGLIV SGGHTSLYVC IDLEYLGGTI DDAAGEAFDK VAAMLSLPFP EVAKLASQGS
                         RLTDNLLLLA SGGHCQFVAV GKYKILGTTI DDAVGETFDK VAKMLNLSFP EIEKRAKLGK
                         REITKVVLYV SGGNTQVIAY KRYRIFGETL DIAIGNCLDR FARTLKIPNE NIEQLAKKAE
                         KFLFGLIIYV SGGNTLIAIQ KRYRILGETL DIPIGNLLDT FAREIGLAPP QVDICAEWGS
                         MYSTNLILYL SGGNTIISIF RKYRVFGETL DIALGNMIDV FVREAGLAPP QIDICADKGE
                         YLTTELILYL SGGNTIITTF GRFRIFGETL DIALGNMMDV FVREVNLAPP AIDICSEKGK
                         YLTTELILYL SGGNTIITTF GRFRVFGETL DIALGNMMDV FVREVSLAPP VIDICAEKGK
                         RFTTRLILYL SGGNTIITTY GKYRIFGETL DIALGNMLDT FVREVGLAPP QIDLCANKGE
                         YLSQPLCLLV SGGHTSLIHV GDYRQLGTTR DDAAGEAFDK VARLLDLGYP AIDRAAKQGK
                         RLATGAVLYV SGGNTQVIAY QRYRIFGEAL DIAVGNCLDR FARIINLSND NIEQLAKQGQ
                         RVATSVVLYV SGGNTQVIAY GRYRIFGETI DIAVGNCLDR FARVVGLSND NIELEARKHE
                         KM-FGVGLYV SGGNTQVLAL GRYRVFGETL DIGIGNAIDT FARELGIGFP KIEKLALKGE
                         RLTTGVFVYV AGGNTMVTTF GRYRVFGETL DIPLGNCLDT FAREVGLGFP RVEELALKGP
                         RRVTGVMLYV SGGNTQVIAH GRYRVLGETL DIGIGNMIDK FAREAGIPFP EIEKLAMKGD
                         RALTGLVLLI SGGHTMIVGF GRYRVFGETL DMAVGNAIDK FAREVGLGYP AVERCAEGAP
                         RLFSGLVIYV SGGNTMIVAA GGYRVLGETL DIPLGNLLDT FAREVGIAPP AVDICAERSP
                         FLANPVVLMV SGGHTQLMKV YSMEVLGETL DDSAGEAFDK VARLLGLGYP VIDRVAKKGS
                         RVVTHVILYV SGGNTQIIAR NRYNIFGETL DIAAGNCIDR FARLVNLPND NVELQARKSQ
                         RWSVRLVLLV SGGHTMVIAH RSYGVFGETI DMAVGNALDY FARSVGLPNP HLEECAEKGP

                         LPYVQDMSFS GLLTAALRAP IPDICYSIRE NAFDMLLEAT ERALALTEKK EIMVVGGVAA
                         FPYVQDVSYS GLLTAALRAK LKDVCYTLRE VAFSAAVEVT ERCLAHTGKR DVVLTGGVAA
                         LPYSMDMAFS GILTAAINKS KEDIAYSVQE TVFAMLVEAT ERALTHLRKD EVLLAGGVAR
                         IPYVQDVSFS GILTAALRLR LSDVCYTLRE VAFSSVVEVT ERCLAHTGKR QATLTGGVAA
                         LPYAMDVSFS GILSYIETTT PADLCYSLQE TVFAMLVEIT ERAMAHCDKK DVLIVGGVGC
                         LPYVMDFSFS GMVTAAQRLR MEDVAFSFQE TAFAMLTEVT ERALAYLDLN EVLLVGGVAA
                         LPRAYNFSFS GLKSAVINTA PEDLSASFQN SVIDVLVTKT ARAAKEYDVK QVLLAGGVAA
                         FSKPLDYSFS GLKTSFLYSH KVDLAASLEA TVVDILMDKL RKAAKEYKIK EVAVAGGVSA
                         FPVTYDFSYS GLKTACIHQT KNNIAASFQK AAFENLITPL KRAIKDTQIN KLVIAGGVAS
                         LPYINDVSFS GLLTAAIKLA VTDACYSLQE TAFAMLAEAV ERALSFTGKK EMMIVGGVAA
                         LPYRMDVSFS GILTASEKLP IPDVCLSLTE TVYSMLTEVA ERALAMLDKS SLLLVGGLAR
                         LPYTQDMSFA GLYTAAVKLR VENVCLSIVN TAYYMLAEVT ERALALLGKR EIVIAGGVAR
                         FNTPLAFSFS GLKNAVRLET KAEIAYAFEN TACDHIMDKL EKIFNLYKFK NFGVVGGASA
                         LPYSNDVSFS GLLSAAKTAG KETASYSLQE TAFAMVAEAV ERALSFTRKR ELMVVGGVAA
                         FSPAYDFSFS GLKTAVLYAQ KRNIAASFQK AVFMTIAQKL PDIVKTFSCE SLIVGGGVAN
                         LPYTNDLSFS GLLTAALKLS LGRICNSLRE TAFNMLIEVS ERVLALTNKK QLLLVGGVAS
                         LPYIMDVSFS GILSSIEGMS VEDLCYSLQE HLFSMLVETA ERALAHCGQN EVLAVGGVGC
                         LPYVMDISLT GLLTSIETYS VEDLCYSLQE TLFAMLVEVT ERAMSQCSAS EVLVVGGVGC
                         FPRPLDFSFS GLKTFAANTT RADIARAFED AVVDTLMIKC KRALDQTGFK RLVMAGGVSA
                         LPYVMDLSFS GVVTAAQKYR KEDIAYSFQE TTFSMVAEVS ERAMAFLELD ELLLVGGVGA
                         LPYSMDTSFS GIYTAARNYS IENICYSVQE TTFSMLVEVL ERALYYTDKR EILLAGGVAR
                         ---------- ---------- ---------- ---------- ---------- ----------
                         LPYVMDFSFS GIMSAAKAAR IEDVCFSLQE HVFAMLTEVS ERALSLTGSD ELVLGGGVGQ
                         LPYVMDFSFS GIMSAAKQAP VENVCRGMEE TIFAMLTEVS ERALSLTGAD ELVLGGGVGQ
                         LPYVMDFSFS GIMSAAKDAP VADVCRGLEE TMFAMLTEVA ERALALTGRD ELVLGGGVGQ
                         LPYVMDFSFS GIMSAAKDEP VPDICAGLQE TVFAMLTEVA ERALSLTGTD ELVLGGGVGQ
                         LPYTMDVSFS GILSFIEDVT PEDLCFSLQE TVFAMLVEIT ERAMAHCGSQ EALIVGGVGC
                         LPYVMDVSFS GLLTAALRLE KAAVCLGLRE VAYGSVVEVT ERALAHTRKK SVMLTGGVAA
                         LPYTVDLSFS GLLTAALRAD KKKVCYGLWE TAYDMVVEVG ERALAHSKLK EVVLVGGVAG
                         LPYVQDVAFS GLLTAALKMD LNDICLTLRE IAYNSILEVA ARCLVHTKKK ELLVVGGVAA
                         LPYTMDMSFT GILSYIEQLN TDDICFSLQE TIFAMLVEVT ERAMSQIKAS DVLIVGGVGC
                         LPYVMDLSFS GLYSAAKRLN LNDIAFSLQE TAFAMLTEVT ERALAHIEKN EVLLTGGVAA
                         LPYVMDLSFS GILTAAINKN INDLCMSLQE TVFAMITEVS ERALAHTGKE EILVTGGVAA
                         LPYSTSVAYS GLTTAAIRAD PKDIAYSIQE VAFAMLAEIT EKAFIVSGRK KILLTGGVAA
                         LPYVEDMSYS GLLTAALRAD IHDVCFSLRE IAFDMLLEAT ERAVALTEKS EIMIVGGVAA
                         LPYTEDMSFS GLLTAALRAN LHDVCLSLRE IAYGMLLEAT ERALALTEKG EIMIVGGVAA
                         LPYTMDLSFS GLLTAAIRKS IEDVCYSLQE TAFSMLVEVT ERAIAHANKR EVMLCGGVAA
                         LPYTMDIAFS GLLTAAMRAR LEDICYSLQE YAFSMLTEIT ERALAHTNKG EVMLVGGVAA
                         MPYVMDLSFS GMMSAAKEAP KEDVCFSLQE NAFAMLVEVT ERAMAHTGKD ECLIAGGVGA
                         LPYTMDISLS GLLTAAMKKR IEDVCHSLQE TSFSMLTEIT ERALAHTNKA EVMLVGGVAA
                         LPYTMDLAFS GLMSAAKEAS MEDVCFSFQE TAFAMCVEVT ERALAHTGKD EVILVGGVGA
                         LPYTMDLAFS GLVSAAQESP LEDVCFGLQE TAFAMCVEVT ERALAHAGKD EVLLVGGVGA
                         LPYVMDFSFS GLTTAARDAA MEDVCYSFQE TAFAMMVEVT ERALAHTGKN EVLLAGGVGA
                         LPYSMDLAFS GIMTAALAHR VEDICFSVQE TCFAMLSEVT ERAMAHIEKK EVLLGGGVVQ
                         LPYTMDLAFS GLMSAAKDCP LEDICAGFQE TAFAMCVEVT ERALAHAGKD EVLLVGGVGA
                         LPYTMDFSFS GLATAAAEAD LEDVCYSLQE TAFAMLVEVT ERAMAHAEKK EAMLVGGVGA
                         LPYVMDLSFS GLSTASSEAS LEDVCYSYQE TAFAMVVEVA ERALAHTGKN EVLLAGGVGA
                         LPYVMDLSFS GILTSAINKD LDVICNSFQQ TCFAMLCEVT ERAISYTGKN EVLLCGGVAA
                         LPYTMDLAFS GLVSAAKESS LEDVCFSLQE TAFAMCVEVT ERALAQTGKD EVLLVGGVGA
                         LPYTMDLAFS GLVSAAKDAP LEDVCYSLQE TAFAMCTEVT ERALSQTGKE QLILVGGVGM
                         LPYSMDISFS GLLTAALRKS LEDLAYSIQE TAFSMLVEVT ERALAYTEKN QVLLCGGVAV
                         LPYTMDLSFS GLLTATIRKS LEDLCYSLQE TAFSMLTEVT ERALEHTKKD EVLLCGGVAV
                         LPYTMDISFS GLLTSAMRSR LEDVCFSLQE IAFSMLTEIT ERALAHTNKP EVMLVGGVAA
                         LPYSNDVSFS GLLSASKPIS KADACFSLQE TAFAMISEVV ERALSFTGKK ELLIVGGVAA
                         LPYSNDVSFS GLLSATKSIN KADACFSLQE TAFAMISEVV ERALSFTNKK ELLIVGGVAA
                         LPYSNDVSFS GLLSATKSVS KVDACYSLQE TAFAMIAEAV ERALSFTRKK ELMIVGGVAA
                         LPYSMDTSFS GIYTAAKRYN KNDICYSLQE TSFSMVVEVL ERAMYYTNKN EILLAGGVAR
                         FPYTMDISFS GYDFYITKYR KIQICYSLQH HIFSMLIEIT ERAIAFTNSK EVIIVGGVGC
                         FPMTQDLSYA GLTTYALKLP LPVVCKSLVE AAYYMLAEVT ERALAFTKKR ELVVAGGVAR
                         FPMPQDLSYA GLTTYALQLP LPVVCRSLVE TAYYMLAEVT ERALAFTKKR ELVVAGGVAR
                         LPYAMDLSFS GLLTEAIRKR VEDLAYSFQE TAFAALVEVT ERALAHTEKE EVVLVGGVAA
                         LPYVQDVSFS GLLTAALRAP LPKVCLGLRE VAYGAVVEVG ERGLAHTGKK EVLLVGGVAA
                         FPRSDDFSFS GLKTAVRYAV KRDVCASFEA AVVDVLVSKC RRAIKRHRNN RLIVGGGVAA
                         FPKPCNMSFS GLKTAVRTLV INDIAASFQF TIGAILSSKM QDAIRLYKQD TIVIAGGVAA
                         LPYTMDLSMS GILASIDLLT VEDLCYSLQE NLFAMLVEIT ERAMAHVNSN QVLIVGGVGC
                         LPYTSDLSFS GLLTAALSLK LGNVCLSLRE TAFNMLVEVA ERSLVLAGKK EVLLVGGVAS
                         LPYIQDMSYS GLLTAALKLN LPDICYSVRE IAFDMLLEAT ERAMALTGKN EILVVGGVAA
                         LPYVQDMSFS GLLTAALRLK LEDICYSIRE IAFDMLLEAT ERALALTSKK ELMIVGGVAA
                         LPYVQDMSFS GLLTAALRVK LEDICYSVRE IAFDMLLEAT ERALALTSKK ELMIVGGVAA
                         LPYIQDMSYS GLLTAALRAR LEDVCYSVRE VAFDMLLEAT ERALALTGKK EILVVGGVAA
                         LPEGYDSSFS GLKTAMLRLP VDDLAASFQD TVARSLTKKT IQCVLDHGLT TITVGGGVAA
                         VPYTMDMSFS GILSYFEDIT RADLCYSLQE TIFAMLTEVT ERAMAHCNSN EVIIVGGVGC
                         LPYVMDVSFS GLLTFIEDLT TADLCYSLQE TIFAMLIEIT ERTMAHCGQN SVLIVGGVGC
                         LPYAMDLSFS GVLTEAVRKR IEDLAYSFQE TAFAALVEVT ERAVAHTGKE EVVLVGGVAA
                         LPYTQDVSYS GLLTHALSLR LEDVCYSLVE TAYSMLVEVA ERALAHTGKS QLVLTGGVAR
                         LPYSMDTAFS GILTAALQYA IEDISYSIQE TAFAMLVEVL ERALYVSGKD EILMAGGVAL
                         LPINQDLAFS GLVTKAVDLD LPTLCKSLVE TAYYMLAEVL ERALAYTGKR ELVVAGGVAR
                         LPYTGDLSFS GLLTAALQKG LGAVCNSLRE TAFNMLVEVA ERSLLLTGKK SLLLVGGVAS
                         FPRPYNFSFA GLKTSVLYFK VEDVAASFQK AVVDILVEKT FRLARNLGIR KIAFVGGVAA
                         LPYVMDVSFS GILTDIEEKP VEDLCYSVQE TVFAMLTEIT ERCLAHCESS EVLIVGGVAC
                         LPYTQDVSFS GLVEEALRLA LPDVCLSLVE TAYSMLGEVV ERGLALTGKR ELLLAGGVAR

                         SVSLRSKLDL AKDWNKIVPS QFSGDNGAMI AYAGLLALPI EESVKPRWRI DEVDIPW---
                         NRVLNSKLDM ARLHGRGVPA YYSGDNGAMI SLAGLLAHEP ERAFNQRWRL DEVEVPWFDK
                         NKRLQEMLEM AEERGYVPPA DLCVDNGAMI AYLGLLFLEI GDTQIQKFRT DAVDIPWFKA
                         NRVLNEKMSM AGLHGRPVDV RLSGDNGVMI ALTGLAAYDP GEAYRQRWRI DEVDIPWFGR
                         NERLQEMMRM CSERDFATDD RYCIDNGAMI AYTGLLAFPI EDSTTQRFRT DEVHAVWLSM
                         NKRLQEMLRM CEDRGYVPPK ELAGDNGAMI AYTGLLMYPV EKSYRPDFRI EDVEVNWFKA
                         NRGLRAALEF AQHEGVIPPL ALCTDNAAMI AAAGTIAFAY -DMNQPGLEL TSYQSLTFKK
                         NNGLRNSFRH AEKYGFIPKF SYTTDNAAMI AITGYFKYSI -DLPYSRVTL -------FSK
                         NLYLREKIDL K----YYPPL DLCTDNGAMI AGLGFNMYPI -EIDNSRIE- -NYKNQYLEK
                         NKRLAEMLEA CSRQGFVCPL KFAGDNGAQI AWTAILEYKV EESFQQSWRL DTVDISWFDK
                         SRRLYNMLEM CRDRGYVVPD EYAGDNGAMI AWTGVLMLPV EQSYKPRMRI DEVEACWLKT
                         SPILRSIMEV ASEYTHVVPP EYAGDNGAMI AWTGLLAYSI EDSVKQRWRI DEVPIPWFNR
                         NLNLRSRLQL CQKYNKLAPL KFCSDNALMI ARAAVDAYSV EEDISPKNKN FSRI---FNF
                         NKRLAGMLEA CGRQRFVVPP VYSGDCGAQI ACTGLLEAPL ADTFRQSWRL DTVDVGY---
                         NSYFRRLLNI CS---YFPSS QLCSDNAAMI AGLGERLFSK -EVICARYQW ESACS--FKF
                         NKVLRWKMEL TSIYNYGTPP DVAGDNGVMI AYTGLLLYKP EETHKQRYRI DEEAYPWFKK
                         NQRLQEMIQM ISQRNFAIDE RYCIDNGAMI AWAGYLIFPL SQTTTQRFRT DQVDVTWLTT
                         NVRLQNMLKM ANERGGAMDE RYCIDNGAMI AWTGYLMSPI EDATHQRFRT DEVDVTWIKE
                         NRTLRAKLAM MKKRRFYARP EFCTDNGAMI AYAGMVRFDL -GVSRPRWPL AELPAA-FAR
                         NKRLQEILGM CEDRGYAPPK ELMGDNGAMI AYTGLLMYKI EDSMLPNFRI DEVEVRWFKA
                         NDRLRSMVSM AKSSGYLTDK KYCMDNGAMI AQAGMLMYHI MDTKNQSFRI DEVKVPWFDK
                         ---------- ---------- ---------- ---------- ---------- -------FSR
                         NARLREMLEM CEARGYAPEP RFLRDNAGMI AVLGATMAAI EDSRDSNFRP DQVDVTWFDG
                         NARLQRMLGM CEQREYAPEN RFLRDNAGMI AMLGAKMYAI EDSRDSNFRP DEVAVTWFDG
                         NDRLRGMLEM CAARGHAPEP RFLRDNAGMI AVLGAKMAPV ADSANSQFRP DEVSVTWFDG
                         NARLREMLAM CDQRGHAPEP RFLRDNAGMI AALGARMLAV EESTDPNFRP DQVDVTWFDG
                         NVRLQEMMAM CQERGFATDE RFCIDNGAMI AQAGWEMFPL SDSGTQRYRT DEVEVTWIDD
                         SPILRNKVRM ASYHGDWPPP QLAGDNGAMI AWTGLLNYDV EESVKQRWRL DVVEIPWFNK
                         SKRLQRKVAM SEERGKPIPY ELARDNGAMI AWTGLLYYAP EEAFRQRWRL DEVEVPWLGR
                         SPILREKFLL AKTYNGIVPP KYAVDNGVMI AWTGLLAFDP RKALNQRWRI DEVEIPWFQK
                         NKRLQEMMQM AAERGFDMDQ RYCIDNGCMI AYAGLLQYTM AEATTQRFRT DEVYVAWLRD
                         NKRLQQMIRI SNEHNEVVPL KYAGDNGAMI AWAGILRYSI SETIKPKLRM DDITVPWLEK
                         NTRLKEMLAM AENHGAGLPA ATAIDNGAMI AWLGILMHSI EDTLRQHFRP EEVDIIW---
                         NKRLKEMLTV AEENGEIVPI KLAGDNGVMI AMAGLKFWNI SESFKPKWRI DDIFIPWMNS
                         SGSLRDKLIL AKDWNKVVPS SYSGDNGAMI AYAGLLGFDI SESTRPRWRI DEVDIPWFDR
                         SGSLRSKLEL SNDWGKVVPT SFAGDNGAMI AYAGLLALDV KDSTRPRWRI DEVDIPWFDR
                         NSRLREMLAM SEEHYYMPPV KYCGDNGAMI AWMGQLMHDI KDTGIQKYRT DQVDVPWFES
                         NNRLREMLKM CEGQNYVPPK EFCGDNGAMI AWLGLLMHSL DETKIPNYRT DMVEVNWFGK
                         NSRLQQMLDM CKARGYAPPK KYFGDNGSMI AYTGLLQLPV EDSANPCFRP DEVDIPWFDR
                         NNRLKEMLNM CAEQNYVPER EFCGDNGAMI AWLGILQYDL NDTKISNYRS DMVEVNWFGS
                         NARLQEMLAM CEERGMAPPR VYMGDNGAMI AYTGKIMLPI AESVNPGFRS DQVEVTWFEG
                         NGRLQEMLRM CEERGAVPER TFLGDNGAMI AYTGKIMLPL DQSQRPGYRA DEVEVAWFDS
                         NMRLRDMLDM SNDRGYVPEK RFMGDNGAMI AYLGLLMYGL KDSHDPNFRP DSVEVTWFNK
                         NKRLRGMVEM ARDRGFVPEP KLCTDNGAMI AWTGLLMHSV EDTKDQRFRT DEVEVTWFES
                         NSRLQEMLRM CEERGFVPER KFIGDNGAMI ALTGKIMLTI PESANPGYRS DDVVVKWFKS
                         NRRLGEMLRM CEERGYLPER RFMGDNGSMI AYTGLVMLPI ESSGRPNYRT DEVEVRWFNK
                         NTRLREMLNM CEARGYVPEK RFMGDNGTMI AYTGLLMYTL EDSRNPNFRT DDVNVTWFNK
                         NSKLRQMLQM CEDHYYMPPM KYCGDNGSMI ARVGLLSYGI ENSYNPKYRT DQVEVTWFDF
                         NRRLQQMLRM CEDRGYVPEN TFLGDNGAMI AYTGRLMLPL SDSTNPNFRS DEVTVTWFEG
                         NKRLQEMLSM CEDRDSVPNP QYLGDNGAMI AYTGRVMLPV EESRNPSYRA DQVLVTWFKA
                         NRRLRDMLRM CQEHHHMPPP EYCGDNGAMI AWLGQLVYAL EDTTVQRYRT DEVDVPWFES
                         NKRLQEMLSM CDEHGYVPPA KYCGDNGAMI AWLGQLMYDI ENTTIQRYRT DEVDVPWFES
                         NNRLREMLKM SEEQNYVPEK QFCGDNGAMI AWLGILQYTL EETRIPNYRT DMVEVNWFGK
                         NNRLSEMLQV CKRHAFIAPQ KYAGDCGSQI CWTGLLESSI EETFRQSWRL DSVKIDYFDK
                         NKRLSEMLQV CKRHHFVAPQ KYAGDCGSQI CWTGLLEATL ENTFTQSWRL DSVKVDYFDK
                         NKRLSEMLQV CKRHGFVVPL KYAGDCGSQI CWTGLLESSL KDTFTQSWRL DTVKVNYFDK
                         NDRLRSMVNM ARDSGYLTDK EYCMDNGAMI AQAGMLMYDI METRNQRFRI DEVPAPWFDS
                         NLFLQNMMKM AKQKNGFMDH SYCVDNGAMI AYTGYLEYNF NNITHQRYRT DDVFVTWFSQ
                         SKRLRGILEV GREYGKIVPD EYAGDNGAMI ALTGYYAYTP EESFKQRWRL DSVDIPWFER
                         SRRLREILYV GREHGKFVPD EYAGDNGAMI ALTGYYAYEP GESFRQRWRL DTVDVPWFDR
                         NNRLREMLRM AEDRGFVPPY DLCRDNGAMI AYTGLRMYKL EETIKQKFRT DEVEVVWFGK
                         SPILREKMKM ANLHNHAPPP PLAGDNGAMI AWTGLLAYPI KDSRRQRWRV DEYVIPWLKR
                         NQRLRRDLQA ADKDGWIAPP HLCTDNAVMG AIA-WKKFSL -DLDTPGLQR GF-----FGK
                         NKYLQEILSC TRPYGIAPPM HLCTDNAAMI AYAGLERYPL -DFCKAKWSL EDI----FNK
                         NVRLQEMMAM CKDRAHATDN RFCIDNGVMI AQAGLLEYDF SETVTQKFRT DEVYAAWLQG
                         NKVLRKKLEM ASLHGAGTPP EYSGDNGAMI AYTGLLGYEP RKAFRQRWRL DEVELPWFRR
                         SVSLKSKLEL AADRGKIVPS QYSGDNGAMI AYTGLLAAPI EKSIRPRWRI DKVDIPW---
                         SVSLRKKLEL GKEWDKIVPP EFAGDNGAMI AYAGMLAADV DKSYRPRWRV DEVDIPW---
                         SVSLRKKLEL GKEWNKIVPP EFAGDNGAMI AYAGMLAADV DKSYRPRWRV DEVDIPWFDK
                         SVSLKTKLYL AKDWNKIVPP EYSGDNGAMI AFTGLLEAPV EKSIRPRWRV DQVDVTWFDK
                         NSRLRYHLQA AQEHQFFPPL KFCTDNAAMI ACAAADHFPL -TLGQSRLSV EQVSQLYLRK
                         NVRLQEMIGM VSERGGAMDH RYCIDNGAMI AYAGILEYDF KDSYTQRFRT DEVLVRWIKL
                         NKRLQDMMGM VSDRGCAMDH RYCIDNGAMI AQAGMFGLGV EGTERQRFRT DQVEVVWQNN
                         NNRLREMLKM AEDRGFVPPY DLCRDNGAMI AYTGLRMYKI EDTVKQKFRT DEVEVVWFGK
                         SRILLEKLRM VEDRGGVVPP EYAGDNGAMI AYTGALAFPV EESRQPYWRV DEVVIPWKLS
                         NRRLRDMVTM AREAGYLTDR EYCMDNGIMI AQAALLMYSV EETANPRFRI DEVDAPWFEK
                         SARLRQILEI AEDRGKIVPF EYAGDNGAMI ALTGYYAFSV EESFKQRWRL DQVDVPWFER
                         NTVLKWKLEL AEAHGYGTPP EVAGDNGLMI SYTGLLMYEP EKAVKQRLRL DEGDYPWFKR
                         NSMLREEVRR AERWNFFPPL ELCTDNALMV AKAGYEKAPL -SLNDPNLNV -------FDF
                         NERLQKMIGM CAARGCAMDE RYCIDNGAMI AYTASLM-EP SKANIQRYRT DEVVVDWLED
                         SRRLRSIMEI ANEFNGIVPP EYAGDNGGMI ALTGLLAYDP TEAVKQRWRL DEVETPWFDK

                         ---EIKEDDI DDIIEELREL LESDVSLEVT DKILSLIGKK VNSLKNSITE ILEKPYVIMF
                         LRSELSEKDL ETPLEELMNL VEADVAYDVA ESIVKLIGSK VPSLKSYIAT LFSLPYVITF
                         LKEKITEDKL EDFLWDIEAL MEADVAVDVI EKIKALVGKK VKTLKKSIKE ILTRPTVIMF
                         LREELKPEDL EPVLDDILDL VESDVALEAA ESIVGLTGYR VRALRKALLT LLDRPLVILF
                         VKQNLERTDL GPALKALKRL MTKNVAEEIA EKLCSLEGKK LSAMEDALVR ILTKPYVVVF
                         LKEVIDEKKV EGILEELEIL LESDVAFEVV DAISRLVGRR KKELRSIIFE ILDKPVVIAF
                         LKEKVD---- EDFFEELEVL ISADVGFTTV MELIEVKRRN IQVISEKLVE IYNRLNVILL
                         EKKKVD---- DEVLDNLEVL ITSDVGVETT LNIIRAAADK YVILRDEIAA LLTKPYVMMV
                         IKN----KQQ ENVIENLEIL LESDINNEIV IEIIEKN--- --KLKELLSS YINKLNILLI
                         LKKELTEQVL DDALLDLQAL LESDVAQEVV DDLSELLGLK LEKLQAAVAE IFAGPFVIVF
                         VAKKPSPKEV ENVLSDFYQL VEADVAVETA DAIVTLLEMD VPALKKAIEP LIKRPAVILF
                         LKSELTEDDV NKLLGEFERL IEYDVALDTA EALIKLIGVK VPLVRDTLMN LLSRPIVLLF
                         FKKKIT---- ---KDLLEIL LEADVSYEIV EEIIQ----- --DLKRVMGS YFLKPFVELI
                         ---------- --MLDELESL LESDVAAEVA DSIKRLVGTS VDSLIGIISD LFDDPYIIVF
                         FGNTLS---- SDLLEYAELL YEGDFGPKLT EAFCCKN--- --LIRSFLSK IISRPFSTLV
                         LRE-SSREKL LESIEELKNL VANDVAYEVA ENIARVEEGS IKALREILLS YFTKPLKLVF
                         VKKVIDKQDL EPILADFKHL TKKNVAPDVA DKIVGLEGKK LAQMEDTITR ILTRPYSIVF
                         MMKIIDEAES IEQAEKIEML IEKNVNSEIA AQIKLLNGKK VDGVTEVLTR IMTEVYTMVF
                         LKRKID---- DDLFEELEQL LIADVGVETT RKIIGASRKQ LRLLKEEMGE ILAAPFVILM
                         LKEIIDEGKL EKVLPELEIL LESDVAFEVV DEISRLVGRR KGELKEILRE ILSKPLHIIF
                         LKKTIRRDEL ES---TIETL LEADVSYDAT EEIINLGKLK RKELKSVVRD VIQKPFVILF
                         LKKEIKPEDF DEIGNDFLEL VENDVAYSVA EEIITIIGKR VPALVDFIKK NIPKPFIIIF
                         LKEVVDPEVI EGPLDDLEAL LESDVEFTVA QEIVELENAT RGALREALLE VISKPVTLIF
                         LKDVIEEEDL QSHLDDLEAL LSSDVEMSVA NEILNLTGQT RRALRESLYD VINKPVTIVF
                         LKDVIDEADL EAPLRELEAL LESDVEMSVV EEILDLVGEE RKALREALLS VIDKPVTIVF
                         LKKVIEEEDL EDPLWELEAL LQSDVEMQVA EEILKLIGET RKALHDALYE VISKPVTLIF
                         VHRSLSREDM ESVLDKMRHL IAKNVAADIA VQLCKLEGKV MGALQESLVQ ILQRPYVVTF
                         LKGELREEDI APLLDELVEL AESDVALEVA EEIAELIGRK IPSLEKAIVD VLSNPLRILF
                         LKKEIDVKKL EPLLEEYVTL SELDVAYEVA EELINLAGLK IKALKDAILG LISRILKIMF
                         IRNTLDEKDI SRYCDNLLEL IESDVAYDVA EKIVRLREIK IPIVIDVLRK LLDKPVKIVF
                         IATEVDAEDL KKIIPDLRKL IAKNVAVEVA EHVCSLAGKR LGAMMASLRR ILQKPYSIVL
                         LKNTLTEQKL DEAINDLKLL ISNDVAVDTA EEICSLKDQQ INTLRETITE ILTLPYVIIF
                         ---------- ---------- ---------- ---------- ---------- ----------
                         FSKEIDEINV KETLKEFEFL IRNNVSSVAA REIIKVLGKR ITPIKDSVLE IVSKPLVILF
                         LKKEIKEEDV SDLIDELREL LEDDVSLEVT EKILNLVGKK VSSLKKSLKD ILKKPFVVMF
                         LKKEIKEEDI SDLIEELREL LEDDVSLEVT DKILTLVGQK VSSLKKSLRE ILRKPYVIVF
                         LKKTISEKDI EDILFELESL LEGDVAMEVA ETIIDLVGQK IRALKKAISE ILDEPLKIMF
                         LKEVILEEDI EDVLEELEAL LEADVALEVV EKLIELVGRK ISAVKNAIKN ILSKPTVIVF
                         LREILSEKDL EGPLWELEAL LESDVALPVA ESIIDLSGQH KKALRDAILT ILSKPVIVVF
                         LKEVLTESDI EDILEEMEEL FEADVAFEVV EKIIQLVGLK ISALKKSIKE ILSEPAILLF
                         LKNVLSEKDI EESLFELQVL LESDVAYPVA EAITELVGTH RKALRHAIEE VLGRPVKILF
                         LKKLLQEKDV EEPLFELEVL LENDVALPVT DEIIDLVGRH RKTLRSALCG VLGRPVKILF
                         LKEVLDEDDI QDTLWDLEGL LENDIALSVS EAIVELVGTR RRALKKSLYN IMSKPVHIVF
                         LKKKIDQSEV DDILWELEGL LESDVALPVV EEIKSLQGKR IGGLKSSIQN VLEKPVVIMF
                         LKDLITEKDI SEPLEELEIL LENDVAFDTT EAIIDLAGQR RKALKDALLE VLGKPVKVLF
                         LKEIIDERDL EEPLWGLEAL LESDVALPVA EEIVSLVGSK KKALRAALLK VLSKPVKILF
                         FKEYLDNKDL EEPLWELEGL LESDLALSVS EAIVQLTGTT KRALKKAILE VVSKPVHIVF
                         IRKTIKEEDI EDILEELESL IEGDVAFDVA ERIVDLIGKK IKALKKAITE IIDEPYKIMF
                         LKSILAESDV KDVLDELEVL LENDVALPVT EEILDLIGSH RKTLKDALLD VLGRPVKILF
                         LKEIISEKDV NDILDELEGL LESDVAFSVT EAILDLSGSK RKALSDALLG VLGRPVKILF
                         LKKRITEKDV DDVLWDLEAL LESDVALEVA EKITELVGRK VKALKKAVKD VLSKPLVIMF
                         LKNTISEDDI EDVLWELQEL LEGDVALEVA EKITELVGKK VKALKNAILE ILKKPFVILF
                         LKEVITEDDI EDVLEELEEL LEADVAYVVA EKIIQLVGMK ISALKNAIKE ILSEPAVFVF
                         LRNELNDKDI EEILYELESL MESDVASEVI DTIKQLLGSK VDRLISNISS LFDQPFLILF
                         LRNELNEKDI ELILTELESL LESDVASEVI DSIKSLIGSR VESLISSIST LFDQPFLILF
                         LRSELNEKDI EDILFELESL LESDVATEVI DSIKKLVGSK VDSLISSISA HFDQPFLILF
                         LKKFIKRDEF DE---RVQIL IESDVSFESA ERIVREKKLS RKNLRSVLYD VLSKPYVILF
                         VKKKIEEEDI EKILHEIKKL LSKNVAIGIC DTLINLIGKK KTVLSETIQS ILIKLYSIVF
                         LKRTLSEKDV DALTSDLYDL VESDVAVEVA DAVVRLVGIK VPAVFEALMG VIDRPVVVMF
                         LKRTLGEKEV EEFVTDLYEL VESDVAVEVA DALVRLVGLK VPAVVDSVLQ ILSRPVVVMF
                         LREEIKEKDV DKALDELEDL LEADVALEVV DALRKLVGKK VRAVKEAVSE ILEKPYVIMF
                         LRKTISEKDV DEFLQDLLEL IESDVAFETA EKLVRLVGLQ VPKVHEALVE LLKEPLVIVF
                         MKTLVD---- EDFLGELYRL IRTDMGAGPA GRIRDFRGRV VHTITQDIRE QLKPPTVILV
                         LKQKLD---- KETLNELELL ISSDISISVV THIIVKFDKT IDAIAKLIEQ QLSKLNIILV
                         IEDTINESDL KSVLEKLTQL ITKNVAPEAA DYLTDLVGSK TASLTKALTQ ILTDPYVFSI
                         IKR-FSKEQL MDLIDEFKEL ISNDVAYDVA EEITAVENKI VRFLKKTIRS YFDKPYIIVF
                         ---------- ---------- ---------- ---------- ---------- ---KPFVIIF
                         ---EIKEKDI EDFIEELRQL LESDVSFEVA EKILNIIGKK VRSLKKSITE IITKPYIIIF
                         IRKEIKEKDI EDFIEELRQL LESDVSFEVT EKILNIIGKK VKSLKKSITE IITKPYIIIF
                         LKKTIKEEDI QDILEELRQL LESDVSYEVT EKILAIIGKK VTSLKKSIEE ILTKPYVIVF
                         LRQPLN---- EAAVEEIEIL LQADVGVEAT DYIIKLREEA LPFLKEILRS ILDGLNVWLL
                         LKAILDAQDL QPILDKFKQL MNKNVGEQIA QQLCNLINTQ AKSLQDAISK ILTKPYIITF
                         AKKPLTKSDL DPPLKQMQLL TSKNVAPSTA QAICQLLGKK VGALEDAVER ILCSPYTIVM
                         LREEIKEKDI EDALDELEEL LEADVALETV EALRKLVGRK VRALKEAILE ILTKPFVIAF
                         LGKELDEKTL KRHADAFVRL VEAGVALEVA EALVRISGKK LGELRALIRD VFLGFFSILF
                         LKKKIDP--- DEVADEIPKL VEADVSLEAA EDLAKLKE-- --VLSSSILE MMPKPFVVLF
                         LRRALGEREV SELAEDLYDL VESDVAVDVA DALIKLVGAK VPAVYDALLS LVGRPVVVMF
                         IKE-FSREKL ESLIDELKEL VASDVAYEVA EEISAVDEGL VRVLKNILIE VFEKPCKLVF
                         LKKKLD---- DETREELELL IQADVGVETT EYILK----- --SLKEIILE ILNPPFVIMV
                         VCASLDIKTL EPFLKEFEHL ISKNVASAIA HELTKLDGTK CGTLREQIER ILTKPYVFSF
                         LKNELSEDKL NEIRDELFQL VESDVAVDVA DAISYLRGLK VPGIIDIMSK LFSKPVVLLF

                         FGVNGVGKTT TIAKVAYMLK KAGLKVIVSA SDTFRAAAQE QLAIHCQKLE IPLVKGYGGD
                         FGVNGVGKTT TIAKVAYMLK SSGLTPVIAA ADTFRAGAQE QLRTHAERLG VAFIGGYGAD
                         LGVNGTGKTT VIAKLAKYLK DKGYSVVMAA GDTFRAGAIE QISIHGDNLG IKVIKHAGGD
                         LGVNGTGKTT TIAKVAYMLR KAGVTPVIAA ADTFRAGAQE QLAVHAEKLG VPIVRGYGGD
                         VGVNGVGKST NLAKVAYWLQ QHKVSVMMAA CDTFRSGAVE QLRTHARRLQ IPIFEKYEKD
                         VGVNGTGKTT TIAKVANRLI KQGYSVVLAA GDTFRAGAIE QLEEHAKRLG VKLIKHHGSD
                         VGVNGVGKTT TIGKLAHKMK QEGKSVVLAA GDTFRAGAIE QLEVWGERTG VPVIKQAGSD
                         VGVNGVGKTT TIGKLAYQFK KAGKSVYLGA ADTFRAAAVE QLMIWGERVG VPVVKQMGAD
                         VGINGIGKTS SIAKLANKLK NEGKNILISA ADTFRAAAIE QMKIYGEQIG VRIISQQGSD
                         LGINGTGKTT TVAKVANLLR KAGFTVVVAA GDTHRAGAIE QLEQHTNRLS LKIVKQYGAD
                         VGPNGSGKTT TVVKLAHYLR KRGYSVILAS ADTFRAGAIE QLETLGQRAG FMVVSQYGAD
                         LGPNGYGKTT TIAKLTNMLL KRGMSVVWAA ADTYRAGAVE QLEGHAAKLG VRVIKHYGSD
                         LGVNGAGKTT SIAKLAYLYK NQNQKVILGA CDTFRAGAIE QLKLWAQKVD VDIVLTQGHD
                         VGINGTGKTT SVAKIAHMLR DSKLSVVLAA ADTFRAGAIE QLREHAKRLN LKIVAQYGSD
                         LGTNGSGKTT TVAKLAHYYL SQNQKVLIVA TDTFRSAGMD QMRCWAETLN CGFISGPGGD
                         LGVNGVGKTT TIAKVAVYMR ENGLKPLMVA ADTFRAGAQE QLKIHSERTG IPVFTGYGSD
                         SGVNGVGKST NLAKVCYWLT ANGYKCMLAA CDTFRSGAIE QLKTHADRLN VHLFERYSKD
                         LGVNGVGKST SLSKMACWLT SLNYKVMIAA CDTFRAGAVD QLAVHAQKLG ITLYEKYDTD
                         VGVNGVGKTT TIGKLARQFE QQGKSVMLAA GDTFRAAAVE QLQVWGQRNN IPVIAQTGAD
                         VGVNGTGKTT TIAKLAYRLL KSGKSVVLAA GDTFRAGAIE QLEEHGKKLG VRVIKHPGAD
                         LGINGTGKTT TIGKLAYYLK SNNKSVVLSA SDTFRAGAID QLNILAGNVG VEIIKHFRSD
                         MGINGVGKTT SIAKLANYIK KNGMTPLIVA ADTFRAGSQE QLQVHADRLG VPIIRAYNSD
                         TGVNGVGKTT SIAKLSQYLE ERGYSTVLAN GDTYRAGANE QIREHARNLD TKLISHQGGD
                         TGVNGVGKTT SIAKLAQYFE DRGLSTVLAN GDTYRAGANE QLEKHAENLD KKIITHQGSD
                         TGVNGVGKTT TIAKLARYLE SEGFSSVLAN GDTYRAGANQ QIEEHAEALG VKCITHQGGD
                         TGINGVGKTT TIAKLAKYFE KQGYSTVLAN GDTYRAGANE QIREHAEALD KKLIAHQGGD
                         CGVNGVGKST NLAKISFWLL ENGFSVLIAA CDTFRAGAVE QLRTHTRRLS VQLFEKYGKD
                         FGVNGVGKTT TIAKFAYMFK QNGITPVIAA ADTYRAGAQE QLRRHAEKLS VPFIGGYGAD
                         MGVNGVGKTT TIAKVAYAMK RAGVTPVLAA ADTFRAGAVE QLKVHAERMG VPIITKYGSD
                         MGINGVGKTT TIAKVAYMLK KAGVKPVIVA ADTFRAGAQE QLKKHSERLG IPFIGGYGAD
                         CGVNGVGKST SLAKITYWLQ QNGNSVLLAA GDTFRHGAVE QLGVHGRCLG APVFQLYGTD
                         LGINGTGKTT TIAKVANFLN NHQITSVAAA SDTFRAGAIE QLTKHMNNIG VNTIKHYKSD
                         ---------- ---------- ---------- ---------- ---------- ----------
                         LGINGTGKTT SIAKIANMVT KEKFRAVIAA ADTFRAAAQE QIKEHADKLR IKCIEGYGGD
                         FGVNGVGKTT TIAKFAMLLK KSGLSVIIAA SDTFRAAAQE QLAVHASKLE VPLVKGYGGD
                         FGVNGVGKTT TIAKFAMLLR KNGLSVIIAA SDTFRAAAQE QLAYHATKLE VPLVKGYGGD
                         VGINGTGKTT TIAKISTYFI NKGYTPVIAA SDTFRAGAIE QLTHHADNLD VKIIKHKGAD
                         VGINGTGKTT TIAKLAYKLK QKGYSVVLAA GDTFRAGAIE QLEQHAKNVG VKVIKHPGAD
                         TGVNGTGKTT TIAKLAERLK ESNVGVVIAA GDTFRAGAIE QLQKHADRLG VKMIKHQGSD
                         VGINGTGKTT SISKLAYILK ERGYSVVMAA GDTFRAGAIE QLEEHGKNTD IKVIKHKGAD
                         TGVNGTGKTT SVAKIAHYLQ SQGLSVVVGA GDTFRAGAIE QIRVHCDRLG IKLIAHEGAD
                         TGVNGTGKTT TVAKVGQYLQ TNGFTVVIGA GDTFRAGAIE QIRTHADRLG IKTIQHAGAD
                         VGVNGTGKTT TIAKMANLLQ NDNYSTVIAA GDTFRAGAID QIESHANKIN TKLIKHEMGD
                         VGINGTGKTT SIAKIANRLQ KQGLTSVLSA SDTFRAGAIE QLTIHSERLG SKIIKHAGGD
                         TGVNGAGKTT TIAKVAFYLK SKGYSVVIGS GDTFRAGANQ QMKTHADRIG VKVISHEGAD
                         VGVNGTGKTT SIAKVARYLK ERGYSVVLAA GDTFRAGAIE QLETHGQRLD LKVIKHTGGD
                         VGINGTGKTT SISKITNRLL KSGYSVVLAA GDTFRAGAID QLGIHANRLG VKMIKHAGAD
                         VGINGTGKTT TIAKIATYLE KHGYSSVFGA SDTFRAGAIE QLEHHANNLN LKIIKHRNSD
                         TGVNGTGKTT TVAKVGAFLL KNGFSVVIGA GDTFRAGAIE QIDIHAERLG IKVIQHQGGD
                         TGVNGTGKTT SIAKVTRFLQ KNGFSVVLGA GDTFRAGAIE QIDVHGERLG VKVIQHEGSD
                         VGINGTGKTT TIAKVARYFM KKGLEPVIAA ADTFRAGAIE QIGQHADKLG VKLISHKGAD
                         VGVNGTGKTT TIAKLAKYFM EKGLVPVIAA ADTFRAGAIE QITKHGEKLG VKVIKHKGSD
                         VGINGTGKTT SIAKLAYKLK NKGYSVVLAA GDTFRAGAIE QLEEHAKNVG VKVIKHKGAD
                         VGINGTGKTT SLAKVAYMLQ QAKYSVVVAA ADTFRAGAIE QLREHTNRLN LKLVAQYNSD
                         VGINGTGKTT SLAKVAHMLQ QAKYSLVVAA ADTFRAGAIE QLREHTNRLN LKLVAQYNSD
                         LGINGTGKTT SLAKVAHMLQ QEKYSVVVAA ADTFRAGAIE QLREHTNRLN LKLVAQYNSD
                         IGINGTGKTT TIGKIASYLK NNNKKVVIAA GDTFRAGAIE QISIIGEKTG TEVIKHFGSD
                         LGVNGVGKST NLAKVCYYLK NKGLKIMIAA CDTFRAGAVE QLRIHANCLN VFLYEKYGKD
                         LGPNGYGKTT TLAKLAFNLQ EMGFRVVAAA ADTFRAGARE QLEEHGKRVG FKVISGYGAD
                         LGPNGYGKTT TLAKLAYHLM ERGYTVVGAA ADTFRAGARE QLEEHGRRVG FKVIGGYGAD
                         VGFNGSGKTT TIAKLANWLK NHGFSVVIAA SDTFRAGAIE QLEEHAKRIG VKVIKHYGAD
                         LGVNGVGKTT TIAKFAYMFK KAGLTPVIAA ADTFRAGAQE QLRLHAERVG AVFVGGYGAD
                         VGVNGSGKTT SIGKLSHHLV SQGHKIVLGA GDTFRAAAVE QLTIWSERIG CEIVTGSGVD
                         CGVNGVGKTT TIGKLSALYS AEGKKVAVAA CDTFRAAAIN QLSSWVHRAN ALLITGASAD
                         VGVNGVGKST NLSKLAFWLL QNNFKVLIVA CDTFRSGAVE QLRVHVENLA VELFEAYGGS
                         LGVNGVGKTT TIAKTAVLFR DKGFKPLMVA ADTFRAGAQE QLRIHGERTG IPVFMGYGAD
                         FGVNGVGKTT TIAKVVNMLK KNNLSTIIAA SDTFRAAAQE QLAYHASKLE VQLIRGYGAD
                         FGINGVGKTT TIAKFAYMLK KNGLSCIISA SDTFRAAAQE QLEIHARNLE IPLIKGYGGD
                         FGINGVGKTT TIAKFAYMLK KNGLSCIISA SDTFRAAAQE QLEVHSRNLE IPLIKGYGGD
                         FGVNGVGKTT TIAKVAYLLK KNKISCIISA SDTFRAAAQE QLAYHASKLE IPIVKGYGAD
                         TGVNGAGKTT TIGKLAFMAK QSGYDCVIAA ADTFRAAAVE QVKVWGERSG VPVIANQNTD
                         IGVNGVGKST NLAKVAYLFK KEGFSVMFAA CDNFRAGAVE QIKTHGRCLE IPVFDRYKDE
                         IGINGVGKST SLAKIAYYLQ SNQCNPLLAA CDTFRSGAVE QLSVHASCLS LPLYHQYAKD
                         VGFNGSGKTT TIAKLAHWLK KNGFSVVIAA SDTFRAGAIE QLEEHAKRVG VKVIKHYGAD
                         LGPNGHGKTT TVAKLAYRFR KQGYRVAIAA ADTFRAGSIE QVSQWASRAG AEVVSLYNAD
                         LGINGTGKTT TIGKFAHYLK RNGKSVVIAA ADTFRAGAIE QISLIGREAG TEVIRHRGSD
                         LGPNGYGKTT TLAKIAYLFK SRGLQSVLAA ADTFRAGARE QLEEHGKRLG LRVIGGYGSD
                         LGVNGVGKTT TIAKIAVLLR DNGFKPLMVA ADTFRAGAQE QLKIHSERTG IPVFTGYGSD
                         VGVNGTGKTT SCGKLAKMFV DEGKSVVLAA ADTFRAAAIE QLKIWGERVG ATVISHEGAD
                         IGVNGVGKST TLAKVAYLMK SHDFKVLIVG CDTFRSGAVK QLAEHAERLG IELFQRDRRD
                         LGPNGYGKTT TIAKITHQLM KRGYTAVWAA ADTYRAGAIE QLEGHATKLG VRVIKHYGSD

                         PASVAFDAIQ AAKSRGIDVV LIDTAGRMHV DKDLTEELKR IVRISKNLKL LVIDALAGND
                         PASVAYNAIN YAKNRRVCAV LIDTAGRMHV DADLMSELKK IVRVANDLRV LVVDSLTGND
                         PAAVCYDAIE HAKAKHRDFV LIDTAGRMQT NRNLMEEMKK IKRVAKHLTI FVGDALAGND
                         PASVAYDAVK HAESRGFCAV LVDTAGRMHV DSNLVEELRK IVRVVKDYKI LVVDSLTGND
                         PAVVAKEAIQ EATRNGSDVV LVDTAGRMQD NEPLMRALSK LINLNQDLVL FVGEALVGND
                         PAAVIYDAIK HAESKGIDVV LADTAGRMHT KKNLLDQLEK IKRVTKDLII FVDESIAGND
                         PAAVIYDAVH AAKARNADVL ICDTAGRLQN KVNLMKELEK VKRVIEHEVL LALDATTGQN
                         PASVAFDTLS SAVANNADVV IIDTAGRLHN KVGLMNELTK IKNVMKDEVL LVLDGSTGQN
                         PSAVIFDSIS SAKLKNYDAL IIDTAGRLQN KENLIKELQK INNVILYQKI LVIDSTIGKN
                         PSSVGRDAYE HAKKNFIDVV LMDTAGRMQT SKNLMDEMGK IVRVVKDVKL FIGDSLAGND
                         PAAVAVDALN KASSMRVNVV LIDTAGRTEL DRGLLEEMRK LKRVVKDFVI YTGDALAGNA
                         PASVAYDAIE HAKARGISVV MIDTAGRMHT DRNLMEELRK VHRVSSDASI FIVDALMGND
                         PSAVTFDTIS KAKAKDFDRV IIDTAGRLQN QKNLAHELEK IVRISNHRKI LVLDGTQGNA
                         PAAVARDAVL YARSHGVDCV LVDTAGRMQT SKNLMEQIEK IIRVVQDLKI FVGDSLAGND
                         AAAIAFDGIS AAVARDYDHV IIDTSGRLHT HTNLLKELQK IATVCNHETL MTIDATLGSN
                         PAALVYDAIQ YGLNRGFNVF LIDTAGRMHV DVDLVNELKK IVRVAKDVKI LVVDALTGND
                         AASVAQDAIA FAKDTGYDVV LIDTTGRMQN NEPLMKALSK LVNQNNDLVL FVGEALVGND
                         PSAIARNALK RAKEDGYDVL LVDTAGRMQG NDALMKAIAK LVHSAQDLVL FVAEALVGND
                         SASVIFDAIQ AAKARNIDVL IADTAGRLQN KSHLMEELKK IVRVMKHEVM LTIDASTGQN
                         PAAVIYDAIK HAESKGIDVV LSDTAGRMHT KKNLIDQLEK IKRVTNDLTI FVDESLAGND
                         PASVAFDAIE HAKARKMDYV LIDSAGRMQT NKNLLDEMKK IKRVAKDMTI LVLDAMIGQD
                         PASIAFDGIA YAEKKNIPVV LIDTAGRMHV DRDLINELKK IIDVVGDLRL LVIDALSGND
                         PAAVIYDAVE YAQAHGIDVV LGDTAGRLHT NEGLMDQLEK IDRVVGDMTL FTDEAVAGQD
                         PTAVVYDAVE YAKANDIDVV LGDTAGRLHT SDDLMAQLEK IDRNIDDMTL FVDEAVAGQD
                         PTAVVYDAVE YADANDVDVV LGDTAGRLHT SDDLMSQLEK LDRVVDDVTV FVDEAVAGQD
                         PAAVIYDGVE YAEAHDIDIV LGDTAGRLHT SNDLMAQLEK IDRVVGDLTL FVDEAVAGQD
                         AAGIAMEAIA FARNQGFDVV LVDTAGRMQD NAPLMTALAK LITVNTDLVL FVGEALVGNE
                         PASVVYDAIE YARARGYRVI LADTAGRMHT DRDLMEELRK ITRVAKDYRA LVVDALTGND
                         PASVAYDAIE YAKARGFNVV LIDTAGRMHV DVDLMNELRK VARVAEDYKV LVLDALTGND
                         PAAVAFDGIV FASKNRFDVV LIDTAGRMHI DVDLMNELKK VIKVVKHIKV LVLDALTGND
                         PSAVAAAAMA QASKQHIDVV MIDTAGRMQD HESRMRALAK LIHDNQDLVL FVGEALVGNN
                         PASVAYDAID HAKAKKINVV LIDTAGRQVS DKNLMNEMKK ICRVAQDLII FVGDSLAGND
                         ---------- ---------- ---------- ---------- ---------- ----------
                         PSAVAYDAIA HATARGLNIV LIDTAGRMAI NNDLIGEMQK IKRVSNDYTL LVVDALAGND
                         PASVAFDAIQ SAKSRGIDAV LIDTAGRMHT DKDLVEELRR LVRIAKNLKV LVLDSLAGND
                         PASVAFDAIQ SAKSRGIDVV LVDTAGRMHT DKDLTEELKR VVRVAKDLKI LVLDSLAGND
                         PAAVAFDAVA HARAKGKELV LVDTAGRMQT NINLMDEMKK IKRVIKDLII YVGDALTGND
                         SAAVIYDAIQ HAKARGIDVV LADTAGRQAT NVNLMEEIKK VVRVTKDLVI FVGDALTGND
                         PAAVIYDAVA YAKSNKKDVV LADTAGRLHT NVNLMEQLKK ISRIIRDLVI FVDEAIAGND
                         SAAVIYDAIN HSKAKGINVV LADTAGRQTT NINLMDEIKK VVRVTKDLII FVGDSLAGND
                         PSAVLYDTVE YAKAHKTDVV LADSAGRFHN RVNLMNQLEK IKRVMKDLVF YVDEAVAGND
                         PSAVLFDAVQ YAKAHDIDVV LADTAGRFHN RANLMNQLDK IRRVMKDLVV YVDEAVAGND
                         PAAVVYDAVQ YAKSRSIDVV LSDTAGRMHT NVNLMSQLEK VCRVSSDLII FVDEAVAGND
                         PAAVAYDAVE HAKAKRRDVV LVDTAGRMQT NANLMDEMKK IKRVVNHLII FVGDALAGND
                         PSAVLFDTVN YAKAHNIDVV LADTAGRFHN KGNLMKQLEK IRRVMNDIVA YVDEAVAGND
                         PAAVIFDAIE YAKAHKKDVV LADTAGRLHT NINLMDQMKK IVRVTKDMLI FVDEAIAGND
                         PAAVIYDAVQ YAKAHKIDFV LSDTAGRMHT NMNLMAQMEK ICRVSTDLII FVDEAVAGND
                         PAAVAFDAVE HAKASGKDVV LIDTSGRMQT NANLMDEMKK IKRVSQDIVI YVGDALMGND
                         PSAVLFDTVQ YAISHQIDVV LADTAGRFHN RANLMNQLAK VKRVMKDLVV YVDEAVAGND
                         PTAVLFDTVE YARAHKIDVV LGDTAGRFHN RANLMNQLAK IRRVINDLIV YVDEAVAGND
                         PAAVAFDAVS HAKAQGKDVV LIDTAGRMQT NVNLMDEMAK IKRVVRDLIV FVGDALTGND
                         PAAVAYDAVN HAKSKNKDVV LIDTAGRMQT NMNLMEEMAK IKRVVNDFII FVGDALTGND
                         SAAVIYDAIQ HAKARGIDVV LADTAGRQAT NVNLMDEIKK VVRVTKDLVI FVGDALAGND
                         PAAVARDAVL YAKSHKMDCV LIDTAGRMQT SKNLMEQIAK ITKVVNDFKI FVGDSLAGND
                         PAAVARDAVL YAKSHKMDCV LIDTAGRMQT SKNLMEQIAK ITKVVNDFKI FVGDSLAGND
                         PAAVARDAVL YAKSHKTDVV LIDTAGRMQT SENLMQQIEK ITKVVNDLKI FVGDSLAGND
                         PASVAYDAIE HARARRIDYV LIDSAGRMQT NKNLLSEMKK IKRVARDLTL LVLDGMIGND
                         ASAIAKEAIL YAKKENYDVI LIDTAGRMQD NEPLMRSLGK LILYNNDLIL FVGEALVGND
                         PASVAYDALQ HAKARGYHFV LIDTAGRMHT DANLMEELRK IQRVTEHYSI FVFDAQLGNE
                         PASVAFDAVQ HARSRGHHFV LIDTAGRMHT DANLMEELRK IQRVAEHFSI FVFDAQLGNE
                         PAAVAYDAIQ HAKARGIDVV LIDTAGRSET NRNLMDEMKK IARVTKNLVI FVGDALAGNA
                         PASVAYDAIQ MAKSRGYCVV LVDTAGRMHT DIDLMEELRK IVRVAKDYKV LVVDALTGND
                         PASVAYQTTE KAVEIGADYA IIDTAGRLQT QGKLMQELEK IRRVIDHEVL LVLDATAGQN
                         PASVAYRAIE ESIKQNIDIL FIDTAGRLHN NKNLMDELSK IVKVIKTHSI LIIDAITGQN
                         DTKIAKQAIK YSRDQNFDIV LMDTAGRRHN DPTLMSPLKS FADQAKDKII MVGEALVGTD
                         PASIAFDAIR HAETRGYDVV LIDTAGRMHT DSNLVDELRK IIRVAKHRKI LVVDALTGND
                         PASVAFDAIS FAKSRNIDVV LIDTAGRMHI DSDLVEELKR VLRIAKDFRI LILDSLAGSD
                         PASVAYDAIR AAKSRGIDVV LIDTAGRMHT DTDLVNELKR VVNITRNLKI LVLDSLGGND
                         PASVAFDAIR AAKSRGIDVV LIDTAGRMHT DTDLVNELKR VVNIAKNLKI LVLDSLGGND
                         PASVAFDAIN SAKSRNIDVV LIDTAGRMHI DEDLVSELKR IVKIAKDLRI LVLDSLAGND
                         PAAVVYDGIS AAQSRNVNLL LVDTAGRLQN KKNLMDELAK IRRIIDVESL LVLDATLGQN
                         PADIAFQAIR EAQAKKVDVL LIDTAGRMQD NEPLMKQLST LVVQNNDLIV FIGEALVGND
                         PSTVAKAAIS KATEDGNDVV LIDTAGRMQN NVPLMKALAK LVTETNDLVL FVCEALVGND
                         PAAVAYDAIQ HAKARGIDVV LIDTAGRNEL NRNLMDEMKK IARVTKDLVI FVGDSLGGNA
                         PAAVAYEAVK KGEKGDFQVV LIDTAGRMHT KKNLMDEMKK IARVASDFKV FVGDALVGND
                         PSSVAFDAIE HARARNIDYV LIDTAGRMNT NKNLLDEMKK IKRVSKDLTL LVIDAVSGQD
                         PASVAYDAVQ HARSKGIPLV LIDTAGRMHT DKNLMDELAK IQRVVEHFSV FVFDAQLGNE
                         PASVAFDAIQ FASSRGFDAL LIDTAGRMHV DIDLVNELKK VVRVVKHFKI LVVDALTGND
                         PAAVAFDAVA HALARNKDVV IIDTAGRLHT KKNLMEELRK VHRVVKHETL LVIDATTGQN
                         PVPVAKDAIQ YAIDKKIDVV LVDTAGRMQN SEGLMKQIAR LINEVKDLSL FVAEALVGGN
                         PAAVAYDAIN HAKVRGIDYV MIDTAGRMHT DINLMNELSK IQRVSRDLSI FIADALLGNE

                         ALEQAKYFEN VVDYDGVILT KVDADAKGGV VLSLAYELKK PVIFLGTGQN YDDLIPFSVW
                         AVEQAKSFNE NVGIDAIILT KLDADLKGGV AISVAATTKK PVIYVGVGQN YSDLRPFSPY
                         AIEQAKKFEE AVGIDAVILN KVDADAKGGA ALSIAYELNK PIIFLGNGQK YDDLMIFDVW
                         AVEQARLFDE AVGVDGVIVT KVDADPKGGT LVSVAHAIRK PILYIGTGQR YEDLRPFDPK
                         AVDQLSKFNQ KLLIDGILLT KFDTDDKVGA ALSMVYISGS PVMFVGCGQS YTDLKKLNVA
                         AVERARMFAE TVGIDGSILT KLDADPKGGS AISISYVTKK PVLFFGVGQE YDDLVKFDSW
                         AMAQAKEFSK ATNVTGIALT KLDGTAKGGI VLAIRNELHI PVKLVGLGEK VDDLQEFDPS
                         AFEQAKQFTL ATEVTAMAIT KLDGTAKGGV VIGISDQFKI PVKYIGLGEG MEDLQVFRKE
                         ANSQAEIFNK AIEIDGIIIT KLDSSSKAGT ILNISKILEK PIYFTTFGEK LEDIKEFDIE
                         TINQAREFFQ YTNFDGAILT KIDADAKGGA AISIAHITSK PIAYIGVGQG YDDIIPFDPK
                         AVQQAKMFDE VVGIDYVILS KVDADAKGGS AISISHSTGK PLLFLGVGQE LDDLVDKPAK
                         AVDVARTYSK YIPIDFVVVT KVDAYVKGGV ILTLLYELKK PIIFLGTGQG YDDLIKFNKD
                         GILQAKAFNE LVKLDGVIIT KLDGTAKGGA LFSIARELEL PIFYVGVGEQ MTDLQEFNAA
                         TVNQAGEFHE HIKFDCSILT KNDADARGGA ALSIVKTTST PVIYVGTGQE YGDIRPFSKT
                         TLSQVQLFHE AVPINGLIFT KVEGSAKGGS LFRIADELKI PTRFVGYGET IHDFEPFAIR
                         ALEQARFFNE AVGVDCVVVT KVDAYEEGGV PLSLVYILKK PVLFIGVGQD YKDLKPFNPE
                         GVDQLTKFDK SLTIDGIILT KFDTDDKVGA AISMVYSTGH PILFLGTGQN YTDLKRMNIS
                         AVNQLTTFNR YIGVNGIILT KFDTDDKVGA AISLTYCTGI PILFVGSGQH YTDLKLLDIE
                         AVSQAKLFHE AVGLTGITLT KLDGTAKGGV IFSVADQFGI PIRYIGVGER IEDLRPFKAD
                         AVERARMFNE AIGIDGSILT KIDADPKGGC AISISYVTEK PILFVGTGQN YEDLVKFDPW
                         VINQALTFSS EINYDSVIVT KLDTDAKGGS IISISAGIKK PILFVGIGQE MDDIIPFDVW
                         SVEQAIAYEK NVGYEGFFLT KSDADTKGGV ALSISVETKK PIYFLGTGQN YDDIVPFNKW
                         AVQRAKKFND AAEIDGAILT KADADANGGA AISIAYVTGK PILFLGTGQG YDDIERFDPW
                         AVNRAREFND AAEIDGAILT KADADPQGGA AISVAHVTGK PILFLGTGQD YDDLDPFDPE
                         AVNRAREFDE ASAVDGTILT MADADSQGGA AISVSHVTGK PILFLGTGQA YEDLEPFDPA
                         AVERARQFND AAAIDGAILT KADADSNGGA AISIAYVTGK PILFLGVGQG YDHIEKFDPQ
                         AVDQLVKFNR ALLIDGIVLT KFDTDDKVGA AISMTYITSK PIVFVGTGQT YCDLRSLNAA
                         AVEQARFFDE AVGIDFIILT KVDADVKGGT ALSVAAVTGK PILFVGTGQK YEDLELFDPR
                         AVEQAKFFDE AVGVDAVILT KVDADAKGGA VLSVAATIKK PVLYLGVGQN YEDLIKFDPW
                         AIEQAKKFDE AIGIDGVILT KLDADASGGA AVSVVAGLGK KIFYVGVGQG YDDLIRYSSI
                         GIDQLRKFNQ CLGIDGIVLT KFDTDDKVGA ALSMVYELGQ PIVFVGVGQT YQDLKVIEPV
                         ALFQAKEFKK CVGIDANILT KLDADAKGGA ALSIAFETKK PILFYGNGQN YNDLKPFDRM
                         ---------- ---------- ---------- ---------- ---------- ----------
                         ATNQAKEFDE KVGIDGTIIN KLDADERSGT ALSVTFSTGK PIAYVGIGQK YKDIDKFDPK
                         ALKQAEYFEK AVGYDFVILT KVDADAKGGI ALSLAYELGK PVMYLGMGQD YDSLVKFNPW
                         ALQQAEYFEK NVGYDAVILT KVDADAKGGV ALSLAYKLGK PVIYLGMGQD YESLIKFDPW
                         SVEQAKKFND AVTVDGIILT KADADAKGGA ALSIGYVIQK PILFLGVGQS YSDIIEFKPW
                         AVYQAEEFNR AVNIDGIILT KVDADAKGGA ALSIGYAIGK PILYLGVGQR YQDLIEFDAW
                         AVERAKLFND AVPISGSILT KADADSKGGA AISIAHITGK PILFLGVGQE YKDLRKFDPW
                         AISQAEEFNN AINIHGAILT KTDADAKGGA ALSIAYAIGK PILFMGVGQR YSDLQEFDVW
                         AVIRAEEFEK TVSTDGVILT KVDMDPKGGA AISIAYTIGK PLVFLGVGQG YDDMKPFTPL
                         AVIRADEFNK AVGTDAVVLT KADMDPKGGA AISVAHTVGK PILFLGTGQG YDDIVPFEPA
                         AVERAQQFND NIPIDGSILT KADADSKGGA AISIAYITGK PILYLGIGQG YEDLKKFDPW
                         AIEQATAFNK AVGIDAIILT KIDADAKGGA ALSIAHSIGK PIAFLSTGQE YEDIIKFDSW
                         AVIRAEEFNS AVGTDVVVLT KADMDTKGGA AISIAHTIGK PLMFLGMGQG YDDIVPFEPK
                         AVERARLFNE SVPITGTILT KTDADAKGGS AISIAHVTGK PIIFLGVGQD YPDLVKFDPW
                         AVERAAQFNE AVPIDGSILT KIDADAKGGA AISIAYITGK PILFFGIGQG YEDLKKFDPW
                         ATEQASKFNE VIDIDGIILT KADADAKGGA AISIGHVIHK PILFIGTGQS YDDLMEFEPW
                         AVIRAEEFEK TVGADAVVLT KADMDPKGGA AISIAHTIGK PLMFLGVGQG YEDLIPFTPT
                         AVIRAEEFAK SVGMDAIMLT KVDMDPKGGA AISVAYAVGK PLLFIGTGQG YDDVMAFNPL
                         AIEQAARFDE AVGIDAVILT KADADARGGA ALSIGYMIKR PIIFMGIGQG YDDIMEFKPW
                         AVEQAKMFDE KIGIDGVILT KADADTRGGA AISISYVIGK PILFLGIGQN YDDLIEFKPW
                         AIYQAEEFNN AVNIDGVILT KVDADAKGGA ALSIAYAIGK PILYLGVGQR YEDLIEFDVW
                         TVNQAREFFE HVKFNGSILT KSDADARGGA ALSIVKITST PVLYLGVGQE YSDLKPFDKL
                         TVNQAREFFE HVKFNGSILT KSDADARGGA ALSIVKITST PVLYLGVGQE YSDLKPFDKT
                         TVNQAREFHA HTNFHGSILT KSDADARGGA ALSIVKVTST PVMYVGVGQE YPDLKPFDKT
                         AIEQAKTFMN EINFDGVVLT KLDTDARGGA VISVAMEIKK PIMFVGVGQG LNDIMRFDPW
                         AIDQLKKFNQ ALTIDGIILT KFDTDDKVGT ALSMVYLTGK PIVFVGVGQK YTHLKKFNVM
                         ALEIAKYYSK YVKIDGMIAT KVDAYPKGGS ILTFIYVLKR PVYFLGVGQT YRDLVKFSKE
                         ALEIARYYSK YVRIDGMIAT KVDAYPKGGS ILTFMYTLKR PVYFLGVGQS YKDLVKFVKD
                         IVEQARQFNE AVKIDGIILT KLDADARGGA ALSISYVIDA PILFVGVGQG YDDLRPFEKW
                         AVEQAKFFDE AVGVDFVVLT KFDADAKGGT AISVVDAIKK PILFLGVGQR YEDLEPMEPK
                         AISQAKGFSN AAGCTGIILS KLDGSAKGGV VLPIREQFEL PVKFVGLGEG IEDMTKFDPT
                         TYNQIEYFND VTNLTGLIVT KLDGSAKAGV LVGAVQKFNL PVYFIGIGEK IEDLKIFNRD
                         SVQQAKNFND AFNLDFFIIS KCDTGEMLGT MVNMVYATGI PILFVGVGQT YTDLRTLSVW
                         AIEQAVFFDK AVGVDAVIVT KVDAYEQGGV PLSIVYSIRK PIIMIGVGQG YKDLKPFNIE
                         ALEQARHFEN NVGYDAVILT KVDADAKGGI ALSLAYELKK PVVYMGVGQN YDDLIPFSPW
                         ALEQAKYFEN NVGFDLVILT KVDADVKGGV ILSLAYELNK PVGYLGVGQT YDDLIPFNAW
                         ALEQAKYFEN NVGFDLVILT KVDADVKGGV ILSLAYELNK PVGYLGIGQA YDDLIPFNAW
                         ALEQAKYFEN NVGYDAVILT KVDADAKGGV ILSLAYELNK PVIYLGVGQD YDSLIPFDAW
                         GLRQAEVFAE AAKLSGVVLT KLDGSAKGGV ALAVAQQLNL PIRFIGAGEG IEDLRPFSSE
                         GTDQLMKFNK ALEIDAIILS KFDTDDKVGA ALSMTYNTGK PILFCGVGQK YTHLKKLNVT
                         GMDQLTMFQK ALLIDGIVLT KFDTSDKVGA ALTLTHLTGV PIAFCGTGQK YNHLKPLSVF
                         VVEQAKQFNE AVRIDGVILT KLDADARGGA ALSISHAIGA PILFVGVGQG YEDLRPFDEW
                         AVEQAKTFFS EVGFDGSILT KFDADIRGGA ALSVVYVTKK PLLYVGTGQG IEDLKEFNVE
                         SVNQARMFEE NVGYDGVIVT KLDTDARGGS ILSIYHDLKK PVLFVCTGQG LDDIMPFDRW
                         ALEIARYYSK HVSIDGMVAT KVDSYPKGGS ILTFLYTFKK PIYFLGVGQR YEDLVKFKKE
                         AIEQARFFNE AVGVDGVIVT KVDAYEQGGV PLSIAYILGK PVIYAGVGQG YKDLKPFNVE
                         GLVQAKIFKE AVNVTGIILT KLDGTAKGGI TLAIARELGI PIKFIGVGEK AEDLRPFDPA
                         GSDQISSFDM NLGIDGIVLT KFDTDDKVGA ALTLVYETGH PIIYLGVGQT YRDLRRMNPF
                         ALDIAKYYSK YVKIDGLIVT KVDAYPKGGA ILTFLYELKK PIYFLGVGQG YDDLRPFSKE

                         FIERIFS--M LDNLRDAVRK FLDKAVEDFI KELQKSLISA DVNVKLVFSL TNKIKERLPP
                         IISAIFG--M LEGLREAVRK FLKDSVEEFI RDLQRELIRA DVNVALVKRL SDAIRQRAPP
                         FLHRIFGDSL GESLRNTIRK ISESLIKEVV RDIQRALLRA DVEVHLALKL SKNVERRAPP
                         IVDQLLG--M MEGVRRAVAK FLEKAVDAFV KDLQRELIKA DVNVKLVLNV TRRIKERAPP
                         IVKTLLKAEL GGRITRAIQQ MSEKALNECL NEITRALLQS DVSFPLVKEM QSNIKKIVLA
                         LVERIFS-MA LESLKEVARK IAKKFVEEMV KEIQRALIKA DVNVRQVKEI SDAIKKRAVL
                         YVYGLFSEGL ADRLQQTISK IREQDVKEMM REVRLALLEA DVNFKVVKDF VKKVSERAVM
                         FVDSLFGDNL SERLERSFKI LKEINVAETL KDVRKALLDA DVNYKVAKTF TDTVKEKAVL
                         YFNKLL-ESL GSNFRNFINY LSDKNIAEAI EIIKNSLVDA DVNLRVIRRF LNSIIEESVL
                         FIESLFGDNL REGLRGALKK IVEEIIDSLC KDVQRALLQS DVNVRLVLSI TQNLKERAPP
                         LLEALGFSSM GRSLKEVFRK FLKSSVEELV RGIQRSLLMA DVKVELVQKI SERIRARALP
                         FINKLLERDL MDAIGSIISR IREETLRSIL RDLQRALIRA DVDVKLVYEL TKSIEEEFLP
                         YLDTLLDELV SESFKSAINK LREKALKNAL ETLKKALLKA DVHHKVTKEL LTLIEEDAKQ
                         FIETVFG--- ---------- ---------- ---------- -MDVRLVKEI AGRLEERCPP
                         FLDKLLDSSL SQKLSNIFSS LFEESISDSI REVRLALLDA DVNYQAVKDF IAKVKQKVVW
                         YVERILT-MV FDNIRSALTR FLEKSVEEFI RELQKELVRA DVNLKLAVEI TNRIKERAPP
                         VVKSLLHADL GNQLSSALRS LNEDTINQLL KEVGNALSKS DVSMSLIIQM RKNIKDKIMA
                         LISTLLKSQL GSSLVTALRK MTEEVINTLL KEIETSLLGE DVNPIFIRQM VNNIKKKIIP
                         FIEALFADNL TDRLSRTLRN ISEDNVKDTL REVRMALLEA DVALPVVREF INRVKEKAVN
                         LIKRIFE--M LSSLKDVVKK IAKKLVEEIV RDVQRALIKA DVNVRQVKEI SDAIKKRAVL
                         YLKKIFSDNL SESLKSIMRK ISKDTIKEVT KEIQRALLKA DVNVKLVLKL TNTVQERAPP
                         LIKTLLGSRL KKSIESFSNS LAPEDFDEIG NDFLLELVEN DVAYSVAEEI INTLKNTIVP
                         LVDQLLGDDL GTSLRGTLEE LREEDVQAVV KEIQRSLLQA DVDVSLVMEL SDSIKTRAPP
                         IVDSLIGDDL GSSLRGTLDD LREEDIEDIV KEIQRSLLQA DVDVGLVQDL SNSIETRAPP
                         LVDDLLADDL GSSLRGTLDT LREEDVDKVV KEIQRSLLQA DVDVDLVMDL SESITERSPP
                         MVERLLGDNL GSSLRGSLDK LREDDVQEIV KEIQRSLLSA DVDVSLVMDL SDSIKTRAPP
                         VVAALMKADL GRKITSALRS LSEEVLNAML KEVCTALLEA DVNIKLVKQL RENVKSAIMA
                         YTEKIIGMPG LDDIRRAVSK LLENIVNEFI RDLQRALISA DVNVRLVFNL TKRIRERAPP
                         FVERLLG--M LDGVREAVKK FLETSVNLFI KELQKTLIKS DVNVKLVLQL TKRIRERAPP
                         IIRLLFKMNV LENLKKIVSD FLEIAVENFV KELQKTLLRA DVNVKLVLEL TKNIRERAPP
                         VVSALMKAEL GQKIGQAIHR MSEDDVKELM NEIARALLQA DVNVTIVKKL QVSIKTELEG
                         FLSNILDEKL GRSLDTAIRR IRKDAINALI QDLQRALLQA DVKVELVFEM TENIKKEALQ
                         -------SGL GKSLSGAVNR ILKQAILELK NEILRALLEA DINFNLASQM AENLHQRAPP
                         FVETIFDDAF SNKLKDIVKS IRIEKVNELL DELTSALIEA DVNIDLAIAM VNKVRENALP
                         FTERLLS--M LDGIRDAVKK FLDVAVEEFI KELQKSLISS DVQVKLVLSL TNKIKERLPP
                         FADRLLS--M LDGIRDAVRK FLEVAVEEFI KDIQKALISS DVQVKLVFSL TNKIKERLPP
                         MVEQILGGNL GKNLTKTMKK LAEEVVKEVI KDIQRALIQS DVNIKLVLNL SKTIEDRSPP
                         MVRKLFGDKL GENLNKALNK LKKKLIKEVI KDIQRALIQA DVNVKLVLKM SKEIERRATP
                         FVERLLEDNL GSSLKSAIQK LAKEIIDDVV KDIQRALIQA DVNVKLVMKL SNRIKERAPP
                         MIKKLFSDKL GQNLSEALNK IKKKLVKEVI KDIQKALIQS DVNVKLVFNM SKEIERKAPP
                         IIDEIFGDTL SNSLKDAMKK LARAAVDELV RDLQRALLSS DVNVKLVMEL SKQIKARSLP
                         VVNELLGDNL GTSLKDAVKK LARAAVEELV RDLQRALLSA DVNVKLVMHL SQTIKQRAPP
                         FVDQLFEDKL GSSLQDALKK LVEKSVNDVV KDIQRALLQA DVNVQLVMNM SKQIKERAVP
                         MLDRLFSEGL GQSLRNVLKK ITEALVKEIS RDIQRALLQA DVNVKLVLEL TKSVENRAPP
                         MVEELLEDRL GSGLKDALKK LAKAAVEELV KDLQRVLLQA DVNVKLVMNL SKAIKQRSPP
                         LVDRLLGDNL GGSLRGALKK IAKALVDDAV RDIQRALLQA DVNVKLVMSL SNRIRERAPP
                         FVDQLFNEKL GDSLQGALKK LIERTVNEVV KDIQRALLQA DVNVKLVMGM SQRIKERAPP
                         MINQIFNEGL SESLTQTMKK LAKKTLKDVT KDIQRALIQS DVNVKVVFGL TKKIEKRALP
                         VVDDLLGDRL GSSLKDALKK LARAAVEELV KDLQRALIQS DVNVKLVMNL SQAIKTRSPL
                         VVADLLGDNL GSNLKDALRK LARAAVEELV KDLQRALLQA DVNVKQVMQL SQTIKKRAPP
                         MVEQLFAGNL GRSLSKTMKK LAEEVVREVI KDIQRALIQS DVNIKLVFNL SKSIEERAPP
                         VVKQLFTGKL GEKLRKSIKK LAEKVVKEVI KDLQRALIQA DVNVKLVFKL SKSIEKRAPP
                         MVNKLFGEKL GESINKALNK IKKKLVKEVI KDIQKALIQA DVNVKLVLQM SKTIEKRAPP
                         FLETVFGDGL KNNLRDAIKK IVEELIKELS KNVQRALLQS DVNVRLVLEI TKQIEIRSPP
                         FLETVFGDNL RNNLRDAIKK IVEELIKELS KDVQRALLQS DVNVRLVLEI TKQLEARSPP
                         FLETVFGDGL KSSLGDAIKK IVEELIKELS KDVQRALLQS DVNVRLVLEI TKHLEERAPP
                         YLDKIFSENL SSSLKDVFKK ISKETIKEVS KDIQRALLKA DVNVKLVISL TNRLQERAPP
                         VVKALS-TEL GTQITNAFRK LQDVVIEECL KEIIRALILS DINVSYLKDI KSNIKNNIDI
                         YIGQLLAKAL TEIFGKLLEK IREATLQELS REIQRTLLKA DVPLDLVKSF TENAVKRIPP
                         YVKQLVEMKL SEVFSKLIEK IREAVLQELS REIQRSLLKA DVPLELVKAF TDSAVKRIPP
                         FLERIFGDNL GKALANTLKK IAEALIKELV RDIQRALIQA DVNVRLVLQL TREIQRRAPP
                         LVAKLLSMPG LDAIRDAVRK FLERAVEEFI RDLQRALLSA DVNVRLVFDL TRRIRERAPP
                         FAAALLEDSL SDGLQSAFKS LSEGNMRDGL KIVEQSLLEA DVSYSVVKDF MGHVSEKAVL
                         FSRSLVGKTL TQNLTKIFDK LVENQIDTAM RDVRVALLES DVALPVIKGF IEEVKQKAVI
                         AVNTLMSADL GKRINSAVNN AITTSVDVML KGIVTALLES DVNIALVSKL RNNIRSQLST
                         FLDKILS-MV LDGVRKALSR FLERAVKEFI RDLQKELIKA DVNVKLVLEL TKKIRERAPP
                         FVERIFS--M LDGLRDAVRK FLEKAVNEFI KELQIILIKA DVNVRLVKDL TDRIKKRIPP
                         FIQRLFS--M LENIRDAVRK FLEKAVDEFV KELQKSLISS DVNVKLVFSL TAKIKERLPP
                         FIQRLFS--M LENIRDAVRK FLEKAVDEFI KDLQKSLISS DVNVKLVFSL TAKIKERLPP
                         FIKRLFS--M LDNLKDAVRK FLDKAVNDFI KELQISLIKS DVNVKLVSNL TQKIKDRLPP
                         FVEALLNDAL ADRLEDAWKK LRESNIKEAL QEVRRALLAA DVNLQVVKGF IKDVEQKAVI
                         VVHALLDADL GKRINNALQQ LNEELLNQVL KEIQLALLQS DVNVKYVAKL KSNIIMKF-S
                         VIQSL--AEL GGKLRDSLRK LQAETLNGIL SEISRALIES DVNVKLVMTL RSNIQKKVAA
                         FVERIFGEKL GQALNSALKK LAEATIKEIV RDIQRALLQA DVNVKLVLQL TKQIQKRAPP
                         YLGMLFEESL KESLMGVVSR IRSREVDLVI RELQRALLKA DVDVGLVLSV SERIKKRFQP
                         YVRKLIPESF SASLRETIRK ITKETVKEIS KDLQRILLKA DVNVKTVLQV TKEMERRAPP
                         YIAQLIGRPL TELFSKLVEK IREQTLQEIS RELQRSLLKA DVPLDMVRAF TDTAVRRIPP
                         YVNRILPEMV FENLKESIAK FFEEAVNEFI KDLQKELVKS DVNLNLAFEI TKKIKERAPP
                         FVEVLLSENL QEKLSRVFKN LSEKNVKDAI REVKLSLLEA DVNYKVVKEF VDHVLQKAVL
                         VVNTLLSQDL GDKLIGSIKK LSETVYRNFM IEISKSLIAA DVSKEIVFSF SKRLREKIIP
                         FFRQLILNPL IEAFTNLVNR IREATLKEVL REIQRILLRA DVSADVVLSI TKTIEERFPP

                         TYIERREWFI KIVYDELSNL FIPYVIMLVG VQGTGKTTTA GKLAYFYKKG FKVGLVGADV
                         PGVSRRDWFL KIVYEELVKV FVPWVILLVG VQGSGKTTTA GKLARFYARG YRVGLVETDT
                         SGMSHRDFLI KIIYEELVAI LKPQKLMLVG LYGQGKTTTA GKLARYFKKG LSVALIACDV
                         PGVTRRDWMI KIVYEELVKL FTPWIVLLVG VQGSGKTTTA GKLAYYYRRG YKVGLVSSDT
                         AGHNKRRIIE QAIFSELCKM LKASVVMFVG LQGAGKTTTC TKYAYYHKKG YKPALVCADT
                         PALNAKEQIL KIVYEELLRG VKKAKIMLVG LQGSGKTTTT AKMAKYFDRG MKVAVVAADT
                         KSLTPGQQVI KVVQEELTEL MPPTVIMMVG LQGAGKTTTS GKLANLLKHN RKPMLVAADI
                         TAVKPSQLMV KIVHDELTQL MRPAVILMSG LQGSGKTTFS GKLARMLKKN RKPLLVACDV
                         RGIDPKSQFI KIVNDNLVKF LKQSYILMLG LQGSGKTTTC AKLSLKLKEN RKVLLVAADT
                         KGLSRKDHIV TILYGELAKM LKQNIVLMLG IQGSGKTTVT AKLARWLKHG YRVGVIGADT
                         PGVSRKDSVA KIVYEELINL LKPYVVMLLG IQGTGKTTTA AKLANYLVGG YKVGVVCADT
                         PGLTAKDYLV YLLYRKLTDL LKPYILMLVG TEGSGKTTTA GKLANFYKRG LKVGLIETDT
                         NGIGQKQFLI KINLENILSV -PPTVVLMAG LQGGGKTTST IKLANYLLRN KKVLVAACDL
                         PGLSRKDHIV KILYDELAKL LRTNKVLMLG IQGSGKSTIT AKLAKLLRQG YKTGVVGADT
                         KHVSPGQQFI KCLHEELSSS LCPAVILLCG LQGAGKTTTC AKLADYFKKA KKVLVASCDL
                         PGISRREWFI TIVYEELTRL LKPWVIMLVG LQGSGKTTTA AKLAYFYLEG YKVGLVAADT
                         AGLNKRKIIK QVVFDELIRL LKSNIVMFVG LQGAGKTTSV TKLAYFYKKG FSTAIVCADT
                         DGIDKRKLIK DSVFEELINL VKTCVLMMVG LQGAGKTTTI TKLALYYNRG YKPAVVGADT
                         KSLTPGQEFV KIVRNELVAA MPPAVVLMAG LQGAGKTTSV GKLGKFLKHK KKVLVVSADV
                         SGLNPREHII KIVYEEILRG VKKSKIMLVG LQGSGKTTTA AKIAKYFDKG MKAAVIAGDT
                         AGMTAQDYII RVIYEELLKI LKPQTIMLVG LYGNGKTTTA GKLARLFKKG LSTGLIAADV
                         KNSDIKESIK EALVDFIKKN IKPFIIIFMG INGVGKTTSI AKLANYIKNG MTPLIVAADT
                         GGTTARDHVL RIVYEELVAL VEEQTIMLAG LQGSGKTTTA AKMAWWFKKG LRPAVIQTDT
                         AGTTPRDWVL RIVYEELVDL VEEQTIMLAG LYGSGKTTTA AKMAWWFTKG LRPAIIQTDT
                         GGTSARDHVL RIVYEELVGL VEEQTIMLAG LQGSGKTTTA AKMAWWFKKG LRPAIVQTDT
                         GGTSARDHVL KIVYEELVDL IESQTIMLAG LQGSGKTTTS AKMAWWFKKG LRPAVIQTDT
                         SGLNKRKMIQ HAVFKELVKL VKQNVIMFVG LQGSGKTTTC SKLAYYYRKG WKTCLICADT
                         PGLSRREWLV KLTYDELVKL FTPYVIMMVG VQGSGKTTTV GKLAKFYGMG YRVGVVAADT
                         PGASRRDWFV KIVYEELANL FVPWVIMMVG VQGSGKTTTA GKLARFYVRG YRVALVAADT
                         PYISKQEWFI KIVYDELSSL FTPYIIMLVG VQGSGKTTTA AKIAYFYRYG YRPCLICTDT
                         AGLNKRKILQ NAVFNGLKRI LKQNVVMFVG LQGSGKTTSC TKYAVYFRKG FKTALVCADT
                         KS-RRKDFII KLIHDELIKL LKKNVILLVG IQGSGKTTTI GKLAKYYSKG YKVAAITTDT
                         MGISRKDAMV NIVYEELTSI MRVNILMMIG IQGSGKTTTI GKLAKFLHDR WNVGLVCTDT
                         PAVSRLDYVI KIIHDELINL LKLNILMFVG VQGSGKTTTI AKSALYWRRG LNPGIIGADT
                         SNLERREWFI KVVYDELSAL FNPWVIMLVG VQGTGKTTTA GKLAYFYRRG YKVALVGADV
                         SNLERREWFI KIVYDELSAL FIPWVIMLVG VQGTGKTTTA GKLAYFYKRG YKVALVGADV
                         KGVTPKEHVV RIVYEELVNL LRPYKILFMG LQGSGKTTSI GKLTKYLKKG FNPAIVSTDT
                         KGLSKKEHII KIVYEELVKL LKQNVILLVG IQGSGKTTTA AKLARYIKRG LKPALIAADT
                         AGMDSREHVL RIVYTELVNI IEPQTIMMVG LQGSGKTTTT AKLARFFRKG LKPAVICADT
                         KGLSKKEHIV KIVYDELVKL LKKSVILLIG IQGSGKTTSA AKLARYIKKG LRPGLIAADV
                         KGINAREHVL RIVYQELVNL VKPQKILMAG LQGSGKTTTT GKLCRYFRKG LKVGAIGADN
                         KGMGVREHVL RIVYQELVRM MEPQTILMAG LQGSGKTTTT AKLARYFRKG LRVGVICADT
                         SGMNPREHVI RIVYQELINI IEPQTIMMIG LQGSGKTTTT SKLARYFKKG LKPAVICADT
                         AGTSPKEHVV KIIYDELIKI LAKQTIMMVG LYGQGKTTTT GKLGRYFKKG LQVGVIAADV
                         KGMSVREHVL RIVYQELVNL MGPQTILMAG LQGSGKTTTT GKLSRYFKKG LRVGVICADV
                         AGMNPREHVI NIVYQELINL IKKQTIMLVG LQGSGKTTTA AKLATYFRRG LRTAVICADT
                         AGMNPREHVI RIVYQELMEI IKPQTIMMVG LQGSGKTTSA AKLARYFRKG LKAGVVAADT
                         KGLSPKEHVM RIVYQELVNL IKPYKIMMLG LQGSGKTTTT AKLVKHLKKG HTSAIVCTDT
                         KGMGVREHVL RIVYQELVGL MGQQTILMAG LQGSGKTTTT AKLARYFRKG LRVAVICGDT
                         KGVTAREHVL RIVYEELVAL VGKQIILMAG LQGSGKTTTT AKLARFFRKG MRVAVICADT
                         KGITPKEHII SIVYDEMVKL LKPYRILFLG LQGSGKTTTI GKLARYLKKG FTVGVVCTDT
                         KGITPKEHVI KIVYEELTKL LKPYKILFVG LQGSGKTTTV AKLAHYLLKG YNSAVVCTDT
                         KGFSKKEHII KIVYEELVKL LKQTVILLVG IQGSGKTTTA AKLARYIKRG LKPALIAADT
                         PGLSRKDHIV KILYDELAKL LKQNKLIMLG IQGSGKTTVT AKLAKFLKQG YSVGVIGADT
                         PGLSRKDHIV KILYDELAKL LKQNKIIMLG IQGSGKTTVT AKLAKFLKQG YSVGVIGADT
                         PGLSRKNHIV KILYDELSNL LKQNKIILLG IQGSGKTTVA SKLAKFLGQG YKVGVVGADT
                         AGMSEQDFIL KIIYEELLSI LKPQTIMLVG LYGNGKTTTA GKLARFFKKG LSVGLIAADV
                         YGNNKKKLVQ KYVVEELIKL LKRNVILFVG LQGSGKTTTC TKYAHYYKKG FKTALVCADT
                         AGIPPREYLI YVLYEELVKL LKPYIVLLLG VEGSGKTTTA AKLAKYLKRG YKVGLVETDT
                         AGIPPREYLV YVLYEELVKL LKPYVVLLLG VEGSGKTTTA AKLAKYLKRG YKVGLVETDT
                         AGISKKEHII KIVYEELTKF LKPTILLMVG IQGSGKTTTV AKLARYFKRG YKVGVVCSDT
                         PGASRRDWFL KIVYEELVKL FTPYVIMLVG VQGSGKTTTA AKLALFYRMG YKVGLVAADV
                         LSLRPQEELV RIVYDELVET LGPTIIMLCG LQGSGKTTTC GKLTKLLEQN ITPLLVAADL
                         KSVSPGQMII KIIHEEMINL LPPVNLLIVG LQGGGKTTAS GKLALRLNQN KKVLLVSLDT
                         TNAQTKKLIQ KTVFDELCKL VKTNIIMFVG LQGSGKTTSC TKLAVYYKRG FKVGLVCADT
                         PGITRREWFV NIVYEELSKF FKPWVMLLVG LQGSGKTTTA AKLAYYYLEG YRVGLVAADT
                         SAIEKREWFI SIVYDELSRL FLPYIIMLVG VQGSGKTTTS GKLALFYKKG YKVGLVAADI
                         SVLERKEWFI SIVYDELSKL FLPFIIMLVG VQGSGKTTTS GKLAYFYRRG YKVGLVAADV
                         SVLERKEWFI SIVYDELSKL FLPFIIMLVG VQGSGKTTTA GKLAYFYKRG YKVGLVAADV
                         TAIERREWFI SIVYDELSKL FIPYVIMLVG VQGSGKTTTA GKLALFYKKG YKVGLVAADV
                         SGVNPGQQFI KIVYDELVNL MAPTVILMAG LQGTGKTTAT AKLALYLKQK RSALMVATDV
                         QGVNLKKMIQ QAVVQELTQM LKPNVVMFVG LQGAGKTTTC TKYAYHWKKG WRTALICADT
                         NNANIARLVQ RAVVDELTSM LKPNIILFVG LQGAGKTTSI AKYAHYYRKG WKTAMVCADT
                         AGVSKKEHII KIVYEELTKF LKPTVILTVG IQGSGKTTSV AKLARYLKRG YKVGVVCSDT
                         PGFSKKEVLV KILYEELVNL LTPFKVMFVG LEGSGKTTTV AKVANYYRKG YRVGVVAADT
                         AGMAHQDYMV RIIYEELLKI LKPQTIMLVG LYGNGKTTTA GKLARFFKKG LNSGLIAADV
                         PGIPVKDFVI YVIYQELVKL LRPYVIMLLG VEGSGKTTTA AKIALFYKRG LKVGVVETDT
                         VGVSRKEWFL SIVYEELVKL LKPWIIMLVG LQGSGKTTTA AKLAYFYLEG YKVGLVAADT
                         RSLTPDQQFI KIVRDELVRI MRPAPIMMVG LQGSGKTTTC AKLAKLLKEG RNPLLVAADL
                         PGLSAKRVIE KAVFNELVTL IKLNIFMMVG LQGAGKTTTV TKLANYYRRN WKTGVIAADT
                         QGITSKEFLL YLLYQELVKA LRPYKLMLIG VEGSGKTTSA AKLARFYKRN LRVGLIETDT

                         YRPAALEQLQ QLGEQIGVPV YGEPKDAVGI AKRGVEKFLN MEIIIVDTAG RHGEEAALLE
                         YRPGALEQLR TLAQMSGALF YGEPR-AEEI ASRGVKELES AQVIIVDTAG RHGDEQALLD
                         HRPAAYEQLK QIGEQLNVPV FGIPKDARKI AREAVKKMKD YQVQIFDTSG RHALEDDLIE
                         HRPGAYEQLK RLAEEAGAMF YGE-GDPAEI ARRGLEDLLS AEIVIVDTAG RHGEEARLLD
                         FRAGAFDQLK QNATKAKIPF YGSYSDPVKI AVEGVDTFKK CDLIIVDTSG RHKQEASLFE
                         WRPAAYEQLR QLAEEYGITF YGEKKDAVKI VKNALEKLKD HDMIIIDTAG RHALEDELID
                         YRPAAIKQLE TLGKQLDMPV FSLGVSPVEI AKQAIEKAKE YDYVILDTAG RLHIDHELMD
                         YRPAAIEQLR VLAEQIEVPM YSELKNPVEI AQHAIQEAKA YDLVIVDTAG RLAVDEQMMN
                         FRAAAVEQLK ILGGQVGVPV FSIEKDPIKI VKASMKFAES FDSVIVDTRG RLEIESLLVE
                         WRPGALTQLK MNCSKINVEV YGEEKDAVAI ARNGLKHFED LDVIIIDTAG RHKEEEGLLQ
                         YRPAAYQQLK HLLEPRQIPV YGEPNNPVEI ARKGLEHFKQ VDVVIIDTAG RHRQQESLMD
                         IRPGAFDQLR QLAERVKAMF FGDPGNAVNI AKAGLSRMIS ADLIIIDTAG RHRNEEELLS
                         QRLAAVEQLR QLCEANEIEL FFIEKDPIRV AKEALKKAES VDVLLVDTAG RLAIDEALMD
                         YRPGALVQLR TMCERSNVEV YGEESDAPAV VRRGLRHFGD CDVILVDTAG RHKEEGELLD
                         KRFSAVEQLE GLVKQTGADF FRR-NDPVDM AAEAVQHAKS YDLVLVDTAG RLHVDDALMD
                         FRPAAYTQLK QLGEQIGVPV YGEPNNAVSI AVKGVSFFIE TDIIIIDTAG RHHKEEDLLD
                         FRAGAFDQVR HNAAKAKIHY YGSEKDPVVV ARTGVDIFKK TEIIIVDTSG RHKQDSELFE
                         FRAGAYEQLQ MNAKRAGVPF FGIKSDPVKV ASEGVRTFRK NDIILVDTSG RHKQDKELFK
                         YRPAAIKQLE TLAEQVGVDF FPSDQKPVDI VNAALKEAKL YDVLLVDTAG RLHVDEAMMD
                         HRPAAYEQLK QLAEQAGLGF FGKKKDAVKI VKEGLEALKD YDVIVIDTAG RHALEEELIE
                         HRPGAFEQLQ QISGDVNCGF YGEKKNALKI VRNGIKELED FKIKIIDTSG RDSLDQELID
                         FRAGSQEQLQ VHADRLGVPI IRAKSDPASI AFDGIAYAEK IPVVLIDTAG RMHVDRDLIN
                         FRPGAYDQAK QMCERAEVEF YGDPEDPVEI ARRGMEETAD ADVHIVDTAG RHALEDELIK
                         DRPGAYDQSK EMAERAEVDF YGDPDDPVKI ARDGLEATEN ADVRIVDTAG RDGLNEELIE
                         FRPGAYEQAA EMADRAEVDF YGEPDDPVQI ARDGLAATAD ADVHIVDTAG RHALEDDLIA
                         FRPGAYDQAK QMCERAEVDF YGDPDDPVQI AREGLEATED ADVHIVDTAG RHALEDDLID
                         FRAGAFDQLK QNATKARIPF YGSYMDPVII ASEGVEKFKN FEIIIVDTSG RHKQEDSLFE
                         YRPGAYEQLK QLADRAGAMF YGEPKDPVGI ARRGVEELKQ ADIVIVDTAG RHGEEEALLD
                         YRPGAKDQLR QLAERAKVLF YTEP-DAVGI AKRGVEWAKS AEIIIVDTAG RHKNEAELLK
                         YRPAAYEQLY QLSKQIDVPF CGDPSDPIDI AKKCLSYCIN TNIIIIDTAG RHGEEEYLLK
                         FRAGAYDQLR QNATKAKVRF YGSLADPVAI AKEGVAELKK YDLIIVDTSG RHKQESALFE
                         WRPGAYEQLV QLTNQIGIKT YGNPKNAIKI AVQETKRAIN NDLIIADTAG RHKEEKELMK
                         WRPGALDQLK QLGDKVGVET FGIPKNAVKI ASKGIKHLTD KNIIIVDTAG RHKEEKDLLK
                         FRPGAYIQLK QLVESHDIEV FGEEQDSEKI AQKGIKYFKE VNLIFIDTSG RHKEEKGLLK
                         YRPAALEQLR QIGKQINVPV YGEPSDAVGI SERGVAKFLS YELIIIDTAG RHGEESKLLD
                         YRPAALEQLQ QIGKQINVPV YGEPQDAVGI AKRGVEKFLS YELVIVDTAG RHGEEVKLLE
                         WRPAAYEQLL QLTEPMNVPV YGDHKDALDL ARTGLKAAKK NDVIIVDTAG RHKEESDLLA
                         YRPAAYEQLK QLAEKIHVPI YGDEKSPVDI VKEGMEKFKK ADVLIIDTAG RHKEEKGLLE
                         YRPGAYDQLS QLCEKLGVMF YGERKDAVAI VRNGLKETQK YDVRIVDTAG RHALETELIK
                         YRPAAYQQLK QLSEKINVPL FGDEKTPVDI TKEGMEKLKK VDVIIIDTAG RHKEEEGLLA
                         FRPGAYAQLE TLCKKINVPS YGDPKDAVKI VKDGLAALKD VDVIIVDTAG RHALEDDLID
                         FRPGAYDQLK TLCDRISVPC FGDPPDALKI VREGLPKYRK YEVIIIDTQG RHALEENLIE
                         FRPGAYHQLK SLCDKNSIPF YGEEEDSLGI VERGMDKLGK YDVLIIDTAG RHSLEQDLIE
                         HRPAAYDQLK QVAEKVNIQF YGEPKDAAKI VKDGMEHFAS TDVVIIDTSG RHALEDDLIA
                         FRPGAYDQLK TLCDKVNVPC YGEPINAVKI VENGMKQLKN AEVLIIDTQG RHALEDELID
                         FRAGAYDQLK ALCDRQGIFF YGEKENAPEV AKNGLEATKK YDVRIVDTAG RHALESDLIQ
                         FRPGAYHQLK TLAEKLNVGF YGEEPDAVEI TKNGLKALEK YDIRIVDTAG RHALEADLIE
                         WRPAAYEQLR QLTEPLDVPV FGDPKDAIDL AKKGLEKCGS YDVILVDTAG RHKEEKDLLD
                         FRPGAYQQIS TLCQKINVPC FGDPTDAVKI VTKGLKSVGQ AEVLIIDTQG RHALEEGLIQ
                         FRPGAYTQIK TLCDKVHVPC YGDPHDARKI VREGLAQLKE -EVIIVDTQG RHALEDDLIT
                         WRPAALEQLK QYTEGQDVSI YGDPRDALDL AEKGLARFQK KDVIIFDTAG RHKEEKDLLR
                         WRTAAYDQLK QLTEEINVPM YGDPDNPIRL AKEGLNKFKN YDVILFDTAG RHKNEKELLD
                         YRPAAYEQLK QLAEKIHVPL YGDEKSPIDI AKEGLEKFKK ADVIIIDTAG RHKEEKGLLE
                         YRPGALVQLR TMCEKSNVEV YGEPKNSPDI VKNGLKYFES LDVILIDTAG RHKEEKDLLS
                         YRPGALVQLK TMCEKSNVEV YGEPKDSPDI VKNGLKHYEN LDIIIIDTAG RHKEEKDLLS
                         YRPGALVQLK TMCEKSNVEV YGEEKDSPSI VKNGLNYFKD LDVILIDTAG RHKEEQDLLE
                         HRPGAYEQLE QISKQVNSLF YGEKKDPVKI IKNGLDRLGD AKVKIIDTSG RDSLDDELID
                         FRAGAFDQLK QNAAKVKIPF YGSYVDPVKI ATDGVNAFLK YDLIIVDSSG RHKQENELFE
                         IRPAAFDQLR QLAEKIGVPF YGERKDAVEI AKRGVQNFK- MDVIIVDTAG RHRNEEALLK
                         IRPAAFDQLK QLAEKIGVPF YGERKNAVEI AVRGVQNFK- MDVVIIDTAG RHRNEEELLK
                         WRPGAYHQLR QLLDRYHIEV FGNPKDAIKL AKEGVDYFKS VDIIIVDTAG RHKEDKALIE
                         YRPGAYDQLR QLAERIGVMF YGEPRDAVGI ATRGVKELKE ANIVIVDTAG RHGSEVALLE
                         QRPAAIEQLK VIGSQLGVPV HAETKDPVKV CQAGVEMARR NRVVILDTAG RLAIDAELMA
                         YRPAAQEQLA IIANSVNIDS LPIVEKPLDI VKRAIGEAQI YDVVIYDTAG RIQIDNVMME
                         FRAGAFDQLK QNAIRARIPF YGSYTDPAKV AEEGINKFKK FDIIIVDTSG RHHQEEELFQ
                         YRPAAYDQLK QLGEQIGVPV YGEPKDAVEI ARRGVEYFVS FDIVIVDTAG RHHREEDLLR
                         YRPAAYEQLI QIGQQINIPV YGEPKNPIEI ATNGLEKFLK MNIVIIDTAG RHGEEASLLE
                         YRPAAYDQLL QLGNQIGVPV YGEPQNAIEI AKKGVDTFVK MDIIIVDTAG RHGEETKLLE
                         YRPAAYDQLL QLGNQIGVQV YGEPQNPIEI AKKGVDIFVK MDIIIVDTAG RHGEETKLLE
                         YRPAAYDQLV QIGKQINVPV YGEPTDAVGI AKRGVEKFLS YDIIIVDTAG RHGEEVKLLE
                         YRPAAIDQLK TLGQQIDVPV FDLGANPVEI ARQGVEKAKE VDTVLIDTAG RLQIDPQMMA
                         FRAGAFDQLK QNATKVRVPF YGSYTDPVAI AEEGVKHFKK YEMIIVDTSG RHKQESELFD
                         FRAGAFDQLK QNATKLRIPF YGSYADPVLI AEEGVERFIS YEIIIVDTSG RHRQEETLFE
                         WRPGAYYQLR QLLDPFGIEV FGDPKDAVKL AREGVEHFRE VDVIIVDSAG RHKEEKGLIE
                         YRPGAYEQLR SLAEKVGVPF YGDPRDAVSL ALRGVKVLSD IQMILIDTAG RHKDEEALME
                         HRYAAYDQLK QIASEVNAKF YGDQKDPVRL IKHGLEQLKD VAVKIIDTSG RDSMDAELFD
                         IRPAAYDQLK QLAERVGARF YGERNDAVGI ARRGLEQMK- VDLVLVDTAG RHKNEQSLLE
                         FRPAAYDQLR QLGEQIGVPV YGDPEDAVEI ASRGVKYFVE FEVVIIDTAG RHHKEEDLLE
                         YRPAAVDQLV KLGNQIGVNV VHDYKTPVEI VKEAVDVAES KDVLIVDTAG RLHIDEEMMK
                         FRAGAREQLM QNAQTARIPY FVDFSDPVQV ALKGIDKFKK FEIAIIDTSG RHMQEEALFA
                         YRPGAYHQLK QLAERVNALF YGEEKDPIAI LRHGLEYMQR VDLIIIDTAG RHRNEEELLK

                         EMKNIYAIKP DEVTLVIDAS IGQKAYLASK FNQASKIGTI IITKMDGTAK GGGALSAVAA
                         EMRRIAAVSP DEVALVVDAA IGQRAFLARR FHEATPIGTI IVTKLDGTAK GGGVLSAVAA
                         EIKDLKIIQP DEIFLVLDAT IGQQAGQAKA FHDAVGVTGV IITKMDGSAK GGGALSAVAA
                         EMKAIAKVRP DEVALVIDAS IGQKAMLAER FHKSTPIGSI IVTKMDGTAR GGGALTAAAV
                         EMRQVAATKP DLVIFVMDSS IGQAAFQAQA FKQSVAVGAV IITKMDGHAK GGGALSAVAA
                         EMIKIAVARP DYKLLVLDAA IGQLASQAQA FHEAIGINGI IITKFDGTAK GGGALSAARQ
                         ELTNVKIANP EEIFLVVDSM TGQDAVVAKS FNEQLGLTGV VLTKLDGDTR GGAALSIRAV
                         EITAIKAINP DEILFVVDSM TGQDAVTAKE FNERLDFNGV VLTKLDGDTR GGAALSIRSV
                         EIKKIKILRP AETILVVDSM MGQVAVIAKE FNENVGLTGA IFSKFDSDTR GGAVLSFKSI
                         EMTEMHVVTP DLVLLVIDAT IGQSAFQAEA FHKAAPVGGI VLTKLDGTAK GGGALAASAA
                         EMKMLEELKP DENILVIDGT IGQQAGHAAA FHKATPVGSI IITKLDTSGR GGGALAAVAE
                         EVKEIYAVKP NEVMLVVDAT NGKQVGQAEA FSKYVPVNSI FITKLDSTAK GGGALVSAVK
                         ELRAVKVLNP DEIFYVADAM SGQDGVTAAS FNEVLGISGV ILSKFDADTK GGVALGIAKQ
                         EMKRIGAAEP DLALLVIDGT IGNRCYQAEA FHKTVPVGGI VVTKLDSSAK GGGAIAASAA
                         ELVAIAVTTP CETLFVMNLA MGQDAVTAKA FDERLGLTGV VVSMADGDAR AGAVLSVKSL
                         EMRKISQVKP DEVILVIDAS IGQQAHIAKK FHETTPIGSI IVTKLDGTAK GGGALSAVAA
                         EMKQIEAVKP DNCIFVMDSS IGQAAYQATA FRSSVKVGSI IITKMDGNSM GGGAISAVAA
                         EMQSVRAIKP DSIIFVMDGA IGQAAFQAKA FKDAVEVGSV IITKLDGHSN GGGALSAVAA
                         EIKQVHSINP VETLFVVDAM TGQDAATAKA FNEALPLTGV VLTKVDGDAR GGAALSIRHI
                         EMKRIAVSKP DYKFLVLDAS IGQLASQAEA FNEAVGIDAI VITKFDGTAK GGGALSAARL
                         EVHEIKKINP DTVLFVIDAT LGQQAGQAKT LHDAVNIDGV IITKMDGTGK AGGALSAVAD
                         ELKKIIVVGY DLRLLVIDAL SGNDSVQAIA YEKNVGYEGF FLTKSDADTK GGVALSISVE
                         EIEAIGAVEP DRSLLVLDAA IGQGAKQARR FEESIGIQGV AITKLDGTAK GGGALTAVNE
                         QIERIEEVQP DRDLLVLDAA MGQSAKQAAD FEAAIGIDGV VITKLDGTAK GGGALAAVNE
                         EIEEIEVVEP DRSLLVLDAA IGQGAKQARQ FDASIGIDGV AITKLDGTAK GGGSLTAVNE
                         EIEEIEVVQP DLNLLVLDAA IGQGAKQAQQ FDESIGIGGV VITKLDGTAK GGGALTAVNE
                         EMLQVAAIQP DNIVYVMDAS IGQACEQAKA FKDKVDVASV IVTKLDGHAK GGGALSAVAA
                         EMKRIAAIKP DEVVLVIDAA MGQKSYLAKR FHEATPVGSI IVTKMDGTAK GGGALSAVAA
                         EMKEMSAIKP DEVMLVIDAS IGQQAKLAEA FHKTTPIGSI VVTKLDGTAK GGGALSAVAV
                         EMQDIAAVNP DEVMLIIDAS IGQKAYLALR FHSATPIGSI VITKLDGTAK GGGALSAVAA
                         EMKQVEAVKP NDIVFVMSAT DGQAVEQARN FKEMVAVGSV IVTKLDCQTK GGGALSAVAA
                         EMAILEKLKP NEICLVIDGT LGQQAFQAAA FDNTTHLGSI IVTKLDGTAK GGGALSACAA
                         EMVKLDKVKP DEIILVIDGT LGQSAFQAKA FAQTTNIGSI IVTKLDGTAK GGGAISAAAA
                         EMERIAKINS DEIILVIDAT MGQNAFQANA FNATTKIGSI IVSKMDGTAR GGGALSAVAA
                         EMKEIYKVKP NEVVLVIDAS LGQKAFLAKK FHEASNVGSI IITKMDGTAK GGGALSAVAA
                         EMKDIYKIKP NEVILVIDAS LGQKAYLAKR FHEASNVGSI IITKMDGTAK GGGALSAVAA
                         EMESLSIVDP DEVIMVIDGT IGQQAGQALA FNNATKIGSI IITKLDGSAK GGGALSAVAE
                         EMKQIKITNP DEIILVIDGT IGQQAGQAKA FKEAVEIGSI IVTKLDGSAK GGGALSAVAE
                         EMKDIWLTNF THRFLVLDAA IGQQASQAKA FNDAVGITGV VITKLDGTAK GGGALSAVSD
                         EMKEMKLTNP NEIILVIDGT LGQQAKQAKA FKDSVEIGSI LVTKLDGSAK GGGALSAVAE
                         EITQVNYLNP DHRWLVIDAA LGQAARQAKR FHEAIGIDGV IVTKMDGTAK GGGAMSAVAE
                         EIVNINISHA EHRWLVIDAA LGQQASQARR FHEAIGIDGV LVTKMDGTAK GGGALSAVAE
                         EMEQINIAKP DKKLLVLDAA IGQQASQARA FNESIGISGV VITKLDGTAK GGGALSAVSE
                         ELKRVAVAKP TERILVLDAS VGQQAGQAKA FHDAVGVTSV IITKMDGTAK GGGALSAVAQ
                         EIIKINLSKA SHRWLVLDAA LGQQARQAAR FHDAINIDGV IITKMDGTAK GGGALSAVAE
                         EMKDIHVVNA DHKLLVMDAA IGQQASQARA FNEAVGITGV IITKLDGTAK GGGALSAVAE
                         EMERIHVAKP DHKFMVLDAG IGQQASQAHA FNDSVGITGV IITKLDGTAK GGGALSAVSE
                         EMAELSIVQP DEVILVIDGT IGQQARQAET FKKTTDIGSI IVSKLDGSAK GGGALSAVAE
                         EIVDLNLSKA THRWLVIDAA LGQQASQARR FHQAIDIDGV IITKMDGTAK GGGALSAVAE
                         EIIDLNITKA THRWLVLDAA LGQQARQARR FHEAVSIDGV IITKMDGTAK GGGAMSAVAE
                         EMEELSIVEP HEAILVIDGT IGQQARQALA FRKATDIGSI IVTKLDGSAK GGGALSAVAE
                         EMEMLSEINP DEIILVIDGT IGQQAKQAKA FSERVKIGSI IVTKLDGSAK GGGALSAVSE
                         EMKMMKITNP DEIILVIDGT LGQQARQAKA FKDAVDIGSI IVTKLDGSAK GGGALSAVAE
                         EMEQINVAEP DLAILVIDGT IGQQCFQAEA FHKTIPVGGI IITKLDSSAK GGGAIAASAA
                         EMEQINVSNP DLAILVIDGT IGQQCFQAEA FHKTIPVGGI IITKLDSSAK GGGAIAASAA
                         EMDRINVADP DLALLVIDGT IGQQCFQAEA FHKTIPVGGV IITKLDSSAK GGGALAASAA
                         EIKRIKEIKP DEVLYVVDAT LGQQVGQAKV LNDAVSISGV IITKMDGTGK GGGALSAVAE
                         EMIQVESIQP EEIIFVIDSH IGQSCHQAMA FKNSVSLGSI IITKIDGHAK GGGALSAVAA
                         EVRAIYAVSP DEVVLVIDAT VGKMAAQAEA FMKYLPIHSV IITKMDSTAR GGGALAAVAK
                         EVKAIYAVKP DEVFLVIDAT VGKLAAQAEA FMKYLPIHSV IITKMDSTAR GGGALAAVAK
                         EMKQISVIHP HEVILVIDGT IGQQAYQALA FKEATPIGSI IVTKLDGSAK GGGALSAVAA
                         EMKRMSAIKP DEVMLVIDAA MGQKSFLAKR FHEATPIGSI IVTKMDGTAK GGGALSAVAA
                         ELKKIDKVGP DQVYLVVDGM TGQDAVSAGA FNDALELDGV VMTKLDGDAR GGALLSVKQV
                         EALAIKILNP TETLLVIDSM TGQDAVTAKT FSEKLEISGL ILSRIDGDTK GGAALSVKYF
                         EMIEISVIKP NQTIMVLDAS IGQAAEQSKA FKESSDFGAI ILTKMDGHAR GGGAISAVAA
                         EMREIANIKP DEVVLVIDAA IGQQAHLAKK FHEATPIGSI IVTKLDGTAK GGGALSAVAV
                         EMKSMYKIHP DEVILVIDAS IGQKAYLASR FHQASPIGSL IVSKMDGTAK GGGALSAVIA
                         EMKEIYALKP DDVILVIDAS IGQKAYLASR FHQASPIGSI IITKMDGTAK GGGALSAVAA
                         EMKEMYVLKP DDVILVIDAS IGQKAYLASR FHQASPIGSV IITKMDGTAK GGGALSAVVA
                         EMKNMYEIKP DEVILVIDAS IGQKAYLASR FHQASPIGSI IVTKMDGTAK GGGALSAVAA
                         ELAEIKVVKP DDTLLVVDAM TGQEAALTHT FHEQIGITGA ILTKLDGDTR GGAALSVRQI
                         EMKQVQAVNP DECIFVMDGS IGQACYQAQA FRNAVNVGSV IITKLDGHAK GGGALSAVAA
                         EMQEISAVRP DNTIFVMDAT QGQAVYQALA FHGAVNVGSV IVTKLDGHAK GGGALSAVSA
                         EMRQISAIKP HEVILVIDGT IGQQAYQAMA FKEATPIGSI IVTKLDGSAK GGGALSAVAA
                         EVKTLYEVKP DAVVLVVDAT QGSAVAQARA FQEAMPFGYV IVAKMDGSAK GGGALSAVAS
                         EIRRIKAVAP DEVLMIIDAT MGQQAGEAKA FNDAIGVTGI IITKMDGTAK GGGALSAVAE
                         EVKAIYAIKP DEVMLVVDAT VGRQAAQAEA FMKYVPIHSV AITKMDSTAR GGGALAAVAK
                         EMRLISSVKP DEIILVIDGS IGQQAYIAKK FHETTPIGSI IVTKLDGTAK GGGALSAVAA
                         ELEEIKILNP DEILLVVDAM MGQDAVTAKV FDERLDLTGF VVTKMDGDAR GGVILSIKYV
                         EMKSLANVVP DEIIFVMDGT IGQAAYQALG FKNAVGVGSI IITKLDSNAK GGGALSAVAA
                         EAKAIYEAKP DEVMLVIDAT VGRQAAQTEA FMKYVPIHSV FLTKMDSTAK AGGALTSVIR

                         TGATIKFIGT GEKIDELEVF NPRRFVARIL GMGDIETILE KIKEVEQKKM EEKLTLRDVY
                         TGARVKFVGT GEKVDELEPF DPQGFVSRIM GLGDIRSLLE RVREAEVKVV EERVNMRTIY
                         TGAPVVFIGT GEHLEDLEHF NPTRFISRLL GMGDLETLLE TAKELEEKVM ERKFNLKDMY
                         TGARIKFIGT GETLGELEPF APRRFVARIL GMGDLESLLE RIKSLEDRAA EDRITMRTIY
                         TKSPVIFIGT GEHMDEFEVF DVKPFVSRLL GMGDWSGFVD KLQEVVPELL EKNFTLRIMY
                         IGIPIAFIGT GEKVEDFERF DPAGFVSRLL GMGDIKALME KIERIAELDP EATFTLKDIY
                         TNTPIKFAGL GEKLDALEPF HPERMASRIL GMGDVLTLIE KAQASVKELE QKSFTLDDFL
                         VNKPIKFVGT GEKLDAIDQF HPARMADRIL GMGDIVSLVE RAQEQYKRLQ KKQFDFNDFL
                         CAVPIKFIGV GEKIEDLDSF YPERIASRIL GMGDVVSLVE KVQSVVIKLE EKSFNFEDYL
                         TGAKVMFIGT GERIDDLEQF SPTRFVGRLL GMGDIKALLE MAKGLEEDQV KRKMTIEDFY
                         TGAPIKFVGV GESVEDFQPF NPSSYIASLL GMPDIESIVE RVKLAEEKQF EAKFTLEDMV
                         TGARIKFIGN GEDIEDIEVF NPRRFVARLM GMGDVESLLD KVKAM-EEVL EDKFTLLTLM
                         IGIPLRFIGV GEKVADLEVF IPDRIVSRIM GEGDLATLAE KTAAIIKKLN QKEFNFNDFL
                         TGSSVMYIGT GERIDDIEQF SSTRFVGRLL GMGDVRAVLE LAKRLEQDRL KRKMTMDDFY
                         LNKPIKFEGC GEKIKDLRPF NAQSMAERIL GMGDTISLVD KMRECIKELE EKTFTYEDFH
                         TGAMVKFIGT GEKIDELEVF NPPRFVSRIL GLGDIESLVE KVRRLQEEDA KRKINMRLVY
                         TNTPIIFIGT GEHLTDLELF DPSTFVSKLL GYGDMKGMLE KIKEVISTSL KEKFTLRSMQ
                         TKSPIIFIGT GEKVNEIEEF DAESFVRKLL GMGDLKGIAK LAKDFAKTMV KHTLTVRDWK
                         TGKPIKFLGV GEKTEALEPF HPDRIASRIL GMGDVLSLIE DIESKVEKLA SKGFDLNDFL
                         IGIPIAFIGT GEKIEDFEKF DPAGFVSRLL GMGDIKALLE KVERIVELDP EAKFTLKDVY
                         IQSPVYFIGT GEHMDDIQIF NPKKFLSRLL GMGDIDALME VVKETNEASL DKKFDLKDMY
                         TKKPIYFLGT GQNYDDIVPF NKEWLIKTLL G--------- ---------- ----------
                         TDSTIAFLGT GEEVDDIERF EPNGFISRLL GMGDLKQLTE RVERAMDWDP EDTFTLHDMR
                         TDSTIAFLGS GETVKDIERF EPSGFISRLL GMGDLKQLTE RVERAMDWDP EDQFTLKDMR
                         TDSTIAFLGS GETVQDIERF EPDSFISRLL GMGDLKQLTE RVERAMDWDP EDEFTLHDMR
                         TDSSIAFLGM GETVQDIERF EPNGFISRLL GMGDLKQLSE RVERAMDWDP EENFTLKDMQ
                         TKSPIIFIGT GEHIDDFEPF KTQPFISKLL GMGDIEGLID KVNELKEALI EKQFTLRDMY
                         TGARIKFIGT GEDIDEIEVF RPKRFVARLL GMGDLESLLE KIERLREKTV AEKITFRTIY
                         TGATIKFVGT GEKLEELEPF KPKKFVARIL GLGDLEGLLE RLKGLEEEIS QKDITLKDLY
                         TKAIIKFIGT GEKIPELEVF DPRRFVGRIL GLGDLPTLID KLKSIEKRLT KAKISLVDLY
                         TRSPIVFIGT GEHFEDFDLF NPERFVQKML GMGDIGGLMD TMRDANEEVY KRLFTMRDMY
                         THAGIRFIGV GEKIDDLDEF EPSKFVGSLL GIPDIESLVQ KVEEAEDETV KRKFTLEDLY
                         TGAPIKFIGL GEDITELEKF DPKGFASRIL GLGDITGIID QVERAQEDRA RANVSYNDML
                         TGSKIRYIGT GEKTDDFERF DPERFVERLL GRGDISGILE KVTNAGEDII EAKINLRIWR
                         TGARIKFIGL GEKIDELEVF NPRRFVARIL GMGDLEAIIE KMKATEQNKM KDKLTLRDMY
                         TGAPIKFIGV GEKIDELEVF NPRRFVARIL GMGDLEAIIE KMKAMEQKKM GEKLTLRDMY
                         IGAPIKFIGT GERVEDFEAF DPDRFISRLL GMGDIRTLLE RAEEIAMGSV DAKFTLKDMY
                         TKAPIKFIGI GEGIDDLEPF DPKKFISRLL GMGDLESLLE KAEDMVEESI DAKFTLNELM
                         TNTSIAFIGV GETPDDLERF DPDGFISRLL GMGDLKALVE KANEVLDVNV EKKFTLNDMY
                         INAPIKFIGT GEGVDNLEQF DPKKFISRIL GFGDLDSLLE KTEDIMEESI DSKFTLIELY
                         TQSGIVFIGN GETIDDLERF DPNGFISRLL GMGDLKALVE KAEESMDVDV NAKFTLNDMY
                         TQSGIVFIGS GETIDDLERF DPDGFISRLL GMGDLKALVE RAEEAVDLDV NAKFTLRDMY
                         TNSSIAFIGV GETSGDLEKF EPDRFISRLL GMGDIRSLIE KAEESLELDV ESRFTLKDMY
                         TQAAIVFIGT GEHLVDLEPF DPTRFISRLL GMGDLQTLLE AAKDNIQEAV RKRFTLTEMY
                         TGSGIVFVGS GETIDDLERF DPDSFISRLL GMGDLKSLIE RAEEAIEVDV NAKFTLRDMY
                         TKTSVAFIGV GETASDLEKF EADRFISRLL GMGDIKGLIE KAQEVQDVDV DAKFTLKDMY
                         TKAPIAFIGV GETPEDFEKF EADRFISRLL GMGDLKSLME KAEESLDVNV EARFTLKDMY
                         IRAPIKFIGT GERVDDFEAF DPERFISRLL GMGDLDTLIE KAAEVTKEMI DSKFTLKDME
                         TKSGIVFIGS GETIEDLERF DPDGFISRLL GMGDLKALVE RAEEAIDVDV NSKFTLRDMY
                         TGSGIVFIGQ GETIEDLEWF DPNSYISRLL GMGDLKALAE RVQESIDIDV NAKFTLRDMY
                         IGAPIKFIGT GERIDDLEVF DPERFISRLL GMGDLRSLLE KVEEVSEESL DAKFTLRDMR
                         VGAPIKFIGT GEKIDDLEEF DPARFMSRLL GMGDIKSLIE KFERVVSETV DTKFTLKDLK
                         IKAPIKFIGT GEGIDDLEPF DPKKFISRLL GMGDLDSLLE KADELVEESI DAKFTLNELY
                         TGAQIMYIGT GERIDDLEKF SPTRFVGRLL GMGDIQAVLD LAKRLEDVRL KRKMNMDDFF
                         TGAQIMYVGT GERIDDLEKF SPTRFVGRLL GMGDIQAVLD LAKRLEDVRL KRKMNMDDFF
                         TGAQIMYIGT GERIDDLEKF SPTRFVGRLL GMGDVQAVLD LAKRLEDDRM KRKMNMEDFL
                         IKSPVYFIGT GEHMEDFEVF NPRKFLSRLL GMGDIDALME AVKETNEKSL DKKFNLKDMY
                         TGCPITFIGT GEHVNDFEKF EAKSFVSRLL GLGDISGLVS TIKEVIPELM NRKFVLRDMY
                         TGAKVKFIGV GEDVDEFEQF SPRKFVARVL GMGDLDTLLE KIKAV-EEVL EERLDLLTFK
                         TGARVKFIGV GEDVDEFELF NPRKFVARVL GMGDLDALVE KIKAV-DKVL EERLDLLTFK
                         TGAPIKFIGT GEKIDDIEPF DPPRFVSRLL GLGDIQGLLE KFKELEEEDI ERKFTLKDMY
                         TGAIIKFIGT GEDVEEFEVF NPRRFVSRLL GMGDIEGILE RIKRLEEKTV EEKLNFRILY
                         TGVPIKFMGT GEHFDALEPF RPEGMASRIL QMGDMVAAAR EAHRIVEELE AKEFSLDDFK
                         TQKPIKFLSS GEKLTDLEEF NAERLASRIL DMGDIISFVK KAASIVEKTA IKKFDLNDYL
                         TNTPIIFIGT GEHIHDLEKF SPKSFISKLL GIGDIESLFE QLQTVSKATM ENKFTLLDFK
                         TGATIKFIGT GEKIDELEVF RPPRFVARIL GIGDLEGLIE KVRRIKEKDV EERLNMRLVY
                         TGAQIKFIGT GEKLDELEVF NPRRFVSRLL GLGDIESIIE KIKSVEEKRM EDKLTLRDIY
                         TGATIKFIGT GEKIDELEIF NAKRYVSRIL GMGDIESILE KVKGLEQKKM EDKLTLRDVY
                         TGATIKFIGT GEKIDELETF NAKRFVSRIL GMGDIESILE KVKGLEQKKM EDKLTLRDVY
                         TGAAIKFIGT GEKLDELEVF NPRRFVSRIL GMGDIESIIE KIKGMEQKKM EEKLTLRDIY
                         SGQPIKFVGV GEKVEALQPF YPDRLASRIL NMGDVLTLVE KAQEAIEKLQ NKTFDFDDFI
                         TESPIIFIGT GEHFEDLEPF NPESFVKRLL GLGDIKGMIT TVTEAVGKAI ANQFSIRDFQ
                         TGSPIVFLGS GERFEDLDPF NAKSFVSKLL GFGDVRGLME EMKSLNEELM KNQFTLRDMY
                         TGAPIKFIGT GERIDDLEPF DPKRFVSRLL GLGDIQGLLE KIEELQEEDM EKKFNLKDMY
                         SKARVIFIGT GEKIEDLEEF NPKKFVARLL GMPDLEALLQ RFSEFAKERA RAKITLLDLK
                         IHVPIYFIGT GEHMDDLEVF DPKKFLSRLL GLGDLESLFE TVQEADQESF EKKFNLKDMY
                         TGARVKFIGV GEGVDEIEPF SPRKFVARVL GMGDLETLVE RVKAV-EEVL EERLDLLTFK
                         TGAPIKFVGL GEKVEDFEVF KPSKLVGRVL GYGDIEGLVE RVKRIQEKDV EDRLNMRLVY
                         TGKPVKFIGT SEKLDGLEPF HPDRIANRIL GMGDVLSLIE KVEKELKKSA EKEFTLEDFK
                         TQSPISFIGS GENFTDLEWF DPSSFVSRLL GIADPTIFQR TLEEIDREIG QHQFNFKDLY
                         SGARIKFIGV GEDIDEIEVF DANKYVSRLL GMGDLEALIE KIRAI-SKIM EEKINLLTIK

                         NQLIALRKMG PLSKLFQLLP GIVGEEKMRK WLAIMNSMTY EELDNKSRMR RIALGSGTED
                         AQLKSIRRLG PLSRVLEMLP LSLGEEKINK WLHIIESMTY EELDDRSRMR RIAVGSGTND
                         EIWEQMAKPG LLQKILYSLP FFESEEKLRK YRIIMDSMTY EELENSSRIK RIARGSGRQE
                         RQLRAMRKLG PLGKVLQMLP GALGEEKMKR WMAIIESMTY EELDRKRRMR RIAIGSGTDD
                         DQFQNILNMG PLKEVFSMLP GIESQAKIKR YMTMMDSMTN DELDSESRMM RIARGSGRRE
                         KQIEAMNKMG PVRKIFEMLP FGMTQEKMKK FRVIMDSMTE EELLNSSRIR RIAIGSGTQE
                         EQLGQVRNMG PLDELLQMMP GAVDEKQLNH VEAIIKSMTV LEKEQASRRK RIAKGSGTQE
                         SQIAQIKKMG NLKELASMIP GVIDDNAFKS IEAIIYSMTP AERSNGSRRT RIAKGSGTQE
                         SQFRRIRQVG GFSNFVSFLP GVLNEESFNK EEAIILSMTK KERINPSRKK RIAMGSGTFD
                         AQMDSASKMG -FRNIIENLG M-EMQVKMER WRFIIQSMTK EEKKDESRRK RIARGCGLGD
                         EQVNSLTKLG PLKKLLAKLP FPKAQDRIRK WNAIIKSMTA EEKNDGSRIR RIAYGAGVRD
                         KQLEAMGKLG PLSRILQMLP MGNAQDRMRK WLSILRSMTK EELLNASRIR RIAKGSGVRD
                         NQMESIKKLG SMKSLIGMIP GLDNSKEIIR IKAMISSMTP KERENNARKR RIAEGAGLVE
                         QQLGEVAGAG SLQGLLENMP GFQLEGRIER WRYIIQSMTQ AEKADASRIK RIARGSGWHD
                         KQILAFRRLG PLRKIMNMMP SFESEKQMKR NEAIILSMTP EERKEMSRMK RIAAGCGLGD
                         KQLVSLRKMG PLAKIMQMIP GLQLEVKLSK WLAAINSMTY EELENKSRIK RIAYGAGVDD
                         QQFQQIMQLG PIDKLVQMIP GMEGGLKLKA YINILDSLSE KELDGQKRII TIAQGSGRNE
                         EQLSNLQKMG QLGNIMQMI- GLNIEKKFKV FMVILDSMTD RELDGESRIR RLARGSGRRE
                         EQLRQMKNMG GMASLMGKLP GMMDDKVLVR MEAIINSMTM KERAKGSRKR RIAAGCGMQD
                         KQLEAMNKMG PISKIFEMLP FGMTQEKMKK FKVIMDSMTE EELLNSSRIR RIAIGSGTQD
                         DVWEKFAKPG LLKKFFGALP LGQADEKLRL YRVILDSMTF YELENAKRIK RIAAGSGQKN
                         ---------- ---------- --K------- ---------- ---------- ----------
                         KQMNAMNRMG PLDQIMDMIP GLVTQDRLRR FEFVMDSMTD AELEHQSQIE RIARGSGTET
                         KQMQTMNNMG PLDQVMDMIP GLVTQERMQD FDVIMDSMTE EELENQSRTK RICRGSGKER
                         KQMQAMDNMG PLDQVMDMIP GMVTQERMRG FEVIMDSMTE AEMADASQIR RIARGSGQDR
                         KQMEAMDKMG PLDQVLDMIP GFVTKDRMRS FEVIMDSMTE EELENASRVR RIAQGSGQET
                         EQFQNIMKMG PFSQILGMIP GFESMARLKK LMTIMDSMND QELDSPGRIQ RVARGSGVRD
                         KQLQQVTKLG PFRKILQMIP GILSEEKVKK WLTIMNSMTY EELDNRSRVK RIAVGAGVSE
                         YQIVSVKKMG SLKKLLQMLP GVVDDKVLDK WLAILNSMTL EELEKRSRMR RIAIGSGTKD
                         LQIQTMRKLG PLSKILQLIP GLISEEKMDK WLAIINSMTY EELRNKSRIN RIAIGSGTDD
                         EHLQNVLKMG SVGKIMEMLP GMQGDIALKG FIHMLDSMTV AELDEPSRMH RIARGSGHVE
                         VQLASIKKLG KFQKILGMMG --DAERNLER WRIVLDSMTH EEKMEKTRKR RIAIGSGTSV
                         DLFKSMGKFG GIRKLLDKLP GGTSKESMKD FQNIILSMTN DERDARSRID RIAMGAGVDK
                         SQMESFSKMG SLGKLLSMFP GMTSKESLKK IIAITNSMTA EELDDQSRRE RVAKGSGTQD
                         KQIIAVRKMG PLSKILQLIP GTIGEEKMKK WISIMNSMTY EELDNKQRMR RIAFGSGTEE
                         KQIVAVRKMG PLSKILQLIP GMVGEQKMQR WLSIMNSMTY QELDNKQRMR RIAMGSGTEE
                         SQFEMMNKMG PMQQVMNMIP GAVTEEKLSK YKILMDSMTD QELEHQSRVK RIARGSGMED
                         TQLEAIENMG SMKKILSMIP GFLTEAKIKK YKVIISSMTK EERENASRIR RIARGSGTND
                         SQLEAINKMG PLKQIMSMLP LGMTQDKMQG YRIIMDSMTE DEKDDSSRIA RIAMGSGRED
                         AQLETISKMG PMKQILSMIP GMLTEDKLKR YKIMMDSMTM EEKENTSRLQ RIARGAGVEE
                         KQLEAVQKMG PLKQVLSMLP MGGTADKMKK FRIIMDSMTP QELDETSRMI RVAKGSGSEE
                         KQLEALNKMG PLKQIMSMLP LGITSTKMQR YKVIMDSMTP PELDDSSRIQ RIARGAGVDD
                         KQLEAVNKMG PLKQVMQMMP GGVTSEKLSR YRIIMDSMTV DEMDDSSRIK RISRGSGSDD
                         EQMEMLTSMG PLKKLVSMLP GMQSQEKLKK FKYIMDSMTE EEMDDSTRIT RIAKGAGVKD
                         KQLESLKKMG PLKQVMSMLP LGTTGKKMEA YKVIMDSMTN EELDDASRIQ RIATGAGVEE
                         KQLEAMNKMG PLKQIMQMLP FGVTKERLEA YRFIMDSMTD EELEDASRIK RIARGSGTEL
                         KQLEAMNKMG PLKQIMSMLP MGATSDKMKN YKVIMDSMTE EEMTDGSRIK RISKGSGCED
                         NQLEMMNKMG PIQQIMKLIP GLVTEEKLGM YKILMNSMTT YELENKSRIN RISRGAGLDD
                         KQLEAVNKMG PLKQIMSMLP LGVTGTKMVR YRIIMDSMTN EELDDSSRMH RIATGAGADE
                         RQLEAVNKMG PLKQVLSMLP LGVTASKMGK YRVIMDSMTA TELDDGSRIQ RIAQGAGAEE
                         VQFEMMGKMG PLQQVMSMLP GAMTEETIRK YLIIMDSMTE EELEKHSRIR RIARGSGTED
                         TQFETMKKMG PLKQILNMLP LAITEDKIKK YCVIMDSMTE EELENYSRVK RIARGAGVED
                         AQLEAINKMG PIKQIMNMIP GFITEQKLKK YRIIMDSMTK EEKENASRIE RIARGAGVEE
                         YQLEEVTKVG SLKGFLDNMP GLQMEGRVSK WRFIIQSMTK EEKADSSRIK RISRGSGWHE
                         YQLEEVTKVG SLKGFLDNMP GLQMEGRVSK WRFIIQSMTK EEKADSSRIK RISRGSGWHE
                         SQLEEVTKMG SLQGILESMP GLQMEDRVTK WRYIIQSMTT QEKADSSRIK RIARGSGWGE
                         DVWEKFSKPG LLKKIFNSMP LSRANEKLNI YRVILDSMTY SELENAKRIK RISIGSGKRE
                         DQFQNVFKMG SLSKVMSMIP GFEGIDKIKK FMVIMDSMTN EELDCDSRCL RIVKGSGTQD
                         KQIDSLLKLG PLSKVFQLLP GNLSQRNLKK WRAILSSMTL EELKNASRIR RIALGAGVKD
                         KQIDSLLKLG PLSKVFQLLP SNLSQKNLRK WKAILSSMTM EELKHASRIR RIAMGAGVKD
                         AQLEAMRKMG PLKQILRMIP GLIGEERLKK FKVIMDSMTE EELLNYSRIK RIARGSGTKD
                         RQLRQLTRMG PLRKVLQMLP GVLGEEKIRK WLAIMDSMTY EELDHKSRMR RIARGAGVDD
                         NMMQKVAQPG LMGRMMGLMP GMAAGGQLRQ IIGAINSMTP AERKNATRRT RIAKGAGVPV
                         QQMRSIKKMG GFGSILSMLP GSLNSKIIEH QEAIILSMTL KERKNASRRK RIAAGAGMQK
                         KQMQTIMKMG PLSNIAQMIP GMETSQKMKK MVYVLDSMTK EELESPTRMV RVAKGSGTFE
                         KQLVSLRKMG PLRKILQMIP GLKAEEKIKK WLAIINSMTY EELDKRRRIR RIAYGAGVED
                         KQLIALRKMG PLGKIFQMLP GALGEEKIRT FMAIMNSMTY KELDNKARMR RIAKGAGVEE
                         AQIMALRKMG PLSKVLQHIP GLLGEEKIRR WLAALNSMTY KELENKSRMR RIAEGSGLED
                         AQIIALRKMG PLSKVLQHIP GLIGEEKIRR WLAALNSMTY KELENKSRMR RIAEGSGLEE
                         KQLTALRKMG PLNKILQMLP GFLGEEKIKK FLVIMNSMTY KELDNKSRIR RIAKGSGTEE
                         KQMRFMKNMG SLGGLLKMIP GMKGEKELKR TEAMISSMTT EERKNPSRRR RIAQGSGHTD
                         AQYKSILKLG SINQFMSMIP GMESIRKVKK FLTIMDSMND NELDGPSRIV RIARGSGSED
                         KQFQQVMKIG PLNKVMGMLP GMESTNRLRK FMYMMDSMND AELDGEKRIN RIAAGSGTTE
                         AQLEAMQKMG PLKQILQMIP GLVGEEKLKR YKVIMDSMTE EELENYSRIK RIARGSGAAE
                         EQLEGLRKMG PLSKIAEMMG L-EEDLNIDK WINIMNSMTM EELLNSSRMR RIARGSGVRD
                         DVWEKFSKPG LMKKLVDALP LASAEDKLRM YRIIMDSMTF EELENAKRIT RIARGAGVED
                         KQIDALLKLG PLSKVLELLP GTLSQKNLRR WRAILSSMTE EELRDASRIR RIAIGAGVKD
                         KQLVSLRKMG PLRKILQMIP GLDLELKLSK WLAVINSMTY DELDNKSRLK RIARGAGVEY
                         EQLQEMKKLG PLSSILEMLP GAMSEKELKK IEAIINSMTI EERRNASRKR RIARGSGTQD
                         AQYQTILEVG NFNSMMESIS IAATKEQVRR ILITIDAMST SELENDSRKM RVASGSGMTF
                         KQIDSIMKLG PLSKILELLP TSNAQEMLRR WRHILDSMTK EELLNASRIR RIAKGAGVKD

                         VKELIEHYNM QRTIKML--- --------ME RVRNIGIIAH VDHGKTTTSD TLLAAAGIIS
                         VKELLAYYKV KAVVKRL--- MVSEIEKIME QVRNIGVIAH VDHGKTTTSD ALLAGAGIIS
                         VRSLLKEYNM KKTMKQMKED NIKKAMKIME YIRNIGIVAH IDHGKTTLSD NLIAGAGMMS
                         VRELLVYYKL KTMMKKLRVK VVSEIEKIMD QIRNIGIIAH VDHGKTTTSD SLLAAAGIIS
                         VMEMLEEYKL AKIWSKMVKF TADELRRIMH NIRNMSVIAH VDHGKSTLTD SLVAAAGIIA
                         VKELLNYYKM KNLMKKMRAK KVDKIKELMK FIRNIGIVAH IDHGKTTLSD NLLAGAGMIS
                         VNRLLKQFDM KKMMKQM--- ------AREE KTRNIGIMAH IDAGKTTTTE RILFYTGRIH
                         VNRLLKQFDT RKMMKMV--- ------AKTH LTRNIGIMAH IDAGKTTTSE RILFYTGLTH
                         VNKLIKKFSA TLIMKKM--- ---------N KLRNIGISAH IDSGKTTLTE RILFYCNKIH
                         IKEMIKQYNS KDIIKHNKFK STQDILRIID QIRNFGVIAH VDHGKTTMSD SLLAASGIIS
                         VRELLRSYQS KKMMKSRRVK RISEVVDILE SIRNIGIIAH VDHGKTTTSD SLLAAAGLLS
                         VRELLRYYNM SRMMSSLVEK RIEDILEIMS QIRNVGTLAH VDHGKTTTTD SLLMGAGLLS
                         VNRFLKQFSA AKLAKRF--- ------SRSK KVRNIGIAAH IDAGKTTTSE RILFFTGMSH
                         VKELRKGYNS KGMIKASKFK STEQVLKIID QIRNFGVIAH VDHGKTTMSD SLLAHSGIIA
                         VNQFRKQMMS KKFFKGM--- -----SDQED AIRNIGIMAH IDAGKTTTTE RILFYAGRTH
                         VRELLKQYEM KKLSKQLKFK QTSEVLKIME QIRNIGITAH VDHGKTTLSD TLLSAAGLIS
                         VVELLEQHKF EKLIGKGVNF TIDQIRAIME NIRNMSVIAH VDHGKTTLSD SLIQRAGIIA
                         VNELFEQIKF QQCIDRLSST GVKTMKDFMS NIRNMCVIAH VDHGKSTLTD SLVTLAGIIS
                         VNRLLKQFDM QRMMKKM--- ------ARTA RYRNIGISAH IDAGKTTTTE RILFYTGVNH
                         VKELLNYYNM KNLMKRLAKK MIDKIKELME RIRNMGIVAH IDHGKTTLSD NLLAGAGMIS
                         VRQLLKEYNM KKNMKSIKEE NVAKAMKLVE LIRNIDIAAH IDHGKTTLSD NLIAGAGMMS
                         ---------- ---------- ---------- ---------- ---------- ----------
                         VRELLQQHKM ERTLKQFRKK IVQECERLMD HIRNIAIAAH VDHGKTTLTD NLLAGAGMIA
                         VRELLQQHKM EQMLKQFRKK IVQECETLME HIRNIAIAAH VDHGKTTLTD NLLAGAGMIS
                         VRELLDQHKM AQTMQQFRKK IVEQCERLME QIRNIAIAAH VDHGKTTLTD NLLAGAGMIS
                         IQELLEQHRM EQTIKQFRKK IVQECEKLME QIRNIAIAAH VDHGKTTLSD NLLAGAGMIS
                         VQELLTQYTF AQMVKKMVNF TVDQIRAIMA NIRNMSVIAH VDHGKSTLTD SLVCKAGIIA
                         VRELYNYYKV KKMMRQLRVK HVDEILKIME RIRNIGIVAH VDHGKTTTSD SLLAAAGIIS
                         VEELLKHYQT RKMIRQLKYK HVEDILKIME QVRNIGIIAH VDHGKTTTSD ALLAHAGILS
                         VKELLKYYEV NTMIKNMYVK TVDQILRIME QIRNVGIIAH VDHGKTTTTD SLLAAAGIIS
                         VQNLIISYTF EEIVKKMVNF TVDQVRELMD QIRNMSVIAH VDHGKSTLSD SLVGAAGIIK
                         INKMLDQYNM KKFMKRFKVK NPEEITELID RKRVFSIIAH IDHGKTTATD FLLRRAGLMR
                         VRELVKQKQS EKWIKQM--- --------MK ELRRISISAH IDHGKSTTAD YLLSKAGLMS
                         VQGLLKNYEA VNAMKRLARF TVEEAEKLMK YVRNLGIIAH IDHGKSTLAD SLLAASGLVK
                         VRELVEHFNI QRTLKVLKYK TSEQVLSLMT RVRNIGIIAH VDHGKTTTSD QLLAASGIIS
                         VRELIEHFNV QRTLKMLKYK TSEQVLSLMT RVRNIGIIAH VDHGKTTTSD QLLAASGIIS
                         VKELLKYYNT KKAMKGFRTK MINKIKELMK YIRNIGIVAH IDHGKTTLSD NLLAGAGMIS
                         VREVLRYYET KNAIDKLRAK MIAKIKELMD RIRNIGICAH IDHGKTTLSD NLLAGAGMIS
                         VRELLKYHKM QKAMKGMGKK MVERVTGLMT LIRNIGICAH IDHGKTTLSD NLLGGSGMIS
                         IKDLLKYYST KNAFGNLRAK MVEKVKTLMD QIRNMGICAH IDHGKTTLSD NLLAGAGMIS
                         VRDLIKYYKM QKTLKGFGKK MVERITELME HIRNIGIVAH IDHGKTTLSD NLLAGAGMIS
                         VRDLIKYYKM QRALKGMRKK MVERVTELMD RIRNIGIVAH IDHGKTTLSD NLLAGAGMIS
                         VRELLKYHKM QNAMKNFRKK MVERVVSLME HIRNIGIVAH IDHGKTTLTD NLLAGAGMIS
                         VRELLKQYNS KKAVKGFKED NIARAQAISE FIRNIGTAAH IDHGKTTLSD NLIAGAGMMS
                         VRELLKYHKM QRTLKGFRKK MVEQVTELME HIRNIGIVAH IDHGKTTLSD NLLAGAGMIS
                         VKELLKSHAM QKAIKGMRKK IAERVVALME RIRNIGIVAH IDHGKTTLSD NLLAGAGMIS
                         VRELLKYHKM QTALKGFRKK MVERVTTLMQ RIRNIGIVAH IDHGKTTLSD NLLAGAGMIS
                         VKDLLKYYNT KKALKGMRDQ MVKKIKDLMD YIRNIGIVAH IDHGKTTLSD NLLAAAGMIS
                         VRELLRYHKM QRALKGMGKK MVDRVSELMK FIRNIGIVAH IDHGKTTLSD NLLSGAGMIS
                         VRELIKYYKM KRTFKGLGKK TVERVMQLME CIRNIGIVAH IDHGKTTLSD NLLAGAGIIS
                         VKELLKYYRT KKAMKGLRAK MISKIKELME YIRNIGIVAH IDHGKTTLSD NLLAGAGMIS
                         VRELLRYYKT KKALKGFRAK MINKIKELMD NIRNIGIVAH IDHGKTTLSD NLLAGAGMIS
                         VKELLRYYAT KRAIENLRAK MIEKIKTLMD RIRNIGICAH IDHGKTTLSD NLLAGAGMIS
                         VKELLKNYKS KSMMKAS--- ---------- ---------- ---------- --MAASGIIA
                         VKELLKNYKS KSMMKASKFK STTEVLRIIE QIRNFSVIAH VDHGKTTMSD SLLAASGIIA
                         VKELMKNYKS KNMMKASKFK STSDVMKIID QIRNFGVIAH VDHGKTTMSD SLLAYSGIIA
                         VRALLKEYNM KNNMKMIKED NIAKAMKLIE RIRNIDIAAH IDHGKTTLSD NLIAGAGMMS
                         IKELLEQFKL QKMVVKMVNF TVDQVREIMK QIRNMSVIAH VDHGKSTLTD SLVSKAGIIS
                         VKEMLTVYEL RKMSKTLVEK QLDEILAIAA QIRNAGTLAH VDHGKTTTSD SLLMGAGLLS
                         VKEMLTVFEM KKMSKMLVEK QLDEILAIAA QIRNAGTLAH VDHGKTTTTD SLLMGAGLLS
                         VKELLDQYRM KKLFKSMREE MIAKIKELME RIRNIGIAAH IDHGKTTLSD NLLAGAGMIS
                         VKELVNYYRL QRMLRRLRVK FVHEILQIME QVRNIGIIAH VDHGKTTTTD SLLAAAGIIS
                         ITQLIKQFDM KPMMQAM--- ---------E KVRNIGISAH IDSGKTTLSE RILFYSGRIH
                         VNILLKQYKI SAVMKKT--- ------SKIE QIRNIGICAH IDAGKTTTTE RILYYTGKSH
                         VEMILMQQQM ARMAQTAVAF TVDQMRSLMT NVRNMSVIAH VDHGKSTLTD SLVQRAGIIS
                         VRELLKQYEM KKLSKQLRYK QTMEILKIME QVRNIGITAH VDHGKTTLSD SLLAAAGIIS
                         VKELLKQYQT NNLLKMV--- --------MT RVRNIGIIAH VDHGKTTTSD TLLAASGIIS
                         VRELLEWYNM NKLLKMVRYK TVEQVLSLMT RVRNIGIIAH VDHGKTTTSD TLLAASGIIS
                         VRELLEWYNM NRLLKMVRYK TVEQVLSLMT RVRNIGIIAH VDHGKTTTSD TLLAASGIIS
                         VKELLKQYQT NNLLKMV--- --------MT RVRNIGIIAH VDHGKTTTSD TLLAAAGIIS
                         VSKLITNFTM RTMMQQM--- ------ARTE RIRNIGIAAH IDAGKTTTTE RILFYSGVVH
                         VNQLLDEYKI SKVFIGLVNF TVEQIRQIMD NIRNMSVIAH VDHGKSTLTD SLICKAGIIS
                         VKMLLQAHKF EGMVSKMVNF TVDQMRAIMH NIRSMSVIAH VDHGKTTLTD SLVQKAGIIS
                         VRELLNQYNM KKMFKSLREE MIAKIKELME RIRNMGIAAH IDHGKTTLSD NLLAGAGMIS
                         VKQLLEAYRM KKVMRQLRYK QVSDIVKIME QVRNIGTLAH VDHGKTTTSD SLLMGAGILS
                         VRMLLKEFKM KNNMKMMKED NIEKALKIVE LIRNIGIVAH IDHGKTTLSD NLIAGAGMMS
                         VKDMLKVYEM KKMSKVLVEK QLDEILAIAA QIRNAGTLAH VDHGKTTTSD SLLMGAGLLS
                         VRELLKQYDL KKLSKQLRYK QTSEVLKIME QVRNVGITAH VDHGKTTLSD SLLGAAGLIS
                         VNKLLKSYEM KALMKRM--- --QNVEARYD KLRNIGIMAH IDAGKTTTTE RILYYTGRKH
                         VQYVIDEQKW EKMFKRMVNF TVAQIREVMH NIRNLSVIAH VDHGKSTLTD SLIARAGIIS
                         VKELLNYYQM KRMVNQIIEK KIEDILSIMA QVRNAGTLAH VDHGKTTTTD SLLMGAGLLS

                         PKVAGEALAL DYLSVEQQRG ITVKAANVSL YHEVDGKGYV INLIDTPGHV DFSGRVTRSL
                         ERVAGEALAL DYLNVEKERQ MTVKAANASL YHEYNGKGYV INLIDTPGHI DFTGMVTRSL
                         EELAGKQLVL DFDEQEQARG ITINTAAASM VHEYEGNEYL INLLDTPGHV DFGGDVTRAM
                         ERIAGEALVL DYLNVEKQRG ITVKSANVSL YHEYEGKPYV INLIDTPGHV DFSGKVTRSL
                         QEVAGDVRMT DTRADEAERG ITIKSTGISL YYEMDGNEYL INLIDSPGHV DFSSEVTAAL
                         EELAGQQLYL DFDEQEQERG ITINAANVSM VHEYEGQDYL INLIDTPGHV DFGGDVTRAM
                         KETHEGASQM DWMEQEQERG ITITSAATTA QWK----GYR VNIIDTPGHV DFTVEVERSL
                         KEVHDGAATM DWMEQEQERG ITITSAATTT RWKYAGDTYK INLIDTPGHV DFTAEVERSL
                         AEVKGKGATM DSMELERERG ITIASAATHV EWK----DFP INIIDTPGHV DFTIEVERSL
                         PSVAGQALAL DSMKLEQNRQ MTIRGANVTL FYETDGKEYV INMIDTPGHI DFTGRVTRAL
                         PSLAGRALAL DYLEEEQQRQ MTIKAANVSL YYEMDGKPYI INLIDTPGHV DFSGRVTRAL
                         PKVAGKALAL DYVEIEQIRQ MTVKAANISL YFEYGGKPYL INFVDTPGHV DFTGHVTRSL
                         KEVHDGAATM DWMEQEKERG ITITSAATTC FWK----DHQ INLIDTPGHV DFTIEVERSM
                         PSAAGQALAM DFDKEEQERG ITIYQANVTL HYTQKEDEYV INMIDTPGHV DFSGRVIRSL
                         KEVHEGGATM DWMEQEQERG ITITSAATTV FWL----GAK INIIDTPGHV DFTIEVERSL
                         EKIAGQALAL DYLDVEQKRQ MTVKAANASL YHEYKGKPYL INLIDTPGHV DFQSKTIRAL
                         DKVSGDMRYM SCRADEQERG ITIKSSSVSL HFEMTSHEFL INLIDSPGHV DFSSEVTAAL
                         NEKAGVARYT DTRPDEQERC ITIKSTSISM YYEINGNGFL INLIDSPGHV DFSSEVTAAL
                         KEVHDGAATM DWMEQEQERG ITITSAATTA FWSGQYEPHR INIIDTPGHV DFTIEVERSM
                         EELAGRQLYL DFDEQERERG ITINAASVSM VHEYKGKEYL INLIDTPGHV DFGGEVTRAM
                         EDLAGKQLLL DYDEQEQARG ITINAANASM VHEVDGKEFL INLIDTPGHV DFGGDVTRAM
                         ---------- ---------- ---------- ---------- ---------- ----------
                         DEGEATRLMM DTEEDEQERG ITIDAANVSM THEYEDTNHL INLIDTPGHV DFGGDVTRAM
                         DDTAGEQLAM DTEEDEQERG ITIDAANVSM THEYEDQNHL INLIDTPGHV DFGGDVTRAM
                         EDTAGQQLAM DTEEDEQERG ITIDAANVSM THEYEGDDHL INLIDTPGHV DFGGDVTRAM
                         DETAGQQLAM DTKEDEQERG ITIDAANVSM THEWEGENHL INLIDTPGHV DFGGDVTRAM
                         SARAGETRFT DTRKDEQERC ITIKSTAISL FYELDGAGFL INLIDSPGHV DFSSEVTAAL
                         QRIAGEALAL DYLKVEQQRG ITVKSANISL YHEYQGKPYV INLVDTPGHV DFSGHVTRSL
                         PKLAGEARAL DYLDVEQQRG ITVKAANVSL YHEYKGKPYV INLIDTPGHV DFSGKVTRSL
                         PRLAGQVLAM DFLDVEQRRQ MTVKAANISL YHEYEGKPYV INLVDTPGHV DFTGKVTRSL
                         MEEAGDKRIM DTRADEIARG ITIKSTAISM HYHVDKRDFL INLIDSPGHV DFSSEVTAAL
                         PEDAGQLQMT DSDEEEQARG ITIFTSVVLL AF--EKEPYI LQINDTPGHI SFTGEVSRAL
                         AETAGEKRMT DSDEEEQERG ITIFTTVVIL SYEYREDTYL FQINDTPGHL SFTGEVSRAL
                         DDIAGRARAT DTREDEQERG ITIKTTGISL HHIYPEGNYL INLQDTPGHV DFSGEVTAAL
                         PKVAGEALAL DYLSVEQQRG ITVKAANVSL YHEVEGKGYV INLIDTPGHV DFSGRVTRSL
                         PKVAGEALAL DYLSVEQQRG ITVKAANVSL YHEVEGKGYV INLIDTPGHV DFSGRVTRSL
                         SELAGDQRFL DFDEQEQARG ITIDAANVSM VHKYKDEDYL INLIDTPGHV DFGGDVTRAM
                         KELAGEQLAL DFDEEEAQRG ITIFAANVSM VHTYEGNEYL INLIDTPGHV DFGGDVTRAM
                         MDLAGKQLFM DFDEEEQARG ITINAANVSM VHEVGGEEYL INLIDTPGHV DFGGDVTRAM
                         KELAGDQLAL DFDEEEAARG ITIYAANVSM VHEYNGKEYL INLIDTPGHV DFGGDVTRAM
                         EELSGKACWM DSDEEEQARG ITIDASNVSM VHKVGDHEYL INMIDTPGHV DFGGDVTRAM
                         EELAGRQLFM DSDEEEQARG ITIDASNVSM VHTYGGEEYL INMIDTPGHV DFGGDVTRAM
                         SELSGSQLFM DSDEEEQDRG ITIDSANVSM VHEYNGEEFL INLIDTPGHV DFGGDVTRAM
                         EDLAGKQLML DFDEQEQARG ITINAANASM VHRYGGKEYL INLIDTPGHV DFGGDVTRAM
                         EEIAGKACWM DSDEEEQARG ITIDSSNVSM VHTYDNEEYL INMIDTPGHV DFGGDVTRAM
                         MELAGKQLFM DFDPLEQARG ITIDAANVSM VHEYEGKEYL INMIDTPGHV DFGGDVTRAM
                         KELAGKQLFM DSDEEEQARG ITIDSSNVSM VHTFDNEDYL INLIDTPGHV DFGGDVTRAM
                         SELAGDQRFL DFDEQEQERG ITIDAANVSM VHSYEDNEYL INLIDTPGHV DFGGDVTRAM
                         EELAGRQLFM DSDAEEQARG ITIDASNVSM VHEYEGQEYL INMIDTPGHV DFGGDVTRAM
                         EDLAGKACWM DSDEEEQARG ITIDASNVSM VHEYNGKEYL INMIDTPGHV DFGGDVTRAM
                         AELAGDQRFL DFDEQEQARG ITIDAANVSM VHSYEGNEYL INLIDTPGHV DFGGDVTRAM
                         AELAGEQLFL DFDEQEQARG ITIDAANISM VHKYNNEEYL INLIDTPGHV DFGGDVTRAM
                         KDLAGEQLAL DFDEEEAQRG ITIYAANVSM VHTYEGKDYL INLIDTPGHV DFGGDVTRAM
                         PSAAGKALAM DFDKEEQERG ITIYQANVTL HFTQKDKEFV INMIDTPGHV DFSGRVIRSL
                         PSAAGKALAM DFDKEEQERG ITIYQANVTL FFTQKEKEYV INMIDTPGHV DFSGRVIRSL
                         PSAAGKALAM DFDKEEQQRG ITIYQANVTL LFQQKDKEYV INMIDTPGHV DFSGRVIRSL
                         EDLAGKQLLL DYDEQEQARG ITINAANASM VHEVDGKEYL INLIDTPGHV DFGGDVTRAM
                         SKNAGDARFT DTRQDEQERC ITIKSTGISM YFEHGKKPFL INLIDSPGHV DFSSEVTAAL
                         PKVAGKALAM DYVPIEQLRQ MTVKAANISL YFEYGGKPYL INFVDTPGHV DFTGHVTRSL
                         PKVAGKALAM DYVPIEQLRQ MTVKAANISL YFEYGGKPYL INFVDTPGHV DFTGHVTRSL
                         EELAGKQLVL DFDEQEQARG ITINAANVSM VHNYEGKDYL INLIDTPGHV DFGGDVTRAM
                         RKVAGEALAM DFLSVEQQRG ITVKAANISL YHEYQGKPYV INLVDTPGHV DFSGKVTRSL
                         KDVRGGGATM DHMELEKERG ITITSAATSV THN----GYH INLIDTPGHV DFTVEVERSL
                         KEVHEGGATM DWMEQEQERG ITITSAATTC RWQ----DKV INIIDTPGHV DFTIEVERSL
                         AAKAGEARFT DTRKDEQERG ITIKSTAISL YSEMDGNSFL INLIDSPGHV DFSSEVTAAL
                         EKIAGEALAL DYLDVEQRRG ITVKSANISL YHEYKGKPYV INLIDTPGHV DFSAKTTRAM
                         QKVAGEALAL DYLSVEQQRG ITVKAANISL YHEIDGKGYV INLIDTPGHV DFSGRVTRSL
                         PKVAGEALAL DYLSVEQQRG ITVKAANISL YHEAEGKGYV INLIDTPGHV DFSGRVTRSL
                         PKVAGEALAL DYLNVEQQRG ITVKAANISL YHEAEGKGYV INLIDTPGHV DFSGRVTRSL
                         QKVAGEALAL DYLSVEQQRG ITVKAANISL YHEIEGKGYV INLIDTPGHV DFSGRVTRSL
                         KEVHEGTAVT DWMAQERERG ITITAAAIST DWL----GHH INIIDTPGHV DFTIEVERSM
                         SKAAGEARYT DTRDDEKERG ITIKSTGVSM YYEYKQEPYL LNLIDSPGHV DFSSEVTAAL
                         SKAAGGARYT DTRKDEAERG ITIKSTGISM FFEYTENSYL INLIDSPGHV DFSSEVTAAL
                         EELAGKQLVL DFDEQEQARG ITINAANVSM VHNYEGNDYL INLIDTPGHV DFGGDVTRAM
                         PKAAGQALAL DYVEIEQLRQ MTVKAANVSL YHEWEGKPYV INLVDTPGHV DFTGHVTRSL
                         EELAGKQLVL DYDEQEQARG ITINAAVASM VHTFQGKEYL INLIDTPGHV DFGGDVTRAM
                         PKVAGKALAM DYVEIEQLRQ MTVKAANISL YFEYGGKPYL INFVDTPGHV DFTGHVTRSL
                         EKIAGQALAL DYLDVEQKRQ MTVKAANVSL YHEYKGKPYV INLIDTPGHV DFQAKTTRAL
                         FDVDEGNTTT DWMPQEKERG ITIQSAATTC FWK----GYR INIIDTPGHV DFTAEVERAL
                         QENAGEMRFT DTRPDEQERC ITIKSTGVSL YYTMVDNGFL INLIDSPGHI DFSAEVTAAL
                         PKVAGKALAM DYVEIEQLRQ MTVKAANISL YFEYEGKPYI INFVDTPGHV DFTGHVTRSL

                         RVLDGSIVVV DAVEGVMTQT ETVLRQSLEE RVRPILFINK IDRLVKELKL GPQEMMQKLL
                         RVLDGAIVVV DAAEGVMTQT ETVLRQALEE RVRPVLYINK IDRLIKELRL TSSQLQDRLV
                         RAVDGAIVVV CAVEGVMPQT ETVLRQALKE RVRPVLFINK VDRLINELKL DGQQMMARFE
                         RVLDGAIVVV DAVEGVMTQT ETVIRQALEE RVRPILFINK VDRLIKELKL PPEKIQQRFV
                         RITDGALVVV DCIEGVCVQT ETVLRQALGE RIRPVLTVNK MDRCFLELQV DGEEAYQTFS
                         RAVDGVIVVV DAVEGVMPQT ETVLRQALKE NVKPVLFVNK VDRLIKELEL TPQQMQERLI
                         RVLDGAVAVL DAQSGVEPQT ETVWRQATTY GVPRIVFVNK MDKIGADFLY SVGTLRDRFE
                         RILDGAVAAY CAVGGVEPQS ETVWRQADKY NVPRIAYVNK MDRSGADFFE VVRQMKAVFK
                         RVLDGAILVL DSVAGVQSQS ITVDRQLKRY SVPRLAFVNK CDKTGANPYN VKDQLRSKHI
                         RAIDGVVVVS DSVEGIMTQT ETVTRQALEE RVRPVLYINK IDRLVKELKL GPEEMQKWLM
                         RAIDGAIVVV DAVEGVMTQT ETVIRQALGE RVRPVLYINK IDRLVKELKL PPEKIQETLA
                         RVMDGALVVV DAVEGVMTQT ETVVKQAMEE MVRPVLFINK IDRLIKELRL PPQDIGNRIL
                         RVLDGAVAVF CSVGGVQPQS ETVWRQANKY GVPRIVFVNK MDRIGANFYN VEDQIRNRFK
                         RAIDGAVVVC DAVEGIMTQT ETVTRMALEE LVRPVLFINK VDRLIKELRL TPEKMQETLA
                         RVLDGAVAVF DAVSGVEPQS ETVWRQANKY GVPRIAFVNK MDRMGANYFG AIESMREKFV
                         RVIDGAIVVV DAVEGVMTQT EMYLRVALEE RVRPVLFINK IDRLIKELRL SPTEIQQRLV
                         RVTDGALVVI DCVEGVCVQT ETVLRQAVAE RIKPVLFVNK VDRFLLELQL NTEEAYLSFR
                         RVTDGALVVV DCVEGVCVQT ETVLRQALTE RVKPIVIINK VDRVILELKE EPEEAYQSFC
                         RVLDGAVMVY CAVGGVQPQS ETVWRQANKY KVPRIAFVNK MDRMGANFLK VVNQIKTRFT
                         RAVDGVIVVV DAVEGVMPQT ETVLRQALRE NVKPVLFINK VDRLIRELEV TPEEMQKRLL
                         RAVDGTVIVV DSVEGVMPQT ETVVRQALKE RVKPVLFINK VDRLINELKL NGDEMQKRFI
                         ---------- ---------- ---------- ---------- ---------- ----------
                         RAVDGAMVVV DAVEGAMPQT ETVVRQALRE GVKPTLFINK VDRLISELQE GPEEMQQRLM
                         RAVDGALVVV DAVEGAMPQT ETVLRQALRE GVKPTLFINK VDRLISELQE GPEEMQKRLL
                         RAVDGALVVV DAVEGAMPQT ETVVRQALRE GVKPTLFINK VDRLISELQE GPEEMQERLL
                         RAVDGALVVV DAVEGAMPQT ETVLRQALRE GVKPALFINK VDRLINELQE GPEEMQKRLV
                         RVTDGALVVV DCVSGVCVQT ETVLRQAIAE RIKPVLMMNK MDRALLELQL EPEELYQTFQ
                         RLMDGAILVV DAVEGVMPQT ETVLRQSLEE RVRPILFINK VDRLIKELKY TPQQIQQRFI
                         RVLDGAILVV DAVEGVMTQT ETVLRQALEE LVRPLLFINK VDRLIKELKL SPQEIQQRIV
                         RMIDGAIVVV DAVEGVMTQT ETVLRQALEE RVRPLLFINK IDRLIKELRL KPDEIKQRFI
                         RVTDGALVVV DCVEGVCVQT ETVLRQALTE RIRPVVFINK VDRAILELQL DPEEAYQGFV
                         RGSDGAIILI DALEGVMTQT ETNIRLAVEE YCKPVLFINK VDRLISELKL SPQDTFAKID
                         RGSDGALILV DALEGMMTQT ETNIQLAVEE RCKPVLFINK VDRLISELRL EPEDVFGKLN
                         RVVDGALVVV DAVESVMVQT ETVVSQALQE HVRPVLYINK VDRLITEMRL KPEDAYEQFK
                         RVLDGSIVVV DSVEGVMTQT ETVLRQSLEE RVRPILFVNK VDRLVKELKL GPQEMMQKLM
                         RVLDGSIVVV DSVEGVMTQT ETVLRQSLEE RVRPILFVNK VDRLVKELKL GPQEMMQKLM
                         RAVDGAVVVV CAVEGIMPQT ETVLRQALKE NVRPVLFINK VDRLINELKL EGDELQNRFL
                         RAIDGAIVVV CAVEGVMPQT ETVLRQALRE RVKPVLFINK VDRLINELKL TPEELQSRFI
                         RAVDGAVVVV DAVEGTMPQT ETVLRQALRE NVKPILFINK VDRLINELKI EKKDMPIRLA
                         RAIDGAVVVC CAVEGVMPQT ETVLRQALKE KVKPVLFINK VDRLINELKL TPEELQGRFM
                         RAVDGAVVVV DAVEGPMPQT ETVLRQALKE GVHPVLFINK VDRLINELKV NPQEMMIRLG
                         RAVDGAVVVV DAVEGTMPQT ETVLRQALKE GVRPVLFINK VDRLVNELKV DEQEMQIRLA
                         RAVDGAVVVI DAVEGTMPQT ETVLRQALKE QVKPVLFINK VDRLINELQV DSQEMQIRLG
                         RALDGVIILV CAVEGIMPQT ETVIRQALKE RVRPVLFINK VDRLINELKV TPEEMQKRFT
                         RAVDGAVVLV DAVEGTMPQT ETVLRQALKE GVKPVLFINK VDRLINELKV DEMEMQIRLG
                         RAVDGAVVVV DAVEGAMPQT ETVLRQALRE GVRPVLFVNK VDRMINELKV EKKEMAIRLG
                         RAVDGAVVVV DAVEGTMPQT ETVLRQALRE HVRPVLFVNK VDRLINELQV DSQEMQIRLG
                         RAVDGAVVVV CAVEGVMPQT ETVLRQALKE NVRPVLFINK VDRLINELKL DDAELQNRFV
                         RAVDGAVVVV DAVEGTMPQT ETVLRQALKE QVVPVLFINK VDRLINELKV DEMEMQVRLA
                         RAVDGAVVLV DAVEGTMPQT ETVLRQALKE RVKPVLFINK VDRLINELQV DEMEMQIRLG
                         RAVDGAVVVV CAVEGIMPQT ETVLRQALKE NVRPVLFINK VDRLINELKL DASELQERFV
                         RAVDGAIVVV CAVEGVMPQT ETVLRQALRE NVKPILFINK VDRLINELKL SPEELQQRFV
                         RAIDGTIVVV CAVEGVMPQT ETVLRQALRE KVKPVLFINK VDRLINELKL TPEELQNRFM
                         RAIDGATVVC DAVEGIMTQT ETVTRMALEE RVRPVLFINK VDRLIKELRL TPEKMQETLA
                         RAIDGATVVC DAVEGIMTQT ETVTRMALEE RVRPVLFINK VDRLIKELRL TPEKMQETLA
                         RAIDGAVVVC DAVEGIMTQT ETVTRMALEE RVKPVLFINK VDRLIKELRL TPEKMQAQLA
                         RAVDGTIIVV DSVEGVMPQT ETVVRQALKE KVKPVLFINK VDRLINELKL NAEEMQKRFV
                         RVTDGALVVV DTIEGVCVQT ETVLYQALGE RIKPVLHVNK VDRALLELQM EVEDIYQTFA
                         RVMDGGLVVV DAVEGVMTQT ETVVRQALEE YVRPVLFINK IDRLIKELRL SPQEIQQRIL
                         RVMDGGLVVV DAVEGVMTQT ETVVRQALEE YVRPVLFINK IDRLIKELRL SPQEIQQRIL
                         RAIDGVIIVV DAVEGVMPQT ETVVRQALRE YVKPVLFINK VDRLIRELKL TPQQMMERFS
                         RMIDGAIVVV DAVEGVMPQT ETVLRQALEE RVRPILFINK VDRLIKELKY TPQQIMQRFV
                         RVLDGAVLVL CSVGGVQSQS ITVDRQMKRY QIPRLAFINK MDRTGANPRR VVEQLREKFR
                         RVLDGAVAVF DGVAGVEPQS ETVWRQADKY NVPRMCFVNK MDRMGADFYR CVEMIKDRFK
                         RVTDGALVVV DTIEGVCVQT ETVLRQALGE RIKPVVVINK VDRALLELQV SKEDLYQTFA
                         RVIDGAILVV DAVEGVMTQT EMYLRAALEE RVRPVLFINK VDRLIKELRL SPQEIQQRFV
                         RVLDGSIVVI DAVEGIMTQT ETVLRQSLEE RVRPILFINK VDRLIKELKL SSQEIQKRLI
                         RVLDGSIVVV DAVEGIMTQT ETVLRQSLEE RVRPILFINK VDRLVKELKL SPQEMLNRLL
                         RVLDGSIVVV DAVEGIMTQT ETVLRQSLEE RVRPILFINK VDRLVKELKL SPQEMLNRLL
                         RILDGSIVVV DAVEGIMTQT ETVLRQSLEE RVRPILFINK VDRLVKELKL SPQEIQKKLI
                         RVLDGVIAVF CSVGGVQPQS ETVWRQAERY QVPRIAFVNK MDRTGANFFR VCQQIGDRFE
                         RVTDGALVVV DCVEGVCVQT ETVLRQAMQE KIKPVLIVNK IDRSILELKH DGETMYQNFI
                         RVTDGALVVV DTIDGVCVQT ETVLRQAISE RVKPVLMVNK VDRALLELQL PAEELYQAFC
                         RAIDGAIIVV DAVEGVMPQT ETVLRQALRE YVKPVLFINK VDRLIKELKL TPQQMQERFV
                         RMMDGGIVVV DAVEGVMTQT ETVVRQALSE YVRPLLYINK VDRLIKELRL EPREIQQRFV
                         RAVDGVIVVV DSVEGVMPQT ETVIRQALRE HVKPVLFINK IDRLINELRL NSDEMQKRFT
                         RVMDGGLVVV DAVEGVMTQT ETVVRQALEE YVRPVLFINK IDRLIKELRL SPQEIMQRIL
                         RVIDGAIVVV DAVEGVMTQT EMYLRVALEE RVRPILFINK IDRLIKELRL SPNEIQQRLI
                         RVLDGAIAVF DATAGVEPQS ETVWRQADKY NVPRIAFMNK MDKVGADFYM AVETLVTKFQ
                         RVTDGALVVV DCIEGVCVQT ETVLRQALSE RIKPVVIINK IDRSLLELNA EPEDMYQTYT
                         RVMDGALVVV DAVEGVMTQT ETVVRQAMEE MVRPVLFINK IDRLIKELRL SPNEIQQRIV

                         DIIKSVNDLI DWMVNPTQGT VVFGSAKDKW GFTLPIVIDA YHEALLDAVI KFVPNPRDAQ
                         EIIKDVNNLI DWKLNPAAGN VAFGSAKDQW GITVPIIIDA YHEALLDMVV KFVPNPKEAQ
                         KIIKEVNKLI RWMVRVEDGT VAFGSAYHNW AISVPFVFEH LHRIVLDMVI QHLPNPREAQ
                         EIIKEVNNLI DWKLDPNAGM VAFGSAKDKW GISVPQIIQA YHETLLDMVI KFVPNPREAQ
                         RVIENANVIM AVQVYPEKGT VAFSAGLHGW AFTLTNIIAT CSTALLEMMI FHLPSPHTAQ
                         KVITEVNKLI KWKIDVANGS AAFGSALYNW AVSVPSVYEH IYQVVLDMVI RHLPSPIEAQ
                         GIIDLVENVA Y--------- --LGTRSDAK EIPEEYLIEA VVQLVLDAVL DYLPAPTDVA
                         GLVDLIKMKA I--------- --MGADYTVE EIPADLMLEK VVQTLLDYVC AFLPSPLDTE
                         GVIDLVLMKA Y--------- ---GTEIIEK EIPSDLMLDT LVQLLLDAVT RFLPSPHDIK
                         NIISHFNQLV DWKVSIQGNS VAFGSAKDRW GFNFKMVYDA YSDAVLGMVV EHHPPPHVAQ
                         RIVREVNTLI DWKISFADNT VAIGSSKDRW GFTVKQVIDA FHEALLEMVI SKHPPPHVAQ
                         YITKEFNSLI DWKVSVNKGQ VAFGSALSKW GLTIPMIMDA YYRTLLTMII EHIPPPDVAQ
                         GVIDLVTMKA L--------- --KPTDYVEK EIPAELMIEA VVQPLLDAVV AYLPAPDEVA
                         SVVSNFNQLL DWKVSIQDAS VTFGSAKDKW AINVDVVIDA YADAVLGMVV KHHPPPHVAQ
                         GMVDLISQKT L--------- --LGAKWEER EIPEDLLLEE LVQQLLDVIV KWLPSPLDRG
                         QIVRDVNTLI AWLLDPMKGQ VAFGSARDRW GLTIPLIVDV YHEAILDMVV KHIPNPREAQ
                         RAIESVNVIV GVTVSPEKGT VAFGSGLHGW GFTLGRLTRA IADAILSMIV THLPSPLVAQ
                         RSIENVNVLI SVQVSPGEGT VAFGSGLHGW AFTLEKLFNA IGVTLLEMIV LHLPSPVVAQ
                         GVVDLVKMKA I--------- --QGVTFEYE DIPADMLIES AVQAMLDAVI DYLPSPVDVP
                         KVITEVNKLI KWKLDVTNGS VAFGSALYNW AVSVPSVYEY LHVVVLDMVV KHLPSPIEAQ
                         KVITDVNKLI TWLVNVKNGT VAFGSAYHNW ALSVPAIVDL VHKVVLDMVT KNLPNPAVAQ
                         ---------- ---------- ---------- ---------- ---------- ----------
                         SVIGDVNELI RWTVSVEDGT VAFGSALYRW GVSMPSIIEL ESDVVLDMVC EHFPNPLNAQ
                         AVIQDVNDLI RWTVSVEEGT VGFGSALYKW GVSMPSIMEL ESDVVLDMVC EHFPNPVDAQ
                         SVIGDVNELI RWTVSVEDGT VAFGSALYKW GVSMPSIIDL EADVVLDMVA EHFPNPIDAQ
                         DVISDVNELI RWTVSVEDGT VAFGSALYKW GVSMPSIMEL ESDVVLDMVA EHFPNPLDAQ
                         RIVENVNVII SIMIDPVLGT VGFGSGLHGW AFTLKQVFDA IGDALLQMIT IHLPSPVTAQ
                         EIIKEVNNLI RWLLNPTSGM VIFGSARDKW GISIPMIIEA YHEALLDAVV KFIPNPRDAQ
                         QIIKDVNERI LWLLDPAKGH VALGSAKDKW GITIPMIVEA YHETLLDMVV RWVPNPREAQ
                         EIIKEVNNLI EWILDPSQGM VAFGSAKDAI GITVPMIIEA YHEALLDMVV RFVPNPKEAQ
                         KTLQNVNVVV AVQVSPEKGT VAIGSGLQAW AFSLTRIFDA VAETLLQMIV AHLPSPKKAQ
                         KITREANELI KWSVDFAKSS VTVGSAKHGW GFTLEIVFAK YDEPLLRMVV DHLPDPVTAA
                         IIASQVNNMI KWAISFKKNS IAIGSAKDGW AFTVEIVFQK YDDALLRMVI QHIPNPGTSQ
                         KIIDQFNTLI QWQVDPLKGS VCFGSAMHRF GLSIPAIYQK TEKAVLDMAV KFCPSPIKAQ
                         DIIKEVNNLI NWSINPSLGN VVFGSAKDRW GFSIPMVIDA YNEALLDAVI KFVPNPVEAQ
                         DIIKEVNNLI NWAINPTLGN VVFGSAKDRW GFSIPMVIDA YNEALLDAVI KFVPNPVDAQ
                         KIIASANKLI KWLARVEDGS VAFGSAYHNW AINVPMIREA CHDVLLGMVV DHLPSPDVSQ
                         KIINDINNLI RWLVRVEDGS VAFGSAYNNW AISVPFIIKY CHEVVLDMVI KHLPSPPEAQ
                         KVIDHVNKLV RWKLDAAKGT VCFGSALYKW AVSIPSVYDY CHSVLLDAVV HHLPNPLEAQ
                         KIIAEVNKLI EWLCDVVTGK VAFGSAYNNW AISVPYIIDY CHEVILDMAI THLPNPLQAQ
                         KVIDKVNKLI KWKLDAMKGN VAFGSALYNW AISIPYVIDK CHAVLLDMVV TFLPNPLQAQ
                         KVIDKVNKLI KWKLDAAKGT VAFGSALYNW AVSVPFVFEK CHAVLLDMVV KHLPNPLQAQ
                         KLIDHVNKLI KWKVSASDGT VAFGSALYNW AISVPMVYNY CYEAVNDMVI RHLPNPITAQ
                         TIITEVNRRI IWQVRPEDGS VAFGSAFHNW AVNVPYVYEY CHEILLSMAI EHVPNPLDAQ
                         KVIDKVNKLI KWKLDAAEGT VAFGSALYNW AVSVPFVYEK CCAVVLDMVV RHLPDPLDAQ
                         RVIDNINKLI RWRLDAANGS VAFGSALYNW AISVPQVYDY CYVAVNDMII RFLPSPLEAQ
                         KVIDHVNKLI KWKVDAAAGT VAFGSALYNW AISVPMVYDY CHEAVLDMVI HFLPNPIEAQ
                         KIIAGVNKLI KWQVKIEDGT VAFGSAYHNW AINVPEIIQY CEEVILGMVV EHLPSPKVAQ
                         KVIDKVNKLI KWKLDAAKGT VAFGSALYNW AVSAPFVYNK CHAVLLDMVV KHLPDPFDAQ
                         KVIDKVNKLI KWKLDAANGT VAFGSALYNW AISVPYVYEH CCEVVLDMVV SFLPNPKEAQ
                         KIIANANKLI KWQVRVEDGS VAFGSAYHNW AINVPIIYKY CHQVLLGMVV EHLPSPAESQ
                         KIITDVNKLI RWQVRVEDGS VAFGSAYYKW AINVPMIIRY CHKVVLEMVV KHLPSPKEAQ
                         KIITDVNNLI KWLVNVMDGS VAFGSAYNNW AISVPFIIEY CHEVVLDMVI KHLPNPVEAQ
                         GVVSSFNQLI DWKVSIQDAS VTFGSAKDKW AFNVDIVIDA YADAVLGMVV KHVPPPHVAQ
                         GVVSSFNQLV EWKVSIQDAS VTFGSAKDKW AFNVDIVIDA YADAVLGMVV KHIPPPHVAQ
                         EVVSNFNQLI DWKVSIQDAS VTFGSAKDRW AINVDLVIDA YADAVLGMVV KHHPAPAEAV
                         KIITDVNRLI TWQVNVQAGT VAFGSAYNNW ALSVPAIYDY VHKVVLDMVI KNLPNPREAQ
                         RTIESVNVII SIQVYPEKGT VSFGSGLQGW AFTLETLCQS IGDTLLEMIV THLPSPADAQ
                         TIVKDFNALI DWKIDPGKGQ MALGSALHKW GITIPMIVDA YYKTILSMII EHIPPPNVAQ
                         SIVKDFNALI DWKIDPGKGQ MAMGSALHKW GITIPMIVDA YYKTLLTMII EHVPPPNVAQ
                         KIIMDVNRLI QWMVRVEDGS VAFGSAYYNW ALSVPFIIDL THVVVLDMVV RHLPSPIEAQ
                         EIIKEVNSLI EWKIDPKKGN VAFGSARDKW GFTVPMVIEA YHEALLDMVV KFIPDPRTAQ
                         GVVDLIEMVA Y--------- ---GEKVVTG EIPADLMLDS LVQPLLNAVT QYLPSPLDRE
                         GIVNLIKMKA V--------- --LGAEYFEE DIPADMLLDM VVQPLLDAIV DFLPSPIDIG
                         RTVESVNVIV SVQVYPARGT VAFGSGLHGW AFTIRQLFTA IADALLEMIV LHLPSPVTAQ
                         QIIKEVNQLI AWQLDPAKGQ VAFGSARDRW GFTVPMIVDL YHEAVLDMVV KFIPNPREAQ
                         DLIIEVNNLI EWKIKPELGN VVFGSAKDKW GFSVPMVVNA YHEALLDAVI KFVPNPRDSQ
                         DIIRQVNNLI DWMINPQAGN VIFGSAKDKW GFSLPMVIDA YNEALLDAAI KFVPNPIEAQ
                         DIIRQVNNLI DWMINPQAGN VIFGSAKDKW GFSLPMVIDA YNEALLDAAI KFVPNPIEAQ
                         DMIVEINNLI EWKIKPELGN VVFGSAKDKW GFSVPIVVNA YHEALLETVI KFVPNPRDAQ
                         GIVDLVRMKA Y--------- --LGTDIQEV PIPDSVLVES VVQLLLDAVV DYLPSPLEVP
                         RVIDMVNVII DLLVQPDEGS VAFGSGKECW AFTLTKLANA VADTILEMMV IHLPSPRKAQ
                         RAIESVNVIV AIQVDPTKGS VAFGSGLHQW AFTLKRLFEA IGDTVLEMIV LHLPSPFKAQ
                         KVITDVNRLI RWLVKVEDGS VAFGSAYYNW ALSVPYIIDL THVVVLDMVV KHLPNPLEAQ
                         EIVKEFNALI EWKVDFAKGQ VAFGSALHKW GLTVPIIIDA YYVALLDMVV EHIPNPREAQ
                         KIITDVNRLI SWQVSVQDGR VAFGSAYNNW AISIPAIVEY VHKIILNMVI RHLPDPKTAQ
                         TIVKEFNSLI DWKVDPGKGQ VALGSALHKW GITIPMIVDA YYKTLLSMII EHIPPPNVAQ
                         QIIKDVNALI AWQLDPAKGQ VAFGSARDRW GFTIPMVVDV YHEAVLDMVV KFVPNPRDAQ
                         GVIDLIKMKA I--------- ---GSVYEER DIPEELMLEK IIQPLLDAVI DYLPSPLDLP
                         KSIDMVNVII AITVSPAKGT VAFGSGLHSF GFTVTKLSRA ISEALLEMIV LHLPSPVKAQ
                         EIVKDFNNLI DWKVDPAKGQ VALGSALHKW GVTIPQIVDA YYKAILNMIV EHVPPPNVAQ

                         KYRIPKIWVK SMLNADPNGP IVMMINDMKV DPHVATGRVF SGTLRSGEEV WLVNAQKILQ
                         KYRIPKIWGK AMLEADPNGP VVFYVNAIHV EK-VATGRVF SGTLEPGKEL YVVSQGRVLQ
                         AYRIPKIWGQ AMIKCDPKGP VGMMITKIVM DPHVAVGRLF SGTLRRGQEL YIVGMYRIQQ
                         RYRIPKIWGQ AMLNADPDGP LVFFINDVRI EK-VATGRVF SGTLRSGEEV YLLNASRLLQ
                         RYRVENLYAN AIRNCDPNGP LMLYVSKMIP ASDFAFGRVF AGKVSTGMKV RIMGPKSVQR
                         KERIAVIWGK AMVNCDPKGP VALMITKIVV EPQIAVGRLY SGTIRPGMEL YIVDRNRIQT
                         AI-------E IERHSSDEEP FSALAFKVMT DPYLTFFRVY SGTLDSGSYV KNSTKERVGR
                         NV-------E EDRKPSDDEK TSALAFKIAT DPYLTFFRVY SGKIEAGSYI YNSRSERVSR
                         NT------KE IDLKIDNELP TVALAFKL-E DGQLTYVRIY QGILKKGQEL INSRTFKVGR
                         RYRIPKIWGK ALLACDEKGP ALMMVTTINV DPQVATGRLY SGTIKDGDEV YLIDAGRVQS
                         KYRISKIWGR AMLDCDENGP TVMAVTDVRV DPQVATGRLF SGTISEGDSV IIVGRGRVQQ
                         KYRVPKLWGK ALLDADPNGP LVIAISKINK DPHIATGRVF SGTIREGDEV YIIGQKKVLQ
                         NI-------E VSVKSTDDGE FAGLAFKIMT DPFLTFVRVY RGCLESGSYA YNSTKERIGR
                         KYRIPKIWGK ALLACKDDGP TIMMVVNMVL DKAVAIGRLF SGTIRDGQTV NIIDAGRVQS
                         NV-------E VSLKPSKDGP LAALAFKIMT DPYITFIRIY SGTLKKGSAI LNSTKERISR
                         RYRIPKIWVK YLMEADPNGP LVMLINDIRV DPHVATGRIY SGTLRPGEEV WLVNAQRVLQ
                         KYRCANLYAV AIQKCDPNGP LMMYVSKMVP TSDYAFGRVF SGIIRTGQKV RIMGVKSIQR
                         KYRTSNLYAK AMANCDEKGP LMMYVSKMIP TNDYAFGRVF SGTIRTGGKA RICGPKNIQR
                         AI------TP AERHASDDEP FSALAFKIAT DPFLTFFRVY SGVVNSGDTV LNSVKERFGR
                         KERIRTIWGQ AMLNCDPKGP VALMITKIVA DPHIAVGRLF SGTLKPGMDL YIIDRNRVQT
                         KYRIPQIWGK AMEKCDDNGP VSMMITKILI DPHIAVGRVF SGIIRKGSEL YVTGASKVQL
                         ---------- ---------- ---------- ---------- ---------- ----------
                         PRRVPRIWAE GMRLVDPDGE VVFMVTDISM DPHIATGRLF SGTLEKGQEL YVSGTNRIQN
                         PMRVPRIWAD DMRLVNEDGE VVLMVTDIGV DPHIAAGRVF SGTLEKGQEL YVSGTNRIQS
                         PRRIPTVWAE SMRLVDEDGE VVLMVTDIGV DPHIAAGRVF SGTLEKGQEL YVSGTNRVQS
                         PRRIPTVWAR QMREVDDDGE VVFMATDISM DPHIATGRLF SGTIRKGQEL YVSGTNRVQS
                         KYRCELLYAM GIKSCDPKGP LMMYISKMVP TSDYAFGRVF SGLVSTGLKV RIMGPKPIQR
                         RYRIPKIWGK AMLEADPNGP LVYAISFMRV DPKVATGRIF SGTLRQGEEV WLINAAKVLQ
                         KYRVPRLWGK AMLNCDPEGP LVVFINDMRL DPHVATGRVW AGTATAGKEV WLVNAGKILQ
                         MYRIPKIWGK ALMEVDPDGP LVFFVCDMRW DPHVATGRIF SGTLYSGQEV YLVNSQKVLQ
                         AYRAEMLYFM GIKNCDPAAP LMLYISKMVP TADFAFGRIF SGKVRSGQKV RIMGNKPVQR
                         KYRIPHIWGQ ALQKSDPNGP LLGMITKIFL DPKTLIGRVF SGTLDQTDTI YLINSNRLKR
                         KYKIPAIWGQ SLLNCDPEGP LLGMITKIFI DPRTLIGRVF SGTLRKDDLL FLVNRHKIKR
                         KNRMKGAWGK SMLTCDENGP LMISLSKMFL QRAVAIGRIF SGSIKQGDKV TVFLPTNVQQ
                         KYRIPKIWAK AMLAADPNGP VVMMITDMKV DPHVATGRVF SGTIKPGSEV WLVNAQKVLQ
                         KYRIPKIWAK SMLNADPNGP VVMMITDMKV DPHVATGRVF SGTIRPGSEV WLVNAQKVLQ
                         RYRVPSIWGQ GMINTDPDSP LAVMITNVSI DKHIATGRVY GGTIEKGTEI FFVGSARTQQ
                         KYRIPHLWGK AMLNCDPNGP LAGVITKIIV DKHVSVCRLF SGRIKQGDEV YMVNNAKIQQ
                         KRRIPVIWGK DLMTANPNEE IVFMVTKILT DPHVAVGRLF AGTLARGQEL YISGTNRVQS
                         KYRIPNIWGK SMVACDPNGP LAGVVTKIIV DKHISACRLF SGRIKQGDDL YLVGSARAQQ
                         GKRCHIIWGK AMYACDSNGP VAMMITDISF DKHVATGRLF SGTLSRGQEV FISGTNRLQG
                         DRRIHIIWGK AMVACDPNGP VCMMVTDISF DPHVATGRLF SGTLRRGTEC YIIGANRLAQ
                         PYRVSTIWGE QMTKAKENGD LAFMVTDIRL DPHVATGRLF SGTFKRGMEV NISGSNRVQQ
                         KIRIPVIWGK SMMHCDASGP VALMVTKIIV DPHVAMGRLF SGTLTRGQEL WVSGMQRSQT
                         KRRVPIIWGK SMLTCDPNGP ACLMVTDISF DPHVATGRLF SGTLKRGTEC YVMGTNRLTQ
                         KNRIRVIWGK AMTACDPNGP VAFMVTKIKV DPHVATGRLF SGTLVRGMEL HISGVNRIQQ
                         KGRVKVIWGK AMTHANAEGD LAFMVTDISV DPHVATGRLF SGSLTRGMEV FTSGSSRVQQ
                         EYRVPKIWGQ GMIATDSTSP LAVMVTDVSI DKHIATGRVY GGSIEKGSEI FFVGSARTQQ
                         KRRINVIWGK SMLTADPNGP IAMMVTDISF DPHVATGRLF SGTLRRGTEL YIIGSNRVQQ
                         PRRIGVIWGK GMITCDPNAP SCLMVTDISF DPHVATGRLF SGKLSRGNEM YVMGTNRLQQ
                         AYRVPIIWGQ AMLKTDPEGP LAVMVTDVSI DKHVATGRVY GGAIEKGSEV FLVGSARVQQ
                         KYRVPKIWGQ AMLNTDPEGP LAIMVTDVRI DKHIATGRIY SGTIKKGKEV YLVSSSRVQQ
                         KYRIPNIWGK AMLNCDPNGP LAGVITKIIM DKHVSACRLF SGRLRQGDEI YLVTSARAQQ
                         KYRIPQIWGK ALLACSDDGP TIMMVVNMVL DPAVAIGRLF SGTIKDGQTV NIIDAGRVQS
                         KYRIPQIWGK ALLACSDDGP TIMMVVNMVL DPAVAIGRLF SGTIKDGQTI NIIDAGRVQS
                         KYRIPQIWGK ALLSCSDDGP TIMMIVNMVL DPAVAIGRLF SGTIKDGQTI QIIDEGRVQS
                         KYRIPQIWGK AMLSCDDNGP VSMMVTKIII DPHIAVGRLF SGIIRKGSEL YVSGATKVQV
                         KYRVENLYAN AIRNCDPNGP LMMYISKMVP TSDYAFGRVF SGTVATGQKV RIQGPKNIQR
                         KYRIPRLWGK ALLEADPNGP TVIAVSKVNK DPHIATGRVF SGTIREGDEV YIIGRKKVLQ
                         KYRIPRLWGK ALLEADPNGP TVIAVSKVNK DPHIATGRVF SGTIREGDEI YIIGRKKVLQ
                         KYRIPHLWGQ AMLNCDPKGK MVMVITKIII DKHVATGRVW SGTVRSGQEV YLINSGRIQQ
                         RYRIPKIWAK AMMEADPNAP VVFVVADMRL DPKVATGRIF AGTLRPGVEV WLVNAQRILQ
                         IY------KK IELSPDPDKP FVGMAFKIVE DPFLTFMRIY QGTIKKGEAY TNQRSERFSR
                         IV-------E KDFPISIVEP FSALAFKIMN DPFLTFIRIY SGKITSGATV INTVKEKIGR
                         AYRAEQLYCI AIKNCDPKAD LMLYVSKMVP TSDYAFGRVF AGTVKSGQKV RIQGPKAIQR
                         KYRLPKIWGK AMLETDPNGP LVMLVNDVRI DPHVATGRVF SGTLRAGEEV WLVNAQKVLQ
                         KYRIPKIWAK AMINADPNGP IVMMINDMKV DPHVATGRVF SGTLRAGEEV WLVNAQRILQ
                         KYRIPKIWAK AMLNADPNGP IVFMITDMKV DPHVATGRVF SGTLRSGEEL WLVNAQRILQ
                         KYRIPKIWAK AMLNADPNGP IVFMITDMKV DPHVATGRVF SGTLRSGEEL WLVNAQRILQ
                         KYRIPKIWAK AMINADPNGP IVLMISDMKV DPHVATGRVF SGTLRAGEEI WLVNAQRVLQ
                         AI-------V ATRPAEDKAP LSALAFKVMA DPFLTFVRVY SGVLEKGSYV LNSTKERISR
                         QYRTSYLYAK AMKACDPKGP LMMYVSKMVP TADVAFGRVF SGTIATSQKV RILGPKTLQR
                         QYRVDTLYAT AIRTCDEGAP LCMYISKMVP TSDYGFGRVF SGTIATGQKV RILGPKNIQR
                         KYRIPHLWGQ AMMNCDPKGP MTMVVTKIIL DKHVATGRVW SGTVKTGQEV YLINSARIQQ
                         KYRVPKLWGK AMLECDPDGP TVVAVSKITV DPHVATGRVF SGTVTEGQEV YLLNAAKVLQ
                         SYRIKQIWGK AMINCDYKGP VAMMVTKIII DPHIAIGRLF SGTVKKGTDL YISGAGKVQT
                         KYRIPRLWGK ALLEADPNGP TVIAVSKVNV DPHITTGRVF SGTIREGDEV YIIGARKVLQ
                         KYRIPKIWAK YMMDADPNGP LIMLVNDVRV DPHVATGRVY SGTVRAGEEV WLVNAQKVLQ
                         PV-------V VYRKPDENEP FTALVFKVQV DPYLVYFRVY SGRLEKGSYV YNSTKERISR
                         AYRAETLYAK AIRACDPNGP LMLYVSKMVP TTDYAFGRVF SGTVATGQRV RVMGATNIQR
                         KYRIPKIWGK ALLEADPDGP TVIAVSKMNK DPHIATGRVF SGTIREGDEV YLINAKRVLQ

                         VSIYMGQLRE LADEIPAGNI AAVLGLDKAR AGESFESLHY VSEPVVTIAV EPKNPKDLTK
                         VSLYMGPFRE LTQRVTAGNI AAIMGIDNLR AGEPFEQLHY IAEPVVTIAI EPAKVQDLPK
                         LSMMVGPDRI PVDELDAGNI PAIIGLKDAI AGSPFEPMKH YSEPVVTVAI EAKHTKDLPR
                         VSIYMGPFRE VTKEIPAGNI GAVMGFEDVR AGEPFESLRY VSEPVVTIAV EPVKIQDLPK
                         TVIWMGKRQE TVEDVPCGNT VAMVGLDQFI TKNPIRAMKF SVSPVVRVAV QCKVASDLPK
                         VGLYMGPRRV EVDEIPAGNI VAVIGLKDAV AGSPFESIKH YSEPVVTMAI EAKNPRDLPK
                         ILQMHANSRE EISTVYAGDI AAAVGLKDTT TGDILESM-E FPEPVIDVAI EPKSKADQDK
                         LFQMHSNKQN PVEVIGAGDI GAGVGFKDIH TGDVLESM-D FPEPVIGIAV EPKTQKDMDK
                         LIRMHANNTE DIEFGGSGDI VALFGI-ECA SGDSMTSM-F IPDPVISLSV KPKDKKSADN
                         VNIYMGNTRE IVSVLPAGNI PALLGLDYAI AGEAFESIKY VSEPVVTIAV EPKHPKDLPK
                         VGVYMGPSRE IVGSIPAGNI PAVLGLADVR AGDPFESLKY VSEPVVTISV EPKYSRDLPK
                         TYLYMGPNRI IVPEVTAGNI VALMGVDEAR AGDPFEKMRY VSEPVVTVAI EPKNPNDLAK
                         LLKMHSNKRE EIKVLYAGEI GAVVGLKDTL TGDILERM-D FPDPVISVAV EPKTKADQEK
                         VNFFMGNQRE QVGELGAGNI PALIGLADSR AGNVFEGVSY VSEPVVQIAV EPKHPKDLPR
                         LLEMHANERT DRDEFTVGDI GACVGLKFSV TGDVLERI-E APEPVIDMAI EPKSKGDREK
                         VSLYMGPYRE LADEITAGNI AAALGLEKAR SGEPFEKLKM ITESVVTVAI EPKNPQQTTK
                         TVLMMGRKTE QIEDCPCGNI VGLVGVDQFL VKSNIRVMKF SVSPVVRVAV EPKNPSDLPK
                         TMLMMGRYTD PIDECPCGNV IGLVGVDQYL LKSIIKDMKF SVSPVVRVAV ETKNPSDLPK
                         IVQMHANKRE EIKEVRAGDI AAAIGLKDVT TGDILERM-E FPEPVISIAV EPKTKADQEK
                         VGLFMGPKRV EVEEVPAGNI VAVVGLRDAA AGSPFESIQH FSEPVVTMAI EAKNPRDLPK
                         LSMMVGPDRI SIDEIAAGNI AAVVGLKGAI AGSDFEPMSH YSDPVVTLAI EAKHTADLPK
                         ---------- ---------- ---------- ---------- ---------- ----------
                         VGLFMGGERE EVERVPAGNI AAVTGLRDAI AGSPFESIEH ISEPVITKSV EAKSMDDLPK
                         VGIYMGGERE EVDRVPAGNI AAVTGLKDAI AGSPFESIEH ISEPVITKSV EAQNMDDLPK
                         VGIYMGGERE EVDEVPAGNI AAVTGLKDAI AGSPFESIDH ISEPVITKSI EAQNMDDLPK
                         VGVFMGGERE ELDRVPAGNI AAVTGLRDAI AGSPFESIEH ISEPVITKSV EAERMDDLPK
                         TILMMGRYVE PIEDVPCGNI VGLVGVDQFL VKTNMRVMKF SVSPVVRVAV EAKNPADLPK
                         VSIYMGPDRE VVDEIPAGNI GAALGLEDAR AGEPFEQLKY VSEPVVTVAI EPKDPKDLPK
                         VSIYMGPDRE IVDYVTAGNI VAMLGLDDAR AGEPFEQLHY VSEPVVTVAI EPKNPRDLPK
                         VGLYMGPYRE VVDRIPAGNI AAVLGPDLAR SGEPFERMRY ISEPVVTMAI EPKKTTDLTK
                         SVLMMGRYQE AVEDMPCGNV VGLVGVDKYI VKSPLRDMKY SVSPVVRVAV EAKNPSDLPK
                         LGVMEITDLL DIARIPAGNL FALFGFI-CP SGESFEKIQY ACEAVVSRSI KPKDPHEIDK
                         LGVMEITDIL EVPSIPAGNL FAIFGFV-CP AGEGFEKISY AAEPVVSRAI AAKKAADMSK
                         VSILMGKDAE PVGKVIAGNI VALVGLRGAV SSAPFKSLTF AVEPVVTIAL ETKNPKELPK
                         VSIYMGQFRE LADEIPAGNI AAVLGLERAR SGESFEKLHY VSEPVVTIAV EPKNPKDLTK
                         VSIYMGQFRE LADEIPAGNI AAVLGLERAR SGESFEKLHY VSEPVVTIAV EPKNPKDLTK
                         VGVYMGPERI NTDKVPAGNI VAITGARNAM AGEPFEGIEH ISEPVVTVAV EAKNTKDLPK
                         VSVFMGPERI PVDSISAGNI CALVGLKEAS AGEPFEAITH ISEPVITVAI EAKNTKDLPK
                         VAISMGADRV EVEKIPAGNI AAVTGLRDAI VGSPFEAIKH VSEPVMTVAV EAKNMKDLPK
                         VSIFMGAERV QVPSISAGNI CALTGLREAT AGEGFESLTH TSEPVITVAI EAKNTKDLPK
                         VGIFMGPTRV EVDKIVAGNI AAVTGLSDAI VGSPFESLKH YSEPVMTVAV EAKNMKDLPK
                         VGIFMGAERI EVEALPAGNI AAVTGLKDAI VGSPFESLKH YSEPVMTVAV EAKSMKDLPK
                         VGIYMGSERV EVERIPAGNI AAVTGLKDAI VGSPFESIKH VSEPVVTVAV EAKHMKDLPK
                         VSLSVGADRI PIDHMECGNI VAVAGLKDAM AGSPFEKISH YTEPVVTVAL EAKHMKDLPK
                         VGIFMGAERI EVEALPAGNI AAVTGLKDAI VGSPFESLKH YSEPVMTVAV EAKNMKDLPK
                         TGIMMGAERI EVERIPAGNI AAVTGLRDAI VGSPFEIIKH VSEPVMTVAV EAKNMRDLPK
                         VGIFMGPERL EVDKIPAGNI AAVTGLKEAI VGSPFESIRH VSEPVVTVAV EAKHTKDLPK
                         VGVYMGPERI NTDSVPAGNI VAITGARGAI AGEPFESLEH ISEPVVTVAV EAKNTKDLPK
                         VGIFMGPTRV EVEELPAGNI AAVTGLKDAI VGSPFEALTH YSEPVMTVAV EAKNMKDLPK
                         VGIFMGPTRV EVPELYAGNI AAVTGLKDAI VGSPFESLEH YSEPVVTVAV EAKNMKDLPK
                         VGVYMGPERV NTDKVPAGNI VAITGAKNAV AGEAFEGLEH ISEPVVTVAV EAKNTKDLPK
                         VGVYMGPERL NTEEVPAGNI VAITGVKNAL AGEAFESLEH ISEPVVTVAV EAKNTKDLPK
                         VSVFMGPERI QVDSVSAGNI CAITGLKEAT AGEPFEAITH VSEPVITVAI EPKNNKDLPK
                         VNFFMGNQRE QVGELGAGNI PALLGLTEAR AGNMFEGVKY VSEPVVQVAI EPKHPKDLPK
                         VNFFMGNQRE QVGELGAGNI PALLGLTEAR AGNMFEGVKY VSEPVVQIAI EPKHPKDLPK
                         VNFFMGNQRE QVGELGAGNI PALLGLTEAR AGNMFEGVKY VSEPVVQVAI EPKHPKDLPK
                         LSMMVGPDRI PIDEIAAGNI VAIIGLKGAI AGSPFEPMTH YTDPVVTLAI EAKHTADLPK
                         TVLMMGRYTE QVQDVPCGNT CCLVGVDQYI VKSNIADMKY SVSPVVRVAV KPKDSKQLPK
                         TYIYMGPSRI IVPYMPAGNI VALMGVDEAR AGDPFEKMRY ISEPVVTVAI EPKNPAELAR
                         TYIYMGPTRI IVPYMPAGNI VALMGVDEAR AGDPFERMRY ISEPVVTVAI EPKNPAELAR
                         VGIYMGPERI NMEAVPAGNI VAVTGLRDAM AGEPFEALHY VSEPVVTVAI EAKNVKDLPR
                         VSIYMGPDRE VVDEIPAGNI AAALGLDEAR AGEPFERLRY VSEPVVTVAI EPKNPRDLPK
                         IVRMHSEKRD EIDEAGPGDI IAVMGI-DCA SGDTLESM-Y VPEPVIKIAV NPLNRGDGDK
                         MLLMHANNRE DIKEASAGDI VALAGLKDTS TGDVLERM-E FPEPVIELAV EPKSTADQEK
                         VVLMMGRFVE PIDDCPAGNI IGLVGIDQFL LKTNMKVMKF SVSPVVQVAV EVKNANDLPK
                         VSLYMGPYRE LADEIVAGNI AAVLGLDKAR AGEPFEKLRM ISEPVVTVAI EPKNPRDLPK
                         VSLYMGAIRE LAEEIPVGNI AAALGMDAAR SGESFEKLHY ISEPVVTISV EPRNPKDLTK
                         VSLYMGPTRE LAEEIPAGNI AAVLGLDRAR SGESFERLHY ISEPVVTIAV EPKNPKDLTK
                         VSLYMGPTRE LAEEIPAGNI AAVLGLDRAR SGESFERLHY ISEPVVTIAV EPKNPKDLTK
                         VSLYMGPTRE LAEEIPAGNI AAALGLDQAR SGESFESLHY VSEPVVTISV EPKNPKDLNK
                         LIILKADDRI EVDQLNAGDL GAVLGLKDTL TGDILESL-F VPQPVISVAV EPKTKQDMDK
                         TLIMQGRTTE YIPDVPCGNT VGLVGVDQFI LKTTIRSMKY SVSPVVRVAV NVKNAGDLPK
                         TVIMMGRYTE QVADVPAGNT CALVGVDQYL LKTTIKSMKF SVSPVVRCAV EPKNSADLPK
                         VGIYMGPERI NMEAVPAGNI VAVTGLRDAM AGEPFEALHY TSEPVVTVAI EAKNVKDLPK
                         VGLYMGPYRE KTEQISAGNI VAMLGLDKAR AGEPFEHLAY VAEPVVTIAV EPKKSSDLPK
                         LAMMVGPDRI PVDEITAGNI AAIVGLKGAI AGAPFEPMIH YSEPVVTLAI EAKHTADLPR
                         TYIYMGPSRI VVPYMPAGNI VALLGTDDAR AGDPFERMKY ISEPVVTVAI EPKNPADLAR
                         VSLYMGLYRE LADEITAGNI AAVLGIDKAR SGEPFEKLRM ITESVVTVAI EPKNPSQLTK
                         IVFMHADKRE EVDYVRPGDI AAGVGLKVSQ TGDILEKI-D FPEPVISLAV EPVTKADEEK
                         TVLMMGRKVE NLQDCPCGNT IGLVGIDQYL VKSPIKAMKF SVSPVVRVAV EPKIAQDLPK
                         TYLYMGPNRI VIPEVPAGNI VALLGVDDAR AGEPFERMKY ISEPVVTVAI EPKNPNDLAK

                         MIDALRKLTI EDPNLVVKIN EETGEYLLSG MGFLHLEVSL LLKDNGIEVN TSPPIVVYRE
                         LVDSLRKLTI EDPNLVAKIN EETGEYLLSG MGQLHLEIAL MLKEIGLEVK ASQPIIVYRE
                         LIEVLRTISK ADPSLKIEIN QETGEHLLSG MGELHLEVTI RITHEKVEVI TSPPIVVYRE
                         MIEALRKLTI EDPNLVVKIN EETGEYLLSG MGPLHLEIAL MLREKGVEVK ASPPIVVYRE
                         LVEGLKRLAK SDPMVVC-TM EESGEHIVAG AGELHLEICL DLQDDGAEII KSDPVVSFRE
                         LIEVLRKLAK EDPTLHITLN EETGEHLISG MGELHLEVKV KIRRDKLDVI TSPPIVVFRE
                         MGIALAKLAE EDPTFRTQTN PETGQTIISG MGELHLDIIV RMKREKVEAN VGAPQVAYRE
                         LSNGLAKLAE EDPTFTVKTD EQTGQTVISG MGELHLDIII RLKREKVECN QGKPQVNYKE
                         MAKALGRFTK EDPTFKTYVD IESNETIIQG MGELHLEVYI RMKREKAEVE TGMPQVAYRE
                         LVEGLRTITV EDPNLIVKIN EETGETLMAG MGVLHLEIAT LLQEKGLEIV TTQPLINYRE
                         LVEFLNKLTI EDPTLVTVVR PETGEYLISG MGTLHLEIAL WIQKAGLEVV SGRPIILYRE
                         LVEGLRDLVI EDPTLSLKID EETGQILLSG VGTLHLEIAT LLKDRGLDFV VSQPLVRFRE
                         MSIALNKLAQ EDPSFRVSTD EESGQTIISG MGELHLEIIV RMLREKVEAE VGQPQVAYRE
                         LVEVLKQLTI EDPNLVVKID EESGETIVSG MGVLHLDVAT RIQDAKVEII TSEPLINYRE
                         LAQALSALSE EDPTFRVSTN EETGQTIISG MGELHLDILR RMIRERVEAN VGKPQVSYKE
                         LIDALYKLHL EDPSLIVKIN EETGEYLLSG VGTLHIEIAL LLKDLGLEVV TSPPVIVYRE
                         LVEGLKRLAK SDPCVLC-YS EESGEHIVAG AGELHLEICL DLAEDGIEIK TTDPVVSFRE
                         LVEGMKRLSR SDPLCLC-YT EESGEHIVAG AGELHLEVCL DLQEDGVPLI VTEPVVSFRE
                         MGLALGRLAK EDPSFRVWTD EESNQTIIAG MGELHLDIIV RMKRENVEAN VGKPQVAYRE
                         LIEVLRKLAK EDPTLQVTLN EETGEHLISG MGELHLEVKV KIRREGLEVV TSPPIVVFRE
                         LIDVLRSVSK ADPSIQVDIN QETGEHLISG MGELHLEITM RIKNDHVDVV TSAPLVVYRE
                         ---------- ---------- ---------- ---------- ---------- ----------
                         LIETLRQVSK EDPTIQITIN EDTGEHLISG QGELHLEVIT RIERNGIPVN TGEPIVVYRE
                         LIETLQQVAK EDPTIQVEIN EDTGEHLISG QGELHLEVIG RIERNGIPIN TGEPIVVYRE
                         LIETLRQVSK EDPTISIEIN EDTGEHLISG QGELHLEVQT RIERNGIPVT TGEPIVVYRE
                         LIQTLQQVAK EDPTIRIEIN EDTGEHLISG QGELHLEVIT RIRDNGIPVR TGEPIVVYRE
                         LVEGLKRLAK SDPMVQC-II EESGEHIIAG AGELHLEICL DLEEDCIPIK KSDPVVSYRE
                         LIDALYKLSI EDPTLQVKIN QETGEYLLSG MGPLHIEIAV WLKENGLEVK TSPPIVVYRE
                         LIEALRTLSI EDPNLKVTIN QETGEYLLSG MGMLHIEIAL QLKEVGLEVK VSPPVITYRE
                         LMDALKKMSI EDPNLIVKIN EETGEYLVSG MGHLHLEIVL LLKERGLEVE TSPPTVVYRE
                         LVEGLKRLAK SDPLVVC-SI EESGEHIVAG AGELHLEICL DLQEDGAPLK ISEPVVSFRE
                         LDDVVGKWIK ADPTAEYRRD EESGEFVLSG IDPLQIEILT RINN-QVEII IGEPIIVYRE
                         LGEVVSTWIM ADPTASYEMD PKTKKIVLQG IDPLQIEILI RIDE-QVSLN VSDPVIVHRE
                         LVEGMKLIEL VDPSLKTKID EETGEYLLSG TGELHLEIAI DLQDMKLDVK QSEPIITFRE
                         MIDALRKLSI EDPNLVVKIN EETGEYLLSG MGFLHVEVSL LLKDNGVDVV TTPPIVVYRE
                         MIDALRKLSI EDPNLVVKIN EETGEYLLSG MGFLHVEVSL LLKDNGVDVV TTPPIVVYRE
                         LIEVLRQVGK EDPTVRVEIN EETGEHLISG MGELHLEIIT RIN-EGVEIE TSAPIVVYRE
                         LIEVLRQVAR EDPTVKVEIN EETGEHLLSG MGELHIEIIT KIERDGIPVE VGQPIVVYRE
                         LVEALRQVAK EDPTVKVEIN EETGEHLISG MGELHLEIVT RITRDGIEVI TSEPIVVYRE
                         LIEILRQIAR EDNTVRVEIN EETGEHLISG MGELHIEVIT KIGRDGIEVD VGEPIVVYRE
                         LIEVLHQVGK EDPTVRININ EETGEHLIAG MGELHLEVVT RIKRDGVEIV TSPPIVVYRE
                         LVEVLRQIAK EDPTVQVSIN EETGEHLISG MGELHLEIIT RIKRDGVDIL TSPPIVVYRE
                         LVEVLRQVNK EDPTLNVTLN EETGEHLLSG MGELHLEVIG RIERDGVEIS TSPPIVVYRE
                         LVEVLRTVAK ADPSIQVEIN NETGEHLMSG MGELHLEITT RIVNDKVEIK SSPPIVVYRE
                         LVTVLRQVAK EDPTVNVTIN EETGEHLISG MGELHLEIIT RIERDGVEIV TSPPIVVYRE
                         LIEVLRQTAK EDPTLQITIN EETGEHLMAG MGELHLEIVA RIQRDGVEIK TSPPIVVYRE
                         LIEVLRQVAK EDPTLQITLD EETGEHLMAG MGELHLEVIA RIERDNVEIT TSKPIVVYRE
                         LIEVLRQVGK EDPTLRVEIN EETGEHLIAG MGELHLEVII RIN-DGLEVE TSEPIVVYRE
                         LVEVLRQVAK EDPTLVITIN EETGEHLISG MGELHLEIIT RIKRDGVEIV TSEPIVVYRE
                         LVDVLRQVAK EDPTLRVNIN EETGEHLISG MGELHLEIIT RIKRDGVEII TSEPIVVYRE
                         LIEVLRQVGK EDPTVRVEIN EETGEHLISG MGELHLEIIA RIN-EGVEIE TSEPIVVYRE
                         LIEVLRQMAK EDPTISVEIN EETGEHLVSG MGELHLEVIA RIK-EGVDIE TSEPIVVYRE
                         LIEVLRQIAR EDNTVKVEIN EETGEYLISG MGELHIEVIT KIGRDGIEVE VGNPIVVYRE
                         LVEVLKQLTI EDPNLVVKID EESGETLVAG MGVLHLDVAT RIQDAKVEII TSEPLINYRE
                         LVEVLKQLTI EDPNLVVKID EESGETLVAG MGVLHLDVAT RIQDAKVEII TSEPLINYRE
                         LVEVLKQLTI EDPNLVVKID EESGETIVAG MGVLHLDVAT RIQDAKVEIV TSEPLINYRE
                         LIDVLRTISK ADPSIQVDIN QETGEHLISG MGELHLEVTI RIKNDKVDVV TSEPLVVYRE
                         LVDGLKKLAK SDPLVLC-TT DESGEHIISG CGELHIEICL DLKDEQIDFI VSDPVVSYRE
                         LVEALKDLVV EDPTLDLKID QETGQILLSG VGTLHLEIAT LLKERKTEFT VSPPLIRFRE
                         LVEALKDLVI EDPTLDLKID QETGQILLSG VGTLHLEIAT LLKERKVEFS VSPPLIRFRE
                         LIEALRQLAK EDPTLHVKID EETGQHLLSG MGELHLEVKL KLQKDGIEVD VSEPIVVYRE
                         LIEALKLLSI EDPNLVVKIN QETGEYLLSG MGPLHIEIAL SLKENGLEVK TSPPIVVYRE
                         MSKALQRFRK EDPTFSVYTD EETNEILISG MGELHLEIYI RIRREGVEIE VGAPKVSYRE
                         MGLALSRLAA EDPSFRVSTD HETGQTVIKG MGELHLEIII RMRREKVEAN IGAPQVAYRE
                         LVEGLKRLSK SDPCVLT-YM SESGEHIVAG TGELHLEICL DLEHDGVPLK ISPPVVAYRE
                         LIDALHKLSI EDPSLVVRIN EETGEYLLSG MGPLHIEIAL FLKENGLDVI ASQPIIVYRE
                         MIDALRKLSI EDSNLVVKIN EETGEYLLSG MGFLHLEVSL LLKENGLDVV TTPPIVVYRE
                         MIDALRKLSI EDPNLVVKIN EETGEYLLSG MGFLHLEVSL LLRENGIDVV TTPPIVVYRE
                         MIDALRKLSI EDPNLVVKIN EETGEYLLSG MGFLHLEVSL LLRENGIDVV TTPPIVVYRE
                         MIDALRKLSI EDPNLLVKIN EETGEYLLSG MGFLHLEVSL LLKENGVDVV TSPPIVVYRE
                         LSKALQSLSE EDPTFRVSVD PETNQTVIAG MGELHLEILV RMLREKVEAN VGAPQVAYRE
                         LVDGLKKLSK SDPLVIC-TT EESGQHIIAG CGELHIEICL DLEEDNCPII KSDPVVTYKE
                         LVEGMKRLSK SDPMVLC-YT EESGEHIIAA SGELHLEICL DLQQDGTEVK VSDPVVSFRE
                         LVEALRQLAK EDPTLHVKID EETGQHLLSG MGELHLEVKL RLKTEKLDVE VSPPIVVYRE
                         LVDVLRKLAI EDPTLKVYIN QETGEYLLSG VGTLHLEITL ELKQRGIEIV TSPPIVRYRE
                         LIEVLRDISK ADPSIQVDIN QETGEHLISG MGELHLDVTL RIKNDKVEVE TSDPIVVYRE
                         LVEALKEQVI EDPTLEVKID QETGQILLSG VGTLHLEIAT MLKERKIDFT VSQPLIRFRE
                         LIDSLHKLSI EDPSLIIKIN EETGEYLLSG VGTLHIEIAL LLKDLGLEVV SSQPVIVYRE
                         LVKALLALSE EDPTLQVRVD KETGETIISG MGELHLEIVV RLKREGVNVR VGQPQVAYRE
                         LVEGLNRLAK SDPCVQV-TH EETGEHIIAG AGELHLEICL DLEEDGVPIT RSPPVVSFRE
                         LVEGLKELTI EDPTLSLKID EETGQVLLSG VGTLHLEIAT LLKERKLDFT VSQPLVRFRE

                         SIRFEGKSPN KHNKFYISVE PLNEQTIELI TNGEMAKILR DADWDYDEAK RIIAVVNLFV
                         SVRFEGKSPN KHNRFYLSVE PLNDETIDLI HRGDRAKILK EAGWDYDEAR RIWAIINVFV
                         TVDFEGKSPN KHNKFYIEVE PLEESVVQAI VDGDLAKRLE ELGMNRDEAK KVEAIPNILL
                         TVRFEGKSPN KHNKLYISVE PLNEETITLI QNGDRARILA DAGWDYNEAR KIWAIINVFV
                         TVCVMSKSPN KHNRLYMEAR PMEEGLAEAI DDGIRSKILA EFGWDKDLAK KIWAFPNMVV
                         TVTVEGKSPN KHNRFYIVVE PLPEKVIQMF KEGERRRLLQ EAGLTSEEAA GAEEYGNLFC
                         TFRRQSGGRG QFGHVWIEFE PNEEG----- ---------- ---------- -----GFEFE
                         AITKQSGGRG KFADIIVKIG PVDEDFKE-- ---------- ---------- -----GLQFI
                         TITKQSGGAG QFGRVAGFME PLDKE----- ---------- ---------- -----TYEFV
                         TIRIMSKSPN KHNKIFMRVE PLPDDILEMI RTGEMAKLLR DKGWSADEAR SVAAIGNMLV
                         SVQFEGKSPN RHNRIYTRVE PLEPEIIELI RKGQVAKILR EHGWDADEAR NVWTIGNILV
                         TVRFEGKSPN KHNRLYISVE PLDEESISLI QYSERARILR EANWDTDEAR GIWAIINVLI
                         TIRKQSGGRG QYGHVFLRLE PLEPG----- ---------- ---------- -----GYEFV
                         TVSVMSKSPN RHNKIFMRVE PLEPTIGDML RSGEMADLLK EQGWDTDTVK RVMKLGNVMI
                         TITKQSGGRG QYAHVCLEIE PNEPG----- ---------- ---------- -----GNEVV
                         TIRFEGKSPN KHNKFYISVT PLNEETLRLL SEGERAKILR EAGWDADEAR RIMAILNILI
                         SVSCLSKSPN KHNRLFMKAS PISMELQDLI EAGARANYLA DHEWDKNDAM NIWSFANLLV
                         TITCLSKSAN NQNRLFMRAF PFAEGLAEDI EAGERAKFLS EYGWDVDEAR KIWCFPNLFV
                         TIRKQSGGRG QYGHVVIDMY PLEPG----- ---------- ---------- -----GYEFI
                         TVTVEGKSPN KHNRFYIVVE PCPPEVIRVF KEGTKRKILT EAGLSGEEAA GVQEYGNIFV
                         TVDFEGKSPN KHNRFYFKVE PLPEGVVQAI LEGAVMAILE EAGLDHNEAR GLVSIANLLL
                         ---------- ---------- ---------- ---------- ---------- ----------
                         AIRVEGISPN RHNRFYLTAE PLSEDIVDQI RLGERREALQ EAGMDKDTSQ NVEHITNVLI
                         APQVEGRSPN NHNRFYISIE PLGEDIVETI KMGERREALQ EAGMDKDDSQ NIEHITNILL
                         TPTVEGVSPN RHNKFYITVE QLSDDVLEEI RLGERREVLQ EAGMDKETSQ DVENIRNIFI
                         QVQVEGVSPN RHNKFYITAE PLSQDIVDSI KLGERREALQ EAGMDKDTSQ NVEHITNILI
                         TVSCLSKSPN KHNRLYMKAR PFPDGLAEDI DKGQRARYLA EYEWDVAEAR KIWCFPNILT
                         TIRFEGKSPN KHNKLYISVE PLDEETIKLI QSGERAKILK EAGWDYDEAK RIWAIINVFV
                         TVRVEGKSPN KHNKLYITVE PLEKEVIEMI QKGERAKVLR DVNWDADTAR RIWAVFNIFI
                         TARFEGKSPN KHNRLYISIE PMNEDTIRLI QQGKRAKILR DAGWDYDEAR RIWAIINVFI
                         TVTCLSKSAN KHNRLFCRGA PLTEELALAM EEGVRARFLA DYEWDVQEAR KIWCYPNVVV
                         KITYHTKSAN THNRILLYLE PLDETTEKLI DAGERAQILR EAGWDAKEAR RIVDVGSLLV
                         TITFTTKSNN SHNRITLYVE RIPDGVAQAL REDERARTIS EEQWDNKFAR GYWAHTNMLI
                         SCEALAKSPN KHNRLFVTAK VLEEGIIDAI ENKKVAAILR DGGWETQISR KLWGMPNVFV
                         SVRFEGKSPN KHNKFYISVE PLNDKTIELI SNGEMAKILR DADWDYDEAK KIVAIVNVLI
                         SVRFEGKSPN KHNKFYISVE PLNDKTIELI SNGEMAKILR DADWDYDEAK KIIAIVNVLI
                         TIGVEGKSPN KHNRYYLDIE PLPDEMFAAI QDGENAATFA EYGLTKDESK KVWDVRSVFI
                         TVTVESKSPN KHNKLYFVVE PLEESVLQAY KEGKIVQELI KAGMDPEEAK RVMCIGNVLI
                         TVIIEGKSPN KHNRFYVHIE PLEQPIFDAI KNGDRRKMLE SLGMNKDEAK GVTHVTNMLI
                         TITIEGKSPN KHNKLYMIAE PMDESVYAAY VEGDGEARLV EAGLEKEQAK RVMSIGNMIV
                         TVSVEGKSPN RHNRFFMSVE PMPEAILNAI QSNARRDALV ALGMDKDEAK SVKDISNMFI
                         TITVEGKSPN RHNRFYIELE PMDPAIVKMI LDGERRDALV AAGMDKDEAK NVKAITNMFI
                         AVQVEGKSPN RHNKFYIEVE PLEPEVIDLI RSGERRNKLM EAGMDKEEAK GLVDISNIYL
                         NVRFEGKSPN KHNRFFVEVS PLEQPIVDAI KSGELARKLA ELGMEKDEAK GVVMFNNVFI
                         TITVEGKSPN RHNRFYIELE PLSDNVVKML KDGERRDVLV EAGFDKDEAK NIKAITNMFI
                         SVTVEGKSPN HHNRFYIEIE PLEPGVIEVL KDGERRKILI EAGMDKEEAR NMVNFTNMFL
                         TIKIEGKSPN RHNRFYIYAE PLDTEIVSAI KEGERRQKLI DLGMEKEEAK GIVGISNIFI
                         TIAVEGKSPN KHNRFYIDIE PLSDDLMNAI SEGELAKTFQ EHGLDKDEAK KVWDVHSIFV
                         TATIEGKSPN RHNRFYVELE PLDQVIVDLI RNGERRDILV ANGWEKDEAK NIKDITNIFI
                         TITVEGKSPN RHNRFYFTLH PLPEHVVEMI KNHERRDTMI KAGFDKEEAK NVKDITNLFL
                         TVAVEGKSPN KHNRFYIEIE PVEASVMQAI QEGEMAKNFI EAGMDKEEAR RVWDVKNLFI
                         TVTVEGKSPN KHNRFYITVE PLEESVFNAI AEGEMTKKFI EAGLDKDEAK RVWDVKNLFI
                         TVTVEGKSPN KHNKLYFVVE PLEESVLQAY KEGEVEKALV EAGLDKEEAK RVMSIGNMLI
                         TVKIMSKSPN RHNKIFMKVE PLEPAIAHML RTGVVADLLK GAGWDTDTIK RIMKLGNVMI
                         TVKIMSKSPN RHNKIFMKVE PLEPAIANML RTGVVSDLLK GAGWDTDTIK RIMKMGNVMI
                         TVKIMAKSPN RHNKIFMKVE PLEPEIATML RTGVVSDLLK GAGWDTDTIK RVMKFGNVLI
                         TVDFEGKSPN KHNRFYFQVE PLPENVVSAI LDGAVMANLE EAGLTHDEAR GLVCITNVML
                         TVTCLGKSPN KHNRLFMKAY PLAEGLPEAI DKNTRANYLH SFQWDKNLAL KIWAFPNLLT
                         TVRWEGKSPN KHNRLYFYVE PLDETTIELI ASRERAKILR EAGWDTDEAR GIWAIFNVIV
                         TVRWEGKSPN KHNRLYFYVE PLDETTVELI ATRERAKILR EAGWDTDEAR GVWAIFNVIV
                         SITVEGKSPN KHNRFYVVVE PMPDEIYQAI KEGAVAKKLA ELGMDYDIAR GVVDIGNMFL
                         TIRFEGKSPN KHNKLYISVE PLDEKTIELI QKGERAKILR DAGWDYDEAK RIWAIINVFV
                         SPTKQTGGSG QYAHIVGKLI PIESE----- ---------- ---------- -----SFEFE
                         TITKQSGGAG QFARVKIIFE PLDKN----- ---------- ---------- -----TFVFE
                         TVEALSKSPN KHNRIYLKAE PIDEEVSLAI ENGARARIMA DYGWDVTDAR KIWCFPNLVI
                         SIRFEGKSPN KHNKLYISVE PLDEKTISLI HDGQRAKVLR EAGWPTDQAR RIWAIINVFV
                         SIRFEGKSPN KHNKLYISVE PLNNQTIDLI ANGEMAKILR DAEWDYDEAK KIVAIINVFI
                         SIRFEGKSPN KHNKFYLSVE PLNDKTIELI SNGEMAKILR DASWDYDEAK RIIAIVNVFV
                         SIRFEGKSPN KHNKFYLSVE PLNDKTIELI SNGEMAKILR DASWDYDEAK RIIAIVNVFV
                         SIRFEGKSPN KHNKLYISVE PLNEQTIELI ANGEMARILK EADWDYDEAK KIVAIINVFV
                         TIRRQSGGKG QYGHVVIEVE PTEPG----- ---------- ---------- -----GFEFV
                         TVTCMSKSAN KHNRIYAKGA PLEDGLAEDI EKGDRAKLLN EYNWDRTEAT KLWSFPNLVV
                         TCQCLAKSAN KHNRLFVEAD ALGAELCDAI DNGIQGRKLA DFGWDVSEAR KIWAFPNLFV
                         SVTVEGKSPN KHNRFYITVE PMPDEIYQAI REGAVAKKLA ELGMDYEIAK GIVDIGNMFL
                         TVRFEGKSPN KHNKLYFYVE PLNEETIKLM QEGERATLLR EAGWDTDEAR NIWDIFNVIV
                         TVEFEGKSPN KHNRFYFEVE PLKPEVIQAI EDGALVELLV SKGIDRDEAK GLVCVTNMMF
                         AVRFEGKSPN KHNRLYFYVE PLDDATIELI ATRDRAKILR EAGWDTDEAR GIWAIFNVLV
                         TVRYEGKSPN KHNRFYISVS PLNEETIRLI QDGERAKILR DAGWDADEAR RIWAIINLLV
                         TIKRQTGGRG QYGHVILRIE PIEEG----- ---------- ---------- -----NFEFI
                         TVQCMSKSAN KLNRLMCQAE PIADNLLKAI EAGTRAKILQ NFGWEQNDAR RVWSFPNLLV
                         TVRFEGKSPN KHNKLYISVE PLDEETIRLI QLGERAKILR EAGWDTDEAR GIWAVINVFV

                         DMTSGIQHLR EIMDTLLQGF RLAMREGPLA HEPIRGLKVV LHDAVVHEDP AHRGPAQIYP
                         DMTSGVQYLK DVKDTIIGGF RIAVKEGPLA AEPVRGIKVV LHDAEVHEDP VHRGPGQIYP
                         DMTWGVQYLN ETMELVKQAF FEAVERGPLA NEKVYGLKVK LVDAKLHEDS IHRGPAQVIP
                         DKTAGVQYLR EVKDTIIAGF RLALKEGPLA AEPVRGVKVV LHDAVIHEDP VHRGPGQLYP
                         DMCKGVQYLN EIKDSVVAGF QWASKEGPLA EENMRGICFE VCDVVLHSDA IHRGGGQVIP
                         DVTKGIQYLN ETMELILEGF REAMRAGPIA REPCMGIKVK LVDCKLHEDA VHRGPAQVIP
                         NAIVGGVVPR EYIPAVQAGL EDALENGVLA GFPLIDIKAK LFDGSYHDVD SNEMAFKV--
                         DEVKGGNIPK EFIPSVQKGF TSAMKNGVLA GYPLDSMKVT LIDGSFHPVD SDQLSFEI--
                         NLIKGGVIPT EYIPSCDKGF QKAMERGTLI GFPIVDIKIT INDGQYHIVD SSDIAFQL--
                         DETKGVQFLQ ESMDSIRSGF DDVIRNGPIA HEQVRGVKFV LHHFVPHEDP AHRGLAQLMP
                         DATKGAQYLQ ESKMMILGGF QRVMQEGPLA AENMRGVKAV LTQVELHEDP VHRGYAQIAP
                         DKTSGIQHLR EIRDYIVQGF RWSMSAGPLA QEPIRGVKVI LHDAVVHEDP AHRGPAQIMP
                         NDIKGGVIPK EYIPAVDKGV QEALQNGVLA GYPVEDVKVT VYDGSYHEVD SSEMAFKL--
                         NGTKGVQFVQ ESTDSINSGF DDAMKEGPMC REQMRDCKFT FTHFVPHEDA AHRGLSQLGP
                         SKIVGGVIPK EYIPAVIKGV EEGLNSGVLA GYGLVDVKVS IVFGSYHEVD SSEMAFKI--
                         DMTTGVQYLR EVKDTIIQGF RLAMREGPLA MEPVRGVKVV LHDAVIHEDP AHRGPAQIFP
                         NVTKGVQYLN EIKDSFVGAF QWATKEGVVC DENMRGIRFN LYDVTLHTDA IHRGGGQIIP
                         DVTKGIQYLN EVKDSIVNGF NNAMHDGVVC NEQIRGVRIN LEDVKLHADA IHRGGAQMIP
                         NDIKGGVIPG EYIPAVDKGI QEQLKAGPLA GYPVVDMGIR LHFGSYHDVD SSELAFKL--
                         DVTKGLQYLN ETMELILEGF RDAMRAGPLA REPCMGLKVK LVDAKLHEDA VHRGPAQVIP
                         DMTKGIQYLD ETMELLIESF NESLDKGPLA NEKVYGLKVS LMDAKLHEDS IHRGPAQVIP
                         ---------- ---------- ---------- ---------- ---------- ----------
                         DDTKGIQHLN ETMELVIEGL EEALDEGPLA GEPVQGTLLR LNDARLHEDT IHRGPAQVIP
                         DETKGIQHLN ETMELVIEGL EEALDDGPLA SEPVQGSLIR LHDARLHEDA IHRGPAQVIP
                         DDTKGIQHLN ETMELVVDGL TDSLEDGPLA AEPVEGALIR LHDARLHEDA IHRGPAQVIP
                         DDTKGIQHLN ETMELVIEGL EEALDDGPLA AEPVQGTLLR LHDARLHEDT IHRGPAQVIP
                         DITKGVQYLN EIKDSVVAGF QWATKEGALC EENMRGVRFD VHDVTLHADA IHRGGGQIIP
                         DKTTGVQHLR EVKDTIIQGF RLAMKEGPLA KEPVRGIKVV LHDAVIHEDP AHRGPAQIYP
                         DKTVGVQHLR EVKDTILAGW RLAMKEGPLA KEPVRGVKVI LWDAVIHEDP AHRGPAQLYP
                         DKTSGIQYLR EVRDTIIQGF RLAMREGPLA AEPVRGLKVI LHDAVIHEDP AHRGPAQIYP
                         DVTKGVQNMA EMKDSFVAAW QWATREGVLC DENMRGVRVN VEDVTMHADA IHRGGGQIIP
                         NGTSGLQRFD RVKSYLSAAF RDWLGNCLIA KEPATGIKAI FTDLVIHEDP RHTQYGQIAG
                         EDSKGVQRLD RIKEFIIQAW ITFTRKATLA GEPLTNCVFI ITDATVHVDP AHTGVTEIVS
                         DGTKGVQYLR EVKDYIVQGM RWATSEGPIM GEPMFGVRFD INDCSLHEDP IHRGIGQMMG
                         DATSGVQHLR EIIDTLLQGY RLAMREGPLA HEPVRGVKVV LHDATIHEDP AHRGPAQIYP
                         DATSGVQHLR EIMDTMLQGY RLAMREGPLA HEPIRGVKVI LHDATIHEDP AHRGPAQIYP
                         NMTRGIQYLD EIKELLLEGF ESALDDGPIA REKVMGLKIS LKDAKIHEDA VHRGPAQVLP
                         NMTRGIVHLD EVKELIIQGF KEAMRNGPLA AEKCQGVKVK LMDAVLHEDA IHRGPAQMIP
                         DQTKGIQYLK ETMELIIEGM EEALKNGPLA REPAQGIKIR LVDVKLHEDA VHRGPAQVIP
                         NMTRGIVQLD EARELIIEGF KEGVRNGPLA AEKVQGVKIR LVDATFHEDA IHRGPAQIIP
                         DCTKGIQYLN ETMELIIDGI HEALDGGPLA DEQVQNVLIK LHDVKLHEDA IHRGPGQVIP
                         DMTKGIQYLN ETMELVLDGW REALRGGPLA DELVQNLKIR LVDVKLHEDA IHRGPAQVIP
                         DQTKGIQHLN ETMELILEGF EEVMQAGPLA NEPCMGVKVK LIDAKLHEDT IHRGPAQVIP
                         DGTKGIQYLN ETIELCKQGF EEAMNLGPLA QEKVMGLKVK LMDAKLHEDS IHRGPAQVIP
                         DMTKGIQYLN ETMELVLDGW REALAGGPLA DEQVQNVKIR LVDVKLHEDA IHRGPAQVIP
                         NMTKGIQYLR ETMELILEGF EEAITAGPIC REPVQGIKAK LVDVKLHEDA VHRGPAQVIP
                         DMTKGIQYLN ETMELVLDGF EEVMRAGPLT REPVANVKCV LVDAKLHEDA IHRGPAQIIP
                         NKTRGIQYLD EIKELLMEGF ESALDDGPLA NEKAMGIKIS LMDAKIHEDA VHRGPAQVLP
                         DMTKGVQYLN ETMELILEGL HEALQGGPLA DEPVQNMKIR LVDVKLHEDA IHRGPAQVIP
                         DMTKGIQYLN ETMELIIEGI HEALDGGPLA DEPVQNMLIK LVDVKLHEDA IHRGPAQVIP
                         NMTRGIQYLD EIKELLMDGF ESAMDNGPVA KEKVMGVKIK LMDAKIHEDA VHRGPAQVLP
                         NMTRGIQYLD EVRELLIKGF REAMDKGPLA NEKIMGIKVK LVDAKIHEDP VHRGPAQVMP
                         NMTRGIIHLD ESRELIIQGF KEAVRNGPLA AEKCQGVKVK LVDAIFHEDA IHRGPAQLIP
                         NGTKGVQFIQ ESTDSINSGF EEVMKEGPLC KEQMRDCKFI FTHFVPHEDT AHRGLSQLGP
                         NGTKGVQFIQ ESTDSINSGF EEVMKEGPLC KEQMRDCKFI FTHFVPHEDT AHRGLSQLGP
                         NGTKGVQFVQ ESTDSINSGF DEVMKEGPLC KEQMRDCKFT FTHFVPHEDT AHRGLSQLGP
                         DMTKGIQYLD ETMELLIESF NEAMDKGPLA NEKVYGLKVS LMDAKLHEDS IHRGPAQVIP
                         DNTSGIQYMN EIKVHCVAAF QWASKEGVLC EENMRGIEFR MLDVHMHADA IHRGAGQIMP
                         DKTSGIQYLR EIRDYIVQGF RWSMEAGPLA QEPMRGVKVV LVDAVVHEDP AHRGPAQIMP
                         DKTTGIQYLR EIRDYIIQGF RWAMEAGPLA QEPIRGVKVV LVDAVVHEDP AHRGPAQIMP
                         DNTKGIQYLN EVMDLLIDGF HQAMDEGPLA KEPVMKVIVR LVDAQVHEDN VHRGPAQIYP
                         DKTTGVQHLR EVKDTLIQGF RLAMKEGPLA KEPVRGIKVI LHDAIIHEDP AHRGPAQLFP
                         EKVVGGRIPK QYIPAVEKGF RDILGKGPIA DYPVVGTRIE LLDGSYHDVD SSEKAFYT--
                         SKIVGGAVPK EYIPGVEKGL NNIRETGVIA GYPMIDFKAT LVDGAFHDVD SSVLAFEI--
                         DQTKAVQYLH EIKDSVVAAF QWATKEGPIF GEEMRSVRVN ILDVTLHADA IHRGGGQIIP
                         DLTTGVQHLR EVKDTIIQGF RLAMREGPLA MEPVRGVKVI LHDAIIHEDP AHRGPGQIYP
                         DATSGVQHLR EIMDTLLQGF RLAMKEGPLA FEPVRGVKVV LHDAVVHEDP AHRGPAQLYP
                         DLTSGVQHLR EVMDTVLQGF RLAMKEGPLA HEPIRGVKVI LHDAVIHEDP AHRGPAQIYP
                         DLTSGVQHLR EVMDTVLQGF RLAMKEGPLA HEPIRGVKVI LHDAVIHEDP AHRGPAQIYP
                         NATSGVQHLR EVMDTILQGF RLAMKEGPLA HEPIRGLKVV LHDAIIHEDP AHRGPAQLYP
                         SKIVGGVIPK EYIAPSEQGM KEACASGVLA GYPVIDLKAT LVDGSFHDVD SSEMAFKI--
                         DQTKGIQYVN EIKDSVESAW QWASKEAVMT EEGMRGVRMN LLDCVLHADA IHRGAGQILP
                         DTTKGVNYLL EIKESVVGGF AWATQNGPLC EEQMRGTRFN LMDVVLHADA IHRGMGQIMP
                         DNTKGIQYLN EVMDLLVDGF HQAMDEGPLA KEPVMKVIVR LHDAKIHEDN VHRGPAQIYP
                         NKTSGIQYLR EVKDTIIQGF RWTMEAGPLA QEPVRGVKVV LVDAVLHEDP AHRGPAQIMP
                         DVTRGIQYLD ETMELLIEAF VEVMNRGPLA NEKVFGVKAR LVDAKLHEDS IHRGPAQVIP
                         DKTSGIQYLR EIRDYIVQGF RWTTEAGPLA QEPIRGLKVV LTDAVVHEDP AHRGPAQIMP
                         DMTSGVQYLR EIKDTIVQGF RLAMKEGPLA NEPVRGVKVV LHDAVVHEDP AHRGPAQIFP
                         DKTVGGVIPK EFMPAIEAGI KEAMMAGPLA GYPVVRVRAI VLDGSYHEVD SSEMAFKI--
                         DTTKSAEYLQ EVKEHFISSF QWATKLGVLA EEPLRGVRFN VVEVFLHADA AHRNGGQMVP
                         DKTTGIQYLR EVRDYIVQGF RWSIQAGPLA QEPVRGIKVI LHDAVVHEDP AHRGPAQIMP

                         AVRNAIFAGF LTSRPTLLEP LQKLDIRVPM DLVGNVTAVL TRKRGKILNM TQVARILAEI
                         AVRNAIWAGI LTSRPTLLEP IQKLDIRIPM EYLSAVTTII VKKRGKIIDV ENTTRVLAEI
                         AVRNAIYGAM CQGNRVLLEP IQKIYINVPM ELVGSVTREI QQRRGVIVDM EQETIIHAKA
                         AVRNAIWAGI LDGRPTLLEP LQKLDIRAPM EYLSNITAVL TRKRGRIINV ETTARIIAAI
                         TARRVIYASQ ITAKPRLLEP VYMVEIQAPE GALGGIYSVL NQKRGHVFEE MQRYNIKAYL
                         AVRSAIFAAI LQAKPALLEP YQKIFITVPQ DMMGAVTREI QGRRGQILEM KTEVTIIAKA
                         AASMALKNAV SKCNPVLLEP IMKVEVVIPE EYMGDIMGDI TSRRGRVEGM EARQVVRAMV
                         CAIQAYKNAC AKAGPVLMEP IMKLEVVTPE ENMGDVIGDL NKRRGQVEGM ESSRIVKAMV
                         AAIGAFREAY EKAKPTILEP IMKVTLEGPT EFQGNMFGLL NQRRGIITGS LEDSKVEAEV
                         ATRRAMLGSM LIADPVLLEP ILGIEIKCPQ DLIGQVSSVL SGKRGKLLNV EQKAIMQGEV
                         ATWRSLYASV LSASPVLLEP VLKIEAKVSQ EFMGAVTSTI TSKRGRVLDV KQATVVVGEI
                         ATKNAIFASF LSANPTLLEP LLLIDAKTTV DNMGPVTSVI TRHRGRVIDV TQTVIVKGEI
                         AASMGFKEGA RKAGAVILEP MMKVEVETPE DYMGDVIGDL NKRRGQVNSM DERKIITAFC
                         ASRRACMGAL LTAGTSLLEP ILAIEVRVPT DMVGNVATVL SSKSGKVMDM IQKSIVTGEI
                         CGSMAVKEAC RKALPVILEP IMKVTVITPE DHLGDVIGDL NRRRGKILGQ ESSAQVSAEV
                         AVRNAIFAGF LTARPTILEP ILKLDIRSPM EYIGNISSVI TKKRGKLIEV QQMARVIAEI
                         TARRVLYAAE LTASPTLLEP IYLVEITAPE NAIGGIYSVL NRRRGIVIGE ERRFSVKAHL
                         CARRCCFACV LTGAPSLLEP MYLAEIQCPE SAIGGIYTVM SRRRGKIISE EQRFNVRAYL
                         AASIAFKEGF KKAKPVLLEP IMKVEVETPE ENTGDVIGDL SRRRGMLKGQ ESEVKIHAEV
                         AVRSAIFAAM LQAKPTLLEP YQKVFITVPQ DMLGNVTREL QGRRGQILEI NTEVTIVAKA
                         AGRNSIYGAM CQAGRVLMEP MQKVFISVPQ ELMGPVTSEL QQRRGVVEDM QQNITVIANA
                         ---------- ---------- ---------- ---------- ---------- ----------
                         AVRRAVHRSL IAGQVALLEP IQDVRIDVPS EHMGSASGEI QGRRGRVDDM YQEMVIEGIA
                         AVREAVHNSL IDASIKLLEP IQQVRIDVPN DHMGAASGEI QGRRGRVDDM YQEMVVEGVA
                         ATRDAVHRAL IDADIRLLEP IQDVRIDVPS EHMGAASGEV QGRRGRVDDM YQEMVVEGIA
                         ATRDAVHRAL IAGQVKLLEP IQNVRIDVPS EYMGSASGEI QGRRGRVDDM YQEMVIEGIA
                         TARRCLYASV LTAQPRLMEP IYLVEIQCPE QVVGGIYGVL NRKRGHVFEE SQVFVVKAYL
                         AVRNAIFAGM LTAKPTLLEP IQKLDIRVPQ EYVSNVIAVI SRRRGKIIDM KEYMRIIAEI
                         AVRNAVYASM LTDSPTLLEP WQKLDIRVPN EYIGAVTGVI TKHRGKILEV IDMARIVAAV
                         AVRNPIFAAI LTARPTLLEP IQKLEIKFPM DYLGPISSVI TKRRGRILNV VHMVKMLAEV
                         TARRVFYACC LTASPRLMEP MFVVDIQTVE HAMGGIYGVL TRRRGVIIGE ENRYNVRAYL
                         MAFSALSLAM LDAGPHLFEP VQKIDIKTPQ GTEGGVTGII SKRRGRITNV IPEVRIQGQI
                         MMSSACNLSY LSAKPRLLEP MMKIEIKMPE DYVGALTGLL SQKRGIIQEI SERTILKAII
                         VGRNSSFGAL LSAQPIIKEP IYKIQITVPE KHLGAVYKVL SKRRGKINET IQKNIISGEI
                         AVRNAIFAAM LMSKPTLLEP LQKLDIRVPM EFVGNVTAVL SRKRGKILNM TQTARVLAEI
                         AVRNAIFAAM LMSKPTLLEP LQKLDIRVPM EFVGNVTAVL SRKRGKVLNM TQSARILAEI
                         AIRKAVYGSI MLAQPMLMEP IQKVFINVPQ DYMGAATREI QNRRGQIVDM SQEATIESTV
                         AARFGIRDAM MQANPVLLEP MQFVYINTPQ DFMGAAMREI SNRRGQILDM EQEAIIKAKC
                         AMRTAVQGGV LMSGPTLLEP VQKVFISVPQ TQMGAAVREI QGRRGVINDI QSESIIEGQA
                         AVRFGVRDAV AQAKPVLLEP MQSVYINTPQ DYMGDGMKEI NNRRGQILDM EQESIIKSSV
                         AVRGGMKAAL LMAGDTLLEP MQKIQITVPQ DQMGAAISQI QGRRGQLSTT ESEIVVNGEA
                         AVRSAVKAGV LMAGDSLLEP IQKIQITVPS EQMGAATSQI QGRRGQVFDM LSEMTIVGKA
                         ASRQAIQAAM LMADATILEP YQKVFIYVPQ DQMGGATKLI QGKRGIILNM SSETAVESKA
                         AFRSAVYGAM CLGQRVLMEP LTKIFINCPE AVMGDALREL QQRRGVIEDI KQETIIVAKA
                         AVRSAVKAGL LLANDTLLEP MQILQITVPQ EHMGSATGMI QGRRGQVYDM QSEITVVGKA
                         AVRQAVQAGI LMANPTLLEP MQYVFIQVPQ DQMGGAMSEI QGRRGVILSM ETEITIKAKM
                         AARQAIQAGM LMAEDSLLEP YQKVFVQVPQ LLMGGATKEL QGRRGIILNM TTEAIIEARV
                         AIRKAVYGAI MLAQPTLMEP MQKVYISVPQ DYMGAATREV QNRRGQIVEM GQESTIESKV
                         AVRSAVKAGI LYAGDSLLEP IQKISITVPT DQMGNATSQI QGRRGSVLDI TSEITVVGRV
                         AVRSAIKGGM LLAGDSLLEP MQKLHITVPQ DHMGSATSQI QSRRGQVFDM TSEITVIGKA
                         AIRKGIFGAM MSAEPVLLEP IQKVFINVPQ DYMGSATREI QNRRGQIVNM TQEVTVESTV
                         AVRRAIYAAM MMADPILLEP IQKVFINVPH DYMGNATREL QNRRGQIVNM NQEMLIEAIV
                         AVRFGIRDAI MQAKPVLLEP MQMVFISTPQ DYMGDAIREI SNRRGQILDM EQEAIIKAKC
                         ASRRACMGAL LTAGTTILEP MLAIEVRVPT DLVGNVATVL SGKRGKVLDM QQKSIIVGEI
                         ASRRACMGAL LTAGVTILEP MLAIEVRVPT DLVGNVATVI SGKRGKVLDM QQKSIITGEI
                         ASRRACMGAL LTAGTAVLEP TLAIEVRVPT DLVGNVATVL SGKRGKVLDM AQKSIVTGEI
                         AGRNSIYGAM CEAGRVLLEP MQKVFISVPQ EIMGSVTNEL QQRRGVVEDM QQNITIIAKV
                         ACKKCIYACE LTAFPRLVEP IYLVDISCPQ DVVSGVYGVL NKRRGIVISE EQKLKIQSHL
                         ATKNAIFAAV LSARPTLLEP LMRLDIKVAP DYIGAVTSVL NKHRGKILDM TQQAFLRAEL
                         ATKNAIFAAF LSARPTILEP LVRLDIKVAP DYIGAVTSVI NKHRGKILDM TQQAFLRAEL
                         AIRTAIHCAM MKAGPVLYEP YQKVIINIPY EYMGAVSREI SQRRGQLIDM RQEMTIIAEA
                         ALRNAIYAGM LTARPTLLEP LQKLDIRVPH EYVSNVIAVI TKRRGKIINM IDMMRIIAEV
                         AAQGCFREYF KQAAPKLLEP IMSVEIEVPE EFQGTVTGDV IRRRGLMTSN DTNTVILAEV
                         AAKGAFREGM QKGNPKLLEP IMKVEVITPD EYMGDIIGDL NSRRGQIQNM DPRQVVTAHV
                         TMRRATYAGF LLADPKIQEP VFLVEIQCPE QAVGGIYSVL NKKRGQVVSE EQRFTVKAYL
                         AVRNAIYAGM LTAKPTLLEP IQKLDIKAPM EYLGNITTII TKKRGKILQV LQQARIIAEI
                         AVRNAIFAGI LTSKPTLLEP LQKLDIRIPM EYLGNVTAVI TRKRGKVINV VQTARVYAEI
                         AVRNSIFAGF LTSRPTLLEP IQKLDIRVPA DLIGNVTAVI TRKRGKILDV SQISRITAEI
                         AVRNSIFAGF LTSRPTLLEP IQKLDIRVPA DLIGNVTAVI TRKRGKILDV SQISRITAEI
                         AVRNAIFAGF LTSKPTLLEP LQKLDIRVPM DFVGNVSGVI TRKRGKILNM TQMARITAEI
                         AGSMAIREAV GQADPVLLEP VMKVEIEVPD DFMGNVIGDL NARRGHIEGQ ETEAKVAASV
                         TARRLFYACE LTAEPRLQEP IFTAEITAPQ DAMGGVYNCL NQRRGIINEE EQVAIVKAYL
                         TARRVCFSSM MTAEPGLLEP VYLCNISVPQ DAMGNVYGVL TQRRGHVFSE EQRMTLLAYL
                         AIRSAIHCAM MKAGPVLYEP YQKVIINVPY EYMGAVSREL NQRRGQLIDM RQEMIIIGEA
                         ATKNSIMASL LSAKPTLLEP ILKVDVKVPT QHVSGVLTVL NRHRGRILSM EERMRVLAEL
                         AGRNSIYGAM CEAKRVLLEP VQRVFINVPQ EEMGAAINEI QQRRGIIEDM KQEISLTAKV
                         ATKNAIFAAI LSAKPTLLEP LLKLDIKVHP DYIGAITSVL NKHRGKILDM TQEAMIRAEL
                         AVRNAIFLGF LTSRPTLLEP IMKLDIRSPM EYIGNVTTVL TKKRGKLIDV QQSARVVAEI
                         AASMAFKEAM KKAQPVLLEP IMKLEITTPE EYMGNIISDL NSRRAKVESL ETRKVIVAKV
                         TGRRVLYASE YTAEPTLVEP VYLCEISAPI SVCGGVHAIL SKRRGRAFDQ TQRMNIKAYL
                         ATKNAIMAGI LAAKPTLLEP MLSIEAKTTQ ENIGSVIGVL NRHRGKVLDM VQSVTIKGEI

                         PVADSYELAS DLRGATGGRA FWGTEFSRWA PVPDLLMDVI MKIRERKGLP KQIPKPEDFL
                         PIAESFDLAA ELRGSTAGKA LWGTEFSRWA PVPDMLDDLI RKIRERKGLP QKLPSLSDLL
                         PVAEMFGFAS AIRSATGGRV LWSTENAGYE RVPRLQPQIV RQIRERKGLK PEPYDEKYYA
                         PVAESFDLAG ELRSATAGRA FWGVEFYGWA PVPDMLQDLI AKIRQRKGLP PSPPKIDDLI
                         PVVESFGFSS QLRAATSGQA FPQCVFDHWE MMSSQASVLV ADIRKRKGLK EAMTPLSEFE
                         PVKEMFGFAG AIRGATSGKA IWSTEHAGFE LVPQLFQEFV MEVRKRKGLK LEMPKPEDFV
                         PLAEMFGYAT ALRSNTQGRG TFTMHMDHYE EVPKVAEEII KKNKGE---- ----------
                         PLAEMFGYVT ALRTITSGRA TSSMVYSHHA QVSNIAKAVL EEVKGRADLL ----------
                         PLSEMFGFST VLRSSTQGKA EFSMEFLRYG KVPSIFDELR KKFNDQNKS- ----------
                         PASETFDLSE KMRGATAGKA LWNTYFKAWQ PVPNIFRTLV GDVRKRKGLN PEPPSPDEFI
                         PASETFDLSE AMRSATMGKA FWATEFSEWK PVPALRDKVI QEIRKRKGLP LEIPTIEQFV
                         PVIESFNISD ELRSATTGRV FWSLQFSRWA PVPELRESLI LSIREKKGLP KELPKIEDYI
                         PLAEMFGYST DLRSQTQGRA TYSMEFDHYD EVPKVADEII KKRNG----- ----------
                         PASETFTLSE EMRGQTAGKA MWNSHFKRWA EVPKRLAESI SDIRKRKGLA PDPPTVSEFI
                         PLSEMFGYMT SLRSLTSGRA TSTMEPAFFA KVPQIQEEIV KK-------- ----------
                         PVSESFDIAD MLRNVTAGKA IWGQEFSRWA PVPEMLMDLI AKIRTRKGLK PEPPKPEDFL
                         PVLESFGFTA DLRSHTAGQA FPQCVFDHWA SIG-KATEVA LATRKRKGLA PEIPDLDKFH
                         PVCESFGFTA DLRSHTSGQA FPQCVFDHWQ LLNGKVGSIV AAIRKRKGLP EGVPGLDKFY
                         PLSEMFGYAT QLRSLTKGRA SYTMEFLKYD EAPSVAQAVI EARGK----- ----------
                         PVKEMFGFAG AIRSATSGKA IWSTEFAGFE PVPPLVEEFI MEVRKRKGLK LEIPKPEDFL
                         PVSGMIGFAS AIRSATGGKA IWSSENSGYQ RVPYLQAGIV AKIRERKGLK PEPYDESYYS
                         ---------- ---------- ---------- ---------- ---------- ----------
                         PVDEMIGFSS DIRSATEGRA SWNTENAGFR VMSDLQRETI MEIRERKGMK LELPESIDYF
                         PVDEMIGFSS DIRSATEGRA SWNTENAGFQ VLADLQPDKI SEIRERKGMK QELNPAIDYF
                         PVDEMIGFSS DIRSATEGRA SWNTENAGFR VMADLQREII MEIRERKGMK TELPESITHF
                         PVEEMIGFSS DVRSATEGRA SWNTENAGFR VLSDLQREKI MEIRERKGMK LELSQAIDYI
                         PVNESFGFTA DLRSNTGGQA FPQCVFDHWQ ILPGRPSQVV AETRKRKGLK EGIPALDNFL
                         PVAESFDLAP ELRSATQGRA FWGTEFSRWA PVPDMLMDLV KKIRERKGLP PEPPKPEDFI
                         PIAESFELPM ELRSVTAGRA FWGTEFYGWE PVPDLLPELI RKIRERKGLP PEPPKAEDFL
                         PVAESIDLAN ELRGASAGKA FWGTEFSRWA PVPDMLLDIV KKIRQRKGLK PEPPRPEDFL
                         PVAESFGFTA DLRAGTGGQA FPQCVFDHWQ EYPGLANTTT LAIRTRKGLK PDIPGLDQFM
                         PAAETIGIAD DIRGSTQGRA FFGYEFLGFN KVPALEEDII MEIRKRKGMP LEMPNSKSWD
                         PTVETLDLAD DIRGATAGRG FFGYTFERFD DVPGLLDKTV ESIRLRNELN PQVPTASTWE
                         PVSESLGINT ELRSETSGFA FSQLIFSHYE RVPGLARKFV EQVRKRKGYT KAPPPAEDYI
                         PVSESYELAS DLRGSTGGRA FWGTEFSKWA PVPDILTDVV LKIRERKGLP KELPKVEDFL
                         PVSESYELAS DLRGSTGGRA FWGTEFSKWA PVPDILTDVI LKIRERKGLP KELPKVEDFL
                         PVAEMFGFAG DIRSAAEGRC LWSTESAGFV RLPNLQKTII KEIRQRKGLN PEPYGPDHYI
                         PVAEMFGFAG AIRGATQGRC LWSIEFAGYE KVPRMQEQLI KQIRERKGLK LE--------
                         PVAELFGFAS DIRGATEGRA LWNTEFLGFF PVPGMQNEIV INIRKRKGLK AEIPRPSDFL
                         PVAEMFGFAG AIRGATQGRC LWSVEFSGFE RVPALQPKIA KQIRDRKGLK SE--------
                         PVAELFGFAG DIRSATEGRA MWSTEFAGFS AVPQMLSEIV MGIRKRKGLK EQIPTPKDYL
                         PVAELFGFAG DIRSATEGRA MWSTEFAGFE LVPAIVNDVV KDIRKRKGLK EQIPRPDDYL
                         PVAELFGFAG DIRSSTEGRA MWSTEFAGFE PIPSLIQETI SMIRERKGMK NEIPKPQDIL
                         PVAEMFGFAS AIRGATQGRA LWSTENSGFV PVPPLQTKVV AEIRTRKGLK PEPYDAAYYS
                         PVAELFGFAG DVRSATEGRA MWSTEFAGFA PVPGMLKEIV TGIRKRKGLK EQIPEPSDYL
                         PVAEMFGFAG AIRSATEGRA LWSTEFAGFE PIPAMMLDTV RQIRTRKGLK PEMPTPSDYL
                         PVAEMFGFAG EIRSATEGRA MWSTEFGGFD VVPSILNDIV GQIRERKGLK KELPKASDFL
                         PVSEMFGFAG DIRSAAEGRC IWSTENSGFE RIPRLQNKIV KEIRERKGLT PEPYGPDHYL
                         PVAELFGFSG DIRSATEGRA MWNTEFAGFE IVPNLVKDVV IAIRKRKGLK EQMPRPEDYL
                         PVAELFGFAG DVRSATEGRA MWNSEFAGFE IVPASAKDIV LQIRKRKGLK EELPKPADYL
                         PVAEMFGFAG DIRSATEGRC LWSTENAGFE RLPNLQHTIT REVRTRKGLS PEPYRADHYL
                         PVAEMFGFAG AIRSATEGRC LWSTENAGFK KLPDLQEKVI KEIRTRKGLS PEPFDADHYL
                         PVAEMFGFAG AIRGATQGRC LWSIEFAGFE KVPPLQDQLI KQIRERKGLK VE--------
                         PASETFTLSE AMRGQTAGRA TWNTSFKAWT ELPKIAATAI AEIRKRKGLA PNPPGIEEYI
                         PAAETFTLSE AMRGQTAGRA TWNTSFKAWT ELPKIATTAI AEIRKRKGLA PNPPGIEEYI
                         PASETFTLSE EMRGQTAGRA TWNTSFKAWT EVPKMLSAAV SDIRKRKGLA PDPPGANEFI
                         PVAGMIGFAS AIRSATGGKV IWNSENAGYQ RVPYMQKDVV AKIRERKGLK PEPYNEEYYA
                         PVSESFGFTS ALRAATSGQA FPQCVFDHWS VLYDNSYKII MNIRERKGIK VEMPQLDQYL
                         PVLESFNISD ELRAAAAGKI FWSMQFARWA PFPEMLGDFV KQLRKKKGLK EEIPKPTDFV
                         PVLESFTISD ELRAAAAGKI FWSMQFSRWA PYPEMLADFV KQLRKKKGLK EEIPKPTDFV
                         PVAEMFGFAG AIRSATSGRA LWSTEHAGFK RVPNLAQQII RQIRQRKGLD PNPPTEKDVC
                         PVSESFDLAA ELRSASAGRA FWGTEFSRWA PVPELLMEIV KKIRERKGLP PEPPKPEDFI
                         PLAETFGYAT DLRSMTQGQG TFTMELAAYR QTPSIQEEII AERKKDELAG A---------
                         PLAEMFGYVN TLRSLSQGRA QFSMIFSHYD QVPSVADMIK AKK------- ----------
                         PVNESFGFTG ELRQATGGQA FPQMVFDHWS TLGSKAGEIV LAARKRHGMK EEVPGWQEYY
                         PVAETFDLAE QLRGATAGKA IWGQEFSRWA PVPDMLLDLV RKIRERKGLK PEPPRPEDFI
                         PVGESFELAS ELRASSAGRA FWGTEFSRWA PVPDILVDLI MKIRERKGKP KQLPKVEDFI
                         PVSESYDMAS ELRGSTGGRA FWGTEFSRWA PVPDILLDVV TKIRERKGLP KELPKVEDFL
                         PVSESYDMAS ELRGSTGGRA FWGTEFSRWA PVPDILLDVV TKIRERKGLP KELPKVEDFL
                         PVSESFELAS ELRAASAGRA FWGTEFSRWA PVPDLLLDVI MKIRERKGLP KELPKVEDFL
                         PLAEMFGYAT DIRSKTQGRG IFSMEFSHYA EVPRVAEAIV AKSRGYA--- ----------
                         PVAESFGFTA HLRGLTQGQA FPQCFFDHWA TISGKAADIV NNIRKRKGLK EGIPDLNNYL
                         PVMESFGFTA DLRSNTGGKA FPQCSFDHWE PMGGKVADTI LAVRARKGLK DGIPEISQYL
                         PVAEMFGFAG AIRGATSGKA LWTTEHAGFK RVPNLAQQII RQIRQRKGLD PNPPKEQDVC
                         PVAESFNIAD EMREATQGRA FFAYEFYKWA PVPSQLEQIA LAIRERKGLP KKLPTIEEFL
                         PVAGMFGFAS AIRGATGGKV LWSFENAGYQ KVPPLQDSIV RSIRERKGLR QEPYDADYYA
                         PVLESFTISD ELRAAAAGKV FWSMQFSRWS PVPEMLADLV KQIRKRKGLK EEIPKPTDFI
                         PVAESFDLAE LLRSVTAGKA IWGQEFSRWS YVPDMLMDLI AKIRQRKGLK PEPPRPEEFM
                         PLSETFGYAT VLRSLSQGRA SYIMQFSHYQ EVPEIAEKII KVV------- ----------
                         PVMESFGFDK DLRGATSGQA FPQMIFDHWE PLEGGLYEAI KVVRKRKGLS EEVPPLDRYL
                         PVIESFTLSD ELRSATAGRV FWSLQFSRWS PVPEMLVDMI MKIRERKGLP KEIPRVEDFV

                         KLRQPIVVVL GHVDHGKTTL LDKIRGTAMV KKEPGEMTQE VGASFVPTSV ISKIAEPLKE
                         KLRQPIVVVL GHVDHGKTSL LDKIRSTAVA AKEAGGITQH IGASIVPADV IEKLAEPLRS
                         -IRQPIVSVL GHVDHGKTTL LDKIRGTSVA RREAGAITQH IGATEVPIDA IYKICGKLIK
                         RLRQPIVVVL GHVDHGKTTL LDKIRRTAVA AKEAGGITQH IGASIVPADV IEKIAEPLKV
                         NLRSPICCIM GHVDTGKTKL LDCIRGTNVQ EGEAGGITQQ IGATYFPAEN IRERTKELKK
                         ALRTPIVAVL GHVDHGKTTL LDRIRKSKVV AKEAGGITQH IGATEVPLDV IKQICKDIWK
                         EIRPPVVTIM GHVDHGKTTL LDSIRKTKVV EGEAGGITQH IGAYQIE--- ---------N
                         QPRAPIVTVM GHVDHGKTSL LDYIRKANVI AGEAGGITQH IGAYNVQL-- ---------D
                         VEKPPVITIM GHVDHGKTKL LSVLQNIDIN QTESGGITQH IGAYTIV--- ---------N
                         ---------- ---------- ---------- ---------- ---------- ----TGPLYP
                         SYREPIVVVL GHVDHGKTSL LDKMRGTLVA AREAGGITQH IGATIFPIRA IEETCRQLLE
                         NYRAPIVVVV GHVDVGKTLL LDKIRNTMVA YREPGMITQH IGLSYLPWPI IEKYAAPVIW
                         VTRAPVITIM GHVDHGKTSL LDYIRKSRVA SGEAGGITQH VGAYMVE--- ---------N
                         KVRQPIVTVL GHVDSGKTSL LDKIRGTGVQ GREAGGITQH IGASFLPREI IKKRCGPLYQ
                         IIRSPIVAFM GHVDHGKTTI IDALRQSNMA ASEAGAITQH TGAFKCT--- ---------P
                         WIRQPIIVVL GHVDHGKTTL LDKIRGTAVA KKEPGEITQH VGASVVPASV LNKITEPLKE
                         SYRSPIICIL GHVDTGKTSL LDKIRNTNVQ GGEARGITQQ IGASFIPVDA IKEQTKSFAK
                         KYRSPICCVL GHVDTGKTKI LDRMRRTNVQ RGEAGGITQQ IGSTFFPLDS IEKMTEKMKK
                         EPRAPVVTIM GHVDHGKTSL LDYIRSTKVA SGEAGGITQH IGAYHVE--- ---------E
                         KLRTPIVAVL GHVDHGKTTL LDKIRNTRVI AKEAGGITQH IGATEVPIEL IKEICKDLWT
                         NLREPIVCVL GHVDHGKTTL LDDIRGTTVA KKEAGGITQK IGATEIDKNT LETNIKNYFT
                         KLRQPIVVVM GHVDHGKTTL LDKIRGTSVA KREPGEITQH VGASVVPSRV IEQLAEPLKK
                         ---------- ---------M LDKIRGSAVI EGEAGAITQH IGATAVPLDT VSRVAGSLVD
                         TLRTPIVAVL GHVDHGKTSL LDKIRGSAVT AGESGAITQH IGATAVPLDV ISEIAGDLVD
                         DLRTPIVAVL GHVDHGKTSL LDKIRGSAVI EGEAGAITQH IGATAVPLDT VSEVAGSLVD
                         TLRTPIVAVL GHVDHGKTSL LDKIRGSAVS EGEAGAITQH IGATAVPLDT VSQMAGSLVD
                         KLRAPIICVL GHVDTGKTKI LDKLRHTHVQ DGEAGGITQQ IGATNVPLEA INEQTKMIKR
                         RLRQPIVVVL GHVDHGKTTL LDKIRGTTVA AKEPGLITQH VGASFVPASV IEKLAEPLKI
                         RLRQPIVAVL GHVDHGKTTL LDKIRGTVVA LKEPGQITQH IGASLVPTDV IEKVTEPLKE
                         KLRQPIVVVL GHVDHGKTTL LDKIRGTAVV KKEAGEMTQH VGASMVPSSV IEKVAMPLKE
                         NLRSPICCVL GHVDTGKTSL LDRIRSTNVQ GGEAGGITQQ IGATFFPRES LVSATAELIN
                         VIRAPIVSVL GHIDHGKTTI LDYVRGTVVQ QREAAGITQH IGASYFPIED IKTFLRKSKK
                         IVRAPISVIM GHVDSGKTSL LDLVRKTVVQ NREAGGITQH IGASLFPKET IFEMSKALHK
                         ---------- ---------- ---------- ---------- ---------- ----------
                         RLRQPIVVVL GHVDHGKTTL LDKIRGTTVV KKEPGEMTQE VGASFVPTSV IEKVAMPLKE
                         RLRQPIVVVL GHVDHGKTTL LDKIRGTAVV KKEPGEMTQE VGASFVPSSV IEKVAQPLKE
                         KIRSPIVSVL GHVDHGKTTL LDFIRGGAMA QKEAGGITQH IGGTEIPMEV IETICGNLLT
                         NLRCPIVCVL GHVDHGKTTL LDKIRKTRVA KREAGGITQH IGASEIPIDV IKRLCGDLLK
                         NLRTPIVCVM GHVDHGKTSL LDKIRGTAVV NKEAGAITQH IGATEVPLST IRSLCGNLMV
                         ALRCPIVSVL GHVDHGKTSL LDKIRSTRVT QREAGGITQH IGASEIPINT IKKVSKDLLT
                         HIRTPIVCVL GHVDHGKTSL LDRIRGSKVV AGEAGAITQH IGATLIPFDS IAKMSGDLGS
                         TIRTPIVCVM GHVDHGKTSL LDRIRGSSVV STEEGEITQH IGATLVPIDA VTRMGGALSN
                         NLRTPIVSVM GHVDHGKTTL LDKIRGTTIT SGEAGAITQH IGATEVPIDL ISKKCGDSNI
                         ATRQPIVSVL GHVDHGKTTL LDRIRGTAVV QREAGLITQH IGATEVPIDH IYKVCKPLIN
                         SLRTPIACVL GHVDHGKTSL LDKIRGSSVV AKEEGAITQH IGATIIPLEA IEKMSGTEGD
                         QLRTPIVCVM GHVDHGKTTL LDRIRGTTVA QYEAGAITQH IGATEIPLSV IQQFCGSGFM
                         NLRTPIVCVM GHVDHGKTTL LDKIRGTAIV SGEAGAITQH IGATEVPIDV IVNKLGDPKM
                         KTRSPIVSVL GHVDHGKTTL LDHIRGSTIA SKEAGGITQH IGATEIPMDV ISSICGGFLQ
                         KIRTPIVCVL GHVDHGKTSL LDRIRGSSVV SSEAGAITQH IGATLVPIEA IRAMSTSMQT
                         HIRTPIVCVL GHVDHGKTSL LDRIRGSSVV AGEAGAITQH IGATIVPIDS IMSMSGGMKS
                         KIRSPIVSVL GHVDHGKTTL LDHIRGSAVA SREAGGITQH IGATEIPMDV IEGICGDFLT
                         KIRSPIVSVL GHVDHGKTTL LDNIRGTAIA HKEAGGITQH IGATEIPIKV IEEICKGLLI
                         ALRCPIVSVL GHVDHGKTSL LDKIRKTRVA AREAGGITQH IGASEIPIDV IKKVCGNLLT
                         QIRQPIVVVL GHVDSGKTSL LDRIRGTGVQ GREAGGITQH IGASFLPTET IKETCGPLYQ
                         ------MVVL GHVDSGKTSL LDRIRGTGVQ GREAGGITQH IGASFLPTET IKETCGPLYQ
                         QIRQPIVAVL GHVDSGKTSL LDRIRGTGVQ GREAGGITQH IGASFLPTET IKETCGPLYK
                         SLREPIVCVL GHVDHGKTTL LDDIRGTSIA EKEAGRITQK IGATEISYNI LEREIKTAFK
                         EYRSAIVCIL GHVDTGKTKL LDKLRHTNVQ DNEAGGITQQ IGATFFPKDV LDKEIKKIDL
                         QVRSPFVVVM GHVDVGKTLL LDKIRGTSVA YREPGMITQH IGMSFVPWSA VEKFAGPLVW
                         KIRSPFVVVM GHVDVGKTLL LDKIRGTSVA YREPGMITQH IGMSLVPWPA VEKFAGPLVW
                         KIRQPIIAVL GHVDHGKTTL LDRIRKTNVA AKEAGGITQH IGATEVPIDV VKEIAGPLIK
                         KLRQPIVVVL GHVDHGKTTL LDKIRGTTVA LKEPGAITQH VGASVVPASV IEKLAEPLKI
                         VARPPVVTFL GHVDHGKTSL LDHLVGINVV KGEAGGITQH IRAYKID--- ---------D
                         RTRAPVVTVM GHVDHGKTSL LDALKSTDIA AGELGGITQH IGAYRVTL-- ---------D
                         DLRSPICCIL GHVDTGKTKL LDKIRQTNVQ GGEAGGITQQ IGATYFPIDA IKAKTKVMAD
                         WIRQPIVVVL GHVDHGKTTL LDKIRGTAVA KKEPGEITQH VGASIVPASV LRKVAEPLKE
                         RLRQPIVVVL GHVDHGKTTL LDKIRGTAVV KKEPGEMTQE VGASFVPTSV IEKISEPLKE
                         RLRQPIVVVL GHVDHGKTTL LDKIRGTTVV KKEPGEMTQE VGASFVPSYI IEKLAEPLKQ
                         RLRQPIVVVL GHVDHGKTTL LDKIRGTTVV KKEPGEMTQE VGASFVPSYI IEKLAEPLKQ
                         RLRQPIVVVL GHVDHGKTTL LDKIRGTAVV KKEPGEMTQE VGASFVPTSV IEKIAEPLKE
                         VRRPPVVTIM GHVDHGKTTL LDSIRKTKVA QGEAGGITQH IGAYHVEVEH N--------K
                         ILRSPIVCIL GHVDTGKTTL LDKLRRTNVQ GGEAGGITQQ IGATYFPGPN IAVEIEKCNK
                         ---------M GHVDTGKTKL LDKIRKTNVQ EGEAGGITQQ IGATYFEKST LLTQTAKLNT
                         RIRQPIIAVL GHVDHGKTTL LDRIRHTNVA GKEAGGITQH IGATEVPIDV VKQLAGPLIK
                         FLRAPIVVVL GHVDAGKTTL LDKIRGTAVA KREPGTMTQH IGASFLPWKA LEAVCGSLVV
                         KLRQPIVCVL GHVDHGKTTL LDLIRGTSVA SKEPGGITQR IAATTVDISR ILKETEKLNK
                         GIRSPIAVVV GHVDVGKTLL LDKIRGTAVA YREPGMITQH IGMSFVPWGA VERFAGPLVW
                         WIRQPIIVVM GHVDHGKTTL LDKIRGTAVA RKEPGEITQH VGASIVPASV LKKIAEPLKE
                         VPRPPVVTVM GHVDHGKTTL LDRIRSTRVA EREEGGITQS IGAYQVE--- ---------N
                         HQRSPICVIM GHVDTGKTKI LDKIRHSNIQ DGEAGGITQQ IGATYFPESE IKRRTQFFKN
                         DYRPPITVVV GHVDVGKTLL LDKIRGTFVA YREPGMITQH IGLSFIPWNA VERIADPLLW

                         IPGLLFIDTP GHELFSNLRR RGGSVADIAI LVVDIMEGFQ KQTYESIEIL KERKVPFLVA
                         IPGLLFIDTP GHELFSNLRK RGGSVADFAI LVVDVTKGFQ NQTYESLDLL RSRKVPFLVA
                         VPGLLFIDTP GHEAFTTLRA RGGALADLAV LVIDINEGIM PQTVESINIL KRYKTPFVIA
                         IPGLLFIDTP GHELFSNLRR RGGSVADFAI LVVDIMEGFK PQTYEALELL KERRVPFLIA
                         VPGLLVIDTP GHESFTNLRS RGSSLCDLAI LVVDIMHGLE PQTIESLNLL RMRNTEFIVA
                         IPGLLFIDTP GHKAFTNLRR RGGALADLAI LIVDINEGFK PQTEEALSIL RTFKTPFVVA
                         GKKITFLDTP GHAAFTTMRA RGAEVTDITI LVVAADDGVM PQTVEAINHA KAAEVPIIVA
                         GRRITFLDTP GHEAFTAMRA RGAKVTDIAI IIVAADDNVM PQTKEAINHA MAAGVPIVFA
                         DREITFLDTP GHEAFTMMRS RGAQVTDIVV LVVSAIDGVM PQTIEAINHA KEANVPIIVA
                         IPGLLVIDTP GHEVFANLRA RGGSAADIAI VVVDVNKGFE AQTIESIDIL KKRKVPFVVA
                         IPGILFIDTP GHAAFSNLRK RGGSVADMAI LVVDVMKGVQ EQTRESIQLL RSRKTPFVVA
                         VKGFLMVDTP GHAAFSNLRR RGGSVADLAI LVIDLTRGFE EQTYESLILL KSRNIPFVVA
                         GRKITFIDTP GHEAFTAMRA RGASITDIVI IVVAADDGVK PQTKEAINHA KAAGVPIIIA
                         VPGVLVIDTP GHEVFTNLRA RGGSAADIAI LVVDVNRGFQ PQTSESLRVL QARKVPFVVA
                         VGEITVLDTP GHEAFSAMRA RGAEVCDIVV LVVAGDEGIK EQTIEAIEHA KGANITIVVA
                         IPGLLFIDTP GHELFSNLRR RGGSVADMAI LVVDVVEGFQ PQTIEALNIL KEKRVPFIVA
                         LPGLLLIDTP GHESFNNLRS RGSGLCDLAI LVIDIMHGLQ AQTLESINLL RMRKTPFIVA
                         IPGLLVMDTP GHEAFNNLRS RGTSLCDIAV LVVDLMHGLE PQTIESINLL KQKNTPFVVA
                         NGMITFLDTP GHAAFTSMRA RGAQATDIVV LVVAADDGVM PQTIEAIQHA KAAQVPVVVA
                         IPGLLFIDTP GHKAFTNLRK RGGALADLAI LVVDVNEGFK PQTEEALMIL RTFKTPFVVA
                         IPGLLFIDTP GHVAFANMRS MGGALADIAI LVIDVNEGLK PQTIESIDVL KKYKTPFIIA
                         IPGLLFIDTP GHELFMNMRR IGGAISDFSI LVVDIIEGFK EQTVESLQLL RARKVPFLVA
                         LPGLLFIDTP GHHSFTTLRS RGGALADIAV LVIDVTDGFQ PQTIEAIKIL QDSSTPFVVA
                         LPGLLFIDTP GHHSFSTLRS RGGALADIAI LVVDVNDGFQ PQTLEAIDIL KRTQTPFIVA
                         LPGLLFIDTP GHHSFSTLRS RGGALADIAI LVVDVNDGFQ PQTEEAIRIL KDTGTPFVVA
                         LPGLLFIDTP GHHSFSTLRS RGGALADIAI LVVDVNDSFQ PQTEEAIDIL KRTGTPFIVA
                         IPGMLIIDTP GHESFSNLRN RGSSLCDIAI LVVDIMHGLE PQTIESINLL KSKKCPFIVA
                         IPGLLFIDTP GHELFANLRR RGGSVADFAI LVVDINEGFQ PQTYESIEIL RQRRVPFVVA
                         LPGLLFIDTP GHEIFSNLRR RGGAVADLAI LVVDLNEGFQ PQTYEAVEIL KQRRVPFVVA
                         IPGLLFIDTP GHELFSNLRK RGGSVADIAI LVIDINEGVK PQTIESIDVL KARNVPFVIA
                         VPGLLVIDTP GHESFTNLRS RGSSLCDIAI LVVDIMHGLE QQTRESIRLL REKRCPFIVA
                         LPGILIIDTP GHAAFLNLRK RGGAVADIAI LVIDVTAGTM PITWESVRIL RDRKTPFVIA
                         TPGILIIDTP GHEAFMTLRT RGASVADIAI LVVDLTKGFQ AQTFESIETL KRRKVPFVIA
                         ---------- ---------- ---------- ---------- ---------- ----------
                         IPGLLFIDTP GHELFSNLRK RGGSVADIAI LVVDITEGFQ KQTIESIEIL KEKRVPFLVA
                         IPGLLFIDTP GHELFSNLRR RGGSVADIAI LVVDITEGFQ KQTIESIEIL KDKKVPFLVA
                         MPGLFFIDTP GHEAFTTLRK RGGALADLAI LIVDIKEGFK PQTYEALNIL KTFRTPFVVA
                         IPGLLVIDTP GHEAFTSLRK RGGALADIAI LVVDINEGFK PQTVEAVNIL RQCKTPFVVA
                         IPGLLFIDTP GHHAFTTLRS RGGALADLAV LVVDITEGFQ PQTIEAIKIL KQFKTPFVVA
                         IPGLLVIDTP GHEAFTSLRK RGGALADIAI LVVDMNEGFK PQTIEAINIL KQCKTPFIVA
                         VPGLLFIDTP GHHAFTTLRA RGGALADIAI LVVDVNEGFK QQTIEALQIL RTCKTPFVIA
                         VPGLLFIDTP GHHAFTTLRA RGGALADMAI VVVDINEGFR PQTIEALQIL RNYKTPFVIA
                         VPGLLFIDTP GHHAFTSLRS RGGALADLVI VIVDINEGFM PQTKESLEIL KRFKTPFVVV
                         VPGLLFIDTP GHQSFTSLRA RGGSLADIAV LVIDINEGIK PQTMESINIL RRFKTPFIIA
                         IPGLLFIDTP GHHAFTTLRA RGGALADMAI LVVDINEGFQ PQTIEALHIL KNFKTPFVVA
                         VPGLLFIDTP GHHAFTSLRS RGGSLADLAI LIVDINEGFQ PQTIESINIL KRFKTPFVVA
                         VPGLLFIDTP GHHAFTTLRS RGGALADLAI VVVDINEGFK PQTYESLQIL KRFKTPFVVV
                         LPGLFFIDTP GHEAFTTLRK RGGSLADLAI LIMDVTEGFK PQTYEALNIL KSSKTPFVVA
                         VPGLLFIDTP GHHAFTTLRA RGGALADMAI VVVDINEGFQ PQTIEALQIL RGCKTPFVVA
                         IPGLLFIDTP GHHAFTTLRA RGGALADMAI VVVDITEGFQ PQTIEAIQIL RNCKTPFVVA
                         LPGLFFIDTP GHEAFTTLRK RGGALADLAI LIVDINEGFK PQTQEALNIL RMYRTPFVVA
                         IPGLLFIDTP GHEAFTTLRK RGGSLADLAI LIVDINEGFK PQTYEALNIL KMYKTPFVVA
                         IPGLLVIDTP GHEAFTSLRK RGGALADIAI LVVDINEGFK PQTIEAVNIL RQYKTPFVVA
                         VPGILVIDTP GHEVFTNLRA RGGSAADIAI LVVDVNRGFQ PQTNESLKIL QSRKVPFVVA
                         VPGILVIDTP GHEVFTNLRA RGGSAADIAI LVVDVNRGFQ PQTNESLKIL QSRKVPFVVA
                         VPGILVIDTP GHEVFTNLRS RGGSAADIAV LVVDVNRGFQ PQTNESLKIL QSRKVPFVVA
                         IPGLLFIDTP GHVAFSNMRS LGGALADIAI LVIDVNEGLK PQTIESIDIL KKFKTPFIIA
                         SKGIMIIDTP GHESFYNLRK RGSSLCDIAI LVIDLMHGLE QQTKESIQIL KQRNCPFVIA
                         IPGFLFIDTP GHAAFSNLRK RGGSVADLAI LVVDITSGLE EQGVESLKLI QSRGVPFVIA
                         IPGFLFIDTP GHAAFSNLRK RGGSVADLAI LVVDITSGLE DQGVESLKLI QSRGVPFVIA
                         LPGLLFIDTP GHEAFTSLRA RGGSLADLAV LVVDINEGFQ PQTIESIEIL RRYKTPFVVA
                         IPGLLFIDTP GHEVFSNLRR RGGSVADFAI LVVDIMEGFQ PQTYEAIEIL RQRRVPFLVA
                         GRAVTFVDTP GHEAFTEMRA RGANVTDIAV LVVAADDGIM PQTEEAISHA KAAEVPIVVA
                         SKAITFIDTP GHEAFSEMRS RGAKVTDIVI IVVAADDGIK TQTVEAINHA KAAGVPIIVA
                         VPGLLVIDTP GHESFSNLRS RGSSLCNIAI LVIDIMHGLE QQTIESIKLL RDRKAPFVVA
                         IPGLLFVDTP GHELFSNLRR RGGSVADIAI LVVDIMEGFQ PQTWESIQIL KERKVPFIVA
                         IPGLLFIDTP GHELFSNLRK RGGSVADIAI LVVDIVEGIQ KQTLESIEIL KSRKVPFIVA
                         IPGLLFIDTP GHEYFSNLRR RGGSVADIAI LVVDITEGLQ KQSIESIQIL RERKVPFLIA
                         IPGLLFIDTP GHEYFSNLRR RGGSVADIAI LVVDITEGLQ KQSIESIQIL RERKVPFLIA
                         IPGLLFIDTP GHELFSNLRR RGGSVADIAI LVVDVVEGFQ KQTYESLEIL RSRKVPFLVA
                         TEQIVFLDTP GHEAFTAMRA RGAKVTDIAI LVVAADDGVQ PQTKEAISHA KAAGVPLIVA
                         APGLLVIDTP GHESFSNLRT RGSSLCDFAI LVIDLMHGLE QQTLESLNLL RMRKTPFVIA
                         LPGMLVIDTP GHESFTNLRS RGSSLCDVAI LVVDLMHGLE QQTIESLHML KNRGTPFVVA
                         LPGLLFIDTP GHEAFTSLRA RGGSLADLAV LVVDINEGFQ PQTIESIEIL RRYRTPFIVA
                         IPGFLVIDTP GHEAFSNLRR RGGSIADIAI LVVDVLRGLE QQTFESIDIL RERKVPFIVA
                         IPGLLFIDTP GHVAFSNMRA RGGALADLAI LVIDINEGIM PQTVESIDIL KKFKTPFIIA
                         IPGFLFIDTP GHAAFSNLRK RGGSVADVAV LVVDITSGLE EQGLESLNLI RARGVPFVIA
                         IPGLLFIDTP GHELFANLRK RGGSVADMAI LVVDVMEGFQ PQTVEAINIL KEKRVPFVVA
                         GKKITFIDTP GHELFTEMRA RGAQATDIVV LVVAADDGVM PQTIEAYNHA KAANVPIIVA
                         IPGLLIIDTP GHESFSNLRS RGSSLCDIAI LVIDIMHGVE NQTLESLQML VSKKVPFIIA
                         IKGFLMVDTP GHAAFSNLRR RGGSVADLAV LVIDITRGFE EQTYESLTLI RSRNIPFVVA

                         ANKIDRIPGW KNEPFLFSLQ KQSKLDELIY NLVIQLASEN FNADRIKDYV AIVPVSGKTG
                         ANKIDRIPGW TDEPFIISYE RQSNLEEVIY KIVLSLSEQG FSATRIKDTV AVVPVSAKTG
                         ANKIDLIYGW KDEPFIFAIQ KQKSVDEKIY KIVEKLYELG FSADRIADNL AIIPMSAKLG
                         ANKIDRIPGW KDAPFIETIR RQDILEQRVY EIVGKMYEAG LPATRIKDKI AIVPVSARTG
                         LNKVDRLYGW KNAPIVKAMK QQNEFNLRLK NIINEFQEQG LNTYKNKDTF SIVPTSAISG
                         ANKIDRIPGW QDTPFMKSYA MQENLENRLY NLIAELYQRG FSADRISDTV AVVPISALKG
                         VNKIDK---- ---------E SAN------- RVMQELTEYG LVP---EAET IFVPLSALTG
                         INKVDK---- ---------P TAN------- KIKEELAAMN YLV---EEKY QSQDISAKKG
                         INKIDL---- ---------P DSN------- KIKHQLSEYG LVS---EDDT IFVMISALKN
                         LNKVDMVTGW RGRFISEEVK KQDLLDEKAY AVVGTLSRLG FLSWRVRDEV AIVPISARTG
                         ANKIDMITGW RNAPFIKTYN NQHDLDNRIY NLMGELSFLG FRSTRIRSTV AIVPVSAKTG
                         ANKVDRIYGW KNASILDSYN AQDRLEEALA NIIMDFNKQG FEADRITDQV PIVPTSAVTG
                         INKMDK---- ---------E AAN------- MVKTQLAEME IMP---VESY EFVGVSAKTG
                         LNKVDQIPGW RAPFITGAIE IQDDLEQKIY DVVGTLSVLG YSSYNVKDEV AIVPMSARSG
                         INKCDK---- ---------P NFN------- TVYRQLAELD LLP---EASI ATINTSAKTG
                         ANKIDRLEGW KDTPFLESVK RQSILEERIY QLVGKLYEYG FESDRVKDTV AIVPISAKTG
                         LNKVDRIYDW KNTDFKEAYK IQSEFDYKVK DIIAALAGQE LNAWRNKDYV SLVPTSANTG
                         LNKIDRCYQW KGMPFKETFA KQNEFENRLK STIADFAAQG INAYDNKDYV SLVPTSAITG
                         VNKIDK---- ---------P EAD------- RVKNELSQYG ILP---EEES QFVHVSAKAG
                         ANKIDKIPGW QNQPFLKSFQ QQDRLENKIY DLIGELYKYG FSADRIRDTV AIVPVSALTG
                         ANKIDMIPYF VDTSFKETLS KQRFLDEKIY KIINDLYVKG ISSDRITDSF AIVPISAKLN
                         ANKIDKIPGW KNEAFINSYA KQSLLDERIY HLMGELGRYG FNSDRIKDTV SIVPVSAKTG
                         ANKIDTVPGW NDSPVQGTYD AQSRLDERLY ELIGELSDHG FSAWRVQDNV GVVPVSAMTG
                         ANKIDTVPGW NGQPVQQTMD AQSDLNEKLY EIIGELSDNG FSAWRVQNNI GVVPVSAETS
                         ANKIDTTPGW NDAPVQGTYD DQSDLDDALY ELIGEMSDAG FSSWRVQNNV GVIPVSAETG
                         ANKIDTTPGW NGAPIQKTYE EQSKLDEKLY EIIGELSDRG FSSWRVQNNI GVVPVSALTG
                         LNKIDRLYDW KDSDVAATLK KQKEFEERAK AIIVEFAQQG LNAYENKDFV SLVPTSAHTG
                         ANKIDKIPGW RDTPFLISLQ KQAELERRLW NIISKLYELG FQADRIRDTV AVIPISAKTG
                         ANKIDRIPGW RDQPFLISYR KQSRLDNKIY EIMGELAKLG FDSDRITNQI AIVPISAKTG
                         ANKIDKIQGW KDEPIISSLK KQSKLETLLY NLIAQLSSYG VNAERVRDVV PIVPVSAKTG
                         LNKVDRLFDW QNMDIQQSLE LQKEFHTRWC QVKNELSAEG LNSYNNKEVV SVVPTSARTG
                         ANKIDRISSW KDADFLDTYN SQTFLDEKIF QIMGNFLEEG FKGDKIKDQV AIVPTSGKTG
                         ANKVDRIGGW QDMPFVESYK LQNRLDSKLY EFMGELGNLG LKADKIKNNI AIVPTSATTG
                         ---------- ---------- ---------- ---------- ---------- ----------
                         ANKIDRIPGW KNETFSKSFK LQTTLDNYVY KLVMQLAELG FNADRVRDYV AIVPVSGKTG
                         ANKIDRIPGW RNETFTKSFR SQSALDNYVY KLVMQLAEMG FNADRVRDYV SIVPVSGKTG
                         ATKIDKIYGW EGLSFIQTYN KQAQLDTGVY ELVGVLHDEG FESDRVENQI SIIPISAKTG
                         ANKIDLIPGW NG-PFILNFN EKNEFEIRLY NIIKPLNELG FDASRVQDTV CIIPVSAVTG
                         ANKIDRIQGW TNGPFILSYN KQPAIETRTY ELVGKLSDLG FSSDRVRDNV GIVPISAKTG
                         ANKLDRVPGW NG-PFILNFN EKNEFEIRLY NVIKHLNELG FDASRVKDTI NVVPVSAMTG
                         ATKLDKIPGW RNASFQKAYK NQSECENRVY ELVGKLSDMG FNSDRVSDNL VIVPVSSMTG
                         ANKVDRIHGW RNQPFLKTFA QQNMVETKVY ELVGKLSDLG FNSDRVSDNI CIVPTSALTG
                         ANKMDRIHGW NDAPFSATYQ NQSILDQKVY EIVGELYEAG FNSDRVTDNI GVVPISASTG
                         LNKIDLIDGW IDKPFVLSLK EQPKLEEKLY KVVGDLYEKG LTADRIDDAI AIVPMSARNG
                         ATKIDRIHGW RNAPFLKCYK AQNDIENKTY EIVGKLSEEG INSDRIKDNV AIVPVSGVTG
                         ANKIDRIPGW RNAPMEKSLA GQTTLETKIY ELVGELYKYG FDSDRIADTV GIIPVSAITG
                         ANKIDRIGGW ADMPFAATFK KQSRLETKLY EVIGELYNQG FAADRVTNTL GVVPASAVTG
                         ANKIDKIPGW NGECFSKAVQ NQHDLDQKIY EIVGTLHEEG FESDRVSNQI TIVPISAYTG
                         LTKIDRVHGW RNAPFLTTFA QQNFMETRHY EIVGKLSDLG FNCDRVQDNI AIVPISAHTG
                         ATKLDRIPGW RKSPFLKSFA AQNLVETKVY DIVATLAEHG FSSDRVSDNL AIVPVSAHTG
                         ANKIDRIHGW RGRPFMETFS KQDKLDTKVY ELVGKLHEEG FESDRVTDQV SIIPISAITG
                         ANKIDKIRGW KNSSFLETFE KQVSLETKIY ELVGSLHEEG FNADRVTDQV SIVPISALTG
                         ANKIDLIPGW NG-PFVLNFN EQNEFEIRLY NIIKPLNEMG FNATRVEDTV CIIPVSAKTG
                         LNKCDQISGW RTKFITQAIK EQDDLDQKIY DVVGTLSVLG YQSYRVKDEI AIVPISARSG
                         LNKCDQISGW RTKFITQAIK EQDDLDQKIY DVVGTLSILG YQSYRVKDEI AIVPISARSG
                         LNKCDQISGW RTSFISQAIK EQDDLDQKIY DVVGTLSVLG YQSYRVKDEI AIVPISARSG
                         ANKIDAVPYF VNTSFANAIK MQRELDNRIY KLISDLYTYG INADRISDTF AIVPVSAKLK
                         LNKIDRLYMW NWSPFNNTFK KQKEFHDRLK NIINELSEQG LNCWENMNYV SIVPTSAITG
                         ANKLDRIYGW KNRPFLFAVE DQETLEERIG KLIEELSRHG IDADRVRDQV PIVPTSAVTG
                         ANKLDRIYGW KNRPFLFAVE EQETLEEQIG KLITQLANLG IDADRVRDQV PIVPTSAVTG
                         ANKIDRIKGW VDEPFLLNSK RQDELETKLW ELIGKFYEFG FQADRVQNEL AIVPISAKYG
                         ANKIDRIPGW KDQPFLISYR MQKRLEELLW NIIGEMYKLG FRADRIKDTV AVVPVSAKTG
                         LNKIDL---- ---------E GVD------- RVMTQLTEHQ LTP---SEDV EIVRTSATQG
                         INKIDK---- ---------P DID------- RIKNELYVHE IIG---EEDV IFIPISALKK
                         LNKIDRLYDW KNNSFRDSFA KQSEFQSRYS KIQLELAEQG LNSFQNKNYV SIVPTSAVTG
                         ANKIDRIPGW KDQPFLETIR KQDRLEELIY RLISQLYEAG FMADRVKDTV AIVPVSAKTG
                         ANKIDRINGW KTYSFLESIN KQENLDKQVY NLVIQLAEQG FNADRIRDTV AIIPVSAKTG
                         ANKIDKIPGW KDIPFLASIE KQRYLDNLVY NLVSQLANLG FSADRIKDTV AIVPVSAKTG
                         ANKIDKIPGW KDIPFLASIE KQRYLDNLVY NLVSQLANLG FSSDRIKDTV AIVPVSAKTG
                         ANKIDRIPGW KTYSFLESIK SQRQLDNYVY RLVGQLAELG FNADRIRDTV AIVPVSAKTG
                         INKVDK---- ---------P EAN------- RIKQELSELG LLA---EEDT IMVPVSALNG
                         LNKIDRTYNW KFASSYVSLK NQSDFNHRYQ QIITQLAENS FNAWDNPDYF PIVPTSGVTG
                         LNKVDRCYAW KDTPIRDALK EQSEFRSRAS DAKLQLQEQG VNSWEMGDFV PLVPTSAVTG
                         ANKIDRIKGW VDEPFLVNIK KQDELETKLW ELIGKFYEMG FNADRVQDEL AIVPISAKYG
                         VNKIDKIPGW KNTPFVESVK RQSKLEELLS YIIQQFASLG FRSDRIRDVL ALVPVSAVTG
                         ANKIDLIPFF TTNLFTEFIR KQRELDNRIY SIMNKLYEFG LNSDRISDTI AIVPVSAKKN
                         ANKLDRIYGW QNRPFLFAVE RQEQLEEQIG RLIDQLSRLG IEADRVRDQV PIVPTSAVTG
                         ANKIDRIEGW RDAPFLETIR NQSLLEEKIY RIAGELYNHG FEADRVRDTV AIIPISAKTG
                         INKIDK---- ---------P NAN------- KTKQELVELG LIP---EEDT IVVPISARTG
                         LNKIDRLSGW QWREFVNGVK VQDQYQKGLQ RVITQLGQQG LNGISTKIDV PIVPTSAITG
                         ANKLDRIYGW ENAPFLDSYE KQRRVEEAIA RIIEEFNKLG MDADRVRDQV PIVPTSAVTG

                         EGIPELLAIL AGLTQRYMEG PAKGVVLEVK EDPGIGHTID VIIYDGILHK NDTIILGGLN
                         EGIPDLLAVL AGLTQQYLEG PAKGSILEVK EIPGLGTVVD AIIYDGVIKE GDTIVLNGKN
                         IGIADLLLVL VGLAQRFLEG PGEGTVLEVK EERGLGKTID VILYSGTMRK GDTIVVGSHD
                         EGIPELLAVL AGLTQTYLEG PAKGVVLEVK EMQGFGTVVD AVIYDGVLKK EDIIVVGGRE
                         EGVPDLLLWL VQWAQKTM-D EVQCTVLEVK VIEGHGTTID VVLVNGELHE GDQIVVCGLQ
                         EGIPELLLIL VGLAQRYLEG KGRGTVLEVK EERGLGVTCD AILYDGTLKV GDRIAIAGKD
                         KGIDELVEMI LLVSE---NR QAKGTVIEAE LDKGRGSVAT LLVQTGTLHV GDPIVVGNTF
                         MGVEDLMEKV LLEAE---NR NATGSIIESS LDKGRGYVAT VLVSNGTLKV GDIVLAGTSY
                         IGISELLDMI LLQSD---SK RAIGKVLDAK IDLGRGIVCS VIIEDGTLYV GDSFVGGACY
                         VGIPELLAVL VGLTQQYMEG PAKGIVLESS EEVGLGPSAN IILLDGTLRH GDIVVVGKRD
                         EGIPDLLLLL LGLAQQFMDD RCEGVILEIV EEEGFGATAN ILIHTGTLRV GDKVAFLTRR
                         EGIPDLLVLM AGLTQRLVGG PGKGVVMEVK EEKGLGTTMD VVLYDGVMRK GDTIVAMGLN
                         MGIEDLLEIV LLQAD---KS FAKASIIESS VQKGRGAVAT VIVQNGTLTV GSTVVAGEAY
                         VGIPELLAVL VGLTQQYLSK ESRGIVLEVN DEVGIGPSAN MILIDGELGM NDTILVAKRD
                         EGLQDLLEML ALQAE---SA RARGLVIESE LHKGLGAVAT VLVQNGTLHL GEALVFNDCY
                         EGISELLALI AGLAQQFMED AARGVVLEVK EEQGLGTTID VIIYDGVLSK NDLFVVAGKN
                         EGISDLMLVV IQLMQKLM-N QLQCTLLEVK VIEGFGTTID VVLVNGTLNE GDKIVVSGFN
                         EGIPDLVAVL IAMTQRLM-D SLQATIMEVK TTEGHGTTID VILVNGFLKR GDRIVVCGMN
                         TGIDELLDAI LLQAE---KG MASGAVIESF LDKGRGPVAT VLVREGTLHK GDIVLCGFEY
                         EGIPELLLVL VGLAQRYLEG KAKGTVLEVK EEKGLGMTMD VIIYDGTLRV GDKIAIGGVN
                         IGVPDILMVL TGLAQRFLSK STRGSVIEIK KEGSLGTTLD TILYQGVLHK GDKIALNTIA
                         EGIPELLAML AGLSQQYLSG NAKGVVLEVK EMPGLGNTID VIIYDGILRK GDTIVLGSAE
                         EGIPDLLTVL MGLSQRYMEG PGAGTVLEVK DEKGFGATVD VVLYDGTIRE DETIVVGGTN
                         EGIPDLLTVM MGLSQRYMSG PGVGTVLEVK DTQGFGTTLD AIIYDGTIRN DDTIVVGGLQ
                         EGVPDLLTVL MGLAQRYMDG PGAGTVLEVK DEQGFGTTVD VILYDGTIRS GDTVVVGAQP
                         EGIPDLLGVL MGLSQRYMAG PGSGTVLEVK EERGFGATLD VVLYDGTIRA GDTVVVGGAN
                         DGMGSLIYLL VELTQTML-E ELRAQVMEVK ALPGMGTTID VILINGRLKE GDTIIVPGVE
                         EGIAELLAVL AGLTQRYLEG PAKGVILEIR EQPGLGTAAD VVIYDGVLRK GDIIVTGGLN
                         EGIPELLAVL AGLAQRYMEG PAKGVIMEVK EEPGYGSTID TIIYDGIIRQ GDTIVVGGIE
                         EGIPELLAIL AGITQRFLEG PAKGVVLEVK EQQGYGAALD VIIYDGVLRE RDNIVVAGFN
                         EGVCDLLLLE IQLVQQFM-D DLQCTVLEVK PITGYGFTID VILINGELHE GDEICLCGQN
                         EGISTLLLVL MGLVQQYLEG PAKGVVLEVK KEKGRGKTMD VLIYDGVINK GDEFIVGGLD
                         EGVADLFLVL TGLTQQFMIG PGKGVILEVK EETGMGTTLD VILFNGVLEK TDTLVLSGKN
                         ---------- ---------- ---------- ---------- ---------- ----------
                         EGLSELLALL AGLTQQYLEG PAKGVILEVK EEQGLGHTID VIIYDGILKK NDTIALGGLN
                         EGLPELLALL AGLTQQYLEG PAKGVILEVK EEQGLGHTID VIIYDGILRK SDTIVLGGIN
                         EGIPELLTML MGLAQQYLDA PAKGTILEVK EEKGLGVTVD AVIYDGILKK NDTIILTSLD
                         EGIPDLLMMV AGLAQKFLEG YAKGTILEVK EEKGLGTTID AIIYDGIAKR GDYLVVGLPD
                         EGIPDLLMVL IGLAQRFLTG PGVGTVLEVK EERGLGFTID TILYDGVIKV GDTVVIGGKD
                         EGIPDLLVII SGLAQKFLEG YAKGTVLELK EEKGLGKTID AIIYDGIAKT GDFLVVGNPQ
                         EGIGDLLMIM IGLAQRYLSG PGVGTVLEVK EEKGLGTTLD VILYDGIISV GDEIGIAGSD
                         EGLPDILMVL IGLAQRYMDG PGAGTVLEVK EERGLGMTLD LILYDGTLKV GDEIVVAGND
                         EGIPDLLMVL MGLAQKFLDG PGVGTVLEVK EEKGLGATID LILYDGKLRK GDTIVIGSSG
                         VGLPDLLLVL IGLAQRFLEG AARGVVLEIK EERGLGATAD IILYAGTLHK GDTVVLGTKG
                         EGVPDLLMVM IGLAQRYMEG PGIGTVLEVK EEKGLGTTLD VILYDGTLNV GDEIAVGGTN
                         EGIPDLLLVL VGLAQRFLSR PGMGTILEVK EERGLGTTLD VILYDGMISV GDTIVVGTPR
                         EGIPDVLMVL LGLAQKFLKN PGVGTVLEVK EEKGLGATLD VILYDGTLKK GDTVVIGSLG
                         EGLPELLTML LGLAYQYLDA PASGTVLEVK EEKGLGLTID TILYDGVLNK DDRIMMLTKN
                         EGIADLLMVM IGLAQRYMDG PGCGTVLEVK EERGLGPTLD VILYDGTLSV GDEIMLASED
                         EGIPDLLMVL IGLAQRYMDG PGSGTVLEVK EEKGLGATID VILFDGTIRV GDEIAIATTE
                         EGIPELLTML MGLAQQYLDS PARGTILEVK EETGLGMTID AVIYDGILRK DDTIAMMTSK
                         EGIPELLTLL IGLAQQYLDS PAKGTILEVK EEKGLGTTLD AIIYDGVLKQ NDKIVLLTLE
                         EGIPDLLMMI AGLAQKFLEG YAKGTVLEVK EEKGLGKTID AIIYDGIARR GDYVVVGGPN
                         VGIPELLAVL VGLTQQYLEK ESRGIVLEVN EEIGLGHTAN IILIDGSIKK TDTIVVAKRD
                         VGIPELLAVL VGLTQQYLEK ESRGIVLEVN EEVGLGHTAN IILIDGSIKK TDSIIVAKRD
                         VGIPELLSVL VGLTQQYLEK DPRGIVLEVK DEVGLGQTAN IILIDGSIKK EDSIVVAKRD
                         IGIADILMVL SGLAQKFLYE KTLGTVIEVK IEESIGITLD TILYQGMLKR GDTIAVNTSN
                         EGIADLIMVL VKLTQTFM-D KLECTVLEVK NIEGLGTTID VILTNGILRE SDTIVLCGIN
                         EGIADLLLVL AGVSQRFIEG PAKGVVMEVK EERGLGVVAD VILYDGTLRK GDVLVTASLE
                         EGVADLLLVL AGVSQRFIDG PARGVVMEVK EERGLGVVAD VILYDGKLRK GDVIVTAGLD
                         IGIAELLVLI AGLSQKYLEG PARGTILEVR EEPGLGHTID VIIYEGTLHK DDTIVVGGKD
                         EGIPELLAVL AGLTQQYLEG PAKGVVLELR EQPGLGVVAD VIIYDGILRK GDIIVTGGLE
                         TGMDELLDTL LTIAE---NR SALGVCLESE QQGDRGVVAK LIVQNGTLRV GDILVCGPAH
                         INLDKLEEAI LLISE---FG LASGVVIESK IEKGRGTLTT ILVQRGTLRN GDIIIAGTSY
                         EGVPDLLWLL LELTQKRM-S HVEATILEVK VVEGFGTTID VILSNGYLRE GDRIVLCGMN
                         EGVPELLALL TGLVQRFMEE PAKGVVLEVK EEPGLGTTID VIIYDGVIRR GDTIVVGGKD
                         EGIAEVLAIL AGLTQNYMEG PAKGVILEVK ELQGLGYTAD VVIYEGILRK NDIIVLAGID
                         EGIADLLALL AGLTQRYLEG PAKGVILEVK EDPGLGHTID VIIYDGVLKK NDTIILGGIN
                         EGVADLLALL AGLTQRYLEG PAKGVILEVK EDPGLGHTID VIIYDGVLKK NDTIILGGIN
                         EGIAELLALL AGLTQNYMEG PAKGVILEVK ELQGLGYTID VIIYDGILKK NDTIIIGGLN
                         DNLDGLLEMI LLVSE---NR QAKGTVIEAN LDRTRGPVAT LLIQNGTLRV GDAIVVGAVY
                         EGIPDLLSVI IKYTSMYMED AFNCTVMEVK KIDGLGVTID AILVDGTIRQ DDKIVLLGFN
                         EGVQDILMLL CQIAQRKL-A NLQATVLEVK AIDGLGMTVD VLVVNGYLRE GDRAVFCTLD
                         IGIPELLVLI AGLSQKYLEG PARGTILEVR EEVGLGTTID VIIYDGTLRK DDTIVVGGKD
                         EGIPDLLLVL AGLAQRYLIA PGKGVILELK EEAGLGMTAT LILYDGVIRR GDIVVTGGIE
                         IGVPEILMVL AGLAQRFLDI NGHATIIEVR KEESAGITLD AVLYQGTISV GDSIAVNTKN
                         EGVADLLLVL AGVSQRFVDG PARGVVMEVK EERGLGTVAD VIIYDGVLRR GDTVVTAGLQ
                         EGVSELLALI TGLVQQFMSE PAKGVVLEVK EEPGLGTTID VIIYDGVLRK NDLFIIAGKS
                         QGVDELLEMI LLVAE---EG PARAVIIESK LDKKMGPVAS AIVKDGVLKV GDAVVASNTY
                         EGIPDLLAIL QLRAHIQM-N ELQCTVLEVK VEQGMGTTLD VILVNGVLHV NDIIVLAGMN
                         EGLADLLVVL AGLSQRFSYG PGKGVVMEIR EEKGWGVTAD VVLYDGVIRK GDLIVTAGLE

                         GIIVTKVRGI LLPAPLQDMR SVDEVSAAAG VKISAPNLEE ALAGSPLYVA ESKIDEYKKL
                         GPIITTVRSL LMPAPLSDMR SVPEVQAAAG VRIAASGLDD ALAGSSLYVA TDEAKEIAEK
                         EPIITKIKAI LKPKPLDEMR SVDEVHAAAG IKIAAPNLEN ALAGSPVIVA D-NLEEVVNR
                         GPIVTRVRAL LMPAPLQDIR QVDRVYAAAG VRIAAPGLDD VIAGSPIYAA EEEARKLMEA
                         GPIVTTIRAL LTPHPMKELR HYKEIKAAQG IKITAQGLEH AIAGTALHVV GDDIEAIKES
                         EVIVTNVKAI LKPPPVREMR SVKSVTAAAG IKIVAPNLEN VLAGSEFEVV EEDIKKFEER
                         G----RVRAM V--------- RVKTAGPSTP VEIT--GLND VQAGDQFLVF KKTARSVGDK
                         G----RVKAM F--------- RVKEAGPAEP ALIL--GLNG AAAGDTFHVV EQEAREITTQ
                         G----KVKAL I--------- SVKSVGPAKA ISVL--GFSS MQAGDPFQVT KKEAKLISNV
                         GAVATKTKAL LLPKPLDEMR PVTEVVAAAG LKITSPDLEG VLAGSPLYVY DEELEHLKSL
                         GPITSRVKAL LLPKPLDEIR NISQISAAAG VKMVAEMLEE AVAGSPILAV K---EEDLRR
                         GPVVTRIRMM VMPKPLDEMR HINEVEAAAG VKVIADGLDD VVPGSSVYVV QGDPKPYIDE
                         G----KVRAM S--------- ALKEIKPGEC GVIV--GLSE VDAGEILIAV KKEAREYAKS
                         GVVSTKPKAI LLPKPLDEMR PVERVEAAAG IKVASPDLGG VLPGSAVYIT SAEVGRLKKE
                         G----KVKTM H--------- LLQSATPSTP VLIT--GLSA IKAGDPFIVV KKVAKEIIQK
                         GPIVTRVRSL LMPRPLQDMR QVDLVTAATG VKISAPGLED ALAGSPFYVI PDRIQEFTRA
                         GPIETSIRSL LTPPPLRESR NHKSIRAAMG IKIVAPGLEK AVPGTSLHVV GDDIEKIRAE
                         GPIVTQIRAL LLPQPMKDLR VQDVVCAAQG VKISAQDLDG AIAGSSIAVC NEELEEVKKE
                         G----RVRAM R--------- EVLEAGPSIP VEIL--GLSG VAAGDEVTVV RKKAREVARQ
                         GVVVTHVRGI LKPRPAQEIR SVKEVTAAAG VKIVAPGIEN VVAGSEFEVV EEDVKKFEER
                         GPAVTKVKAI IA-------- EKESIKSAAG IRILITDKLD VLSGTSIIAI KGKTDAAFNE
                         GPIVTKVRNL LMPKPLQEIR SVDEVVAAVG VKIVAPDLDN AVAGTQLYVA NEEIEDAKNK
                         EPIVTDVRAL LQPRPLAEIR RVEEVSAAAG LKIAAPDLEA AMAGAPVRVV RREIDDVIRE
                         GPIITDVRAL LRPRPLEEIR QVDEVAAADG VKIAAPELGD AMAGAPIRVI RRDRSEVIAE
                         EPIVTDVRAL LKPGDLAEMR NVDRMQAAAG LKVAAPDLDD AMAGAPIRVV GRDVADVVTE
                         DPIVTEVRAL LQPRPNAEIR KVEEVRAAAG VKIAAPDLED AMAGAPVRVV GRDLDEVVRE
                         GPIVTQIRGL LLPPPMKELR KHKEVEAAQG VKILGKDLEK TLAGLPLLVA YDEIPVLKDE
                         GPVITHVRAL LMPKPLQEIR PVEEVYAAAG VRIVAPGLEE AIAGAPVFVA RGEAKQLAEK
                         GPIVTKVRAL LVPAPLTEMR PVEEVSAAAG VKIVAPGLEK AVAGAPVYVV DEKLEELKEQ
                         GPIVTKVRAI LMPKPLTDIR IVEEVAAAAG VRVIAPGIEE AIAGSPFFVV PNEIEKYKRL
                         GPIFTQIRSL LTPQPLREMR HHKSIKAAMG VKISGNDFEY VIPGTQLLVV HDNKEKIAEL
                         KPIKSKARAL LIPKPLDEIR SVDSVSAASG IRILSPNIDD VVAGSPFRVI GSNEENVYKE
                         GPIVSKIKAL MLPKPLDEIR TPKIIYAAAG LKISAANISD AISGGTIFGA KKQIEEFKEY
                         ---------- ---------- ---------- ---------- ---------- ----------
                         GVIVTKIRNI LLPAPLQDMR SIDEISAAAG IKISGPGLEE ALAGSSIYVV EEKLPEVKKI
                         GVIVTKIRNI LLPAPLQDMR SIDEISAAAG VKISAPGLEE ALAGSPLYVA NAKLQEARKL
                         DIITTKIRSI LKPRPLEEMR KVNEVVAAAG IKIVAPKIEN VVSGSPLRVA R-NSEGVKEE
                         DVLVTRVKAL LKPKPLDEMR PVNEVTAAAG VKIAAPELDK VIAGCPIRIV PDKIEEAKEE
                         KPIVTKIRAL LKPAPNREIR RVPKLTAAAG VKILAPGLEN AVAGSPLRVA KDSVEAIIKD
                         GVLVSKIKAL LKPKELDEMR PSKQISAATG VKISAPDLDN VIAGSPLRIV PDQIENAKAE
                         GALSTKVRAL LQPRPMKEIL RVKSVVAAAG VKISAPNLES IVAGSPIRVI R-DHDEVLAK
                         QIIETKVRSL LKPRPMSEIL RVKSVTAAAG IKVAAPKLDG VIAGSPLRAV RGNRDEVIEQ
                         EPIKTKVRAL LKPNYLSEIR QVNEVTAATG VKVSAPDLEN VLAGSPIRAA T-DVDRVVDE
                         KPLTTKVKAI LRPKPLDEIR SVPEVTAAIG VKLMCQSLDG VVSGGPLRAA G-NADEALEE
                         GVIETKVRSL LQPRPMQEIL RVKSVTAARG IKVAAPNLDD AVAGSPIKVI KGDRDEIVDS
                         EPIITKVRAL LKPRPLKEIR PVKHVVAASG IKVSAPKLET ALAGSTIRVV GEDPEAIAKE
                         EPIQTKVRAL LKPRELSEIR QVSEVTAAAG VKISAPGLDG ALAGSPIRVA TETLGEIVAQ
                         KVISTKIRSL LKPKPLEEIR DTNQIVAAAG VKIVAPHVDD VVSGSPLKVA N-DNIRVEDE
                         GVITTKVRSL LKPRPMKEIL RVKSVVAASG VKVAAPNLDR VIAGSPLRGV RGDREAVATQ
                         GVQTTKVRSL LQPRPMQEIL RVKEVVAAAG VKVSAPGLDQ VIAGSPVRVI GEDPEEVKTS
                         DVISTRIRSL LKPRPLEEMR KVDEVVAAAG IKIVAPGIDD VMAGSPLRVV T--PEKVREE
                         DVVVTRIRSL LKPKPLEEIR RVKEVVAASG VKIVAPGVKD VIPGSPLRVA KENLEDIRNE
                         GIVVSKIKAL LKPKPLDEMR PVNEVVAAAG VKIAAPNLEN VIAGSPLRIV PDKIEEAKEE
                         SVIITKPKAI LLPKPLDEMR PVQSVDAAAG LKIASPDLEG VLPGSTLYIA SDDVKKYTKL
                         SVIITKPKAI LLPKPLDEMR PVQSVDAAAG LKIASPDLEG VLPGSTLYVA SSDIARYTKL
                         GVIVTKPKAL LLPKALDEMR PTPQVDAAAG LKIASPELEG VLPGSTLYVA RDEVTKYTNL
                         GPARTRVKAI LV-------- ESEKVVAAAG IRVLITDKIP VIAGTSMIKI DTSEDEAFKT
                         GPIVTVIRAL LTPQPLKELR HHKYIKACIG VKISANNLEE VLCGTSLFVV NEEEEEYKKK
                         GPKEARVRML IMPKPLEEMR AVEEVKAAAG VRVVADGLEG VVAGSPLIAV WREIPNACNL
                         GSRQAKVRML IMPKSLEEMR AVQEVEAAAG VRVVAEGLEG VVAGAPLLAV WKDLPEALKS
                         KAIVTKVRAL LKPKPLDEIR YVDEVTAAAG VKIAAPGLEE ALAGSPVIAA PEAVEKAKEE
                         GPVITRVRSL LMPKPLVEIR SVDEVVAAAG VRIVAPELEK AVAGAPIFVA REEAKELAKK
                         G----RVRAM Q--------- PITEAGPSTP VSLM--GLDT PGAGDRFHVL KSQAREIAIT
                         G----KVKKM I--------- EILEATPSVP VEIQ--GLNE VFAGDQFNVV QKQAKDIAVA
                         GPIVTNIRAL LTPQPLRELR HHKEVKAALG VKIAANDLEK AVSGSRLLVV GDDEDELMDD
                         KPIVTKVRAL LMPRPLQDMR SVEQVVAATG VKISAPDLDN ALAGSPIFVV PDKIEEYIKI
                         GPIVTKVRAI LVPRPLQDIK QIDEVYAASG VKVYAQNLET ALAGSPIYVA EEEVEKYKKI
                         GIIITKVRGI FVPRPLQDMK PIDEVYAAAG VKLSAPNLEE ALAGSPLYVI ESKVEQYKQQ
                         GIIITKVRGI FVPRPLQDMK PIDEVYAAAG VKISAPNLEE ALAGSPIYVV ESKVERYKQQ
                         GPIVTKVRSI LVPKPLQDIK QIDEVYAAAG VKIYAPELEN ALAGSPLFVA EQQIEEYKKI
                         G----KIRAM I--------- KVEEASPSFA VEIL--GLGD VAAGDEFEVF TKDARLQASS
                         GPIKTKIRAL LTPHPMKEMR HHDFIHASMG IKISAPDLEE AVAGSQLYLA NDEEQTAIDL
                         GPIVAEIRGL LTPPPSREMR HHKEIKGALG VKVIGNGLEK VMAGTSVLVV GDEVEDIKAE
                         KAIVTKIRAL LKPKPLDEIR QVDEVTAAAG VKIAAPGLEE ALAGSPVIAA REEIEKAKQE
                         GAFSTRVRAL LMPKPLDEMR EVERIVAAAG VKLVAEGLEK AVPGAPLFVA VEEVGRLKQL
                         GPAVTKVKAL FV-----NTG EVKKVSAAEG IRVLISDKID VISGSPMIVV R-NLDQVMKE
                         GPITAKVKML IVPKPLDEMR YVDEVRAAVG VRIVGEGLEG VVPGAPIVAV EGSLEEAVKA
                         KPVVTRVRAL LMPRPLQDMR QVEEVYAATG VKVSAPDLDD ALAGSPLYVI PTKLQDYLRM
                         G----RVRNL F--------- PIREAYPSQP VMIL--GFED VDVHSNVYVV EEKAKEIVSR
                         GPIVSRIRAL LTPAPLKELR HHDKIYAAMG CKISGPDLQS AIAGSELFVA HEDVEILKKR
                         GPVSTKVKML VMPKPLDEMR FMDEVKAAAG VKIIADGLDQ VVPGAPVFVV PASLDEYVKL

                         IEEELSKIKG IVVKADSLGV LESIVIPVRL ADIGPITKRD IVEAELAGEE YGVIAAFRVK
                         LRGEVKELVG VIVKADTLGT LEALLVPVKS ADVGNVSKND VLEASLTAKS LGVILAFNVK
                         VRKE-TGIEG VIIKADALGS LEALALPIKM ADIGDISKRD IVNAQTIGPL YRVILGFNVK
                         VQREIEELIG VVVKADTLGT LEALVVPVRL ADIGPVSRSD VLDAAVTRPY LGVVLAFNVK
                         AMEDMESVEG VYVQASTLGS LEALLIPVSG IGIGPVHKKD VMKAGVMLKE YATILAFDVK
                         VRKEYEEIEG VVLKTDTLGS LEALIIPIKK AEVGDVDKRD VVDASANKEL NKVVLAFNVK
                         AKLSLDDLIN LIVKADVQGS AEALTVKIIH TGVGAITESD IILASASN-- -AIVIGFNVR
                         KILTLDELLN IIVKGDVDGS VEALSVNVIH KGVGAISESD VSLAAASD-- -AIIVGFQVR
                         KKVTMLNLLK IILKADVQGS VEALKVRVVH SSAGVITETD ISFASASD-- -AIVIGFHVR
                         VESEIKTATG VILKCDTIGS LEAITVPIRM ADIGNITRRD IVEASAVKRY LGVVLGFSVR
                         VAEEAQEFIG VVVKADALGT LEAAVVLIRL ADIGDVSKRD VVEAHVVREL LGVILAYGVR
                         VVKDAASVIG VVAKADTLGT LEAMVIPVRK ADIGPVTRRD IIDASVVRPL YGVVLAFNVK
                         TKVSIDELLP VILKADVQGS LEALKVNIIH SGVGGITQSD IELASASE-- NSIVLGFNIR
                         MEAEMKSVDG VTLKCDTIGS LEAVTVPIAK ADIGPVNRRD VMGARAVKRH LGVVLAFNVR
                         KRPNFDAVLK LIIKADVQGS IEALAVEILS SEVGDISESD IRLASASK-- -ATVIGFHTS
                         VQEEVSQIDG VVLKADTLGT LEALLIPVKL ADVGHVTRND VLEAAIVSPE YGVILAFNVK
                         AKREVDSVIG VSVQASTLGS LEAFLIPVAN VAIGPVHKKH IMNASIMLPK YAILLAFDVK
                         VQSEFEKFEG VFVQASSLGS LEALLIPVSG VGLGPIFKKD VMKTLIMKPD YAIIMAFDVT
                         QKSKLENMVN IVLKADVQGS VEAISVKIIG SGVGGITETD ATLAAASN-- -AILVGFNVR
                         IRKEIEEVEG VVLKTDTLGS LEALVIPIKK AEVGDIDKRD VVEAAANREI NRLVIGFNVK
                         LINE-SKPNG ITIKAEAIGS LEAIAITVRE AQIGDITKRD IINVSTLNPL DRVIVGFNVN
                         ILEELSKISG VVAKADTLGT LDALVIPVRI ADIGNITKRD VVEASISKET LGVILGFNVK
                         VEAELAEVEG VVVKADTLGS LEAMAIPVMR AEVGDIAPRD VSIASTADPI HRTILGFNVE
                         VEEELAEIEG VVIKADTLGS LEALSIPVMR AEVGAVAPRD VRVAETAGST NQAILAFSVD
                         VEAELAEVEG IVVKADTLGS LEALVIPVMS AEVGDVAPRD VAMATTVDEK HRVLLGFNVD
                         VEAELADIEG VVVKADTLGS LEAMAVPILR AEVGDVAPRD VAVASTARPE HKVILGFNVD
                         LIHELKQTKG VYVQASTLGS LEALLVPYAG INIGPVHKKD VMKASVMLPQ YAVILAFDVR
                         VRREIEALEG VIVKADTLGS LEAMIIPIRY ADVGPVAKRD VIEAVASRKF YGVILAFNVK
                         VKREVEEVEG VIVKADTLGT LEALVIPVRM ARVGPVTKRD IVEAMTVKKE YGVILAFNVK
                         VMEEVETIDG VIVKADTLGT LEAIIIPIRI ADVGPLTKRD VIEASIVAKY YGVILLFNVK
                         VMKDATNILG VSVQSSTLGA LEALLIPVAS IAIGPIYKRH MHQVLSMKPR YAVILAFDVP
                         VESEVNSIAG VVLKADTLGS LEALEVKISI ADVGPIKKED IINANIVRPY SAAVLGFNVQ
                         ISEERKSLTG IMVRTDTLGS LEALLIPIRS ADVGDISKRD VTDASIIAPE YGVILAFNVK
                         ---------- ---------- ---------- ---------- ---------- ----------
                         IEEELSKIVG IVVKADSLGS LESLIIPVRV ADIGPITKRD VIEAELSSEE FGIIAAFRVK
                         IEEELSKVTG IVVKADSLGS LESLVIPVRV ADIGPITKRD LIEAELSAEE YGIIAAFRVK
                         VLGEIESIMG VIVKADTLGS LEALVVPIRA ADIGDVSRRD VVDASIVQPE YGVIISFNNK
                         VMKEVEEAEG ILIKADTLGS LEALAVKIKK AEVGDVTKKD VIEVASYKPL HGAIVAFNVK
                         VEGELEKATG IMVKADTLGS LEAIIIKVAM AEVGDIARKD VVNAETLPSL NRVILGFNVQ
                         VLQEVEEFEG IIIKADTMGS LEALAAKIKK AEVGDISKKD VIEASSYAPL NGLIISFNTK
                         INEEMQEIVG VSVRADTIGA LEALSIPIMR ASVGPLSRRD LIDISVIKDL FKVALCFNVP
                         VRREVQDIVG VIIRADTIGA LEALSIQVMR ATVGPVTRHD VIEAGTIKPL YSAIIAFNTP
                         VKKELEDITG LTIKADTIGS LEALAIPIRK AEVGDISQRD IIEVSAIEQY YSVIIGFNVK
                         VAEE-TKVEG VYIKADAIGS LEALAIPIRK YDTGNISRKD IIDTAAYGAV HRVILGFNVD
                         IIHEMEDIEG IYIKADTIGA LEALSIPIMR AEVGPVSRHD IIEVGTVKPL LSILLAFNTQ
                         IRSEIEAVVG VILKADTIGS LEGLVIPIHV ADVGPVTRRD VIRAAAIKPL LSVILGFNVE
                         VKSEIDEVVG VMIKADTLGS LEALVVPIRK AEVGDISHRD AVEASTVEPL YSVLIGFNVK
                         LLSEVDNIIG ILVKADTLGS LEALVIPIKS AEIGDISRRD IINASIMYEK YGVIIAFNVN
                         IRQEMEEIDG LVIKADTIGA LEALCIGVMR AAVGPVSRHD LITAETIKPL YKVVLAFNTP
                         IAKEMTEIEG LIIKADTIGA LEALCIPVMR AEVGQVSRHD VIEAETIKPL YRVLIAFNTP
                         ILSEIEDIAG VVVKADTLGS LEAVVVPIKV ADIGDVSRRD VVNAGIALRV YGAIIAFNVK
                         IRKELEEVAG IVIKADTLGS LEAVIVPIRV ADIGDVSQRD VIEAEVSKEI YGVILAFNVK
                         IMKEIEEAEG ILIKADTLGS LEALAVKIKK AEVGEVSKKD VIEVASFKPL YGVIIAFNTK
                         IESEMKSVNG VVLKCDTIGS LEAIVVPISK ADIGPVNRRD IMETRAIKRH LGVVLAFNVK
                         IESEMKSVNG VVLKCDTIGS LEAIVVPIAK ADIGPVNRRD VMETRAIKRH LGVILAFNVK
                         IESEMKSMNG IILKCDTIGS LEAIVVPVAK ADIGPVNRRD VIEAKAIKRH LGIVLAFNVK
                         IINE-SKPHG VTVKAEALGS LEAIAINIRS AEIGDITKHD VTDVSTLNPL DRIIIGFNVS
                         VMTDVSDVVG LYVMASTLGS LEALLIPVFG VNIGTIQKKD VKKASIMRPE YAVILAFDVK
                         VKEEISEIEG VIVRADTFGT LESIVVPVRK ADVGPPTHKD VVEAVLSRPI YGVILAFNVK
                         VGEEIAEIEG VIVRADTFGT LESIIVPVRK ADVGPPTHKD VVEAVLSRPA YGAILAFNVK
                         IMRQIQSVMG VIIKADTLGS LEALSIPIRK ADVGNISKTD VMEALSVRPK YGVIIGFNVK
                         VMEEIEAIEG VIVKADTLGT LEALVIPIRV ADVGPIAKRD VIEAVASKKY YGVIIGFNVK
                         TKVSFDSFLN LIIRADARGS LEAIDIRVLQ RSVGGISLAD ATLASASD-- -AVILGFNVI
                         SRSSLEELLP LIIKCDVQGS IEAISLRILH SGVGPITESD VSLAHVSS-- -AIVVGFNVR
                         VMDDLTGLKG VVVQASTLGS LEALLIPVMS IGLGPVYKRD VMKASTMLPE YAVMLCFDVK
                         VKEEIESVIG VVVKADTLGT LEAVVIPVRL ADVGPVSKND VLEASVSKPE YGVIIAFNVK
                         IQEEVSAVYG IIVKADSLGS LEAIVIPIRL ADIGPISKRD ITEAEIVAKE YGIIAAFRVK
                         IEEEIKEVDG IVLKADSLGT LEALIIPIRL ADIGPISKRD VIEASIVAKE YGIIAAFRVK
                         IEEEIKEVDG IILKADSLGT LEALVIPIRL ADIGPISKRD VIEASIVAKE YGIIAAFRVK
                         IQEEIASVAG IVVKADSLGS LEAIVIPIRL ADIGPITKKD ITEAELTLKE YGIIAAFRVK
                         RKVTLSSILN IILKADVQGS LGAILIRVLL ASPGEVTETD VDLAAASG-- -AIIIGFNTT
                         VMSDYDQVMG VGVAASTLGS LEALLIPVSY VSVGPVSKDD ITKALKSVKE YACMLVFDVK
                         VMSDLTKLKG VMVQASTLGA LEALLIPVSA IGIGTIHKRD VTKISIMNPE YATILAFDVP
                         ILSQIQSVIG VIVKADTLGS LEALSIPIRK ADVGNISKTD VMEALSVKPK YGVVLGFNVK
                         VEEEISGVVG VVVKADTLGT LEALVIPIRV ADIGPVVKRD VVQASMVKPL YAAILAFNVK
                         IEEE-SKVEG IYVKAEAIGS LEAISIKIKQ AQVGDITKRD IMDVSTLPPI NRIIVGFNVS
                         VGEEIAAVEG VVAKADTFGT LESMVIPVRR ADVGPPSHKD VVEAALSRPA YGAILAFNVR
                         VSEEVSELDG VVIKADTLGS LEALLIPVRL ADVGNVSRND VIEASVVKPE YGVILAFNVK
                         KHINLEELLN LILKADTYGS VAALKLNIVH AGVGEISTSD VMLAAAVD-- -GVILGFRVK
                         VEADITAIDG LLVQASTLGS LEALLVNVAA VGIGPLYKKD IQQILHIAPK YACVLCFNVE
                         VREEVSEVDG VVAKADTLGT LEAMVIPVRK ADVGNVSRRD VVDASIVRPL YGVVLAFNVN

                         PIGNLDT--- SKVKIIYDII YQLIDEVEYI NDVREYDSLI LPGKIKILPG FVFRRSDPAI
                         VLPEAEQEAA SGVKIFSNII YHLLDQYTWR ERLKELNQLV RPGKFMILPG FVFRRSDPVI
                         ILPDAEKEA- SKIKIFTNVV YKIIEDYKWM DEKKRRMEIT FPGKFKILPE YIFRLSKPAI
                         VLPEAEEEAS AGVKIFRSMI YKLIEDYEWV KKEKELNSLI RPGKFRILPG YVFRRSDPAI
                         VTTEARELAD MGVKIFCDII YHLFDLFKYI ENIKEADEAV FPCVLQILPN CVFNKKDPIV
                         LLPGVEEEAK YGVRIFSEII YTLIESFVWR EEERLVEALI KPGKIKLLKE FIFRRSKPAI
                         PDGNAKSTAE ENVDIRLRII YKVIDEIEAM KGMLDEEKVI GQVEVR---- QTFKVSKGTI
                         PSGAAAKMAE EGVDIRKSVI YDAIEEVKAM EGMLAKEQIT ATIEIR---- EVFNITKGLV
                         PTAKAQVLAD EKVEIRKNVI YDAINDVRVL EGMLEEQQFI GFAEVR---- AVINVPKGVI
                         VLDDAQKEAQ REVKIFNQII YNLVRSYTWV AYQREFNELP PICKFQFMKG FIFRRNDPAV
                         VDPELEYEAQ KGVRIFKDVL FRLIEDYEWV ADTIRFESLV KPGKIKILKD FIFRRSEPAI
                         VPKEVEEEAK QLVTIFQNIL YRLVEEFTWF NEEKSLSKYV RPGKIAIIPG YVFRRSDPAI
                         PTGEVKERAK KGVEIKTNVI YNLLDDVKLL GGMMSSEEQL GQAEIR---- QVINVPKGQI
                         VLPDAETESD YHVRIFSKII YSLVDGYSWV EEDALFSELT PLSRFVFLGG FVFRNSDPAV
                         VESHAEPLIK LNVKVCLDII YHAVDAIKIM TGLLDEEKNL GAAEIK---- ATFKSSQGTI
                         ILPEAEELRA ENIPVFKNII YQLLEEYLWF KEFREVESLV RPGKIRIIPG AVFRRSEPVI
                         IEESAIQAAN MKVQVLSETI YLFEEKLKHF GAIKEASICV WPCILEV--T NVFRNSNPIL
                         VDKEARDYAA EGILIFTNII YHLFDQFTHM KKLEEAGIVV WPCIAEILPQ YVFNDRNPII
                         ADASARKVIE ESLDLRYSVI YNLIDEVKAM SGMLSKQQII GLAEVR---- DVFKSPKGAI
                         VLPGVEEEAA YGVRIFLNII YSLLDNVTWR EEQKRIESLI KPCKIQLLKD FIFRRSKPAI
                         TSGDAKEAME NNAKVISNVI YSMIDDLTWL EFKKNKNNKP VPSKLVIMPD YIFRAAKPVI
                         VMPDAKEEAE LNVKIMLNII YKLLEDYFWK EEVKRMENLV WPAKFRIIPG FVFRRSDPVI
                         VLGDAKRHAD NEVRIFREVI YQLVEGYDFV EDSRKLENIT RPGRFQLLMD HTFRQNDPAV
                         VLDDARDLAE EDVKLFEDVI YQLVESYDHV TAIEELENIT RPAKFRILQD HTFRQSDPAV
                         VLPAAAENAE ESVRVFNDVI YQLVEDYEFV DAQERFDNIV RPARFRILKD HVFRQNDPAV
                         VLSNAEAELD NDVKLFEDVI YQLVEEYEHV NEMKRLDKIV RPCRFRILQD HVFRQNNPAV
                         IERDAQEMAD LGVRIFSEII YHLFDAFTYR QDYKKKHIAV FPCKIKILPQ YIFNSRDPIV
                         VLPEAEEEAK HGITIFTNVI YRLLEDFEWY KEQVELEKLV RPGKIRLLPG YVFRRSNPAI
                         VLPEAKELAE EGIKIFQNVI YRLIEEFEWL KALRELETLV RPGKIRILPG FVFRRSDPAI
                         ALPDAEELAR ENIKIFSNII YKLIDDYIWI ESEKMFESIV PPAKIKILPG YIFRRSDPAI
                         VSEEAREIAK NDIDIFENII YHLFDKFTYM NEYEQRSVAV FPVQLKMIAE SI-HSTDPII
                         ILPEAKEQAF ENIRIFTNVI YRLLEDYIYA ETRKALSELI LPAKLKMIPE FIFRSSNPAV
                         IKDEAEELAH EGVEVFSPII YRMIENFMWT SELQELADIP KPTKIEHIPE YVFKRNKPMV
                         ---------- ---------- ---------- ---------- ---------- ----------
                         PLPGLEI--- SKVKLIYDII YQLLEETKYI DEIRELDSLI LPGKIKILPG YVFRRSDPAI
                         PIPGLDT--- SKVKIIYDII YQLIDDTIYI EDLRELDSLV LPGKIKILPG YVFRRSDPAI
                         ILPSAVSEIS TGVKLFHDVI YQLTEDYAWV AAAEEIDAII RPAKIRIIPK LVFRISKPAI
                         ILPEAQKEIE YDIKVFLNII YKLVEDFTWI KKEEEFEKLI KPAIIRILPD CIFRQKDPAI
                         TLVDAKDYLQ SDIKTFNNII YKLIEDYEWQ KEQKDFEEIV RPGKVRYLPN CTFRQSKPAV
                         VLSDAKAEIE SDVKLLERII YKLVEEYEWV KEMEEINRLT KPAMIKILPN CIFRQKEPAV
                         LLPDAEAMVR VDVKIFSRVI YKLLDDYLWR DEMIRFETVV LPAKFSILPG CVFRMSGPAV
                         VLPDAVDALA SHVSIFEGVI YQLIDDYVWR DEKKQFEKLI MPAKIRILPN CVFRQSNPAV
                         VLPDAKEKAQ SDIKLFVDVI YKLIDDYKWV EEKKASEMIV KPGRFTILPD YVFRQSKPAV
                         MLPDAKDALP SNIKVFTDVV YRLIEDYQWV EDEKRRAEYA FPGKVRLLPN CVFRVSKPAI
                         LLPDAIDTLL KHVKVFQGVI YHLIDDYLWE ENTRRFEKLI MPAKIILLPD CIFRQSNPAV
                         ILPDALSEIQ LDIPVFQDVI YTLLESYEWM EEKKMLEAIV KPGCVRILPD CVFRQSKPAI
                         VHPDARDFLQ STVKVFTDVI YRLVEDYQYV KEQQEFETII RPGKFKILPG CVFRQSKPAV
                         ILPSAEDELN QNIMVFQRVI YQLTEDYLWV NSAKELASII RPSKIRIMPK LVFRHSKPAI
                         LLPDAADIVK KQMKVFSRVI YQLIDAYLWR DQQKRFENII IPAKIRIMPN CVFHQSNPAV
                         VLPDAQDLLK EMIQFFSNVI YHILEDYLWR NNLKRFEKII FPAKILVLPG CVFRQNNPAV
                         VIPSAAQELK SDIKLFQNVI YRLMEEYEWV RGIEEMEAII KPASIRLIPK LVFRQSKPAI
                         ILPSAKTILE SGVKVFSNVI YKLIEDYVWM KEIKEMESII RPVKIRILPG FVFRSSKPAI
                         ILPDAKKEIE YDIKVFENII YKLVEDYEWL KAELEMAKLT KPAVIKLLPG CIFRQKNPAI
                         ILPDAKEESE GHIKIFEKII YSLIDNYNWV SEDTAFAELT PISKFTFLKG YVFRNTDPAV
                         VLPDAKEEAD GHIKIFEKII YSLIDNYNWV SEDTAFAELI PVSKFTFLKG YVFRNTDPAV
                         VLPDAKEESE SHIKIFEKVI YSLIDNYNWV EEDTAFSELT PVSKFTFLKG MVFRNNNPAV
                         VLDDAVQEAA SDIGIITNVI YSLVDDAQWL AKRKHKSNIP VPSKIVIMPE YIFRAAKPVI
                         IDPEAEKEAA LGVEIMQDII YHLFDSFTYL KKIEEITDAI FPCELSVIND CVFNKKDPIV
                         TPPEVEKEAM SGIKIIAEIL YRIFDEYIWS QEVRTLSQLT RPGKIQILPG FVFRRSDPAI
                         VPPEVETEAQ SGVKIIREIL YRIFDEYVWS TEVKTLSQLT RPAKIQILPG YVFRRSDPAI
                         VNEDAQEIAK KGVPIFVNII YKLIEDYEWV KEEEELAKVT FPGVIRLYPD YVFRRSNPAI
                         VLPEAEEEAR HGIKLFVNII YKLIEDFEWY KEQIEFESLV RPGKIRILPG YVFRRSDPAI
                         PDDKARSLAE RGVEIRRDVI YKLTDDIRLI EGRLKRVVEL GRALVK---- QVFSISRGTI
                         AWANALTAAE TKVDIRYSII YNLIDDVKIM SGMLEREQYI GSVEIR---- QIFNITKGKI
                         VDKEAEQYAE EGIKIFNDVI YHLFDSFTYQ EKLLELDYAI FPCVLQTL-- QIINKRGPMI
                         ILPEAEEYAA ENVKIFRNVI YKLIEDYIWV KQLRELESLI RPGKIRILPG YIFRRSNPAI
                         PLSGIEIP-- EKIKLISDII YQLMDNIEYI EDIKELETIV LPGKIKIIPG YVFRRSDPVI
                         LLQGIDT--- SGVKILYEII YQLIEDIKHI NEIREFDTLI LPGKIKILPG YVFRRSDPVV
                         LLQGIDT--- SGIKILYEII YQLIEDIKHI NDVREFDTLI LPGKIKILPG YVFRRSDPVV
                         PLQGIEVP-- NNIKLIYEII YQLIDDIEYI TEVRELDSLI LPGKFRLIPG YVFRRSDPVI
                         LASGARQAAD EGVDIREDII YKLLDDIQAM EGLLDIESSL GTAEVR---- AVFPVGRGNI
                         VLPDAQKYAE NGVKIFTNII YHLQDHYVFV KECEEGKLAV FPCLIKPL-- QFFNKAEPII
                         VEREAREQAE VNVRIFTDII YHLFDQFTFM EQLTEAAIAV FPSIIKILPQ HVFNQKDPII
                         VNEDAEEVAN KGVPIFVNII YKLIEDYEWV KEEEELKNVT FPGVIRLYPD YVFRRSKPAI
                         ILPEAQDEAA HGIPVFQRIM YKLVENYQWL QETRDFEKIT PPAVVQILPG YVFRRRDPII
                         VLPEARDAMS SDVSIVTDII YKIVEDTQVM DERKKKMSMP VPSRIRILPQ YIFRASKPVI
                         VPPEVEKEAQ SGVKIVREIL YKVVDEYLWA NELKALSQLV RPGVVQLLPG YVFRRRDPVI
                         LLPEAEELAA EGVKVFQNII YHIIEEYGWV KELKEVSSLV RPAKIRILPG FIFRRSDPAI
                         VNNQARRLAE EGVDVRTSII YKLVEDLKAL EGMLEVEEVI GHGEIR---- KVFKISKGKV
                         ISADAKTFAQ NDIKIFSEII YHLTDMYAYI EDLKVRAQMV WPVEFQYLEK SLIHRSKPII
                         VPHDVEVEAM YGVKIFREIL YRLVEEFTWY KEQKTLDKYV RPGKIRILPG YVFRRSNPVI

                         VGVEVEGGII KPKFPLIGEI LQIQDKKSLD KATKGMEVAI SIKVGRQINE GDILYTDVPK
                         VGIEVLGGVV RPGYPLIGRV LAIKDDKSLD VVRTGARVAI SIEVGRQIDE GDIVYTDVPV
                         VGVRVLGGRI RVGQRILGRI KSIRSENNVL EAIMGEEVAI AIDVGRQVKA GETYYVDIPE
                         VGVEVLGGVI RPGYPVMGRI MAIKDDRSLE EARLGAAVAV SIQIGRHANE GDILYTNVPA
                         LGVDVIEGIL KIGTPICGRI ASIENHKPVD YAKKGNKVAI KIVFGRHFDM EDELVSHISR
                         VGVRVLAGEL RRGVDLIGAV RTMQKGKNVA IASAGDELAI AIEIGRQLEG DEELYVDVPE
                         AGGYVTEGTI TRDSGLRGEV DVLKRKDDVK EVSQGYECGI TIK---DIRE GDILEAF---
                         AGAVVKTGKV KRSDKARGNI NALKRKDDVK EVGTNFECGI SLV---DMKV GDMIETF---
                         AGCYVSRGLI KRDAITNGKI SSLKRKDDVK EVAEQYECGI MID---NIKE GDIIEAF---
                         FGAEIQIGRL RQKVQVIGTV HQIQEGKAIE EATTGMQVAV SIKIGRQINE GDIFYTDINS
                         VGVEVVAGEV RPGVQLVGQL SQIQDGQAIS LAKAGMKVAV SIRVGRTIHG DEELYVAVPE
                         VGVEVLGGLI KPGYRLVGVI MQIQDGKPIQ VAKKGMSVAI SIEVGRHIKE GDVLYVNVPL
                         AGCMVTEGVI NRGAKIRGNV SSLKRKDDAK EVAKGYECGV GIE---DMRV GDYIESY---
                         FGIRVDVGTL RQKTAFMGHI HQLQEKKTVK SAKAGSEVAC SVQIGRQINE GETFYTLPHS
                         YGCLVTEGTI VRNQKIRGSL SSLKRKEDVK EVKKGMECGI LLD---QAQV GDILQCY---
                         VGVEVLGGRI RPNYPLMGLI MQIRDDNVLK EALVGQQVAI SIRVGRHIDE GDILYTDIPS
                         VGVRVKEGTL RIGTPICGKV IGIKLEKDVT LAKKDDVVSV AIDIYRHFDD KKQWMSKITR
                         CGVKVLEGTM KVGCPITGRV TGIELNKPVE VGKTGEEVCI KIEYKKHFDS KDKLYSKISR
                         AGCMVTEGVV KRHNPIRGEL ESLRRKDDVN EVRNGMECGI GVK---DVRT GDVIEVF---
                         VGVKVLAGEL RRDVKLIGSV RSIQKGENIP VATEGDEVAI AIDIGRHLDG NEILYVDIPE
                         VGIKVLSGRV KVGDKLIGTI KSLRDDVNHQ FADKGSELSC AIDLNRQIFP DEDLYVDVPE
                         VGIEVLGGIL KPGSPLMGIL QQIQDGQSLK EAKPGMQVAI SVKVGRQINE GDIIYTDVPD
                         VGVEVLGGTV RNNAQVAGRV KGIQEGEDVE EARRGKRVSV AIDVGRQIEE GDELWIEIPE
                         VGVEILSGEL RRNVNVVGTL KTIQDGEDVD SARAGERMAV SIQVGRQVEE GDDLWVEIPE
                         VGVEVVSGTL KRNTPVGGIV KGIQDGEDVD EARAGNRVSV SIDVGRDIKE GDELWVDLPE
                         VGVEVMSGTI KNNMNVVGQL SGIQEGEDVS SARAGSRVSV AIDVGRQIAE GDELWIELPE
                         MGVTVEAGQV KQGTPMCGIV TSIEIHKQVD VAKKGQEVCV KIEFGRHFEA TDILVSKISR
                         VGVEVLGGVI KPGYPLMGTI HQIQDGKVIH EARAGMAVAI SIRVGRHIDE GDVLYTDIPE
                         VGVEVLGGVI KPKYPLMGSI LQIQDGQSVP EARAGQQVAI SIKVGRHIHE GDVLYTDVPA
                         VGVSILGGII RPGMPLMGEI QQIQYGQTLR EAKTGQEVAI SIKVGRHIKE DDILYSDIPL
                         IPVTVERGQL RPGTPLSGRV MSMERNRSVE IGTPGMDLAV KI-VGRQFDN SDIIVSHITR
                         FGVRVEGGTL YPKVNLIRRI HQIQDGQTLE KAENGSEVAI SIRVGKDIGK DETLYVNIPE
                         IGVRILGGEL KPRDVLLGTI QQIKLNDPVK KATKDEEVSI AVRFGRQIKK GQSLYIDMRT
                         ---------- ---------- ---------- ---------- ---------- ----------
                         VGVEVLGGII KPKFPLIGEI LGIQDKKNLD KATKGMEVSM SIKIGRQIQE GDVLYTDVPQ
                         VGVEVLGGVV RPKYPLIGEV LAIQDKKNIE RATKGMEVSM SIKIGRQVQE GDVLYTDVPQ
                         AGIEVLGGTV KKDYILIGKV ESMQDGENKP STSKGQQVAM AIKIGKDFEE GDVLYADIPE
                         CGVEVLCGTL RVGAPLMGYV REIKDGENVK EAKAGKAVSI AIDLKRHVDE GDYMYVAVPE
                         IGVHVMGGCI KPGVTLIGII KQIQENENQS IASQGKEVAV SIDAGRQINE GEIYYVDIPE
                         CGVEVLYGTL KIGSPLMGYV KEIRDQENIK EAKVGMQVPV SIDLGRNAKE NDILYVEVPE
                         VGVRVLGGTL RPKVSIAGEI KQIKLKETIG EAKEGAEVAV SIDIGRQIDV GETLYVAIPE
                         VGVRILGGKL QSGVDLAGRI KQIQANETVQ EAEAGKEVAI SIEVGRQINV DDDLYVDIPE
                         VGVKVNGGII KTNVNVAGKI KGIQSGENVG EAKVGMEVAV AIEVGRQIKE NEMLYIDVPE
                         VGVRVLAGRI RPGQTLLGKI RSIRTEDVVK ESIQGAEVAV AIEVGRQINV EDILYVDLRE
                         VGVRVLGGKL QSGINLVGRI KQIKSQDSIS EAGEGKEVAI SIEVGRQIDV GDQLFVDIPE
                         VGVQVVGGTI SHNVPLIGTI RGIQQNENIP MATVGQEVAI SIDVGRQIHE GDLLYVNIPE
                         VGVRVLGGVV RTNADVMGKI KGLQSGENIP SAKVGKEVAM AIEVGRQIKE EDVLYINVPE
                         AGVEIMSGII EKGVTLIGRV ESMEDGENLP KVSRGSQVAM AIGFEKDFEE GDVLYVDMSE
                         VGVQVMEGKL RTDVNLVGHL KTIELLENVH EAEEGSEVSI AIEIGRQADV GDILFVDLPE
                         VGVRILSGTL RTGVNLVGTL KSMQLKENIQ EAHAGDEVAI SIEVGRQFDV EDELLVGIPE
                         GGVEVLTGVI RQGYPLMGTV ESMQDGENLK SASRGQKVAM AIKYGKTIHE GDTLYVDIPE
                         TGIEVLAGKL KPGYNLIGTV GSIQDGKNIK SAKKGQKVAI SIKIGRNIEE GDILYSDIPE
                         CGVEVLYGTL RVGVPLMGIV KEIQNGESVK EAKVGEQVSI AIDLGRHIKE NDLMYVEISE
                         FGIRVDVGTL KQKIPFMGLV HQLQLKKTVT SAKAGQEVAC SVQIGRQIFE EEVFYTFPPS
                         FGIKIDVGTL KQKVPFMGII HQLQLKKTVV SAKAGQEVAC SVQIGRHIFE EEVFYTLPPT
                         FGIRIDVGTL KHKIPFMGNI HQLQHKKTVT SAKTGDEVAC SVQIGRQIFE EEVFYTFPPS
                         VGIKVISGRV KVGDTLIGTI KSLRDDVSRQ FVDAPAEVSC AIDLNRHIFP GETLYVDIPE
                         IGVRVECGQL KIGTPLFGNV VSVQSKKNFD KARKGDEVCI KICYGKHFDS TQKIYSKITR
                         VGVKVLAGTI KPGVTLVGRI MQIQKGRAIN EAAAGDEVAI SIHVGRQIKE GDILYVYVPD
                         VGVKVLAGTL KPGVTLAGKV MQIQRGKPVA EAVAGDEVAI SIQVGRQIKE GDVLYVYIPD
                         VGIEVIEGRI KPGVTLIGTI KSIKSDEFLQ EAKKGQAVAV AIEVGRHIHP GETLYVDISR
                         VGVEVLGGVI KPGYPLMGEI MQIQDGKSIP EARAGMAVAI SIRIGRQVDE GDVLYTDIPE
                         AGCYVAQGSI QRNCRIRYQL DTLRRKEDVK EVPRGMECGI RLQ---DIKQ DDVLEAY---
                         AGSYVTKGII KKGAGVRGKL KTLKRKDEVK EVREGYECGI AFE---DIRE GDTVEVF---
                         IGVDVLEGTL RVGTPICGKV ISLEIHQPVQ EVKKGQTVAV RLEWGRHVDE NDTLYSLVSR
                         VGVEVIGGVI KPGYPLMGTI MQIRDDNVLK EARAGQSVAI SIRVGRHVDE GDILYTDIPK
                         VGVEVLGGII RPKYGLIGEV LQIQDKKSVD RASKGMEVAV SIKVGRQVEE GEVLYTDVPK
                         VGIEVIGGVI RPKYPLIGEV LQIQDKKSLE RATKGMEVAI SIKIGRHINE GDILYTDVPK
                         VGIEVIGGII RPKYPLIGEV LQIQDKKSLE RATKGMEVAI SIKIGRHVNE GDVLYTDVPK
                         VGVEVLGGII RPKFPVMGEI LQIQDKKSVD RATKGMEVAV SIKVGRQIDE GEILYTDVPK
                         AGCYVQSGKI IRNRNLRGNI DSLKRKEDVR EVNAGYECGI GCS---DWKE GDIIEAY---
                         MGVDIERGTL KPGTQVCGVV ESIEVKKSIP FAKK--EVAI RIGAGRHFTE KDYLVSMINR
                         VGVEVVEGIL KVGTPLCGTV TSIESGREQE TAKKGSSVAI KIVYGRQFDA SHSLYSHLSR
                         VGVEVLEGRI RPGVTLIGVI KSIKNNDFVQ EAKKGDAVAI AIEVGRHIHP GETLYVDLSK
                         VGVRVVCGRI RSGVPLIGEI MQIKEDKVLD VVSEGAEVAI SIRVGRQVKE GDYLYSNLSI
                         VGVRVETGQI KVGDNLIGTI KSIRNDVSVR YQDAPAEVAV AIDLNRQIFP DDVLYVDITE
                         VGVRVVKGTI KPGYLLVGKI QQIQSGAPVQ EAKVGDEVAI SIAVGRQIKE GDFLYVYVPE
                         VGIEVLGGVL KPGCNVMGMV VQIRDDNVLK EARAGQQVAI SIKVGRHVDE GDVLYTSIPK
                         AGVQMLDGKA DRNGFVRGKI ESLKHKEDVS VVEAPQECGI KFA---DIHE GDELEFY---
                         IGIKVLDGTL KKGTPISGTV DSIQVQQPIE EAKIGQECAI LIKADKDFHP KDIFVSKLTR
                         VGIAVLEGVI KPGYPLIGTI MQIQDGKNIP EARKGMEVAI SIEVGRQIKE GDELYVDVPE

                         EDLEILVDMK EVIQEIIKIK RVRLFGQDVD GTMKVPYALA MVKGIGYNTA RAIVRQLGID
                         DHAIKLLDEV IVLKEIAELK KKRIANTDIP GEDTVIYGLS RIKGIGYATA LAIARKLGID
                         EHARKL-EDK EVLDEIARIK RKRIADTDLD GNRPVIYAIQ GIKGIGYRVA EGIVKDLNMD
                         QHAYKILDEL DVLREIAEIK RRRIAGVDID GDLKLPYGLA SIKGIGYTTA MAVIRMLGLD
                         RSIDILKEEW KLVVKLKNIF KIRVLNTNVD GKQKIMFALT SIKGIGRRLA NIVCKKADVD
                         RHAKVIEETK RAFKEFLEIK RKRIADTDLD GNKSLMFALT GIKGIGLRAA RCIVNELGVD
                         ---------- ----VMQEIE RTRIAGVDIP RDKRVVISLT YIFGIGRTTA QQVLKEAGVS
                         ---------- ----EEIEVK QTRIVGVDLP QNKRGEIALT YVYGIGRSSS AKILDKAGVD
                         ---------- ----EVKKVK KSRISGIDLP NNKQLKIALT SIYGIGRTRA LEVCNKSSIS
                         RQAKQLLKEK EVLDMLVAMK RKRIAGKDIE GSKKVIVAVS EIKGIGYNFA QVLTQTLNIN
                         RDARQLLHAL RALEELVEIM RVRVLNTDVD GTLRLPYALA RVKGIGVNLG YAIARAAGID
                         EHAVKLIDEV EVLEEFMKLR STHIGDTDLD GSKAVAYALA RIKGIGVSTA VAICRNLGIN
                         ---------- ----KEVEEQ ASRIAGVDLP KKKRIEYGLT YIYGIGLFTS RKILDKVGIS
                         YEAKMLLEER KVLDHIVEVQ RRRILGNDLP GEKKAVVGLR QIRGIGYGFA TAILDVLKID
                         ---------- ----EVIYHP QKRIIGIDIP AKKKLKISLT YIYGIGPALS KEIIARLQLN
                         EHVKYWLDEK LVLKEIIDIK RKRMLETDVD GELPLVYGLS EVKGLGYTFS LAICRILGLN
                         ESLDALKQDI QLLKFMKTVY KIRIYNTNVD GRRKIQYALT CVKGVGRRFA NLVCKKADID
                         ESLDLLKDDI QLLVRLKKMF NIRVCNTNLD GRRKVPYALT GIKGCGRRYA YLVCKRAGID
                         ---------- ----EIIEIQ RTRIAGINIP DHKHAVIALT SIYGVGKTRS KAILAAAGIA
                         KHAKIIEEAK KAFMEFLQIK RKRIADTDLD GNKPLVHALT GIKGIGLRMA RAITNHLGLN
                         NVVKEMKDVK TTMEELIKIK RKRIANKDIR GERRMDLGLA DINGVGERLA NILIKKLNLD
                         LHARTFLDVK MVLDEIIKIK RKRVAGTDLD GRKKLAYGLA GIKGIGYTTA VCLLRMLNID
                         KHAKILEDER EVLQMYLDKQ RRRIGQTDLD GTKTVERSLS EMNGIGRRAA RIIAQNAGIS
                         KHAKILEDER EALSMYLEKH RNRIGQTDLD GTKSVERALT ELNGIGHRAA RIIAQKADVD
                         KHAKVLDDER EALKSYLDIM RKRIGQTDLD GTKTVERALA ELGGVGRRVA RIVADEAGVD
                         KHAKILEDEL EALSGYLEKH RRRIGQTDLD GTKTVERSLT DMKGIGKRTA RIIADAAEVD
                         QSIDALKSDW QLIVELKKVF EIRVLNTNID GRRKIAFAIT AIKGVGRRYA HVVLRKADID
                         QHAVLWLDEM VVLKEIIKIK RKRILGTDIP GDLKVPYGLA LVKGIGVNLA YALCRLLGID
                         EHAKLWLDEK FVLQEIIKIK RKRIGDTDID GSLPAVYGLA KIKGIGYTTA LAILRKLGID
                         SHVKILVTSL TVLKEIIKIK SLRVAETDIA GELSLSWGLS RVKGIGYNMA IAICRILGLD
                         QSVDAVKDDV LLLASLIKVL KVRLLNTNVE GKRKVPFALR MVKGVGIRFA YLVCKKAGID
                         SHIRQLMDQK QILREFIALM RKRKLRSQVD GNAKIEYGLT QIRGVGMRFA QAIVKVGKFN
                         KHAYQLLPER EILSSLEKLK KKRIANTDLR ADTQLRNALA RIIGISHRVA SAILRATDID
                         ---------- ---------- --RIGGSDIR GDYLTVHGLT KIKGVGPRLS RIILEKTGIP
                         DDLDMLYDMI EVIRELIKIK RVRLFGQDVD GTMKVPYGLA MIKGIGYNTA RVILMKLNID
                         EDLEILFDMM EVIKELIKIK KARLFGQDVD GTMKAPYGLA MVKGIGYNTA RVILMKLNID
                         NHYKILEDEL QILDELVEIK RKRISRKDVD GKKTIENALA DIKGIGRALS RALCQVAGFD
                         SHVRELYDEK EALLRYMELM QKRVSRTDLD GNKKLIMALQ DIYGVGEAMA RAIVRVAKLD
                         SHSKVLEDEL ETLMEFVAIK RKRIQNTDLD GTSKVLYALT GIKGIGIRVS KMLARKAEVD
                         PEARKLHDEK EALSRYMELK QKRISKTDLE GKNPLEYALQ EMKGIGRAMA RAVIRVTELD
                         RHVKVLEGTV EALEEYTGIF RKRIINTDLD GTQPVQLALT GIKGIGLHAA LIIARRAGVD
                         RHVKVIESLR ETLEEFTTLK RRRVRNTDLD GTKAVHIALT GIKGIGPHTS RTITALAAVD
                         KHAKILEHEI ETLESFLEIK RKRVMNTDLP GDQPVRLALT GIKGIGRRTA NIVVEGSGID
                         TSLKEMQDDK MVLDETIEIK RKRFLNTDVD GNKSLIMGLQ AVKGVGSRVA AVVAKRTGVS
                         NHVKVIEGMK EVLEEFTSMK RKRVENTDLD GTKSVQVALT GLAGIGMHTS VSIAQMAGVD
                         KHARIIEDEI EVFEKFLEIK RKRIYNTDLD GKKQVQMALT GIKGVGRRLA RVFAVKAGVD
                         RHAKVLEDEK ETLDIFLTLK RKRIMNTDLQ GAKPVQYALT GLPGVGRRTA KLIAKGAGVD
                         RNFFAINDEI LTMEELQEIK QERITRKDVD GNSTIATALT EIRGIGKAFA IAICKVLDLD
                         RHVKVLEGTQ AVLEEFTSMK RKRVSNTDLD GTKSVRVALT GIPGVGRHTS GIITRRAAVN
                         RHVKVLEDAK EVLNEYTRLF RKRVHNTDLD GTKPVLISLT GIKGVGRHTA KFIAETAGVE
                         NHYHILKEEL DLMDKIAEIK RKRIARKDID GNKTMENALT SIKGVGKALS RAIIMSAGYD
                         KDYKILSDEQ ETLEEIVKIK RKRLARRDLD GNKNVEEAIT GIKGIGKALG KAIARVTGFE
                         NEVRKLYDEQ EALYRYMELK QKRISRTDVD GKKPLVRALQ EIYGIGEAMA KAIVRVAKLD
                         HEAKKILEEQ EIFNEIIEIQ RK--MGNDIP GAKKAIVGLT QIKGIGYNFA TAILDTLKIN
                         HDAKLLLEEQ QILNEIVEIQ RTRIVGNDIP GARKAIVGLT QIKGIGYNFA TAILDTLKIN
                         HEAKQLLEEQ EVLNEIVEIQ RKRIVGNDIP GERKMLVGLT QIKGIGYNFA TAILDTLNID
                         NVAKQLRNIM KTLDEITKIK RKRIANKDLN GERPLKLALA DLKGIGLRLS ETIAKKLDLD
                         ESIDVLKEDW KLVVQLKKIF NIRILNTNVD GKEKVIIALT AIKGIGKRMA TVICKQANVD
                         DQARQWLDEL KALEEYLKSR RKRIGDTDLD GNKQVAYALA KIRGIGIASA YAICWKLGID
                         EQARQWLDEV EALEEYLKTR KKRIGDTDLD GNKTVAYALA KIRGIGIATA YAICRKLGID
                         DDAITLLSDI KALKIIAQIK AKRVAGVDLD GNKQLRWALT AIKGIGINFA TMVCRVAGLD
                         KHVQLLLDEM VVLKEIIKIK RKRVAGTDLD GRLKVPFALA KIKGVGITFA YALCRLLGID
                         ---------- ----KIEEVA RKRLMGVDIP NDKQIQYSLT YLYGLGLYRA REVCEKLGID
                         ---------- ----ELVQEQ RQRIASVNIP DNKRLVVSLT YIYGLGSTMA AEICNKAKIS
                         RSIDTLKSDW LLLKKLKVVF GIRLLNTNVD GNIKIVYALT TIKGVGRRYS NLVCKKADVD
                         QHVHLWLDEK MVLKEIIEIK KKRIAGTDID GSLKTVYGLA EIKGVGVNLA YGICRRLGID
                         EDLQILMDMI EVIKEIIRIK RTRLFGQDVD GTMKLPYALA MIKGIGYNTA MIIIRKLNLD
                         EDLEILADMR EVIKEIIRIK RKRIFGQDVD GTMKLPYALA MVKGIGYNTA KAMILKLGMD
                         EDLEILVDMR EVIKEIIRIK RKRIFGQDVD GTMKLPYALA MVKGIGYNTA KAIIRKLGMD
                         EDLEILLDMK EVIKEIINIK RVRLFGQDVD GTMKVPYALA MVKGIGYNTA RAIVFKLGLD
                         ---------- ----EMTMKR RTRIAGVDLP RDKRVEIALT YLYGIGLSRS HEILDATGVS
                         RSIDALKDEW LFIKKLKPFF NIRILNTNID GKRITPIALT GIRGIGRRFA YIICKVLKID
                         ASIDALKEDW RLVVKLKKVF NIRILNTNVE GKRNVVFGLT KIKGLGRRFA DLICKKAEID
                         NDVIILATDI KALKMTAKVK AKRVAGVDID GHKQVRWALT GIKGIGINFA TMVLRVAGID
                         EEINRLLNEK SYLRKLMRFK MGRVAGVDLP GDKALVYALA DIKGIGVSTA QAVAKKLGLD
                         NVVKELREIM DTLEEIIRIK RKRIANKDLN GERLLPLALS DLKGIGERLG YVIAERLDLP
                         DHLKQWLDER EALDEYAQIR KNRVGDTDLE GAKAVAFALA RIKGIGISSA FAICRRLGVD
                         DHVTMWLDEY LVLREIIEIK KKRVLETDID GSLPLIYGLA EVKGLGYTFS LAITRILGLD
                         ---------- ----VIRKVK RKRIVGVELP NNKKVWVALT YIYGIGRSRS FEILKNTGID
                         PLIDLLKEDW ELVRKIKGYL KIRMLSTNVD GRRPLYLALT NISGIGRRFA YAVVRRAGLD
                         EHAITLMDEI ALLKEILKIK RSRIGDTDLD GFKPVAYALT KIRGIGISTA YAICRYLGIN

                         KRRLGELSDS ELKKIEEALS LPTWMLNRRK DYESGLDLHL VTSELIYARN DIEREKKIKS
                         PARIGYLQPD VIKRLEDAVN LPSWLYNRRK DYESGQDKHL VGAELIVARR DIDREIKIGS
                         PKKIGELSDE QIEEIRVLIE LPSWMMNHRK DYFTGEDRHI LSTELDQKQD DINRLKRIKC
                         PKKVGFLTEE EIRRLDEVLR LPKWLYNRRK DYETGKDLHL IGSELIYARR DIEREMKIGS
                         MKRAGELSAA EIDNLMTIVA IPDWFLNRQK DYKDGKYSQV VSNALDKLRD DLERLKKIRN
                         GAKLGELDDE TIEKVKKFVE LPSWLLNRRK DPYSGQDLHL LSKDVDARML DIERLIKMKA
                         ETRVRDLTEE ELGKIRDIID ---------- -------KLK VEGDLREVSL NIKRLIEIGS
                         KLKVKDWTDD QAAKIREIIG ---------- -------EYK VEGDLREIQL NIKRLMDIGC
                         PKIAKDLDND EVNRLRKVIE ---------- -------DYI VEGKLREVAM SIKRLMDIAC
                         PKRVGFLTDS ELGELEQAIA VPAWYLNRRK NMDTGSNHHM ITSDLDASSN DIEREKMVMS
                         PTRLGNLTEK QIEKIEQIAR IPAWLLNRRF DPVTGEDRHL TGADLEAIKE DIQTMMRTKS
                         PVKLGELNEE MIRKIDWAVR -PAWFVNRPK DPETGRNIHL IGADLITARN DIERERRILS
                         YKRVHELSED EAAAIRKEIQ ---------- -------NYM VEGDLRQVAM DIKALMDLGS
                         NSNIGYLTDE QVASIEKLLQ FPTWFLNRRK DLETGEDRHI FTSDIETVRN DVERERVSGS
                         PARAAELTEE EVGRLNALLQ ---------- -------DYV VEGDLRRVQS DIKRLITIHA
                         PQRVGFLSDD VVKSIEEVVR IPSWIYNRQK DYTTGQNLHL TGANLVYVKE DIEREKRVKS
                         TKRAGELSKD EVERLTTIMN IPTWFLNRQK DIKDGKYSHC LANQIDKFRE DLERLKKIRA
                         VKRAGLMTPA EIEKIVDILN IPVWFLNRQK DNKDGKDSQL IANAVERLRE DIEALKKMRA
                         EVKISELSEG QIDTLRDEVA ---------- -------KFV VEGDLREISM SIKRLMDLGC
                         AEKLGNLSDE EIEKLKKFVE LPSWMLNRRK DLYTGKDLHL LGKDVDAKKL DIERLIKIRA
                         RRQIGDLSED EVLEIRKYVE MPVWLLNHRK DVATGKNFNL LSNDLIKIND DINLMKKMRS
                         PKRTGFLSDE EISRIEKAIS LPKWMLNRRK DYETGDDIHL IGSELIKVKQ DIEREKKIKS
                         RATFGRLEDD EIDAIVEEVE NPEWLANHQ- GYYDGEITHE TGNDLETRRQ DINRLQMISA
                         RAVFGKLDDD VIERVVERVE VPEWMTNHQK DYFTGETTHE TGNDLQTRRQ DINRMKMIDS
                         RATMGGLEDD AIESVTDAVD APAWLANRQN DFYTGENQHI TGTDVETRDQ DINRMRMIRS
                         RALFGKLPEG EIDAVVDVVE APEWMANRRK DFFSGDTDHI TGSDLEKRRH DINRMKMISS
                         LKRAGELTED EVERVITIMQ IPDWFLNRQK DVKDGKYSQV LANGLDKLRE DLERLKKIRA
                         PKRIGFLTDA EIEKIEKAMA IPVWMLNRRK DYETGKDLHL VGADLIYVKR DIEREKRIRS
                         PMRLGYLSET RIRELDEKVR FPSWLYNRRK DYTTGKDLHL IGADLVYARQ DIEREKRIKS
                         PMPIGFITDQ EIEKIEELLK IPVWFLNRRK DYETGNDMHL VSSELIYARQ DIDREIRIRS
                         VRRAGTLTAE ELEKIAEIIA IPDWFLNRQR DPKTGKTEHL SSSMVDRLRE DLERLKKIRA
                         PIRFGSIPEK DLTRIEEIIA IPNWMVNRPK DLRTGKDLHV IGNVLDSVKR DIDRMKKIKS
                         EKLLGTITDN ERERIEEALY LPEWMMNRQK DPETGESTLQ LGSDLLQRKM DIDKMLRKRS
                         TIRIGFISED DLSKIDDVLS IPRFLLNRIK DPITGKDTNL IGNDLASLKN DIDRMKKTRS
                         KRRLGELNDH ELKKIEEFLS LPSWMYNRRK DLETGLDMHY VTSDLVVVRN DIEREKKIKS
                         KKRLGELTDH ELKKIEEMLA LPAWIFNRRK DIESGQDLHY VTSDLVVVRN DIEREKKLKS
                         AMQIGYLPDK DVLKLEEAVK LPEWMLNRRN DYETGETVHL IESDLTRLRD DLNRMKKTRS
                         PKLAGYLTEE EVKKIEEVLA IPSWMFNRRK DYVTGEDKHV IESDLMIKQE DINRLKRIRC
                         PAIMGYLPPE QVDRLRNALE MPVWMLNRRN DTYTGENRHL TGTDLISNKE DINLMKKIRS
                         PQQAGYLADE DVLKIESVLE IPSWMFNRKK DVYSGLDKHL IETDLVTVQE DITNMKKIRC
                         TATMGLLGDE DVAAIEEQVK VPKWMVNRPV DVYSGEPKHL YGSDLSAKED DINLMKKMRC
                         PAILGKLDDE SVGRIANAVD VPDWMVNRQK DVYTGEVRHL LGTDLTMNDD DVNRMRKMRS
                         PTKIGYLSDE EIDTLNSTIN LPSWMLNRQN DPYSGENKHL LGQDIFSLRE DVNTLKKTRA
                         LEKVGNLSEA QTDAIEKVLL APHWAVNRQS DFETGEDMHI LGVDLGVNKD DINRLKMIRS
                         PATLGLLEED VVDRIREVVS VPAWMLNRQK DVYTGEAKQL LGTDLRAVDD DVNRMRKIRC
                         PATLGKLPEE QIEALKNVIE IPAWMMNRRK DIITGVDKHV MGAEVLTLRE DLDIMKKTRS
                         PAILGYLPEE EVAKLDTAIG VPSWMLNRQK DLATGQDKHL LGTDILTFRE DINNLKKVRA
                         QAQIGYIDDE SVKQIEAVLE IPEWFLNRRN DYETGETKHL IESDLNTLRD DLNRMKMIRS
                         EELLGRLPDG DVDRIRDVVT IPAWMRNRIK DVYTGESKHI LGSDLATNDE DVNLLRKIRC
                         KVLMGKLDEA SVDRIREVVS IPVWMSNRPK DVYTGVKRHL LGADVTTVDD DINLLKKIRA
                         LQRIGYLSDE EIERLEEAIK IPSWMINRRN DYETGEDKHL IESDLECLRE DLNRMRKTRS
                         -KKIGYLSDE ELEKLEDAIE IPSWMFNRKK DYRTGENKHL IEADLETIRE DINRLKRIRS
                         EKLAGYLTDE EVKKIEEILS IPSWMFNRRK DYHTGEDKHV IEADLTAIQE DINRLKKIRC
                         TTNIGFLSEA NVESIEKLIT FPAWFLNRRK DIETGANMHL LTSDIPTLRN DIERERITNS
                         TTNIGFLSES DVQSIEKLIT FPPWFLNRRK DIETGSNMHL LTSDIPTLRN DIERERITNS
                         SSNIGHLTDE NVQAIEKLIT FPTWFLNRRK DIETGNDLHL LTSDIPTLRN DIERERVTAS
                         PQRIGELGED KIEELRKYIE IPYWMYNHRR DITTGKDFNL VSNDLDQIND DINLMKKMRS
                         PKRAGELTTE EIDNIVHIMS IPDWFLNRRK DLKEGKNIHV IANQLDYLRE DLERMKKIRL
                         PAILGALPED QINKLDWAVR -PAWFLNRRK DPETGRDLHL IGSELVAAKR DVDLMKKLKS
                         PATLGLLPED QINKLDWAVR -PAWFLNRRK DPETGRDLHL IGSELVAAKR DVDLMKKLKS
                         PMKAGYLTDE QVKKIEEILA IPRWAVNRPK DYETGRDLHL ITAKLDAIRE DIMRLRRIRA
                         PKRAGYLTDA EIQKIEQALK IPSWMLNRRK DYETGRDMHL IGAELIYARQ DIERLKRIKS
                         PSPASDISDE DVGRIAALLE ---------- -------DYL VEGPLRQVTQ NISRMREIKS
                         KKKVKVLTDQ ELISLRNIIE ---------- -------EYK VEGDLKEVTL NIKKKKDIRC
                         LKRAGELTQE ELERIVQIMQ IPAWFLNRQN DITDGKDYHT LANNVEKLRD DLERLKKIRA
                         PMRIGYLTDE EIKRIEDLLS IPSWMLNRRK DYVTGKDMHL IGAELIYVKQ DIEREKKIKS
                         KKRLGEISDE DIKKIENLLN SPNWIYNRQK DYESGADMHL VTSDLIYVRN DIERERRSRS
                         PARLGELSDA DIKKVESVIS LPSWLYNRRK DYESGLDLHL VTSDLIYVRN DIEREKKSRS
                         PARLGELSDA EVKKVESVIS LPSWLYNRRK DYESGLDLHL VTSDLIYVRN DIEREKKSRS
                         KRRLGELSDE DIKKIENYLT VPNWMYNRRK DYESGIDMHL VTSDLIYVRN DIEREKKIKS
                         PVRVKDLSDE DALKLRTYID ---------- -------NYE IEGDLRWEAM NIKRLGDIGT
                         PARAGLLTED QCNKITDLIA IPTWLLNRIN DFKDGKNYQM ASNTLDKMRE DLERLKKIKS
                         VKRAGELTAD EIEKLVAIIQ IPLWFLNRQK DFKTGKYSQV FAQNFDKLRD DIERMKKIRA
                         PMKAGYLTDE QVKKIEEILA IPAWAVNRPK DYETGKDMHL ITAKLVAWRE DVNRLRRIRA
                         PRLLGTLSEE EVEKLSAALR LPPWMLNRRK DPFLGVDRHL ITSDLLTVRN DIEFMKKIKS
                         IKKIGELKEE QLEKLREYVE LPEWLLNHRR EPVTGKNLNL VSTDLEQVQE DINLMKKIRS
                         PAPLGSLSEE QISKLDWAVR -PAWFLNRRR DPVSGRDVHL IGSELIAAKS DIDLMKKLRS
                         PTRIGYLSDE DVRKIEALVK LPSWMFNRRK DYASGKDLHL VGAELIYVKE DIEREKRVRS
                         PKRVGDLTDE EISKITKYIQ ---------- -------HFK VEGELREVER NIRRLIEIGC
                         PRRAGTLTPK EEELIVSIIQ IPVWMLNRRF DRATGQNTHW VATDLSNIRA EIERMKKMRM
                         PIRLGQLDDE TVRKLDWAVR -PGWFVNRPK DPETGRNIHL LGADLVAAKK DIDLMKKLRS

                         WRGVRHSLGL KVRGQRTRTT GRGTTVGVKR AKAKARIRLW STNVDLNYVV TQIKAIVDKT
                         WRGVRHKLGY KVRGQKTHTT GRGMTVGVKR AAANVRIWLW STNASLEQVV AQIKDIAQKT
                         YRGVRHEKGL RVRGQRTRSN GRGLTVGVSR KKRRARIRLS GADHKVDEVC NQIKKIAERT
                         WRGIRHKYGL KVRGQRTRTT GRGMTIGVRK KR-KLRIWLW STNVSLENVV EQIRNIANKT
                         HRGLRHYWGL RVRGQHTKTT GRGKTVGVSK KR-KIRITLS SKNVNLEKVC TDLVRGAKDK
                         YRGVRHARGK KVRGQRTRST GRGRTVGVVR RKRKARIKLS GLNPELDRIC SQIKEIANKT
                         YRGIRHRRGL PVRGQNSKNN ARGPRRTVAN KKKKIRIRLK AYDHILDQSA EKIVETAKRS
                         YRGVRHRIGL PVRGQSTKNN ARGRKKTVAN KKKKIRIKLK SYDHLVDKSA EKIVRTVKAT
                         YRGVRHRKGL PLRGQRTKTN ARGKRKTVAN KKIKIRVRLF SFDVILDQSA ESIVKAVQKA
                         WRGYRHMFGL RVRGQRTRTT GRGGAVGVKK VKAAARIKLT STNLTLEGVC TEIKGMTEKS
                         WKGIRHSLGL KVRGQRTRTT GRGMTVGVSR KAIIVRIKVT STNLKLEEVC REIKDIAEKT
                         WRGIRHNLGL KVRGQRTRTT GRGPVAGVQR RRTIVRIRIW GTNTSVDGLA RDITGIAKKL
                         FRGLRHRKGL PVRGQKTKTN ARGKRKTVGA KS-RIRLKLK AYDHVLDRTV AAIVEAVKRT
                         WKGYRHMFGL KVRGQRTRNT GRGGAVGVAK GGKSARVKLT SINLKLDGVC GIIMDIGKRT
                         YRGQRHRLSL PVRGQRTKTN SRGKRKTVAG KKKRIRIRLK GFDQQLDQST ANIVETAKRT
                         WRGIRHALGL KVRGQRTRTT GRGVTVGVRK KKAMVKIKIW STNVVLDDFV GKITDIVKKT
                         HRGVRHHFGL RVRGQKTKTT GRGRTVGVAG RR-KISITLT SRNPSLEKVC ADIITLAKNK
                         HRGLRHYWGL RVRGQHTKTT GRGRTVGVSR TKGNITITIT STKVAVEALC TEVKENGKKK
                         YRGLRHRRGL PVRGQRTKTN ARGPRKPIKK ---RIRIRLK AFDHLIDQAT AEIVETAKRT
                         YRGIRHAKGY KVRGQRTRST GRGQTVGVQR RKKKARIRLS GLNPDLDRIC RQIREIAEKM
                         YRGLRHEQGH KVRGQRTRSN GRGLSMGVIR KRQKARISLS GTENIVDVVC NEIKAIAKRT
                         WRGIRHSLGL KVRGQRTHTT GRGVTVGVSK KKTMARIRLW SANVSLDKVT SQIKAIAEKG
                         YRGVRHQRGQ KVRGQRTRST GREGTIGVNV EAIQARVRLA GTSPDLDSIC DDVREIADKT
                         YRGVRHKRGQ KVRGQRTKST GREGTIGVNV EAIQARVRLA GTSPDLDDIC ADVREIANKT
                         YKGIRHERGQ KVRGQRTKST GREGTIGVNV EAIQARVRLA GVDPDLDNIC GEVQEIADKT
                         YKGVRHQRGQ KVRGQRTKST GREGTIGVNV EEIQARVRLA GTSPDLDDIC DDVREIANKT
                         HRGLRHFWGL RVRGQHTKTT GRGRTVGVSK KK-RIRITLT SRNVSLEKVC ADLIRGAKEK
                         WRGIRHALGL KVRGQRTATT GRGMTIGVRK GKKKAEIKLW STNVSLNQVV EQIKAIAKKT
                         WRGLRHSLGL KVRGQRTATT GRGMTVGVSK KSRMARIKMW STDVSIEEVA KQIREIAERS
                         WRGIRHAMGY KVRGQRTHTT GRGPVVGVQK KKTIVRIRLW SNDINLNYVV SQIVDIAKKA
                         HRGVRHAYGL RVRGQHTCTT GRGKTVGVSR GK-TVRLTIT SRNAAVESVT SQLLTRARDE
                         YKGVRHRLKL KVRGQRTKST GRGLVVGVIR KKR-----MS STQLALKSVC GAIESVCANQ
                         WRGIRHSRGL RVRGQRTKAT GRSGAIGVSR KKERARIRLL STTVSLTKIC DQLTKIAEQA
                         IKGIRHSLGL TVRGQRTRTS GRGKSVGVQR RK-VARIRLM SNSHELDAIC DEMRNIADRT
                         WRGIRHSLGL KVRGQRTRTT GRGTTIGVKR SKAKARIRLW STNVDLNYVV NQIKGIVDKT
                         WRGVRHSLGL KVRGQRTRTT GRGTTIGVKR SKAKARIRLW STNVNLNYVV NQIKGIVDKT
                         YKGRRHEVGL PVRGQRTKST FRGKSVGVRR RRGKARIKLT GTDPKLAYVC DQLKRIAERT
                         YRGIRHELGL PCRGQRTKST FRGPTVGVSR RKKRARIKLS STDHVLDEIC RQIKEIAEKT
                         YKGIRHERGQ KVRGQRTRST GRGATVGVVR KKEKARIRLS GTSPKLDDVC GQVKKIAEKT
                         YRGVRHELRL PCRGQRTRGS FRGTSMGVKR KK-KARIKLS STQHELDGVC DQIKAIAEKT
                         YRGIRHENGL KVRGQRTKAT GRGKIVGVSK RRNKARIRLT GTDYKVETVC TRIREIAERT
                         YRGIRHETGQ KVRGQRTKST GRGTTVGVKR KKDKARIRLS GTDFKIEMVC DRIKEIAERT
                         YRGVRHERGL KVRGQRTKST GRGSTIGVSK KKSKARIKLS GTDPNLDGVC DQVKSIADRT
                         YKGVRHEQGQ KVRGQRTRSN GRGLTMGVSR QKARARISLS GTDPKVDSVC GQIKSISQRT
                         YRGIRHETHQ KVRGQRTKST GRGATVGVSK KK-KARIRLS GTDFKVEMVC DRIKEIAERT
                         YKGIRHELGL RVRGQRTRST GRGATVGVTR KKTKARIRLS GTNPTLDEIC NQVRGIAQRT
                         YRGLRHERGL KVRGQRTKST GRGSTVGVSR KK-KARIRLS GISPDLDGVC NQVKSIAERT
                         YKGKRHEVGL PVRGQRTKST FRGSSVGVSR TRPKARIKLT GTDPKIADVC NQLKKIAERT
                         YRGIRHETGQ KVRGQRTKST GRGTTVGVKR KKDKARIRLT GTDFKVEMVC DKIREIAERT
                         YRGIRHETGQ KVRGQRTKST GRGLIVGVKR KKAKARIRLT GTDYKVEEVC EKIKEIAERT
                         YKGRRHELGL PVRGQRTKST FRGSSVGVRR KKRKARIKLT GTDPKLAYVC DQLKKIAERT
                         YRGIRHELGL PVRGQRTKST FRGQTVGVKR RRREARIKLT GTDPKLEYVC EQVKKIAERT
                         YRGIRHELGL PCRGQRTRST FRGQTVGVSR RKKKARIKLS GTNHELDEVC RQIKAIAEKT
                         WRGYRHMYGL KVRGQCTRTT GRGGAVGVAK AGKTARVKLT SISLKLDGVC NEIMGIGKKT
                         WRGYRHMYGL KVRGQCTRTT GRGGAVGVAK AGKTARVKLT SISLKLDGVC NEIMGIGKKT
                         WRGYRHLSGL KVRGQRTRTS GRGGAVGVAK GGMTARVKLT STSLKLDGVC GEIMGIGKKT
                         YKGIRHERGL KVRGQRMRSN GRGLAIGVVR KKEKARISLS GTENIVDVVC EEIKGIAKRT
                         HRGLRHHWGL RVRGQHTKTT GRGRTVGVAK KKGRIRIALT SKNLAIEKVC SDIMKGAKEK
                         WKGVRHSLGL KVRGQRTVTT GRGATAGVTK KKAKVRIRLY GTNPDVEQVA REIVDLAKKM
                         WKGIRHSLGL KVRGQRTVTT GRGATAGVTK KKAKVRIRLY GTNPDLDQVA REIVDLAKKM
                         YRGIRHELGL PVRGQRTRSN FRGQTVGVSR KKKKARIKIA STNVSLDEVA NQIKQIAERT
                         WRGIRHALGL KVRGQRTRTT GRGMTVGVSK RRKMARIKLW SPDVSLNDVA QKIVSIAKRM
                         YRGIRHRVSL PVRGQRTKTN ARGPRKTVAG KKGVIRIRME AYDHVLDQSA RDIVDTVKAT
                         YQGLRHIRKL PVRGQNTHSN ARGKAIAIAG KKKKIKIRLK SFDHSLDQAT KEIVSAVKRT
                         HRGIRHFWGL RVRGQHTKTT GR-------- --RKIRITLT STKVQLENVS SNIVKNAEQH
                         WRGIRHALGL KVRGQRTRTT GRGLTVGVRK KRRMVKIKIW SNNIILNEFM NKITDIVKRT
                         WRGVRHSLGL KVRGQRTRTT GRGATIGVRR AKAKARIRLW SSNISLNFVV NQIRNMAQKT
                         WRGVRHSLGL KVRGQRTRTT GRGMTIGVAR KKAKARIRLW STNVNLNYVI TQIRGIVEKT
                         WRGVRHSLGL KVRGQRTRTT GRGMTIGVAR KKAKARIRLW STNVNLNYVI TQIRGIVEKT
                         WRGVRHSLGL KVRGQRTRTT GRGVTVGVRR SKAKARIRLW STNINLNFVV NQIKTLAQKT
                         YRGRRHRQGL PVRGQRTRTN ARGRRLTVAG KKKKIRIRLK AFDRLLDTSC DKIVDTANRT
                         HRGLRHFWGL KVRGQHTKTS GRGVVCGVVR KNKRVRITLT CKNLSVEKAT SEIVSRAKKT
                         HRGLRHWWGI RVRGQHTCST GR-------- KH-RIRITLT SRNVNLEKVC ADLKKGALDK
                         YRGIRHELGL PVRGQRTRSN FRGTTVGVSR RKKKARIKLA STNIALNEVT DQIKQIAERT
                         YKGVRHMLGL KVRGQRTRTT GRGLTVGVKR GKEKVRIRLS STNIDLNAVC EEIRQIAQKT
                         YKGIRHEKGK KVRGQRTRSN GRGLSIGVVR KKEKARISLS GTEHVVDRVC NEIKEIASRT
                         WKGMRHAAGL KVRGQRTVTT GRGPTAGVAK KKE-MRIRLY GTNYDLENVA REIVDIAKKM
                         WRGVRHALGL KVRGQRTRTT GRGVTVGVRK KRQMVKIKIW STNIVLEDFI GKITDIVKKT
                         YRGIRHKLGL PVRGQKTRSN ARGPRPSRIK TKKKIRIKLK AYDHLLDESA KKIVEVAKST
                         KRGIRHGLGL KVRGQCTKST GRGGALGVER KKDKIRLTIT SSKLNLQRVV GNLMGKLKKG
                         WKGIRHNLGL KVRGQRTRTT GRGLTVGVTK GKAKARIRIW GTDSQVDDLA NEIVGIAKKL

                         GISMRGPVPL PTKRLEVPVM KLPHGEGRKK WEKWEMSIHK RVIDIAADER VMRQLMRVRV
                         GVPMRGPIPL PTKRLEVPIF RLPHGEGSKH WEHWEMRIHK RLIDIEADER VLKKLMRIQV
                         GVELHGPIPL PTKRLVVPVR KAPDGEGSET WERWEMRIHK RLIDIDADER ALRQLMRIQI
                         GIRMRGPVPL PVKRLEVPVF RLPHGEGSKY WEHWEMKVHK RLIDLEADER VLRHLMRIKV
                         RLRVKGPVRM PTKVLKITTR KAPCGEGTNT WDRFELRVHK RVIDLFSSPD VVKQITSITI
                         GVELSGPVPL PTRRMVVPVR KAPDGEGSET WDHWEMRVHK RLIDISADER ALRQIMRIQV
                         GASVSGPIPL PTEKSVYTIL RAVHKY-KDS REQFEMRTHK RLIDIVPTPQ TVDALMRLDL
                         GAIVSGPIPL PTHKRIFTVN RSTFVN-KKS REQFELSSYK RLIDIYSTAK TVDALMKLEL
                         KAQIKGPIPL PTKIKKYTVL RSPHVN-KKS REQFEMRTHK RLIDILPTSA LMDSLMKLEL
                         GIKLKGPHPL PTKKLKVVTR KSPCGQGTNT YDKYEMRIHR RVIDVGADDR AIRQLMRLKI
                         GTKISGPIPL PVKKLVIPTR KSPCGEGTKT WRKHQMRIHR RLIDLGTDQR VMRQIMRIQI
                         GIKVRGPIPL PTRRLMVTVR RAPSGQGYHT YDHWEMRIHK RVVDMDADER ALRQLMRLRI
                         GADIRGPIPM PTKIKRYTVL KSPHIN-KDS REQFEIRIHA RMLDIVATPD TVDSLTKLDL
                         GVRIKGPTPL PVKKLHIATR KSPCGSGTET YEKWEMRMHR RIIDISADDK TIRRLIDLKI
                         GARVVGPIPL PTKREVYTVL RSPHVD-KKS REQFEIRTHK RLIDILPTGK TIDALKMLSL
                         GVKMNGPIPL PTKKLRIRTM KLPHGEGKKK YEKWEMRIHK RLLYIAEDER VMKQLIRVRI
                         KVKAKGPIRI PNKVLKITTR KSPCGEGTNT WDRFEMRIHK RVIHILSTQD FVKEMNTISI
                         GVQVKGPVRI PTKTLRITTR KTPCGEGSKT WDHFQMRIYK RVLTLKTTPE LVKEITSLKI
                         GAQVRGPIPL PTRKERFTVL ISPHVN-KDA RDQYEIRTHL RLVDIVPTEK TVDALMRLDL
                         GVEISGPIPL PTKRLVVPVR KSPDGEGSET WDHWEMRIHK RLIDIAADER ALRQIMRIQI
                         GVEIHGPIPL PTKKLKVPLR KSPDGEGSPT WDRWEMRVHK RLMDVDADER TLRQLMRISI
                         GVKMRGPVPL PTKRLVVPVL RLPHGEGSKH WEHWEMRIHK RLIDIASDER IMRQIMRVRV
                         GVSVSGPIPL PTKTLEIPAR KSPDGEGTAT WEHWEMRVHK RLIDLDADER ALRQLMRIQV
                         GVELSGPVPL PTKTLEVPSR KSPDGEGTAT WEHWEMRVHK RLIDIDADER ALRQLMRIQV
                         GVKVSGPVPL PTKTLEVPSR KSPDGEGTAT WEHWEMRVHK RLIDIDADER ALRQLMRIQV
                         GVNLSGPIPL PTKTLEVPAR KSPDGEGTAT WEHWEMRVHK RLIDLDADER ALRQLMRVQV
                         NLKVKGPVRM PTKTLRITTR KTPCGEGSKT WDRFQMRIHK RLIDLHSPSE IVKQITSISI
                         GVRMRGPIPL PTRRLIVPTL KLPHGEGSKK WDKWELRIHK RLVILDADER VIRQIMRVRV
                         GVEVRGPVPL PVKRLEISTL RLPHGEGTKV FDHWEMRIHK RLIDVELNDK VMRNIMRIRV
                         GVRVKGPVPL PVKRLIVSVP RLPHGEGSKV WDKWEMRIHK RLIDIEANEH VIRQIMRVRV
                         KVTIHGPVRL PTRTLKITTR KTPCGNGTNT WDTFELKIYK RIIDLHAPTE QVKKITSFTM
                         GIRKNGPIPL PTKRLRVPIL KAPSGQGTAT WAKFEMRIHK RLFEIIANER SMHLIMKIQI
                         SVRMKGPIPF PTRKVIIPVR KSPCGNGTQT WEHYEMKIHK RLIDLDADEK AMHLLMRLNV
                         GVRMRGPVHL PTRKLVVPTR KSPCGEGTQT WEKYEMRIHK RLIDIDAEER TMRQIIRLNV
                         GVNMRGPIPL PTRRMEVPVM KLPHGEGRKK WEKWEMSLHK RIIDISADER VMRQLMRVKV
                         GVSMRGPIPL PTRRMEVPVM RLPHGEGRKK WEKWEMSLHK RIIDISADER VMRQLMRVKV
                         GVDLSGPIPL PTKKLVVPTR KSPDGEGKAT WEKWELRIHK RLVGIEADER AMRQVMKVNV
                         GVDISGPIPL PTKVLRVVTR KSPDGEGSST FDRWTMKIHK RLIDIDADER ALRHIMKIRI
                         GVSISGPVPL PTKRLVVPTR KSPSGEGTAT WEHWEMRVHK RLIDIDADER ALRQLMRIQV
                         GVDMAGPIPL PTKALKVTTR KSTDGEGSSS FDRWTMRVHK RVIDIEADER TMKHIMKVRI
                         GVNMAGPIPL PTKRLIVPIR KSPDGEGTAT WDRWQMRVHK RLIDLDADER ALRQLMRIQV
                         GVNLAGPIPL PTKKLVVPTR KSPDGEGTAT WDRWQMRVHK RLIDIDADER ALRQLMRIQV
                         GVGMSGPVPL PTRKLRVPAR KSPSGDGTAT WDHWEMRVHK RLIDISADER ALRQLMRIQV
                         GVAIRGPIPL PTKRLVVPVR KSPDGEGSET WDRWEMRIHK RLIDLDADER ALRQLMRIQV
                         GVNLAGPVPL PTKKLVVPIR KSPDGEGTAT WDRWQMRVHK RLIDLDADER ALRQLMRIQV
                         GVHMAGPIPL PTKRLVVPCR KSPDGEGSAT WDHWEMRVHK RLIDLDADER ALRQLMRIQV
                         GVNISGPVPL PTKKLVVPTR KSPSGDGTAT WDHWEMRVHK RLIDIAADER ALRQLMRIQV
                         GVDLSGPIPL PTKKLVVPTR KSPDGEGKAT WEKWELRIHK RLVGIEADER AMRQVMKVNV
                         GVNLAGPIPL PTKRLVVPIR KSPDGEGTAT WDRWQMRVHK RLIDIDADER ALRQLMRIQV
                         GVNLAGPIPL PTRKLVVPIR KSPDGEGTAT WDRWQMRVHK RLIDLDADER ALRQLMRTQV
                         GVDMSGPIPL PTKRLVVPTR KSPDGEGTAT WEKWEMRIHK RLVGIEADER AMRQVMKVNV
                         GAEMSGPIPL PTKRLVVPTR KSPDGEGSAT WEKWEMRIHK RLITVEADER TMRQIMKVSV
                         GVDISGPIPL PTKVLKVVTR KAPDGEGSET YERWYMKIHK RLIDIEADER TLRHIMKVKI
                         GVKVKGPTPL PVKKLHVATR KSPCGSGTET YEKWEMKMHR RIININADDK AIRQLMRLKI
                         GVKVKGPTPL PVKKLHVATR KSPCGNGTET YEKWEMKMHR RIINISADDK AIRQLMRLKI
                         GVKVKGPTPL PVKRLHVATR KSPCGNGTET YEKWEMKMHR RIININADDK AIRQLMRLKI
                         GVEIHGPIPL PTKRLVVPVR KSPDGEGSPT WDRWEMRVHK RLIDVDADER TLRQLMRISI
                         NLNVSGPVRL PVKTLRITTR KSPCGEGTNT WDRFELRIYK RLIDLYSQCE VVTQMTSINI
                         GVQVRGPIPL PTRRLIVTVR RAPSGQGYHT FDHWEMRISK RLIDIEASER VLRRLMTIRV
                         GVAVRGPIPL PTKRLMVTVR RAPSGQGYHT FDHWELRISK RLIDIEASER VLRRLMTIRV
                         GVRMSGPIPL PTKRIRITTR KSPDGEGSAT FDRWELRVHK RLIDIEADER AMRQIMRIRV
                         GVEVRGPIPL PTKRLVVATL RLPHGEGSKV WDKWELRIHS RLILVRLDER LMKELMRIRV
                         ASIVHGPIPL PTRIERYTVL SSPFVN-KKA RQQYEIRTHK RLVDIVASAK TIEALNKLSL
                         FATINGPIPL PRKIERFTVN RSPHVH-KKS REQFEIRKHK RLLVIDPNPA VVDALSKVDL
                         NLVKKGPVRL PTKVLKISTR KTPNGEGSKT WETYEMRIHK RYIDLEAPVQ IVKRITQITI
                         GVKMSGPIPL PTKRLVVRTL KLPHGEGKKK WEKWEMRIHK RLLYIAADER VMKQLIRVRV
                         GIQVSGPIPL PTTRMEVPVM RLPHGEGKKK WEHWEMKVHK RIIDIAADER VMRQLMRVRV
                         GIEMRGPIPL PTSKLEVPIM RLPHGEGRKK WEKWEMRVHK RLIDIAADER VMRQLMRVRV
                         GIEMRGPIPL PTSKLEVPIM RLPHGEGRKK WEKWEMRVHK RLIDIAADER VMRQLMRVRV
                         GVEISGPIPL PTSRMEVPVM RLPHGEGKKK WEHWEMKIHK RIIDIASDER VMRQLMRVRV
                         NAAAVGPIPL PTKRKIYCVL RSPHVD-KDS REHFETRTHR RIIDIYPSSK TIDALMKLDL
                         QVEVKGPVRM PTKTLVITVR KSPCGEGSKT WDRFEMRIYK RIIDLTCNVP DVKTITNFRI
                         KLNVSGPVRM PTKKLKITTR KAPSGEGTNT WDRFEMRIHK RLIDLHAPSD VVKQITSISI
                         GVRMSGPIPL PTKRIRITTR KSPDGEGSAT FDRFELRVHK RLVDIEADER AMRQIMRIRV
                         GVKMRGPIPL PVKRMRVVTR RAPSGQGYET FDRFELRIHK RLIDLDADER ATRLLLRTRV
                         GVEIHGPMPL PTKRLVVPVR KSPDGEGTNT WDHWEMRIHK RLIDVDADER TLRQLMRIPI
                         GVDVSGPVPL PTKRLMVVTR KAPSGEGYHT FEHWELRIHK RLIDVEANDK VIRRLMTIKV
                         GVGMKGPIPL PTKKLKIRTL KLPHGEGKKK YEKWEMRIHK RLLYIAEDER VMKQLIRIRV
                         NSKVSGPIPL PTERTLYCVL RSPMKH-KDS REHFEKRVHK RLIDIIPSPK TIDALMRINL
                         NLEVRGPIPM PRRRLRITTR RAPCGNGTET YDHFELRIYK RVIDFQGTAE AVKQVTQIAL
                         GVKVSGPIPL PRKRLLVTVR RAPSGQGYHT YDHWEMRIYK RLIDMDADER AIRQLMRLRV

                         PEDVYIEIEL IAIVESYFKR GLVRQHLDSF NDNKLQEIID EQLKIKLGEI TPMEARLRNL
                         PSDVYIEIKS GIVFRQYIRT GLARQHLDSY NAERMQEIVD SFIKIVLGDV TPLEARLRNF
                         PDGIHIEIEL KTIVDILFKK SVVNHHIASY NDSVMQEIVD TTIKIVFGQI TPMEARLRDL
                         PEDVYIEIKQ MTVYKSFIRT GLARQHLDSF NRQEIQKIID SIVKIVFGRV TPFECRVRGI
                         EPGVEVEVTI AAVISAYFEK GLVRQQLDSF DENTMQEIVD ESYKISFGTL FPKAARLRNL
                         PRDVNIEIVL EVLARAYFTE RLVKHQIDSF NREGLQRVID EQTYVELGPL LPADARLRNL
                         PSGVDIEIKL -ARISEVLEP NLIEIQTSSY QWEGLREMFQ DILSLEFI-Y PVEESKERDV
                         PSGVEVEIKV -ASTKNPLEP DFLEVQLKSF QDEGLYKVFA ENFVLEFL-Y TIDDCIERGL
                         PAGVEVDIKQ -GRADEILDP NLIEIQLNSY EKEGLESVFR NIVALEYENF TEKECKRKGQ
                         PDDVYIEVSL TPIINDILRE GVARQHLNSY NERGLQSIID EVYKIKLGHV APMEARLRNL
                         PDDVAIEMQM TDVFRSNLEE GLVQHHLRSF NYTGLQQLVN SMVVVKFGPL YPWEARLRNL
                         PEDVKVEIEL ITLVESYVRY GLVRHQIDSF NDRKLKEIVQ EFVKVKFIVI YPMEARLRNI
                         APEVSVEVRA MSNISKQIEP NLLQLQKKSF DYSGIEKVFK SILSLEYV-Y TIRECMERGL
                         PDDVHLELFL TPVIQDILRE GIARQHLNSF DERGLQSIID EQYKIQLGYI TPAEGRLRNV
                         PAGVDIKIKA AKKKEDILDP NLVEVQIKSY KQIGLEEVFR EITILEYL-Y SPEECIRRGI
                         PPEIWMEIEI ---MRKYFEK GLVRQHLDSY EREILPSILE EFIKLVIESK TPMECRLRNL
                         EAGVDVEVIM DTVISAYFQK GLVRQQLDSF DENTMQEIID ESFSVKFGQV TPNQARIRNL
                         EPGVELEVAM FYLIDAHFKN GLVKQQLSSY NNKVRDVITS DTHTIVLTSL FPHEARLRSL
                         AAGVDVQISL GGKRPQVLDP YLLSIQLDSF QKYGLEAAFR SVSELQYV-F DVQECQIRGV
                         PKDVNIEIVL EVLARAYFTD RLVRHQLDSF NRERLQKVID EQTYVVLGLL YPVEARLRNL
                         PDGVRIEIQI KPILDAFFKE SVVNYQIDSM NYNIMQQIVD ETIKIYFGQI TPQEARLRDL
                         PEDVYIEIEL ILLAKKFIEQ GLSRQHLDSY NRTMLQEIID EQVKFKLGEI TPFEARVRNI
                         PNDVSIEIVL ETISEEYFSE RLAEHHFRSF NDRGMQQVVD EKVYVELGLL YPQEARLRNI
                         PNDVSIEIVL EAISREYFAE RLAEHHFRSF NARGMQQVVD EKVWVELGLL YPQEARLRNI
                         PNDVNIEIVL EELSESYFSE RLAEHHFRSY NAHGMQDVVT EKVWVELGLL YPQEARLRNI
                         PNDVSIEIVL EEVSRKYFSE RLAEHHFRSF NARGMMDVVE EKVYVELGLL FPQEARLRNI
                         EPGVEVEVTI AIVISSYFDK GLVRQQLDSF DEMSVQRIVE DAYLLKFEPM MPNEARLRNL
                         PEDVYIEIRL RLVMKAFIEY GLVKQHIDSY NRKELKEIVK EFYEVRIVPV TPMECRIRDL
                         PSNVYIEIQI KAIMRAYFKK GLVSQQLESY NKETMQKLIE ELYKLEFIPV TPTECRIRDL
                         PENVYIEIEI KAIMEAFIKK GITRHHIDSY NAKILGEIIM EEFKVVIKNI TPMECRHRDI
                         ESGVDVSITI LEVISSFFRK GLVHQQLDSY NDMRIPKMIE SMPRLVLQPL FPNECRLRDM
                         PESVLVEIEL MVVLKSLFDK GLVRQHLDSY NNDEMQSIVD ESFKIKFGEI TPIEARIREL
                         PDDIRIEVEL A--------- ---------- ---------- ---------- ----------
                         SRSIFVEIEL MLLFDKMVRI GLVQQHISSF NDNQLNNVVA EIYYVKLLPI YPSEARIRNL
                         PEDVYIEIQL IAIVEAYFKR GLVRQHLDSF NDNKLQEIID EQLKIRLGEI TPMEARLRNL
                         PEDVYIEIQL IVIVEAYFKR GLVRQHLDSF NDNKLQEIID EQLKIRLGEI TPMEARLRNL
                         PDNVSIEIEL KKLVDAFFDY NLVDHHIKSY NDHRIQDIID ITYTIKTGKI FPTEARLRNL
                         PDNVQIEIQF KELVDAYFKH GLIDHQIESY NDNRLQKIID EVYKVKLGPI TPMEARIRDL
                         PKDINIEIVL KELSKAYFTR KIAQHHIDSF NVQGLQKVID EQVKVKLGPL FPTEARLRNI
                         PDTVQIEIEL RVVVDAFFKN SLVKHHIDSY DDNKIQKIID EVYKVSFDEI TPMEARIRNL
                         PKDISIEIVL EVLSGAYFSE HVARHQLDSY NNFNLQKVVD EQVWVELGKL YPAEARLRNL
                         PKDIGIEIVL E-MSRAYFAE HVARHQLDSY NNHNLQKVVD EQVWVELGEL FPSEARLRNL
                         PKDINIEIVL QELSREYFTG KIVQHHIDSF NKSGLQKVID EQIYIKLGNL YPNEARLRNI
                         PDGVNIEIVL RDLIELYFKR SIVNHHISSF NDSRMQKIVD NLVEIRVGPL TPMEARLRNL
                         PKDIGIEIVL ETLSKSYFSE HVARHQLDSY NYYNLQKVVD EQVWVELGSL FPSEARLRNL
                         PKNVNIEIVL EVLYRAYFTD KLVHHHINSF NERGLQKVID EVTYVKLGRL YPNDARLRNL
                         PKDINIEIVL EILSQAYFTD KIVQHHIDSF NKYGLQKIID EQTYLKLGKL YPNEARLRNL
                         PDNVSIEIEL KSLVDSFFDY DIVDHHIRSY NDNKIQEIVD ITYTIKTGII EPSEARLRNL
                         PKDIGIEIVL E--------- -MARHQLDSF NNYNLQKVVN EQVWVELGEL FPTEARLRNL
                         PKDIGIEIVL EILSQAYFSE HVARHQLDSY NHNNLQKVVD EQVSVELGEL YPGEARLRNI
                         PDNVSIEIEL KGLVDAFFDY DLVDHHIHSY NDNRIQEIID TSYRVETGKI YPTEARLRNL
                         PDNVNIEIEL KELVEAFFDH SLVDHHIDSY NDRRLQKIID EVYEIEIGKI YPMEARLRNL
                         PDSVQIEIQF KVLVDAFFKH SLVKHHIDSY NDNKLQKIVD EVYKIKFGKI TPMEARIRDL
                         PDDVYIELSL TPIIQDILKE GIARQHLNSF DERGLQSIIN EVYKIQLGHI TPAEARLRNV
                         PDDVYIELSL TPVIQDILKE GIARQHLNSF DERGLQSIIN EVYKIQLGHI TPAEARLRNV
                         PDDVYIELSL TPVIQDILKE GIARQHLNSF DERGLQSIIN EVYKIQLGHI TPAEARLRNV
                         PDGVRIEIQI KPILDYFFKE SVVNYQIESM NHNRMQEIVD ETIKIYFGQI TPQEARIRDL
                         DPVVEVEVII TVVIGSFFGH GLVNQQIESY NDYRMQEIID EHYSLKFGNL WPQEARLRNL
                         PDTVKIELQL IALVERFIKK GLANHQIKSF NDKKLPKIVE DFLKLVLELI YPMEARLRNA
                         PDTVKIELQL IALVERFIKK GLANHQIKSF NDKRLPRIVE EFLKLVLELI YPMEARLRNA
                         PEDVTIEIEL IIVMESYWQK GLVRQHLDSY NARGLQEVVN EFFEVKFGPL YPMDARIRNL
                         PENVHIEIKV PAIMRAFFDY GLTKQHIDSY NRRDLLEIIK SYLEIVLDDV TPLECRIRDL
                         PAGVDIKIKA SGTGLGQFDP DLTALQTVSY AAHGLESVLR EITTLEYL-Y TIQECRQLRL
                         AAGVDVVIEL EGHINLVADP NLIEIQKNSY EKKGLQSILN SIANLEFV-Y DVDECSQRSL
                         EPGVDVEVVV AAVISAFFRK GLVSQQLDSF NQYTLQDIIC EDYEISFGAL YPQEARLRNL
                         PPEIWMEIEI -TVMKSFFEF GLVRQHLDSY NRHLLPEIIS EHRKLLIKTV TPLECRLRNF
                         PDDVYIEIEL IAIAESFFKR GLVRQHLDSF NDNKLQQVIY EQLKIKLGEI TPMEARLRNL
                         PEDVYIEIQL IKVIEAYFKK GLVRQHLDSY NDNKLQEIID EQLKVRLGEI SPMEARLRNL
                         PEDVYIEIQL IRVIEAYFKK GLVRQHLDSY NDNKLQEIID EQLKVRLGEI SPMEARLRNL
                         PDDVYIEIEL IEIVKSFFKR GLVRQHLDSF NDNKLQQIID EQLKIKLGEL TPLEARLRNL
                         PAGVDIEVKL ---NLATTMP DLIEIQHASF HWEGLIEELN SFLELHFL-Y DVDESKRRDA
                         DPGVEIELTM TKIIDEYFKN GLCSHQIKSY NHS-LPLIME DFYTLTFDKI YPMMARISDL
                         EPGVEVDVTI NAVISAYFEK GLVRQQLDSF DENTMQELVD DSFEVKFGNM FPHEARLRNL
                         PEDVTIEIEL ILVMESYWKK GFVRQHLDSY NAHGLQDVVN EFFKVKFGPL YPMDARIRNL
                         PPTVRVEIEV IRVVKAYVDL GLVRQHLDSF NARGLQEIVD EVVEIKFGAL TPMIARLRNI
                         PDGVQIEIQI KEIVDAYFKY GIVNHQLDSM NSSVMQQIVD ETIRIYYGQI TPNEARLRDL
                         PDTVKIELQL IALVKAFIRR GIVDHQIRAF NDRKLPKIIE EMLKVAIEVI YPMEARLRNA
                         PPEIWMEIEL -LVMKKYFEK GLVRQHLDSY DRELLPEMLK EFVKITIVRK TPMECRLRNL
                         PAGVDVEIKL -GKSREPLPP DLVEIQKSSY RREGLLEVLK KFFALEFV-I DPLECKAKGL
                         EPDVHVEVSV IMVISKFFER GLVKQQLKSY NSNCVDSVLD DKIHISFGQL TPMISRLRSL
                         PENIKIEIEL VELVRAFIRG GLVRHQIDSF NDKKLQEIVN ENLYIKLEIL YPMEARLRNL

                         TYAAPIYLTM IPVEVYIGDL PIMLKSVADP TAEIGEDPKD PGGYFIINGT EKVIVTQEDL
                         TYSAPLFLQM KLVEVKVGDF PIMVKSVIDP LSEAGEDPND PGGYFIINGS ERVVVAQEDL
                         SYLAPLYLKI KVLMVKIGDF PVMVKSKICT LHYVGEDPDD PGGYFIIGGS ERVLVSLEDL
                         TYSAPLMVEM TIVEVKIADF PVMVKSVLDP LSEMGEDPGD PGGYFIINGS EKVIVAQEDL
                         TYSAPLYVDV TKRKVFIGKV PIMLRSSYCT LFELGECPYD QGGYFIINGS EKVLIAQEKM
                         NYAAPIYLEC TVYIVQIGML PVMVKSKICN LNIAGEDPYD PGGYFIINGT ERALVTLEDL
                         TYSAPLRVKV RLIDVFMGDF PIMTDT---- ---------- --GTFIINGA ERVIVSQLVR
                         TYSVPLKAKL KLYDVFLGPI PYMTDK---- ---------- --ATFVINGA ERVVVSQLHR
                         SYEAVLKVRL NLQDVYMGTI PLMTER---- ---------- --GTFIINGA ERVVVSQIHR
                         TYASPVMLEC SVVFIHIGDM PVMVKSNTCI LHEFGEDPRD PGGYFIINGS ERVIVGLEDL
                         TYEAPIYIKM SIYNVWVGNI PVMVKSDICP LSAHGEDPQD PGGYFIINGS ERVIVGIEDL
                         TYAAPMRLKV MLYTVPLGDL PIMVKSKYCN LYKKLEDPND PGGYFIINGS ERVVVSQEDL
                         TYSVNLKMKI RLTEIYIREI PLMTDR---- ---------- --VSFIINGV ERVVVNQLHR
                         SYSAPVMMEA SVVFVHIGDI PTMIKSSACV LHEQGEDPND PGGYFIINGS ERVVVGLEDL
                         TYSVTLKVRF RLTEVYMGTI PIMTDK---- ---------- --GTFIINGA ERVVVSQVHR
                         TYATPIYVSV RIEELKLMDL PVMLKSSIDP LSENGEDPRD PGGYFIINGS EKVIVAQEDL
                         TYSAPLFVDI TKTRIFIGKV PIMLRSQYCM LNTMGECSFD QGGYFIINGS EKVLIAQEKM
                         TYSCQLEVKA KDTKIDIASI PSMLKSDVCR LKNKDECSFE QGGYFIIKGS EKVVIAQEKM
                         TYSAPLRVKL RLVEVYMGEI PLMTDN---- ---------- --GTFVINGT ERVIVSQLHR
                         TYASPIWLKC QVVWVKIGML PVMVKSKICN LYKFGEDPLD PGGYFIINGS ERALVTLEDL
[truncated: 629,256 more chars]
