# Supplementary material for: Lokiarchaea are close relatives of Euryarchaeota, not bridging the gap between prokaryotes and eukaryotes
Source: PLoS Genet. 2017 Jun 12;13(6):e1006810. doi: 10.1371/journal.pgen.1006810 (PMC5484517; doi:10.1371/journal.pgen.1006810)
Supplement: S1 Dataset — Concatenated alignments used in this study: the 6 AU-relevant Woese’s proteins (phylip format), the 25 AU-relevant eocyte proteins (phylip format), the 36 universal markers (phylip format) used for the Lokiarchaea analyses, the 34 universal markers (phylip format) used for the Thorarchaea analysis, and the two DNA-dependent RNA polymerase large subunits with the new dataset (fasta format) and with the Asgards archaea (phylip format). The positions of each individual markers within the concantenations are indicated within a text file. The alignment of EF2 performed with PRANK is included (fasta format). (ZIP) [file pgen.1006810.s040.zip › Dataset S1/Combine_6_AU_relevant_Woese.phy]

81   1857
Acidianus_hospitali      EKIIKGVKFG ILSPDEIRII TSEVYDEDGT PIEGSVMDPR LGVIEPGQRC PTCGNPGHFG
Acidilobus_saccharo      RYTISGIRFS LLSPREIRVI RPEIYEVDGS PVMGGLRDPH FGAIEPGERC PVCGNPGHFG
Aciduliprofundum_bo      TKRINSIKFA LLSPEEIRVI TADTYDDDGF PIDKGLMDLH MGVIEPGLRC KTCGGPGHFG
Aeropyrum_pernix         TNLLDKILFG VLSPHEIRVV RGDLYEADGT PVSGGLRDPH FGAIEPGERC PVCGNPGHFG
Arabidopsis_tha          VSKVRVVQFG ILSPDEIRVE HSETTE-KGK PKVGGLSDTR LGTIDRKVKC ETCMAPGHFG
Archaeoglobus_fulgid     PKRISAIKFE VLSPQEIRII TPETYDDDGF PIDGGLMDTR LGVIDPGLRC KTCGGPGHFG
Bacillus_subtilis        VNNFEYMNIG LASPDKIRVK KPETINYTLK PEKDGLFCER IRVRYKGVVC DRCGVRERMG
Bacteroides_thetaiota    KSNFSKISIG LASPEEILVL KPETINYTYK PERDGLFCER IRIRYKGIVC DRCGVRERMG
Borrelia_burgdorferi     IKDFERIKIK IASPDQIRVK KSETINYTLR PEKDGLFCER ISVRYKGIIC DRCNVRERMG
Ca_Nitrososphaera        AKILGGIKFS VWSPTEVRIT APETYDEDGM PVQGGLMDNR LGTLEPGQKC ATCGNPGHFG
Caldiarchaeum_subte      AASVAGIRFG ILSPDLIRII SPDTYDEDGL PIPTSVMDPR LGTLEPGQRC KTCGNPGHFG
Caldivirga_maquilin      LKVIKEISFN VLSPDLIRVT TSETYDEAGN PVKGGLMDRR LGVDEPEARC ETCGNPGHFG
Campylobacter_jejuni     PRDFEAFQLR LASPEKIKVK KPETINYTLK PERDGLFCAK IKMRFKGVKC EKCGVRSRMG
Cenarchaeum_symbios      VKSISAIRFS VWSPHEIRIT APETYDEEGM PVQGGLMDGR LGTLEPGQKC LTCGNPGHFG
Chlamydia_trachomatis    EGLFDKLEIG IASDVTIRIK KPETINYTFK PEKGGLFCEK IKIKHKGIVC DRCGVRERMA
Desulfurococcus_kam      TNRISRIKFG ILSPDEIRIF SSEVYDNDGS PIDGGVMDRR LGAIEPGETC PICGNPGHFG
Dictyostelium_dis        LRKVKRVQFG ILSPDEIRVE HPETYE-NGK PKAGGLLDPA MGTIDKTQRC QTCSGPGHFG
Entamoeba_histolytica    TKRVKQIKFT LLSSEQIRIT ESTSVSSDGK PVLGGLADPR MGPFEKGEEC QTCRGPGHFG
Escherichia_coli         TEEFDAIKIA LASPDMIRVK KPETINYTFK PERDGLFCAR IRLKHRGVIC EKCGVRERMG
Ferroglobus_placidu      PKRISAIKFE VLSPQEIRIF TPETYSDDGY PIESGLMDPR LGVVDPGLRC RTCGGPGHFG
Ferroplasma_acidarm      SKRIEKIKFA LLSPDEIRVI TPDTYDDDGY PIERGLMDLH MGVIEPGLKC ATCGGPGHFG
Fervidicoccus_fonti      QKKIKGIKLS VLSPDEIRII TAETYDDDGL PIQGGVMDPR LGVIEPGQKC PVCGNPGHFG
Halalkalicoccus_jeo      PKQIDRIDFG LMDPEEYRII TADTYDDDGF PIDMGLMDPR LGVIDPGLEC KTCGKNGHFG
Haloarcula_marismort     PQEIGQLSFG LMDPEEYRVI TADTYDDDGF PIDMGLMDPR LGVIDPGLEC KTCGKNGHFG
Halobacterium_NRC        PKEIGEISFG LMDPEEYRVI TADTYDDDGF PIDMGLMDPR LGVIDPGLEC KTCGQNGHFG
Haloferax_volcanii       PKEIGSIQFG LMDPETYRVI TADTYDDDGY PIDMGLMDPR LGVIDPGLQC RTCGQNGHFG
Homo_sapiens             LRTIKRVQFG VLSPDELKIK YPETTE-GGR PKLGGLMDPR QGVIERTGRC QTCAGPGHFG
Hyperthermus_butyli      EKIIREVKFG ILSPDEIRIV TSELYDEDGR PIPGGLMDPR LGAIAPGQIC PTCGNPGHFG
Ignicoccus_hospital      DKIIKEIKFG ILSPDEIRVV TDQAYDEAGM PVEGGIMDPR MGVTSPGQRC PTCGNPGHFG
Ignisphaera_aggrega      EKVIKGIKFG ILSPDEIRIV SPETYDEDGT PISGSVMDPR LGAIEPGQTC PICGNPGHFG
Leishmania_infant        LQKVHEVQFE VFKEAQIKIE HAKSYE-HGQ PVRGGINDLR MGTTDFEYSC ETCGLPGHFG
Loki1                    TKMIEKIKFG LLSPNEIRII TADTYDEDGL PIPSGLMDQR LGTIEPGQRC QTCGNMGHFG
Loki2                    ---------- ---------- ---------- ---------- ---------- ----------
Loki3                    LKKISQIQFG ILSPEEIRIL TPDTYNEDGS PVESGLMDRR LGTIEPGMRC RHCGNTGHFG
Metallosphaera_cupr      EKIVKGIRFG ILSPDEIRII TADVYDEDGT PIEGSVMDSR LGIIEPGQKC PVCGNPGHFG
Metallosphaera_sedu      EKIIKGVRFG ILSPDEIRII TADVYDEDGT PIEGSVMDSR LGIIEPGQKC PICGNPGHFG
Methanobacterium_AL      LKKISQIDFG LMSPENIRIV TPDTYDEDGY PIEAGLMDPR LGVIDPGLRC RSCGSQGHFG
Methanocaldococcus_j     PKEIGEIMFG LLSPDYIRIV TPDTYDEDGY PIDGGLMDTR LGVIDPGLVC KTCGGPGHFG
Methanocella_paludi      PKRIRKIKFG LLSPAEIRVI TADTYDDDGY PIDMGLMDPR LGVIDPGLRC KTCGGPGHFG
Methanococcus_marip      PKEIGDITFG LLSPEQIRIV TADTYDDDGY PIDGGLMDTR LGVIDPGLVC KSCSGPGHFG
Methanocorpusculum_      PKRIGKIEFG ILSPKAIRVI WPDTYDDDGF PYPKGLMDPS LGVIDPGLRC KTCGQPGHFG
Methanoculleus_mari      PKRVGRIEFG LFSPKEIRII WADTYDDDGF PYPQGLMDLN LGVIDPGLRC KTCDQPGHFG
Methanohalobium_eve      PKRVGEIRFG LLSPREVRII TADTYDDDGY PIDMGLMDMR LGVIDPGLIC KTCGSPGHFG
Methanomassilii_MlumB10  SKRIGSIKFS TLSPDEIRVI TADTYDDDGF PIDMGLMDPH LGVIEPGLRC KTCGNPGHFG
Methanoplanus_petro      PKRVGKIEFG LLSPKDIRII WADTYDDDGF PYPQGLMDLH LGVIDPGLRC KTCGNPGHFG
Methanosaeta_thermo      PKRIGKIRFG LISPQEFRVI TADTYDDDGF PIEMGLMDPR LGVIDPGLRC RTCGGPGHFG
Methanosarcina_aceti     PKRIASIKFG LMSPKEIRII TADTYDDDGF PIDMGLMDTK LGVIDPGLRC KTCSGPGHFG
Methanosphaera_stadt     IKKVSEIDFG LMSPEVIRIV TPDTYDEDGY PIESGLMDPR LGVIDPGLKC RTCGSQGHFG
Methanosphaerula_pa      PKRIGKIEFG LLSPKEIRII WADTYDDDGF PYPQGLMDLS LGVIDPGLRC KTCDQPGHFG
Methanospirillum_hun     PKRIGKIEFG LLSPKEIRII WADTYDDDGF PYPQGLMDLH LGVIDPGLRC KTCSQPGHFG
Methanothermobacter_     LKKISQINFG LMSPEDIRIV TPDTYDEDGY PIENGLMDPR LGVIDPSLRC RTCGAPGHFG
Methanothermus_ferv      LKKIKEIEFT LMSPEEIRID TPDTYDEDGY PIEGGLMDPR LGVIDPSLRC KTCGLPGHFG
Methanotorris_igneu      PKEIGEIIFG LLSPEHIRIV TADTYDDDGY PIDGGLMDTR LGVIDPGLVC KTCGGPGHFG
Nitrosoarchaeum_kor      IKTIDAIRFS VWSPTEIRIT APETYDEDGM PVQGGLMDGR LGTLEPGQKC LTCGNPGHFG
Nitrosoarchaeum_lim      IKSIDAIRFS VWSPTEIRIT APETYDEDGM PVQGGLMDGR LGTLEPGQKC LTCGNPGHFG
Nitrosopumilus_mari      VKAIDGIRFS VWSPTEIRIT APETYDEDGM PVQGGLMDGR LGTLEPGQKC LTCGNPGHFG
Picrophilus_torridus     SKRIKDIKFA LLSPDEIRVI TPDTYDDDGY PIDKGLMDLH MGVIEPGLRC ATCGGPGHFG
Plasmodium_falcip        LKRVKRLELG VLDPEIIKIV NVDIYK-DGF PREGGLNDIR MGTIDYRTLC GTCNMPGHFG
Pyrobaculum_aerophil     KKVIKSIKFG VLSPEMIRVT TSEVYDEGGL PVRGGIADRR LGVAEPGSRC ETCGQPGHFG
Pyrobaculum_calidif      RKIIKSIRFG ILSPDMIRVT TSEVYDEGGL PVRGGIADRR LGVSEPGARC ETCGQPGHFG
Pyrococcus_furiosus      KKVIGSIEFG ILSPQEIRVT VPDTYDDDGY PIEGGVMDKR MGVIDPGLRC ETCGGPGHFG
Pyrolobus_fumarii        EKIIKEIKFG ILSPDEIRIT TDQLYDPDGR PIPGGLMDPR LGAAIPGQRC ETCGNPGHFG
Rhodopirellula_baltic    INDYASVRIS LARPQDIKVK KPETINYTYR PEKDGLFCER IGMKYKGMIC DRCGVRKRMG
Rickettsia_prowazekii    TQQFDQIRIN IASPDQVRVT KPETINYTFK PEKDGLFCAR IRMKNRGITC EKCGVRERMG
Saccharomyces_cerevis    LRTVKEVQFG LFSPEEVRIR FPETMDEQTR AKIGGLNDPR LGSIDRNLKC QTCQEPGHFG
Staphylothermus_mar      PTRISAIKFG ILSPEEIRII TSEVYDNDGA PIDGGVMDRR LGAIEPREVC PVCGNPGHFG
Sulfolobus_acidocald     EKIIRGVKFG VLSPNEIRII TSEVYDEDGT PIEGGVMDPK LGVIEPGQKC PVCGNPGHFG
Sulfolobus_islandic      EKNIKGIKFG ILSPDEIRII TPDVYDEDGT PIEGSVMDPR LGVIEPGQKC PTCGNPGHFG
Sulfolobus_solfatari     EKNIKGIKFG ILSPDEIRII TPDVYDEDGT PIEGSVMDPR LGVIEPGQKC PTCGNPGHFG
Sulfolobus_tokodaii      EKIIKGIKFG ILSPDEIRII TSEVYDEDGT PIEGGVMDPR LGVIEPGQKC PTCGNPGHFG
Synechocystis_PCC        EPRFDYVKIA IASPERIRVT KPETINYTLK PEMDGLFCEK IRVRHRGIVC ERCGVRHRMG
Tetrahymena_ther         TAKVNGVHFS ILSEKEIEIK N---FENGNK EDEGFINDKR LGTTSKD-AC KTC-NPGHFG
Thalassiosira_pseudo     LRRIKKLQFG IINPEELRVT RYETYM-SGQ PVYGGVNDPR LGDLHDKSD- -----PGYFG
Thermococcus_kodakar     KKVIGSIEFG ILSPQEIRIT VPDTYDDDGY PIEGGLMDKR LGVIDPGLRC ETCGAPGHFG
Thermofilum_pendens      PKIVAGIKFG ILSPEMIRIE TSELYDEEGF PIPGGLMDRR MGSIEPGAVC QTCGNPGHFG
Thermoplasma_acidop      SKRISSIKFA LLSPDEIRVI TADTYDDDGY PIEHGLMDLH MGVIEPGLRC ATCGGPGHFG
Thermoproteus_uzoni      TKVIKDIKFG ILSPDLIRIT TSEIYDEGGL PIRGGLMDRR LGVAEPGARC ETCGQPGHFG
Thermosphaera_aggre      VNRVSEIRFG LLSPEEIRII TSDVYDNDGA PIDGGVMDKR LGAIEPGETC PVCGNPGHFG
Thermotoga_maritima      KRKIKAIQIK IASPEVIRVK KPETINYTFK PERDGLFCER IGKKYEGTVC ERCGVRKRMG
Trichomonas_vaginalis    SCLVGSIDFG LFDPEKIEIT ENQMMD-KGE YVKGGLSDLR MGTQTRERLC DTCGRPGHFG
Vulcanisaeta_distri      LKTIKAIKFS ILSPDVIRIT TSETYDEAGR PMVGGLMDRR LGVVEPGARC ETCGNPGHFG

                         HIELVKPVIH VGFVKLLRAT CRRCGRIKLE KSSMKHCGEK LKIKLEKRLT PVDIRDRLER
                         KIDLARPVVL PHLGDLLQST CRSCGRILIP KEASSHCGAK YKIKFIKRLT PSDVRERLEK
                         HIELAMPVIH VGFVKYLDAT CRECGRIKLK DDASSHCGAE KKITLDKKLT PKEIRERLER
                         KIELARPVLI PHYTDILQAT CRVCGRITLP KEAAQHCGKP YKVVYIRKLT PSEIRERLEK
                         YLELAKPMYH VGFMKIMRCV CFNCSKILAD DACKNGCGAQ PKLTIEGTLG ADRVLSVLKR
                         HVELAAPVIH VGYAKLLNGT CSECGRILLK RLTKAHCGAE LEVKFDKRLT PKDVREWLEK
                         HIELAAPVSH IWYFKVLDMS PRALEEVIYF -----SMGAE IHKLLQDGQR RTRAIKRLEV
                         HIQLVVPVAH IWYFRLLGLP TKKLDSIIYY -----KMGAE IYDLLARQQR KNEALKRLQV
                         HIELAAPVAH IWYYKLLDIT ASSLNSILYY -----SMGAE IKTLLENDKT DKKLLRRLEI
                         HIELAEPVLH IAFVDLLLIS CRSCNRIKLE ERAKKHCGKE YDLIFTKRLL PITIRERLSH
                         RIELPVPVIH VGFAKLLKST CRSCGRILLP QKAMNHCGEK LKLELEKKLN PSTVRARLER
                         RIELVRPVVH PEFVKILRAT CPNCGRLKLT KKAAAHCGAP PKIRLDKRLD PVSIREWLEK
                         HIELVTPVAH IWYVNLLGVK MKDLERVLYY -----RMGGE VRDLLANEAK KKTIIKRLKV
                         HIELAEPILH IAFIDLLLGM CRSCSRLKVP DRAKKHCGKT YELIFTKRLL PITIREKFSQ
                         HIELAVPIVH IWFFKVLGMT ASDLERVIYY -----KMGGE VYDLLKSQQA RMKLAKRLKI
                         HIELAKPVIH AGFAKYLKAT CRNCGRLKIP RRASTHCGAK YKVKLEKKLT PSEVRGRLEK
                         HIELAKPVFH IGFIDILRCV CYHCSKLLTD DCCKNGCGNV PKITKEDVLS AERVLNILKR
                         YIELTQPVYN AIYMKVLKCV CPICKRIYCH FIHKNPCNGP VDYELPKDFK PRDALAIFKD
                         HIELASPTAH IWFLKLLDMP LRDIERVLYF -----KMGAE IQALLKSETK RKKLTKRIKL
                         HIELAAPVIH VGYAKLLNGT CRECGRILLK RVTKAHCGAD IEVKFEKKLT PKDVRERLEK
                         HIELAMPVVH IGFIKMLDAS CKECGRIKLT DVAIQHCSSE PKVILDKKIT PKEIRERLER
                         HIELAKPVIH IGYVKLLRGT CWKCGRILLP QKASKHCGAA RKIKLERKLA PDEIRNRLSN
                         NIELAAPVIH VGFTKLLRGT CRECSRLLLT RQARKHCGEV FDIQHEKKLM PSDIRDWFED
                         HIELAAPVIH VGFAKLLRGT CRECSRLCLD RQARKFCGEK YDIKHEKKLM PSDIRDWFED
                         HIELAAPVIH VGFSKLLRGT CRECASLLLT REARKHCGEV YDVKHEKKLM PSDIRDWFED
                         HIELAAPVIH VGFTKLLRST CRECGRLSLT RQARKHCGSP HDIKHEKKLM PSDIRDWFED
                         HIELAKPVFH VGFLVVLRCV CFFCSKLLVD DLCKGGCGRY PRIRRSGLLS PERVHEIFKR
                         RIELVRPVIH VGFAKVLRAT CRQCGRLLLP RKAAKHCGTR YKIVFEKQLN PLEIRSRLER
                         YIELVKPVIH YEFVPALRAT CRVCGRVKLS KKAAKHCGAK YKIKLEKYLN PEEVRSRLEN
                         HIELALPVIN VLYVKLLRAT CANCGRIKVS KKAIKHCGAK PKIKLEKRLN PLTVRSRLER
                         YVELAEPIFN INVFDALKCV CKYCGALLMD KRSKDGKGRQ RIGRFAGVWH AENARQVLDR
                         HIELARPVIH VGYAKVLRSI CSECSRLMLT KQARKYCNAK KKIIIEKRIT PIEIVERLKK
                         ---------- ---------- ---------- ---------- ---------- ----------
                         IIELARPVIH VGYAKLLKST CRVCARILLD KEARKHCQSE FKVKYEKKLT PTDIQERFER
                         HIELVRPVIH VGFVKLLRST CKRCGRIKIN KASMKHCSEK LKIKLEKRLT PLDIRERLEN
                         HIELVRPVIH VGFVKLLRST CRRCGRVKIS KTSMKHCSEK LKIKLEKRLT PSDIRERLER
                         HINLARPVIH VGFADILRST CKDCGQVLLT AVA-RSCGEE EDVKIDKKLT ASEVRERLEA
                         HIELAKPVIH IGFAKILKAV CPHCGRVAIS KEASKHCGEI YDIKFEKTLT PSDVREILEK
                         HIELASPVIH VGFARILMTT CRRCGKLMLD KDA-KYCGEE KEIKFEKKLM PTDVRDRLEM
                         HIELSKPVIH IGFAKILKAV CPHCGKVTIT KEAAKACGEV ADVKYDKQLT SSEVREILEK
                         HIDLAKPVIH VGYTRLLRVT CRDCGRLLLD KDIKKYCGDQ FKINFEKKLT SADIRERLEK
                         HIELAKPVIH VGYTRLLRVT CRSCSRLLMT KDIKKHCGEQ LKINFEKKLT PADIRARLER
                         HIELVAPVIH VGFNKSLRSI CRNCSNFLLE KEARKHCNEE VEIKFEKKLT PTEIRERFEN
                         HIDLAMPVIH VGLVKLLQST CRSCGRLLMT KDASKHCGQV GKITLDKKLT PKEVRERLER
                         HIELAKPVIH VGYTRLLRVS CRECGRLLLS KDIKKYCGEQ LKINFEKKLT PADIRARLEK
                         HIDLVAPVIH VGFAKILRAI CRECSKLMLS AEARKYCGAP REIKFERKLT PSDIRDRFER
                         HIELVAPVVH VGFNKLLRAT CRKCSRLLLE KEASKYCNEE LEIKFEKKLT PTEIRDRFEN
                         HINFARPVIH VGFADILRST CRKCGRVLLT LAA-KHCEEE IEIKIDKKLT ASEVRERLEM
                         HIELAKPVIH VGYTRLLRVT CRECGRLLLS KDIKKHCDEQ LKINFEKKLT PADIRARLEK
                         HIELAKPVIH VGYTRLLRVT CRECGRLLLS KDVKKHCGEQ LKINFEKKLT PADIRARLEK
                         SINLARPVIH VGFADILRST CRKCGRVLLT AEA-RHCEEE EEIKLDKKLT PSEVRERLER
                         RIELARPVIH VGFADILRST CRKCGRILLT ETA-RHCNEK KEIKLDKKLT PTEVRERLEK
                         HIELAKPVIH IGFAKILKAV CPHCGRIAIN KEAAKHCGEI YDIKYEKLLT PSDVREILEK
                         HIELAEPVLH IAFIDLLQST CRSCARLKVP EKAKKHCGKT YELIFTKRLL PITIRERFTQ
                         HIELAEPILH IAFIDLLQST CRSCARLKVP EKAKKHCGKT YELIFTKRLL PITIRERFSQ
                         HLELAEPVLH IAFIDLLQST CRSCARLKVP EKAKKHCGKT YELIFTKRLL PITIRERFSQ
                         HIELAMPVVH VGFVKMLDSS CKVCGRIKLT DLASSHCGSE PKTIIDKKIT PKEIRERLER
                         HIELAKPMYH YGFMNVLRCV CYHCGRLLCN ELCLGDCGCV PKYSREGKLS AEEALEILKK
                         HIELVKPVIH VGFARVLRAT CPNCGRIMLR KKATEHCGYK NKVRFERKLD PEVLRERLSK
                         HIELVKPVIH VGYARVLRAT CPNCGRIMLK KKAAEHCGYK NKVRFERKLD PETLRERLAK
                         HIELARPVIH VGFAKILEST CRECGRIKLT KKAKEHCGAP YPIKFEKRLM PTEVRDWLEK
                         RIELALPVIN VGFARILRAT CRNCGRIKLP QRAAKHCKEH YKIVFEKPLN PREVRSRLEK
                         HIELAAPVVH IWFFKLLAMK TSSLEKVIYF -----DMGAE VRDLLNKKQK KKDLINRLKI
                         HIELAAPVAH IWFLKLLDMT MRDVEKILYF -----SIGAE IQQMLKEEVK KKKLVKRLKL
                         HIDLAKPVFH VGFIAVCECV CMHCGKLLLD TLCKTGCGNT PTIRKDGVLS TEEILNIFKH
                         HIELARPVIH VSFVKYLKTT CRVCGRIKIK RKAAAHCGAK YRIRLEKKLN PIEVRARLEK
                         HIELIKPVIH IGYVKFLRST CWRCGRIKIK KISIKHCGEK FKIKLEKKLS PSEIRDRLER
                         HIELVRPVIH VGFVKFLKAT CRRCGRVKIS KTAMKHCGEK FKIKLEKKLT PSDIRERLEK
                         HIELVRPVIH VGLVKFLKAT CRRCGRVKIS KTAMKHCNEK YKIKLEKKLT PSDIRERLEK
                         HIELVRPVIH VGFVKILRAT CRHCGRLKIK KNAMKHCGEK FKIKLEKRLT PSDIRERLER
                         YIKLAAPVTH VWYLKLLDMA LRDVEQIVYF -----GIGAE VQRLLAEGQK RAKLIKRLRV
                         YINLRRPIYH INFINILLCV CHKCGAVREP KILGKNDKCN YLFVKVSDLS AEQALEILKK
                         HIELARPVYH QGFIDALRCV CFHCSRITME ALIRPHCNGY PKYTKVGFMS AQKAVDIFKK
                         HIELARPVIH VGFAKVLEST CRECGRIKLT KKAKEHCGAP FPIKFERRMM PSEVRDRLEK
                         YIELARPVIH PSFAPLLKAT CNRCGRLKLP KEAAKHCGAP YKIRLDKKLT PLEIWERLSR
                         HIELAMPVVH VGFVKFLDAT CRSCGRIKLT DLASQHCGAQ SKIILDKKIT PKEIRERLER
                         HIELAKPVIH VEFARVLRAT CPNCGRIMLK RKAAEHCGYK NKVRFERKLD PETILERLVK
                         HIELTKPVIH AGFAKYLKAT CRECGRIKIP RKASAHCGAK YRYKLDKKLW PTDIRVRLEK
                         HIELAAPAVH IWYLELLNMS TSDLENIIYY -----DAGAQ IKKLLQNSSK AIKLRRRLKM
                         YIRLAEPFFH VGFLPLLQMV CHKCGRVLCS KIASKPCNAA PAIEQGKYLS AEVVLRIFEN
                         RIELARPVIH VEYAKLLRTT CRECGRILLT KKAMEHCGAK YKIRFERKLD PMKIRERLEK

                         IPDDDVELLG YDPKSRPEWM ILTVLPVPPI TIRPSIMIEN AEDDLTHKLV DIVRINERLK
                         IPDDDVELLG WDPKARPEWA VLTVLPVPPL SVRPSITMES AEDDLTHALA EIVRQNERLK
                         IPDEDLPLLG MNPEARPEWM VLTVLPVPPV NVRPTITLET SEDDLTHKLV DIIRINQRLR
                         T-GSEIEILG VHPESRPEWM VATVLIVPPL AVRPSITLET SEDDLTHALA EIVRQNEKLR
                         ISDADCQLLG FNPKARPDWM ILEVLPIPPP PVRPSVMMDA SEDDLTHQLA MIIRHNENLK
                         IPDDDLPAFG INPKTRPEWF VLTVLPVPPV TVRPSIILET SEDDLTHKLV DIIRINQRFM
                         LE-------A FRNSNKPSWM ILDVLPVIPP ELRPMVQLDG ATSDLNDLYR RVINRNNRLK
                         VE-------S FRASNKPEWM IVRIVPVIPP ELRPLVPLDG ATSDLNDLYR RVIIRNNRLK
                         IE-------N FKISNKPEWM IMEVLPVIPP EIRPMVQLDG ATSDLNDLYR RVINRNNRLR
                         IPDDDLTLLG YDPRARPEWF VLQVLPVPPV TVRPSIILET SEDDLTHKLV DIIRVNQRLK
                         IPDADLVLLD INPQSRPEWM VLTVLPVPPV YVRPSITLES SEDDLTHKLV DILRVTQRLR
                         VPDDDLELLG WNPSARPEWA VLTVLPVPPP QVRPSIQLPS SADDLTHALT TILRYNEKLR
                         VE-------N FLNSNRPEWM MITNLPVLPP DLRPLVALDG AVSDVNDLYR RVINRNTRLK
                         ITNEDLVLLG YDPAARPEWF ILQALPVPPV TVRPSIILET SEDDLTHKMV DIIRVNQRLK
                         VE-------G FVSSNRPEWM VLKNIPVVPP DLRPLVPLDG ATSDLNDLYR RVINRNNRLK
                         ISNDDVKLLG GDPNTRPEWM VLTVLPVPPR SVRPSVLLET SEDDLTHKLV DIIRTNNRLR
                         IKDEDSRAMG INPDARADWM IATVLPVPPP PVRPSIMMDT GEDDLTHKLA DIVKANRELQ
                         MTDEDVRVLG FDPICHPKFM IFTLIPVPPP CVRPSIVSEG SKDDLTVLYE NVITANERLK
                         LE-------A FVQSNKPEWM ILTVLPVLPP DLRPLVPLDG ATSDLNDLYR RVINRNNRLK
                         IPDEDLPAFG IDPKCRPEWF VLTVLPVPPV TVRPSIILET SEDDLTHKLV DIIRINQRFL
                         IPDNDLLFFG INSTARPEWM ILTVLPVPPI DVRPSITLET SEDDLTHKLV DIIRISQRLR
                         TPDDDVRLFG INPESRPEWF ILTVLPVPPV QVRPSIMLET AEDDLTHKLV DIVRTNQRLK
                         IPDEDIEVLG MNPESRPEWM ILTVLPVPPV TARPSITLDN SEDDLTHKLV DIIRINQRFM
                         IPDEDIEVLG MKPASRPEWM ILTVLPVPPV TARPSITLDN SEDDLTHKLV DIIRINQRFM
                         IPGEDLEALG VNSDSRPEWM ILTVLPVPPV TARPSITLDN SEDDLTHKLV DIIRINQRFM
                         VPDEDLVTLG IDPDSRPEWM ILTVLPVPPV TARPSITLDN SEDDLTHKLV DIIRINQRFM
                         ISDEECFVLG MEPRARPEWM IVTVLPVPPL SVRPAVVMQG NQDDLTHKLA DIVKINNQLR
                         VPNDDARLLG FDPEARPEWM VLTVLPVPPI HVRPSIVLET AEDDLTHKLA DIVRTNERLR
                         IPDKDAKVLG FDPKARPEWA VLTVLPVPPV TVRPSIILET SEDDLTHKLA DIVRTNNKLR
                         IPNEDIELLG YDPRSRPEWM VFTVLPVPPT SIRPSILIET SEDDLTHKLV DIVRTNERLR
                         VSDSDALIMG FDPRCHPRDL ILTVLPIPPP QVRPAVAF-G SDDELTHQIM SIVKRNIQLR
                         MSDLDLRILG ISPEARLEWV VFSVLPIPPV CARPSITLDS SEDDLTHKLV DVIRINQRLR
                         ---------- ---------- ---------- ---------- ---------- ----------
                         IKSLDLYLLG IDTSSRPEWM ILTGLPVPPV SVRASITLES SEDDLTHKLV DIIRINKRLR
                         IPDSDVELLG YDPTSRPEWI ILTVLPVPPI TIRPSIMIES AEDDLTHKLV DIVRINERLK
                         IPDSDVELLG YDPTSRPEWI ILTVLPVPPI TIRPSIMIES AEDDLTHKLV DIVRINERLK
                         IPQDDYIYIG INHEAKPEWM VLTVLPVPPV TVRPSITLET SEDDLTHKLV DILRINQRLK
                         IPDEDCILLG LNPEARPEWM VLTVLPVPPV TVRPSITLET SEDDLTHKLV DIIRINNRLE
                         IPDEDIEVFG MDPKARPEWM VLTVLPVPPV TVRPSITLES SEDDLTHKLV DIIRINQRFQ
                         IPGEDCKLLG INSKARPEYM VLTVLPVPPV TVRPSITLES SEDDLTHKLV DIIRINQRLE
                         IPDDDLRLLG IDPEARPEWT VLTVLPVPPV TVRPSIILEN SEDDLTHKLV DIIRINQRFK
                         IPDDDLRALG VNPDARPEWT ILTVLPVPPV TMRPSIILEN SEDDLTHKLV DIIRINQRFK
                         MSDDDVRLMG MDPSARPEWM ILTVLPVPPV TVRPSITLES SEDDLTHKMV DIIRINQRFQ
                         IPDDDLPPLG IDPGCRPEWM VLTALAVPPV TVRPSITLES SEDDLTHKMV DVLRINQRLR
                         IPDEDLRLLG INPEARPEWT CLTVLPVPPV TMRPSIILEN SEDDLTHKLV DIIRINQRFK
                         ISDEDIMVMG MNPEARPEWT ILTVLPVPPV TMRPSITLES SEDDLTHKLV DIIRINQRFQ
                         VPDEDIRVIG MDPKARPEWM ILTVLPVPPV TVRPSITLES SEDDLTHKLV DIIRINQRFQ
                         IPEEDYIFIG INPKARPEWM VLTVLPVPPV TVRPSITLET SEDDLTHKLV DILRINQRLK
                         IPDSDLRLLG INPDARPEWT ILTVLPVPPV TMRPSIILEN SEDDLTHKLV DIIRINQRFK
                         IPDDDLQKLG IIGSARPEWT IMTVLPVPPV TMRPSIILEN SEDDLTHKLV DIIRINQRFK
                         ISDDDALILG VNPEARPEWM VLTVLPVPPV TVRPSITLET SEDDLTHKLV DILRINQRLK
                         IPDEDCYLLG INPSARPEYM VLTVIPVPPV TMRPSITLET SEDDLTHKLV DILRINERLR
                         IPDEDCILLG LNPEMRPEWM VLTVLPVPPV TVRPSITLES SEDDLTHKLV DIIRINQRLE
                         IIDDDLNLLS YDPVARPEWF ILQALPVPPV TVRPSIILET SEDDLTHKMV DIIRVNQRLK
                         IIDDDLHLLA YDPVARPEWF ILQALPVPPV TVRPSIILET SEDDLTHKMV DIIRVNQRLK
                         IIDEDLELLS YDPVARPEWF VLQAFPVPPV TVRPSIILET SEDDLTHKMV DIIRVNQRLK
                         IPDDDLIFYG LNKDARPEWM VLTVLPVPPI NVRPSITLET SEDDLTHKLV DIIRISQRLR
                         IRKEEMSILG FNSDCVPASL ILTCIPIPPP CARPYVQY-G SEDDLTLKLL DIVKTNIQLK
                         VPSEDLELLG INPSARPEWA ILKVLPVPPP HVRPSIQLET SEDDLTHKLV DIIRMNEKLK
                         VPNDDLELLG INPVARPEWA ILKVLPVPPP HVRPSIQLET SEDDLTHKLV DIIRMNEKLK
                         IPDKDLPLLG LDPESRPEWM VLTVLPVPPV TARPSITLET AEDDLTHKLV DIIRINNRLK
                         IPDDDVKLLG LDPKARPEWM VLTVLPVPPI HVRPSIVLET AEDDLTHKLA DIVRTNEKLR
                         VE-------S IRDSNRPEWM VLDVIPVIPP DLRPLVLLDS ATSDLNDLYR RIINRNNRLR
                         VE-------D FLESNKPEWM IMDVLPVIPP EIRPLVMLDG ATSDLNELYR RVINRNNRLK
                         ISVKDFTSLG FNEVSRPEWM ILTCLPVPPP PVRPSISFNE GEDDLTFKLA DILKANISLE
                         ILDEDVRLLG GDPIARPEWM VLTVLPVPPR SVRPSILLET SEDDLTHKLV DIIRINNRLR
                         IPDSDVELLG YDPKSRPEWM ILTVLPVPPI TIRPSITIES AEDDLTHKLV DIIRLNERLK
                         VPESDVEILG YDPTSRPEWM ILTVLPVPPI TIRPSIMIES AEDDLTHKLV DIVRINERLK
                         IPDSDVEILG YDPTSRPEWM ILTVLPVPPI TIRPSIMIES AEDDLTHKLV DIVRINERLK
                         IPDSDYELLG YDPKSRPEWM ILTVLPVPPI TIRPSITIES AEDDLTHKLV DIIRINERLK
                         ID-------N FIATSQAEWM TLDVIPVIPP DLRPMVQLDG ATSDLNDLYR RVINRNNRLA
                         IRYADSKKLK HDDDLQPTNL ILTKLLVPPP QVRPSIEMSS CQDELTKCYE EVLKLNAQIK
                         MRDDEVKALG LDVTARPEWM CVSVMPVPPL HVRPSVVMGG SEDDLTHQLV NIVKSNIALK
                         IPDKDLPLLG LHPESRPEWM VLTVLPVPPV TMRPSITLES AEDDLTHKLV DIIRINNRLK
                         IPEGDLRVVG IDPKARPEWM VLRVIPVVPP SVRPSITLES SEDDLTHKLV DIIRVNQRLK
                         IPDDDLIFFG FNPKARPEWM VLTVLPVPPI NVRPSITLET SEDDLTHKLV DIIRISQRLR
                         VPNSDLELLG VDPTARPEWG ILRTLPVPPP HVRPSIQLET SEDDLTHKLV DIMRMNEKLK
                         IPDEDVRLLG GNPEARPEWM VLTVLPVPPR TVRPSVLLET SEDDLTHKLV DIIRVNTRLK
                         VK-------D FLKSNKPEWM VLEVVPVIPP DLRPMIQIEG ATTDLNELYR RLINRNNRLK
                         ISDQDVRLLG FNPKSHPKWM ILKILPVPPL AVRPQVVSPG SQDDITHKLS DIIICNKRLR
                         IPDSDLELLG WDPKARPEWA ILTVLPVPPP QVRPSIQLET SEDDLTHKLV DIVRVNEKLR

                         ESIDAGAPQL IVEDLWDLLQ YHVATYFDNE IPGLPTSKHR SGRPLRTLAQ RLKGKEGRFR
                         NFISSSAPES MIEEAWQALQ NVIAAYIDNE LPNIYQLSHR GRKQLKTLAQ RLKGKEGRLR
                         ENRDSGAPQL IIEDLWELLQ YHVTTYFDNQ TSGIPPARHR SGRPLKTLVQ RLKGKEGRFR
                         NVIVTNAPET LIEENWMVLQ EMVAAYIDNE LPGARRLTHR RKRYLKTLAQ RLKGKDGRIR
                         RQEKNGAPAH IISEFTQLLQ FHIATYFDNE LPGQPRATQK SGRPIKSICS RLKAKEGRIR
                         ENKEAGAPQQ ILEDLWELLQ YHVTTYIDNE VSGIPPARHR SGRPLKTLAQ RLKGKEGRFR
                         RLLDLGAPSI IVQNEKRMLQ EAVDALIDNG RRGRPV-TGP GNRPLKSLSH MLKGKQGRFR
                         RLIEIKAPEV ILRNEKRMLQ ESVDSLFDNS RKSSAV-KTD ANRPLKSLSD SLKGKQGRFR
                         KLLLLNAPEI IVRNEKRMLQ ESVDSLFDNS HKRKVV-KGS SSRPLKSLSD ALKGKQGRFR
                         ESKEAGTPPL IVQDLVDLLQ YHVTTYFDNE VSGIPQAHHR SGRPLKTLTQ RLKGKEGRFR
                         ENIRAGSPSP VIEELSDLLQ YHVTTYFNNE AVGVVPAKHR SGRILKTLAQ RLKGKEGRFR
                         NAIESGSPTT SILDLWDSLQ ANVATYIDNE LPGGIQARHR SKRPLKGIAQ RLKGKEGRFR
                         KLMELDAPEI IIRNEKRMLQ EAVDALFDNG RRANAV-KGA NKRPLKSLSE IIKGKQGRFR
                         ESKEAGTPPL IVQDLVDLLQ YHATTYFDNE ISGIPQAHHR SGRPLKTLTQ RLKGKEGRFR
                         AILRLKTPEV IVRNEKRMLQ EAVDALFDNG RHGHPV-MGA GNRPLKSLSE MLKGKNGRFR
                         EHVEGGAPSA IIEDEWELLQ YHITTYFDNE VPGLPVAKHR SGKTLKGIAQ RLKGKEGRFR
                         RQEKNGAPAH IIAEATQFLQ FHVATYVDNE IPGLPQAQQR SGRPLKSIRQ RLKGKEGRIR
                         EENQKC--EG VSEYYNKLME LQICAKISMK NVKLPETMLR K-KNFKSIEE RLSSKQGRLR
                         RLLDLAAPDI IVRNEKRMLQ EAVDALLDNG RRGRAI-TGS NKRPLKSLAD MIKGKQGRFR
                         ENKEAGAPQL ILEDLWELLQ YHVTTYLDNE VSGIPPARHR SGRPLKTLAQ RLKGKEGRFR
                         ESRDNGSPQL IIEDLWDLLQ YHITTYFDNQ TAGIPPARHR SGRALKTLVQ RLKGKEGRFR
                         ESMEAAAPPI VIDDIWELLQ YHVTTYFDNE VPGIPPAKHR TGRALKTLAQ RLKGKEGRFR
                         ENREAGAPQL IIEDLWELLQ YHVTTFMDNE ISGTPPARHR SGRPLKTLSQ RLKGKDGRFR
                         ENREAGAPQL IIEDLWELLQ YHVTTFMDNE ISGTPPARHR SGRPLKTLSQ RLKGKEGRFR
                         ENREAGAPQL IIEDLWELLQ YHVTTFMDNE ISGTPPARHR SGRPLKTLSQ RLKGKEGRFR
                         ENREAGAPQL IIEDLWELLQ YHVTTFIDNE ISGTPPARHR SGRPLKTLSQ RLKGKEGRFR
                         RNEQNGAAAH VIAEDVKLLQ FHVATMVDNE LPGLPRAMQK SGRPLKSLKQ RLKGKEGRVR
                         ELIDSGAPQT LIDEHWTLLQ YHVATYFDNE LPRIPVARHR GGRPLKGLAQ RLKGKEGRFR
                         ENIESGASEA MIENLWGLLQ YHVATFFDNE IPGIPPARHR SGKPLRTLAQ RLKGKEGRFR
                         EHISAGAPQI IIDDLWELLQ YHVTTYLDNE VPGLPPAKHR SGRPLKTLAQ RLKGKEGRFR
                         KDKESGV-KA AVDRSRALLQ EHVATFFNNA STYYKPAKVG DTKKLKSLTE RLKGKYGRLR
                         ENIDAGAPHL IVEDLWELLQ YHITTYFDNQ VSGIPPARHR SGRALRTLTQ RLKGKEGRFR
                         ---------- ---------- ---------- ---------- ---------- ----------
                         ENIEAGAPQL IVEDLWELLQ YHVTTYMDNE VAGIPPARHR SGRALRTLTQ RLRGKEGRFR
                         ESIDAGAPQL IVEDLWDLLQ YHVATYFDNE IPGLPTSKHR SGRPLRTLAQ RLKGKEGRFR
                         ESIDAGAPQL IVEDLWDLLQ YHVATYFDNE IPGLPTSKHR SGRPLRTLAQ RLKGKEGRFR
                         ENMEAGAPQL IVEDLWELLQ YHVTTYFDNE ASGVPPARHR SGRPLKTLAQ RLKGKEGRFR
                         ENIEGGAPNL IIEDLWNLLQ YHVNTYFDNE APGIPPAKHR SGRPLKTLAQ RLKGKEGRFR
                         ENRDAGAPQL IIEDLWELLQ YHVTTYIDNA VSGVPPARHR SGRPLKTLSQ RLKGKEGRFR
                         ENINGGAPNL IIEDLWDLLQ YHINTYFDNE APGIPPARHR SGRPLRTLAQ RLKGKEGRFR
                         ENQDAGAPQL IIEDLWELLQ YHVTTYLDNE VAGCPPARHR SGRPLKTLSQ RLKGKDGRFR
                         ENQDAGAPQL IIEDLWELLQ YHVTTYLDNE VAGCPPARHR SGRPLKTLSQ RLKGKEGRFR
                         ENREAGAPQL ILEDLWELLQ YHVTTFFDNE VSGVPPARHR SGRPLKTLTQ RLKGKEGRFR
                         ENRDAGAPQL IVEDLWELLQ YHVTTYFDNQ TSGIPPARHR SGRPLKTLVQ RLKGKEGRFR
                         ENQDAGAPQL IIEDLWELLQ YHVTTYLDNE VAGCPPARHR SGRPLKTISQ RLKGKDGRFR
                         ENREAGAPQL IIEDLWELLQ YHVTTFLDNT VSGVPPARHR SGRPLKTLSQ RLKGKEGRFR
                         ENREAGAPQL IIEDLWELLQ YHVTTFFDNS VSGIPPARHR SGRPLKTLSQ RLKGKEGRFR
                         ENMEAGAPQL IVEDLWELLQ YHVTTYFDNE ASGVPPARHR SGRPLKTLAQ RLKGKEGRFR
                         ENQDAGAPQL IIEDLWELLQ YHVTTYLDNE VAGCPPARHR SGRPLKTLSQ RLKGKDGRFR
                         ENQDAGAPQL IIEDLWELLQ YHVTTYIDNE VAGCPPARHR SGRPLKTLSQ RLKGKDGRFR
                         ENMEAGAPQL IVEDLWELLQ YHVTTYFDNE ASGVPPARHR SGRPLKTLAQ RLKGKEGRFR
                         ENMEAGAPEL IIEDLWELLQ YHVVTYFNNE ASGVPPARHR SGRPLRTLMQ RLKGKEGRFR
                         ENIEGGAPNL IIEDLWDLLQ YHVNTYFDNE APGIPPARHR SGRPLRTLAQ RLKGKEGRFR
                         ESKEAGTPPL IVQDLVDLLQ YHTTTYFDNE VSGIPQAHHR SGRPLKTLTQ RLKGKEGRFR
                         ESKEAGTPPL IVQDLVDLLQ YHATTYFDNE VSGIPQAHHR SGRPLKTLTQ RLKGKEGRFR
                         ESKDAGTPPL IVQDLVDLLQ YHTTTYFDNE VSGIPQAHHR SGRPLKTLTQ RLKGKEGRFR
                         ESRDNGSPQL IIEDLWDLLQ YHVTTYFDNQ TAGIPPARHR SGRALKTLVQ RLKGKEGRFR
                         RQTDRGAKSH VLQDLCSLLQ FHITTLFDND IPGMPIATTR SKKPIKAIRT RLKGKEGRLR
                         IAIETGAPTN VVDNLWELLQ YHVATYFDNE LPGIPVAKHR GGRPLKGIAQ RLKGKEGRFR
                         IALETGAPTN VVDNLWDLLQ YHVATYFDNE LPGIPVAKHR GGRPLKGIAQ RLKGKEGRFR
                         QNIEAGAPQL IIEDLWDLLQ YHVTTYINNE APGVPPAKHK SGRPLKTLAQ RLKGKEGRFR
                         ETLESGMPHS VIDEWWNLLQ YHVATYIDNE LPKIPVARQR GGRPLKGLAQ RLKGKEGRFR
                         KLVDLNAPEV IIRNEKRMLQ QSVDALFDNN RCKRPV-LGS SNRPLKSLTD MIKGKQGRFR
                         KLIESKAPDI IVRNEKRMLQ EAVDALFDNG RRGRAA-KNA NKRPFKSLSD MLKGKQGRFR
                         TLEHNGAPHH AIEEAESLLQ FHVATYMDND IAGQPQALQK SGRPVKSIRA RLKGKEGRIR
                         EHIESGAPNA IIEDEWELLQ YHVTTYFDNE APGIPVARHR SGKVLKGLAQ RLKGKEGRFR
                         ESIEAGAPQL IIEDLWDLLQ YHVATYFDNE IPGLPPAKHR SGRPLRTLAQ RLKGKEGRFR
                         ESIDAGAPQL IIEDLWDLLQ YHVATYFDNE IPGLPPSKHR SGRPLRTLAQ RLKGKEGRFR
                         ESIDAGAPQL IIEDLWDLLQ YHVATYFDNE IPGLPPSKHR SGRPLRTLAQ RLKGKEGRFR
                         ESIDAGAPQL IIEDLWDLLQ YHVSTYFDNE IPGIPPAKHR SGRPLRTLAQ RLKGKEGRFR
                         RLQEILAPEI IVRNEKRMLQ EAVDALIDNG RRGRTV-VGA NNRALKSLSD IIEGKQGRFR
                         DNSDN----- --RKLVEQIQ SVVARMMDND KPRLEALKIK S-KVVKSFSQ RLKGKEGRFR
                         TAIQNGEPNI IVEQFEQALQ HNVAAFVNNE MRGMPQITQR SGRPLKTLAQ RLKAKEGRIR
                         SNIEAGAPQL IIEDLWDLLQ YHVTTYINNE TSGVPPAKHK SGRPLKTLAQ RLKGKEGRFR
                         ENIDAGSPSL VIEDLWNLLQ FHVATYFDNE LPGIPPARHR SGRPLRTLAQ RLKGKEGRFR
                         ESRDNGSPQL IIEDLWDLLQ FHVTTYFDNQ TPGIPPARHR SGRALKTLVQ RLKGKEGRFR
                         IALETGAPTN VIDNLWDLLQ YHTATYFDNE LPGIPLAKHR GGRPLKGIAQ RLKGKEGRFR
                         EHVESGAPSA IVEDEWELLQ YHITTYFDNE APGIPVAKHR SGKTLKGIAQ RLKGKEGRFR
                         KLLELGAPEI ILRNEKRMLQ EAVDALIHNG RSRRAVLKDR NGRPLKSLTD LLKGKKGRFR
                         AQRSESSTDT AMKETRTLLQ YHITTYMIND KPSIERAVTK SGRPLKVISQ RLKGKEGHLR
                         TAIDSGAPSS VVDQLWDLLQ YHVATYFNNE LPNLPPVKHR SGRPLKTLAQ RLKGKEGRFR

                         GNLSGKRVDF SSRTVISPDP NISIDEVGVP IDIAKILTVP ERVTKERMRE YVLNGPDGAN
                         GNLNGKRVNF SSRTVISPDP LISINEVGVP IEVAKILTVP MVVTKEEARK YVLNGPYGAT
                         SNLSGKRVNF SARTVISPEP FLSINEVGVP EAAARELTVP ITVTEEKMKE IVRRGSNGAN
                         GNLSGKRVNY SARTVISPDP YISINEVGVP EEIAKTLTIA MRVTPEEARR YVLNGPDGAL
                         GNLMGKRVDF SARTVITPDP TINIDELGVP WSIALNLTYP ETVTPERLKE LVDYGPHGAK
                         GSLSGKRVNF SARTVISPDP CLSINEVGVP REIAEELTVP IYVTPDMARE FVLRS--KAN
                         QNLLGKRVDY SGRSVIVVGP HLKMYQCGLP KEMALELFKP FVMKEKSAKR KIE-------
                         QNLLGKRVDY SARSVIVVGP ELKMGECGIP KLMAAELYKP FIIRKKSAKK IVD-------
                         QNLLGKRVDY SGRSVIVVGP ELKLHQCGLP AKMALELFKP FVIRRKRAKN LIE-------
                         GSLSGKRVDF SSRTVISPDP NLTIADVGVP TDVAKKLTIP ETVSQERLKE LVMNGPNGAN
                         LNLSGKRVDF SARTVISPDP NIRINEVGVP LEIAMQLTVA ERVTPEKMRT LVRNGSDGAR
                         GSLSGKRVEF SARTVISPDP NLSINEVGVP IDIAKELTVV EPVTEDLMRM LVVNGPEGAN
                         QNLLGKRVDF SGRSVIVVGP KLRMDQCGLP KKMALELFKP HLLAKKQAKK MIE-------
                         GSLSGKRVDF SSRTVISPDP NLDLSEVGVP ESVAMKLTIP EIVTEARMKE LVVNGPDGVN
                         QNLLGKRVDY SGRSVIIVGP ELKFNQCGLP KEMALELFEP FIIKRRSAKK MIQ-------
                         NNLRGKRVDF SARTVISPDP SLSINEVGVP EDVAKILTIP ERVTPEEMRK LVLNGPEGAN
                         GNLMGKRVDF SARTVITADP NLSIDQVGVP RSIALNLTYP ETVTPDKMRE LIRNGPSGAK
                         LNLMGKRVDF SARTVISPDP NLSMDEVGVP TGVAKILTFP EVVTQEKLQK LVSAGMNGAF
                         QNLLGKRVDY SGRSVITVGP YLRLHQCGLP KKMALELFKP FIYGKKAAKK MVE-------
                         GSLSGKRVNF SARTVISPDP NLSINEVGVP KVIAEELTVP IYVTPEEARE YVLRT--KAN
                         ANLSGKRVNF SSRSVISPEP FLSMNEVGIP EVAARELTVP VLINSDKMKE WIKRGTAGIN
                         GYLSGKRVDF SSRTVISPDP NIGINEVGVP EDAAKILTVP VKVTQEEMRS YVLNGPYGAN
                         NSLSGKRVNF SARTVISPDP TLSLNEVGIP KHVANEMTQT MVVTEEQARR YVANGPNGAN
                         GSLSGKRVNF SARTVISPDP TLSLNEVGVP DRVAKEMTQT MNVTEEEARR YVSNGPEGAN
                         GSLSGKRVNF SARTVISPDP TLSLNEVGVP DRVATEMTQT MVVNEERARR YVRNGPEGAN
                         GSLSGKRVNF SARTVISPDP TLSLNEVGVP DRVASEMTQT MNVTEDEARQ YVRNGPEGAN
                         GNLMGKRVDF SARTVITPDP NLSIDQVGVP RSIAANMTFA EIVTPDRLQE LVRRGNSGAK
                         GNLSGKRVDY SARTVISPDP NISINEVGVP IEIAKTLTVR TPVTPEEMRR YVLNGPDGAN
                         SNLSGKRVDF SARTVISPDP NISINEVGVP IEVAKTLTVP VKVTPEEMRK LVINGPDGAN
                         GNLSGKRVDY SARTVISPEP YLSINEVGVP IDVAKILTVP EKVTEEEMRK LVINGPNGAN
                         GNLMGKRVDF SARTVITGDP NIDVDEVGVP FSVAMTLTFP ERVNVKRLTE FVQRT--SAN
                         SNLSGKRVDF SARSVISPNP YISINDVGVP VEIAKILTIP TNINDEEMKQ LILNGPFGAN
                         ---------- ---------- ---------- ---------- ---------- ----------
                         GNLSGKRVDF SARTVISPDP NISINEVGVP EQIAKILTVP ERVTEEEMKE LVMNGPAGSN
                         GNLSGKRVDF SARTVISPDP NISIDEVGVP YDVAMILTVP EKVTKERMRE YVINGPDGAN
                         GNLSGKRVDF SARTVISPDP NISIDEVGVP YDVAQILTVP EKVTKERMRQ YVINGPDGAN
                         SNLSGKRVNF SARTVISPDP NISINEVGVP EMIATEVTVP VFVTEEKMKE YIMNGPKGAN
                         YNLAGKRVNF SSRTVISPDP CLSINEVGVP EVVAKELTVP EKVTKERIRQ LLRNGSEGVN
                         GSLSGKRVNF SARTVISPDP NLSINQVGVP MSIAREMTIP VTVTPESTKE YVRRGSEGAN
                         HNLAGKRVNF SARTVISPDP RLSINEVGIP KLIAKELTVP EKVTPERVRA LLRNGADGVN
                         GSLSGKRVNF SARTVISPDP NLSIGEVGIP LAIANEMSVP VRVTKEDMRA LIRIGPHGAN
                         GSLSGKRVNF SARTVISPDP NLSIGEVGIP LAIANEMTLP IRVTTEEMRQ YVLNGPEGAN
                         GSLSGKRVNF SARTVISPDP NLSINEVGLP YAIAKQMTIP VNVISEKMRQ YVARGNDGAN
                         SNLSGKRVNF SARTVISPDP TLSINEVGVP YEAARELTVP VHVTNEALRE MVKRGSTGVN
                         GSLSGKRVNF SARTVISPDP NLSIGQVGIP LAVANEMSVP IRVTPEEIRQ MVLTGPVGAN
                         GSLSGKRVNF SARTVISPYP NLSINEVGVP IEVAKELTVP IMVTPEVVRK YVMRGPDGVN
                         GSLSGKRVNF SARTVISPDP NLSINEVGVP MPIARTLTIP AVVTPEQLKV YVRNGEDGAN
                         SNLAGKRVNF SARTVISPDP TLSINEVGVP EMIAKEVTVP IAVTEEKMKE YINNGPDGAN
                         GSLSGKRVNF SARTVISPNP NLSISEVGIP IGIANEMSVP VRVTPEELRV YVRKGPNGAN
                         GSLSGKRVNF SSRTVISPDP NLSVNEVGIP QKIANEMTIP VQVTVDELRR IVRVGPDGAN
                         SNLSGKRVNF SARTVISPDP NISINEVGVP EIIAREVTVP VYVTEDRMRE YIENGPDGAN
                         GNLSGKRVNF SARTVISPDP NLSINEVGVP EIIAKELTVP VRVNEEEVKK YIKNGPDGAN
                         HNLAGKRVNF SARTVISPDP CLSINEVGVP EVVAKELTVP EKVTKDKIRE LLKNGSEGVN
                         GSLSGKRVDF SSRTVISPDP NLDLSEVGVP EQVAMKLTIP EIVTEERMRT LVINGPNGVN
                         GSLSGKRVDF SSRTVISPDP NLDLSEVGVP EQIAMKLTIP EIVTEERMRT LVINGPNGVN
                         GSLSGKRVDF SSRTVISPDP NLDLSEVGVP EAVAMKLTIP EIVTEERMRK LVINGPEGVN
                         ANLSGKRVNF SSRTVISPEP FLSINEVGVP ERAAREMTVP VTVNADVMRE WVKRGPNGVN
                         GNLMGKRVDF SARTVITGDP NLNIDYIGVP KSVAMTLTFC ETVTPDNLKK LVERGPYGAK
                         GSLSGKRVNF SARTVISPDP HISINEVGVP YDIAKVLTVP ERVTADVLRE YVIRGPEGAN
                         GSLSSKRVNF SARTVISPDP HISINEVGVP IDIAKVLTVP ERVTTDALRE YVLRGPEGAN
                         GNLSGKRVNF SARTVISPDP MISINEVGVP VEVAMELTVP EKVTEERLRK MVLNGPDGAN
                         GNLSGKRVNF SARTVISPDP NISINEVGVP IEIAKILTVA VRVTPEELRK YVINGPDGAN
                         ENLLGKRVDY SARSVIVVGP RLKLHQCGLP KKIALELYQP FIIRRKSAKK MLE-------
                         QNLLGKRVDY SGRSVIVVGP ELKLHQCGLP KKMALELFKP FIYSKKAAKR MVE-------
                         GNLMGKRVDF SARTVISGDP NLELDQVGVP KSIAKTLTYP EVVTPDRLTQ LVRNGPNGAK
                         GNLRGKRVDF SARTVISPDP NISINEVGVP EVVAKILTVP ERVTPEEMRR LVLNGPDGAN
                         GNLSGKRVDF SARTVISPDP NLSIDEVGIP YTIARMLTVP ERVTNERIRQ YIINGPDGAN
                         GNLSGKRVDF SSRTVISPDP NISIDEVGVP EIIARTLTVP ERITPEKLRQ FVINGPDGAN
                         GNLSGKRVDF SSRTVISPDP NISIDEVGVP EIIAKTLTVP ERITPEKLRQ FVINGPDGAN
                         GNLSGKRVDF SARTVISPDP NISIDEVGVP VAIAKTLTVP ERVTKERMRQ YVINGPEGAN
                         QNLLGKRVDY SGRSVIVVGP NLKIYQCGLP REMAIELFQP FVIHRKAAKK LIL-------
                         QNLMGKRVDF SARSVISPDA NLWLDELGVP RSIADSLTVP EIVNQNRIRE LWKQGKIAYD
                         GNLMGKRVDF SARTVITADP NLGIHQVGVP RSVAMNLTVP TRVTPQELSA LVANGPTGAK
                         GNLSGKRVNF SARTVISPDP MISINEVGVP LAVAMELTVP EKVTEEKLKQ RVLNGPEGAN
                         GSLAGKRVDF SSRTVISPDP NLSINEVGVP IDVAKVLTVP EKVTPEKLRK LVINGPDGAN
                         SNLSGKRVSF SSRTVISPEP YLSVNEVGVP ERAARELTVP VIVNQDEMRE LIKRGRNGVN
                         GSLSGKRVNF SARTVISPDP NLSINEVGVP IDIAKILTVP ERVTEDDLRQ AVMRGPEGAN
                         GNLRGKRVDF SARTVVSPDP NLSINEVGVP EMVAKILTIP EKVTPEEMRK LVLNGPDGAN
                         RNLLGKRVDY SGRAVIVVGP NLKIHQCGIP KKMAMELFKP FVLAKKVKKA IIE-------
                         GHLSGKRDDY SARSVISPDP SISIDQVGVP EQLAKILTFP EVVTPKWLES IVMKGHDGAN
                         GSLSGKRVDF SSRTVISPDP NLSINEVGVP IDVAKILTVP MTVTEEMARQ LVLNGPEGAN

                         YVIKPKDRKE TLAPGFIVER HLIDGDIVIF NRQPSLHRIS MMAHKVKVLP GRTFRLNLLV
                         IVYKKRNLRQ SLEVGDIVER HLIDGDIVLF NRQPSLHRMS IMGHKVRVMP GRTFRLNLLV
                         YVIRPRNAED KLDIGWVVER HLIDGDVVLF NRQPSLHRMS MMGHLVKVMP NRTFRFNLAV
                         FVYKAKDYEK SLEPGDVVER HLINGDIVLF NRQPSLHRMS IMGHIVRVMP GKTFRLNLLV
                         YIIRDKKSSD HLELGYKVER HLQDGDFVLF NRQPSLHKMS IMGHRIRIMP YSTFRLNLSV
                         YIVRPSNKEE KLEPGWIVER QLMDGDIVLF NRQPSLHRMS IMAHYVRVLP YKTFRLNPAV
                         ---------- VQPEVWDVLE SVIKEHPVLL NRAPTLHRLG IQAFEPTLVE GRAIRLHPLV
                         ---------- KEAVIWDILE HVMKGHPVLL NRAPTLHRLG IQAFQPKMIE GKAIQLHPLA
                         ---------- EVDEVWQILD LVIKEHPILL NRAPTLHRLG IQAFEPVLVE GKAIKLHPLV
                         YIIRPTDRKA SLAPGYIVER HLADGDIVIF NRQPSLHRMS IMAHSVKVLP YRTFRLHPAV
                         YIIRPANLEE ALEPGYVVER HLQDGDIVLF NRQPSLHRMS IMAHYVRVLP YKTLRLNPAV
                         RVITPRDRSE QIQPGWMIER HLMDGDYVLF NRQPSLHKMS MMCHIVKVLP GRTFRLHLAV
                         ---------- KTNEVWECLE EVVKGHPVML NRAPTLHKLS IQAFHPVLVE GKAIQLHPLV
                         YIVRPEDRST TLEMGYLIER HLLDGDIVMF NRQPSLHQMS IMAHHVRVLP GKTFRLHPSV
                         ---------- GAPEVWDVLE EIIKGHPVLL NRAPTLHRLG IQAFEPVLIE GKAIRVHPLV
                         YIVRP-DRKA SLESGFIVER HLMDGDIVLF NRQPSLHRIS VMAHVVRVLP YKTFRLNLLV
                         YIIREKKVSD HLECGYKVER HINDGDVVIF NRQPSLHKMS MMGHRIKVMP YSTFRLNLSV
                         MLERKE---- IIDIGDTVHR YIMNGDYVIF NRQPSLHRMS MMGHKVRVLP FSTFRMNLCD
                         ---------- EEAVVWDILD EVIREHPVLL NRAPTLHRLG IQAFEPVLIE GKAIQLHPLV
                         YVIRPANREE KLEPGWIVER QLKDGDIVLF NRQPSLHRMS IMAHYVRVLP YKTFRLNPAV
                         YLIRPQNAEI RIDIGWTVER QMTEGDIVLF NRQPSLHRMS MMAHAVRVLP GMTFRFNLSD
                         YIIRPKDRKA SLTPGYIIER HLIDGDIVLF NRQPSLHRMS IMAHQVKVLP GRTFRLNLLV
                         YVRRPKNCEA SLAPGWEVNR HLVDGDIVIF NRQPSLHRMS IMAHEVVVMP YKTFRLNTVV
                         YVKRPKNCEE KVEAEWEVSR HLVDGDIIIF NRQPSLHRMS IMAHEVVVMP YKTFRLNTTV
                         YVTRPKVCEE RVEPGWEVQR HLIDGDIIIF NRQPSLHRMS IMAHEVVVMP YKTFRLNTVV
                         YVRRPKNCEE KVELGWEVNR HLVDGDIVIF NRQPSLHRMS IMAHEVVVMP YKTFRLNTVV
                         YIIRDPKPSD HLQTGYKVER HMCDGDIVIF NRQPTLHKMS MMGHRVRILP WSTFRLNLSV
                         YVITK-DRKR MLEPGWFVER HLRDGDIVLF NRQPSLHRMS IMAHIVKVLP GKTFRLNLLV
                         YVIMKKDRKI SLQPGWTVER HLQDGDVVLF NRQPSLHRMS IMAHLVRVLP GKTFRLCPLV
                         YIITPKDRKS SLAPGYIVER HVRDGDIAIF NRQPSLHRMS MMGHIIKVLP GKTFRLHLAV
                         YIIRPKDRNA HLDVGDVVER HVIDGDVVLF NRQPTLHRMS MMGHRVRVLN YNTFRLNLSC
                         YIIRTKNRKI MLAPGFTVER HLDEGDLVLF NRQPSLHRMS IMAHEVRIMD GRTFRLNLTV
                         ---------- ---------- ---------- ---------- ---------- ----------
                         YIIRASDLKR SLDSGFIVER HLKDGDIVLF NRQPSLHRMS IMAHEVRVMP GKTFRLHLCV
                         YVVRSKDRKE TLAPNFIVER HLVDGDIVIF NRQPSLHRIS MMGHRVRVLP GRTFRLNLLV
                         YVVRPKDRKE TLAPNFIVER HLVDGDIVIF NRQPSLHRIS MMGHKVRVLP GRTFRLNLLV
                         YVIRPETKET KLEPGFVVER HLMDGDVVLF NRQPSLHRMS MMAHEVKVLP YKTFRLNLCV
                         YVIRKSNKDF NIREGDIVER HLMDGDIVLY NRQPSLHRMS IMAHRVRVLP YRTFRHNLCV
                         YVKRPKNCSE ALDIGWKIDR QLKDGDIVLF NRQPSLHRMS IMGHFVKVMP NKTFRLNPAV
                         YVIKKANKEM NITDGMVIER HLSDGDVVLY NRQPSLHRMS IMAHKVKVLP YRTFRHNLCV
                         YVNRPGNCDT MIEPGWKIDR QLRDGDIVLF NRQPSLHRMS IMSHHIKVMN GRTFRLNPAV
                         YAIRPANLET MIEPGWTVER QLKDNDIVLF NRQPSLHRMS IMAHRVVVMD GKTFRLNPAV
                         YVIRAVNCTD KLDIGWVVER QLQDGDIVIF NRQPSLHKMS IMAHHVKVLP YKTFRLNPAV
                         YVIRPRNAES GLEIGYVVER HLMDKDVVLF NRQPSLHRMS MMAHTVRVMP WKTFRFNLCV
                         YAIRPMTREN MLEPGWTVDR QLRNDDIVLF NRQPSLHRMS IMAHRVVLMD GKTFRLNPAV
                         YVTRARNCQE QLEVGWKVDR QLADGDIVLF NRQPSLHRMS IMAHRVKVMP YKTFRLNPAV
                         YVFRSMNKDD KLEFGWTVER QLKDGDTVLF NRQPSLHKMS IMAHSVKVLP NKTFRLNPAV
                         YIIRPETKEM NLKPGYIVER HIIDGDIVLF NRQPSLHRMS MMAHEVRVLP YKTFRLNLCV
                         YVIRPGNLET QIEPGWTVER QLRDGDIVLF NRQPSLHRMS IMAHRIKVME GRTFRLNPAV
                         YVIRPGNLDF QIDVGWIVER HLRDGDIVLF NRQPSLHRMS IMAHWVRLMD GKTFRLNPAV
                         YVIRPETKEV NLKPGYIVER HLKDGDIVLF NRQPSLHRMS MMAHQVRVLP YKTFRLNLCV
                         YVIRPENKEA QLKPGYIVER HLKDGDIVLF NRQPSLHRMS MMAHEVKVLP YKTFRLNLCV
                         YVIKKKNKDF NIEEGMIVER HLMDGDIVLY NRQPSLHRMS IMAHRVKVLP YRTFRHNLCV
                         YIVRPEDRST TLEIGYLVER HLANGDIVLF NRQPSLHQMS IMAHYVRVLP GKTFRLHPSV
                         YIVRPEDRST TLEIGYLVER HLANGDIVLF NRQPSLHQMS IMAHYVRVLP GKTFRLHPSV
                         YIVRPEDRST TLEIGYLVER HLADGDIVMF NRQPSLHQMS IMAHYVRVLP GKTFRLHPSV
                         YLIRPDNAEE RLDIGWTVER QLNEGDIVLF NRQPSLHRMS MMAHTVRILP GLTFRFNLAV
                         YIIRDRRNSE ELEYGYKVER HMTDEDYILF NRQPSLHKMS IMGHKAKILP YSTFRLNLSV
                         YVVTPKDRKA RLAPGWIVER HLIDGDIVLF NRQPSLHRVS MMGHLVKVLP GRTFRLHLAV
                         YVITPKDRRA RLAPGWIVER HLVDGDIVLF NRQPSLHRVS MMGHLVKVLP GRTFRLHLAV
                         YVIDPSNKET QLDIGWTVER HLMDGDIVLF NRQPSLHRMS IMAHRVRVMP YRTFRLNLAV
                         YVIDP-DRKS ALQPGWIVER HLKDGDIVLF NRQPSLHRMS IMAHIVRVLP GKTFRLNLLV
                         ---------- KDEEVWDILE QVITNHPVLL NRAPTLHRMG IQAFEPTLVE GNAIHLHPLV
                         ---------- EKPEVWDVLE EVIREHPVLL NRAPTLHRLG IQAFEPLLIE GKAIQLHPLV
                         YVIRDKRAGD QLQYGWKVER HIMDNDPVLF NRQPSLHKMS MMAHRVKVIP YSTFRLNLSV
                         YVIRP-DRKA TLAPGFIVER HLRDGDIVLF NRQPSLHRIS IMAHVVRVLP YKTFRLNLLV
                         YVIKPKDRKE SITAGYVVER HLVDGDVVLF NRQPSLHRIS MMAHKVRVLP GRTFRLNLLD
                         YVIRPKDRKE TLAPGYVVER HLTDGDVVLF NRQPSLHRIS MMAHRVRVLK GLTFRLNLLV
                         YVIRPKDRKE TLAPGYIIER HLIDGDIVLF NRQPSLHRIS MMAHRVRVLK GLTFRLNLLV
                         YVIRPKDRKE SLTPGYIVER HLIDGDIVLF NRQPSLHRIS MMGHKVKVLP GRTFRLNLLV
                         ---------- GDPQIWSVLE EVITGHPVML NRAPTLHRLG IQAFEPILVE GRAIQLHPLV
                         AIICSNDDYS QIKIGVIIER ALQNGDYVLF NRQPSLHKMS MMGHRVRILP YSTFRLNLSV
                         HIIRSKNKSD LLANGWIVER HLRDGDIVLF NRQPSLHKMS IMGHMAKVLD WSTFRLNLSC
                         YVIDPSNREL KLDIGWTVER HLEDGDVVLF NRQPSLHRMS IMAHRVRVMP YRTFRLNLPV
                         YIIKPKHREE TLKPGYIVER HLMDGDVVLF NRQPSLHRIS IMAHIVKVLP YKTFRLNLLV
                         YVIRPQNAAE RIDIGWTVER QLMEGDIVLF NRQPSLHRMS MMGHTVRILP GQTFRFNLAV
                         YVITPKDRKQ KLAPGWIVER HIRDGDIALF NRQPSLHRVS MMGHIVRVLP GRTFRIHLAV
                         YIVRP-DRKA SLAPGYIVER HLLDGDIVLF NRQPSLHRIS VMAHVVRVLP YKTLRLNVLV
                         ---------- EMPEAWEVLE EVIKGSVVLL NRAPTLHRMS IQAFEPKLVE GNAIQLHPVV
                         FVINDTDLST TLSPGYIVER HLRDDDIVIF NRQPSLHKMS MMGHRALIMS GRTFRLNLCD
                         YVVYPRDRRE KLAPGFIVER HLMNGDIVLF NRQPSLHRMS MMGHIVRVLP GRTFRLHLAV

                         CPPYNADFDG DEMNLHVPQS EEAIAEAKEL MTVHKNILTP RYGGPIMGSA QDYISGAYLL
                         CAPYNADFDG DEMNLHVPRL EEARAEALNL LLVENHILTP RYGGPIIGGR QDYISGAYLL
                         CPPYNADFDG DEMNLHVLQS EEARAEAKIL MLVQEHILSP RFGGPIIGGI HDHITAMFLL
                         CPPYNADFDG DEMNLHVPRL EEAQAEAREI MLVEKHILTP RYGGPIIGGR QDYVSGAYLL
                         TSPYNADFDG DEMNMHVPQS FETRAEVLEL MMVPKCIVSP QANRPVMGIV QDTLLGCRKI
                         CPPYNADFDG DEMNLHVPQS LEAQAEAKIL MAVQEHILSP RFGGPIIGGI HDHISGLYLL
                         CTAYNADFDG DQMAVHVPLS AEAQAEARIL MLAAQNILNP KDGKPVVTPS QDMVLGNYYL
                         CTAFNADFDG DQMAVHLPLS NEAILEAQML MLQSHNILNP ANGAPITVPA QDMVLGLYYI
                         CHAYNADFDG DQMAVHVPLT PAAQAESWAL MLSTNNLLNP ANGHPIVFPS QDIVLGLYYL
                         CPPYNADFDG DEMNLHVPQS EEARAEATLL MRVQDQLISP RYGGPIIGGI RDFITGAFML
                         CTPYNADFDG DEMNLHVPQS EEAQTEAREL LVVENNIISP RYGAPIIGVI RDFLTSLYLL
                         CPPYNADFDG DEMNLHVPQT PEARAEARTI MLVQNFIVTP RYGGPIIGAR QDYISGGYLL
                         CAAFNADFDG DQMAVHVPLS QEAIAECKVL MLSSMNILLP ASGKSVTVPS QDMVLGIYYL
                         CPPYNADFDG DEMNLHVPQS EEARAEAMLL MRVQDQLISP RYGGPIIGGL RDFITGSYLL
                         CAAFNADFDG DQMAVHVPLS IEAQLEAKVL MMAPDNIFLP SSGKPVATPS KDMTLGIYYL
                         CPPYNADFDG DEMNLHVPQS EEARAEARLL MLVERHILTP RYGGPIIGGL QDYISGAYIL
                         TSPYNADFDG DEMNLHVPQT LETRAEVIEI MMVPRQIVSP QSNRPVMGIV QDTLLGSRLF
                         TTPYNADFDG DEMNLHVPQT LEARAEVATL MLTPTQIITP QDNGPIMGIV QDTQCGSYLI
                         CAAYNADFDG DQMAVHVPLT LEAQLEARAL MMSTNNILSP ANGEPIIVPS QDVVLGLYYM
                         CPPYNADFDG DEMNLHVPQS IEAQAEAKIL MAVQEHILSP RFGGPIIGGI HDHISGLYLL
                         CTPYNADFDG DEMNLHVIQS EESRAEARII MKVQEQIMSP RFGGPIIGAI HDHITSLFLL
                         CPPYNADFDG DEMNLHVPQT EEARAEAKEL MLVQRHILSP RYGGPIIGGL QDYISGGYLL
                         CPPYNADFDG DEMNLHALQS EEARAEARVL MRVQEQILSP RFGENIIGAI QDHISGLYLL
                         CPPYNADFDG DEMNMHALQN EEARAEARVL MRVQEQMLSP RFGENIIGAI QDHISGTYLL
                         CPPYNADFDG DEMNMHALQN EEARAEARVL MRVQEQILSP RFGENIIGAI QDHISGTYLL
                         CPPYNADFDG DEMNMHALQN EEARAEARVL MRVQEQILSP RFGENIIGAI QDHISGTYLL
                         TTPYNADFDG DEMNLHLPQS LETRAEIQEL AMVPRMIVTP QSNRPVMGIV QDTLTAVRKF
                         CPPYNADFDG DEMNLHVPRT EEAQAEAREL MLVQYHILSP RYGGPIIGGL QDYISGAYLL
                         CPPYNADFDG DEMNLHVPQS EEARAEALEL MLVEKHILSP RYGGPIIGGL QDYISGAYLL
                         CPPYNADFDG DEMNLHIPQT EDARAETRLL LKVQNHILTP RYGGIIIGAI QDYISGAYIL
                         TTPYNADFDG DEMNLHVPQS LLTKAELIEM MMVPKNFVSP NKSAPCMGIV QDSLLGSYRL
                         CPPYNADFDG DEMNLHVPQS EEARTEAELL LKVQNHILSP RFGGPILGGI QDFISSVFQF
                         ---------- ---------- ---------- ---------- ---------- ----------
                         CTPYNADFDG DEMNLHIPQS EEARSETRVL MRVQEQILSP RYGGPIIGAI HDYITAAYLM
                         CPPYNADFDG DEMNLHVPQS EEAIAETKEL MTVHRNILTP RYGGPIIGSA QDYISGAYLL
                         CPPYNADFDG DEMNLHVPQS EEAIAETKEL MTVHRNILTP RYGGPIIGSA QDYISGAYLL
                         CPPYNADFDG DEMNMHVFQT EESRAEAKSL MRVQEHILSP RFGGPIIGGI HDHISGAYLL
                         CPPYNADFDG DEMNLHVPQS EEARAEAEAL MLVEKHILSP RFGGPIIGAI HDFISGAYLL
                         CAPYNADFDG DEMNLHVPQN MEAMAEARIL MLVQENILSP RFGGPIIGGL HDHISGIYLL
                         CPPYNADFDG DEMNVHVPQS EEARAEAETL MLVEKHIVSP RFGGPIIGAI HDFISGAYVL
                         CPPYNADFDG DEMNLHVPQT EEARAEAELL VAVQENILSP RFGGPIIGGL HDHISGIFLL
                         CPPYNADFDG DEMNLHIPQT EEARAEAEIL VSVSSNILSP RTGGPIIGGI HDHISGIFLL
                         CPPYNADFDG DEMNLHVLQT EEARAEAEIL MKIQENILSP RFGGPIIGGI HDHISGMFLL
                         CPPYNADFDG DEMNLHVLQS DEARAEAMIL MRVQEHILSP RFGGPVIGAI HDHITGTFLL
                         CPPYNADFDG DEMNLHVPQT EEARAEAFML ASVAENILSP RFGGPIIGGI HDHISGIFIL
                         CPPYNADFDG DEMNLHVPQT EEARAEAEIL MRVQENILSP RFGGPIIGGI HDYVTGSFLL
                         CPPYNADFDG DEMNMHALQT EESRAEAKIL MQVQENILSP RFGGPIIGGI HDHISGLFLL
                         CPPYNADFDG DEMNMHVFQT PEARAEANDI MKVQEHILSP RYGGPIIGAI HDHITGAYLL
                         CPPYNADFDG DEMNLHVPQT EEARAEASIL VAVQQNILSP RFGGPIIGGI HDHISGIFML
                         CPPYNADFDG DEMNLHIPQT EEARVEAAML AAVQENILSP RFGGPIIGGI HDHISGIFLL
                         CPPYNADFDG DEMNMHVFQT EESRAEAKTL MRVQEHILSP RFGGPIIGGI HDHISGAYLL
                         CPPYNADFDG DEMNLHVLQT EEAQAEAKTL MKVQEHILSP RFGGPIIGAI HDHISGAYLL
                         CPPYNADFDG DEMNLHVPQS EEARAEAEAL MLVEKHILSP RFGGPIIGAI HDYITGAYLL
                         CPPYNADFDG DEMNLHVPQS EEARAEAILL MRVQDQLISP RYGGPIIGAL RDFVTGAYLL
                         CPPYNADFDG DEMNLHVPQS EEARAEAILL MRVQDQLISP RYGGPIIGAL RDFVTGAYLL
                         CPPYNADFDG DEMNLHVPQS EEARAEAILL MRVQDQLISP RYGGPIIGAL RDFVTGAYLL
                         CTPYNADFDG DEMNLHVVQS EEARAEARII MKVQEQIMSP RFGGPIIGAI HDHITALFLL
                         TSPYNADFDG DEMNLHLAQS HETRSEIKHL MIVQRQIVSP QGNKPVMGIV QDSLLAIRKF
                         CPPYNADFDG DEMNLHVPQT EEARAEARAL MLVEKHIITP RYGGAIIGAR QDYIIGAYLL
                         CPPYNADFDG DEMNLHVPQT EEARAEARTL MLVEKHIITP RYGGAIIGAR QDYIIGAYLL
                         CPPYNADFDG DEMNLHVPQT EEAQAEARIL MEVQNHIISP RYGGPIIGGI QDHISGGYLL
                         CPPYNADFDG DEMNLHVPRT EEAQAEAREL MLVQFHILTP RYGGVIIGGL QDYISGAYLL
                         CKGFNADFDG DQMAVHLPLS IEAQVEAHTL MMSTNNVFAP SNGKPIMSPS QDIVMGCYFM
                         CAAFNADFDG DQMAVHIPLS IEAQLEARVF MMSTNNILSP ANGRPIIVPD KDIVLGLYYL
                         TSPYNADFDG DEMNLHVPQS EETRAELSQL CAVPLQIVSP QSNKPCMGIV QDTLCGIRKL
                         CPPYNADFDG DEMNLHVPQS EEARAEARML MLVEKHILTP RYGGPIIGGL QDYISGAFLL
                         CPPYNADFDG DEMNLHVPQS EEAIAEAREL MLVHKNIITP RYGGPIIGGG QDYISGAYLL
                         CPPYNADFDG DEMNLHVPQS EEAIAEAKEI MLVHKNIITP RYGGPIIGAA QDYISGAYLL
                         CPPYNADFDG DEMNLHVPQS EEAIAEAKEI MLVHKNIITP RYGGPIIGAA QDYISGAYLL
                         CPPYNADFDG DEMNLHVPQS EEAIAEAKEI MLVHRNIITP RYGGPIMGGA QDYISGAYLL
                         CPAFNADFDG DQMAVHVPLS LEAQCEARLL MLACHNVLSP ATGKPIVAPS QDMVLGCYYL
                         TTPYNADFDG DEMNMHVPQS YETRVELGYI CHVPRQIVTP KANKPVMGLV QDSLLGVAMF
                         TSPYNADFDG DEMNLHVPQS LPARAEAELM MHSPRVIVSG QSNRPVMGIV QDSLLAVQKM
                         CPPYNADFDG DEMNLHVPQT EEAQAEAKIL MEVQNHIISP RYGGPLIAGI QDHISGGYLL
                         TIPYNADFDG DEMNLHVPQS EEARAEAREL MLVQEHIMTP RYGAPIIGGL HDYISGSYLL
                         CTPYNADFDG DEMNLHVIQK EEARAEARII MKVQEQIMSP RFGGPIIGGI HDHVTALFLL
                         CPPYNADFDG DEMNLHIPQT EEARAEARTL MLVQEHIVTP RYGGAIIGAR QDYIIGAYLL
                         CPPYNADFDG DEMNLHVPQS EEARAEARLL MLVEKHILTP RYGGPIIGGL QDYISGAFVL
                         CPPFNADFDG DQMAVHVPLS AAAQAEARFL MLSRYNIISP AHGKPISLPT QDIIIGSYYL
                         TTPYNADFDG DEMNLHVPQS QTARTEVRHI MAVPKQIISP QANKPVIGLV QDALLGCRLL
                         CPPYNADFDG DEMNLHVPQN EEARAEAKTL MLVQNHIITP RYGGPIIGAR QDYITGGYLL

                         TVTLLTEDEV QTILGEPAIL APKRLYTGKQ VVSLFLPIVI KNGKLLEGVF DKKALGNQQP
                         TVTLFDREAV GRLLAEPAIL KPRPLWTGKQ LVSLFLPVVI RRGRLLEGVF DKNTIGAEQP
                         THPKFTKEQA IHMLSEPHKD NGNEFYYGKE LFSLILPVVI RNGKLVAGTI DENAIGSMKG
                         TVRLFTKEEV ERLLSEPAIL KPEPLWTGKQ LASIFLPIVI TNGKLLEGVL DKKAIGAEEP
                         TKTFIEKDVF MNTLMAPAIL KPRPLWTGKQ VFNLIIPVRI ERGELLAGTL CKKTLGTSNG
                         TRKKFTREEA MELLRV---- --KDEYTGKE IFSFILPVII ENGKLLKGTI DEKAVGAFKG
                         TLVFKNTDEA LLAYQ--EEQ KLLITTVGKL VFNEILPFFL EKGQPINAPF KKGILG----
                         TKTFYGPEEA LIAYN----I VMRETSVGRV IVNEIVP--- -----INTII SKKSLR----
                         TMKFLNFNNV ILAIN----- EYKKTTAGRV IFNEALP--- -----VNKTL SDLELQ----
                         TRTTLTKDEF ANLAMEPAIT DGQRLYSGRQ LFSLFLPVVI KNGELISGVI DKASIGAEEP
                         TRTKLTKSEL AMLLAPPAVK DPEPMWTGKQ VFSLLLPVVV KNGQLISGVI DKGSVGVEKA
                         SRNVLTREKA LFILGEPAIM HPVELWTGKQ IISTLLPIVV VNGYLATGVL DKKSIGAEQV
                         SLICTGIDEV MMALE----- RKITTTAGRL IVKSILP--- ---NSWNKVL KKKDIA----
                         TKTTLTREEF TNLAMKPGAK --GQLFTGKQ LFSLFLPVVI KNGELISGVI DKSSIGAEEP
                         MAAFKDEVEV LRALN----- QIIETTPGRV FFNTIVP--- -----QNYSM PSKRIS----
                         TSTLLDKDDV VDLLSEPAIL KPRALWTGKQ LVSLFLPVII RNGVLLEGVL DKASIGREEP
                         TKCFMEKDLV MNILMPPAIL KPKQLWTGKQ LFSLIIPVII ERGELLAGIL CKRSLGAANG
                         TKTFIEQLVF YNILQIPAIL KPIPKWTGKQ VFTQILPVYI LDGVHLVGSL RNKSFGKNRS
                         TRVLTGPKEA ERLYR--LVA SLKDTTVGRA ILWMIVP--- ---SIVNQAL GKKAIS----
                         TRKLFSKEEV MELIREPKY- --DSKWTGKQ IFSMILPVVI RNGELIKGTI DEKAVGAFKG
                         THPLISEDDT LHTVSEPVIK DGKKYYHGRD IFSLILPVVI TDGKLVHGTI DDEAVGPFSG
                         TSTLLEKEDV IEVLSEPAIY SPKEFWTGKQ LVSLFLPIVI KKGKMHTGVI DKKSIGAQQP
                         THPQFNETQA LDLLREPDGE SG-EYWTGRT IFSQLLPVTI EDGTLLEGTV DEDGVGAFGG
                         THPKFNETQA LDLLREADGV GGEEYWTGRS LFSELLPVVV EDGQMTGGTI DEDAVGAFGG
                         TNPRFNETQA SDLLRAAAGT DGDQYWTGHQ IFSELLPVVI EDGQLLEGTI ADDEVGEYGS
                         THPEFVETQA LDLLREPAGE GGQPYWTGQQ IFSELLPVSI EDGQLVQGTI DEDAVGAFGG
                         TKVFLERGEV MNLLMQPAIL KPRPLWTGKQ IFSLIIPVVV ENGELIMGIL CKKSLGTSAG
                         TSTLLTQEDV IDLLSEPAIL SPKKRWTGKQ LVSLFLPIVI KKGELLTGVL DKKAIGAEQP
                         TTTLLDRSDV QELLGEPAIL SPKTVWTGKQ LFSVFLPVVV RDGELVEGVL DKKSIGHEQP
                         TITLLKKEDV IDLLSEPAIL SPKRLWTGKQ IISMFLPVVV RKGKLLMGVL DKKTIGAEQQ
                         TDTFVDKYFI QSVALIPAIL KPRPLWTGKQ IFSLILPIMI QRGQLLVGAI TKGVVGAAPG
                         TSSLFTKNEA LQLLYTPVFD GPNPMYSGKD IFSSLFPVVI TNGKLLTGTI DENSYGAMQP
                         ---------- ---------- ---------- ---------- ---------- ----------
                         TWTFFAREEA WQLLLTPAIE YPKELWTGKQ LFSLLLPVVI RDGELLTGTI DRKAIGADES
                         TVTLLSEDEV QTILGEPAIL APKRLYTGKQ IVSHFLPVVI KRGKLLEGVF DKKALGNQQA
                         TVTLLTEDEV QTILGEPAIL APKRLYTGKQ IVSHFLPVVI KKGKLLEGVF DKKALGNQQA
                         TRSNFSEEDV FQMVKKATG- ---KDWTGKQ VFSLLLPVVI EDGQIKSGAM DEKAYGAFSG
                         TSNYFTKDEA TLILREPDKV NGVPLYSGKK IFSKALPVVI KDGELIKGVI DKNGYGAEAG
                         TKQMFSETEA LDVVREPAKV NGAQYWSGKQ IFSVILPVVI RDGVLKCGTV DEKAIGAFSG
                         TSSLFTKDEA LTLLKEADVV NKVEYYSGKS LFSKTLPVVI RNGKLLQGVI DKNGFGSEAG
                         TNKWYTKSEF LYLLKEPGKV NGIPYWSNKQ AFSMILPVRI VDGELISGTI DKKSVGAMDG
                         THRHFSKEEV LYLTQEPDRM NGNPLWTNKQ VFSLVLPVRV VNGNLITGTI DKKGIGAFDG
                         TRNDISKNDA LDLLREPAGY DGEPYWTGKQ IFSQLLPVII ENGELITGTI DEKGIGAFKG
                         THPRFDKQET LNILTEPAVV DGKEYWTGHQ LFSLVLPVKI REGKLIQGTI DEKAIGSFKG
                         THKWFDKKGV LYLLRKPGKV NGIEYWSNKQ VFSMILPVKI IDGELICGVI DKESIGAFKG
                         THRRLNKDRL MEVLKVPAGY NGDPYWTGKQ IFSLILPVVI RNGVLLKGTI DAEAVGAFKG
                         TRNHISSHEA YDILREPAGH DGKPFWTGKQ IFSQILPVVI RNGELILGTI DEAAIGAFKG
                         THTVYPEDKA FQIIKESKG- ---RDWTGKE IFSLLLPVVI SNGQLLQGVV DDKGYGSGSG
                         THRWFAKDDF LYLLKEPGKI NGIPYWSNKQ VFSMILPVRI LEGQLITGTI DKKSIGAFDG
                         THRWFTKEET IDLLKEPGKV DGVKYWSNKQ IFSKILPVQI IDGELISGVI DKKAVGAFDG
                         TRAVFSEEKV FQILKDSRG- ---RDWTGKE IFSMVLPVVI ENGQLISGVI DEKAYGAFAG
                         TKTKFSEDEV FQMLMKKKG- ---RDWTGKE IFSVLLPVLI ENGELKSGVI DEKGIGAFSG
                         TSSYFTKDEA SIILREPDKI NGIPLYSGKK IFSKALPVVI KNGELIKGVV DKNGFGAEAG
                         TKTVLTPQEF YNYAMKPATK KDGLMYTGKQ LFSLFLPVVI KNGELLSGVI DKSSIGAEEP
                         TKTLLTPQEF YNYAMKPGSK KDGPMYTGKQ LFSLFLPVVI KNGELISGVI DKSSIGAEEP
                         TKTVLTVQEF SNLAMKPGTK KDGPAYTGKQ LFSLFLPVVI KNGELISGVI DKSSIGAEEP
                         THPLFTEEET LHMTSEPVII DGKRYYHGRD IFSLTLPVVI RDGKLIHGTI DDEAVGPFSG
                         TRNFLTKEEV MSLLITPAII KPRALWTGKQ IFSMLLQVII KNNELLSGII CKRTVGSSSG
                         SHTFLTKKEV AFLLGEPAIL HPVELWTGKQ IISHFLPIIV INGNLVKGVL DKKSIGAEQV
                         SHTFLTKKEV AYLLGEPAIL HPVELWTGKQ IISHFLPIIV INGNLVKGVL DKKSIGAEQV
                         TRAYFTRDEV EQMLMEPDKY NGNPLWSGKT IFSLLLPVYI QNGKLLSGAI DKKAYGREDG
                         TSTILTLDDV VDLLAEPVIL SPKKLWTGKQ LVSLFLPIVI KNGELLEGVF DKKAIGAEQT
                         TVTFSTYEEV DYALADESGE AIIDTTPGRV RFNEMLP--- -----YNRAM RSGDLA----
                         TIMFSDLAEM EHALY----M VIIDTTYGRL MVGELLP--- -----INKQL TKKDIS----
                         TLTFIELDQV LNMLYTPAII KPKPLWSGKQ ILSVAIPMLI IDGQIIFGVV EKKTVGSSNG
                         TSTLLTREDV IELLGEPAIL KPKQYWTGKQ LISLFLPVIV KNGVLLEGVL DKASIGREEP
                         SVTLLTVEEV ATILGEPAIL APKPYYTGKQ VISLFLPIVI KNGLLLEGVF DKKAIGNQQP
                         TVTLLTKEEA QQILGEPAIL APREYYTGKQ IVSAFLPVVI KNGILLEGVF DKKAIGNQQP
                         TVTLLTKEEA QQILGEPAIL APREYYTGKQ VISAFLPVVI KNGILLEGVF DKKAIGNQQP
                         TVTLLTREEV TTILGEPAIL APREYYTGKQ IVSLFLPIVI KNGILLEGVL DKKAIGNQQP
                         TAYFAGIEDA LRAYD----- ---------- ---------- ---------- ----------
                         TLKFLTREQV MNLVMMPAIL KPEPLWTGKQ IMSLVIPIYI YKGELIQGYM NKAIVGDGPG
                         TKVFVKKDLM MNILMPPAIY RPEELWTGKQ IMSMILPVRV MEGELIEGTI DKKTIGSGMG
                         TRAYFTRYEV EQMLMEPDKY NGEPLWSGKT IFSLLLPVYI QNGKLLSGAV DKKAYGREDG
                         TRALLDKKSA LRLLYEPAII KPGPYWTGKQ IVSMFLPVLI KDGKLLLGVF DKQAIGAEKH
                         THPRYTHEEM VHIMAEARIE NGEKYYYGRD IFSTILPVEI VDGKMIHGTI DEAAVSPFSG
                         SRTLLTKKEA AYLAGEPAIM HPVELWTGKQ IISMALPIII INGNMVTGTL DKKSIGAEQV
                         TSTILRKEEV AELLGEPAIL KPKEYWTGKQ LVSVFLPVII KKGVLLEGVL DKASIGREEP
                         TTKFSSPEEA MLAYH----- KRIKTTLGRV IFNGILP--- -----YNRIF DKKQIN----
                         SKTFLTRNQV MNLMMPPCIL KPVQLWSGKQ VFSLFLPVII RDGNLLAGIL DKKTVARSEG
                         TRTFVNKELL MYLLAEPAIM HPKELWTGKQ VVSMLLPIVV VNGYMATGVL DKKSIGAEQV

                         SILHWLIREY PEYGLWLMDN IFKVFIHGLT MSIDDVTISQ EAMKAKQADQ VQELIAKYEK
                         SVLHYIALEY GNAARQLLDT MYRMFIRGFS ISISDIEIPK EARMTEEAKD VMKLIEQYRN
                         KLLDRIAKR- GSEAREFIDN MTRLAVRGFT SGIDDEDIPE EAIIIKESIK TDELIELYKQ
                         NLLHIIALEY GNKARQLLDS FYRMFIRGLT ISLHDIDLPD RAKLIREYKR VYSIIEEYRK
                         SLVHVIWEEV GPAARKFLGH TQWLVNNGFT IGIGDTIADS STMTISNAKA VKDLIRQFQG
                         IIIDEIARKY GKMAKKFIDD MTQLAILGFT VGIDDEDIPP EAAVLKEAEE VNRLIEAYRR
                         KIIAEIFKRF HIETSKMLDR MKNLGFAGIT VGVSDIVVLD DK-ILEEAQK VDNVMKQFRR
                         DIISDVIKVC GVKAADFLDG IKNLGYGGLS FNLGDIIIPK EK-LVQKGYE VEQVVNNYNM
                         ILISKVYVVH GSIVIEMLDI IKELGFFGCT ISMSDIIVPD EK-YVERANE IAKIQNDYAK
                         SVLHRIAKDY GTAARKFLDS ILTMLKRGFT YGYSDLWLSP ETRIIQKTYK VYELIQQYND
                         SILHRLARDY GSVARQFLDN VVRLANKGFS FAVDDLYVPD QIHIFKKSEE FSKLLAQYQT
                         SLLHVLVKRY GNFGRRWIDS MFRLIIRGFT MALDSLNLPE DAMVKNTYIE AYELLDKYYK
                         ALVDYVYKQG GLITASFLDR LKNLGFAGIS ISIADIIVPN DK-AIDEAKQ VREIQNSYNL
                         SVLHRIAKDY GNPAKKFLNS VLIIAKYGFS YGYADLELPE KARDIGASYK VYGYIADAKK
                         ELILQCYKKV GLATVRFLDD LKELGFAAIS MGLKDVKIPE IK-ILKDAYK VAVVKKQYED
                         SLVHWLIKEY GEYGRMFMDR VYKMFIYGLT MSYTHLTLPE EARIIAGKKE VEELISKYKR
                         SIIHVVMNEH GHTCRLFIDQ TQTVVNRGFT MGIGDTIADS ATMTISSAKQ VKELIIKAQN
                         GIIQTIFKDK GMATKVFFNK TQATVNRGFT VGVGDIVVPQ SVHNVEKSKE AVKFLSHQHD
                         KMLNTCYRIL GLPTVIFADQ IMYTGFSGAS VGIDDMVIPE KK-IISEAEE VAEIQEQFQS
                         IIIDEIVRKY GTEAKKFIDN MTQLAIFGFT VGIDDEDIPK EARIMNEAEK VEELIEAYKA
                         VIVDKIFRNI GPAAAKFIDS VTRLAVRGFS TGIKDYDIPK DAIISNETLK IEKLVDAFRS
                         SFYHWITKEY GSYARYISDV MFKMFIHGFT MSLDDVEISE EARILKKAED VNELIRMMEE
                         EIVDQLVKDH SERARVFINE VASLAMFGFS IGIDDESIPD AAGAIQNAYR VQELIETYEN
                         EIVDTIAKDY SRRARILVNE VSALAMFGFS ISIDDESIPR EAEAIDSAYR VEELIETYDR
                         EIVDTITKVH GNRARIFINE VASLAMFGFS IGIDDETVST EARAIQSAYR VQELIETYEN
                         EIVDALAKDY SKRSRIFINE IASLAMFGLS IGIDDESIPD EATAIDAAYK IQELIEIYEA
                         SLVHISYLEM GHITRLFYSN IQTVINEGHT IGIGDSIADS KTYTIKKAKD VIEVIEKAHN
                         NMMHWLVKEY GTYARYVYDN MFKMFIRGFT MTVDDVALPP EAHVLREAER VKELIEQYRQ
                         SLMHWIVYEY GPKGREIYDR AFKMFLRGFT TRYDDVRLPP EAKVLKEAYE VEKLIEDFKN
                         SLLYWLAKEY GVYVALFMDH VFRMFIRGFT LRLDDVAIDE NTRIIKEAFK VEELVKQYVE
                         SLIHVIFNER GSEVAKFING VQRITTFAFS VGVQDTVADA TTLVLHKTRS VEKIGAAANN
                         SILARIIKDH GNRGRQFLDS STKMLLNGIT MGLDEVYVHG PAYILKHANE SEKLIKAFDE
                         ---------- ---------- ---------- ---------- ---------- ----------
                         SVLHVVVKDH GSRAREFIDS LTQMLLLGFS LGLNTINFSD DVKGIANAEE VDNIIQSYKQ
                         SILHWLVREY DEYVLWLMDN LFKVFLHGLT MTLSDVTIPE DATKAREARR VNDLIARYKK
                         SILHWLVREY DEYVLWLMDN LFKVFLHGLT MTLSDVTIPE EATRAQEARK VNELIESYEK
                         KILDSIVKEY GTKAREFLDT STKLAIRGFT TSTADEEIPK EAKLLANAER VEQLIDAYHN
                         LILHTIVKEF GPAGRKFLDS ATKMAIRGFT TGIDDEDLPE EALVLDEAEK VKEIIEKYER
                         KIVDRIVKTY SETAAKFIDD VTRLAIFGFS YGISDTDIPR EAKIILDSEQ VKKLIEAFDA
                         IILNTLVKDF GSDARVFLDS ATKMSIKGFT TGIDDEDIPA EAILLNKAED VEDIVEKYEN
                         AILNRIIRLH GTRAKEYIDD LTKLSIYGFS YGINDTDLGK EEYVLDTAED VANRINIFEQ
                         QILHRIIRQH GMRAARFIDD VTKLSIEGFS FGIDDEDLTR TEYVLDGAID VDRRIKIYNE
                         HIVDKIVKEY GSKSAEFIDD MTRLAISGLS FGISDEDIPK EAQIISNAEE VKRLIEAYEA
                         KILDKVTRDY GAAAKDFLDN VTKLAIRGFT TGIDDEDIPA EATTLRDAVR VAELVEAYRE
                         KILQRIIRQV SLRGRQFVDD VTKLSIDGFS FGIDDEDLSK IEYVLNEAED VERRIRIYEE
                         KVIDRIIKEY DPVASQFLDR MTLLALAGFS FGISDEDVPR EAAVTRSAKS VQRLIEAYRA
                         KIQDRIIKEV GPAGARFVDD MTKLAITGLS FGIADEDIPK EARVLGKAEA VQNLIKSYQN
                         KILDSIVKQF GPEARYFLDH ATKLAVRGFT TGTADEEIPK EAELLEKSDK VEQLIQAYED
                         EILNRIIRQY GMRAAKFIDD MTKLSIDGFS FGIDDEDLSK TEYVLDNATD VNRRIRIYED
                         AILHRIIRQY GYRAARFIDD MTRLSIDGFT FAIDDEDLSK SDYVLERAAD VERRIQIFED
                         KILDHIVKEY GTAAREFLDS ATKLAIAGFT TSTNDEEIPE EARHLRNAER VDQLIEAYEN
                         KILDRIVKEY GPKACEFLNA VTKLAIKGFT TSLRDEDIPK EAKHLKKSEK VNQLIKAYEN
                         IILDTIVKEF GSEARKFLDS STKMAIKGFT TGIDDEDIPE EAEILDKAEE VNEIIRKYEN
                         SVLHRIAKDY GNKAKNFLNS ILIMVKYGFS YGYADLEVPE KEKDIQETYI ISDLTSQYEK
                         SVLHRIAKDY GNKAKNFLNS ILIMVKYGFS YGYADLEVPE KEKDIQETYV ISDLTSQYEK
                         SVLHRIAKDY GNVGKSFLNS ILIMVKYGFS YGYGDLIVPD KDKDIQGTYI VSDLTDQYKK
                         VIVDKIFRKY GPAAARFLDN VTRLAIRGFS TGIRDYDIPE DAIIANATIK IDKLVDAYRK
                         SLIHVLWHEM GPKTKDFLSA LQKVTNVGFT VSCSDIIASN KVLILDKSKE VSKLVEKAQK
                         SLWHRIARDY SPVARRWLDS SLRLFLRGFT FGMDSIYIPP EAYIIKASLK VDKLIDDFRS
                         SLWHRIARDY PPVAGRWLDS SLRLFLRGFT FGMDSVYLPK EAYLIESGLK ADELIQEFKS
                         IILDLIVREY GVRARQFLDQ VTKLTIKGFT TGIDDEDLPE EARIIREAER VNKLIEAYKR
                         SVLHQLTKEY GFYVRRLMDT LFKMFLHGFT MTLEDVALPP EAKILKEAEK VQELIEQYRE
                         KSISDCYQRL GRATIHLLDD MMQTGFSGLS FATDDLVTPD TK-FIKEAEE VMKHKKAYDR
                         LVIDLVYRHC GQATVIFADQ LMKLGFSGIS FGMDDMVVPE SK-HINETQE IKEFEQQYSN
                         GLIHVVTREK GPVCAKLFGN IQKVVNNGFS TGIGDTIADG PTMTIAEAKK VLDVTKEAQA
                         SLIHWLVKEY GEIARLFMDY VYKMFLYGFT MGYSHLLLPP EAKIIEEKKE VYELIEKYHR
                         SMLHWSIREY GTYGKWLMDN VFKMFIRGFT MTLEDITIPD EAQKIKEGYQ VDEYIRKFNE
                         SILHWLIKEY SDYGKWLMDN LFRVFIQGFT MRLEDVSLGD DVKEIDRAKE VNNLIQKYKN
                         SILHWLIKEY SDYGKWLMDN LFRVFIQGFT MRLEDVSLGD DVKEIDRAKE VDNLIQKYKN
                         SILHWLVREY GTYGRWVMDN VFKLFIRGFT MTLDDVTIPP QAFQIEVAYK VEELIKQYNE
                         ---------- ---------- ---------- -HLDEDVVTE K--------- ----------
                         GLVHLIWLDI GHETKNFMTR CQRVVNFGHT ISCADIVPSE KCSIRKKAFK YDKIEAAYID
                         GLIHTAWLDV GHDTARFMNQ TQVVTNSSFS IGVCDTIADF ATMTINKAKQ VLDLVRQGQR
                         KLLDIIVREY GVRARQFLDQ VTKLTIKGFT TAIDDEDLPQ EAIIIREAEK VQRLIEAYKR
                         TVLHEIVREF GVKAKELMDG MFKVFIHGFT MGVDSVEIPR EAEILQEAEK VEDLIRQYES
                         AIIDKIFRKF GSEAARFIDR MTRLAVRGFS TGISDYDIPE SAVLVAQAER INKLIETFRR
                         SLWHRIARDY PSVARKWLDS SLRVFLRGFS IGLDSLYIPS EAVIIDSGIK ALELIELYRE
                         SLIHWLIKEY GEIGRLFKDR VYKMFLYGLT MGYSHLSLPE LARIILEKKR VEELIRIYRQ
                         ALVYETFKRH GIRAADLLDD IKDIGFSGLT LSLKDLKIPP ER-ILRKTWK VRIIEENYEK
                         SLIHVVINSY NTIAKDFLNQ TQLIVNRGFS IGLIDCVVPD FVLEIDDVEK VQATIIKAQD
                         SLWHVVVKRY GNYARKWVDS VLRALLRGFT MGIDSLEMPR ESYLYEESEK VFDYIQRFRE

                         GELEQIPGRT LEESLESYIL DTLDKLRNDA GEIAAFNNVY IMARTGARGS VLNITQMAAM
                         GTLEIIPGRT LEESLELKII QRLQKLRDDA GKTAIFNNAF IMARTGARGS DINITQMAAM
                         GLLQPAPGRS VEETLEMEIM RVLAHARDEA GKIASENSSV IMARSGARAS MLNLSQMAGS
                         GTLEPIPGRS LEESLEIKIM EVLDELRKRV QEVASFNDVF VMARTGARGS DVNISQMAAM
                         KELDPEPGRT MRDTFENRVN QVLNKARDDA GSSAQTNNLK AMVTAGSKGS FINISQMTAC
                         GDLEPMPGRS IEETLEMRIM QVLGRARDRA GKIAQDNAAV IMAVSGARGS MLNLTQMAAC
                         GLIT------ -EEERYERVI SIWSAAKDVI QGKLMLNPIY MMSDSGARGN ASNFTQLAGM
                         GFIT------ -NNERYNQVI DIWTHVNSEL SNILMFNSVY MMLDSGARGS KEQIRQLSGM
                         GVIT------ -GEERYNNVV SVWLKTNEEL TNKMMFNVIY MMADSGARGS RNQIRQLAGM
                         GTLPLTRGLA AEEALELYVV NELSRARDRA GRTADENSGV IMASTGARGS TLNIGQMTAA
                         GEVEIPPGMT AEQAFEADVL KILSEARDSA GKLIRNSSAF IMAKTGARGT MLNLDQMIAV
                         GALEAEPGKT IEETLEDKLA ETLSKIREEA SKIVDESEVY IMAKTGARGS LLNAAQMTAA
                         GLIT------ -SGERYNKII DIWKSTNNVL SKEMMFNSIY MMADSGARGS AAQISQLAAM
                         GGLRLTRGLS PDEALEAYIV SELSRARDTA GGIADTNAGK IMASTGARGS SLNIGQMAGS
                         GIIT------ -DGERHSKTI SIWTEVSDLL SNALYHNPLF LMIDSGARGN KSQLKQLGAL
                         GELLARPGKT VEETLEDEII DILSKLLDSV AEVITVNPVV IMARTGARGN PVNLTQMAAL
                         KQFECQPGKS VIETFEQKVN QVLNKARDTA GSSAQDNNLK AMVTAGSKGS FINISQMMAC
                         DEIKVQAGNT MFENLESELG SLLEKLKNEC DSITTDNNLL AMVDSGSKGS TTNILQMVAF
                         GLVT------ -AGERYNKVI DIWAAANDRV SKAMMFNSIY MMADSGARGS AAQIRQLAGM
                         GNLEPMPGRS LEETLEMKIM QVLGKARDQA GKIASDNAAV IMAVSGARGS MLNLTQMAAC
                         GQLQPLPGRS VEDTLEVEIL SSTGGVRDES GKIASNDPSV IMARSGARAK MLNIAEVAGM
                         GRLEPLPGRT IEETLETKIM ERLSKARDDA GEYAAFNNAF IMARTGARGN ILNLTQMSAT
                         GDLESLPGRT VDETLEMKIM QTLGKARDSA GDIAEDNPAV IMAESGARGS LLNLTQMAGC
                         GELESLPGRT VDETLEMKIM QTLGKARDSA GDIAEDNPAV IMAESGARGS MLNLTQMAGC
                         GDLESLPGRT VDETLEMKIM QTLGKARDSA GDVAEDNPAV VMANSGARGS MLNLTQMAGC
                         GELESLPGRS VDETLEMKIM QRLGKARDSA GEIAEDNPAV VMSKSGARAS MLNLTQMAGC
                         NELEPTPGNT LRQTFENQVN RILNDARDKT GSSAQYNNFK SMVVSGAKGS KINISQVIAV
                         GKLEPVPGRT LEETLELRIL DALSDARKKV EDIVVFNNVF IMARTGARGN ELNITQMAAL
                         GLLEPLPGRT LEETLELMIM DVLAKARDKA GEIAALNNAV IMAKAGARGN ILNLTQMAAL
                         GKLEVVPGRS LEESLEIKIL EILAEARDKA GEVAVFNNAF IMARTGARGN VLNLTQMSAT
                         GKLTRKAGMS LLQSFEADVN SALNKCREEA AKKALTNSFK VMIEAGSKGS DLNICQIAVF
                         NDLRRAPGRS MRETLELRIR QELAEARKKA EESAAEAHSV IMTKSGARGN ILNLGQMSAV
                         ---------- ---------- ---------- ---------- ---------- ----------
                         GQLQPLPGKT LRETLEMKIM GVLSKARDKS GEIARDNTVV IMATTGARGT PLSITQMSAA
                         GELEVIPGRT LEESLESYIL DTLDKLRNEA GEIATFNNAY IMARTGARGS VLNITQMAAM
                         GQLEVIPGRT LEESLESYIL DALDKLRNEA GEIATFNNAY IMARTGARGS VLNITQMAAM
                         EELEALPGRS LRETLEMKIM QVLGEARDKS GEIAEENHAV IMALTGARGS MLNLTQIAAC
                         GELELLPGLN LEESREAYIS NVLREARDKA GAIAEDNHAV IMAVTGARGN ILNLTQMAAC
                         GELESLPGRT LKETLELRIM QELAKARDAA GSIAGNNSAV IMARSGARGS FLNLTQMTGC
                         GTLESLPGRG VEESREAYIM QILGKARDQA GNVAEENHAA LMARTGARGS LLNITMMAAS
                         GHLEPMPGRT PEETLEMQVM KELGKARDRT GDIASENSAV VMAVSGARGS MLNIAQMAGC
                         GQLEPMPGRT LEETLEMQIM QVLGKARDRT GEIAGDNSAV VMAVSGARGS MLNLTQMAGC
                         RELEPLPGRT LDETIEMKIM QKLGVARDKT GDVAGDNSAV IMAKSGARGS MLNLTQMAAS
                         GILEQLPGRS LDETLEVEVM KVLGRARDEA GQIAGENSAV IMARSGARGS MLNLSQMAGC
                         GQLEPMPGRT LEETLEMQIM QVLGKARDRT GDIAGSNSAV VMAVSGARGS MLNLTQMAGC
                         GELEPLPGRT LEETLEMRIM QTLGKARDAA GQIAGDNSGV VMAVSGARGS MLNLTQMAAC
                         KELEPLPGRT LDETIEMSIM QKLGKARDET GGIADENSAV IMARSGARGS ILNLTQMAAC
                         NELEALPGRS LRETLEMKIM QVLGEARDNT GVIAESNSAV IMALTGARGS MLNLTQIATC
                         GQLEPMPGRT PEETLEMQIM QVLGKSRDRT GEIAGGNSAV LMAVSGARGS MLNLTQMAGC
                         GQLEPMPGRT PEETLEMQIM QVLGKARDNT GEIAGSNSAV VMAVSGARGS MLNLTQMAGC
                         GELEPLPGRS LEETLEMKIM QVLGEARDKS GEIAEENHAV IMALTGARGS MLNLTQITAC
                         GELEALPGRT LRETLETRIM QVLGEARDKT GEIAEENHAM IMALTGARGS MLNLTQMSAC
                         GELEPLPGRS LEESREAYIM KILGKARDEA GAVAEDNHAA LMARTGARGS LLNITMMSAC
                         GTLKLTRGMR PEEALEAYIV NELGKARDKA GMTADSNAGR IMATTGARGS ALNIGQMAGA
                         GTLKLTRGMK PEEALEAYIV NELGKARDKA GMTADSNAGR IMATTGARGS ALNIGQMAGA
                         GTLKLTRGMK PEEALEAYIV NELGKARDKA GSSANDNAGK IMATTGARGS SLNVGQMAGA
                         GQLQPAPGRS IEDTLEVEIL AETGSVRDES GKIASNDPSV IMARSGARAK MLNIAEVAGM
                         GELECQPGKS LYESFETRVN NELNCAREMA GKVASRNNIF SMVASGSKGS IINISQIISC
                         GHLEAMPGFT VEETFENKVT EILSKVREDA AVVVENSEGY LMAKTGARGS IVNIVQMVAT
                         GRLEAMPGFT VEETFENKIT EVLSRVREDA ATVVENSEGY LMAKTGARGS IVNIVQMVAT
                         GELEPLPGKS LEDTLESLIM AVLAEARDNA GAVAEDNHTV IMAKTGARGK ILNITQMAAL
                         GRLEPVPGRT LEETLELKII EALTDARRKI EQYVAFNNVF IMARTGARGN ELNITQMAAI
                         GLMT------ -GKERYNQVL DAWTHAREAI TADMMINPVF LMSHSGARGG IEQIRQLAGM
                         GLIT------ -YGEKYNKVV DAWSRCTDRV ANDMMINAIY MMAISGARGS FQQIKQLGGM
                         NLLTAKHGMT LRESFEDNVV RFLNEARDKA GRLAELNNVK QMVMAGSKGS FINIAQMSAC
                         GELEPRPGRT IEETLEDEII DLLSKLLDDV ADTIISNPVI IMARTGARGN PINLTQMAAL
                         GQLEPIPGRT IEESLESYIL DTLDKLRKVA GEIATFNNVY IMAITGARGS ELNITQMTAL
                         GELEPIPGRT LEESLENYIL DTLDKLRSTA GDIASFNFAY VMARTGARGS VLNITQMAAM
                         GELEPIPGRT LEESLENYIL DTLDKLRSTA GDIASFNFAY VMARTGARGS VLNITQMAAM
                         GTLELIPGRT AEESLEDHIL ETLDQLRKVA GDIATFNNVY IMAVTGARGS ELNITQMTAM
                         ---------- ---------- ---------- ---------- ---------- ----------
                         QNNMHKAGKK IFDSFEVQVN SILNELRQES EKKAEYNQFN KMVWSGSKGK ATNLAQVMGL
                         GELETQPGRT MIESFEQFVN KVLNTARDHA GKSAQTNSVK AMVTAGSKGS FINISQIIAC
                         GELEPLPGKT LEETLESKIM AVLAEARDNA GKVAENNHAV IMAKTGARGK ILNITQMAAM
                         GELQPMPGKT RKETLEDLIM NVLAEARTRA GEVTSLNHAV IMAKTGARGS MLNLTQMAAV
                         GELQPAPGRS VEDTLEMEIL SEAGVVRDES GKIASKVPSV IMARSGARAT MLNISEVAGI
                         GKLEAMPGYT VQETLENRLA EVLSKVRSDA EGVVENSEAY LMAKTGARGS LTNIVQMVAT
                         GKLTPRPGKT PEETLEDEIV DLLSKLLDDV ADTITTNPVV IMARTGARGN PVNLTQMAAL
                         GFLT------ -EEQRKSEII RLWMSVTEEI TKLTSFNPIY MMVNSGARGN IDQVKQLAGI
                         GQLERMPGMS YMQSFETEVN NLTNEILSKT YKVINDNSLS EMLSAGSKGA DTNMSQIIGV
                         GKLEAEPGLT VEETLENDIT IELSRVREAA ARVAEDGEAY IMAKTGARGS IVNITQMVAM

                         LGQQSVRGER ISRGYYERAL PHFKRNDISA EARGFIYSSF RSGLNPIELF FHAAAGREGL
                         LGQQTVRGRR IVRGFRTRTL PHFRPGDLSP EARGFVVSNF RDGLKPHEVF FHAAGGREGL
                         IGQQSVRGQR LHRGYQDRTL PHFKRGDLGA LARGFVESSY KKGLSPTEYF FHSMGGREGL
                         LGQQAVRGRR IRRGLRNRVL AHFKENDIEP EAWGFVRSSF RKGLRPTEVF FHAAAGREGL
                         VGQQNVEGKR IPFGFDGRTL PHFTKDDYGP ESRGFVENSY LRGLTPQEFF FHAMGGREGL
                         IGQQSVRGER ISRGYTNRTL SHFKPGDLGA EARGFVRSSY KKGLSPVEFF FHAAGGREGL
                         RGLMAN---- ---------- ------PAGR IIELPIKSSF REGLTVLEYF ISTHGARKGL
                         RGLMAKLQKA GA-------- ------EGGQ IIENPILSNF KEGLSVLEYF ISTHGARKGL
                         RGLMAK---- ---------- ------TSGD IIELPIISNF KEGLSVIEFF ISTNGARKGL
                         LGQQSIRGKR IQKGYHNRAL SHFKPNDANP DAKGFVKSNY RDGLSPLEFF FHAMGGREGL
                         VGQQSVRRER VHRGYRKRVL SFFKQDDLSP RARGFVYNSF VSGLDPLEFF FHAVGGRDGL
                         LGQQTIRGER YRRGFTDRTL PHFLPGDKGP EARGFVKSNF RDGLSPIEYF FHAGGGRDGL
                         RGLMTK---- ---------- ------PDGS IIETPIISNF REGLNVLEYF ISTHGARKGL
                         LGQQSRRGQR LLKGYNNRAL PHFRENDDSP DAHGFVKSNY RDGLSALEFF FHAMAGREGL
                         RGLMAK---- ---------- ------PNGA IIESPITSNF REGLTVLEYS ISSHGARKGL
                         LGQQTVRGKR LTRGYLGRAL SHFKPEDLGP EARGFIASGF VHGLNPVEMF FHAAAGREGL
                         VGQQNVEGKR IPFGFQSRTL PHFTKDDYGP ESRGFVENSY LRGLTPQEFF FHAMGGREGL
                         VGKQEINNLR IPFGFYKRTL PHYWKEDYGF VSRGFVENSY VMGLSPQEFF FHAMAGRQGI
                         RGLMAK---- ---------- ------PDGS IIETPITANF REGLNVLQYF ISTHGARKGL
                         IGQQSVRGER IRRGYSNRTL PHFKPGDLGA RARGFVRSSY KSGLSPVEFF FHAVGGREGL
                         VGQQSVRGGR LNRGYANRTL SHFKENDLGA YARGFIKSSY RAGLNPTEYF FHSIGGREGL
                         LGQQSIRGER INRGYRNRPL PHFKENDKSP ASRGFVYNSF RTGLNPVELF YHAAGGREGL
                         VGQQAVRGER INRGYEGRTL SHYQEGDLSA EAHGFVENSY RAGLTPREFF FHAMGGREGL
                         VGQQAVRGER INRGYENRTL SHFEENDLSA DAHGFVEASY RSGLGPKEFF FHAMGGREGL
                         VGQQAVRGER INRGYEDRTL SHFAPNDLSS EAHGFVENSY TSGLTPKEFF FHAMGGREGL
                         VGQQAVRGER INRGYEGRTL SHYQKGDLSA EAHGFVENSY RAGLTPREFF FHAMGGREGL
                         VGQQNVEGKR IPFGFKHRTL PHFIKDDYGP ESRGFVENSY LAGLTPTEFF FHAMGGREGL
                         LGQQSVRGER IYRGYRDRFL PHFKPGDLGP AARGFVYHSF YLGLTPVEVF FHAAGGREGL
                         LGQQSVRGER IKRGYRKRTL PHFEWGDISP DARGFVKHSF YEGLTPTEVF FHAAGGREGL
                         LGQMTVRGER IWRGYMGRPI SSYGQNDLGP LARGFVVNSF YSGLSPTEMF MHAAGGREGL
                         VGQQNVAGSR IPFGFRRRTL PHFMLDDYGE TSRGMATRGY VEGLQPHEFY FHTMAGREGL
                         VGQQAIRGER INRGYSSRTL PHFKVHDLSP KSRGFVESSY RNGLKPAEFF FHAMGGREGL
                         ---------- ---------- ---------- ---------- ---------- ----------
                         VGQQSIRGER ILRGYRERSL PHFKKGDYSA AARGFVRSNF REGLNPLEFF FHAQGGREGL
                         LGQQSVRGER IKRGYSTRTL PHFKPNDISP EARGFIYSSF RSGLNPIETF FHAAGGREGL
                         LGQQSVRGER IKRGYATRTL PHFKPGDITP EARGFIYSSF RSGLNPIETF FHAAGGREGL
                         VGQQSVRGGR IERGYSKRTL PHFYVGEMGA KASGFVHSSY KKGLDPLEFF FHAMGGREGL
                         LGQQSVRGKR IFRGYRGRVL PHFEKGDLGA RSHGFVRSSY KKGLSPTEFF FHAMGGREGL
                         VGQQSVRGER IMRGYSDRTL PHFQPGDLGA DSRGFVESSY KKGLNPTEFF FHAMGGREGL
                         VGQQSVRGGR VFRGYRERTL PHFGKGSLDA KSHGFVRSCY KKGLAPTEYF FHAMGGREGL
                         IGQQAVRGER IVRGYEDRTL PHFKRSDKGA DAHGFVRNSY KSGLNPTEFF FHAIGGREGL
                         LGQQSVRGER IMRGYEDRTL PHFRRNERGA EAHGFITNSY KSGLSPTEFF FHAIGGREGL
                         VGQQAVRGER IRRGYTGRTL PHFSKGDLGA DAHGFVKSSY KSGLNPTEYF FHAVGGREGL
                         IGQQAVRGER LSRGYWNRTL PHFKKGDLGA EAKGFVQNSY KSGLTPTEFF FHSMGGREGL
                         IGQQAVRGER ITRGYEGRTL PHFKKGDRGA PAHGFVRNSY KSGLTPTEFF FHAIGGREGL
                         VGQQSVRGER IKRGYTDRTL PHFKRGDLGA EAHGFVESSY KKGLSPTEFF FHAIGGREGL
                         VGQQAVRGER IRRGYAGRTL PHFQEGDLGS DAHGFVKASY KSGLNPTEYF FHAIGGREGL
                         VGQQAVRGGR INRGYINRTL PHFRKGDVGS KASGFVHSSY KKGLDPLEFF FHAMGGREGL
                         IGQQSVRGER IVRGYFGRTL PHFKRGDRGA DAHGFVKHSY KSGLNPTEFF FHAIGGREGL
                         VGQQAVRGER IMRGYEDRTL PHFKKHDRGA MAHGFVMNSY KSGLNPTEFF FHAIGGREGL
                         VGQQSVRGGR ISRGYDNRTL PHFKKGELGA KSRGFVHSSY KEGLDPIEFF FHAMGGREGL
                         VGQQSIRGER VQRGYYGRTL PHFKKGDMGA RARGFVYNSY RKGLDPLEFF FHAMGGREGL
                         VGQQSVRGQR IFRGYRNRVL PHFKKGSLDA KSHGFVRSSY KKGLSPIEYF FHAMGGREGL
                         LGQQSRRGSR LHAGYNNRAL PHYQEHDKNP DAHGFVKSNY REGLSALEFF FHAMGGREGL
                         LGQQSRRGSR LHAGYNNRAL PHYQEHDNNP DAHGFVKSNY REGLSALEFF FHAMGGREGL
                         LGQQSRRGNR LHEGYNNRAL THYQEHDDNP DAHGFVKSNY REGLSALEFF FHAMGGREGL
                         VGQQSVRGGR LNRGYSGRTL PHFKENDLGA YARGFVKSSY RSGLSPTEYF FHSIGGREGL
                         VGQQNVEGKR IPFGFNHRSL PHFIKFDYGP ESRGFVSNSY LSGLTPQEVF FHAMGGREGI
                         LGQQTIRGER IRRGFRTRTL PHFPVGDIGA FSGGFVRNCF RCGLTPVEYF FHAAAGRDGL
                         LGQQTIRGER IRRGYRTRTL PHFPVGDIGA YVGGFVKSCF RCGLSPVEYF FHAAAGRDGL
                         LGQQSIRGKR LYRGFRGRVL SHFKPGDLGA RAKGFVVNSY KSGLTPQEYF FHAMGGREGL
                         LGQQTVRGER ISRGYRGRYL PHFKPGDLGP AARGFVYHGF YDGLTPTEVF FHAAGGREGL
                         RGLMAK---- ---------- ------PTGE IIETPIKANF REGLSVLEYF SSTHGARKGL
                         RGLMTK---- ---------- ------SNGQ IIQTPIISNF KEGLTEFECF NSANGMRKGQ
                         VGQQSVEGKR IAFGFVDRTL PHFSKDDYSP ESKGFVENSY LRGLTPQEFF FHAMGGREGL
                         LGQQTIRGRR ITRGYMHRTL PHFKPGDLGP EARGFVAHGF VDGLNPIEVF FHAAAGREGL
                         LGQQSVRGER IRRGYRERTL SLFKYGDIAP EARGFVKNSF MRGLSPYEMF FHAAGGREGL
                         LGQQSVRGER IKRGYMTRTL PHFKPYDISP EARGFIYSSF RTGLKPTELF FHAAGGREGL
                         LGQQSVRGER IKRGYMTRTL PHFKPYDISP EARGFIYSSF RTGLKPTELF FHAAGGREGL
                         LGQQSVRGER IKRGYMTRTL PHFKPGDISP DARGFVHNSF TRGLTPIEMF FHAAGGREGL
                         ---------- ---------- ------PDTE VI-------- ---------- ----------
                         VGQQNIEGAR IRNGFSRRTL PHFCKDDNGI IARGFVVNNF YIGLKPYEFF FHTMGGREGL
                         VGQQNVEGNR IPYGFKRRTL PHFSKDDLGP ESRGFVENSY LSGLTPQEFF FHAMGGREGL
                         LGQQSIRGKR LYRGYRGRVL THFKPGDLGA RARGFVTNSY KSGLTPQEYF FHAMGGREGL
                         VGQQSVRGKR IERGYTGRAL PHFVKGDLSP LAKGFVYSSF RRGLSPVEFF FHAISGREGL
                         VGQQSVRGGR LNRGYYNRTL PHFKRGDIGA DARGFVRSSY MTGLSPTEYF FHSIGGREGL
                         LGQQTIRGER IKRGYRTRTL PHFPVGDIGP FSGGFVSSSF VKGLTPVEYF FHAAGGRDGL
                         LGQQTVRGKR LSRGYLYRPL PHFKQKDIGP EARGFIANGF VNGLEALEMF FHAAAGREGL
                         RGLMIKA--- ----YDPRSR EIKSKIFKGQ AIDYPVDKNL REGVDILQFF ISTYGARKGQ
                         VGQQNMEGKR VKFGFNGRTL PHFQKHEYGL VERGFCKNSY IAGLTPPEFL FHAMGGRTGI
                         IGQQTIRGER FKRGFTGRTT AHFEPGDLGP MAKGFVRNNF KVGLTPVEFF FHAAGGRDGL

                         VDTAVRTSQS GYMQRRLINA LSDLRIEYDG TVRTYGEVIQ TLYGGDGVHP MYSTVDVNRI
                         VDTALKTSQS GYMQRRLINA LQDLHVAYDG TVRDQDNIIQ FRYGEDGVDP QKTAVNVDRL
                         VDTAVRTSRS GYMQRRLINA LEDLKVIEDG KVVDAGNVVQ FIYGEDGVDP TRSNVNMDEI
                         VDTAVKTSQS GYMQRRLINA LQDIVVTYDG TVRDYGNLIQ LKYGEDGVDP MKTPVDVKRI
                         IDTAVKTSET GYIQRRLVKA MEDIMVKYDG TVRNLGDVIQ FLYGEDGMDA VWIPVNIKRH
                         VDTAVRTSQS GYLQRRMINA LQDLKVEYDG TVRESGALVQ FRYGEDGVDP MRSPVDVRRI
                         ADTALKTADS GYLTRRLVDV AQDVIIRETD CGTDGILAKP LKEGTETIER LEEPE-TGEV
                         ADTALKTADA GYLTRRLVDV SHDVIITEED CGTLGLVCTD LKNNDEVIAT LYEPT-TGEL
                         ADTALKTADA GYLTRRLVDI AQDVVVRIED CGTIGIKVET VKNGEEILES LKEPI-TGEI
                         VDTAVRTQQS GYMQRRLINA LEHLKIEYDQ TVRDHGNIVQ YLYGEDGIDP AKSAVNISRL
                         VDTAVRTQQS GYMQRRLINA LEALYIDYDG TVRTEGRIIQ FAYGEDGVDP AKSAVTVSNI
                         VETAVRTSQS GYAQRRLINA MQDIYVAYDG TVRDQDAIIQ FKYGEDGIDV SKS-LNIDEI
                         ADTALKTANA GYLTRKLIDV AQNVKITIED CGTHGVEINE ITADSSIIET LEEPI-TNSV
                         VDTAVRTQQS GYMQRRLINA LEHIRLEYDN TVRDHGHIIQ FLYGEDGIDV AKSAFNVHRL
                         ADTALKTADS GYLTRRLVDV AQDVIITERD CGTLHIEVST IRQGSEELLP LKDPGDKSNV
                         IDTAVRTSQS GYMQRRLINA LQDLRVEYDG SVRLTGEIVQ LLYGEDGVDP MKSSVNVDRV
                         IDTAVKTSET GYIQRRLVKA MEDVSIKYDA TVRNLGDVIQ FAYGEDGIDG CFVPVNLRRL
                         IDTAVKTSDT GYIQRKMVKC MEDVQCKYDR TVRRSGDMVE FMYGGDGVDA LMCVVNFARQ
                         ADTALKTANS GYLTRRLVDV AQDLVVTEDD CGTHGIMMTP VIEGGDVKEP LRDPG-TADI
                         VDTAVRTSQS GYLQRRLINA LQDLKVEYDG TVRESGIIVQ FKYGEDGVDP MKSGVDVKRI
                         VDIAVRTSRS GYMQRRLINA FEDLKVNETR RVEDIGSVVQ FKYGEDGIDP TRSTVDVDYA
                         VDTAVRTSQS GYMQRRLINA LLDVRIEYDG SARLDGTVVQ FKYGYDQVDP AKSAVNVDRI
                         VDTAVRTSKS GYLQRRLINA LSELETQYDG TVRDSDKIVQ FEFGEDGTSP VRVPIDVEGI
                         VDTAVRTSKS GYLQRRLINA LSELETQYDG TVRDSDTIVQ FEFGEDGTSP VDVIVDVEQI
                         VDTAVRTSKS GYLQRRLINA LSELETQYDG TVRDSDTIVQ FEFGEDGTSP VQVDIDVEHV
                         VDTAVRTSKS GYLQRRLINA LSELEAQYDG SVRDSGTIVQ FEFGEDGTSP VKVPIDVENI
                         IDTAVKTAET GYIQRRLIKS MESVMVKYDA TVRNINQVVQ LRYGEDGLAG ESVPCNLLRM
                         VDTAVRTSQS GYMQRRLINA LQDLRVEYDG TVRTYGEIVQ FSYGEDGVDP MKSAVNIDRE
                         VDTAVRTSQS GYMQRRLINA LQDLKVDYDG TVKDWGALYQ SVYGDDGVDP MKSSVDVKHV
                         VDTAVRTSQS GYMQRRLINA LQDLYVEYDG TVRDTNSIIQ FVYGEDGADP AKAIVNVERI
                         IDTAVKTSDT GYLQRKLVKA LEDVHASYDG TVRNNQELIQ LAYGEDGLDG ARIPVNVARL
                         VDTAVRTSTS GYMQRRLVNA LQDMVVENDG TVRNEKNIIQ FRFGDDGIDA MHTAVNLDVL
                         ---------- ---------- ---------- ---------- ---------- ----------
                         VDTAVRTSTS GYLQRRLVNA MQDLQVNYDY TVRTDGEIVQ LKYGEDGVDP MKSPVDIQSL
                         VDTAVRTSQS GYMQRRLINA LSDLRIEYDG TVRTYGEVIQ TLYGGDGVHP MRSTIDVDRI
                         VDTAVRTSQS GYMQRRLINA LSDLRVEYDG TVRTYGEMIQ TLYGGDGVHP MQSTIDVDRV
                         VDTAIRTAQS GYMQRRLVNA LQDLNVQLDG TVRDRGVIIQ TQYGEDGIDP AKSVADIDRM
                         VDQAVRTAQS GYMQRRLINA LQDLKTEFDG TVRDRGIMIQ FKYGEDGIDP MLAAVNIDRI
                         VDTAVRTSQS GYLQRRLVNA LQDLEVKYDG TVRERGVIVQ FEYGEDGVDP MKSGVNVQHI
                         VDQAVRTAQS GYMQRRLVNA LQDIRAEYDG TVRDRGLVVQ FEYGEDLVDP AKAGVDLDKI
                         VDTAVRTSQS GYLQRRMINA LQDLKVAYDG TVRSGGKIIQ FVYGEDGTDP AKSPVDVKGI
                         VDTAVRTSQS GYLQRRMINA LQDLKVAYDG TVRTGGRIIQ FRYGEDGTDP GRSPVDVKGI
                         VDTAVRTSQS GYLQRRLVNA LQDLEVQYDG SVRERGVIVQ FKYGEDGIDS TKSPESIHSI
                         VDTAVRTSRS GYMQRRLINA LEDLKLKQDG TVRNADMIVQ LRYGEDGVDP TRSAIDVDDI
                         VDTAVRTSQS GYLQRRMINA LQDLKVGYDG TVRTGGRIIQ FRYGEDSTDP AKSPVDVKGI
                         VDTAIRTSQS GYLQRRLVNA LQDLEVNYDG TVRERGMIVQ FKYGEDGVDP SRRPENVHRI
                         VDTAVRTSQS GYLQRRLVNA LQDLEVQYDL TVRDRGVLVQ FKYGEDGINP TKSPETIHRI
                         VDTAIRTAQS GYMQRRLVNA LHDLSVHEDG TVRDRGAIIQ FKYGEDGINP AKSVANLDRL
                         VDTAVRTSQS GYLQRRLINA LQDLKVEYDG TVRTGRRIIQ FRYGEDGTDP MRGPVDVKGI
                         VDTAVRTSQS GYLQRRMINA LQDLKVAYDM TVRTGGRIIQ FEYGEDSTDP MKSPVDVEGI
                         VDTAIRTAQS GYMQRRLVNA LQDLTVDENG RVVDRGVIIQ NRFGEDGVDP AKSIVDLDKL
                         VDTAIRTAQS GYMQRRLINA LQDLHVERNG KVVDSGTLIQ RKYGEDGVDP AKSAVDLDRL
                         VDQAVRTAQS GYMQRRLINA LQDLRAEYDG TVRDRGTIIQ FVYGEDGVDP SKAAVDIDKI
                         VDTAVRTQQS GYMQRRLINA LEHIRLEYDG TVRDHGHIIQ FLYGEDGIDV AKSAFNVNRL
                         VDTAVRTQQS GYMQRRLINA LEHIRLEYDG TVRDHGHIIQ FLYGEDGIDV AKSAFNINRL
                         VDTAVRTQQS GYMQRRLINA LEHIRLEYDG TVRDHGHIVQ FLYGEDGIDV QKSAFNPSRL
                         VDIAVRTSRS GYMQRRLINA FEDLKADEDR RVEDLGSIIQ FKYGEDGIDP TRSTIDIDYL
                         IDTACKTSET GYIQRRLIKA MEDVMVQYDR TVRNYGDIIQ FLYGEDGMAG EYIPINMNRL
                         IDTAVRTAQS GYMQRRLINA LQDVYVAYDG TVRFGAMLLQ YLYGEDGVDV SRSVVDIKSL
                         IDTAVRTAQS GYMQRRLINA LQDVYVAYDG TVRFGSTLLQ VLYGEDGVDV SKSVADVKSL
                         VDTAVRTAQS GYMQRRLINA LQDLKVEYDG TVRSEGIIVQ FKYGEDGVDP MKSTVDVDRI
                         VDTAVRTSQS GYMQRRLINA LQDLRVEYDG TVRLDGTLVQ IKYGEDGVDP MKSAVNVDRV
                         ADTALKTADS GYLTRKLADV AQNVVVTMHD CGTTGITKGV VYRGEKVEVS LAEPV-TDEV
                         IDTALKTASS GYLTRKLVDV AQDCIITEKD CGTDGIEVKS VIEGGEIIVP LAEPV-TNDL
                         IDTAVKTAET GYIQRRLVKA LEDIMVHYDN TTRNLGNVIQ FIYGEDGMDA AHIPVNIRRI
                         TDTAVRTSQS GYMQRRLINA LQDLRVEYDG TVRLTGEIVQ FAYGEDGVDP MKSAVKIDRV
                         VDTAVKTSQS GYMQRRLINA LSDLRIEYDG TVRSYGDIVQ VVYGDDAVHP MYSSVNVNRV
                         VDTAVRTSQS GYMQRRLINA LSDLRAEYDG TVRSYGEVIQ VAYGDDGVFP MYSTVDVNRI
                         VDTAVRTSQS GYMQRRLINA LSDLRAEYDG TVRSYGEVVQ VAYGDDGVFP MYSTVDVNRI
                         VDTAVKTSQS GYMQRRLINA LSDLRVEYDG TVRSYGEVIE LAYGEDEVHP MYSTVDVNRI
                         -----KTEDL GYRERKIRE- ---------- ---------- ---------- ----------
                         SDTAVKTSRT GYIQRKLVKA LEDVIVRYDG TVRDQGMIIQ TCYGEDSLAG EFIPVNIGRM
                         IDTACKTAET GYIQRRLVKA METVMARYDG TLRTGGQIVQ FLYGEDGMDA VWIPGNVKRV
                         VDTAVRTAQS GYMQRRLINA LQDLKVDYDG TVRDTGIIVQ FKYGEDGVDP MKSTVDVDRV
                         VDTAVRTAQS GYMYRRLQSA MQDFYVSYDG TVRNEGMIIQ FRYGEDSVDP ARSPVDVDKL
                         VDTAVRTSRS GYMQRRLINA FEDLKVDDSR EVKDVGSLIQ IRYGEDGIDP TRSAVDMNYI
                         IDTAVRTAQS GYMQRRIINA LQDAYVAYDG TVRYSGLLLQ PLYGDDGTDV SKSPANVNIM
                         IDTAVRTSQS GYMQRRLINA LQDLRVEYDG TVRTSGELVQ LVYGEDGVDP MRSAVNVNRV
                         VDTAMNTSFA GYLTRRLVDV AQSVTVAEPD CGTHGIRAMD LIKEGTVVEK MNEPE-TKEV
                         IDTACKTSDT GYIQRRLVKS MESHHVAYDG TVRNQNEIVQ FIYGGDGLDA TGLPVNIARI
                         VDTAVRTAQS GYMQRRLINA LQDIYVAYDG TVRNSGSIIQ TKYAEDGIDV SKS-LNLDEI

                         LERVVGMVNI VRLLNLLGKD LNDVLFNLKS EELEIEINSD RLDMLSPEGI KRAVDGILGR
                         IEKVKQMVTL RRLVETTGDI VEEALFRLKC EYLSVEINPD RPDMFISEGI ARAVRGIESI
                         LTDVLGMPVI RELRRF--DK FVKDVNMLGA DELRVEFFPD RPDLYTIEGV VRAIRGFWGI
                         IQRVKAMPVI RRLESLTGGE LEELLFRLKC EVLEVEVNPD RPDMYIGEGI ARAVKGIAGV
                         IWNAQKMPTI SRLFAALGEK FEELCFSFGI EIYKIEIPAN RPDLLCLEGL AQSLRVFIEK
                         IREVIGMPVV TELERLVGDT ILSRLPMLGC DHVDVEFFPN RPDLYSVEGV ARALRGFLGI
                         LVNE-----M FWLEDYVDAV LAEKITRAGI EILELGLTPN RADAMNMLGV AYEVAAILDT
                         LVAG-----M NWLKEYVNDE TAAALTSIGL EVLEVDITPN RADACSHYGV ARDLYAYLIQ
                         VLDA------ ---------- ---------- ---------- ---------- ----------
                         IEAESI---- -RLKKFIPDK VLDMLPFVAL DVIRVEYNPN RPDFSSDYGI ARALRGLLEI
                         VNSVLAMPVV NKLRRLVGEE ISDNLAALGM SILRVEYNPN RPDFSSVYGV AAALRSYLGI
                         IRRVMTMPTI EDLSSIARSR LREVVEVLKG EYAAIELNYD RPDLFSAEGL GRAIGIYLG-
                         LFAE-----M IWLNDWLEDK IAKTLNSIGI ELIEVELTPN RGDCLSIYGI ARDLAAALNL
                         IESQMI---- ---------- MAEAIPYLGL DRLRVEYSPN RPDYSTDYGI AMGLQGLLGV
                         LAYA-----M LLLQKFFSEE ILQACDRIGI EPLECSLTPN LGHCASLLGL AREISFLSPV
                         IEKIFGMPVI RDIEALLGEK LYKGLTKLKC EILEYEANHD RPDLFSAEGL ARALRPFLGL
                         INNAQKMPKV NILYKALGEQ FEDLCFAFGV EIYKIDVSAN RYDLLCLEGI ARALNVYNHK
                         IDNVIAMPTI SYLFKLIGKE FDEVCFQYGI EIYKIEVGAN RYDLLCVEGI AICLKTFLKM
                         LVPR-----M KWLREWVNDA LANQITMAGL ETIEISVTPN RADCLGIIGV ARDVAVLNQL
                         IKEVLAMPVV TELEELVGEE ILEKLPMLGC DHVDVEFFPN RPDLYSVEGV ARALKGFMDI
                         AYDEFGMVVI KDLIHEIGSK LSDFAGIIGY SEVKLEFNPD RPDLFSFYAL KSNMKIFYDG
                         IERVVGMPVL QRLAKFIEEE LSNLLFNLKS ELLEVEVNSD RPDLYISEGL GRAIKGLLGK
                         ASRVLDMPVV DELRQLTGDR LKDDLFGLGL EDLQFEFAPD RLDRLSVEGV ARSLRYQYGE
                         ADSVLDMPVV DELRYLTGDE LKSDLFNLGL EEFQLEFAPD RLDRLSVEGV ARSLRYHYGD
                         ADRILNMPVV DELRRLTGDE LRQDLFGLGI EDFKLEFEAD RLDRLSVEGI ARSLRYHAGD
                         ADRILTMPVV DELRRLTGEE FKDDLFALGL EAFQLEFGPD RLDRLSVEGV ARSLRYQYGD
                         IWNAQKMPTV SLLFQALGEE FDELCFEFGL ELYKIDVPAN RYDLLCLEGL VRGLQVFKER
                         IERVIGMPVL RRVEEVIGDQ ALKLMERLKI EYVVAELEVD RPDMYSLEGI GRQVKGLLGV
                         IEKVTKMPVV TDLERLARED LRPVLEALKL EELTYEAPHD RADLFSAEGL GRALGVFLGY
                         IERVIGMPVV RRILGLIGDR LRDVLFNLKC ETIAIEVQSD RIDMFSTEGI AYAARLYLGL
                         IQNARTMPTL AYICRLIGEE FNDLCFQFGL ELYKIDTPAN RHDLLTAEGM ACALKVFMGT
                         LLKAKAVPTI ERLERLVGKE LEYDLQWIGL DKIKVEYSPN RPDFSSPEGI ARSLKGYYEI
                         ---------- ---------- ---------- ---------- ---------- ----------
                         IQEVLAMPTY QDFNRLIPDE IKEEFPYFGV PNVSIEVFAN RPDNLSVEGL ARSYAGFSER
                         LERVIGMPTI NILKDLTGQE LEEYLFRLKS EEYSIEVNAD RLDMLSLGGI VRALKGITEQ
                         LERVVGMPTI NILQDMTGQE LVDYLFKLKS EEYSIEVNAD RLDMLSLGGI VRALKGITGK
                         IEEMRIMPVI NYFNKVLGKK LIELLPMIGS DNVKVEFFPN RPDYYSVDGI ARTVRGFLGI
                         IDKVKMMPTI NDLERLVNEF IEEKFPMMGV EIIQFSINPN RPDYLSAEGL ARGFRGIIGI
                         VETVANMATV TDLVRLIGDK LRDDLFELGL EDVTFEVTSD RADLLCEEGI ALMLRAYYGI
                         FTKVNSMPTI NDLERLSNKM IEDRFPMMGV EMVQFSINPD RPDYLSVEGL ARGFRGFMGI
                         AESVLKMPIV KYLTRLTGET IRSSLPMMGS EQTDVQFFPN RPDLYSAEGT ARALRGYLGI
                         IESVLKMAII TYLERLAGQT IIDRVPMIGA DHVDVEFFPN RPDLYSPEGV ARAMRGFLGI
                         VKSVTGMPVI TDLESLTSDT IVEQIPMMGA DYIDIEFFPD RPDLYSVEGV ARALRGFLNI
                         LSEVLGMPVV TDLTGLLGDT LLERVPQLGA DEISIEFFPD RPDLYCVEGA ARALRTFLGF
                         VESVMRMPVI KYLVRLTGDT IVDRLPMMGS DQIDVEFFPN RPDLFSVEGV ARSMRGFLGI
                         IRKVLAMPVV RDLEEMVGEL IIERLPMMGA DYIDVEFFPD RPDLYSAEGV ARALQGFLGI
                         VRSVVNMPVI TDLEKLTGET IIKRVPMIGA DYVDIEFFPD RPDLYSVEGA ARAMRGFLDL
                         IEEMRLMPVI NELFEQLGDE LINILPMISS DEVKAEFFPN RPDYYSVEGI VRSLKGYLEL
                         IESVLKMTII TYLTTLIGET ILDRLPMIGS DHADVEFFPD RPDLFSTEGV ARAMRGFLGI
                         VSNVLKMPVV SYLERLCGKT IIDHLPMIGS DQVDVEFFPS RVDLYSTEGV ARAMRGFLEL
                         VEEIRLMPVI TDLKEL-GEK LLDVLPMMGS DSIKVEFFPN RPDLLSVEGV ARSLRGFLGI
                         AEEIRLMPVI TELRKL-GEE IIETLPMLGC DVLKVEFFPN RPDNFSVEGI SRSLKGFLGM
                         ITKVKAMPTI NDLERLVNAF IEEKFPMMGV EFIQFSINPN RPDYLSAEGL ARGFRGFIGI
                         IESQIIMPVV ERLQKLIGKQ ISDLLPFLGL DLIRIEYSPN RPDYSTDLGI ALGLQGLLGI
                         IESQTIMPVV ERLQKLLGKQ ISDNLPFLGL DKVRIEYSPN RPDYSTDLGI ALGLQGLFGI
                         IESQKIMPVV ESLQKLIGKQ IADFLPFLGL DLVRIEYSPN RPDYSTDFGI ALGMQGLLGI
                         AYDELGMVVI RYLRTSFGDY LNKFSDIIGF SDIKVELNPD RPDLFSFYAI NNAIKTYYHN
                         IEYAKSMPTI SDLFEKLGEK LLDVCFDFGL EIYKIEVPAN RYDLICVEGL CRALKNFMCK
                         KMWIR-MPVI DDLERLTGEE IAKLFEYIKG ERLRIEVTHD RPDHFSAEGL AKTLKGIAEI
                         RLWVR-MPVI DDLERLVGEE IVKLLEYVKC ERVRLEVTHD RPDHFSAEGL ARTLKGVAGV
                         IVRTLLMPKF DDLERLVGEE WEDLVLYAKC EDGKIYFDTN RPDLWSAEGV ARQIRWALGL
                         IERVIGMPTL RRLFEAIGQE LEELLFRLKC EEVYVEVNAD RPDMFSVEGI ARAVRGLLGI
                         IVEA-----M LWLSRYVDDE LVDRLSLSGL NVIDLEVTSN RGDCLGHIGV AREIAALTDQ
                         ILNK-----M KWLKQFLETE IAEALTDIGL EIFVINVTPN RGDVLGVYGI ARDLSAKGLG
                         IQNAQQMPTV SQLFDLLGQE FDELCFEFGM EELKLDISAN RYDLLCIEGI SQSLNEYLER
                         IEKVIGMPVI RDLERLIGEE IMDYLPRIKC EEVEYEATHD RPDLYSVEGV ARNLRYFLGI
                         IERVIGMPTI VTLINNLKNQ LEELLFKLKS EHVEIEVNND RPDLFFPYGI IRAAKGILGK
                         FERVVGMVTI VKLLDKIHQK LEDLLFNLKS ENIEIEINAD RLDLLSSDGI ARAIKGLLEK
                         FERVVGMVTI VKLLNKIGQK LEDLLFNLKS ENIEIEINAD RLDLLSSDGI ARAIKGLLEK
                         IERVVGMPTI NRLLNELKTQ LEDLLFNLKS EHIEIEINND RPDLLFVYGI IRSIKGLLKK
                         ---------M RWLQSLVEEE LGELLTIAGL EILEISPTAN RADALSMVGV AREVAALTGG
                         IESAKIMPIV SNFFKKLGHE LEELCFEYGI EEYAFEVGAN RPDLLSVETL TQALGVFIGT
                         IQNALRMPTV AALFTHLGEE FDELCFEFGV EVYKIDVPAN RYDLLCIEGL SRSLKVFLGD
                         IVRTLLMPKF DDLERLVGEE WEDLFLYAKC ENGEIYFDTN RPDLWSAEGI ARQIRFALGF
                         IKKVLTMPVV EDLERLTGST VRDLLPRLKC EDVVYEATHD RPDLYSAELL SVYLKGLLGV
                         LFDEERMVVI RELEGRYGDL ILRYSSIIGY SELKIEFNPD RPDLFSFPTL MKQIKIFFYG
                         RLYIR-MPVI DDLQRLVGAQ ILNALEYVKG ERLRIEITHD RPDHFSAEGL ARTLKGILGI
                         IEKVVGMPTI RDLERLLGED VKKYLPFLKC ELLEYEANHD RPDIFSAEGL ARGLRPFMGL
                         LKNPET---M RWLREFVDEQ IAERLTFSGT SVLDIEITPN RPDCLSIIGV ARELSALSGR
                         IESSQRMPTV ARLYELMGEQ ISKLLMNFGL EYYKIDCPAN RPDLLSVEGL AENLKCFQGK
                         FRRAGIMPVI SDLEGLLGEE LIKALNRLKG EEITFEVTHD RPDLFSVEGI ARALKGLFRI

                         KLSRPYALAA VVYDVKLDDD RIKELIQFQE KLHCTIGRKR KKVAIGIHDL DKFVPLNKLY
                         ELTRPYIAAA VVYNVNVDES FLEELVQFQE KLHDTVGRRR RKVAIGFHDL ASMVPLGVKY
                         EKIRPYIVGA VIRDIEVDDL MIKSMMDFQE KLHITVGRKR KKLAIGLHDF NKFIPLGVEY
                         EEQRPYIAAA VVYGVNVDEL FLEELIQFQE KLHDSLGRRR AKIAIGFHDL ARMKPLGSLY
                         QEIRPFVVCA VLRGVTFDEA RYNSFIDLQD KLHQNICRRR SLVAIGTHDL DNFVPLKKKF
                         EKVRPRIVGC VVKGIRMTDE VIRSLMEVQE DLHWTIGRNR RKMAIGVHDL SSFVPLDKAY
                         EVANPLYTAK IIKNVTIA-- --PSPLWMQT KL-------- --MNAGIRPH N--QPLHNEM
                         NGACPHYAGV TVKGVTVK-- --ESPEWLQN KL-------- --RLIGVRPI N--QPLHGTP
                         ---------- ---------- ---------- ---------- ---------- ----------
                         ETIRPHIVAL VARNSKLDDE TIKQLIAMQE DLHNGIGRRR KKASIGIHNL DSFEPLGRQY
                         ETIRPHIVCA VVRNVELSEA ELIEFIAMQE DLHWIIGRNR RKTAIGLHDL SRFVPLKRKH
                         SRYRPYAYMA IVRNVELNDE AIRQLFQLQE ILHKDYGGDR RLVSIGLYDL DTYRPLGRAY
                         NL------GR ILREKELNGL YNYRAIGLKE EIQTNLLLSL RLAQIEGLGK N--VLFNEEF
                         RRIRPYVTCI AAKGRDVDDS LLKQLISMQE DLHAGLGRGA ERPP--MHDI NRFVPLHTKY
                         SLACPVFYSV KISGLSCR-- --RSPEYLQA AL-------- --TALGQKPL N--QPLHAQP
                         EGGRPYIALA VVRDVVLNEE AIVQIMQLQE KLASTYGRAR RKASIGVYDL DKYRPLNRLY
                         ASVRPVIVAG ILRDITFTQE SYDSFIDLQE KLHANICKKR SLVSIGTHDL DKFVPLSKKF
                         REVRPICMGA VLRGITFTEE SYKSFIDFQD KLHLTIGKKR SLVAIGTHDL SKFEPLKKEY
                         PLACPRYLGR VVKGINVK-- -APTPLWMKE KL-------- --RRCGIRSI D--QPMHGET
                         EFVRPRIVGC VVRNIRIDDR VLRSMIEVQE DLHWTIGRNR RKMAIGIHDL DSFVPLDREY
                         NYERPYVMSF VARGKPLG-N YYSHIIDYQE KLHETIGKSR KKMAIGIHDL DEFTTYDKQY
                         KKSRPQIVIA TIRGISLDDE DIKELIQFQE KLHLTVGRKR KKMAIGIHDL DKMRPLFISY
                         ERERPYVTGA VIRGVDLDEK GLDSLIQLQE KLHATMGRKR AKGAIGIHDL TRFVPLDREY
                         DRERPYVTGA IVRGLDMDEA ALESLIQLQE KLHATMGRKR AKGAIGVHDL TTFVPLDQTY
                         DRDRPYVTGA VIRGVDLDAD ALDSLIQLQE KLHATMGRKR AKGAIGIHDL ATFVPLDETY
                         ARERPYVTGA VVRGVDLDDA ALDSLIQLQE KLHATMGRKR AKGAIGIHDL TTFVALDRKY
                         IKIRPFAVAA VLRNIKFTKD RYDSFIELQE KLHQNICRKR ALVAIGTHDL DKFKPLNKHY
                         ERTRPYVLGA IVWDVDVDED FLEELIQFQE KLHVSHGDKR RRVAIGLHDL DRFTPLHREY
                         REYRPYAFGA VVKNLELDDE AIRQLFQLQE KLAISYGNKR EIVSIGLYDL DRMVPLGKEY
                         EKKRPYIAIA AVRNVEMDEY ILKELIEFQE RLHTTFGRNR RKVAIGIHDL DKMIPLHKLY
                         MPVRDYVVCA VLHNIRFNER SYNSFIDYQE KLHAGLARRR TLASVGTHDL DRFVPLRGKY
                         ELVRPYIVCG IIRDVNLDED EVATLMSIQE HLHWAVGRDR KKVAIGVHDL DSFVPLHIEY
                         ---------- ---------- ---------- ---------- ---------- ----------
                         KLYRPYLAMA KVTGLQLDEE TVKAIFTFQE KLHITHCRNR RKTSIGLYDI NRFIPLEREY
                         ELSRPYALAC VVYNVKLDEV YLKELIQFQE KLHDTIGRKR KKVAIGIHDL EKFVPLGKQY
                         ELSRPYALAC VIYNVKLSDF YLKELIQFQE KLHDTIGRRR KKVAIGIHDL ETFIPLNKQY
                         ETIRPFTSCC IVEGIFIDED GLKDIMDFQE DLHWVLGRDR KKVAIGIHNL DSFIALEKKY
                         ETTRPYIAMA LVKGVIVDDY VLESIINLQE KLHWVMGRDR KKVAIGIHDA DKFVPLNIKY
                         KTVRPFVTGA IVKDLHFTDE SIKSIMHLQE KLHGTFGRRR KKGAIGIHDL SKFVPLQKDY
                         NTTRPYVAFA LVKNVLMDEL VLESMINLQE KLHWAIGRDR KKLAIGIHDF DKFVPLGIKY
                         ETIRPYLGSA VIRNVHMDNA MIESLMGLQE SLHWAVGRGR KKVAIGVHDL DTFVPLDKAY
                         EEIRPFLGSA VIRNVNLDEE AIESLMALQE ALHWAVGRGR GKVAIGVHDL DSFVPLDRDY
                         ETIRPYLACA VIRNVNFNAN SIKSLMDLQE DLHWGVGRDR KKVSIGVHDL SKFIPLDMKF
                         EKVRPQVVAG VVNDIVMSDE LIRSLMELQE KLHLTMGRKR AKVSIGVHDL DKFIPLAIDY
                         ETIRPYLGSA IIRDIKFDDE SIECLMGLQE SLHWAVGRGR AKVAIGVHDL DKFVPLDIDY
                         RPVRPIIGCA VVRGLRFTDP FIESLMSLQE DLHWGLGRNR RKVAIGVHDI SRFVPLDVAY
                         ETIRPFLGCA VVRGVKFTSS SIKSLMDLQE DLHWGLGRNR KKVSIGVHDL KEFVPLDTRF
                         EKIRPYVACC MIKNVKIDDN QLRNIMEFQE HLHWVIGRDR KKVAIGIHDL DSFIPLEEKY
                         ETIRPFLGSA VIRGLSLSEE AIQSLMGLQE ALHWAIGRGR KKMAIGLHDL DSFVPLDRAY
                         ETVRPYIGSA VIRDIQLDNE AIISLMGVQE ALHWVVGRGR AKVAIGVHDL DSFIPLDRDY
                         EKVRPYLGMA VIEDVQFTDK KLKQVMEFQE DLHWVIGRDR RKVAIGIHDL DTFTPLDVSY
                         ELIRPFIAVC IVKNLEFNED KVKQIMEFQE DLHWVMGRDR KKVAIGLHNY DAFVPLNRKY
                         ETTRPYIAFA LVKNVQIDDV VLESIINLQE KLHWTIGRDR KKVAIGIHDA NKFIPLNIKY
                         KTIRPFVTGI IAKNGNVDDN LIKQLMAMQE DLHFGLGRKR KKSSIGIHDL DRFIPLNKEY
                         KVIRPFVTGI IAKNGRIDDE MIKQLMTMQE DLHFGIGRKR KKSSIGIHDL DKFIPLHKEY
                         KTVRPFVTGI VAKNGKIDDK TIKQLMAMQE DLHFGIGRKR KKSSIGIHDL DKFIPLNKDY
                         NFNDRYIMGF TASGHRLG-N LFKHIIEYQE RLHETIGKNR KKMAIGIHDL DSFETYDIEY
                         FDRRGYVVCC VLKNMNINDS VYNNIIEIQE KLHHNLGKKR SVLAIGIHDY DNFIPLNKPY
                         EVERPYIAMA VVRNVRLDEE AIKQMIQLQE KLHETYGRGR RKIAIGFYDV SEYIPLGRRY
                         ETERPYISMA VVRDVALDDE AIRQLIQLQE KLHETYGRGR RKIAIGFYDV SEYTPLGRKY
                         AKIRPYGVYA VVEGLKLDEE ALSQLIQLQE KVALTYGRRR REVAIGIFDF DKFVPLGREY
                         ETSRPFIAAG VVYDVYVDGV FLEELIQFQE KLHETLGRGR RRVAIGIHDL ERFTPLHRKY
                         KLACPRYTAR VIRGVKVG-- --DSPEWLQE SL-------- --KAVGIGVV N--QPLHKEQ
                         TLACPLFTFR EIRNLKNK-- --PSPNWLQQ LL-------- --KNVGIKTI S--QPIHSAN
                         KEIRPFATAA VLRNIKLNEK SYASFIALQD KLHANLCRNR SLVAMGTHDL DKFVPLNGRY
                         KSRRPYVAFA IVKDLELDHE SVRQIMQLQE KLATTYGRSR RKASIGVYDL DSFIPLNQIY
                         ELSRPYAVAG IVKDIKLDDE SLRELIQFQE KLHITVGRKR KKVAIGIHDL DKFIPLNREY
                         ELTRPYALAA VVYNAKID-- -LEELIQFQE KLHGTIGRKR KKVAIGIHDL RKFVPLYKLY
                         ELTRPYALAA VIYNAKID-- -LQELIQFQE KLHSTIGRKR KKVAIGIHDL KKFIPLYKLY
                         ELSRPYALAA VVEDIKFDDE LLKELIQFQE KLHITVGRKR KKIAIGLHDL KKFIPLNKEY
                         KLACPTYVGT VIRGVKVG-- --PSPDWLQQ RL-------- --LAAGTRPI N--QPLHGEK
                         RQIRPFVVGA VLRNVTFTQE SYDSFIDFQD KLHHNLCRRR RLVAIGTHDL DKFVPLDKDF
                         MEIRPFVVCA ILRDVTFDEE RYQSFIELQD QLHRNLCRQR TLVAIGTHDL DNFIPLTKPY
                         QKIRPYGVYA IVEGLNIDEE ALRQMINLQE KVALTFGRRR REVAIGIFDF DKFVPLGREY
                         EDYRPYAFFA VVRGVSLDDE AIRQLMQLQE KVHLTYGRNR RKVSIGLYDL DRMKPLGVEY
                         EVIRPYFSAL IAEGSSIG-V HFDELINYQE ILHASIGKDR SKMAIGIHDL ERMQTYDIAY
                         EEERPYAVMA VVRDLALDDE AIVQMIQLQE KLHDTYGRDR KKVAIGYYDL SKYTPLGRKY
                         SPERPYVALA VVKDLALDDE AVRQIMQLQE KLASTYGRER RKASIGVYDL DFFIPLEQLY
                         PLGCPRYSAR IMKGVTVK-- --DSPLWMKA RL-------- --VAAGVRSL N--HPVHGER
                         S-VRPFLVSA VIRGITFTDE SLKSFIDFQD KLHMNLCRRR TLASIGTHDL DVFVPLTSKY
                         EVNRPYIMMG VVHDLRLNDE AIRQMIQLQE KLHATYGRDR RKMAIGFYDA DRYRPLDRLY

                         GNISISPAIL QEDGQVLSIP PIINSNKTST KNLFIDVTTL DLLVSNFAEI GTVKVSDINK
                         GNISLHPAFT EDGGAVLSLP PVINSELTGT RDLLIDVTVL DIITLNLAEI GFVRVVYVNR
                         AHILEYPIIL DSQGNVLSFP PIINGTLTET RNIFIDITVL NILACSFADI ERVEVIYIAK
                         GGLATHPFLL -SGGEVIAAP PVINSEITGT RDLFIDVTTL DIIVASLAEV GRVRLETVSK
                         LHIIEFPVLY DSKRTVLSLP PIINGAHSQT KNVFIECTVL NTMVTTFSEI EPVEVTFITD
                         AFILEYPMIV DSKDEVISFP PIINAEKTET TDLFIDVTAI AILACMLADI ESVEVVEVNS
                         IVTLDDHLVI TNGTKAQAVA GVMGGAESDT KTILLEAAAA ERAAQLIHLE VLAGTVKVSS
                         FVTLDRDLMI CNKEEAMCIA GVFGGLDSAT TDVFIESACL KLAALMVKET ISSEIKKVNS
                         ---------- ---------- ---------- ---------- ---------- ----------
                         GHILEYPVII DSDGMTLSFP PIINGNATSC RNLFVEVTVL AIIAVTLYDI RTVAVGYINS
                         AWLLKAPVIV DSRGQVFSMP PIVNASITGR RDIFIDVTAL NILAEAFADV QRVRVVLVKR
                         SSLVKYPLLI DSEGRVLSFP PILNGEETST RNVLIDVTVL NIMVTSVAEI ESIEVTDVED
                         TINLSGETKV SYKDKLLSFS GIFQNNESDS KIIIIEAN-L NLGMDFLLGI PNLVIYGISD
                         GPLLKVPVIL DAKGRTVSFP PVINAARTKT LGLFVDVTVL SVIALTLQGL YSVRVSLVNS
                         LTLLNGSLVV ADQHNILGLA GVMGSAASNT TEIILEAAVL HAAIHMIQSA QISPIQTIKR
                         GYIIEYPVLM DSEGTILSLA PILNSDDNNT RNILIDSTMV TIMAVNIAEI EVVGVEDVSR
                         LPIIKYPVIY DSKNVVCSLP PIINGEHSST KNVFIEVTVL NTMLTMFSEM EQVEVIYINK
                         VPLLQYPVFL DSKNIVLSLP PLINGNHSNT HDVFIDITAL QTVVTCFSLI ETVEVVYLNQ
                         LVLLDDTLVI ADHNKALAMG GIFGGEHSET QNVLLECAAM ERATRLLID- EAGPVIKLDR
                         GFILEYPMII DSKGNAISFP PIINAEMTKT TNLFIDVTAL RILAAMFADL ESVEIIEIYS
                         HQLISVPVIL DSKEDVMSMP PIINGLKSNT SKLFFDITAF YLFAYEMAYV LIPDADEVTK
                         GELSLHPAIY -SGNEIISLP PVINSDITGT KNLLIDITTL NLITSVLNEI GKVEIVYIIK
                         AALVEYPAIY DELG-LFSFP PVINGRRTDS RELFVELTMC AIVCYALSAI EEVEVERIEG
                         GDLVAVPAIY DAIG-LFSFP PVINGRRTDS RDLFIEMTMC NIVCYALAAV EKVDVSRIES
                         ADLLAYPAIY DDIG-LFSFP PVINGRRTDS RELFVELTMC AIICYALDAI EDVTVDRIET
                         ADLVSYPAIY DEIG-LFSFP PVINGRRTDS RDLLVELTMC NIICYALAAI EEVEVQRIET
                         LHIIEYPVIY DSNGVVLSMP PIINGDHSNT RNIFIECTVL DIIVTMFSEV EAAEVVLINK
                         SGIALHPVLY -ANGEVISVP PVINAELTGT RHLFIDVTIL AILATNLAEI GLVRVETVER
                         GHLVVYPAFV -SEGKIMSLA PILNAEDYNT KNVFVDVTVL DVMVTSLAEL QRVEVIAIKR
                         GDISLHPAIF -SGNEIISLP PVINSDITST RNILIDVTVL NAIIHSLVFI IGARIIYASM
                         VPLISYPVVY DTGQNVLSLP PIINSRYSDT RNIFIECTLV NQLVCAFSAV EAVQVNRLNS
                         SHILEYPIIL DKNNEVLSFP PIINGELTGT KNLFLDLTAL NILSTTLADI ESVKVNYINS
                         ---------- ---------- ---------- ---------- ---------- ----------
                         AYLVPAPVLI DKKNQILSVV PILNGNNSDT KNIFVDCTAF NMILTSLAEI HPAILHFVVK
                         SQISMSPAIV DEEG-ILSLP PVINSERTRT KSLLLDVTTM DLIATGLAEI GIVKIEDIRE
                         GNISVSPAIM DERG-ILSVP PVINSDRTNT KSLLIDVTTM DLLATALAEI GRVKVRDVNK
                         SHLIEYPLIK DSKGNVLSMP PIINGELTNS VNVLIDVTAL NIIATSFAEI KTIDMVTAEK
                         AHLIKFPIIL DSEGDVLSMP PIINGELTET RNLLIDVTTL NIIVTALAEI HAVEVIYINK
                         AYVLEVPVIY DAEG-LFSFP PIINSKRTDT HELLIELTML NIALYALYLI YGLKVEEINT
                         AHLIQFPVIV DLNGEVLSMP PIINGTLTTS KNLLIDITTL NIIVCALAEI VSVDV-SINK
                         ARIVEFPLIT DAKGRVCSFP PIINGELTDT QNILLDVTAV KILCAAFVEI ESVEI-ECSK
                         AHLVEFPLIV DAENRVLSFP PIINGELTAT KNILLDCTAV NIICTALIEV ETVTV-ECSR
                         AYILEYPIIL DADDNVLSFP PIINSTRTNT TDLFIDVTAL NVLVTALAEV ESVKIIEINS
                         AYILKYPLLV DKDGRVLSFP PIINGTLTET RNVFIDVTAL NIVATAMAEV RSVVVDDANA
                         AHLVEFPLIV DADDNVLSFP PIINGELTDT KNILLDCTAV KIICTAMAEI ETVNV-ECNK
                         RHILDFPLIV DADDNVLSFP PVINGELTDT TDLFIDVTAL NIVVTALAEI EGVRMIEANS
                         AHLVKYPIIL DANDNVLSFP PIINGTLTQT TDLFIDVTAL NIVVTALAEI EFVRVIEVKA
                         AKLLKYPLIV DGNGNIMSMP PIINSELTKT TNLFIDVTAL NIIAANLSEI ETIEVNTAQE
                         AHLVRYPLIV DAEDRVCSFP PIINGDLTET KNILLDTTTV KIVCAALVEV ESVTI-EGNK
                         SHIVKMPLIE DANGNVLSFP PIINGELTSS KNLLLDVTAL RVLCTTLITC ESVTV-SCNK
                         AHLLRYPLIT DKNGDVLSMP PIINGELTNT RRILVDVTTL NIICTSFAEI GSVRVKEASR
                         AHLLKYPLIL DDDDNVLSMP PIINAELTNT KNVLIDVTTV NILSTSFAEI ETVEIINVKK
                         AHLIKFPIIL DKNGNVLSMP PIINGILTET RNLLIDVTTL NIIVTALADI FKAEVIFINK
                         GTILGIPLIL DSKKQTVSFP PIINAAVTKT KNLFVEVTML SVVATILQTL YSTKILLINQ
                         GSIIKVPVIL DSKKQTVSFP PIINAAITKT RNLFVEVTML SIVATILQTL ISTKISLINQ
                         GSLLTMPVII DANQNTVSFP PIINAAVTKT KNLFVEVTML SVVATILQSL ETVTISLINQ
                         GSLVKPIVII DDENDVLSMP PVINGKKSDT KNLFFDITAL MLFMYEMHYV SYADFPIIKR
                         LKIIKYPIIV DSNEQILSLP PIINCDHTNT KNVFIECTAL NILCSMLSEI QSFVVIYVRK
                         SGLINPPALV DASGQIMVVI PVLGSECCAT RDVLIDVTAL SILIYSLLEV EIVEG-AVSE
                         SQLINPPALV DAAGQIMVVV PVLGSECCKT RAVLIDVTAM SVLIYALIEV EIVEG-DVEN
                         GHLIRYPLLV DSEGNVLSMP PIINSELTET KNVFVDVTAL NVIVTALAEI KRVKVIYIRK
                         GAISLHPVFA TEDGVVLSLP PVINADVTGT RHLLIDVTVL NVLVYTLAEV GIVRLVRIVA
                         LEAIDSTCVI ADSSAALAVG GVMGGASSAT ADIVLEAAAS RRACQLITES VAPGVIRVAA
                         FYAINNDLAI KDESGIQGLA GIIGGAKSST TNVILEAAAL NIATNLILSC EVSEVVFLEK
                         VHIIEFPVIM DSKDRVCSLP PLINSEHSNT RNILIDITVL NILTTMFSRV EPVEIVYINS
                         GHIIKYPVIR DSEGKILSLV PIINSEDTYT KNVLIDSTLV TIMATSIAEI VFVDTIDVEK
                         GNISISPAIV EENGDVLSIP PIINSDKTKT RNIFIDVTTL DILVTDLAEI ELLNFIYISK
                         GNISISPAIV QDDGEVLSIP PIINSNKTNT KDFFIDVTTL DIIVSNLAEI GRVKVLYVKK
                         GNISISPAIV QEDGEVLSIP PIINSDKTST KDLFIDVTTL DIIVSNLAEI GRVKVIYANK
                         GNISLMPAIM QDDGQILSLP PVINSEKTKT QSLFIDVTTL DVIVTNLAEI GRIKVIYINK
                         LITLDQNLLV TANDQPVAIA GVMGGAATNT QNIVLETAAL HRAIALMTET VVRQGKRLQQ
                         LPIIRYPVIL DSNNVVCSLP PIINGDHSTT KNVFIESTAL NCLVAAFSEV EEVEIHHLNS
                         VPIIKYPVVL DSQETVLSLP PIINGSKSNT KNVFIECTVL DTVVAMFSEV EPVTVNFVNS
                         GHLIKYPLLV DSEGKVLSMP PVINSETTET KNVFVDITAL NVVVTALAEI KSVKVVYIRK
                         GHLVKYPLIV DAEGKVVSFP PITNSEDFST RDVLIDVTII SLFAHAVAVV RPLRLKMNRD
                         GRLLPSVAIT DNEGNILSLP PIVNSYRSGT KKFFVDITAH HLMSNFFSSI RTPSIDSIER
                         ASLIKPPALV DSEGKIMVVV PVLGSECCST RDVLIDVTIL SILVYSLLEV ELVKI-QVGE
                         GHIIAYPVLV DSTGQILSLA PIVNGETSRT RNILIDSTLV TIMALNIAEV EVVEVVEINE
                         VLLLDGEVLI TDGENVLALG GIMGGMESDT RDLVLEVAVS LRLAELIQKY VLRKFWRIEK
                         LPLLDWPVVR DAKGRVMSLP PIINSDLSNT RNVFIECTAV ILLCTAFSIL EQVKVQYIHT
                         GRYAVAPILI DSEGRILVII PVLGSEDFKT RNVLIDVTIL AVLVYNLLEV EIVNVNFVND

                         RLGYVRMMRM DANEVIVPQY RIDIMTVDIA EDVAMAYGYK SFAFRGLAIG GGFQEIFTFV
                         VLGSLLKMRH SASKVTIPPF RYDIISIDLV EDIAMALGYD SPAARDIMAG LGFTEVMSYI
                         ILGSLQRMRF DVEKVTVPPY RMDILHVDII EDIAKGLTFQ YFVVRKIMLG LGFSEVTTLT
                         ALGHLRRMRH NASNVRVPPF RVDILGVDLV EDIAISIGYE ALAVKDLLVG LGFTEVLQLV
                         SIGLLTRMQL QAEKVHVPPS RSDVLHCDVM EDVAIAYGFN NILLRIEIAM CVYTEVVTWL
                         LLGSLEKMRF SCEKVGIPPY RADIMHWDVI EDVAIGYGYE NILAKEIMIG LGFTEVITFT
                         VLGIYKRLGF TVGVVTVPSR RGDITIEDLI EEAARLYGYD NIKVRRFLEG AGLSQAITYS
                         LIGIVTSLEM KIMTLAVPPY RVDVQRCDVI EDILRIYGYN NVLVAEQLVG CGFNEILNNS
                         ---------- ---------- ---------- ---------- ---------- ----------
                         ILGCLKKSRL DARACTVPRY RTDISHIDIA EEVAIGYGIF NIAIRETLTG LGMLESLSFS
                         LTGLLRRMGM EPRRVLYPRH RADILHVDLV EDIAIAYGYN NMKVAETMLG LGFTEVHNLM
                         LLGVLTRMGL KASDVLAPPY RIDVHSVDVI EDVAIGLGYN NLVIRDLLLG MGLQEVVNFN
                         IIGILKKLGF ELINVKAPLH RPDIKNSDIC EEVVRIIGID NINLRKRAVA SGYFESLHYV
                         TLGALRKSRL DAIECTIPRH RFDILGMDLV EDAALGYGMD KLSARGIMTG LGYTEILNSS
                         LLDKLSSLGF QTARVEVPSY RHDIQETDLV EEICRTTPFV QKELTAFLAN GGLQQFFTYS
                         LIGYLSLHYY TVRTVEAPIY RLDARSVDVA EDIAISHGYD AIRVRDILVG LGFIEIANYM
                         SAGLLKRMSL QSKIVDVPVT RSDIMHCDIM EDVAIGYGYD NLLLANEIAL AGFTEIMTFV
                         SLGLLHKMGI QYSEAIIPPM RTDVMHCDIM EDLAISYGFN NLLLADEIAY AGYTEVITFV
                         LIGILRRLGC EVTQAVAPSW RFDMEIEDLV EEVARVYGYN NIRVKTLLND KGYQEVITYS
                         LLGALGRMRY GFEKVFVPPY RADIMHWDII EDIAIGYGYD RILVREIMIG LGFTEVITFT
                         LMGLLRKMGY RCERVNVPGN RIDVMGVDII EDIAKAYGYW RIIIKGILTS INYQEVRSFI
                         NLGLLEKMRF KVANVIVPEY RMDILHVDLV EDIAMAYGYN SIIIREVSTG LGFQEILGFI
                         MLGCFERAGL SATDVEIPPY RVDVLHVDLI DDVGRAYGFD ALATRNVLCG LGFEDTLNFH
                         ILGYAERAGL DATDVEVPPY RVDVIHLDII DDIGRALGFN SLAARDALVG LGFEDLLNFH
                         LLGLAERAGL DATDVEIPPY RVDVRHVDVV DDLGRAYDFN DLSVRQALVG LGFEDLLNFN
                         VLGLFERSGL DANEVSIPPY RVDVLHLDLV DDVGRAYGFN ELAVRTSLVG LGFEDLLNFH
                         KVGLLTRMYL KSEEIEIPPT RADIIHCDIV EDAAIAYGYN NILLRHDMAA AGFTEALTFA
                         VIGKLEAMRF GVVDVLVPRF RIDIMHVDLA EEVALAIGFD ALEARKLLAG HGYVEVKTYT
                         VAGLLRKMGL FVEWAVAPPY RIDVFSVDLA EDALSAYGYN KVYLARILTS MGLEEVFNFA
                         WLGALTRMGY IVEDVLVPPY RADILHVDIV EDIAIGIGYD ALIVRDVLIG LGYTEINTLT
                         IIGLLKKMMY TIKTVTVPPM RTDVIGADVM EDVAIAYGYD NILLRTEMAC AGYTELLTLS
                         VIGCFRKVRM DAENILVPAY RGDIIHIDFT EECAIGFGYA NLIIRKIMIG AGFLEVLNFL
                         ---------- ---------- ---------- ---------- ---------- ----------
                         KLGNLEKMRL GAKEVSVPAY RTDILHIDFV EEIAIAYNYK NFKMAYLYTG VGAYECMTYM
                         RLGLLRKMRM EAEVVNVPPY RVDIMNTDIA EDVGMAYGYE NFKLRISLVG AGFVEVYSLN
                         RLGLIRMMRM EVEAVIVPPY RVDIMNTDVA EDIAMAYGYD RFKLRTLLVG AGFQEVYTLV
                         ILGMLERVRL GAKACEVPAY RIDILHVDII ENIAIGHCIK KIRVREIMIG MGFYEVMSLM
                         VLGYLRRCRL DAQKVFIPAY RVDIFGIDIA EEVAIAYGYN KFFIREIMVG FGFYEVINLM
                         VLGLLLRMGN GIAVVEIPPY RTDIIQRDIV DDVGRVYGFN NMAVREVMIG LGCQDTLNFI
                         KLGAVKKSGM DALIVKIPAY RNDILHVDLK EEIAINYGYE KFAMSDLMIG LGFYEVMNLT
                         LTGLLMKMRF GAESVDIPCY RADIMHHDVY EDAAIAYGYD KILVRNIMVG LSYIENTPFT
                         LLGLLRRMRF DAERILVPCY RSDILHWDIF EDVAIAYGIE NFAVRSVMTG LGYLEAIPFT
                         LIGQLQRMRY GADEVKVPPY RADILHYDIV EDIAIGYGYD NINICEIMTG LGYSEVMSFT
                         WLGALEKMGY GATKALVPAT RLDMLHVDLM EDVAKGYGYE KFVVRNLMIG YGFLEVTTLT
                         LLGLLEKMRF GAVKVTVPCY RSDILHWDIY EDVAIAYGYE NVTIREIMAG LGYMEIMPFT
                         LIGCLRRMRF GAREVLVPAY RADIMHWDII EDAAKSYGYE NLEVRDLMVG LGYLEVMPFT
                         LMGQLERMRF GAAEVKVPAY RADILHYDLV EDIAKGYGYE NISVNEIMVG LGYYEVMPFT
                         YIGTLEKTRF NATRVTVPRY RIDILHVDII ENIALGYGFN ELILEQVMIG LSFTEIKSLM
                         LLGLLEKMRF KATRVEVPCY RADIMHWDIF EDVAVAYGYE NFAVREILTG LGYHEVMPFT
                         LLGILKKMRY GAESIRIPCY RADIMHWDVY EDVAIGAGFG NLAIRDICSG LGYLEVMPFT
                         ITGLLMKARM DARVAVIPAY RVDILHVDLV ENIAVQHCIG RISIREVMVG LGFQEVMSLM
                         IIGSLLKARM DVEKVYIPAY RVDILHVDII ENVAIQYRFN NIVLRKIMVG LGFQEIMSLM
                         TLGCLRKGRM DAVKVFIPAY RVDILHVDFA EEVAINYGYD KFFIREVMIG LGFYEVVNLT
                         TLGSLKKSRL DATICSVPAY RFDIFGMDLV EEVSLGYGIQ NLSLSLIMVG LGYTEALNSS
                         MLGSLKKSRL DAIICTIPPY RFDIFGMDLV EEVALGYGIQ NLSLSLIMIG LGYTEVLNSS
                         TLGSLKKSRL DAVVCTIPAY RFDIFGMDLV EEVALGYGIQ NLSLNQTMIG LGYLEALNSS
                         YLGSLRRMGY RAENVLVPGN RIDVMGVDII EDIAKAYGYN NIIIRDIMIS SGFQEIMTFV
                         LSGLLKRMML SCDKVTIPFY RSDIMHCDII EDIAIAYGYG NILFRNVLVE CGYTEVMTNA
                         FLGYIKKARF DYQAVIIPPY RINVLSVDVA EDVAIVMGYN QMEVRKSMLS MGFTELNNYV
                         LLGYLGKARL GYEEAVAPPY RINMLSVDVA EEVAIVLGYN NLELRKTLLA MGFAEVNNYV
                         LSGLLERMMY EVEKVKYPAF RDDIMHRDVL EDVLIAYGYN NIAIRDLMVG FGLQEVMTFN
                         WLGALERMRH NAETVEAAPY RVDVSTVDVA EDVAIGIGYD RVSIRVILAG YGFQEVYSFT
                         LLGILRSLGC EVSQCVPPSW RHDLTRVDLI EEVARIHGYD QIRIRGVLTA AGISEAMTPS
                         ITGILNKLGF ITDKVIAPSW RHDINIEDIA EEIVRIYGYD KISFKRILAS KGYDEVVTNS
                         CLGCLKKMSL HAVHVDIPVT RPDILHCDIM EDAAVGYGFN NLIFRVASSQ ATWVEVLPLT
                         ILGYLNKMGH ETVKIVTPPY RIDIKSIDIV EDIAMAIGYD IILIRKILVG YGYTEITSYM
                         NLGYLRMARF DTKEVTVPPY RVDILSIDLV EEIAMTIGYD KLTLRDLSIG AGFSEIFTFI
                         ILGHVMRMRM NCDRVTVPQY RVDILNIDVV EDIAMSIGYN NLKIRELGIG AGYVEISNFV
                         ILGHITRMRM NCNRVTVPQY RVDIINIDIV EDIAMSIGYN NLKMRELSIG AGFVEVFNFV
                         ILGYLKMARF DVNEVIIPPY RNDILSIDIT EEVAITYGYN NLVLRDLSVG GGFTEIFTFT
                         LLGILTDLGC GLTAVTVPSY RRDIERIDLI EEVARLYGYD HFALREACRG VGLTEVVHYS
                         VGTLLERMSL TAKEVAVPIT RTDILQCDII EDVCIAYGFK NILIREEIAA AGYKEGLNFV
                         LIGLCNKIQL GPAEVTVPPT RSDILHVDIA EDIGIAYGYN NILLREEIGR AGYIEVLTHG
                         LAGLLERMMY EVEKLRYPAF RDDIMHRDVL EDVLIAYGYN EIAVRELMVG FGLQEVMTFN
                         LLGLLRAMRM DAEAVRYPYF RVDILHVDIA EEVAMGYGYE RIALREGMVG LGFVEVNNYM
                         YLGHLRRMGY VAEAVYVPGY RVDVMGADII EDILKSKGIE NILARDTMIG LGFQEVMTFV
                         MLGLLRRARH DLRSVLVAPY RINLISVDIA EDIAIMKGYG NIDARRALLS LGFQEVMNGV
                         LLGLLKYHYY EIIKVRIPLF RLDVKSVDVA EDVSISLGYH VLKMRDVLIG MGYTEVSNYI
                         ILGILRRLEF QVEEVLVPTF RPDVERIDLI EEIGRIYGYE KVEISQFMKG MGFDEVVTFS
                         ITSLLHKMQL KGERVTVPPT RSDVLHCDIA EDVAIAYGYN AIRLSKEFAA ALWDQILTFS
                         YLGYLLMSRH DVTLVKVAPY RFNVLHVDLV EDVAVAYGYE NILIRDLMVG LGFQEVLNYM

                         LNKKIQNPIT VAVRNSLIWN MLKFLAIKVF EVGDVVRACL AIMVSYEELQ SVVHQILYYF
                         LTSELKNPVQ EALRPSLVPQ LLQLMFVNIF EIGKTVKLAA ATMVSYEDIQ AVAYAFIRWL
                         ITSEIENPIT ETLRSWLIPS LMEILRQKIF EIGYVIHLAL LYIANFTLSK SYAEAILRSF
                         LTSEVLNPVQ QVLRPTLLIT LLQTLRVKVF EAGNAVKLAL GVLAGFEDVQ APLYAVLRMF
                         LCSIVGNPRS AAMRRALMPG LLKTVGIKIF EISDVVHLAA LYCSGFELIH GLVDRIMEEF
                         LTNPVMHPLT TILRTSLLPK LLELLSQMVF EVGDVVHLAA CITANFSEIR SYVQAVMRAF
                         LTNVLALPMS EILRHSLVPN LLDSVSVALY EVGSVFRVAG AVTVDFFVVK GIVEGLLDQL
                         LTRMLLNPLS ACMRQTLLFG GLESIALKFF EFGNCYHLGL WVTSSVYELK AYVENILKIF
                         ---------- ---------- ---------- ---------- ---------- ----------
                         LTSSVDGSKS IILRDSLIPS LLQSLSQRLF EIGKTFNVGA VIAAGYTEIR SAMQALIRMF
                         LTNTLANPAT RMVRTSLIPS LLATLAQRIF ELGDIIKLAA AIAAGYSEAK SVLDELLKTF
                         LTSKLSNPKI RALRSSLIPS LLLTVKLEAF EVGDVIRIGI LLMYTLTDGL SIVKSLLRPF
                         LDNKLINPIT ATLRTTLLNH LLNAASIKLF ELGAVFRIAF IHSVQFYDFL LDIKNIIGIL
                         LTSSVSDSKS LILRDSLLPG VIDSLAQRLF EIGTVFSLCA ASSAGFTEIK STLQSAARIF
                         LLD----PVQ NKLRDSLLPG MLKSAAVYAF EIGNVYRVAI LLSLSFYTIK GWVEKLLCNF
                         MTSVVENPKS DAIRSWLTPG IIEAIILAVF EIGDVVRIGI AVSATLTDGL AVVRTLFKGL
                         LCQKISNAVS EEVRTNLVST LLKSVSLKMF EISDVSMLGA IYCAKIEVIH GLLDRIMLLF
                         LMSKLKDSKT LTARKSLLSG MMKCLYIRMF EVGDTVQVCA LVCGLMEEIH GLLDKIMFAY
                         FVDLLPSPIS VAMRLSLWTG LLATVVVRIF ESGLRFMLAG VICVDFYDLK GDLESVLDAL
                         LTNPVMHPLT EIIRTDILPK LLEVLAQKVF EVGDVVRLAA CVTANFSEIR SYVQALMRAF
                         LNSIITNPKS LVIRDKLYPG IISLLALKIF EIGQVVHLCV LYNAAYSDIY AVLEYLLAEI
                         LSGRVKNPVT EIIRPSIIPS LLYAIKIKIF EIGECGKAGY AIVASFEEMQ SHIYSLLEFL
                         LINTIREPYS EMVRTWALPS LLILLEQDLA EVGFAATVAG VLAASYEDAK GRLQAIARTF
                         MTNTIQEPYS EILRTWALPS IMMVLEQDLA EIGLAATVAA ALAASYEDAK ARLQALADSF
                         MTSTIAEPYS QILRTWALPS LAMVLEQDLA EVGFAATVAA VLAASYEDAK ARLQALCDSF
                         MISSITEPYS EMLRTWVLPS LTMVLEQDLA EIGHVAHVAA VLAATYEDAK ARLAALCRSF
                         LCSHISNPKT AVARTTLLPG LLKTIALKLF EISDIVHLCA VYYPGFEIIH GLLDRIMQAF
                         LVSKIANPVS VCVRATMLPN LLRIAALRIF ELGEVVKLAI LYMAGYEDIQ AVVYSIVRLL
                         LIDKVLNPRL KALRPSLVPS LLLAVKVEVF EVGPVVRVGV AVAVTLTDVG AVLKGLALPF
                         ILPRIVNPIS SAIRNSMVAS ILLVLRIKIF EVGEVVRCVF ALMIRFEEIH ADLFAVLRIY
                         LCSHIANPQT MVCRPSLLPG ILKTLAQRFF ECADVVHLAA AHCSGFESIH GLTELALLAF
                         LASEIANPVS KTMRTKILPK LMNTIRIKIF EVGDVIHLSA ATYADFTEIR STLDFIMTSY
                         ---------- ---------- ---------- ---------- ---------- ----------
                         LTSKISNPIT TICRHWLTPS LIETLKQKFF EMGKVTKFCF VESVNLNNGK SALATMEFYL
                         LIKKISNPIS ISIRNSLAWN SLLFLSVRIF EIGDVVMLSV AIMVSYEMLQ APIHQVLLLF
                         LTKNIANPIS VSVRNSLLWN SLVFLSVRIF EIGDVVRLSM AIMVSYEMLQ APLHEVLLIF
                         LTSMVSQPIS QMIRKSLING LMEFLEQKIF EVGDVAKIAC AVTANFTEIK SITDAFILAF
                         LSNEVLKPAS IIVRKSILPL LMETLRQKIF EIGDCVKIAG VIVTNFNEIK SYVEGLLRSF
                         LIGELSNPYT DIMRTWIAPS LMIVLSQNIL EVGTTAHVAC ALCAGFNEIK TKLQSLCYSF
                         LSNEVLKPAS IVLRTSILPL LLETLYQKIF EIGDCVKIAG AITTNFNEIK SSTGALLRAF
                         LTSHVLHPIS EIIRTDILPL LMESLSQKIF ACGDVVKMAA ASIADFSEIY AVMDAFCRAF
                         LTNRLLHPIS EVVRTDLLPL LMEMLLQRLF AVGDVVKVAA VSIADFSEAY AAADVLCRAF
                         LSNYVMHPIS EMVRTTILPN LMEILSQSIF EFGDVVNLAA VSIVNFTDIR EIVDAVMRAF
                         LTSEVLNPIS ECLRVSLLPS LMVVLRQRLF EVGDVLHLAA VSIASFTEIK SLVESALRAY
                         LSNSLMHPIS ELVRTDILPL LMETLKQRLF AAGDVVKAAA VIMADFTEIY SAADVLLRAY
                         LTNRVMHPIS EIIRTAVLPG LMEILSQRLF AVGDVVHLSA VSIAGFAEIS SLVSAIMRAF
                         LTSYVLHPIS EMIRTTVLPN LLEILSQKIF EFGEVVHVAA VSIANFTEVY EVVDALMRAF
                         LTSTVAQPIT QMIRKSLINS LLEFLEQKIF EIGDVAKLAA AQIANFTTIK SIVESFVAAF
                         LTSHLLHPIT EIVRTDLLPL LLELLQQRIF CTGDVVKAAA VSCADFSEAY AAADALCRAF
                         LSNHVLHPIS ELVRTDLLPL LLDLLRQRIF HTGDVVKLAL ASTADFSEAY ATTDALMRAF
                         LTSEVAQPIS QMIRKSLLNG LLEFFEQKIF EVGDVVKLAC AVTAGFTEIK SLAAAVVESF
                         LTNQVSQPIS EMIRKSLLGN LMEFLRQKIF EVGEAVKLAG AVMTNFTEIK SIVATIIKSF
                         LSNEVLKPAS VVVRTSILPL LLETLRQRIF EIGDCVKIAG AVIANFNEIK SYVEALLRSF
                         LTSSVLDSKS QILRDSILPG LLENLSQKLF ETGTVFNLAG ISAATFTEIK SILQSALKIF
                         LTSSVLDSKS QILRDSIIPE LLENLSQKIF ETGSVFSFAV ISAASFTEIK SILQSALKTF
                         LTSSVLDSKS QILRDSILPG LLENLSQKLF ETGTVFNLSG ISAANFTEIK SVLQSALKTF
                         LSSKIENPKS IVIRDRLYLN FLNFLNQKIF EIGNVIHLCA MICTDYTSIY KILRYLSLTL
                         LLSQIKNSKT SIIRTSLIVN LLKFVSLRFF EIGDVSYLSI IFSAGLEELH GVLEAILKSF
                         LTDRVANPIS ETIRCSIITQ LISAASTKIF EVGEVVALAF LISATLTDGL SVVKSLCKWA
                         LTSTVLNPIS ETVRCSIIPQ LIATAAVKLF EVGDVVTLTL LISATLTDGL SVVKTLCRWA
                         LTSEIANPIS SALRKWLLPS LMEFLSQRIF EVGLATKLAV ALAYTFTNAK EILDSLMRSF
                         LTSRVANPVS RCLRASITPQ LLELAALRIF EMGDVAHLAI LLMVGYEDIQ SYVWGLVRLL
                         VVTQTRTSML ETLRRSLIPS LLQSRAADLF EIAHVYHIGL I--EDFFALK GTIETLCDGF
                         FMSFLLNPMS IYMRPTVLPN LISIVSMAFF EVGPSFYLTA IISYDIFDIK GDLEQVIEYY
                         LCSKLANPKT LVVRTTLLPG ILKTVKIKVF ETGDVVHWAA IYVSGFEIIQ GLLGKIMQTY
                         MSNTVLNPKM DGLRRWLTPG LLEVIVMKIF EIGDVARVGI AITATLTDGL AIVSTILNGM
                         LSNSIVNPVT VAVRNSLIPT LLNFLKVYVF EIGDVVRAVY GIMVNYEDLQ SRVHQILMMF
                         LIKKILNPVT DAVRNSLIPG LLDFLSIRVF ETGDVVRAAY AIMVSYEDIQ APIHYILKIF
                         LIKKILNPIS EAVRNSLIPI LLDFLSIRIF ETGDVVRAAY AIMVSYEDVQ APIHYILKIF
                         LISKILNPIT VSVRNSLLPS ILIFLSIRVF EIGDVVNAAY AIMVSFEELQ APLHEILNLF
                         LVKMLANPLF AALRTNLLDG LITAFALNAF EVGRVFHLAG ICGMSWYDAK GLLEAIFQRL
                         LVSIIDNPKT EVGRTTLLPG CLKWLSISMF EVGDVIRLCA IYTSELEVVH GLLDYIMLTY
                         LCSSLSNPAN VVVRTTLLPG LLKTLQFKLF EISDVVRVCA TYASGFEVIH GLVDRIMTTY
                         LTNEIENPIS PALRNWLIPS LLDFLSQKLF EVGKATKLAV ALAVTFTEAK EILEGVMRSF
                         MTSEVENPRH EALRTWIVPQ LLRLMSQRVF EAGDVARLAF AVAVTLTDGL AALKGLFRSF
                         LSPRIQNPKS EVIRDKIYPD LLDLIAQRIF EIGDKIALSC VIASEFSTAK SYMQGFLAGS
                         LTHRVVNPVS EAVRSSLLPG LLSVVSVKLF EIGDVVAVAA AIGVTITDGI AVFRSLCIWC
                         MSNLVSNPKS EGLRVWLTPG LLDAVAIKIF EIGDVIRLGA AISATLTDGL SLIASIFDGF
                         FVDALSNPIA SVMRTSQFYS LIQVLALKLF EIGKIYTLSA MSCVSFYTIK GVLDELFFGL
                         LCSVLKNAKT IIVRTSLLGG LLKVNKLRLF ECSDVVRLAA TICSRFQDLH GLLERFLITC
                         MSNEVENPKS EVIRDYIWPQ LMEVAALKIF EVGYVVVLSY LISITLTDGL SVLKSLLTSG

                         IKGRSAKIVV GEIGEISPEI LEKFNIENPV VIAEIYLEVI QKLREIDKII SLINPGEAAG
                         LAGRSASLEI GVIGEINPVI LDKLNVTYPV AVFELSLTLY DELYQKIKVI SMVQPGEAVG
                         ISGRAAGIEI GFFGEIHPEV LENFELGYPT IAMELNLSII QKLLEFNKVV REVDPYEAVG
                         MEGRTAAVRL GYIGEVKPEV LEAFGLEYPV AAAEISLELY KELVDKISVV SLAQPGEAVG
                         LPGRQASIHI GNFGIVHPEV LNNFDIPDPC SYLELDIEIV DAVDAFEWVI SLVAPGEMIG
                         IDGRRAEIAV GVFGEVHPEV LEGFELTMPV SAFEIDLSVK EEIKEAKKVV NLMEPGEAAG
                         HPGRTANILI GFIGQVHPSL EKELDIK-ET YVFELDLHAR KQVKKALEIV SDVEVGEAVG
                         ATALSVH-RL ASFGVVTKKL LKAFDIDNEV YYADLNWKSV HDIIVAKKIQ RMVQKGEAVG
                         ---------- ---------- ---------- --------SI ERIKKIELLE KPVNIGEAVG
                         MEGRCAEIVA GTIGEVTPLA LENFKLRVPA AAFEIDLSMK ANLEGVEKVM ALAEPGEAVG
                         IEGRCAALKA GIVGEVSPTV LENFGIEMPV TLFEIEIEII EELRAVDKIV SLAEPGDAVG
                         IPVRAVEVSI GCIGEVDPEV LVNLGIEKPT VIGELNIDLV NELLQLERVM SIVDPGEAIG
                         SPYEQADIKV GFIGRLHLKI ENERDLP-KT YICELDLDLA EDVIKAKILG KLVKPGEAVG
                         EEGHSAEVVI GIAGELSGTV RERFRLREPV SAFEIKLPMK EIVTGAEKVG AKVEPGQAVG
                         HPYQQAALLL GIFGTLHPQL CRKAQIKHDV VFAELSLNVS ENIYQAEAID RLIGLGEAVG
                         LPERTAAIQI GFVGEVKPEI LYKLGLMNPV IVSEINLNVY EEVRTVERFI SLIEPGEAVG
                         LPGTGINVRV GHMGIVHPLV LKNYSCSFPC TILELELTVV LEIEAFLWVC ALAHPGEMVG
                         MEGRRADIKY GMFGVLHPEV LKNFEVDNPV VALELYLDVI ERENSFDDLM SFINPGEMVG
                         HPGQSAAIRI GFVGVVHPEL ERKLDLNGRT LVFELEWNTA EDVLWCDLLE HIINKGEAIG
                         IKGRRADIKI GVFGEIHPEV LEKFDLTNPV AAFEIDLSLK KEIVTAKKVI NLMEPGEAAG
                         ISGRGGDITL GIIGEMDPSI LVDFGIQNPV AFMEINLDIA NKLVKYEKLL REIDPFEAVG
                         IKGRSASLRI GYIGEVHPRI LEMFGVKYPV VVAELCIDLI DELAELEKIV SLVEPGEPIG
                         IDGRTATVSV GVVGEIHPEV LVEHDLELPV AAFEFRLDLK ERVYQADEIA TRVDPLDPVG
                         IGGRAAEVSV GVIGEIHPKV LVEHDLELPV AAFEFRLDLK DEVYDADRIA TRVDPLDPVG
                         IDGRAATIPA GVIGELHPGV IVEHDVEVPV AGFEFELDLK DEVLQANEIA TRVDPLDPVG
                         IDGRTAAVEV GVVGELHPKV IVEHDLELPV AAFEFDLSLK DRIYQAGEIA TRVDPLDPVG
                         FPGRCAEISV GKLGVLHPDV ITKFELTMPC SSLEINVGVV EGVKAFDWLL AIAHPGEMVG
                         IQGRTALALR IIIGEVRPEI LERYGIAYPI AVAEIDYTIY DELVEAKKII SKVEPGEPVG
                         IEGRAAAVVV GVMGEVHPEY LQKVGVELPT AVLELDVEFI EELRELKKVV AQVEPGEAVG
                         ISGRCGCIVI GVFGEVNPEI LEKLGIEYPI AIVELYLEII NEIKEMEMVL NSIDPGEPVG
                         FPGRAMDIRI GHLGVIHPNT LKAYDIPSPC SYMELNIQVI NRVRAFEYLL SLITPGEIIG
                         INGRYGDIKI GELGEIHPQV LLNFKLVFPV AAMEINLQLI DKIRQLEYFL ALVETSEPVG
                         ---------- ---------- ---------- --------IL EQLEQLRTLI AQIDPGSAVG
                         IQGRSADINI GYIGEIHPQI LNNWALDLPV VSFEINMNIK NDLYDLEKIC ALAEPGEAVG
                         IRGRSAEIKI GILGEINPSV LNEFGLVYPV LFSEISLNII SKLRDINEII SLAHPGEAIG
                         MKGRSAEVTI GRLGEANPEL LRSFGLLYPV LLAELDLDII SKLREIDKII SLVHPGEAIG
                         IRGRCARVVV GYFGEVDPEV ITNFELEYPV VAFEMEFKLI QEIAELDELV AGVENGEAVG
                         IKGRCAKIII GYFGEIHPEV ITNFELEFPV VGFELEIELK DELFMVDEII ALVEPYEAVG
                         ITGRCAEIKA GIIGEIHPQV LKNWGIEMPI ALFEMDVSIV DELKQLDEII AKVENCEAVG
                         IPGRCAKIEV GFFGEIHPEV ILNFELEHPI VGFEITIELK RELSLVDEII TLVEPGEAVG
                         IPGRRGDIKI GVFGEINPDV LVGFGLEHQA VAFEIDLRTT TELTNFENIV TRVQPCEAVG
                         LDGRRGDIIV GVFGEIHPAV LGAFDLEHPV AALALDLTTR EDLKEFEQIL SRIEPCEAVG
                         IGGRRADIKV GVMGEIYPQV ITNFGLGEPV IGFEMEIMMI NTLKELEEII ACVEPCEAVG
                         LDGRGADVII GSFGELHPEV IENFELGYPI AAFELDVAVV SDIAKLKEIL HQMDANESAG
                         IKGRCGDIKI GSFGEIHPQV ILNFDMDQPI AGLEIDLRTK NDLIQFNEIM TRIEPCEAVG
                         IPGRGADLRI GCFGEIHPEV ISAFGLEHPV VGMELELSLK DAIKQFETII ARVEPCEAVG
                         LEGRRADVKL GVFGEFHPEV ISNFALGYAV VGFELDLNIL NTLREMEEII SCIEPCDAAG
                         IKGRCAKFFK GYFGEIHPEV LTNFELEYPV IAFEVEFSLV EEISELKTLV EEVEPGESVG
                         IDGRRGDITV GVFGEISPRV ILGFELDHPI AAVELDLRTK KQIREFAKIL TRIEPLEAVG
                         IPGRAVDIKM GVFGEIHPGV LNKFDIDQPV IGIEIDLHTN TTLAQYAKIL TRIEPCEAVG
                         IEGRCAAIIG GFFGEVHPEV VTNFNLEYPV IALEIEFKLI EDIAELDELI ARVEAGEAVG
                         IKGRVAKVIE GVFGEIHPEV IINFDLEYPV TAFELEFTLI NDMIEIDEFI AQVEEGEAVG
                         IEGRCAKIEI GYFGEIHPEV ILNFDLEHPV VGFEIEILLK EELVIIDEII TLVEPGEAVG
                         EEGRTASITI GMIGEINSKT IENYKIRVPV VGFEISLSLK ELVSGAEIVC AKVEPGQAVG
                         EEGRTASITI GVIGEINSKT IENYKIRVPV VGFEISLSLK QLVTGAEIVC AKVEPGQAVG
                         EKGHCADVPV GVIGEINSKI IENYKIRVPV VGFEISLSLT KLVTGVEAVC AKVEPGQAVG
                         IPGRSGVIDA GIIGEMDPEI YTKFDIYNPI AFLEIDVEVA EKLVKYEKLL KEIDPYEAVG
                         LNERIVDIKF GVLGIIHPKV LENFSLDIPV SAIEINVEVV HKVNGLDWLL SLCHPGECVG
                         LPNRMAEVIT GYIAEVNPDV LTALKHAVPT VVAELYIGLY KEVEKALRLV SLIDPGEAIG
                         LPNRSAAVVE GYVAEVNPQI LISLGYTVPT VVAELFVDIY KELERATKLI SLIDPGEAIG
                         IPGRVGKIEI GIIGEIHPQV LENWNIQVPV VAFEIFLKVK SELYEIEAII ALVEPGEPVG
                         IPGRAARILE GILGEVHPAH LEKLEIRYPV AIAELRYDIF DELVEARRII SLVEPGEPVG
                         AKGGAVELRL GFLGFVDGKL VKQWKLTGRV VAAELSADSL KSIVIARNIE SMVEEGMAVG
                         HPTRAINILL GHFGQIHPKI LKYYDINQEI FAFELNITAA IDIFKLEQIE TLVSEGEAIG
                         FPGRGAKVQI GHLGVLHPEV MMNFDVPFAA SFVEVNAEIV LGVKAFDWVL SVVHPGEMVG
                         LPERTASIEI GFVAEIRPDL LYSLGVPFPV VVSEIVLNVY EELREVKAII SQAEPGEPVG
                         IPGRGAKIEI GVIGEINPVL LEELEIEFPV VISEIYLDLH EDLRDIDRII SLIEPGEAIG
                         IEGRSASIKM GVIGEVNPDV LIRFGIEYPA VIAELYISIV EDLKEIDKIF GLIAPGEAIG
                         IEGRSASIKI GVIGEINPDV LIRFGIEYPT VIAELYITIV DDLKEIDKIF GLIAPGEAIG
                         IEGRTASIKI GIIGEINPNI LEKIDIEYPI VMSEIYLDVI QDLRDVDKII SLIEPGEAVG
                         HPGRTALLVL GRFGQLHPQL RREKGLIDEV YAFEITLTLA KDVVLANRIA HKVDLGEAVG
                         FLDRQAHVKI GNLGILHPDV VKNFEWKYPV SVLELNLEVY KSLLVFDKLT AISHPGETIG
                         FPGRAAEIAV GTFGILHPTV LESFDINYPT SAVELDLEVI EKIEALIWVL AKVSPGEMAG
                         IPGRVGKITI GVIGEIHPAV LENWGIEMPV AAFELFLAIK EELYEIQAII ALIEPGEAVG
                         IAGRVARVDA GIVGEVHPQV LVNFGLEVPV VAGELNVELR RELYEALSVI SLVSPGEAVG
                         IDGRSGSIII GVIGEIHPAF LERFSLAVPV SFFEIDLDVA EEIAAYKNIL ELIDPYEAVG
                         AEGRCAELVD GYVGEVRPDI LTKLGVFVPV VLGEIFLTLY EDLKTALRII SLIDAGEAIG
                         LEERFSSIKV GFVGEIHPKI LYELGIGNPV IIAEVSLSVY NEVREVEAIV SMIEPGEAVG
                         FPTRSARIEI GFIGMVDPKL LDEYDVKEDT YFFEIDMELA RDVLVAKMLE KIVNVGEAVG
                         IPGQRAAIEV GWIGVIHPSV LINFDMTKPV VAFELQVKII SRVDAFKYIL SIVAPGEMVG
                         LPERTACINI GFVMEMRPDV IVAFGLEYPV VVSEVKLDII DELKQLASLV MLIDPGEAIG

                         VVAAQSIGEP GTQMTLRTFH FAGVRELNVT LGLPRLIEIV DARKVPSTPM MTIYLTDEEK
                         VVTAQSIGEP GTQMTLRTFH YAGLMEFDVT LGLPRLIEIV DARHEPSTPM MKIYLEEKEM
                         IVAAQSIGEP GTQMTLRTFH YAGVAEMNVT LGLPRLIEIV DARSMPSTPV MQIHLKEGDK
                         TVAAQSIGEP GTQMTLRTFH YAGIMEFDVT LGLPRLIEIV DAKQTPSQPL MYIYLKDEEK
                         CVAAQSIGEP ATQMTLNTFH YAGVSAKNVT LGVPRLREII NVAKRIKTPS LSVYLTPEEG
                         IVAAQSIGEP GTQMTMRTFH YAGVAEINVT LGLPRLIEIL DVRKNPSTPM MTIRLLPEEK
                         IIAAQSIGEP GTQLTMRTFH TGGVAGDDIT QGLPRIQELF EARNPK---- --------GQ
                         VIAAQSIGEP GTQLTLRTFH AGGTAANDIT GGLPRVTELF EARNPS---- --------NP
                         IIAAQSIGQP GTQLTMRTFH IGGVAQADIT GGLPRVNDLF ETRIPK---- --------NL
                         VVTAQSIGEP GTQMTLRTFH FAGVKERNVT LGLPRLIELV DARKKPVTPT MDIYLDEEEK
                         VVTAQSIGEP GTQLTLRTFH FAGVGEQSIL KGLPRLIEIV DARRTPTTPI MYIPLTPEAK
                         IVTAQSVGEP STQMILRTFH YAGLREFSMA LGLPRLIEII DARRKPQVPR MTIYLKPEEK
                         IISAQSIGEP GTQLTLRTFH SGGTASTDIT GGLPRVSELF EARKPK---- --------NA
                         IVTAQSIGEP GTQMTLRTFH FAGIKERNVT LGLPRLIELV DARKKPVTPT MDIHLDGEDR
                         IIAAQSIGEP GTQLTMRTFH LGGIAATDIT GGLPRVAELV EARKPE---- --------DA
                         TIAAQSLGEP STQMTLRVFH YAGVREYNVT LGLPRLIEIV DARKKPETPI MEIYLVDEEK
                         ALAAQSIGEP ATQMTLNTFH YAGVSSKNVT LGVPRLKEII NIAKQVKTPS LTIYLKPHDR
                         SIAAQSIGAP ATQMTLNTFH HAGISSASVT EGVPRLKELL NVSKTPKTPS MNVYLTNDDL
                         VIAAQSIGEP GTQLTMRTFH IGGAASRDIT GGLPRVADLF EARRPK---- --------EP
                         IVAAQSIGEP GTQMTMRTFH YAGVAEINVT LGLPRLIEIL DVRKNPSTPM MTIRLLPEEK
                         IIAAQSIGEP GTQMTMRTFH FAGVVEMNVT LGLPRLIEIV DARRIPSTPS MTIYLTEKNK
                         TVTAQSIGEP GTQMTLRTFH YAGVRELNVT LGLPRLIEIV DARKVPSTPM MEVYLDEEEK
                         TVSAQSIGEP GTQMTMNTFH YAGVAEIDVT QGLPRLIELV DARKTPDTPM MTVYLEDEEK
                         TVSAQSIGEP GTQMTMNTFH YAGVAEIDVT QGLPRLIELV DARKTPDTPM MTVHLDEEER
                         TVSAQSIGEP GTQMTMNTFH YAGVAEMDVT QGLPRLIELV DARKTPDTPV MEVYLEDEER
                         TVSAQSIGEP GTQMTMNTFH YAGVAEIDVT QGLPRLIELV DARKTPDTPM MTVYLEDEEL
                         ALAAQSLGEP ATQMTLNTFH YAGVSAKNVT LGVPRLKELI NISKKPKTPS LTVFLLGQER
                         TVAAQSIGEP GTQMTLRTFH YAGIREFNVT LGLPRFIELV DARREPSTPI MHIYLDEENK
                         TVAAQSIGEP STQMTLRTFH YAGVKELNVT LGLPRLIEIV DARRTPSTPT MTVYLDEEEK
                         IVAAQSIGEP STQMTLRTFH YAGVRELNVT LGLPRLIELV DAKKTPSTPL TYVYLTEEEK
                         AIAAQSCGEP ATQMTLNTFH NAGISSKNVT LGVPRLLELL NVSKNQRNAS VAVCLIRENK
                         TIAAQSIGEP GTQMTLRTFH YAGVEEFSVT QGLPRLIEIV DARRFPSTPT MELYLTEEDK
                         MVAAQSIGEP GTQMTLRTFH FAGVREMNVT LGLPRLIEIV DARRNPSTPT MTVALEPDEK
                         TIASQSIGEP GTQMTLKTFH FAGVAELNVT IGLPRLIEIL DARKNPASPF MKIFLEEDAK
                         VVAAQSIGEP GTQMTLRTFH FAGVRELNVT LGLPRLIEIV DSRKIPSTPM MTIYLTSEDK
                         VVAAQSIGEP GTQMTLRTFH FAGVRELNVT LGLPRLIEIV DARKVPSTPM MTIYLNEEDM
                         TVAAQSVGEP GTQMTMRTFH YAGVAELNVT LGLPRLIEIV DARKKISTPT MGIYFDEEEF
                         IVAAQSIGEP GTQMTMRTFH YAGVAEINVT LGLPRMIEIV DARKEPSTPI MTIYLKEEEK
                         MVAAQSIGEP GTQMTMRTFH YAGVAEIDVT LGLPRLIEIV DARREPSTPM MTIHLSPEDP
                         VVAAQSIGEP GTQMTMRTFH YAGVAELNVT LGLPRMIEIV DARKEPSTPT MTIYLNDDEK
                         INAAHSIGEP GTQMTMRTFH YAGVAEINVT LGLPRLIEIM DARKEPSTPT MTIFLDKDDK
                         VVAAQSIGEP GTQMTMRTFH YAGVAEINVT LGLPRLIEIM DARREPSTPT MAVHLLDDDR
                         VVSAQSIGEP GTQMTMRTFH YAGVAEINVT LGLPRLIEIV DARKTPSTPM MTVALEEGDE
                         ILAAQSIGEP GTQMTMRTFH YAGVAEINVT LGLPRLIEIV DARRVPSTPM MEVHIQPEDV
                         IIAAQSIGEP GTQMTMRTFH YAGVAEINVT LGLPRLIEIM DARKSPSTPT MTIFLEEGDR
                         VVAAQSIGEP GTQMTMRTFH YAGVAEINVT LGLPRLIEIV DARKIPSTPT MTIRLLPEDM
                         VVAAQSIGEP GTQMTMRTFH YAGVAEINVT LGLPRLIEIV DARKIPSTPM MTIALSKEEK
                         TIAAQSVGEP GTQMTMRTFH YAGVVELNVT LGLPRLIEVV DARKKISTPT MDIFFADDEF
                         VIAAQSIGEP GTQMTMRTFH YAGVAEINVT LGLPRLIEIM DARREPSTPT MTVHLSDEDK
                         VVAAQSIGEP GTQMTMRTFH YAGVAEINVT LGLPRLIEIM DARKEPSTPT MTIYLREGDK
                         TVAAQSVGEP GTQMTMRTFH YAGVAELNVT LGLPRLIEIV DARKKISTPT MSIYFEGDEF
                         TVAAQSIGEP GTQMTMRTFH YAGVAEVNVT LGLPRLIEIV DARKKISTPI MTIYFEDDEF
                         VVAAQSIGEP GTQMTMRTFH YAGVAELNVT LGLPRMIEIV DARKEPSTPM MTIYLEEDAK
                         IITAQSIGEP GTQMTLRTFH FAGIAERNVT LGLPRLIELV DARKKPVTPT MDIYLDNEEK
                         IITAQSIGEP GTQMTLRTFH FAGIAERNVT LGLPRLIELV DARKKPVTPT MDIYLDNEEK
                         IITAQSIGEP GTQMTLRTFH FAGIKERNVT LGLPRLIELV DARKKPVTPT MDIYLDDEEK
                         IIAAQSIGEP GTQMTMRTFH FAGVVEMNVT LGLPRLIEIV DARRVPSTPS MTIYLKKEEK
                         ALAAQSIGEP ATQMTLNTFH FAGVGSKNVT LGVPRLKELI NIVKNVKTPS TTIYLDDMQK
                         IVTAQSIGEP GTQMILRSFH YAGLREFSMA RGLPRLIEVV DARRTPSTPL MYVYLKPPEA
                         IVTAQSIGEP GTQMILRSFH YAGLREFSMA RGLPRLIEVV DARRHPSTPL MFVYLKPPEA
                         TVAAQSIGEP STQMTLNTFH YAGVAEINVT LGLPRIIEIV DARKNPSTPM MTVYLDEEAK
                         TVAAQSIGEP GTQMTLRTFH YAGVREFNVT LGLPRFIELV DAKKEPSTPM MTVYLDEEEK
                         IIAAQSIGEP GTQLTMRTFH IGGSVSKDIT GGLPRVTEIF EARKPK---- --------DP
                         VIAAQSIGEP GTQLTMRTFH IGGAATKDIT GGLPRVAELV EARRPK---- --------DH
                         VLAAQSIGEP ATQMTLNTFH FAGVASKKVT SGVPRLKEIL NVAKNMKTPS LTVYLEPGEQ
                         TVAAQSIGEP STQMTLRTFH YAGVREFNVT LGLPRLIEIV DARKKPGTPI MEIPLDEEEK
                         VVTAQSVGEP GTQMTLRTFH FAGIRELNVT LGLPRLIEIV DARKVPSTPM MTIYLTDEDK
                         IVAAQSVGEP GTQMTLRTFH FAGIRELNVT LGLPRLIEIV DAKKVPSTPM MTIYLTDEEK
                         IVAAQSVGEP GTQMTLRTFH FAGIRELNVT LGLPRLIEIV DAKKVPSTPM MTIYLTDEDK
                         IVSAQSIGEP GTQMTLRTFH FAGIRELNVT LGLPRLIEIV DARKTPSTPI MTIYLTDEEK
                         IIAAQSIGEP GTQLTMRTFH TGGVFTGDIV QGLPRIEELL EARKPK---- --------EA
                         AISAQSVGEP TTQMTLNTFH FAGVSDRNVT LGVPRLQEIL DASKNVKTPE MTVFFENGQE
                         VLAAQSIGEP ATQMTLNTFH YAGVSAKNVT LGVPRLKEII NVAKTVKTPG LTIYLQNHDV
                         TVAAQSIGEP STQMTLNTFH YAGVAEINVT LGLPRIIEIV DARKNPSTPI MTVYLDEEDK
                         MVAAQSIGEP ATQMTLRTFH FAGVRELNVT LGLPRLIEIV DLRREPSTPI MEVYLEPEDF
                         IIAAQSIGEP GTQMTMRTFH FAGVREMNVT LGLPRLIEIV DARRIPSTPS MTIYLRPEEV
                         IITAQSIGEP STQMILRSFH FAGLREFSMA RGLPRMIEIV DARRKPSTPL MYVYLKPPES
                         TVAAQSLGEP STQMTLRVFH YAGLREYNVT LGLPRLIEIV DARKKPETPI TEIYLDDEEK
                         VVAAQSIGEP GTQLTMRTFH VGGVMGADIV SGLTTVEKTF EPREEKSGGK KEIRKYYGSE
                         TIAGQSIGEP STQMTLNTFH FAGISAHDVT LGVPRLNELM NLAKHIRTPS VTVEFERDEI
                         IVTAQSVGEP STQMILRSFH FAGLREFSMA LGLPRMIELV DARRKPSVPM MTIYLDEGNK

                         AISIARKIEY TKIENVVSTS IDMLIIHLDE MLKDKGIEPD EVEGLFKARE KKIKGIKGIK
                         ARKIAREIEY TTIGNIVEIS YTLFIVKLDP MVTDRGLTED EIMSYSEIVS KYVRGIKGIK
                         VKEVAKKIES TNIIDIGNVV TNIVVIVPDK KMENRGIKKE DIVKLYQLTE STLRGIKGIS
                         AKEAARKIEY TTLEKIINIE WDLVAIVINA YMEDKGVTVD MVLAYHKVLE KYIKGIKGIR
                         AKTVQCALEY TTLRSVTATE VWYLRIELNR MMVDKKLSMA DIAFLKKIES NALRGIPDIN
                         AREVANRIEA TYVKDVADIE VDIIIVKPDE ALERKGLTVE DLKALMAAFD KVIMGLKEIK
                         AT-------- ---------- ---------- --------IT EIDNEVRDKQ Q--QGAVETR
                         AV-------- ---------- ---------- --------VS EIDKIKRGNR ESKTG--EVK
                         TE-------- ---------- ---------- --------MA KVSSIQKGKR LDEYG--VEH
                         ALEVAREILF TRIGDLIRSE TDYLTFHLSE KLAERGCTFA DVQTLLTLKS KRVKGVPDIE
                         ARKLAKQIQH TTLGDLIEVL VNYLEVQLDA SLEEHGVTKR DIEDIARVRE RKVKGIRRIK
                         AHDVAKRIQA ITIENLASVD VDYIIITLDE ALRYRGLSVN DVKALKKMRD KKVAGIRGIK
                         AV-------- ---------- ---------- --------IA EIDKPLRSKE RAEDG--TSA
                         AIEIAKNVLQ TKISALIDMD TDYIRLGLDE KMDDRGCTPD DVAAVIAVRN KTVKGVPDVE
                         AD-------- ---------- ---------- --------IA KIDGIQKNKR IDEITG-MEE
                         AREIARKIES TYLENITELD IDLTRVRLDP MLEDKGLSVE VIIKLEKLRS KHLKGIKEIR
                         AKIVKSQLEY TTLANVTATE IYYLRIELDR MVTDKKLTMA DITFLRRIES NVLRGIKGIK
                         DKELNKTIPY TKLKDLINVE IWFIRLVFGY KMVSMGVDDS DILYYKSKLD EVISGIEGIT
                         AI-------- ---------- ---------- --------LA EISKETKGKR RPVDGS-DPY
                         AREVANRIEA TTVNDVADIA TDLIIVTPDP ALEKKDLKFA DVLKLMDTFD KVIAGIKEIK
                         VRELIKNLEN TTIIDVAEIV TDVLTIRMDS KSRDRLVSIG DILSLYQVQE QPIKGVNKIS
                         AKEVARRIEF TKIENVAVVE ADLIRVELDP MLEDKGLTVE EVYYISKKRE KKIKGIAGIK
                         AHEVVWNIEA TRILALGDVS TNVVQIDLNE TLAERLLTPE EVADLLQLVE EVFKGIEEVS
                         AHEVVWKIEA TRILALGDIS TNVVEIDLNE TLLERWPTAE EIADLLQLVE EVFKGIEEIT
                         AHEVVWKIEA TKILALGDIS TNVVRIDLNE TLQERWPRAG EVAELLQLVE QVFKGIEEVS
                         AHQVVWNIES TKILALGDIS TNVVQVNLND TLLERWPTAS EIARLLQLVE EVFKGIEEVS
                         AKDILCRLEH TTLRKVTNTA IYYLRVELDR HMTDRKLTME QIAFLRCIES NTLQGIEQIS
                         AKEVARRIEF TRVINVAEVD IDLMVIKLDP MLEDKGVTVE QVKDLQKKRE KKIKGIRKIR
                         ALEVARKIEM TKVENVASVE IDWIIVRLDP MMEDKGITRD DVIELQKVRD KKIKGIKGIN
                         AIEIARKIEL TKIVNVARID IDLMIITLDP MLEDKGVFVE DIIKVEKLRE KKIKGIKGIN
                         AQEAQQFIEY CTLANITTVQ IIYARLILDN LFNDKRLNMK DVKALTKAVA QHLRGIPGIK
                         ALIVHNRIEQ IRIEQITDVD LDFIVVNIIP ICEKKGIDIN EIPSLQKLRE KVVKGVRGVK
                         SKEIARNIEL TTISNIASVD LDQVTIVLDT LLEDKGITAE EVKELQKLSE KPIKGLKGVK
                         AKEVLKRIEL TTVKNVSAIT VEMIEIQLDQ LLKDRGLDIS VIEEIYKVEE KQLKGIKEIT
                         ALEVARRIEY TRVEHVVAVN LDVIILKFDR LLEDKGLTTD DIEGLFKIRE KKIKGIKGIK
                         ALEVARRIEY TRVEHVVTVN LDVIILKLDP LLKDKGLSTE DVEGLFKARE KKIKGVKGIK
                         VRRIANRIGK IILNDILDFN VNYLSIEIDE KVADKRLDYD EIIELRLLAD KQISGVKNIG
                         AEEIAKEIES LTLGSIASIS IDLIKVELDE RLADRGLTID DVIALRKRIP KQLKGIPGIE
                         VRKLAWELEE TTVSDIGSIA TNLIIIDLNE QVLQRSMTID EVMDLLQMVE TLLKGIKGIS
                         ASMVAKNIES TNVESVSDIS VDLITIVLNT QLESRGLTVA DVIALRKRLP KHLKGVQNIK
                         AREVSWKIEA APLHEFGDIE TDIVLVQVNK VCKKRKIAVS EVLNLFQLAE HIVQGIDDIK
                         AREVSWQIEA APLHEFGDIT IDMVLVMLNK VCDRRKISID EILNLFQLAE HIVQGIDDIE
                         ARKLAWQIEA THIGHLGDVT TDLLVVDLHE TLTQREISVD EIAELLQLAK NTLKGIEGIK
                         VRKVASKIEK TTLLDIADIE TDIVVVHPDT KMEQKDISME QIKKLQAIVQ AVIQGLEGIE
                         AREVSWQIEA AHLHEFGDIK TDMVEVVLNK VCKKRKISVE EIMNLFTLAE YIVQGIDDIE
                         AREVAWAIEA TSILHLGSIA TDLVVIELNE AMAQRKITAE DVAELLQLVE RTLKGVDGIK
                         TRALAWEIEA TKIDHIADVT TDLLIIDLHE AMEGRNITID QVKELLQLAK STLKGIEGIK
                         IRKMGNKIGK ITLNDVINFN VNYITAEIDQ ILDERRLELS EVTELRLLAD KQISGVKGIG
                         ARMVSWQIEA APLHEFGDII TDMVLVKLNK VCEKRKISVD VVSNLFQLAE HIVQGIDDIE
                         ARQVSWQIEA APLQEFGDIT TDMIVVHVNK VCEKRKISVR EILNLFQLKE HIVQGIDDIE
                         VRRKANKIGK STLNDVLNFS IQYVVAELDE KIQEKHLEYD EILELRLLAD KQISGVKNIG
                         VKNFSNNIIR TNLEDVLNFS VDYVNAEIDE KIKDRGLDYK KIMSLRLLAD KHVSGIKDIT
                         AEKVAKEIES TTVDTVSSVS IDLITIELDE RLRSRDLTID DVVTLRKRLP KQLKGVPNIE
                         AIDIARNVLQ TKVSALIDSE TDYIKLILSA RLKERGCTVS EVETVIAIRN KTVKGVPDIE
                         AIDVARNILQ TKVSALIDSE TDYIKLILSP RLKERGCTVG EVETVIAIRN KTVKGVPDIE
                         AIEVARNVLQ TKVSALIDSE TDYIKLILSE RLRERGCSIA EVETVIAIRN KTVKGVPDIE
                         VRELIKTLEN TALIDVADII TDVITVKLDE KSNERLVNIN DIMKLYQTQE DTIKGVPKIK
                         AKDILTKLEY TTLKQLTHAQ IIYLRIQLTN HVNEKKLTMK EIVFLKKLME QKLRGIENIT
                         AESVAKKIQQ VTLETLAEVD VDYVTITLDQ QLKYRGLTLK DVEKIRKIKD KKISGIKGVR
                         AEKVAKQIQQ VTLEMLTEID VDYISLVLDQ QLRYRGLSLK DVEKIKKARD KKISGIKGIK
                         AEEVARRIEG TTLENLASTT LDLFIVEIDP RLERSGLTME KVVDLRRFAE KRLKGLSGVG
                         AKAVARAIEY TRVENVAEVY IDMIVVKLDK MLEDKGVTVE QVKELQKKKD RKIKGIKKIR
                         AV-------- ---------- ---------- --------IA EVDSERKRGK RRSESG-IER
                         AV-------- ---------- ---------- --------IA EVDKDYKSKR RPIDGT-MSI
                         AKLIRSAIEH TTLKSVTASE IYYLRLELDR AMNDKDLTMG QVGMLKKIEN TTLRGVENIE
                         AKKVARMIES TTIENISEIN VDPTIV-LDS MLSDKGISVD EVVKVEKIRT KKIKGIKGIT
                         ALDIARRIEY TRVENVVSVS VDIITLQFDQ MLKDKGVSIE EIKALFKMRE KKIKGVKGIK
                         ALEVARKLEY TKIENVVSTS IDIIILQLDN MLKDKGVTVD DVKALFKLRD KKIKGIKGIK
                         ALEVARKLEY TKIENVVSTS IDIIILQLDN MLKDKGVTVD DVKALFKLRD KKIKGIKGIK
                         ALEIARKIEY TKIENVISIS VDIITIQLDE MLKDKGVDPS SVKALFKMRE KKIKGIKGIR
                         CV-------- ---------- ---------- --------LA RAPYLEDESV DEDDG--TVS
                         ILRLKQEIEY QTISYYIQTR IVYLIIYFDT KTTIDTFELN AKISLLLFES EYIGGIQKIQ
                         AKLVHSMIEY TVLTDLTLTE IYYLRIELNQ VMVDKKIKMN EIAFLKRLEK NKLRGVDDVK
                         ALEVARRIEG TTLENLAEET IDIYVVEIDP RLEKAGLDME KVVDLRKIAE KRLKGLSGVG
                         ALKIAREIEL TTMENLCSIT IDYIVMELDP MMENRGVTMD DVIKLRRMYD RRIKGLKGIR
                         VMDVVKRLEN TSISDVADII TDIVTVRPDP KTKDRLIEME DIMKLYLLQE QTIKGISGIK
                         ATEVAKKIQL TTIENLASVD IDYVVIELDP QMKYREINIK DIEKLRKLRD KRISGIKGVR
                         AKELARTIET TLLENIAGIS IELVTIELDQ MLSDKGITVE TVIKTEKIRQ KKLKGVRGIK
                         AI-------- ---------- ---------- --------LC EVDATDESGR TEDYAG-NIH
                         VKAVRAQIES ASFKKFVKAE IYYLRFEINR EMIASNIEIS DIVFLRETEQ QTLKGIPGIS
                         AQEIAYKIQL TTIENVASVE VDYITIEIDE ELRQRGLSME DVRKLRRIRD KRLAGIKNVK

                         RAIVYVIITD GSNLEGVLGI KGVDVSRIET NNLHEVENVL GIEAARELIT REIKKVLDDQ
                         RTIIYVIIAE GSNLAEVMRV DGVDATRVET NNIYEIADVL GIEAARNSII KEIMDVLQSS
                         RAIVWVIYTQ GSNLKDVLDI EEVDGARTRT NNIIEIADVL GIEAARNAIM EEAINTLQQQ
                         KVTVYMLIVE GSNLREVLML PEVDHRRSIS NDIQEIAQVL GIEAARTAII EEIKRVLEDS
                         KVFIWMLDTE GVNLLAVMCH EDVDPKRTTS NHLIEIIEVL GIEAVRRALL DELRVVISFD
                         RVIIYVLYTE GSNLKKIMKV KGVDFTRTTT NNIYEIYEVL GIEAARNAII REALDTLEEQ
                         SYTARLKVAE GD------KI TRGQVLTEGS IDPKELLKVT DLTTVQEYLL HEVQKVYRMQ
                         KYLVQILVQE ND------YV RAGTPLSDGA TTPADILAIK GPTAVQEYIV NEVQDVYRLQ
                         KHYIHLLVRD GD------VV KAGDMLCDGR INPHDVLEIL GGISLQEFLL AEIQDVYRKQ
                         RVTIWVIQTA GSNLAKVVAV DGVDLTRVTT NNVYEIWQTL GIEAARTALI KEITNTLEEQ
                         KATVYVIRTE GSNLREVMEV PGVDWRRIKT NDIYEIAEVF GIEAARNAIV EEAKAVLEDQ
                         KALVYVIYTE GTNLEAVLLL DEVDSTRTIS HDIHEVAEVL GIEAARTMIM RELKAVLDDQ
                         EYLIHIQVRD GE------FI HAGEKLTDGV VSSHDVLKIL GEKALHYYLI SEIQQVYRGQ
                         RLTLWVIQTT GSNLPKVLAV EGIDKRQVRT NNVFEIAGTL GIEAARNALI NELRSTLEDQ
                         EHLIHLIVQR GD------SV IKGQQLTDGL VVPHEILEIC GVRELQKYLV NEVQEVYRLQ
                         KVIIYVIISE GSNLEEIMRI EGVDWRRVYT NNIHEIERVL GIEAARQAII KEIKEILDDQ
                         KVFMWILDTD GVSLLEVMSH PDVDHTRTTS NDIVEIIQVL GIEAVRNALL KELRAVISFD
                         KVIIWVVFTE GSNMAGLAEC DNVDFYKTVT NNVYETFLYL GIEAGRTQLE AELIKTL--S
                         EEMIQLNVFE GE------RV ERGDVISDGP EAPHDILRLR GVHAVTRYIV NEVQDVYRLQ
                         RVIIYVLYTE GSNLKKVMKV KGVDFTRTIT NNIYEIYEVL GIEAARNAVI NEALATLEEQ
                         RAIAWVIYTQ GSNLREVLNI EGVDSNRTTT NDIIEIENVF GIEAARNAIY REAENTLSEQ
                         RAIIYVIVTD GSNLEQVLKV KGVDPTRTRT NSVYETMMVL GIEAARKVII NEIMNVLREQ
                         RVVVFVLYTE GSEFGDALAI EGVDASRTTC NNIHEIYSSL GVEAARETII NETMDTLREQ
                         RVVIFVLYTE GSDFGEVLDI EGVDASRTTC NNIHEIYREL GVEAARETLI NETMNTLEEQ
                         RVVIFVLYTE GSAFKKALKI EGVDATRTSC NNIHEVHKTL GIEAAREAII NETMTTLEEQ
                         RVVIFVLYTE GSAFGDALAI EGVDASRTTS NNIHEVHKQL GIEAAREAII DETMNTLREQ
                         KVYMWILETD GVSLMRVLSE KDVDPVRTTS NDIVEIFTVL GIEAVRKALE RELYHVISFD
                         RVIIYFLVTE GSNLKEVLEV PGVDPRRIYT NSIHEIEEVL GIEAARTMLI REMKDVLDEQ
                         RVIVYVLVTD GSNLAQVLEV EGVDPTRTVS DSIKEIEEVL GIEAARQAII NEILDVLENQ
                         KVIIYVLVCE GSNLSELMEI EGVDYRRIRT NNIREVEEIL GIEAARSLLI EEIMNVLEEQ
                         KTLLWMVDTE GTALQRIFGK NIIDFSKTSS NKIPEVVTVL GIEAARRKLL SELREAYLAY
                         RGLLWIIKTE GTNLQGVIQI EGVDHTRSGS NHIHEIEKLY GIEAARKMII FESQKVLEQQ
                         RVLIYEVISE GSNFMDTLRI PGVDPQRTMT NHIHEISETL GIEAARNSIL NEALEVMDKQ
                         KVIMWVLYAE GSNLSAVLTV PGVDPTRVTT NSVEEILGTL GVEAARQAII NEALGVLKDQ
                         RAIVYVIVTD GSNLEGVLGV KGVDVSRIET NNLHEVENVL GIEAVRELIT KEIKKVLEDQ
                         RAIIYVIITD GSNLEGVLGV KGVDVSRIET NNLHEVESVL GVEAARELIT REIKRVLEEQ
                         KVVIWAIHTE GSNLGAVLKM EGVNKTRTST NDIHEVEKVL GVEAARNAII HEAQSTMEEQ
                         RVLVYVLYTQ GSNLREVFKI DGVDTTRTIT NNIIEIQEVL GIEAARNAII NEMRNTLEQQ
                         RVVIYVIYTQ GSALKKVIHF DGVDASRTKT NNINEISEVL GIEAARNAII NEALDTLSEQ
                         RVIIYILYSE GSNIKEVFDI EGVDTTKTTT NNIVEIQDVL GIEAARNAII YEMDATLGNQ
                         RVVVYILHTE GSNLKDVFEI DGVDCTRTRT NNISEIASTL GVEAARSAII YEAFTTLKEQ
                         RVVVYILYTE GSNLKDVFEV EGVDTSRTRS NNISEIADVL GIEAGRNAII QEALSTLNEQ
                         RVVIYTLYTE GSELNEVLKI EGVDVTRTYT NNIAEIYEVF GIEAARNALV KEAMDTLSEQ
                         RAILYVVYTA GSNLRDVLAE DKVDRTRTTT NSIQEIYDVL GVEAARNSII NEASRTLDEQ
                         RVVVYILYTE GSNLKGVFEV DGVDTTRTRT NNIAEISEVL GIEAGRNAII DEALSTLREQ
                         RVVIYVLYTE GSSLKEVLEF EGVDPTRTKT NNINEICEVL GIEAARNAII NEATETLREQ
                         RVVVYTLYTE GSALRDVLQF EGVDKTRTST NNINEIYEVL GIEAARNAII KEATDTLREQ
                         KVVIWVIHTE GSNIGAILKI DGVDIVKTTT NDIFEIEKVL GIEAARNAII HELYTTMEEQ
                         RVVVYILYTE GSNLKDVFEV AGVDTSRTRT NNISEISQVL GIEAARNAII AEALSTLGEQ
                         RVVVYILYTE GSNLKDVFAI RGVDTTRTRT NNINEISQVL GVEAARNAII NEALATLSEQ
                         KVVIWVIHTE GSNLGAVLKE EGVDKVRTTT NDIHEIETVL GIEAARNAII HEAKRTMEEQ
                         KAVIFVVVTE GSNLSKILKM DGVDKTRTTT NDIHEIEKVL GIEAARNAII REAKNTLEEQ
                         RVIIYVLYSE GSNLKEVFKI EGVDKTRTIT NNIIEIQEVL GIEAARNAII NEMKSTLEEQ
                         RVTLWVIQTT GSNIAKVLEV QGIDKKNVRT NNVFEIAGTL GIEASRNALI NELKNTLEDQ
                         RVTLWVIQTT GSNIAKVLEV SGIDKKNVRT NNVFEIAGTL GIEASRNALI NELNNTLEDQ
                         RVTLWVIQTT GSNVAKVLEV KGIDKRNVRT NNVFEIAGTL GIEAARNALI NELNSTLEDQ
                         RAIAWKIYTQ GSNLKGVLDI DEVDPTRTYT NDIIEIEQVL GIEAARNAIY LEAERTLSEQ
                         KVYMWVLDTD GCNLENIFCA PQVDFKKTVS NDIVEIFEVL GIEAVRRALL KELRTVISFD
                         KVVLWYIVTE GTNLEAVLQL EEVDPTRTYS NDLHEVEEVL GIEATRALVA QEIKRVLEEQ
                         KVVLWYIVTE GTNLEAVLQL EEVDKARTYS NDLHEVEEVL GIEAARTLIA HEIKRVLDEQ
                         KTIVYVIYTE GSNFKQVLKV PGVDPTRTRT NNIHEIAEVL GIEAARNAII DEIVSTMQEQ
                         RVVVYYLLTE GSSLKEVLEV PGVDPVHTIT NNIREIEQVL GIEAARYALI KEMKGVLDDQ
                         EHLVHFLVHT GD------IV KAGQALVDGA LVPHDILRVT GEEAVQQYLL HEIQQVYRSQ
                         EYMVHVVVNE GD------FV KKGDLLIDGN PVLQDILKVM GVEVLANYIV KEVQAVYRLQ
                         RVVMWVLETD GVNLSEVMTV PGIDPTRIYT NSFIDIMEVL GIEAGRAALY KEVYNVIASD
                         KVIIYILVAE GSNLAEVMKV PGVDYRKVYT NNIAEIEEIL GIEAARAAII RETKNVLEDQ
                         RAIVYVIITD GSNLEGIMNV TGVDINKIQT NNIHEVEEVL GIEAARELIS REIKKVLEEQ
                         RAIVYIILTD GSNLSGVLSV KGVDIAKVET NNIREIEEVF GIEAAREIII REISKVLAEQ
                         RAIVYIILTD GSNLSGVLSV KGVDVAKVET NNIREIEEVF GIEAAREIII REISKVLAEQ
                         RAIVYVIITD GSNLEGVIGI KGVDVNKIQT NNIHEIADTF GIEAAREAIA REIKKVLEEQ
                         EYPLNAMVTD GQ------RI DVGHALTDGY NNPHEILDVF GLQAAQKFLV NEVQTVYQSQ
                         KVYPHIFNTS GSNLKEVLKV DKVDATRTYS NDIQEIITIL GIEAGRRSIV NQIRVVIEPY
                         KVFMWVLETD GTNLMSVLGI DYVDATRTIS NDIVEVFMVL GIEGVRAAIL SELRNVISFD
                         KTIIYVIYTE GSNFKQVLKV PGVDPTRTRT NNIWEIAEVL GIEAARNAII DEIVSTMREQ
                         HAIVYVILTE GSNLKAVLGI EGVDPRRTTT NNILEIYEVL GIEAARAAII KEIKKVLDEH
                         RAIAWVIYTQ GSNLKDVLEV DEVDPTRTYT NDIVEIANVL GIEAARNAIL NEALRTLQEQ
                         KVLVWYIITE GSNLEGVLQL DEVDHTRTYS NDLHEVAEVL GIEVARTLIA LEIRRVLAEQ
                         KVIIYVLIAE GSNLEELMRI PGIDHKRLYT NNVFEIERVL GIEAARAAII KEIKNVLDDQ
                         AYKVKVRVEK GQ------KV LRGETLTSGA IVWWKLLELE SEKGVAMNLL KIIKNAYVQQ
                         RVKISCLYTE GTAFREILSL DHVDTVHTIT NDIYQVCDVL GIEAARHSLS YEMMLIMENA
                         KTLVWIIETE GTNLEAVLTI DGVDYRRTIS NDIHEVAEVL GIEAARTVIM RELKKVLDQQ

                         GLDVDIRHVE LVADIMTRTG EVRQIGGEKT SVFAKAAFEV TVKHLLDAAA RGDVEEFRGV
                         GLDVDIRHVM LVADIMTWTG KIRQIGGEKP SVIARAAFEV TVNQLYNAAV KGEEEKFSGV
                         GLNVDMRHIM LVADIMTYNG SVEAIGGEKE SVLARAAFEI TAKHLLTAGV LGEEDKLRGV
                         GLDVDIRHLM LIADLMTWPG YVRQIGGEKP SPLARAAFEV TVKQLYEAAV WGEEEEFAGV
                         GSYVNYRHLA ILCDTMTYRG HLMAITRNDT GPLMRCSFEE TVDILLDAAA YAETDCLRGV
                         GLEVDVRHIM LVADVMTADG ELRQIGGEKQ SILARAAFEM TVNNLLDAAV RGEEDHLRGI
                         GVEIGDKHVE VMVRQMLRKV RVIDAGLETD SFLSAASFQE TTRVLTDAAI KGKRDELLGL
                         GVKINDKHFE IIVRQMMRKV QIDEPGLQTS SFMSAASFQE TTKVLNEAAI NGKTDKLEGM
                         GVSINDKHIG VIIKQMMKKV KIVAVGLNID SFISAASFQE TTKVLTDASI AGKIDDLRGL
                         GLEVDTRHIM LVADLMTSKG YLQQIGGTKT SVLARAAFEI TVPTIARASL EGQIETLKGV
                         GLDVDIRHLL LLADMMTVSG SVKQIGKLKS SVLARAAYEI SVQTLLEAAA RGEVDSLKGN
                         GLDVDTRHLM MVADVMTWDG KVRQIGGQKV SPLARAAFEV TVKNLIEAAY MGESEKFKGV
                         GVVISDKHIE VIVSQMLRQV KVVDSGIGSD SVISAASFQE TTKVLTEASI AGKFDYLEDL
                         GLEVDIRYIM LVSDLMCSRG YMQQIGGTKD SVLARAAFEI TVPTIAHAAL SGEVEHLRGV
                         GVDINDKHVE IIVRQMLQKV RITDPGLGTE SFISAASFQD TTRVLTDAAC SSKTDYLLGF
                         GLDVDIRHIM LLADMMTWTG HVRQIGGEKP SVLARATFEM TVQKLLESAA TSEEDRLYGV
                         GSYVNYRHLA ILADVMTYRG HLMAITRVET GPLMRCSFEE TVEILMDAAM FSETDDVKGV
                         GSYVNFRHLA LMADVMTFTG RIQPFNRGRA GVITRASFEQ TLEQFRRAAA FSESDILNGI
                         GVKINDKHIE VIVRQMLRKA TIVNAGLATE SFISAASFQE TTRVLTEAAV AGKRDELRGL
                         GLEVDVRHIM LVADAMTADG ELKQIGGEKQ SILARAAFEM TVNNLLEASV RGEVDRLNGI
                         GLNVDKRHLM LVADMMTFSG AVRAVGGRKS SVLARAAFEI TSKHLLKAGL LGEIDPLAGV
                         GLDVDVRHVY LVADIMTQTG VVRQIGGEKE SFLARAAFEM TTKHLFEAST QGKTDELKGV
                         GLDVNVRHLM LVSDIMTTRG TIESIGGNKD SVLARAAYEV TVNHLLDAAI HGEVDDLNGV
                         GLDVNVRHLM LVADIMTNEG TIESIGGSKD SVLARAAFEV TVNHLLDAAI HGEVDELDGV
                         GLDVNIRHLM LVADIMTNDG TIESIGGNKN SVLARAAFEV TVNHLLDAAI HGESDDLDGV
                         GLDVNIRHLM LVADIMTNDG TIESIGGSKD SVLARAAFEV TVNHLLDAAI HGEEDDLDGV
                         GSYVNYRHLA LLCDTMTCRG HLMAITRQDT GPLMKCSFEE TVDVLMEAAA HGESDPMKGV
                         GLDVDIRHLM LVADIMTMTG RVRQIGGEKP SPFARAAFEM TTQNLYAAAV EGEVDRLLGV
                         GLDVDRRHIM LLADAMTWSG EVRQVGGTKP SVLARAAFEV TVKQLVDAAV EGEVDELKGV
                         GLDVDIRHVT LVADIMTRTG SVRQIGGMKD SVLSRASFEV TVKQLIDAAS RGEIDNLKGV
                         GLNINYRHYT ILVDTMCQRG YLMAVSSETS GPLMRCSFEE TVKVLMTAAA FGEKDPVRGV
                         GLDVDLRHLL ILSDLMCYSG SIQSIGGSKS SVFARAAFEV TVNQLLDAGL YGEEERLRGI
                         GLEVDPRHIS LVADLMTYTG EIRQIGGENS SILVRAAFEV TVKHLLDAAI RGEADNLVGI
                         GLEVDIRHLI LVADLMTQNG GVRQIGGEKE SVLAKAGFEV TVRHLLESAA YGKLDHLRGI
                         GLDVDIRHIE LVSDIMTRTG EVKQIGGEKT SVLARAAFEV TVKHLLDAAA RGDMEEFKGV
                         GLDVDIRHIE LVSDIMTRTG EVRQIGGEKT SVLARAAFEV TVKHLLDAAA RGDMEEFKGV
                         GLTVDVRHIM LVADMMTADG KVKSIGGEKA SVLARASFEE TGKHLLRASI RGEVDHLTGI
                         GLEVDIRHLM LVADIMTADG EVKPIGGEKG SVLARAAFEE TVKHLYAAAE RGDVDKLKGV
                         GLTVDIRHIM LVADMMSIDG EVKQIGGEKA SVLSRAAFEV TVNHLLDAAV AGEVDELTGV
                         GLTVDKRHLM MVADLMCTDG VVKPIGGEKA SVLARAAFEE TVKHLYSASM RGYVDELGGV
                         GISVDLRHIM LVSDIMCMDG EVKQIGGEKE SVLSRASFEV TVNHLLDAAV AHEYDELSGV
                         GIGVDVRHIM LVADMMCMEG EVKQIGGEKE SVLSRAAFEV TVNHLLDAAI ANEVDELNGV
                         GLNVDIRHIM LVADIMTCDG EVKQIGGEKA SVFARAAFEV TVNHLLDAGI RGDVDELNGV
                         GLTVDIRHIM LVADLMTNDG DVKAIGGRKS SVLARAAFEI TATHLLHAAL TGETDYLDGV
                         GIEVDVRHIM LVADMMCMEG EVKQIGGEKE SVLSRAAFEV TVNHLLDAAV ANEEDILEGV
                         GLQVDVRHIM LVADIMTCDG DVKQIGGEKA SVLARAAFEV TVNHILDAAI RGDVDDLRGV
                         GLTVDIRHIM LVADLMTCDG EVKQIGGEKA SVFARAAFEV TVNHLLDAGM RGDVDQLQGV
                         GLSVDIRHIM LVADMMTSEG VVKSIGGEKS SVLARAAFEE TGKHLLNASI RGETDKLTGI
                         GIRVDVRHIM LVSDMMCMDG EVKQIGGEKE SVLSRAAFEV TVNHLLDAAV ANEVDELNGV
                         GIMVDVRHIM LVADMMCMEG EVKQIGGEKE SVLSRAAFEV TVNHLLDAAV AHEADILCGV
                         GLTVDIRHIM LVADMMTADG SVKSIGGEKA SVLARASFEE TGKHLLRASI RGEVDHLTGI
                         GLTVDIRHIM LVADLMTSDG TIKPIGGEKA SVLARAAFEE TSKHLLQASM RGEKDRLAGI
                         GLDVDIRHLM LVADIMTADG EVKPIGGEKA SVLARAAFEE TVKHLYTAAI RGYKDELKGV
                         GLEVDNRYIM LVSDLMCSRG YMQQIGGTKD SVLARAAFEI TVPTIAHAAL AGEVEQLKGI
                         GLEVDDRYIM LVSDLMCSRG YMQQIGGTKD SVLARAAFEI TVPTIAHAAL AGEVEQLKGI
                         GLEVDNRYIM LVADLMCSRG YMQQIGGTKD SVLARAAFEI TVPTIAHAAL GGEIEQLKGI
                         GLNVDKRHLM LVADMMTFSG NVRAVGGRKS SVLARAAFEI TSKHLLKAGL LGEVDQLAGV
                         SSYVNYRHLS ILCDVMTQKG YLMSITRVDK GPLIKCSFEE TVEILLEAAA FAQVDNLRGI
                         GLDVDIRHMY LVADAMTWSG RLRPIGGSKE SPLARAAFEV TVKTLIEASV RGEDELFKGV
                         GLDVDIRHMY LVADAMTWSG RVRPIGGAKE SPLARAAFEV TVKTLIEAAV RGEEERFKGV
                         GLEVDIRHIM LVADMMTLDG IVRPIGGEKS SVLARAAFEI TVQHLFEAAE KGEVDNLNGV
                         GLDVDIRHLI LVADIMTQTG RVRQIGGEKP SVLARAAFEM TVQHLFDAAA RGEADRILGV
                         RVEINDKHGE IIIARMLRKV KIENAGVQSN SFISAASFQE TTKVLTEAAL AGKVDKLVGL
                         GVKIDDKHIE VIIRQMLQKV EVTDSGLQTR SFISAASFQE TTRVLTEAAI AGKVDKLRGL
                         GSYVNYRHMA LLVDVMTTQG GLTSVTRSNT GALMRCSFEE TVEILFEAGA SAELDDCRGV
                         GLDVDIRHLI LLADMMTWTG KIRQVGGEKP SVLARATFEM TVQKLVEAAV EGEVDMLKGV
                         GLDVDMRHIV LVSDIMTRTG DIRQIGGEKS SVLARAAFEV TVKHLLDAAA RGEREEFKGV
                         GLDVDMRHIL LVADVMTRTG VVRQIGGEKN SVLARAAFEV TVKHLLDAAA RGDVEEFKGV
                         GLDVDIRHIL LIADVMTRTG IVRQIGGEKN SVLARAAFEV TVKHLLDAAA RGDVEEFKGV
                         GLDVDMRHIL LVADIMTRTG VVRQIGGEKS SVLARAAFEV TVKHLLDAAA RGEMEEFKGV
                         GVDISDKHIE VIVRQMTAKV RIDDGGLNTD SFISAASFQE TTRVLTEAAI EGKSDWLRGL
                         GIYINYRHLA ILAEWMTVRG RLTPINIPGL SCLRKSSFEE TVDILNTAAI FFEKDDLKGV
                         GSYVNYRHLA CLVDVMTMHG HLMAVDRVES GPLLRCSFEE TVDMLNDAAC FAEEEVLRGV
                         GLEVDVRHIM LVADMMTLDG VIRPIGGEKA SVLARAAFEI TTQHLFAAAE RGEVDPLNGV
                         GLDVDWRHIM MVADAMTYSG KVRQVGGEKG SVLARASFEV TVKNLVEAAL RGELDELRGV
                         GLNVDVRHLM LVADMMTFSG SVRAVGGRKS SVLARAAFEI TTKHLLRAGI MGEVDKLAGV
                         GLDVDSRHMY TVADAMTWLG KVRPIGGSKE SPLAKAAFEV TVKTLVEASV RGEVEPFRGV
                         GLDVDIRHII LLADIMTWTG HIRQVGGEKQ SVLARATFEM TVQKLLEAAA MGESDRLYGI
                         GVSIHDKHFE IIFKQMLSMA TIVDPGLNYP GWLSAAAFEE TAWVLTAAAI EGKVDPLIGL
                         GAALNRRHLD LLADTMTQYG VLYPVSKTPT GTLMRASYEM TNDVFFDAAV FSEIDYMRDV
                         GLDTDIRHLM LISDVMTWTG RVRQVGGEKE SPLARAAFEV TVKNLVEASI KGELENFRGV

                         VENIIIGQPI KLGTGMVELN LIEGLKEALS PKRKFTQSVD LIVTFKDVDM KKGDVKLREM
                         TESIVAGLPP RVGTGIVMLA LIEYINRALS KKTKFEQAVE LIVTLKDFDV KSPEGRLREV
                         AENIIVGQPV TLGTGAVTLN ILTAVKEAIE KERKFLESVD LAINLKDVDL SIPKNRINEE
                         TENIIAGLPP RVGTGSVLLS IEEAIDKSLK RGKRFKQSVE IIVALKDIDL KSPQARIRET
                         TENIMLGQLA PIGTGDCELA VREAISSIIT KPRNFTETIE LQIGLKNYDP QK-DKRFSGS
                         TENIIVGQPI KLGTGDVELK LVKSIEEAIK KKRRFVETVE MAVNLRNVDM KKPENRIDTV
                         KENVIIGKLV PAGTGMMKYD VSEAVA-LVK NTAKFDATVE VAFRL-GVDP RKNDQQIRGA
                         KENVICGHLI PAGTGQREFS LKEAAS-LVK TFTKFDASLD IDVRL-GVDP RKANQMVRGV
                         KENVVIGHLI PTGTGMGLYN IEDAIL-LLK KFAKFDETID ISINL-NL-- -KKNHTVRDT
                         TENVIVGATV PVGTGMVDLQ LLELVKKARE TKRNFTQSAE LTLVLKDIDV KK-GFNLNEV
                         VERILIGREI QVGTGMVTLK TVEALKKAKQ KNTKFKQSVE LVINVTGVDL TKPQNRFSEV
                         VENIISGRYV PIGTGYVELP IEEAYRNVKS KRRRFNQSVD LIIKLRDVDV KKPENRISVT
                         KENVILGRMI PVGTGLYGEA LSDAID-TIK KSAKFDETVE IALKL-NVDP RHADQMVRGS
                         TENVIVGSNI PIGSGTVDLE VARMIKKAKE DKRNFTQTLE FIMVFKDIDI KK-GFAINET
                         KENVIMGHMI PGGTGFDTHS LGEAID-ILK PTVRFDQTVD VSVKL-GIDP RKSDQQIRGS
                         TENIIIGQTI PVGTGMVQIS LVNAIEKALA KGRRFKQSVE MIVVLRDIDV KGQAGKIREF
                         TENIILGQLP PLGTGSFEVQ VRSIVSQLFK SKRGFLETVE LQINLKNYDT KK-DKRFSGQ
                         SQNILMGQRT VAGTGAFTVV LRQGVATILK KERKFVETVE LQIALKNYDP DK-DKRFAGS
                         KENVIVGRLI PAGTGYAYHD INEAIA-LLK ATAKFVESVD VAVNL-GIDA RKSDQNVRGA
                         TENIIVGQPI KLGTGDVELK LAEAIKEAIE KPRKFVETVE MAVNLRGVDM RKPENRIDAV
                         AENIIVGQPI TLGTGAIDLS IIENLKE-LK KKRNFDESIE VGINLKDVDM VDPKNRINEE
                         TENVIVGQVI PVGTGMIEL- ---------- ---------- ---------- ----------
                         IENVIVGKPI KLGTGDVDLD IEQAVARALE PQRNFRETVD LAINLRDLDL NDPSNRVDES
                         TENVIVGKPI KLGTGDVNLE IENAVSRALE PERNFRETVD LAVNLRDLDL NDPSNRVDES
                         IENVIVGKPV RLGTGDVDLD IEEAVARALE PQRNFRETVD LAVNLRDLDL NDPSQRVDEG
                         IENVIVGKPI AIGTGDVDLT IVDAVSRALD PGRNFRETVD LAVNLRDLDL NDPSKRVDES
                         SENIMLGQLA PAGTGCFDLT LYEAVREVLH KRRKFLETVE LQISLKNYDP QK-DKRFSGT
                         AETVIVGGVI RVGTGMVEVA VEQAVKEALE PKRNFKQSVD LIVVLRDIDL RSPQGRIREV
                         TENIIIGQPI PLGTGMVLLL LERGVKEAVE RKRNFKESVD MIVVLKDIDL KGPEGRIREV
                         IENIIVGNYM PIGTAKVKLR IKELIRLAID KPRKYVQSVE LIVTFSGVDV KKQEFRFRDT
                         SASLVLGNQA RIGTGLFDLT LVEAIQAVLK KERKFKESVD LQVNLKNYDP QK-DKRFSGS
                         PENVIVGQIS PIGTGRVSVL LKQSLNAAID RVRKFDETID LIINIKDVNL NDPKNRIDKE
                         IENVMVGQEI ALGTGIVDL- ---------- ---------- ---------- ----------
                         TENVIIGQMI PVGTGMVELA LLEAVGKVR- KERNFVQSVE VLISLRDINL KDPSQRFNIE
                         VENIIIGQPV KLGTGMVELR IEEAVKKVLE PKREFTQSVE LIIAFKDVDM KRGDIKLREA
                         VENIIIGQPI KLGTGMVELK IEEAVKQALS PKRGFTQSVE LIIAFKDVDM KRGDIKLREA
                         IENIIIGQPI PLGTGSVGVE ILEAVKKAKE KPRNFTQSID VVITIKDLDV KKPENRIDEE
                         IENVIVGKPI YLGTGCVELA LLQAVKEARE KPRNFTQSFE FIATLKEIDM RKPENRIKTE
                         TENVIVGQPI QLGTGDVELE TVEAVKKALA PKRNFTESVD LAINLKNIDL SQPKNRVDEE
                         VENIIVGKPI AMGTGCIDVK ILNAVKEART KPRNFTQSVD LIVNLKELDL TRPENRLKEQ
                         TENVIVGQPI LLGTGDVKLQ IINAVTAAIT PERKFQESID ITINLKHVDM AQPKNRIDET
                         TENVIVGQPI QLGTGDVKLS IQEAVKTALS PERKFKESVD ITVNLRNIDM SQPKNRIDET
                         TENIIIGQPI KLGTGDVHLS TIDAVNKLLE PNRNFPESVD LAINLKNLDL SKPHNRVDKE
                         AENIIVGQPV TLGTGAVNLT TLAAVKKCLE PQRKFVETVD LAINLKDVDL SVPKNRIQED
                         TENVIVGQPI QLGTGDVKLQ ILKAVNEAVE PKRNFQESME ISINLKNLDM AQPKNRIDET
                         TENVIVGQPI RLGTGDVQLN IEEAVKKAVS PPRGFKESVD LAINLHNIDL TQPGNRVDTE
                         TENIIVGQPI RMGTGDVHLT ILEAVKKVVE PKRNFSESVD LAINLKNLDM NQPKNRVDEE
                         IENVIVGQPI PHGTGSVGVV IEEAVKKVLE KPRNFTQSID VVITINDLDI NKPENRLDEE
                         TENVIVGQPI QLGTGDVKLK IIEAVTAAIE PERKFSEGVD ITINLKNIDM AQPKNRIDET
                         TENVIVGQPI QLGTGDVKLV LIDALKKAKE PERKFTESVD MTINLKNIDM SQPKNRIDET
                         IENIIIGQPI PLGTGSVSVE IMEAVKKAKE RPRNFTQSMD VILNIKDLDV NKPENRFDEE
                         TENVIVGQPI PLGTGSIKVN IVNAIKEAKK KKRNFKESMD LIVNLKDVDV SDPEKRFNEE
                         IENVIVGKPI YLGTGCVKLK ILQAVKEARR KPRNFTQSFD LVVNLKELDL SRPENRLKEE
                         TENVIVGSMI PIGSGTVDLK LADMIKEAKT KQRKFTQSVE MILVFKDIDV KK-GFALNEV
                         TENVIVGSII PIGSGTVDLK IAEMIQKAKE KQRKFKQSVE LIMVFKDIDV KK-GFALNEV
                         TENVIVGSNI PIGSGTVDLQ LVDIVKEAKA KAKKFKQSIE LIVNFKDIDV KK-GFALNEV
                         AENIIVGQPI TLGTGAINLM VRNEIKAVKE KKRNFLESIE ISINLKDVDL SDPKKRINEE
                         TENIMLGQLC KIGTGSFDIL LKKAISDVFE KKRKFVETIE LQIGLKDYDT QR-DKRFSGT
                         VESIIAGKYV PIGTGIVRLT LQAKIAEALK KPRRFKQSVE LIVVLKGVDL SKPENRINLL
                         VENIIAGKHV PIGTGIVKLA LLKKIDEALK KKRRFRQSVE LIVVLRGIDL SKPENRINLL
                         IENVLIGQPV PVGTGMVKLK IVKAVKEAKA KPRNFTQSVE VAVNLKDIDL KRPENRFKLE
                         TENVIVGGVV PVGTGITEIN LVDAIRKAIA PERKFKQSVE LIVVLRDVDP RTPEGRIREI
                         KENVILGHLI PAGTGFRIFP LGKAVE-VLK DATKFDQTVE VHMRL-GVDP NQADQIIRGS
                         KENVIVGRLV PAGTGYFMDN LTNAVA-QLK SYVKFDPTLE IVMKL-GIDP RHSDQIVRGV
                         SENVILGQMA PIGTGAFDVQ VREHVKELLK KKRNFLETVE LQVGLKNYDP QR-DKRFSGS
                         PENVIIGQPV PVGTGIVEIE LKEAIVKAVQ PKRNFKQSVE LIVVLKDVDP RSPEGRIRET
                         IENIIIGQPI RLGTGIVELS LIEALKLALS VKRNFTQSVE IILTFKGIDM KKGDLKLREI
                         VENIIIGHPI KLGTGMVELN IEDSLKLALS PKRNFVQSVE IIVTFKEVDM KKGDLKLREI
                         VENIIIGHPI KLGTGMVELN LEASLKLALS PKRNFVQSVE IIVTFKEVDM KKGDLKLREI
                         VENIIIGQPI RLGTGIVELS LVEALKVALN PKRNFTQSVE LIVTFKGIDM KKGELKLREI
                         KENVIIGRLI PAGTGFSSHS PLEAME-LLK ATAKFDETAE AHIRL-GIDP KYSDQQIRTT
                         TENIIFGQNC DIGTGCFDLF LKNTITQMLS KKREFTETVE LQIGLRDYNP DK-DKRFTGS
                         TENIMMGQLA RVGTGDMDLL LDKAVEDILA KKRNFTETIE IQITLKNYDP QR-DKRFSGT
                         VENVLIGQPV PVGTGIVKLK LVEAVKEAKA KPRNFTQTVE MAVNLKDVDL RKPENRFKLE
                         IENVIIGKPI PLGTGSVKLS LEEAIKEALV KKRRFTQSVE MIVTLRDVDV KKPENRLNTV
                         AENIIVGQPI TLGTGAVDID VKRAVSEIKE PQRKFEESVE IAVNLKDVDM SNPKNRINEE
                         FENIIAGRHI PIGTGMVRLV LLNAIREAVS RKHKFVESVD LIVVLRDVDL NKPENRISLN
                         TENIIMGQVI PVGTGMVQIK LKVALSKALD KGRKFKQTVE MVVVLRDIDP KSQAGKLRET
                         KENVIVGQLI PAGTGLDVFD LDEAIE-LVK ATAKFDETIE LHIQT-GIDY RKPEQHIRGT
                         SSNIIAGKPS RAGTGIVEVT LQKAIKDVLE KKRGFLETVD IQLKLKGYNV SK-DKRFVGS
                         VESVLAGKYI PIGTGIVQLA IIKAVTEAKA KKRRFKQTYE LIVRFKDFDV KNQANRFNIT

                         VVLPKKVLVV PSFEQLESAK KAEPNVILTK EELQKLQKRI IKKYARNDWF LISSESMALA
                         VFLPHNVCVV AAGDLLLEAK KLGV-TTISR DDLNAMDKKR VKAIGRCDWV LVQADLMGLV
                         VILPHKIGVF ASGETALKAK NC-ADLVIAP EEIEKLDKRK ARKIANYDFF LAEAPLMGKI
                         VFLPNKVCVV AHGDMELQAK EAGVE-VLNR QDLQNLNKRE VKKLARCYWV LVRADLMGLA
                         VKLPHKICML GDAQHVEEAE KIGLE-SMDV EALKKLNKKL VKKLAKFHAF LASESVIKQI
                         VNLPHKIGVF AKGDTALKAK EAGADVVITP EEIDELDKRR AKKLANIDFF IAEAPLMPEI
                         VVLPNRVLVF AKGEKAKEAE AAGADFVGDT DYINKI---- -QQGWFFDVI VATPDMMGEV
                         VSLPHRVLVL CTPDAEAAAK EAGADYVGLD EYIEKI---- -KGGWTIDVI ITMPSIMGKI
                         IVLPNRILVF AKGDRADEAR AFGATYVGDD DLINKI---- -KSGWDFDVV VATPDMMKDV
                         VALPHRVCVI ASGDMGSRAR KAGIDTVMEP TELDRLNKRE ARKVVRHDFF LADTAQMASI
                         IELPNKILVI ASGNLALEAK TPGVARVIQK EELEALRKKE AKKIAAYDFV LVEPALVGLA
                         VPLPNKVCVI ASGATITAAR DAGADLVITR DDLGKYDKKS VRKLAQYDFF LATPDLMVQI
                         VVLPARVAVI AKDAKADEAK NAGADIVGSD DLVEEI---- -QKGNMFDVL IATPNLMGLV
                         VQLPKTVCVL ASGDMGVRAK NAKADMVVDA DGLEKLNKRE SRKFINYDFF LADTQLMPVV
                         VSLPHRILVF AAGDKAAEAI EAGADFVGSD DLVEKI---- -KGGWVFDVA VATPDMMREV
                         ITLPKSVCVI GDEELAVKAR EAGAKIVLTS QDLQGLSKKQ AKKIAGCDWV LVRTDLMALT
                         IKIGTSVCVF ADQQHCDEAT KIGAE-FMDI EALKKINKKA IKKLSKYDAF LASESILRQV
                         VKLPNKVCVL GDAQACEAAQ KENIP-FMDV DALKALDKKL VKKLARYNAF LASDSVLRQL
                         TVLPHRVAVF TQGANAEAAK AAGAELVGME DLADQI---- -KKGEMFDVV IASPDAMRVV
                         VYLPHKVGVF GRGEVAVKAK EAGADVVLSP EDIDELNKRE AKKLANIDFF IAEAPLMPEI
                         IILPAKVAVI ASEEMRTKAK N--ADYLYSV EDLNNFNKKS FKKIVKIDFF VAESTLMGNV
                         ---------- ---------- ---------- ---------- ---------- ----------
                         VVLPSRIVVF AEGETAVRAE EV-ADEVFSS DDLADLDQDA AKDLAETDFF IAEASMMPTI
                         VVLPATIVVF AEGETALRAE EV-ADDVLDE DELEELDDDA AKDLADTDFF IAEKGLMQDI
                         VVLPSQIVVF ADGETAVRAD DV-ADDVLDE DDLSDLDTDA AKDLADTDFF VAEAPMMQDI
                         IVLPSQIVVF ATGETALRAE DA-ADEVLGP DELEDFDTDA AKDLADTDFF VAEAGLMQDI
                         VRLKSSVCVL GDQQHCDEAK AVDIP-HMDI EALKKLNKKL VKKLAKYDAF LASESLIKQI
                         VILPHRICVA ADGDMAVKAK EV-ADRVLTR EELQGLNRKA AKKIAECDWV IVKADLMPLV
                         VELPHKICVV AHGDLALQAK KMGL-TVVTR DELQQMDKKA AKKLAKCDWV LVQTDLMGIA
                         VFLPKKICMV LDDTQVQRAT ELGVYRAIGK SELSKIDKKT AKKIAQCDWV LVRADLMGLA
                         LKLPNTVCLL CDLVHEDIAK KEGVP-TMNQ EDLKKLNKKL VKKMCNYDAF LCSESIIKTV
                         IILTNNICVI ASGEILLEAK KAGVE-TLDR DALIKLEKKH KKKFAKYEFF IVEDKMMRDV
                         ---------- ---------- ---------- ---------- ---------- ----------
                         SLLPHKIVLF ADGDLAVRGK NEGL-TVISS DKFDQLNPKD GKKLADHDFF LAERQYMAKV
                         VVLPRNVLVV PSLEQIESAK RAEPNVILSK EELQKLAKRA VKKLASNQWF LISQDSMSLA
                         IVLPKNVLVV PSLEQMESAK RAEPNVILSK EELQKLAKRA VKKLASNQWF LIAQDSMSLA
                         VFLPNSVVFI ADGELALQAE NAGASLVITK EGLESFDRKA AKKVANNDFF VAQADFMPLV
                         VVLPHKIAVI GTGDLAKQAE ELGL-TVIRK EEIEELNKRK LRKIAKHDFF IAQADLMPLI
                         IILPAKVCVF AKGDVAINAE KAGADYVFPP EEIDKLDKVR AKKLAKVNFF IAETAYMPAI
                         IVLPSAIAVI AKGDLAAQAE DMGL-TVIRQ EELEELNKKT AKKIANHGFF IAQADMMPLV
                         ILLPQKIAVL GKGDIVSQAR NAGVDLIIGP DEIERLVPRE ARKMAGYDFF LAETAVMPLV
                         IHLPNKIAVL GKGDIVTQAK EVNVDLIIGP EEIERLEPRE ARKVAGYRFF LAETAMMPLV
                         ISLPHNVCVF AKGEVGLKAK DAGAKYVFSD EDIDDLDKKR AKSLAKCDLF IAEAQYMPTI
                         VVLPHKVCVI GGAELAAKAK GV-ADLIITP DELGKIDKKQ AKKMASCDYF IAEAPLMPQI
                         MILPKKIAVL GKGDITTQAK AASVDLIIGP EEIERLEPRE ARKMAEYNFF LAETAVMPLV
                         VILPHRIAVF AAGDTALKAK AAGADYVISP EELKLLNRKN ARKLADYDFF IAETQFMPVI
                         VILPHKIGVF AKGDVGLKAK AAGAAYVISD VELEELDKNR ARVLANCDLF IAETQFMPII
                         VLLPNKIAFI AEGELAYQAE QAGADLVINK EKLEELNRPE AKKLANYDFF VAQTDLMPTV
                         ILLPQEIAVL GKGEITTQAK EAGADLIMGP EEIERLEPRE ARKIANYRFF LAETAVMPLV
                         ILLPHKIAVL GSGDIVTQAR ESGVELIMGP EEIERLAPRE ARKIASHQFF LAETQVMSLV
                         VSLPNKIAVI ADGELALQAK NAGADLVITK DELEELNRKE AKKLANYEFF VAQADMMPLV
                         VVLPKKIAVI ADGELAINAK NAGADLVIDK EMLEELNRRK AKKIAKYEFF LAQADLMPRV
                         VVLPHKIAVI AKGDLAAQAE ELGL-TVIRE EELEELDKRK ARKVANHDFF IAQADMMPLV
                         VQLPKTVCIM ATGDMGQKAK AAKADAVVGS DELDRFNKRA SRKFINYDFF LADTQIMPVV
                         VQLPKTVCIM ATGDMGQKAK EAKADAVVGS AELDKFDKRT SRKFINYDFF LADTQIMPVV
                         VQLPKTVCVI ATGDMGTKAK AAKADSVIGN EELDKFNKRE SRKFINYDFF LADTQIMPTV
                         IVLPSKVALI SSEEMKLKAK N--ADYTFSP EDVSKFDKKS FKKLANVDFF VAESTLMSSI
                         VRLSNKVCIL GDAVHVEEAQ KLELD-YMDI EAMKKLDKTL VKKLAKYDAF LASQVILPQI
                         VELPHKIAAF AHGAFEVSAK NAGVDSIITR DQVEGLNKRA IRKLAKYDFF IAPPDLMPLL
                         VELPHKIAAF AHGAFETQAK NAGVDAVITR QEVEGLNKRA IRKLAKYDFF IAPPDLMPLL
                         VVLPHKIAVI ADGAVAEAAR KLGLD-VISS AELEEISPRQ ARKLAKYDFF IAEAPLMPKI
                         VFLPHTICVV ADGDMAVKAR EV-ADRVITR EELQGIDRKM AKKIAQCDWV LVKTDLMGLA
                         LVLPHRVIVF AKGDAAKAAE EAGADEVGQE DLAKKI---- -KDGWTFDVC IAAPDMMGLV
                         VNLPARVAVI CKEEREEEAK SAGADLVGSI NIIDEI---- -KAGQIFDVC IATPDMMSMI
                         LKLPNSICIF GDAFDVDRAK SCGVD-AMSV DDLKKLNKKL IKKLSKYNAF IASEVLIKQV
                         IFLPKIICVV ADGEMAEKAR AGGAHRVITR DELLALSKKD AKKVAQCDWV LVRTDLMANA
                         VPLPKRVLVV PSFEQLEYAK KASPNVVITR EELQKLQKRP VKKLARNEWF LINQESMALA
                         VVLPKKVLVV PTIQQLEYAK KAEPNTILTK EELQKLNKRA IKKLARNDWF LIAPDSMALV
                         VVLPKKVLVV PTIQQLEYAK KAEPNTILTK EELQKLNKRA IKKIARNDWF LIAPDSMALV
                         VPLPKKVLVI PAFQQIESAK KAEPNVLLTK EELQKLQKRA IKKLARNDWF LVAQDSMALV
                         VSLPKRVAVL ARGEKVKEAT DAGADIAGSE ELIEEI---- -QKGMMFDVL IATPDMMPKI
                         IKLPNKIAII GTMRHCEEAK AAGIA-CIDT EGLKKFEPKL IKKWFKYDTL LCSETLMKQL
                         FRLPAKCCML GNAAHCEQAD RIGVA-HMST EDLKKLNKKL VKKLAKYDFF LASDNMIKQI
                         VVLPHKIAVI ADGAVAEAAK KLGLD-VISG EELEELSPRQ ARKLAKYDFF IAAAPLMPKI
                         VALPHKVAVI ASGDTALKAK EAGADIVVDK DELQKIDKKA AKKLAKYDFF LAQPDLMPLV
                         ILLPNKIAVF GSDELKSKAR GV-ADFVFGA EDISKFDKKA FKKIVNAYFF IAEATLMANI
                         VPLPHKIAAF ASGAFEVAAK NAGVDAVIGR DQIEALKKRE IRKLAKYDYF IATPDLMPLV
                         VVLPKNICVV ADGELAEKAK AAGAFMVISS SELQSIGKKQ AKKIADCDWV LVRTDLMAQV
                         IVLPHKVLVF AKGEKAKEAL EAGADYVGAE DLVEKI---- EKEGFLFDVA IATPDMMRII
                         IKLPHRIGVL GNKVHCEEAQ KLNIP-AYDL PTLTNFEKKV VKAWTKHHLF LASPDVIGQV
                         IALPHKVCVM ATGAMVLAAK EAKADAILTR EDIEKLNKKE IRRLANFDYF VATPDLMVLI

                         GRILGPALGP RGKFPTPLPS AYITRFKHTT IVKTKDQHTQ VFIGTEDQKP EDLAENANAV
                         GSVLGPALGP RGKVPTPIPP RFVNNYKRAA WVRIRGQQIM SRVGTTSMKP EELVDNVNAV
                         GKSLGIILGP RGKMPKPLPP GLVERLKKTV RMRSRDKTFH VPVGTKNMEP EKIAENIEEV
                         GRILGPALGP RGKAPVPVPP NLIERYKAAV WVRIRNQQVM ARIGTEDMSP RELAENALAV
                         PRLLGPGLNK AGKFPTLVSH QKVNETKATV KFQLKKVCMG VAVGNLSMEE KQIFQNVQMS
                         GRKLGPVLGP RGKIPQPIPP LFIDRLRNSV KIRTRDKTFH APIGSENMDV EKIAENAMEI
                         GK-IGRVLGP KGLMPNPKTG TAIGEIKAKV EYRVDKANIH VPIGKVSFED EKLVENFTTM
                         GA-LGRVLGP RGLMPNPKSG TAVKEVKQKI DFKVDKSIVH TSIGKVSFSP DQIRDNAKEF
                         GR-LGPILGK RGLMPNPKTQ TAINSLKKRT EFRANKNVIS FSFGKSSMDN EKIKENYEEF
                         GRSLGQFLGP KGKMPTPLPY GIAGRFKNSV RVKAKNQNVS AKIGDEKMED NQLAENASAI
                         ARVLGAALGA RGKTPIPIPP GLVKRYENSV VATLRKSQVA CLVGVEEDPD EKIAENVETV
                         GRTMGPILGP RGKMPDVIPP NLIDRYRRSV RVRLRDQQIM VKVGTEDMDP SKIAENALAV
                         GK-VGRILGP KGLMPNPKTG TAVNNAKSQV NFRVDKQNIH AGLGKVSFSK EQLWDNVSTF
                         GKVLGQILGP RGKMPTPVAF NFLERFRSSV RVRARASSLS CKIGDETMDD ADLVANAMAV
                         GK-LGKVLGP RNLMPTPKAG TTVAELRKKI EFKADRAVCN VGVAKLSFDS AQIKENVEAL
                         GRTLGPALGP RGKAPIPIPA SLIKRYMNTV AARVKDQQIM VAIGAEDMSP ADLAENALAV
                         PKLLGPGLNK VGKFPTLLTH SKINDVKSTV KFQLKKVCLA VAVGHIELTE REVATNIIQS
                         QKILGPGLNK AGKFPTLLGK NKINELQCQV KFQLKKVCMG VAVGNVKLTE DQLVANIERS
                         GQ-LGQVLGP RGLMPNPKVG TAVKNAKAQV RYRNDKNIIH TTIGKVDFDA DKLKENLEAL
                         GKKLGPILGP RGKIPQPIPP AMINRLRKSV RIRTRDRTFH APIGSRNMEP EKIAENALEI
                         GKNLGIILGP RGKMPKPLPP GLIENLKKSV RARSRDKTFH VPIGTKAMSN EDLFTNLNTV
                         ---------- ---------- ---------- ---------- ---------- ----------
                         GASLGQVLGP RGKMPTPLQP DTVNRMKNTV QVRSRDRTFH ALVGSEEMSA EEIGDNIDTI
                         GRYLGTVLGP RGKMPEPLDP DVIERMKNTV QLRSGERTFH TRVGAEDMSA ENIADNIDVI
                         AGALGQVLGP RGKMPTPLQP DTVNRMKNTV QIRSRDRTFH TRVGAEDMSA EDIASNIDVI
                         GRYLGTVLGP RGKMPTPLQP DTVNRMKNTV QLRSRDRTFH TRVGADDMTP DEIAENIDVI
                         PRILGPGLNK AGKFPSLLTH NKVDEVKSTI KFQMKKVCLA VAVGHVKMTD DELVYNIHLA
                         GRTLAPALGP RGKVPIPVPP NIVKTYRSAV MLRAKDQQVM CRVGTEDMPV NEIVDNIFKV
                         GKVLGPALGP RGKAPVPLPP NFVKRYSKSV NLRIRKQQVM CSIGTEDMDP KELAENAAAV
                         GRVLGPALGP RGKAPIAIPP TIVAQYRNAT RLHSKEQWVG CRIGTVKMSI EDLTENAIAV
                         PRLVGPHMHR MGKFPTVCSP SKIVELRSTV KFQLKKVCLG TCVGHMEMSE EQLRQNVTMA
                         ARYLARFLGP LGKMPKPFPT GAVERYKKVI RIQMKKQIIF AKIGKKSMEI DRLFDNMKTV
                         ---------- ---------- ---------- ---------- ---------- ----------
                         GRFLGKILGP RGKMPKPVAP NLKENYFRTI RLRLRENCLN ARIGTLSNSD EELADNIISC
                         GRILGPSLGP RGKFPTPLPS SYIMRYKRST LVKTKDQHTQ TFVGTEDQGV NDLVENVFTV
                         GRILGPSLGP RGKFPTPLPS SYILRYKRST LVKTKDQQTQ TFVGTEDQPS GDLAENVFAV
                         GRFLGPVLGP RKKMPKPVPA SLMERLKNTA KVRIKDQVIQ AIVGSQEMDD EQIAENIEAI
                         GRYMGVILGP RGKMPKPVPA NLVERLKKTV VINTRDKYFQ VLVGNEKMTD EQIVDNIEAV
                         GKRLGQVLGP RGKMPTPLPP QMVTRLKKAI KIRSKDRTFH TIIGNETMQP EQIADNIDAI
                         GKSLGPVLGP RGKMPQPVPA NLVARFQKTV AINTRDKLFQ VYIGHESMSD EELAANAEAI
                         GRWLGQRLGP RGKMPQPIPP TIVERLRNSV KIRSKDRNMS VKVGNTGMTV EEVSENIDAV
                         GRYLGVRLGP RGRMPMPVPQ GIVQRLRSSV KIRTKDKVFH TKVGTSGMEP EQIAENIDAV
                         GKALGTVLGP RGKMPTPLTP NLIKSAQNTV HVRSKDNSFH VSVGQRNEEP DKLADNIDAV
                         GKRLGIVLAP RGKMPKPIPP GMIDNLRKSV SVRSKDRTFQ APVGTADMPA EEIADNVDAI
                         GRYLGTRLGP RGKMPQPVPP GIVERLRNSV KFRTKDKTFH VRVGSTGMSP EDVAENIDAI
                         GKTLGPILGK RGKMPTPLPP NMISRLKNIV RIRSRDRTFH IAVGRRDMDA RQLAENIESV
                         GKNLGIVLGP RGKMPIPLMP NLIQSKQNAV KLRSKDRTFH VAVGRRDMNP EDLAENIETI
                         GRFLGPVLGP RKKMPKPIPA SILGRLRSTI KIRVKDQIIQ SIVGSEDMTE AQVAENIDAI
                         GRWLGPRLGP RGRMPMPIPQ GIVERLRNSV KIRTKDKVFH AKVGSTEMNN EQIAENIDAV
                         GRWLGPRLGP RGRMPQPIPA GIVERLRKSV KIRTKDKSFS LKVGTTAMSE EEIAENIDAV
                         GRFMGPVLGP RKKMPKPVPA TILNKLRDTV KVRIKDQVVH TVVGTEDMDD EKLAENIEAV
                         GRFLGPVLGP RNKMPKPVPP NIIKRLRNTV RIRVKDQVVH TVVGTRDMDS EDLAENVKAV
                         GRYLGPILGP RGKMPKPVPA NLVERLKKTV VVNTRDKIFH VLVGNEKMSD EQVAENIEAI
                         GKVLGQLLGP RGKMPTPVPF NFLTRFRASI KVRARATAMS CKIGDETMSD ADLAINAHAV
                         GKVLGQLLGP RGKMPTPVPF NFLTRFRSSI KVRARATAMS CKIGDESMDN ADLAINAHAV
                         GKTLGQLLGP RGKMPTPVPF NFLSRFRSSI KVRTRASSVS CKIGDETMED ADLAINAHAV
                         GKNLGVILGP RGKIPRPVPP GLIENLKKSV RARSRDRTFH VPIGTREMSD DDLYNNFVTV
                         PKLLGPGLNK AGKFPSLITH NKILELKSSI KFQLKKVCMG VPVGHANLKE EELRSNIVHA
                         GRVVGPIFGP RGKMPEVVPP NVVERLRKAV RVRFRNEVVK VRIGSEGQSP KEILENALVV
                         GRVIGPIFGP RGKMPEVVPP NVVERLRRVV RVRLRNEVIK VRVGAEGQKP EEILTNILAV
                         GRYLGRYLGP RNKMPVVVPP TIVEKLKKTV RIQLKNNVVH APVGTEKMSD EEIAENIEAV
                         GRILGPALGP RGKIPVPMPP NFVNRYRSAV MVRTRDQQVM VRIGTEDMSP EELAENAMRV
                         GP-LGRVLGP RGLMPSPRAG TVVSEYKAKV EFRNDKGNVH AMVGKMSFEA NKLEENIASF
                         SS-VARILGP KGLMPNPKLG TAIKNAKSQV EYRAEKAIIH AGLGKLSFSD QDLLKNLNAF
                         PRLLGPQLSK AGKFPTPVSH NKVTDVRSTI KFQLKKVCLA VAVGNVEMEE DVLVNQILMS
                         GRILGPALGP RGKIPVPVPP AVMNRYKSAI LLRNKDQQLM TRIGTEDMNP EDLVINAQTI
                         GRILGPALGP RGKFPTPLPN TYINRFKRSV LVKTKDQQVQ VFIGTEDMKP EDLAENAIAV
                         GRILGPALGP RGKFPTPLPN TYILRFKRST LVKTKDQQTQ AFIGTENQQI ADLAENALAV
                         GRILGPALGP RGKFPTPLPN TYILRFKRST LVKTKDQQTQ VFIGTESQQI ADLAENALAV
                         GRILGPALGP RGKFPTPLPN AYILRFKRST LVKTKDQHVQ VFIGTEDMKP EDLAENALAV
                         AR-LGKQLGP RGLMPSPKGG TAVNEFKAKL EFRADRTIVH VMFGKASFSA DDLLANLKAL
                         PKLCGNVLSK IGKFPISITE GKVKELQSTV RFQLKKVCLA TAVATDALTE EQIRQNINMS
                         PRLLGPGLTK AGKFPTLLAG GKIDEVKSTI KFQMKKVCLN VAIGNVDMDK QQIIVNTQLS
                         GRYLGRYLGP RNKMPVVVPP TIVEKLKKTV RIQLKNNVVH APIGTEDMDD EKLAENAEAV
                         GRVLGKYLGP RGKMPQPIPP NLIERFRRSV RIRMKDEQIA CRIGVETQPV EHLAENARAV
                         GKSLGQVLGP RGKMPRPIPP GLIKNLKNTV KARSRNATFH VPVGTRSMDA DKISENIMTV
                         GRVLGAIFGP RGKMPEVVPP NVVDRLRRSV RLKLRNEVVK LRVGSEAQKP EEIAANILAV
                         GRVLGPALGP RGKPPVPMPP SLIRRYENSV VVRTKEQQLS VAIGTEDMSV EDLTANASSV
                         GR-LGKILGP RGLMPSPKSG TAVKEFKKRI EVRTDKTNIH IPVGKRSFDN EKLKENIIAA
                         NKVLGQVYTR ANKFPTNIKT -VVDEVKRTA NIRLKKSAFG IPIGNVNMTE RQVFENLTLC
                         GRVMGQILGP RNKMPEVIQP NVIDRLKRSV RVRVKDQQVM CKVGTEDMDP KQVAENIATV

                         LTAIEGKI-R SPIIRAIYVK TTMGKPVEIK IRIFGKWDTK VEIRDPSLKK YISLMPVYLP
                         LSVVESRI-- GAKIGGIYIK TTMGTPVEVP IRLFGKWSEG VEVRDPSLKK YISLRPVVLP
                         IKRLETKLER GLNIDSVYVK TTMGPAVKIK FLIFGKYDKE VVVKDPGLVR YINLDARLVL
                         LQVIENRLGR G-KISRIYVK KTMGPPVEVP IRLFGKWSVG VEVRDPSLKR YINLKPVWLP
                         VNFLVSLLKK NWNVRCLYLK STMGPPNRVF VKLFNRWSDD VSVTDISLVD YIGVQATFVP
                         LKVVENKYEN PTVVKSVYVK KTMGPAVRVV LLVFGKYDSE VQISDPALES YICLEPKYVP
                         YDTILKAKPA AAYVKNVAVT STMGPGVKVD ---------- --------RK GPVAKRDVLP
                         ISTLNKLKPT AAYIKSIYLS STMSAGIKID ---------- --------RK AKPKKRVILP
                         VKEVVKKRPS DLFIDSIYIS STMGPSIKVN ---------- --------RK NKKIKKKVFV
                         IAAVEKKLPQ GDNIRNAMVK FTMGKAAKLT IQLFHKWDSN IAINDPGLKN VISLKPAVIP
                         LNRVVEKLEK KRNIASVYVK TTMGKPVKVE FKLFGQWSEG VEVLDEGLKK YISLKPQVVP
                         LEEVARKY-- GWKIKEVELK LTMSPPVKVN ILLFGKWNND VVIRDPGLRR YMCLKPMLLP
                         VKAINKHKPA AAYIKNAALS LTMSPSVKLE ---------- --------RR RKAPVREVLP
                         YGTVEKKLPQ GSNVRQIMVK TSMGSIVKQS LLLFRKWDSD IEVVDPGLKT AISLRKMTLP
                         CAALVKAKPA TAYLVNFTIS STMGPGVTVD ---------- --------RR HAAEKKVIPG
                         LSVIEQRLPS GANIAKLVFK TTMGMPVEVY IKLFNKWSDF IEVRDPSLKK YICLKPVYLP
                         INFLVSLLKK GWNIKTLYVK TSMGPSHRVY VALFGKWSSG VTCPDISLQD YICVKNVFTP
                         ISFLVSLLKK GWNIKCLYIK SSMGAPIKIY PKLFNKWS-D VTVSDISLKE LLAINQVFLP
                         LVALKKAKPT QAYIKKVSIS TTMGAGVAVD ---------- --------RR RVIGQRKILP
                         LKVVENKYEN ASVVKSVYVK TTMGPAVRVI LLVFGKYDFE VEVKDPALKN YICLEPRVVP
                         LKRIISHLDK GKNIASAYIK STMSKAITIN ---MNKYDSG IQIKDQGLAT YINLTSYLNL
                         ---------- ---------- ---------- IKLFDKWSEG IEIRDPSLKK YISLRPVFLP
                         LRRLYGDLEK GPNIDSVYVK TTMGPAVEVA ALLFGRWEGE IEYADPSTKR YITVTP--IA
                         LRRLHADLEK GPNIDTVYVK TTMGPAMEVA AKLFGEWDTD IEYSDPSTER YITVTP--IA
                         MRRLHANLEK GPNVDSVYVK TTMGPAVEVA AKLFGKWDAE IHYEDPSTRR YLAVTP--VA
                         VRRLEATLEK GPNIDSVYVK TTMGPSVEVP ALLFGVWDSE MEYTDPSMSR YIKATP--IA
                         VNFLVSLLKK NWNVRALYIK STMGKPQRLY IKLFGKWSDD VQINDISLQD YIAVKAKYLP
                         LSTLEGKLPN ARNIAKVIVK LTMGPPVEVK IKLFGKWSEG VEIRDPSLKR YISLKPVWLP
                         LGALERKLPN PQQIAKVIVK TTMGPPVLVL PKLFGKWDDG VEIRDPSLKK YICLKPVWTP
                         LHYIEEKIKR PLQVARIYVK TTSSPALEL- IKLFGKWSRD VVVIDPSLKK YISLRPVIVP
                         INFLVSLLKK NWNLKSAYIK STMGKPQRIY PKLFNKWSEG LETSELALRD HISTTAAYVP
                         IDFIADQMPH KFNFKSMYLK SSMGKPIKVT IKLFNQWSEN IEIRDKTLEY FINLRPIIIP
                         ---------- ---------- ---------- LLLFEKWSDD VQIDDLGLQK YINLRPIIIP
                         LATVTGKLPR GAHIKKVYMK TTMGSSVLIE ILLFNKWDSN IEISDDGLSR YINFHPSLLP
                         LNAIEGKI-K GPYVKAIYIK TTMSKPVQIN IKIFGKWDNK VEIRDPSLKK YISLIPVYLP
                         LNSIEGKI-K GPYIKAIYVK TSMGKPVQIN IRIFGKWDTK VDIRDPSLKK YISLMPVYLP
                         LQILDQKLEK GRQIKSMYIK TTMGPVARVI FKVFDKWEEE VKVEDLGLVN YICLDEILVP
                         LNVVAKKYEK GLHIKDAYVK LTMGPAVKVK IKVFGRWSKD VVVKDPGLRN YINLTPIYVP
                         LNRIEGKLEK GKNIGSVYVK TTMGPAVKVM LLLFGKWDTQ VNVKDPSIKR YVNLTPVVVP
                         LNVVSKKYEK GLHVKSAFTK LTMGAAAPIE IKLFGKWDET VTVKDPSLKS YVSVTPVLVP
                         VKRVVGRLES GENIRSVYVK TTMGPAVKVM ILLFNKWDSE VVVKDAGMVR YVTITSTEVP
                         LHRVESVLES GTNIHSVYVK TTMGPAVRVI QLLFNRWDSE VEIHDPSLAR YVNMHAMIVP
                         ISGVENSLEK GRNLRSVYVT TTMGSSVKVV YKLFDKWDSE VEVNDSGIKS YVNLDPVVVP
                         LKRVTGKLEK GRNIDSAYVK TTMGPAERLL VLLFGKYETG IGIRDGGLAK YIDLTPITVP
                         MKKVESSLAS GSNVRSVYVK TSMGPAVRLI YLLFNKWDSE VQINDPGLVR YVSIDSAIVP
                         ITKLEQTLKD GRNLKSVYVK TTMGPAVRVI -KVFGKWDSE VEIPDLSVKG YINLKPRIVL
                         MSRLERVLDK GKNLRTVYVT TTMGKSERVV YKIFGKWDTE VEVKDLGIKR YVSLTPVIVP
                         MDVLDRNLEK GSQIKAMYLK TTMGPVTRVI FKLFDKWDTE VTVEDMGLQN YVCLDEIVVP
                         LKRIESVLEQ GSNVRSVYVK TSMGPAVRVV KLLFNQWDAE VQITDPSLVR YVNLHSMIVP
                         LKRILSKLEM GDQVRSVYIK TTMGPSVKVE RLLFNRWDSE VTIRDPGIAR YVNLNSMMVP
                         LQTIDRKLEK GRQLKSMYVK TTMGPVVRVI -LVFDKWEDE VKVEDMGLAK YICLDSILVP
                         LNAIKRNLEK GEQIGSVYIK TTMGPTVKVM -FLYERWDKE VKVRDMGLAR YISLKKVLVP
                         LNTVAKKYEK GLHVKSAYVK LTMGPAVKIE IKIFGKWDTE VVVRDPSLRR YINLTPIYVP
                         LAAVEKKLPN GDNMKRIIIK TTMGKPIKQI FLLFRKWDSD IEIQDPGLKT AISLRRQILP
                         ISAVEKKLPN GENLKRIIIK TTMGKPVKQI MLLFRRWDTG IEIKDPGLKT AISLRSQILP
                         LSAIEKKLPN GENMKRVMIK TTMGKPIKQL LLLFRKWDSD IEVKDPGLKT AISLRKQILP
                         YKRIVSRLDK GPNIDSIYIK TTMGKAIKVE RLIMGKYDSG IQIHDMGLAK YINLNSYFNL
                         INFLVSLLKK NWNIRTLHIK STMGKPQRIY IKLFKKWSEE INIADLSLVD CIAVSCVYTP
                         LEEVNRKFPL -RYLKDLYFK KTMGPPVKVR ILLFGKWSED VVVRDPGLRR YICLKPVILP
                         LEELNRKFPL -RYLRDIYIK KTMSPPVRIK ILLFGKWSED VVVRDPGLRR YICLKPVVLP
                         LNAIIGKLER GEQVKSVYVK TTMGPAVKIE IKVMGRWSED VEVRDPSLKP YINLEPRLLP
                         LQVLEGKLKN PTNIAKIIVK TTMGPPIEVR PKLFGKWSEG IEIRDPGLKR YICLKPVWLP
                         VDFISAMKPQ SIYIKGVAIC ATMTPSVRVA ---------- --------GR ITSSRSQLIG
                         IGAVIKAKPV GLYLKAIYLS STMGASVQID ---------- --------RR HVAEKRIILP
                         VNFFVSLLKK NWNVGSLVVK SSMGPAFRLY IKLFNKWSEE VEVKDASLVD YVQVRPIFVA
                         LSRLETKLPN GANIAKIVVK TTMGPPIEVM IKLFGKWSDN IIVRDPGLKR YLCLKPVFLP
                         LNAIENKA-K VENLRNIYVK TTMGKAVKVK VKVFGKWDTK VEVRDPSLKK YIDLMSIYLP
                         LNVIESKG-- YAKIRNIYVK TTMGKVVKVE IKVFSKWDTK VEIRDPSLKK YISLMPVYLP
                         LNVIESKG-- YAKVRNIYVK TTMGKVVKVE IKVFGKWDTK VEIRDPSLKK YISLMPVYLP
                         LNTIENKA-K VENLRAIYVK TTMGKIVKVE LKVFGKWDTK VEIRDPSLKK YIGLMPVYLP
                         QETIDRNRPS GAFWRTVFVS SSMGPSIPVD ---------- --------RR GNVKKRPVPP
                         LNFLVSLLKK GWNLKTVHIK TTMSKSYRIF PKLFGKWNDE VKIQDPCFQN YIACTQVFVP
                         ANFLASLLKK QWNIGQMFIK STMGPSIQIY VKLFGKWSDD IEIRDISLVD YIACKATYLP
                         LNAIINKLER GEQVKSVYIK TTMGPAVKVE VKVMGRWSED VTVEDPSLKP YINLDARILP
                         LAEILKKFPP P-NIDRIYFK LTMGRPVKVS IKVFDRWSRD VEIRDPGLKK YISLKPVLVP
                         INRITGKLER GANIRSIYVK TTMGNAVEIK --LFNKYDNA VEIHDPGMVK YINVKSALNL
                         LEELNAKFPL -KHVARIYLK KTMGPPVSLK ILLFGKWPDD VVVRDPGLRR YICLKPVYLP
                         LALLESKLPA GMNIDRILFK TTMGPTVEVL VKLFGKWTDN IEVRDPSLKK YICLKPYILP
                         IKQIMQMKPA GVFIKKVVLA STMGPGIKLN ---------- --------RR RRAEKRQIPP
                         TNYVVTLLKK GWSIGSIVLK STMGKAHRIY VKLFGKYSDD VDFSDPALVD YISVHHVMVP
                         LDEILKRVR- -PQLGDVSVK LTMGPPITFS IKLFGKWTEN VIVRDPGLRR YLCLKPMYLP

                         HTGGRHEHRR FGKSRVPIVE RLINQLMKKG KKFLAYNIVR AAFEIIAART QNPIQVLVRA
                         HTGGRHEHRR FGKAEVPIVE RLINRLMQGG KKALAYNIVK AAFEIINLET ENPIQVLVRA
                         HSHGRHVKKH LGKAQVNIVE RLINNLMRTG KKMSAYNVVK KAFEIIEKKT QNPIQVLVDA
                         HTGGRHEKRR FGKAEVPIVE RLMNKLMRGG KKHLAYNIVK TAFDIIYFET ENPIQVLVKA
                         HTAGRYSVKR FRKAQCPIVE RLTNSLMMNG KKLMAVRIVK HAMEIIHLLS LNPIQVIIDA
                         HNHGRHANVP FAKQKVFIVE RLINKVMRTG KKILAYNIVK EAFEIIEKKT KNPIQVLVDA
                         DPI------- ---YNSKLVS RLINKMMIDG KKGKSQTILY KSFDIIKERT NDAMEVFEQA
                         DPV------- ---FNDQKVS KFVNHLMYDG KKNASYEIFY AALETVKAKL KSALEIWKKA
                         DTR------- ---YNSRIVA KFANRMMYDG KKSISESILY SSIDLLADKL SDKMAVFYKA
                         VTFGRHEHQR LKKAEVNIVE RLANKLMHGG KKARMLNIVK TAFEIIHLET KNPVELLVRA
                         HSGGRHEHRR FAKSQLNIAE RLANMLMRGG KKSKALAAVR NALWIIHLRT KNPLEVLVRA
                         HTEGKYQNRK FGKAMIPIIE RMMNQLMKAG KKQKAYKILK TAFDIIYVAT KNPVQVFVDA
                         DPI------- ---YGNKVIT KFINSLMYDG KKSTATTIMY GALEAIDKKG KKGIDIFNDA
                         YTYGRSALKR FNKADANIVE RLANKMMHAG KKMGSINTVK TAFEIINLKT RNPVEVLVRA
                         DPV------- ---YGSVVLE RFINKVMLHG KKSIARKIVY GALERFAKRL ENPLEGFEEA
                         HSGGRHEHKR FGKALVPIVE RLINNVMRMG KKHLAYNIVK KSFELIYLKT ENPLQVLVRA
                         HSAGRYNKVR FRKAQCPIVE RLANSMMMAG KKVMAVRIIE QAFEIIYLLT KNPLQVLVEA
                         HTAGRYQIKP FRKIQCPIVE RLVCCMMQSG KKLLAMRVVE EAFEIIHLLT KNPIQVLVDA
                         DPK------- ---FGSELLA KFVNILMVDG KKSTAESIVY SALETLAQRS KSELEAFEVA
                         HTHGRHAKEP FGKQKVFIVE RLINKVMRTG KKILAYNIVK EAFEIIEKRT KNPLQVLVDA
                         DTGGRFSNYL SGKRNVNTIE RLLNNLMRTG KKYSAYKVMS QAFDIIATKT QNPVQILVSA
                         HTGGRHEHVR FGKSRIPIVE RLINNLMKMG KKHLAYNIVK NAFEIIYLQT QNPLQVLVRA
                         HTMGRHAGKQ FQKSEISIVE RLINRLMQTG KKQQALGIVR DAFETVHERT ENPVQVLVHA
                         HTMGRHADKQ FKKSEISIVE RLINRLMQTG KKQLATSIVT EAFELVHERT ENPIQVLVSA
                         HTMGRHAQKQ FKKSEISIVE RLANRLMKAG KKQQALKIVR DAFDIVHERT ENPIQVLVSA
                         HTMGRHASKQ FQKSEISIVE RLINRLMQTG HKQKTSKIVK DAFEIVNERT ENPVQVLIRA
                         HSAGRYAAKR FRKAQCPIVE RLTNSMMMNG KKLMTVRIVK HAFEIIHLLT ENPLQVLVNA
                         HTGGRHEHRR FGKAEVPIVE RLINKLMRMG KKHLAYNIVK QAFEIIYLRT ENPIQVLVRA
                         YTAGRHEKRR FGKAEVPIVE RLINKLMRMG KKAKLYSVVE RAFDLIYLMT QNPLQVLVRA
                         HTAGRHARKR FGKATVPIVE RLINRLMRTG KKHLAYNIVK LAFDLIYIKT ENPLQVFVRA
                         HTSGRWQKRR FHKARMPIVE RLANGLMFNG RKLQAARLLK HTLEIIHLLT ENPLQVVVDA
                         HSAGRHEHRR FWKSKISVIE RFTNRLLASG KKAMLLRSLK NAFVLIHLTT VNPVQILVDA
                         HSGGRHSSQR FSKTKLNIVE RFTNKLMRAG KKMMVTNAVE AAFELIYLKT TNPTQVLVDA
                         HSGGRHEHKR FHKGYLHIVE RLVNKLMACG KKLKILLAIE KAFTLIELRT NNPVQMLVNA
                         HSGGRHEHRR FGKAKVSIVE RLINELMRKG KKILAYNIVK ATFELIYART QNPLQVLVRA
                         HSGGRHEHRR FGKARVSIVE RLINELMRKG KKILAYNIVK ATFELINART QNPLQVLVRA
                         HTLGRHVKRQ FAKSKVSIVE RLMNKIMRSG KKNKSYNIVK GALDIINQRS QNPVQVLVKA
                         HTAGRYTKRQ FEKAKMNIVE RLVNKVMRTG KKLKALKIVE NAFEIIEKRT QNPIQVLVDA
                         HTGGRLGCKQ FGKAEMPIVE RLINKLMRTG EKIKCYNIVR DAFDIINRRT QNPVQVFVDA
                         HTAGRNSKKS FDKSKMNIVE RLANKLMATG KKHETLAIVE EALTIIENRT ENPVQVLVDA
                         SSCGRLTQQQ FTKSEMAIVE RLINRLMQTG KKMMCTKMVM DAFDVINKKT QNPLQVLVDA
                         HSCGKLVGQQ FNKSNMLIVE RLINKMMQTG KKELTIRIVR DAFEIVNKKT KNPVQVLVDA
                         HTNGRHARQQ FNKSEISIVE RLVNNLMRTG KKQFALRAVE DAFDIIYSKT RNPVQVLVDA
                         HTGGKHANRS FGKSKMSIVE RLVNNLMRTG KKAKSVKAVQ DAFAIIAQKT KNPIQVLVEA
                         HCSGRMQGQQ FLKSEMFIVE RLINRLMQTG KKELTTRIVE DAFDIINKKT KNPVQVLVDA
                         HTGGRHAKQQ FKKSELHVVE RLINKMMRTG QKQIAYRIVE EAFDIIHSRT ENPLSVLVRA
                         HSSGKHARQQ FNKSEISIVE RLANNLMRTG KKQVTLRAVE EAFDIVNKKT QNPIQVLVDA
                         HTMGRHVKRQ FAKSKVSIVE RLMNKIMRSG KKNKAYSIVE DALEIINNKT QNPVQVLVKA
                         HSCGKLAGTD FNKSNMLIVE RLINRLMQTG KKQLAIRIVR DAFGIIAKKT KNPAQVLVDA
                         HSCGRLTRQE FHKANMLIVE RLINQLMRTG KKQLAIRIVR DAFEIVHQKT KNPIEVLCDA
                         HTMGRHVKRQ FAKSKVSIVE RLINKVMRSG KKNKAYKIVQ EAFEIINRRT ENPVQILVKA
                         HTMGRHAKKR FGKAEVPIVE RLINKMMRTG KKNKAYNIVK KAFEIIEKRT KNPIQVLVDA
                         HTAGRFTKKQ FDKAKMSIVE RLANKIMRTG KKLKALKIVE EAFEIIEKRT QNPIQVLVDA
                         YTFGRSALKR FNKAEVNIVE RLCNKVMHTG KKTKVLNTVK VAFDIIALKT KNPVEVLVRA
                         YTYGRSALKR FNKAEVNIVE RLINKVMHTG KKTKVLNTVK LAFEIIALKT QNPVEVLVRA
                         YTFGRSALKR FNKADVNIVE RLINKTMHTG KKTKVLNTVR TAFTIIELKT KNPVEVLVRA
                         HTGGRYSNYS AGKRNVNTIE RLLNKLMRTG KKYSAYRVLK EAFEIVEQKT QNPVQVLINA
                         HTAGRYQKKR FRKALCPIVE RLVNSMMMNG KKLKAIRIVA YAFEIIHLMT ENPLQVFVNA
                         HTEGRYQNTR FGKARIPIVE RLINLMMRTG KKHKAYNIVK RAFDLIYYKT KNPLQVFIDA
                         HTEGRYQKRR FGKAHIPIVE RLVNLLMRTG KKHKAYNIVK RAFEIIYYKT RNPIQVFIDA
                         HTHGRHAKKH FGKANVHIVE RLINKIMRNS KKVKAYEVVK EAFKIIEQRT KNPIQVLVWA
                         HTGGRHEHRR FGKAEVPVVE RLINKLMRMG KKHLAYNIVK HAFEIIYLKT ENPIQVLIRA
                         DPR------- ---HHSLLAS KFINCLMLDG KKTTAQRVFY DALEEIGKRH ETPIEVFEAA
                         DMK------- ---YNSILLS RFINNIMKAG KKAVAEKIVY SALNKIEKKH VDPYQTFNNA
                         HTAGRYANKR FRKAQCPIIE RLTNSLMMNG KKLKAVRIIK HTLDIINVLT QNPIQVVVDA
                         HTGGRHEHRR FGKAEVPIVE RLINKIMRTG KKHLAYNIVK KAFDLIYLKT ENPIQVLVRA
                         HTGGRHEHRR FGKSRIPIVE RLINNLMRKG KKMLAYNIVK TTFDIIAVKT QNPIQVLVRA
                         HTGGRHEHRR FGKAKVPIVE RLINQIMRKG KKHLAYNIVK LAFDIIYLKT QNPIQVLVRA
                         HTGGRHEHRR FGKAKVPIVE RLINQIMRKG KKHLAYNIVK LAFDIIYLKT QNPIQVLVRA
                         HTGGRHEHRR FGKAKLPIVE RLINNVMRKG KKMLAYNIVK TAFDIIALKT QNPIQVLVKA
                         DPV------- ---YNSTLLS MTIRRVMRSG KKSLASSIVY NALASVGEKT EDPLEVFEKA
                         HTAGRYQVKK FRKTQCPIVE RLIGTLMFAG KKALCIKVVK NAFEIIHLVT RNPLEVFVGA
                         HTAGRYQKKR FRKASCPIVE RLACCLMRSG KKLMAVRIVQ HTLEIIHLLT QNPVQVVVDA
                         HSHGRYAKKP FGKANVHIVE RLINKVMRMS KKMKAYEVVK EAFMIIERRT QNPIQVLVKA
                         HSEGRHAKKR FAKARVSIVE RLANNLMRAG KKMLALNIVK RAFEIIELKT KNPIQVLVWA
                         HTGGRFSSYY AGKINMNVVE RLINKLMRTG KKYSAYKITE EAFQIIAEKT QNPLQILINA
                         HTEGRFQNRR FGKTQIPIVE RLINLMMRAG KKHKAYNIVK RAFEIIHYKT KNPLQVYIDA
                         HTSGRHEHRR FGKAEVPIVE RLMNKLMRMG KKHLAYNIVK KAFELIYLKT QNPLQVLVRA
                         DPV------- ---FGDVLVA KLINRVMWDG KKTIAQKIVY GAFDIIREKT KDPLEVFRQA
                         HTAGRYVHKR FQKVSCPLVE RLCNHLMSTG KKLLAIRIVE HAFDIIALST QNPIVTFVKG
                         HTSGRYQKRK FGKAKIPAIE RLMNQLMHAG KKHKAYNIVK RAFEMIHLKT QNPIQVFVDA

                         IENSAPREEV TRIMYGGIVY YVAVDVSPQR RVDLALRYLV EGARTASFNN PKPIDEALAE
                         IENAAPREET TRIMYGGIVY RVSVDVSAQR RVDLALRFMA EGARLCAFGS SKTIEECLAA
                         IQNAAPREEV TRLKMAGIAV PKAVDVAPSR RLDIALRNIA LGAVNSTFKN SKSIEECLAD
                         IENSAPREDT TKITYGGITY RVSVDVAPQR RVDQALKFIA DGARQCAFNN PKPIEECLAE
                         IVNSGPREDA TRIGSAGVVR RQAVDISPLR RVNQAIFLLT TGAREAAFRN IKTIAECLAD
                         IINAGPREEV VRLKYGGIAV PKAVDTSSSR RVDIALRNIA EGARRAAFKS KRSIAQCLAD
                         LKNIMPVLEV KARRVGGANY QVPVEVRPER RTTLGLRWLV NYARL---RG EKTMEERLAN
                         LDNVTPQVEV KSRRVGGATF QVPTEIRPDR KESVSMKNLI LFARK---RG GKSMADKLAA
                         LDNIKPLVEV RSRRVGGATY QVPVEVREER REALAMKWII FAARK---SS GRSMKEKLSN
                         IENSSPNEDT TRIVYGGVVY HVSVDVAPLR RVDLALRFIA EGVRESTYSS PQTIEEALAK
                         VENSAPLEDV TRLSYGGIVY FKAVDISPQR RVDLALRNIA QAARENSFRT RRTIDEALAE
                         VVNVAPREEI TRVIYGGIAY PVSVDVGPTR RLDLAIRWIA EGARACSFNN PRPIEECLAN
                         IENIKPLLEV KSRRVGGATY QVPVEVRPAR QQALAIRWII SFARK---RS ERTMIDKLAA
                         VENSAPNEDT TRIVYGGTVY HVSVDVSPLR RVDLALRFIA DGVKEAAFRK PKSLEEFLAE
                         LENAKPVLEV RSRRVGGATY QVPVEVAPDR RSCLAMQWII KHARS---KP GKCMEVGLAN
                         IENAAPREET TRIMYGGITY HVSVDIAPLR RIDLALRHLT EGARLKAFHN PISIEEALAE
                         VMNSGPREDS TRIGSAGTVR RQAVDVSPMR RVNHAVYLLT QGTRAAAFRN IRTVAECLAD
                         IINASPREDS TRVGTGGNAK RQAVDVSPLR RINQALYLMT MGCRSAAFRN SKTLAECLAD
                         LENVRPTVEV KSRRVGGSTY QVPVEVRPVR RNALAMRWIV EAARK---RG DKSMALRLAN
                         LVNAGPREEV VRLKYGGIAV PKAVDTSSLR RLDVALRNIA EGARLAAFKS KKSIAQALAD
                         IENSAPREEV TRLKYGGIAV PKSVDVSPSR RLDEALRNIA RGATKASFKH KIHIQDCLAN
                         IENAAPREET TRIMYGGIIY HVAVDVAPQR RVDLALRNIT DGARNCAFNG PKPIEECLAD
                         VENAGPREET VRLKYGGISV PKAVDVGPQR RVDQSLKFLA EGAYNASFKT STDASEALAQ
                         VENSAPREET VRLKYGGISV PKAVDVAPQR RVDQALKFLA EGVYGGSFKT TTTAAEALAQ
                         VENAAPREET VRLKYGGISV PQAVDTAPQR RVDQALKFLA DGAHSASFKT PTDAAEALAN
                         VENAGPREET VRLKYGGISV PQAVDVAPQR RVDEALKFIA QGTLSGSYKT TTTAAEALAQ
                         IINSGPREDS TRIGRAGTVR RQAVDVSPLR RVNQAIWLLC TGAREAAFRN IKTIAECLAD
                         IENAAPREDV TRIMYGGITY FVAVDVSPQH RVDVALKHLT EGARMCAFNN PKSIEECLAE
                         IENSAPREET TRIMYGGIVY HVAVDVSPQR RVDLALRFLT EGARMKAFKS QKPLEETLAE
                         IENAAPREET TRIMYGGIVY HVAVDIAPMR RVDLALRHIT EGAFNCSFRS AKPIEECLAD
                         VSKGAPREDS TRVGSGGVVR RQAVDVSPMR RVNEAIYQMC KGAREAAFRN LKSMPECLAD
                         IVICAPREET TKIAMGGISY ASAVDIAPQR RVDLALKYLV QAIGMRTHSN EKTFEENLSQ
                         VVNAAPREET TRVSYGGVAQ HQAVDVAPLR RIDLSLRFLT EGILSSSFSS LRTFPESIAD
                         IINSAPREET TRISYGGIVF HSAVDSAPQR RVDIGLKLLA QSVKNESFNS IKPLEELIAE
                         IENSAPREEV TRIMYGGIVY YVAVDVSPQR RVDLVLRHLV EGARQAAFNN PKPIEEALAD
                         IENSAPREEV TRIMYGGIVY YVAVDVSPQR RVDIVLRNLV DGARQAAFNN PKPIEEALAD
                         VENTAPREET TRIKYGGIGY QVAVDIAPQR RVDLAVGFLT RGALQSSFKR KRSVEECLAD
                         IENAGPREDT TRISYGGIVY LQSVDCSSLR RIDVALRNIA LGAYMAAHKS KKPIEEALAE
                         IENAGPREDT VRLKYGGINV PKAVDVSPMR RVDQALMFIA SGAEKASFKS KKSIEDALAD
                         LENSGPREET TRISYGGIAF LQSVDVSPSR RLDTAFRNIA LGASQSAHKN KKTVAQCLAD
                         VANAGPREET VRLKYGGINV PKSVDSAPIR RVNTALRYIA LATWKGSHKT KKPAYLVLAD
                         VANTGPREET VRLKYGGINV PKSVDTAPQR RVDTALRFIT AGVLQASHKK KKSVSEALAD
                         IANTGPREEV VRLKYGGISV PKAVDTASQR RVDTALRLIS MGVNQAAYKS KRSLADCLAS
                         LENAAPREEI TRLQFGGISV PKAVDVAPSR RLDIALRNIA KGTVDASFKN KKPVEECLAD
                         IANAGPREET VRLKYGGINV PKSVDTAPQR RIDTALLFIA RGVQQASHKK KKTVAACLAD
                         ISNAGPREEV VRLKYGGITV PKAVDTAPQR RVDTALMLIA KGAWQASFKS RRSIQNCLAD
                         IANAGPREEV VRLKYGGISV PKAVDTAPQR RVDTALRYIS MGTNAAAFKS KRSVAECLAT
                         VENTAPREET TRIKYGGIGY QIAVDIAPQR RVDLSLGFIT KGAMQSAFKN KKSAAQCLAD
                         VANSGPREET VRLKYGGINV PKAVDTAPQR RVDGSLKFIT EAVYKASRKT KKSVSSALAD
                         VANAGPREET VRLKYGGINV PKSVDTAPMR RVNTAVGLIA AGVYSASHKK KKPVANALAE
                         VENTSPREET TRIKYGGIGY QVAVDISPQR RVDLSLGFIT RGAMQAAFKN KKSIEECLAN
                         IENSAPREET TRVKYGGIAY QVAVDVAPQR RLDLALMFIA KGALQSSFKS KKSIEECLAD
                         LENAGPREET TRISYGGITY LQSVDSSPSR RLDIALRNIA LGAWQASHKN KKSIAECLAE
                         IENSAPNEDT TRIVYGGTVY HVSVDVAPIR RVDMALKFIA DSIRDATYSN PKPIEEHMAE
                         IENSAPNEDT TRIVYGGTVY HVSVDVAPIR RVDMALKFIA DSIRDSTFSN PKPIEEHMAE
                         VENSAPNEDT TRIVYGGTVY HVSVDVAPIR RVDLALRFIA DAIKESTFSN PKPIEEHMAE
                         IENSAPREEV TRLKYGGIAV PKSVDVSPSR RLDEALRNIC IGATSKSFKS KVPIEECLAN
                         VQKGGPREDS TRIGSAGVVR RQAVDVSPLR RVNQAIYLIC TGARNAAFRN IKSISECLAE
                         IINTAPREEI TRIIMGGIAY SVSVDVSPQR RLDLALRWIT EGARACSFNN PKPIEECLAD
                         IINTAPREEI TRIIMGGIAY SVSVDVSPQR RLDLSLRWIT EGARQCSFNN PKPIEECLAD
                         IENAAPREDT TSVMFGGIRY HVAVDISPMR RLDVALRNIA LGASAKCYRN KMSFAEALAE
                         IENAAPREDV TRIMYGGITY FVAVDVSPQR RVDVALKHLT EGARMCAFNN PRPIEECLAD
                         LENIKPYIEV RSKRVGGASY QVPMQVNKAR QQSLAIRWIL AAVRD---KK GRPMALKLAD
                         MHNVKPHLEV TSVRVGGANY QVPTHVDERR GYALASRWII NAASK---RS EKMMIDKLAE
                         ITNTGPREDT TRVGGGGAAR RQAVDVSPLR RVNQAIALLT IGAREAAFRN IKTIAETLAE
                         IEYAAPREET TRIMYGGIVY HVAVDIAPQR RIDLALKHLT DGARNKSFNN PLPIEEALAE
                         IENAAPREEV TRIMYGGIVY YVAVDVAPQR RVDLALRHLV TGASEASFNN PKPIEEALAE
                         IENSAPREEV TRIMYGGIVY YVAVDVAPQR RIDLALRHIA TGAKDSSFNN PKPIEEVLAE
                         IENSAPREEV TRIMYGGIVY YVAVDVSPQR RIDLALRHIA TGAKDASFNN PKPIEEVLAE
                         IENSAPREEV TRIMYGGIVY YVAVDVAPQR RVDLALRHLV MGAKEASFNN PKPIEEALAE
                         IKNLTPLVEV KARRVGGATY QVPMEVRPAR GTALALRWLV HFSRA---RG GRTMESKLAN
                         VQNAGPREDS TRIGTAGVVR KQAVDVAPMR RVNLAIYFII KGCRESAFKS MRSIAETLAD
                         IINSGPREDS TRVGGAGVVR RQAVDMSPFR RVNYALYLLA TGAREASFRN LKTVAECLAE
                         IENSAPREDT TTIAFGGIRY HMSVDVSPLR RLDIALKNIA LGASIKCYRN KTTYAQALAE
                         IENASPREET TRVIYGGILY HVSVDVSPQR RVDLALRFIT EGARACAFNN PKPIEECLAD
                         IENAGPREEV TRLKYGGIAV PKSVDVSPSR RVDEALRNIA TGATNASFKS KKSIVNCLAD
                         IINAAPREEI TRIIMGGIAY SVSVDVSPQR RLDLAIHWMA EGSRACSFNN ARPIEECLAD
                         IENAAPREET TRIMYGGISY HVSVDISPMR RIDLALRHLT DGARDKAFNN PITIEEALAE
                         VENVKPVLEV RPRRVGGATY QVPIEVQEPR RTSLALRWIV EAARA---KK GRPMKEKLAE
                         VQYCGAREDS TRIGVGGTVR RQACDVSPLR RIDQALSLIT EGVRKAAFRS SRNIAECLAD
                         IVNAAPREEI TRVVYGGIAY PVSVDVSPLR RLDLAIRWIT EGARQCSFNN PKPIEECLAD

                         EIIAASSNDK SYAIRKKEET ERIALSSRMI DVIKSLSLDG YPLEFVNAIR RACMLYVPVM
                         EIIAASKGDS SYAIKQKEEI ERIALSSRKV SIVETVSMEG FPVAYGNALR RLALSEVPTM
                         EIIKAARNDS SFAVSKKEEI ERVAASAREF HILEKFEIKG ITPSVANALR RTLINDIPKL
                         ELILAARGDR SYAIRQKEEI ERIALSSRSV EVVERLRIRG YPVVFVNAIR RTVLSDVPTM
                         ELINAAKGSN SYAIKKKDEI ERVAKANRKI KIREKFELRE TDVSMANALR RVMISEVPTV
                         EIIAAANNER SFAVAKKEEV ERVAKSAREI EILEKFILKN ASPALANSFR RAMKAEVPAM
                         EILDAANN-T GAAVKKREDT HKMAEANK-I ETVEKFVVEG YGTTLGNSLR RILLSSLPGA
                         EIMDAFNE-Q GGAYKRKEDM HRMAEANRKV LMLEKFEFRG FGITVGNALR RILLSSLEGF
                         ELLNAYNS-T GAAFKKKEDT HRMAEANKKI EFLKKFTIYG FGITIGNTLR RVLLSSIEGY
                         EIILASNNDA SHAVKKKNEQ ERIAMASR-- ---------- ---------- ----------
                         EIILASEKDK SFAVKRRIEL ERVALASR-M KIVATLDVTD LPHPLANALR RMIIREVPTM
                         EIIAAANNDA SYALRRRDEM ERVAATARSV KVLQKFVVEG VKPSLINSLR RILITDVPVL
                         ELLDAANS-K GASFKKKEDT YKMAEANK-- ---------- ---------- ----------
                         HLILAANNTD APSVKKKNEL ERIAQASRSL EVLSSIRLRG VPLQYANALR RICLNGVPVF
                         ELIDCFNK-Q GATIKKREDT HRMAEANK-- ---------- ---------- ----------
                         EIALAASNDK SYAVQKKEEI ERIALSSRHI DILEKLYLRD VPLHLVNSLR RTILSEVPTM
                         ELINASKGSN SYSIKQKDAL ERTAKSHREL EILEIFILSN TDISVANALR RVMIAEVPTM
                         EIVNASKSNA SFAIKKKEDM ERVAKSNRII TNVESFHIER TDTSMVNGLR RVIMAETPTI
                         ELSDAAEN-K GTAVKKREDV HRMAEANKLV DIEQKVTLEG FGHTLGNALR RILLSSMPGC
                         EIIAAANNER SYAIAKKEEV ERVAKSARKV EILSKFILKD SDYVFANAWR RAMKSLVPTL
                         EILLAARNDN SFAISKKEEI ERVAASAR-M KILERFSIDG ITPAIANSIR RTLINDIPKL
                         EIIAVANNDK SYSIAKKEEV ERIALSSRKI KPINELYIED APQEVLTSLR RIIIEEVPTM
                         QLIGAADYDQ TYAINQKEEK ERVAAAARDV EIIERFLVRG ATPAFANGIR RAMLADVPTL
                         QLIGAANDDQ TYAVNQKEEK ERVAAAAREV EFVERILVRG ITPAFANGIR RAMVADVPTF
                         QLAGAADYNQ TYAIGQKKEK ERVAAAARDV EFVDRFVVRN ITPAFANGIR RAILVDVPTL
                         QLIGAADYDQ TYAISQKEEK ERVAEAARQV EFIERFVARG LTPALANGIR RAMVADVPTF
                         ELINAAKGSN SYAIKKKDEL ERVAKSNRTV RITEKFIIEN TDLAVANSIR RVFIAEVPII
                         EIIAAAQGDK SYAIRKKEEI ERIALSSRRL CILDRLYVEG FGLPLVNAIR RAAYSDVPVM
                         EIVAAANDDK SYAIQKKEEI ERIALSSRPI EVLERLLAKG YPLAVLNAIR RAALELAPKM
                         EIIAAAAYDR SYAIQRKEEI ERIALSSRNI NVRREIAISG VPLPLLNALR RYALAKVPTY
                         EIVNASKGSN SYAIKKKDEV ERVAKANRKL EIVETFQLSE VDSSFANALR RVMLAEIPTL
                         ELLLAAQNSD SRAVKRRDEI ERIAISARDI NVLEVFVVEN VSLDMINSIR RIIVSEVPVM
                         ELITASRNES SAGVKKKQEL ERVAFSARPV SNAEKFIITG AIPAFANALR RTIMSYVPTI
                         SIIFASTNDR SFAVKKKQDI ERMALAARKI EPLDKFRLSD SSPAFANAIR RLLF-EIPTM
                         ELIAAASGDK SFAIRKKEEM ERIALSSRPI QEIKSLLTSG YPLEFVNAVR RASMIYVPVM
                         ELIAAANGDR SFAIRKKEEM ERIALSSRPI QVLKSILTKD YPLEFVNSIR RASMLYVPVM
                         ELLYAAEYDR SFAIGKKEEK ERIARSAHEI DIKQLFAIEG VDDAFINAIR RISTVEVPTM
                         EIIAAARGDK SYAVRKKEET ERVAQSAR-I TIKEIFSLK- APISFSNAIR RIMISEVPTF
                         ELIAASKGDK SASVAKRDEK ERVAKAARKL EILEKFVLSE VTPAFANAVR RAMLADIPKM
                         EIIFASKADK SFAVRKKEEK ERVAQSAR-- ----KMELK- APLSFSSALR RIMISEVPTY
                         ELIMAAKGDK CFSVGKKEEV ERIAKSARDL VFSRRFTIHG ATPAFANALR RSMIGEVPTL
                         ELIGAANGDR SYAVSKKEER ERIAKAAREI AFSRKFTLSG VSMSFANMLR RAMISEVPTL
                         ELMGAANRDK YFSVNRKDSK ERVAKSARKV DMLERFVLSN TTPAFANSIR RAMLADVPTF
                         ELILASKGDN SFSVSKKEEL ERVAASARDL KVIDKIIISN TRPDMANALR RCLMTEVPKM
                         ELIAAADGDR SFAVSKKEER ERVAKSAREI SFSRRFTLKD ATPAFANTFR RTMIGEVPTL
                         EIIAAANYDK SFAVSRKDSI ERVAKAARNV ELIERFLLTG VTPAFANAIR RSCIAEVPKL
                         ELIGAANRDK SFSINRKDAK ERVAKAAREV DILEKFVLSN VSTAFANGIR RAMVADVPTL
                         EILLASDEDR SFAVQKKEEK ERVARSAHNI EIREVFVVEG VDDTFINTIR RICLVEIPTL
                         ELMSAARGDK AYSVAKKEER ERIAKSARDL VFSRRYTLTG VSPSFINAIR RAMCSEVPKL
                         ELIAAANGDK CYSVAKREER ERVAKSARKI EFSSSFVLSD APIAFANALR RAMVSEVMTF
                         EIMLAAEYDR SFAIQKKEEK ERIARSAHDI ALKEVFVVSG VTVPFINAIR RICMMEVPKL
                         EIILAANNDR SFAVQKKEEK ERIARSARDV VVNKKFTIDG VDTSFVNALR RASMTEVPKL
                         EIIAAAKGDR SFAVRKKEET ERVAQSAR-I TIKEKFTLK- APISFSNAIR RIMISEVPTY
                         QLILAAANDN APSVKKKHEL ERIAQASR-- ---------- ---------- ----------
                         QLILAAANDN APSVKKKHEL ERIAQASRSL EVINSIKLKG VPLQYANALR RICLNGIPVF
                         QLILAAENDN APSVKKKNEL ERIAQASRSL EVISALKLKG VPLQYANALR RVCLNGVPVF
                         EIILASRNDN SYAVSKKEEI ERVAASARML DIIEKFSISG ITPAIANSIR RTLINDIPKL
                         EIINCANESS SYAIKKKDEI ERVAKANRQI NITKYFTLYN SNSGIANALR RIMLSEIPTL
                         EIIAAAANDK SYAVRKREEL ERIAAASRRA TVVEKAVVEG VPPSLVNSLR RVIISELPVM
                         EIMAAAANDK SYAVRKREEL ERIAAASRKV SIVEKAVVEG VPPSLINSLR RVIISELPVL
                         EIILAANKDK SYAYSKKLEI ERIAESSREV QILEKFVLKG VHVSFANALR RTILGEVPTF
                         EIIAAANNDR SYAIRKKEEI ERIALSSR-- -MLERVLIEG APLAFVNALR RAAYTMVPVM
                         ELLAGFKK-E GAAYTKRENT HRMADANK-- ---------- ---------- ----------
                         ELFEASNN-R GVAIKKKEDT HKMAEANKRV TYENKIIVEG FGLTLGNAMR RVLLSSLQGA
                         ELINAAKGST SYAIKKKDEL ERVAKSNRQV KIREDFILSN VDLAMANSLR RVMIAEIPTL
                         EIILAANNDR SYAIQKKEEI ERIALSSREI NVLERLYIKD IPLHVLNSIR RAIIAEVPTM
                         EIIAAANNDK SVAIRKKEEI ERIALSSRPI SLIERLVLEN YPLEFVNSIR RASILYVPVM
                         EIIAAANNDK SFAIKRKEEI ERIALSSRSI NLLHDLVFEG YPLEFVNAIR RAAMLYVPVM
                         EIIAAANNDK SFAIKRKEEI ERIALSSRSI NLLHDLVFEG YPLEFVNAIR RASMLYVPIM
                         EIIAAASNDK SFAIRKKEEI ERIALSSRPI SLLSKLIVGN YPLELVNSIR RASILYVPVM
                         EIMDAANE-T GAAIKKREET HRMAEANK-V ESSTKFSLEG QGTTVGNALR RVLLSNLPGA
                         EIINAEKNNS SWAIRKKDEI EKVAKGNRKL TLTNEFTLEN CDISLANSLR RILLAEIETI
                         ELVNAARGSN SYAIKKKDEI ERVSKSNRKV EILSQFILSE TDTSMANTLR RIMIAEVPTL
                         EIIAAANKDK SFAYSKKEEI ERIAQSSREF KILEKFIVSG VDVPFANALR RTILSEVPTF
                         EIVAAAYGDN SYALRKKEEV ERVALAAR-- -MLSVFMLRN TTPAFANALR RALISEVPIL
                         EIMAAARNDT SFAISKKEEI ERVAQSARDV KIFKRFEIDG ITPSQANALR RTLINDIPKL
                         EIIAAASNDR SFAIRRKDEL ERLAAASRSA KVLEKLYIEG VKPSLINSIR RIIISEVPVF
                         EIIAASNNDK SYAIQKKEEI ERIALSSRKI EVLERLRIKG ISLHLLNSIR RVIISEVPTM
                         EIIAAYNN-T GTAIKKKEDT HRMAEANRKL KVEERFSLSG YAITIGNALR RVLLSSIPSL
                         ELIAASNNDT SYACRKKDEL ERIAKSNRQI FVTAEFRLMN VSRHFANALR RVMIAEVPTL
                         EIIAAAQNDK SYAIRKKDEM ERIAASARLV KVIEKAVVDG VTPPVINSLR RVLISDVPVL

                         AVDDVYIIEN NSPLYDEILA HRLGLIPFSS FSKIYLDVEM VYSKDIKDIP IVLLGKNQKV
                         AVDFVYFYDN ESSVYDEIIA HRLGLLVLRS FAQVYLEYEY VKASDLKETP IVYLAPGQRI
                         AIHKVNVYDS STPLFDEIIA HRLGLIPLPT TVTYTLNKHT VYSGDLILIP IVKLKEHQAI
                         AVDYAYIFDN TTAVYDEMVA HRLGLVVLDS FVEVSLEAEY ITAGDLSETP LIYVAPGQRI
                         AIDLVEIEVN SSVLNDEFIA HRLGLIPLTS SVEFRLSSKD VTSRDLYGII IVKLRRGQEL
                         AVDYVDIYLN SSYFYDEVIA HRLAMLPIKT QISFRLNVEV VYSGDFINIP VLELFEGQQL
                         AVTSIQIDG- --------VL HEFSTIEGVV EKTLEIDVQT VTAADI-DLH IATLGENASF
                         AITTIRIDG- --------VE HEFSSVPGVK SEKVSITVEE FKAGDIGELV ICHLDSKATM
                         AITAMRVQSN NKDSSSKVVS SEFDLIPGVS TISFSVSGKV LKASHF-DLV IATLSHDVNL
                         ---------- ---MHDEAVA HRLGLIPLRT RVLLVLDAEV VTSGELVDIP IIVLAPNQKL
                         AVEEILVIEN SSPMTNEVLA HRISLIPFIT VVRFVLRAET VYSRDIKNIP IVVLAPRQKI
                         AIDRVIVLDN TTVMYDEVLA HRLSMIPLKT QVRYQLSIKS VYAKDLIDTL IVKMSKGQVL
                         ---------- ---------- ---------- ---------- ---------- ----------
                         AVDTVDIVEN TSVLADEGLA HRLGLIPLRT RVMLTLDSGT VLSSELVTIP IVELAPGQRI
                         ---------- ---------- ---------- ---------- ---------- ----------
                         AVDYVAITEN SSVFYDEYIS HRLGLIPLKS FVTLRLEAST VYSRDLVEIP ILKLIKDQSI
                         CIDLVEFESN NSVLCDEFIA HRLGLIPLVS SVELRLNVKD VTSSDLLEIP IVKLRRGQEI
                         AIQLVRVYAN SSYLCDEFIA HRLGLIPIDS -AILELKEEV VTSNDLVPIV ITQLGPRQNI
                         AVTEVEIDG- --------VL HEYSTKEGVQ EVILTLNKSP VTAADI-QHV ICHLDENASI
                         AVDYVDFYLN TSLLYDEIIA HRIGLIPLKT QVSLRLNVET VYSGDLINIP IVELYEGQQL
                         AIENVNVYDS SLPLFDEILA SRIGLIPLKT TVTYSINKLM VYSSDIMLIP IVELKKNQAM
                         AVDNVLILEN NSVLHDEVLA HRLGMIPLYS FDILHLEVEV VYTGELKDIP IVVLGKGQKI
                         SIDSVRFIEN SSVMFNEQLA LRLGLVPLST -VTLALDVET AYSGDLVNVP IIELKEGQRL
                         SIDTVRVIEN TSVMFNEQIG LRLGLVPLTT -VTLSLSVDT AYSSDLVNIP IIDLKEGQRL
                         SIDTVRFVEN SSVMFDEQLG LRLGLVPLTT -VTLALDVET AYSGDLVNIP IIELKDDQRL
                         SIDTVRFVEN TSVMFDEMIG LRLGLVPLTT -VTVALEVDT AYSGDIENIP IIELKEGQRL
                         AIDWVQIDAN SSVLHDEFIA HRLGLIPLIS SVEFTLDVRH VTSRDLIDIL IVKLRKGQEL
                         AVDVVEVFEN NTVLYDEIIA HRLGLIPLTS YVVLRLEVEI VYSGDLENMP IVVMAPDQRL
                         AVDFIAVDRN DSTLFNEVLA HRLAMIPLRS YVRLYLDASI VYSKDLKNIP VVPLIGDQKV
                         AVDEVMVVIN TSHMFDEMLA HRIAMIPLRS YVHMFLEAVT VYSSDIKNIP IVILSPGQRI
                         AIEYVTIRQN TSVLPDEMIA HRLGLVPLFS QITGSLKVQV FIGDSLQGIW LVTLGRSQVL
                         AVDEVIILKN DSPLYDEIVS HRLGMIPLTT QVSLTCEVTE IYSGDLKNIP IVKIDKNNQL
                         AIDEVIMVEN NTAMFDEYIT HRLGLIPLNS TVTLTLTQEI IKSSDLIEIP IMKMGPDQRL
                         AIDEIIVIEN STLLYDEILA HRLGLIPLTT ETSLTLEKET LYSRDLQNVP ILRFTQGQKV
                         AVDEVYIVEN NSPLYDEVLA HRLGLIPFDS FTKAYIEVSM VYSKDIRDIP IVLLGKKQKI
                         AVDEVYVIEN NSPLYDEMLA HRLGLIPFDS FTKAYIDVKM VYSRDIRDIP IVLLGKNQKV
                         AIETVEILKN DAKIFDEALA HRLGLVPLKT SVTLLLKEKT VYSGDLQTIP LLKLKEGQEV
                         AIEDVYIYEN SSSMDDEILA HRLGLIPIKG VITFTLEKET VYSSDLKNIP IVKLGKGQRI
                         AIDYVDIYDN TSVMFDEMLA HRMGLIPIKT QVSFTLSAEM VHSRDMKNVP IIELKERQKV
                         AIENVYFYEN TSSMYDEVLA HRLGLIPIKG VIVLTISKEM VYSSDIKNIP IVKLAEGQKL
                         AIEDIRIYDN TSVLFDEMLA HRLGLIPIKT TVMFTLSVEM VTSGDLINIP IVKLWENQKV
                         AIEDVRIYDN TSVLFDEMLA HRLGLIPLRT TATYTLSVET VYSSDLIKIP IIELARDQKL
                         AIDDLNIYNN TSVLYDEQLG LRLALIPLAT EVSITLSAEM VYSGDLINIP IIELKEDQRV
                         AIETVMEFES VSPLFDEIIA HRLGLVPVPT TIMYSINKKE VYSGDLELVP IVKLGPGQAL
                         AIEDVLIYDN NSALFDEMLA HRLGLIPIKT QAIFTLSVET VHSSDLIDIP VVKLEKDQKV
                         AIDEISIYEN TSVLFDEQIA LRLGLVPIRA RIDFMLTAET VHSRDIKNIP LVVLGEGEKL
                         AIEYVNLYDN TSVLYDEQLA LRLSLIPLAT EVSLTLSAET VYSRDLINVP IVELKKGQKL
                         AIEDVNIYKN DAKMFDEVLA HRLGLIPIVT RVSFLLKEKI VYSKDLKTIP IVRLREGEEV
                         AIEDIKIYDN TSALFDEMLA HRIGLVPLKT STMYTLSVEM VYSRDLIKIP IVKLEKGQKV
                         AIEDVKIYDN TSALFDEILT HRLGLIPLVT TVTLTMSVEV VMSGDLINIP IVKLEKNQKV
                         AIEYVNMYRN DAKMFDEVLA HRLGLVPLAA SVSLTLRKKV VYSGDLVDIP LVKLGDDDEL
                         AIEYIRIVTN TSRMYDEMLA HRLGLIPLRS SVSFTLKKQV VYSGDLVNIP IIKLEEDEKI
                         AIENVYVHEN TSSMHDEILA HRLGLIPIKG VITFTLVKET VYSSDLKNIP IIKLKEGQRI
                         ---------- ---------- ---------- --MFVLDSGT ILSSDLTKIP IVQLAAGQRI
                         AIDTVDIIEN SSVLPDEGLA HRLGLIPLQT KVMLVLDSGT ILSNELTKIP IVQLAAGQRI
                         AVDTVDIIEN SSVLPDEGLA HRLGLIPLKT KVMLVLDSGT VLSNELSKIP IVELAPGQRI
                         AIENVNVYDS SLPLFDEVVA LRLGLIPLKT TVKYSINKLD VFSSDLIMIP IVKLKKGQAM
                         AIDVVNVYEN TSAFHDEFIA HRLGLIPIDS TIQYIIEVKD VSHYDIEAIP IVTLSKNQTL
                         AIDNVVVVNN TSVMYDEMLA HRLGLIPLTT STRLTLQVTT IYSGDLADIP IVKLVKGQSI
                         AIDSVVVVNN TSVMYDEMLA HRLGLIPLTT TVRLTLQVNV VYAGDLVDIP IVKLVEGQSV
                         AVDEVEFYEN DSALFDEIIA HRLAMIPLTT TVTLSLEAEI VYSGDLKNIP IVKLAEGQRL
                         AIDYVEFIDN NTVLYDEILA HRLGLIPLDS FATLTLEVEM VYSGDLQNIP IVLMAPGQRL
                         ---------- ---------- ---------- ---------- ---------- ----------
                         AITSIKIPA- --------IE HEFSSIPGVQ KRIIKLKAMV VTAGMI-DHV ICNLAKNKQL
                         AIDSVEVETN TTVLADEFIA HRLGLIPLQS SVVLTLQAFN VYSKDLVGVL ICKLRKGQEL
                         AIDSVVFTMN SSVFYDEYIA HRLGLIPLTS FVKLDLEGKT LHSGDLKNIP IIVLGKNQEI
                         AVDEVYFIEN NSPLYDEILA HRLALVPFVS YNRVYLDVEM IYSRDLKAIP IVLLGSKQKI
                         SIDDVYFIEN NSPLYDEILA HRLALIPFTS YTKIYIEAEM LYSKDIKDIP IVLLGANQKI
                         AVDDVYFIEN NSPLYDEILA HRLALIPFMS YTKIYIEAEM IYSKDIKDIP IVLLGTNQKI
                         AVDEVYFIEN NSPLYDEILA HRLAMIPFSS YARVYLDVGM VYSRDLKNIP IVLLGPKQKV
                         AVTAIRIAG- --------VN HEFATILGVR PQIGRLTAIT VTAAQF-NQY IATLAEGAKL
                         AIHNVKVYEN TSSLPDEYIA HRLGLIPLNS TIHFDLRVSE VTSLDLKGIP IIKLSKGQQI
                         AIDLVEYSEN SSVLNDEYIA HRLGLVPIRF CVEFELDVNT VTSRDLIGIS IVKLGPGQHL
                         AVDEVEFLEN DSALFDEIIA HRLAMIPLTT TVTLSLEAEM VYSGDLKNIP IVKLAEGQRL
                         AIDEVIVTEN TSALWDEMIA HRLALVPLKI QVIFSLEEET VLSGHLRNIP ILKLGKGQKI
                         AIENVNVYDS SLPLFDEMVA HRLGLIPLKT TVTYSINKLT VFSSDLQEIP IVKLGPKQAI
                         AIDQVLIVNN TSSMYDEMLA HRLGLIPLTT TVRFTLQVTT VYSGDLVDIP IVKLVKGQSI
                         AIDYVAFMEN SSVFYDEYLA HRLGLIPLTS FVRLSLEGET LYSDNLVKIP IVKLIKPQKV
                         AIVGVRFIKP EK-------Y HEYDYIEGVK TIKMEVEKKE LVAGDI-DLH IATLNSKADL
                         AVDTVEFFQN TSPLPDEYIA HRLALIPFVS TVIYTIDAHE VTSNDLKPVT ITKLAPGQTL
                         AIDEVIILDN TSVLYDEVLA HRLSMMPIKT QVRFELNVEI VYSRDLKDIP IVKLVPGQKI

                         SLEARLRLGY GIEHAKPVTI AVLRCEECLY ILEIESVGSL KPERILLEAG RKLEELK
                         HLVGYARLGR GYEHGKPASV AVLRLRYCEL YLTVESTGAL EPARIIWEAT RKADKLL
                         LLEAEAIMGT AKEHAKVTSG VSYKIAEILF IFEFETDGSL KAIDTLEYAI TRFNTLR
                         HVQAFARLGR GKEHTKPASL SVLRLRYCAL DLEVESTGAL RPEKIVELAI EKVKRFA
                         KLRAIARKGI GKDHAKPAAT VTFMDEEVIF IFTVESTGAV KASQLVLNAI QKLDAVR
                         MLEAVARLGT GREHAKPVSV CVYKCGECVF LFTVEGTGAL PVREVMKKAL SKAEEMN
                         RVRLTAQRGR GYTPADPVSR VSYQVENTRL TLDVWTDGST GPKEAIALGS KSLEEVK
                         QIDITINKGR GYVPADPIRN VKYAVENFRL VLEISTDGSI HPKEALKEAA KSLTELD
                         DLEFQINYGR GYVSSEPIEK VSYSVEDTRL VMEIWTTGVI SAKDAIKKAA KSLEEII
                         KFEAYARLGT GKDHAKPTSA AIVK-----I ILVIESNGAL TAEEILTGAA AKVKNFK
                         ELELYVRLGR GRKHAKSGIA TLYQ-----W LLYVESYGFL PPRRMVLEAA TRIEEIG
                         SIEAYAKLGR ARDHAKACL- ASYYWKTCEY VFWVENYGNM SMVNLLKEAF WRFTTFL
                         ---------- ---------- ---------- ---------- ---------- -------
                         KVEAYARLGR GTEHAKSSNV SVLT-----R ILTIESTGAM DPAQLVLEGV RRLADFR
                         ---------- ---------- ---------- ---------- ---------- -------
                         RLEAYARLGR GKEHIKPVST AAHKCRLCEY ILYLELTGAL NARNILIEAI RKLDAFI
                         KLRAIAKKGV GKEHAKPSCV ATYQCLECKF IFTVESSGAL KPEDIVLYAI RKLTDIQ
                         HMVCYVKKGT GKFHAKPTCQ CVFQCNECTF VFKVEGTGVY PPKQIIELGL KKFVNLK
                         SMRIKVQRGR GYVPASPVER IAYNVEAARL VIEMETNGTI DPEEAIRRAA KSLTEIK
                         MLEAVARLGT GKEHAKPVSI CYYKCRDCVF LFTVEGVGQL PVRTVMRKAL EKAEEAN
                         LVTCEAILGR GKEHAKATSG VSYKLSQLMF IFKFETDGSL KASDVLSYAL NRFTALM
                         VLEAEARLGR GKEHIKPVSI SALILRFCEK ILRVESTGSL STKLIIEKAL KKAEAFE
                         ELEADAVLDV GREHAKGGVA VGYR---TNF VFHVETDGSM TASELVDRAA DRARELE
                         EVEADAVLDT GREHAKGGVA VGYR---RNF VFHVETDGSF TTEELVLRAV DRATELK
                         ELEADAVMGH GRDHAKGGVA VGYR---TTF VFHVESDGSM PVEELVLRAV DRADELE
                         EFEADAVLGH GKDHAKGGVA VGYR---TEF VFSVETDGSF DVDELVTRAV DRAAELE
                         RLRAYAKKGF GKEHAKPTAG VAFELDEDEF YYNVESCGSL RPETIVLSAL KKLSDLQ
                         RLQAYARLGY GREHAKPVSV AAHRLYWCVF ILKIESTGAL PPEDIVREAA RKAENLL
                         KVIAYARLGR GREHAKPATV SIVKVMYCIY LFELESDGSL SARRTLVEAA EKLSELK
                         SLELRARVGR GIEHIKPATI AVTRCKQCMY ILVIESSGAL EPETILRESI NELEIIS
                         DLHVVIRKNI AKTHAKPVAT VAMRCRECTF TFTVESTGVL PVLQIVYDAV RKLQRVS
                         ILEAYAILGI AKDHVKAVSN IFYRCKSCEY IFSIESDGVL PFRVVFKKSF EKIDEFV
                         ILEAVARFGN GREHAKPTAS IGFQCMECVI IFLLETNGAL PVENIVTKAS EMTENFI
                         IVQAIARLGK AIKHSKSAI- SSYKCMQCVF LFTLTSFGQI PPEKLLLKAL DKSQEMA
                         SLEMRMRLGY GKEHAKPVTM AIVRCEECVY VLELESVGSL DPRRILIEAT NKVEELK
                         TLEMKMRLGY GKEHAKPVSL AILRCEECVY ILEIESVGSL EPRRILIEAT SKIEELK
                         ELIAVAKLGI GLEHSKPTTT CAYKCKTCVY LFTIETDGSL SPEKVLTTAC SKSDKII
                         QIECEAIPGI GKVHAKPCN- AVYK-----V EFFVETFGQM EAEEILEEAV NKAESFL
                         VLTAVARLGR GKEHSKPVCP PGYKCEECLF IFMVETDGSY SAQEIITRAV ARSAALN
                         ELETEALVGT GKIHAKPCN- AVYK-----V EFKIESFGNM DAEDIVRSSL NKAEKFL
                         VLEAVAEVNY GKEHAKPTLA CGYSCRLCEF IFVVESDGSL PVKEIIERAL SRSSDLI
                         VLEAQAIVGT GKEHAKATTA CGYKCRLCEF IFVVEGDGSI PVREIIERAL KSSDDLV
                         VLEALAHKGL GKDNAKAGVA CGYKCKLCEF LFTVESDGSY SSQQLIINAG AKATEMQ
                         LAYASAELGT AKRHAKVTSG AGYRCKACEF LVEFETDGSL SARDTLRKAL QKFEEFR
                         VLEARAELNI GDEHAKPTLA CGYKCRLCEF LFVVESDGSL PVKEIMTCAL DKSDSLV
                         VIEGFATLRT GKEHAKAGTL CGYKCRLCVF IMSIESDGSI NAKDLVRMAA KKALALQ
                         VLEAIAHMGY GRDSVKAGVA CGYKCRLCEF VFTMESDGSY TAKDLVLNAA GKAEEML
                         ELEAIAELGL GSEHAKATTT CGYKCRTCQY IFKIETDGSL KPFDVLTIAC EKADNII
                         VIEARAEMNL GKVHAKPTIN CGYKCKLCEF IGVVESDGSL PVRTIIRQSL NESNELA
                         VIEAQAYMER GMEHAKPTTV CGYKCRLCEF LFTVESAGSL PTVRIIKHGL KQSDELH
                         ELEAVAQLGV GREHAKPTTA CAYKCKSCVF IFRIETDGSV DPKDVLLKAC DKAEQVI
                         ELEAIAQLGL GKKHAKPTTA CGYKCRACEF IFKMETDGSM PPREILNKAC KKADEII
                         ELVCEATVGI GKVHAKPCN- ATYK-----V EFLVESFGNM DPEDILKTAV NKAETFL
                         KVECYARLGR GTEHAKSANI SVLT-----R ILTVESTGAL KPEQIILAGV NRLSEFK
                         KVECYARLGR GTEHAKSSNI SVLT-----R ILTIESTGAL KPEQIVLAGV NRLEEFK
                         KVECYARLGR GTEHAKSANV SMLT-----R ILTVESTGAL NPEQIILSGV HRLAEFK
                         LVTCEAIMGR GKDHAKVTSG VSYKLQQLFF IFQFETDGSL TAIETLDYAL ERFNNLM
                         HMKLIATKGI GKMHAKPAN- VSYRAESSIF HFHVESVGSI PPEQIVQMAI NKLKVLE
                         VLEAYAKLGV AKDHAKAAT- ASYYAWTCKY VFWVESFGNY DVNTALREAF RKFAVFA
                         VVEAYAKLGR ARDHAKAAL- ASYYATTCKY VFWIESFGNY DAETALREAF KKFEDFL
                         VFNAYAKLGR GKDHAKPGF- VYYKPKDFEY IFTVETNGEL PVEEIVSIAL RKADRFI
                         HVRAYARLGY GKEHAKPVSV AAHRLLWCVL ILTIESVGQL PARDILVLAS RKALEMI
                         ---------- ---------- ---------- ---------- ---------- -------
                         EMELTCKVGK GYVLSTPVKS VTYKVENTRL IMFVETNGDV LPEMAVGLAA KSLNEIK
                         KLTCVAKKGI AKEHAKPAAA IEFESKNCEF YMNVESVGSI PVDQVVVRGI KKVASIL
                         RLEAYARLGR GKEHAKPVSV AAHKCRICEY ILTIESTGSL PPKRILIEAV NKIDDFI
                         SLEARLRLGY GKEHIKPVSV SIVRCEECLF ILEIESVGSL KPERILIEAS RKLSELK
                         SLEARLRLGY GKEHAKPVSL AIVRCEECLY ILELESVGSL KPERILLEAG RKIEELE
                         SLEARLRLGY GKEHAKPVSL SVVRCEECLY ILEIESVGSL KPERILLEAG RKIEELE
                         TLEARLRLGY GKEHIKPVSI AVVRCEECIY ILEIESVGSL KPERILIEAG RKLNQLK
                         EMEFRVERGV GYRVIEPVTK VNYTVEDIRL ILDIWTNGSI QPREALSEAS KSAEEVI
                         HFECEAQKGI GKMHSKPVCI STFSCEECVF FFKVETTGVM KPVEVLRRGF QKLDFMR
                         KLKAIARMGI SKEHAKPVAV ATYRTEDLKF VFSVESTGAM DAEEILLSSL DRLN---
                         TFNAYARLGR GKDHAKPGF- VYYKPRKFEF VFTVETNGEL PVEEIVSIAL RKSDRFI
                         SLTAIARMGT GRQHAKPVGP VGYKCRECEI ILTVESIGCL PPEKLLAVAA KKLDNFL
                         LITAEAILGT AKEHAKVTSG VSYKLNVLFF IFQFETDGSL TAKETLLYAL DRWDILV
                         SLEAYARLGR AKEHAKAGL- ATYYLKTCEY IMNIESYGNM DVDKMLSEAF VKLNTFL
                         KLEAYARLGR GKEHIKPVSV AAHKCKLCEF ILTLELTGAL SARNVLLESV KKLDDFV
                         FFEVYAEVGK GFVPVSPVIK VNFLTENVRL ILEIWTKKSI RPEEALRKAA KSLDEVK
                         RLAAYIRKGI GRNHAKPVCV STYHCNQCIF VFNVETIGSL SPENVVTRGF NKLDQFK
                         VLEAYAKLGR ARNHAKAGL- ASYYWKTCEY VFWVESFGNM PVEDMVREGF GKFQEFV
