# Supplementary material for: Lokiarchaea are close relatives of Euryarchaeota, not bridging the gap between prokaryotes and eukaryotes
Source: PLoS Genet. 2017 Jun 12;13(6):e1006810. doi: 10.1371/journal.pgen.1006810 (PMC5484517; doi:10.1371/journal.pgen.1006810)
Supplement: S1 Dataset — Concatenated alignments used in this study: the 6 AU-relevant Woese’s proteins (phylip format), the 25 AU-relevant eocyte proteins (phylip format), the 36 universal markers (phylip format) used for the Lokiarchaea analyses, the 34 universal markers (phylip format) used for the Thorarchaea analysis, and the two DNA-dependent RNA polymerase large subunits with the new dataset (fasta format) and with the Asgards archaea (phylip format). The positions of each individual markers within the concantenations are indicated within a text file. The alignment of EF2 performed with PRANK is included (fasta format). (ZIP) [file pgen.1006810.s040.zip › Dataset S1/individual_markers_positions_in_concat.txt]

#Combine_6_AU_relevant_Woese.phy 
1->729	arCOG04257
730->1058	arCOG0412
1059->1339	arCOG04256
1340->1530	arCOG04289
1531->1708	arCOG04254
1709->end	arCOG04241

#Combine_11_AU_relevant_eocyte.phy
1->643 arCOG01559
644->1145 arCOG01560
1146->1515 arCOG01228
1516->1765	arCOG01227
1766->1949	arCOG04064
1950->2108	arCOG04092
2109->2254	arCOG04239
2255->2394	arCOG04113
2395->2516	arCOG04091
2517->2636	arCOG04240
2637->end	arCOG04121

#Combine_10_AU_relevant_eocyte_noEFG.phy
1->502	arCOG01560
503->872	arCOG01228
873->1122	arCOG01227
1123->1306	arCOG04064
1307->1465	arCOG04092
1466->1611	arCOG04239
1612->1751	arCOG04113
1752->1873	arCOG04091
1874->1993	arCOG04240
1994->end	arCOG04121


#Concatenation_All36proteins.phy
1->332	arCOG00412
333->617	arCOG00415
618->676	arCOG00785
677->934	arCOG00987
935->1197	arCOG01183
1198->1447	arCOG01227
1448->1816	arCOG1228
1817->2460	arCOG01559
2461->2962 arCOG01560
2963->3093 arCOG01722
3094->3191	arCOG1758
3192->4101	arCOG1762
4102->4285	arCOG04064
4286->4427	arCOG04090
4428->4549	arCOG04091
4550->4708	arCOG04092
4709->4811	arCOG04094
4812->4937 	arCOG04095
4938->5029	arCOG04096
5030->5203	arCOG04097
5204->5326	arCOG04098
5327->5443	arCOG04099
5444->5583	arCOG04113
5584->5696	arCOG04121
5697->6059 	arCOG04169
6060->6205	arCOG04239
6206->6325	arCOG04240
6326->6475	arCOG04241
6476->6562	arCOG04242
6563->6681	arCOG04243
6682->6856	arCOG04245
6857->7034	arCOG04254
7035->7169	arCOG04255
7170->7450	arCOG04256
7451->8176	arCOG04257
8177->end	arCOG04289

#Concatenation_All34-Thor.phy

1->417	arCOG00412
418->722	arCOG00415
723->783	arCOG00785
784->1056	arCOG00987
1057->1355	arCOG01183
1356->1624	arCOG01227
1625->2028	arCOG01228
2029->2732	arCOG01559
2733->3275	arCOG01560
3276->3414	arCOG01722
3415->3514	arCOG01758
3515->4535	arCOG10762
4536->4777	arCOG04064
4778->4938	arCOG04090
4939->5065	arCOG04091
5066->5229	arCOG04092
5230->5340	arCOG04094
5341->5471	arCOG04095
5472->5573	arCOG04096
5574->5708	arCOG04098
5709->5831	arCOG04099
5832->5984	arCOG04113
5985->6123	arCOG04121
6124->6516 	arCOG04169
6517->6642	arCOG04240
6643->6823	arCOG04241
6824->6938	arCOG04242
6939->7066	arCOG04243
7067->7252	arCOG04245
7253->7437	arCOG04254
7438->7578	arCOG04255
7579->7911	arCOG04256
7912->8723	arCOG04257
8724->end	arCOG04289

#Concatenation_RNApol.fasta
1->578	arCOG04257
579->774	arCOG04256
775->end	arCOG01762

#Concatenation_RNApol_asgards.phy
1->663	arCOG04257
664->885	arCOG04256
886->end	arCOG01762
