# Supplementary material for: Lokiarchaea are close relatives of Euryarchaeota, not bridging the gap between prokaryotes and eukaryotes
Source: PLoS Genet. 2017 Jun 12;13(6):e1006810. doi: 10.1371/journal.pgen.1006810 (PMC5484517; doi:10.1371/journal.pgen.1006810)
Supplement: S1 Dataset — Concatenated alignments used in this study: the 6 AU-relevant Woese’s proteins (phylip format), the 25 AU-relevant eocyte proteins (phylip format), the 36 universal markers (phylip format) used for the Lokiarchaea analyses, the 34 universal markers (phylip format) used for the Thorarchaea analysis, and the two DNA-dependent RNA polymerase large subunits with the new dataset (fasta format) and with the Asgards archaea (phylip format). The positions of each individual markers within the concantenations are indicated within a text file. The alignment of EF2 performed with PRANK is included (fasta format). (ZIP) [file pgen.1006810.s040.zip › Dataset S1/Combine_11_AU_relevant_eocyte.phy]

81   2750
Acidianus_hospitali      ---------- -MERVRNIGI IAHVDHGKTT TSDTLLAAAG IISPKVAGEA LALDYLSVEQ
Acidilobus_saccharo      ---MVSEIEK IMEQVRNIGV IAHVDHGKTT TSDALLAGAG IISERVAGEA LALDYLNVEK
Aciduliprofundum_bo      KEDNIKKAMK IMEYIRNIGI VAHIDHGKTT LSDNLIAGAG MMSEELAGKQ LVLDFDEQEQ
Aeropyrum_pernix         RVKVVSEIEK IMDQIRNIGI IAHVDHGKTT TSDSLLAAAG IISERIAGEA LVLDYLNVEK
Arabidopsis_tha          VKFTADELRR IMHNIRNMSV IAHVDHGKST LTDSLVAAAG IIAQEVAGDV RMTDTRADEA
Archaeoglobus_fulgid     RAKKVDKIKE LMKFIRNIGI VAHIDHGKTT LSDNLLAGAG MISEELAGQQ LYLDFDEQEQ
Bacillus_subtilis        ---------A REEKTRNIGI MAHIDAGKTT TTERILFYTG RIHKETHEGA SQMDWMEQEQ
Bacteroides_thetaiota    ---------A KTHLTRNIGI MAHIDAGKTT TSERILFYTG LTHKEVHDGA ATMDWMEQEQ
Borrelia_burgdorferi     ---------- --NKLRNIGI SAHIDSGKTT LTERILFYCN KIHAEVKGKG ATMDSMELER
Ca_Nitrososphaera        KFKSTQDILR IIDQIRNFGV IAHVDHGKTT MSDSLLAASG IISPSVAGQA LALDSMKLEQ
Caldiarchaeum_subte      RVKRISEVVD ILESIRNIGI IAHVDHGKTT TSDSLLAAAG LLSPSLAGRA LALDYLEEEQ
Caldivirga_maquilin      VEKRIEDILE IMSQIRNVGT LAHVDHGKTT TTDSLLMGAG LLSPKVAGKA LALDYVEIEQ
Campylobacter_jejuni     ---------S RSKKVRNIGI AAHIDAGKTT TSERILFFTG MSHKEVHDGA ATMDWMEQEK
Cenarchaeum_symbios      KFKSTEQVLK IIDQIRNFGV IAHVDHGKTT MSDSLLAHSG IIAPSAAGQA LAMDFDKEEQ
Chlamydia_trachomatis    --------SD QEDAIRNIGI MAHIDAGKTT TTERILFYAG RTHKEVHEGG ATMDWMEQEQ
Desulfurococcus_kam      KFKQTSEVLK IMEQIRNIGI TAHVDHGKTT LSDTLLSAAG LISEKIAGQA LALDYLDVEQ
Dictyostelium_dis        VNFTIDQIRA IMENIRNMSV IAHVDHGKTT LSDSLIQRAG IIADKVSGDM RYMSCRADEQ
Entamoeba_histolytica    SSTGVKTMKD FMSNIRNMCV IAHVDHGKST LTDSLVTLAG IISNEKAGVA RYTDTRPDEQ
Escherichia_coli         ---------A RTARYRNIGI SAHIDAGKTT TTERILFYTG VNHKEVHDGA ATMDWMEQEQ
Ferroglobus_placidu      AKKMIDKIKE LMERIRNMGI VAHIDHGKTT LSDNLLAGAG MISEELAGRQ LYLDFDEQER
Ferroplasma_acidarm      KEENVAKAMK LVELIRNIDI AAHIDHGKTT LSDNLIAGAG MMSEDLAGKQ LLLDYDEQEQ
Fervidicoccus_fonti      ---------- ---------- ---------- ---------- ---------- ----------
Halalkalicoccus_jeo      RKKIVQECER LMDHIRNIAI AAHVDHGKTT LTDNLLAGAG MIADEGEATR LMMDTEEDEQ
Haloarcula_marismort     RKKIVQECET LMEHIRNIAI AAHVDHGKTT LTDNLLAGAG MISDDTAGEQ LAMDTEEDEQ
Halobacterium_NRC        RKKIVEQCER LMEQIRNIAI AAHVDHGKTT LTDNLLAGAG MISEDTAGQQ LAMDTEEDEQ
Haloferax_volcanii       RKKIVQECEK LMEQIRNIAI AAHVDHGKTT LSDNLLAGAG MISDETAGQQ LAMDTKEDEQ
Homo_sapiens             VNFTVDQIRA IMANIRNMSV IAHVDHGKST LTDSLVCKAG IIASARAGET RFTDTRKDEQ
Hyperthermus_butyli      RVKHVDEILK IMERIRNIGI VAHVDHGKTT TSDSLLAAAG IISQRIAGEA LALDYLKVEQ
Ignicoccus_hospital      KYKHVEDILK IMEQVRNIGI IAHVDHGKTT TSDALLAHAG ILSPKLAGEA RALDYLDVEQ
Ignisphaera_aggrega      YVKTVDQILR IMEQIRNVGI IAHVDHGKTT TTDSLLAAAG IISPRLAGQV LAMDFLDVEQ
Leishmania_infant        VNFTVDQVRE LMDQIRNMSV IAHVDHGKST LSDSLVGAAG IIKMEEAGDK RIMDTRADEI
Loki1                    KVKNPEEITE LIDRKRVFSI IAHIDHGKTT ATDFLLRRAG LMRPEDAGQL QMTDSDEEEQ
Loki2                    ---------- -MKELRRISI SAHIDHGKST TADYLLSKAG LMSAETAGEK RMTDSDEEEQ
Loki3                    ARFTVEEAEK LMKYVRNLGI IAHIDHGKST LADSLLAASG LVKDDIAGRA RATDTREDEQ
Metallosphaera_cupr      KYKTSEQVLS LMTRVRNIGI IAHVDHGKTT TSDQLLAASG IISPKVAGEA LALDYLSVEQ
Metallosphaera_sedu      KYKTSEQVLS LMTRVRNIGI IAHVDHGKTT TSDQLLAASG IISPKVAGEA LALDYLSVEQ
Methanobacterium_AL      RTKMINKIKE LMKYIRNIGI VAHIDHGKTT LSDNLLAGAG MISSELAGDQ RFLDFDEQEQ
Methanocaldococcus_j     RAKMIAKIKE LMDRIRNIGI CAHIDHGKTT LSDNLLAGAG MISKELAGEQ LALDFDEEEA
Methanocella_paludi      GKKMVERVTG LMTLIRNIGI CAHIDHGKTT LSDNLLGGSG MISMDLAGKQ LFMDFDEEEQ
Methanococcus_marip      RAKMVEKVKT LMDQIRNMGI CAHIDHGKTT LSDNLLAGAG MISKELAGDQ LALDFDEEEA
Methanocorpusculum_      GKKMVERITE LMEHIRNIGI VAHIDHGKTT LSDNLLAGAG MISEELSGKA CWMDSDEEEQ
Methanoculleus_mari      RKKMVERVTE LMDRIRNIGI VAHIDHGKTT LSDNLLAGAG MISEELAGRQ LFMDSDEEEQ
Methanohalobium_eve      RKKMVERVVS LMEHIRNIGI VAHIDHGKTT LTDNLLAGAG MISSELSGSQ LFMDSDEEEQ
Methanomassilii_MlumB10  KEDNIARAQA ISEFIRNIGT AAHIDHGKTT LSDNLIAGAG MMSEDLAGKQ LMLDFDEQEQ
Methanoplanus_petro      RKKMVEQVTE LMEHIRNIGI VAHIDHGKTT LSDNLLAGAG MISEEIAGKA CWMDSDEEEQ
Methanosaeta_thermo      RKKIAERVVA LMERIRNIGI VAHIDHGKTT LSDNLLAGAG MISMELAGKQ LFMDFDPLEQ
Methanosarcina_aceti     RKKMVERVTT LMQRIRNIGI VAHIDHGKTT LSDNLLAGAG MISKELAGKQ LFMDSDEEEQ
Methanosphaera_stadt     RDQMVKKIKD LMDYIRNIGI VAHIDHGKTT LSDNLLAAAG MISSELAGDQ RFLDFDEQEQ
Methanosphaerula_pa      GKKMVDRVSE LMKFIRNIGI VAHIDHGKTT LSDNLLSGAG MISEELAGRQ LFMDSDAEEQ
Methanospirillum_hun     GKKTVERVMQ LMECIRNIGI VAHIDHGKTT LSDNLLAGAG IISEDLAGKA CWMDSDEEEQ
Methanothermobacter_     RAKMISKIKE LMEYIRNIGI VAHIDHGKTT LSDNLLAGAG MISAELAGDQ RFLDFDEQEQ
Methanothermus_ferv      RAKMINKIKE LMDNIRNIGI VAHIDHGKTT LSDNLLAGAG MISAELAGEQ LFLDFDEQEQ
Methanotorris_igneu      RAKMIEKIKT LMDRIRNIGI CAHIDHGKTT LSDNLLAGAG MISKDLAGEQ LALDFDEEEA
Nitrosoarchaeum_kor      ---------- ---------- ---------- -----MAASG IIAPSAAGKA LAMDFDKEEQ
Nitrosoarchaeum_lim      KFKSTTEVLR IIEQIRNFSV IAHVDHGKTT MSDSLLAASG IIAPSAAGKA LAMDFDKEEQ
Nitrosopumilus_mari      KFKSTSDVMK IIDQIRNFGV IAHVDHGKTT MSDSLLAYSG IIAPSAAGKA LAMDFDKEEQ
Picrophilus_torridus     KEDNIAKAMK LIERIRNIDI AAHIDHGKTT LSDNLIAGAG MMSEDLAGKQ LLLDYDEQEQ
Plasmodium_falcip        VNFTVDQVRE IMKQIRNMSV IAHVDHGKST LTDSLVSKAG IISSKNAGDA RFTDTRQDEQ
Pyrobaculum_aerophil     VEKQLDEILA IAAQIRNAGT LAHVDHGKTT TSDSLLMGAG LLSPKVAGKA LAMDYVPIEQ
Pyrobaculum_calidif      VEKQLDEILA IAAQIRNAGT LAHVDHGKTT TTDSLLMGAG LLSPKVAGKA LAMDYVPIEQ
Pyrococcus_furiosus      REEMIAKIKE LMERIRNIGI AAHIDHGKTT LSDNLLAGAG MISEELAGKQ LVLDFDEQEQ
Pyrolobus_fumarii        RVKFVHEILQ IMEQVRNIGI IAHVDHGKTT TTDSLLAAAG IISRKVAGEA LAMDFLSVEQ
Rhodopirellula_baltic    ---------- --EKVRNIGI SAHIDSGKTT LSERILFYSG RIHKDVRGGG ATMDHMELEK
Rickettsia_prowazekii    ---------S KIEQIRNIGI CAHIDAGKTT TTERILYYTG KSHKEVHEGG ATMDWMEQEQ
Saccharomyces_cerevis    VAFTVDQMRS LMTNVRNMSV IAHVDHGKST LTDSLVQRAG IISAAKAGEA RFTDTRKDEQ
Staphylothermus_mar      RYKQTMEILK IMEQVRNIGI TAHVDHGKTT LSDSLLAAAG IISEKIAGEA LALDYLDVEQ
Sulfolobus_acidocald     ---------- -MTRVRNIGI IAHVDHGKTT TSDTLLAASG IISQKVAGEA LALDYLSVEQ
Sulfolobus_islandic      RYKTVEQVLS LMTRVRNIGI IAHVDHGKTT TSDTLLAASG IISPKVAGEA LALDYLSVEQ
Sulfolobus_solfatari     RYKTVEQVLS LMTRVRNIGI IAHVDHGKTT TSDTLLAASG IISPKVAGEA LALDYLNVEQ
Sulfolobus_tokodaii      ---------- -MTRVRNIGI IAHVDHGKTT TSDTLLAAAG IISQKVAGEA LALDYLSVEQ
Synechocystis_PCC        ---------A RTERIRNIGI AAHIDAGKTT TTERILFYSG VVHKEVHEGT AVTDWMAQER
Tetrahymena_ther         VNFTVEQIRQ IMDNIRNMSV IAHVDHGKST LTDSLICKAG IISSKAAGEA RYTDTRDDEK
Thalassiosira_pseudo     VNFTVDQMRA IMHNIRSMSV IAHVDHGKTT LTDSLVQKAG IISSKAAGGA RYTDTRKDEA
Thermococcus_kodakar     REEMIAKIKE LMERIRNMGI AAHIDHGKTT LSDNLLAGAG MISEELAGKQ LVLDFDEQEQ
Thermofilum_pendens      RYKQVSDIVK IMEQVRNIGT LAHVDHGKTT TSDSLLMGAG ILSPKAAGQA LALDYVEIEQ
Thermoplasma_acidop      KEDNIEKALK IVELIRNIGI VAHIDHGKTT LSDNLIAGAG MMSEELAGKQ LVLDYDEQEQ
Thermoproteus_uzoni      VEKQLDEILA IAAQIRNAGT LAHVDHGKTT TSDSLLMGAG LLSPKVAGKA LAMDYVEIEQ
Thermosphaera_aggre      RYKQTSEVLK IMEQVRNVGI TAHVDHGKTT LSDSLLGAAG LISEKIAGQA LALDYLDVEQ
Thermotoga_maritima      -----QNVEA RYDKLRNIGI MAHIDAGKTT TTERILYYTG RKHFDVDEGN TTTDWMPQEK
Trichomonas_vaginalis    VNFTVAQIRE VMHNIRNLSV IAHVDHGKST LTDSLIARAG IISQENAGEM RFTDTRPDEQ
Vulcanisaeta_distri      IEKKIEDILS IMAQVRNAGT LAHVDHGKTT TTDSLLMGAG LLSPKVAGKA LAMDYVEIEQ

                         QRGITVKAAN VSLYHEVDGK GYVINLIDTP GHVDFSGRVT RSLRVLDGSI VVVDAVEGVM
                         ERQMTVKAAN ASLYHEYNGK GYVINLIDTP GHIDFTGMVT RSLRVLDGAI VVVDAAEGVM
                         ARGITINTAA ASMVHEYEGN EYLINLLDTP GHVDFGGDVT RAMRAVDGAI VVVCAVEGVM
                         QRGITVKSAN VSLYHEYEGK PYVINLIDTP GHVDFSGKVT RSLRVLDGAI VVVDAVEGVM
                         ERGITIKSTG ISLYYEMDGN EYLINLIDSP GHVDFSSEVT AALRITDGAL VVVDCIEGVC
                         ERGITINAAN VSMVHEYEGQ DYLINLIDTP GHVDFGGDVT RAMRAVDGVI VVVDAVEGVM
                         ERGITITSAA TTAQWK---- GYRVNIIDTP GHVDFTVEVE RSLRVLDGAV AVLDAQSGVE
                         ERGITITSAA TTTRWKYAGD TYKINLIDTP GHVDFTAEVE RSLRILDGAV AAYCAVGGVE
                         ERGITIASAA THVEWK---- DFPINIIDTP GHVDFTIEVE RSLRVLDGAI LVLDSVAGVQ
                         NRQMTIRGAN VTLFYETDGK EYVINMIDTP GHIDFTGRVT RALRAIDGVV VVSDSVEGIM
                         QRQMTIKAAN VSLYYEMDGK PYIINLIDTP GHVDFSGRVT RALRAIDGAI VVVDAVEGVM
                         IRQMTVKAAN ISLYFEYGGK PYLINFVDTP GHVDFTGHVT RSLRVMDGAL VVVDAVEGVM
                         ERGITITSAA TTCFWK---- DHQINLIDTP GHVDFTIEVE RSMRVLDGAV AVFCSVGGVQ
                         ERGITIYQAN VTLHYTQKED EYVINMIDTP GHVDFSGRVI RSLRAIDGAV VVCDAVEGIM
                         ERGITITSAA TTVFWL---- GAKINIIDTP GHVDFTIEVE RSLRVLDGAV AVFDAVSGVE
                         KRQMTVKAAN ASLYHEYKGK PYLINLIDTP GHVDFQSKTI RALRVIDGAI VVVDAVEGVM
                         ERGITIKSSS VSLHFEMTSH EFLINLIDSP GHVDFSSEVT AALRVTDGAL VVIDCVEGVC
                         ERCITIKSTS ISMYYEINGN GFLINLIDSP GHVDFSSEVT AALRVTDGAL VVVDCVEGVC
                         ERGITITSAA TTAFWSGQYE PHRINIIDTP GHVDFTIEVE RSMRVLDGAV MVYCAVGGVQ
                         ERGITINAAS VSMVHEYKGK EYLINLIDTP GHVDFGGEVT RAMRAVDGVI VVVDAVEGVM
                         ARGITINAAN ASMVHEVDGK EFLINLIDTP GHVDFGGDVT RAMRAVDGTV IVVDSVEGVM
                         ---------- ---------- ---------- ---------- ---------- ----------
                         ERGITIDAAN VSMTHEYEDT NHLINLIDTP GHVDFGGDVT RAMRAVDGAM VVVDAVEGAM
                         ERGITIDAAN VSMTHEYEDQ NHLINLIDTP GHVDFGGDVT RAMRAVDGAL VVVDAVEGAM
                         ERGITIDAAN VSMTHEYEGD DHLINLIDTP GHVDFGGDVT RAMRAVDGAL VVVDAVEGAM
                         ERGITIDAAN VSMTHEWEGE NHLINLIDTP GHVDFGGDVT RAMRAVDGAL VVVDAVEGAM
                         ERCITIKSTA ISLFYELDGA GFLINLIDSP GHVDFSSEVT AALRVTDGAL VVVDCVSGVC
                         QRGITVKSAN ISLYHEYQGK PYVINLVDTP GHVDFSGHVT RSLRLMDGAI LVVDAVEGVM
                         QRGITVKAAN VSLYHEYKGK PYVINLIDTP GHVDFSGKVT RSLRVLDGAI LVVDAVEGVM
                         RRQMTVKAAN ISLYHEYEGK PYVINLVDTP GHVDFTGKVT RSLRMIDGAI VVVDAVEGVM
                         ARGITIKSTA ISMHYHVDKR DFLINLIDSP GHVDFSSEVT AALRVTDGAL VVVDCVEGVC
                         ARGITIFTSV VLLAF--EKE PYILQINDTP GHISFTGEVS RALRGSDGAI ILIDALEGVM
                         ERGITIFTTV VILSYEYRED TYLFQINDTP GHLSFTGEVS RALRGSDGAL ILVDALEGMM
                         ERGITIKTTG ISLHHIYPEG NYLINLQDTP GHVDFSGEVT AALRVVDGAL VVVDAVESVM
                         QRGITVKAAN VSLYHEVEGK GYVINLIDTP GHVDFSGRVT RSLRVLDGSI VVVDSVEGVM
                         QRGITVKAAN VSLYHEVEGK GYVINLIDTP GHVDFSGRVT RSLRVLDGSI VVVDSVEGVM
                         ARGITIDAAN VSMVHKYKDE DYLINLIDTP GHVDFGGDVT RAMRAVDGAV VVVCAVEGIM
                         QRGITIFAAN VSMVHTYEGN EYLINLIDTP GHVDFGGDVT RAMRAIDGAI VVVCAVEGVM
                         ARGITINAAN VSMVHEVGGE EYLINLIDTP GHVDFGGDVT RAMRAVDGAV VVVDAVEGTM
                         ARGITIYAAN VSMVHEYNGK EYLINLIDTP GHVDFGGDVT RAMRAIDGAV VVCCAVEGVM
                         ARGITIDASN VSMVHKVGDH EYLINMIDTP GHVDFGGDVT RAMRAVDGAV VVVDAVEGPM
                         ARGITIDASN VSMVHTYGGE EYLINMIDTP GHVDFGGDVT RAMRAVDGAV VVVDAVEGTM
                         DRGITIDSAN VSMVHEYNGE EFLINLIDTP GHVDFGGDVT RAMRAVDGAV VVIDAVEGTM
                         ARGITINAAN ASMVHRYGGK EYLINLIDTP GHVDFGGDVT RAMRALDGVI ILVCAVEGIM
                         ARGITIDSSN VSMVHTYDNE EYLINMIDTP GHVDFGGDVT RAMRAVDGAV VLVDAVEGTM
                         ARGITIDAAN VSMVHEYEGK EYLINMIDTP GHVDFGGDVT RAMRAVDGAV VVVDAVEGAM
                         ARGITIDSSN VSMVHTFDNE DYLINLIDTP GHVDFGGDVT RAMRAVDGAV VVVDAVEGTM
                         ERGITIDAAN VSMVHSYEDN EYLINLIDTP GHVDFGGDVT RAMRAVDGAV VVVCAVEGVM
                         ARGITIDASN VSMVHEYEGQ EYLINMIDTP GHVDFGGDVT RAMRAVDGAV VVVDAVEGTM
                         ARGITIDASN VSMVHEYNGK EYLINMIDTP GHVDFGGDVT RAMRAVDGAV VLVDAVEGTM
                         ARGITIDAAN VSMVHSYEGN EYLINLIDTP GHVDFGGDVT RAMRAVDGAV VVVCAVEGIM
                         ARGITIDAAN ISMVHKYNNE EYLINLIDTP GHVDFGGDVT RAMRAVDGAI VVVCAVEGVM
                         QRGITIYAAN VSMVHTYEGK DYLINLIDTP GHVDFGGDVT RAMRAIDGTI VVVCAVEGVM
                         ERGITIYQAN VTLHFTQKDK EFVINMIDTP GHVDFSGRVI RSLRAIDGAT VVCDAVEGIM
                         ERGITIYQAN VTLFFTQKEK EYVINMIDTP GHVDFSGRVI RSLRAIDGAT VVCDAVEGIM
                         QRGITIYQAN VTLLFQQKDK EYVINMIDTP GHVDFSGRVI RSLRAIDGAV VVCDAVEGIM
                         ARGITINAAN ASMVHEVDGK EYLINLIDTP GHVDFGGDVT RAMRAVDGTI IVVDSVEGVM
                         ERCITIKSTG ISMYFEHGKK PFLINLIDSP GHVDFSSEVT AALRVTDGAL VVVDTIEGVC
                         LRQMTVKAAN ISLYFEYGGK PYLINFVDTP GHVDFTGHVT RSLRVMDGGL VVVDAVEGVM
                         LRQMTVKAAN ISLYFEYGGK PYLINFVDTP GHVDFTGHVT RSLRVMDGGL VVVDAVEGVM
                         ARGITINAAN VSMVHNYEGK DYLINLIDTP GHVDFGGDVT RAMRAIDGVI IVVDAVEGVM
                         QRGITVKAAN ISLYHEYQGK PYVINLVDTP GHVDFSGKVT RSLRMIDGAI VVVDAVEGVM
                         ERGITITSAA TSVTHN---- GYHINLIDTP GHVDFTVEVE RSLRVLDGAV LVLCSVGGVQ
                         ERGITITSAA TTCRWQ---- DKVINIIDTP GHVDFTIEVE RSLRVLDGAV AVFDGVAGVE
                         ERGITIKSTA ISLYSEMDGN SFLINLIDSP GHVDFSSEVT AALRVTDGAL VVVDTIEGVC
                         RRGITVKSAN ISLYHEYKGK PYVINLIDTP GHVDFSAKTT RAMRVIDGAI LVVDAVEGVM
                         QRGITVKAAN ISLYHEIDGK GYVINLIDTP GHVDFSGRVT RSLRVLDGSI VVIDAVEGIM
                         QRGITVKAAN ISLYHEAEGK GYVINLIDTP GHVDFSGRVT RSLRVLDGSI VVVDAVEGIM
                         QRGITVKAAN ISLYHEAEGK GYVINLIDTP GHVDFSGRVT RSLRVLDGSI VVVDAVEGIM
                         QRGITVKAAN ISLYHEIEGK GYVINLIDTP GHVDFSGRVT RSLRILDGSI VVVDAVEGIM
                         ERGITITAAA ISTDWL---- GHHINIIDTP GHVDFTIEVE RSMRVLDGVI AVFCSVGGVQ
                         ERGITIKSTG VSMYYEYKQE PYLLNLIDSP GHVDFSSEVT AALRVTDGAL VVVDCVEGVC
                         ERGITIKSTG ISMFFEYTEN SYLINLIDSP GHVDFSSEVT AALRVTDGAL VVVDTIDGVC
                         ARGITINAAN VSMVHNYEGN DYLINLIDTP GHVDFGGDVT RAMRAIDGAI IVVDAVEGVM
                         LRQMTVKAAN VSLYHEWEGK PYVINLVDTP GHVDFTGHVT RSLRMMDGGI VVVDAVEGVM
                         ARGITINAAV ASMVHTFQGK EYLINLIDTP GHVDFGGDVT RAMRAVDGVI VVVDSVEGVM
                         LRQMTVKAAN ISLYFEYGGK PYLINFVDTP GHVDFTGHVT RSLRVMDGGL VVVDAVEGVM
                         KRQMTVKAAN VSLYHEYKGK PYVINLIDTP GHVDFQAKTT RALRVIDGAI VVVDAVEGVM
                         ERGITIQSAA TTCFWK---- GYRINIIDTP GHVDFTAEVE RALRVLDGAI AVFDATAGVE
                         ERCITIKSTG VSLYYTMVDN GFLINLIDSP GHIDFSAEVT AALRVTDGAL VVVDCIEGVC
                         LRQMTVKAAN ISLYFEYEGK PYIINFVDTP GHVDFTGHVT RSLRVMDGAL VVVDAVEGVM

                         TQTETVLRQS LEERVRPILF INKIDRLVKE LKLGPQEMMQ KLLDIIKSVN DLIDWMVNPT
                         TQTETVLRQA LEERVRPVLY INKIDRLIKE LRLTSSQLQD RLVEIIKDVN NLIDWKLNPA
                         PQTETVLRQA LKERVRPVLF INKVDRLINE LKLDGQQMMA RFEKIIKEVN KLIRWMVRVE
                         TQTETVIRQA LEERVRPILF INKVDRLIKE LKLPPEKIQQ RFVEIIKEVN NLIDWKLDPN
                         VQTETVLRQA LGERIRPVLT VNKMDRCFLE LQVDGEEAYQ TFSRVIENAN VIMAVQVYPE
                         PQTETVLRQA LKENVKPVLF VNKVDRLIKE LELTPQQMQE RLIKVITEVN KLIKWKIDVA
                         PQTETVWRQA TTYGVPRIVF VNKMDKIGAD FLYSVGTLRD RFEGIIDLVE NVAY------
                         PQSETVWRQA DKYNVPRIAY VNKMDRSGAD FFEVVRQMKA VFKGLVDLIK MKAI------
                         SQSITVDRQL KRYSVPRLAF VNKCDKTGAN PYNVKDQLRS KHIGVIDLVL MKAY------
                         TQTETVTRQA LEERVRPVLY INKIDRLVKE LKLGPEEMQK WLMNIISHFN QLVDWKVSIQ
                         TQTETVIRQA LGERVRPVLY INKIDRLVKE LKLPPEKIQE TLARIVREVN TLIDWKISFA
                         TQTETVVKQA MEEMVRPVLF INKIDRLIKE LRLPPQDIGN RILYITKEFN SLIDWKVSVN
                         PQSETVWRQA NKYGVPRIVF VNKMDRIGAN FYNVEDQIRN RFKGVIDLVT MKAL------
                         TQTETVTRMA LEELVRPVLF INKVDRLIKE LRLTPEKMQE TLASVVSNFN QLLDWKVSIQ
                         PQSETVWRQA NKYGVPRIAF VNKMDRMGAN YFGAIESMRE KFVGMVDLIS QKTL------
                         TQTEMYLRVA LEERVRPVLF INKIDRLIKE LRLSPTEIQQ RLVQIVRDVN TLIAWLLDPM
                         VQTETVLRQA VAERIKPVLF VNKVDRFLLE LQLNTEEAYL SFRRAIESVN VIVGVTVSPE
                         VQTETVLRQA LTERVKPIVI INKVDRVILE LKEEPEEAYQ SFCRSIENVN VLISVQVSPG
                         PQSETVWRQA NKYKVPRIAF VNKMDRMGAN FLKVVNQIKT RFTGVVDLVK MKAI------
                         PQTETVLRQA LRENVKPVLF INKVDRLIRE LEVTPEEMQK RLLKVITEVN KLIKWKLDVT
                         PQTETVVRQA LKERVKPVLF INKVDRLINE LKLNGDEMQK RFIKVITDVN KLITWLVNVK
                         ---------- ---------- ---------- ---------- ---------- ----------
                         PQTETVVRQA LREGVKPTLF INKVDRLISE LQEGPEEMQQ RLMSVIGDVN ELIRWTVSVE
                         PQTETVLRQA LREGVKPTLF INKVDRLISE LQEGPEEMQK RLLAVIQDVN DLIRWTVSVE
                         PQTETVVRQA LREGVKPTLF INKVDRLISE LQEGPEEMQE RLLSVIGDVN ELIRWTVSVE
                         PQTETVLRQA LREGVKPALF INKVDRLINE LQEGPEEMQK RLVDVISDVN ELIRWTVSVE
                         VQTETVLRQA IAERIKPVLM MNKMDRALLE LQLEPEELYQ TFQRIVENVN VIISIMIDPV
                         PQTETVLRQS LEERVRPILF INKVDRLIKE LKYTPQQIQQ RFIEIIKEVN NLIRWLLNPT
                         TQTETVLRQA LEELVRPLLF INKVDRLIKE LKLSPQEIQQ RIVQIIKDVN ERILWLLDPA
                         TQTETVLRQA LEERVRPLLF INKIDRLIKE LRLKPDEIKQ RFIEIIKEVN NLIEWILDPS
                         VQTETVLRQA LTERIRPVVF INKVDRAILE LQLDPEEAYQ GFVKTLQNVN VVVAVQVSPE
                         TQTETNIRLA VEEYCKPVLF INKVDRLISE LKLSPQDTFA KIDKITREAN ELIKWSVDFA
                         TQTETNIQLA VEERCKPVLF INKVDRLISE LRLEPEDVFG KLNIIASQVN NMIKWAISFK
                         VQTETVVSQA LQEHVRPVLY INKVDRLITE MRLKPEDAYE QFKKIIDQFN TLIQWQVDPL
                         TQTETVLRQS LEERVRPILF VNKVDRLVKE LKLGPQEMMQ KLMDIIKEVN NLINWSINPS
                         TQTETVLRQS LEERVRPILF VNKVDRLVKE LKLGPQEMMQ KLMDIIKEVN NLINWAINPT
                         PQTETVLRQA LKENVRPVLF INKVDRLINE LKLEGDELQN RFLKIIASAN KLIKWLARVE
                         PQTETVLRQA LRERVKPVLF INKVDRLINE LKLTPEELQS RFIKIINDIN NLIRWLVRVE
                         PQTETVLRQA LRENVKPILF INKVDRLINE LKIEKKDMPI RLAKVIDHVN KLVRWKLDAA
                         PQTETVLRQA LKEKVKPVLF INKVDRLINE LKLTPEELQG RFMKIIAEVN KLIEWLCDVV
                         PQTETVLRQA LKEGVHPVLF INKVDRLINE LKVNPQEMMI RLGKVIDKVN KLIKWKLDAM
                         PQTETVLRQA LKEGVRPVLF INKVDRLVNE LKVDEQEMQI RLAKVIDKVN KLIKWKLDAA
                         PQTETVLRQA LKEQVKPVLF INKVDRLINE LQVDSQEMQI RLGKLIDHVN KLIKWKVSAS
                         PQTETVIRQA LKERVRPVLF INKVDRLINE LKVTPEEMQK RFTTIITEVN RRIIWQVRPE
                         PQTETVLRQA LKEGVKPVLF INKVDRLINE LKVDEMEMQI RLGKVIDKVN KLIKWKLDAA
                         PQTETVLRQA LREGVRPVLF VNKVDRMINE LKVEKKEMAI RLGRVIDNIN KLIRWRLDAA
                         PQTETVLRQA LREHVRPVLF VNKVDRLINE LQVDSQEMQI RLGKVIDHVN KLIKWKVDAA
                         PQTETVLRQA LKENVRPVLF INKVDRLINE LKLDDAELQN RFVKIIAGVN KLIKWQVKIE
                         PQTETVLRQA LKEQVVPVLF INKVDRLINE LKVDEMEMQV RLAKVIDKVN KLIKWKLDAA
                         PQTETVLRQA LKERVKPVLF INKVDRLINE LQVDEMEMQI RLGKVIDKVN KLIKWKLDAA
                         PQTETVLRQA LKENVRPVLF INKVDRLINE LKLDASELQE RFVKIIANAN KLIKWQVRVE
                         PQTETVLRQA LRENVKPILF INKVDRLINE LKLSPEELQQ RFVKIITDVN KLIRWQVRVE
                         PQTETVLRQA LREKVKPVLF INKVDRLINE LKLTPEELQN RFMKIITDVN NLIKWLVNVM
                         TQTETVTRMA LEERVRPVLF INKVDRLIKE LRLTPEKMQE TLAGVVSSFN QLIDWKVSIQ
                         TQTETVTRMA LEERVRPVLF INKVDRLIKE LRLTPEKMQE TLAGVVSSFN QLVEWKVSIQ
                         TQTETVTRMA LEERVKPVLF INKVDRLIKE LRLTPEKMQA QLAEVVSNFN QLIDWKVSIQ
                         PQTETVVRQA LKEKVKPVLF INKVDRLINE LKLNAEEMQK RFVKIITDVN RLITWQVNVQ
                         VQTETVLYQA LGERIKPVLH VNKVDRALLE LQMEVEDIYQ TFARTIESVN VIISIQVYPE
                         TQTETVVRQA LEEYVRPVLF INKIDRLIKE LRLSPQEIQQ RILTIVKDFN ALIDWKIDPG
                         TQTETVVRQA LEEYVRPVLF INKIDRLIKE LRLSPQEIQQ RILSIVKDFN ALIDWKIDPG
                         PQTETVVRQA LREYVKPVLF INKVDRLIRE LKLTPQQMME RFSKIIMDVN RLIQWMVRVE
                         PQTETVLRQA LEERVRPILF INKVDRLIKE LKYTPQQIMQ RFVEIIKEVN SLIEWKIDPK
                         SQSITVDRQM KRYQIPRLAF INKMDRTGAN PRRVVEQLRE KFRGVVDLIE MVAY------
                         PQSETVWRQA DKYNVPRMCF VNKMDRMGAD FYRCVEMIKD RFKGIVNLIK MKAV------
                         VQTETVLRQA LGERIKPVVV INKVDRALLE LQVSKEDLYQ TFARTVESVN VIVSVQVYPA
                         TQTEMYLRAA LEERVRPVLF INKVDRLIKE LRLSPQEIQQ RFVQIIKEVN QLIAWQLDPA
                         TQTETVLRQS LEERVRPILF INKVDRLIKE LKLSSQEIQK RLIDLIIEVN NLIEWKIKPE
                         TQTETVLRQS LEERVRPILF INKVDRLVKE LKLSPQEMLN RLLDIIRQVN NLIDWMINPQ
                         TQTETVLRQS LEERVRPILF INKVDRLVKE LKLSPQEMLN RLLDIIRQVN NLIDWMINPQ
                         TQTETVLRQS LEERVRPILF INKVDRLVKE LKLSPQEIQK KLIDMIVEIN NLIEWKIKPE
                         PQSETVWRQA ERYQVPRIAF VNKMDRTGAN FFRVCQQIGD RFEGIVDLVR MKAY------
                         VQTETVLRQA MQEKIKPVLI VNKIDRSILE LKHDGETMYQ NFIRVIDMVN VIIDLLVQPD
                         VQTETVLRQA ISERVKPVLM VNKVDRALLE LQLPAEELYQ AFCRAIESVN VIVAIQVDPT
                         PQTETVLRQA LREYVKPVLF INKVDRLIKE LKLTPQQMQE RFVKVITDVN RLIRWLVKVE
                         TQTETVVRQA LSEYVRPLLY INKVDRLIKE LRLEPREIQQ RFVEIVKEFN ALIEWKVDFA
                         PQTETVIRQA LREHVKPVLF INKIDRLINE LRLNSDEMQK RFTKIITDVN RLISWQVSVQ
                         TQTETVVRQA LEEYVRPVLF INKIDRLIKE LRLSPQEIMQ RILTIVKEFN SLIDWKVDPG
                         TQTEMYLRVA LEERVRPILF INKIDRLIKE LRLSPNEIQQ RLIQIIKDVN ALIAWQLDPA
                         PQSETVWRQA DKYNVPRIAF MNKMDKVGAD FYMAVETLVT KFQGVIDLIK MKAI------
                         VQTETVLRQA LSERIKPVVI INKIDRSLLE LNAEPEDMYQ TYTKSIDMVN VIIAITVSPA
                         TQTETVVRQA MEEMVRPVLF INKIDRLIKE LRLSPNEIQQ RIVEIVKDFN NLIDWKVDPA

                         QGTVVFGSAK DKWGFTLPIV IDAYHEALLD AVIKFVPNPR DAQKYRIPKI WVKSMLNADP
                         AGNVAFGSAK DQWGITVPII IDAYHEALLD MVVKFVPNPK EAQKYRIPKI WGKAMLEADP
                         DGTVAFGSAY HNWAISVPFV FEHLHRIVLD MVIQHLPNPR EAQAYRIPKI WGQAMIKCDP
                         AGMVAFGSAK DKWGISVPQI IQAYHETLLD MVIKFVPNPR EAQRYRIPKI WGQAMLNADP
                         KGTVAFSAGL HGWAFTLTNI IATCSTALLE MMIFHLPSPH TAQRYRVENL YANAIRNCDP
                         NGSAAFGSAL YNWAVSVPSV YEHIYQVVLD MVIRHLPSPI EAQKERIAVI WGKAMVNCDP
                         -----LGTRS DAKEIPEEYL IEAVVQLVLD AVLDYLPAPT DVAAI----- --EIERHSSD
                         -----MGADY TVEEIPADLM LEKVVQTLLD YVCAFLPSPL DTENV----- --EEDRKPSD
                         ------GTEI IEKEIPSDLM LDTLVQLLLD AVTRFLPSPH DIKNT----- -KEIDLKIDN
                         GNSVAFGSAK DRWGFNFKMV YDAYSDAVLG MVVEHHPPPH VAQRYRIPKI WGKALLACDE
                         DNTVAIGSSK DRWGFTVKQV IDAFHEALLE MVISKHPPPH VAQKYRISKI WGRAMLDCDE
                         KGQVAFGSAL SKWGLTIPMI MDAYYRTLLT MIIEHIPPPD VAQKYRVPKL WGKALLDADP
                         -----KPTDY VEKEIPAELM IEAVVQPLLD AVVAYLPAPD EVANI----- --EVSVKSTD
                         DASVTFGSAK DKWAINVDVV IDAYADAVLG MVVKHHPPPH VAQKYRIPKI WGKALLACKD
                         -----LGAKW EEREIPEDLL LEELVQQLLD VIVKWLPSPL DRGNV----- --EVSLKPSK
                         KGQVAFGSAR DRWGLTIPLI VDVYHEAILD MVVKHIPNPR EAQRYRIPKI WVKYLMEADP
                         KGTVAFGSGL HGWGFTLGRL TRAIADAILS MIVTHLPSPL VAQKYRCANL YAVAIQKCDP
                         EGTVAFGSGL HGWAFTLEKL FNAIGVTLLE MIVLHLPSPV VAQKYRTSNL YAKAMANCDE
                         -----QGVTF EYEDIPADML IESAVQAMLD AVIDYLPSPV DVPAI----- -TPAERHASD
                         NGSVAFGSAL YNWAVSVPSV YEYLHVVVLD MVVKHLPSPI EAQKERIRTI WGQAMLNCDP
                         NGTVAFGSAY HNWALSVPAI VDLVHKVVLD MVTKNLPNPA VAQKYRIPQI WGKAMEKCDD
                         ---------- ---------- ---------- ---------- ---------- ----------
                         DGTVAFGSAL YRWGVSMPSI IELESDVVLD MVCEHFPNPL NAQPRRVPRI WAEGMRLVDP
                         EGTVGFGSAL YKWGVSMPSI MELESDVVLD MVCEHFPNPV DAQPMRVPRI WADDMRLVNE
                         DGTVAFGSAL YKWGVSMPSI IDLEADVVLD MVAEHFPNPI DAQPRRIPTV WAESMRLVDE
                         DGTVAFGSAL YKWGVSMPSI MELESDVVLD MVAEHFPNPL DAQPRRIPTV WARQMREVDD
                         LGTVGFGSGL HGWAFTLKQV FDAIGDALLQ MITIHLPSPV TAQKYRCELL YAMGIKSCDP
                         SGMVIFGSAR DKWGISIPMI IEAYHEALLD AVVKFIPNPR DAQRYRIPKI WGKAMLEADP
                         KGHVALGSAK DKWGITIPMI VEAYHETLLD MVVRWVPNPR EAQKYRVPRL WGKAMLNCDP
                         QGMVAFGSAK DAIGITVPMI IEAYHEALLD MVVRFVPNPK EAQMYRIPKI WGKALMEVDP
                         KGTVAIGSGL QAWAFSLTRI FDAVAETLLQ MIVAHLPSPK KAQAYRAEML YFMGIKNCDP
                         KSSVTVGSAK HGWGFTLEIV FAKYDEPLLR MVVDHLPDPV TAAKYRIPHI WGQALQKSDP
                         KNSIAIGSAK DGWAFTVEIV FQKYDDALLR MVIQHIPNPG TSQKYKIPAI WGQSLLNCDP
                         KGSVCFGSAM HRFGLSIPAI YQKTEKAVLD MAVKFCPSPI KAQKNRMKGA WGKSMLTCDE
                         LGNVVFGSAK DRWGFSIPMV IDAYNEALLD AVIKFVPNPV EAQKYRIPKI WAKAMLAADP
                         LGNVVFGSAK DRWGFSIPMV IDAYNEALLD AVIKFVPNPV DAQKYRIPKI WAKSMLNADP
                         DGSVAFGSAY HNWAINVPMI REACHDVLLG MVVDHLPSPD VSQRYRVPSI WGQGMINTDP
                         DGSVAFGSAY NNWAISVPFI IKYCHEVVLD MVIKHLPSPP EAQKYRIPHL WGKAMLNCDP
                         KGTVCFGSAL YKWAVSIPSV YDYCHSVLLD AVVHHLPNPL EAQKRRIPVI WGKDLMTANP
                         TGKVAFGSAY NNWAISVPYI IDYCHEVILD MAITHLPNPL QAQKYRIPNI WGKSMVACDP
                         KGNVAFGSAL YNWAISIPYV IDKCHAVLLD MVVTFLPNPL QAQGKRCHII WGKAMYACDS
                         KGTVAFGSAL YNWAVSVPFV FEKCHAVLLD MVVKHLPNPL QAQDRRIHII WGKAMVACDP
                         DGTVAFGSAL YNWAISVPMV YNYCYEAVND MVIRHLPNPI TAQPYRVSTI WGEQMTKAKE
                         DGSVAFGSAF HNWAVNVPYV YEYCHEILLS MAIEHVPNPL DAQKIRIPVI WGKSMMHCDA
                         EGTVAFGSAL YNWAVSVPFV YEKCCAVVLD MVVRHLPDPL DAQKRRVPII WGKSMLTCDP
                         NGSVAFGSAL YNWAISVPQV YDYCYVAVND MIIRFLPSPL EAQKNRIRVI WGKAMTACDP
                         AGTVAFGSAL YNWAISVPMV YDYCHEAVLD MVIHFLPNPI EAQKGRVKVI WGKAMTHANA
                         DGTVAFGSAY HNWAINVPEI IQYCEEVILG MVVEHLPSPK VAQEYRVPKI WGQGMIATDS
                         KGTVAFGSAL YNWAVSAPFV YNKCHAVLLD MVVKHLPDPF DAQKRRINVI WGKSMLTADP
                         NGTVAFGSAL YNWAISVPYV YEHCCEVVLD MVVSFLPNPK EAQPRRIGVI WGKGMITCDP
                         DGSVAFGSAY HNWAINVPII YKYCHQVLLG MVVEHLPSPA ESQAYRVPII WGQAMLKTDP
                         DGSVAFGSAY YKWAINVPMI IRYCHKVVLE MVVKHLPSPK EAQKYRVPKI WGQAMLNTDP
                         DGSVAFGSAY NNWAISVPFI IEYCHEVVLD MVIKHLPNPV EAQKYRIPNI WGKAMLNCDP
                         DASVTFGSAK DKWAFNVDIV IDAYADAVLG MVVKHVPPPH VAQKYRIPQI WGKALLACSD
                         DASVTFGSAK DKWAFNVDIV IDAYADAVLG MVVKHIPPPH VAQKYRIPQI WGKALLACSD
                         DASVTFGSAK DRWAINVDLV IDAYADAVLG MVVKHHPAPA EAVKYRIPQI WGKALLSCSD
                         AGTVAFGSAY NNWALSVPAI YDYVHKVVLD MVIKNLPNPR EAQKYRIPQI WGKAMLSCDD
                         KGTVSFGSGL QGWAFTLETL CQSIGDTLLE MIVTHLPSPA DAQKYRVENL YANAIRNCDP
                         KGQMALGSAL HKWGITIPMI VDAYYKTILS MIIEHIPPPN VAQKYRIPRL WGKALLEADP
                         KGQMAMGSAL HKWGITIPMI VDAYYKTLLT MIIEHVPPPN VAQKYRIPRL WGKALLEADP
                         DGSVAFGSAY YNWALSVPFI IDLTHVVVLD MVVRHLPSPI EAQKYRIPHL WGQAMLNCDP
                         KGNVAFGSAR DKWGFTVPMV IEAYHEALLD MVVKFIPDPR TAQRYRIPKI WAKAMMEADP
                         ------GEKV VTGEIPADLM LDSLVQPLLN AVTQYLPSPL DREIY----- -KKIELSPDP
                         -----LGAEY FEEDIPADML LDMVVQPLLD AIVDFLPSPI DIGIV----- --EKDFPISI
                         RGTVAFGSGL HGWAFTIRQL FTAIADALLE MIVLHLPSPV TAQAYRAEQL YCIAIKNCDP
                         KGQVAFGSAR DRWGFTVPMI VDLYHEAVLD MVVKFIPNPR EAQKYRLPKI WGKAMLETDP
                         LGNVVFGSAK DKWGFSVPMV VNAYHEALLD AVIKFVPNPR DSQKYRIPKI WAKAMINADP
                         AGNVIFGSAK DKWGFSLPMV IDAYNEALLD AAIKFVPNPI EAQKYRIPKI WAKAMLNADP
                         AGNVIFGSAK DKWGFSLPMV IDAYNEALLD AAIKFVPNPI EAQKYRIPKI WAKAMLNADP
                         LGNVVFGSAK DKWGFSVPIV VNAYHEALLE TVIKFVPNPR DAQKYRIPKI WAKAMINADP
                         -----LGTDI QEVPIPDSVL VESVVQLLLD AVVDYLPSPL EVPAI----- --VATRPAED
                         EGSVAFGSGK ECWAFTLTKL ANAVADTILE MMVIHLPSPR KAQQYRTSYL YAKAMKACDP
                         KGSVAFGSGL HQWAFTLKRL FEAIGDTVLE MIVLHLPSPF KAQQYRVDTL YATAIRTCDE
                         DGSVAFGSAY YNWALSVPYI IDLTHVVVLD MVVKHLPNPL EAQKYRIPHL WGQAMMNCDP
                         KGQVAFGSAL HKWGLTVPII IDAYYVALLD MVVEHIPNPR EAQKYRVPKL WGKAMLECDP
                         DGRVAFGSAY NNWAISIPAI VEYVHKIILN MVIRHLPDPK TAQSYRIKQI WGKAMINCDY
                         KGQVALGSAL HKWGITIPMI VDAYYKTLLS MIIEHIPPPN VAQKYRIPRL WGKALLEADP
                         KGQVAFGSAR DRWGFTIPMV VDVYHEAVLD MVVKFVPNPR DAQKYRIPKI WAKYMMDADP
                         ------GSVY EERDIPEELM LEKIIQPLLD AVIDYLPSPL DLPPV----- --VVYRKPDE
                         KGTVAFGSGL HSFGFTVTKL SRAISEALLE MIVLHLPSPV KAQAYRAETL YAKAIRACDP
                         KGQVALGSAL HKWGVTIPQI VDAYYKAILN MIVEHVPPPN VAQKYRIPKI WGKALLEADP

                         NGPIVMMIND MKVDPHVATG RVFSGTLRSG EEVWLVNAQK ILQVSIYMGQ LRELADEIPA
                         NGPVVFYVNA IHVEK-VATG RVFSGTLEPG KELYVVSQGR VLQVSLYMGP FRELTQRVTA
                         KGPVGMMITK IVMDPHVAVG RLFSGTLRRG QELYIVGMYR IQQLSMMVGP DRIPVDELDA
                         DGPLVFFIND VRIEK-VATG RVFSGTLRSG EEVYLLNASR LLQVSIYMGP FREVTKEIPA
                         NGPLMLYVSK MIPASDFAFG RVFAGKVSTG MKVRIMGPKS VQRTVIWMGK RQETVEDVPC
                         KGPVALMITK IVVEPQIAVG RLYSGTIRPG MELYIVDRNR IQTVGLYMGP RRVEVDEIPA
                         EEPFSALAFK VMTDPYLTFF RVYSGTLDSG SYVKNSTKER VGRILQMHAN SREEISTVYA
                         DEKTSALAFK IATDPYLTFF RVYSGKIEAG SYIYNSRSER VSRLFQMHSN KQNPVEVIGA
                         ELPTVALAFK L-EDGQLTYV RIYQGILKKG QELINSRTFK VGRLIRMHAN NTEDIEFGGS
                         KGPALMMVTT INVDPQVATG RLYSGTIKDG DEVYLIDAGR VQSVNIYMGN TREIVSVLPA
                         NGPTVMAVTD VRVDPQVATG RLFSGTISEG DSVIIVGRGR VQQVGVYMGP SREIVGSIPA
                         NGPLVIAISK INKDPHIATG RVFSGTIREG DEVYIIGQKK VLQTYLYMGP NRIIVPEVTA
                         DGEFAGLAFK IMTDPFLTFV RVYRGCLESG SYAYNSTKER IGRLLKMHSN KREEIKVLYA
                         DGPTIMMVVN MVLDKAVAIG RLFSGTIRDG QTVNIIDAGR VQSVNFFMGN QREQVGELGA
                         DGPLAALAFK IMTDPYITFI RIYSGTLKKG SAILNSTKER ISRLLEMHAN ERTDRDEFTV
                         NGPLVMLIND IRVDPHVATG RIYSGTLRPG EEVWLVNAQR VLQVSLYMGP YRELADEITA
                         NGPLMMYVSK MVPTSDYAFG RVFSGIIRTG QKVRIMGVKS IQRTVLMMGR KTEQIEDCPC
                         KGPLMMYVSK MIPTNDYAFG RVFSGTIRTG GKARICGPKN IQRTMLMMGR YTDPIDECPC
                         DEPFSALAFK IATDPFLTFF RVYSGVVNSG DTVLNSVKER FGRIVQMHAN KREEIKEVRA
                         KGPVALMITK IVADPHIAVG RLFSGTLKPG MDLYIIDRNR VQTVGLFMGP KRVEVEEVPA
                         NGPVSMMITK ILIDPHIAVG RVFSGIIRKG SELYVTGASK VQLLSMMVGP DRISIDEIAA
                         ---------- ---------- ---------- ---------- ---------- ----------
                         DGEVVFMVTD ISMDPHIATG RLFSGTLEKG QELYVSGTNR IQNVGLFMGG EREEVERVPA
                         DGEVVLMVTD IGVDPHIAAG RVFSGTLEKG QELYVSGTNR IQSVGIYMGG EREEVDRVPA
                         DGEVVLMVTD IGVDPHIAAG RVFSGTLEKG QELYVSGTNR VQSVGIYMGG EREEVDEVPA
                         DGEVVFMATD ISMDPHIATG RLFSGTIRKG QELYVSGTNR VQSVGVFMGG EREELDRVPA
                         KGPLMMYISK MVPTSDYAFG RVFSGLVSTG LKVRIMGPKP IQRTILMMGR YVEPIEDVPC
                         NGPLVYAISF MRVDPKVATG RIFSGTLRQG EEVWLINAAK VLQVSIYMGP DREVVDEIPA
                         EGPLVVFIND MRLDPHVATG RVWAGTATAG KEVWLVNAGK ILQVSIYMGP DREIVDYVTA
                         DGPLVFFVCD MRWDPHVATG RIFSGTLYSG QEVYLVNSQK VLQVGLYMGP YREVVDRIPA
                         AAPLMLYISK MVPTADFAFG RIFSGKVRSG QKVRIMGNKP VQRSVLMMGR YQEAVEDMPC
                         NGPLLGMITK IFLDPKTLIG RVFSGTLDQT DTIYLINSNR LKRLGVMEIT DLLDIARIPA
                         EGPLLGMITK IFIDPRTLIG RVFSGTLRKD DLLFLVNRHK IKRLGVMEIT DILEVPSIPA
                         NGPLMISLSK MFLQRAVAIG RIFSGSIKQG DKVTVFLPTN VQQVSILMGK DAEPVGKVIA
                         NGPVVMMITD MKVDPHVATG RVFSGTIKPG SEVWLVNAQK VLQVSIYMGQ FRELADEIPA
                         NGPVVMMITD MKVDPHVATG RVFSGTIRPG SEVWLVNAQK VLQVSIYMGQ FRELADEIPA
                         DSPLAVMITN VSIDKHIATG RVYGGTIEKG TEIFFVGSAR TQQVGVYMGP ERINTDKVPA
                         NGPLAGVITK IIVDKHVSVC RLFSGRIKQG DEVYMVNNAK IQQVSVFMGP ERIPVDSISA
                         NEEIVFMVTK ILTDPHVAVG RLFAGTLARG QELYISGTNR VQSVAISMGA DRVEVEKIPA
                         NGPLAGVVTK IIVDKHISAC RLFSGRIKQG DDLYLVGSAR AQQVSIFMGA ERVQVPSISA
                         NGPVAMMITD ISFDKHVATG RLFSGTLSRG QEVFISGTNR LQGVGIFMGP TRVEVDKIVA
                         NGPVCMMVTD ISFDPHVATG RLFSGTLRRG TECYIIGANR LAQVGIFMGA ERIEVEALPA
                         NGDLAFMVTD IRLDPHVATG RLFSGTFKRG MEVNISGSNR VQQVGIYMGS ERVEVERIPA
                         SGPVALMVTK IIVDPHVAMG RLFSGTLTRG QELWVSGMQR SQTVSLSVGA DRIPIDHMEC
                         NGPACLMVTD ISFDPHVATG RLFSGTLKRG TECYVMGTNR LTQVGIFMGA ERIEVEALPA
                         NGPVAFMVTK IKVDPHVATG RLFSGTLVRG MELHISGVNR IQQTGIMMGA ERIEVERIPA
                         EGDLAFMVTD ISVDPHVATG RLFSGSLTRG MEVFTSGSSR VQQVGIFMGP ERLEVDKIPA
                         TSPLAVMVTD VSIDKHIATG RVYGGSIEKG SEIFFVGSAR TQQVGVYMGP ERINTDSVPA
                         NGPIAMMVTD ISFDPHVATG RLFSGTLRRG TELYIIGSNR VQQVGIFMGP TRVEVEELPA
                         NAPSCLMVTD ISFDPHVATG RLFSGKLSRG NEMYVMGTNR LQQVGIFMGP TRVEVPELYA
                         EGPLAVMVTD VSIDKHVATG RVYGGAIEKG SEVFLVGSAR VQQVGVYMGP ERVNTDKVPA
                         EGPLAIMVTD VRIDKHIATG RIYSGTIKKG KEVYLVSSSR VQQVGVYMGP ERLNTEEVPA
                         NGPLAGVITK IIMDKHVSAC RLFSGRLRQG DEIYLVTSAR AQQVSVFMGP ERIQVDSVSA
                         DGPTIMMVVN MVLDPAVAIG RLFSGTIKDG QTVNIIDAGR VQSVNFFMGN QREQVGELGA
                         DGPTIMMVVN MVLDPAVAIG RLFSGTIKDG QTINIIDAGR VQSVNFFMGN QREQVGELGA
                         DGPTIMMIVN MVLDPAVAIG RLFSGTIKDG QTIQIIDEGR VQSVNFFMGN QREQVGELGA
                         NGPVSMMVTK IIIDPHIAVG RLFSGIIRKG SELYVSGATK VQVLSMMVGP DRIPIDEIAA
                         NGPLMMYISK MVPTSDYAFG RVFSGTVATG QKVRIQGPKN IQRTVLMMGR YTEQVQDVPC
                         NGPTVIAVSK VNKDPHIATG RVFSGTIREG DEVYIIGRKK VLQTYIYMGP SRIIVPYMPA
                         NGPTVIAVSK VNKDPHIATG RVFSGTIREG DEIYIIGRKK VLQTYIYMGP TRIIVPYMPA
                         KGKMVMVITK IIIDKHVATG RVWSGTVRSG QEVYLINSGR IQQVGIYMGP ERINMEAVPA
                         NAPVVFVVAD MRLDPKVATG RIFAGTLRPG VEVWLVNAQR ILQVSIYMGP DREVVDEIPA
                         DKPFVGMAFK IVEDPFLTFM RIYQGTIKKG EAYTNQRSER FSRIVRMHSE KRDEIDEAGP
                         VEPFSALAFK IMNDPFLTFI RIYSGKITSG ATVINTVKEK IGRMLLMHAN NREDIKEASA
                         KADLMLYVSK MVPTSDYAFG RVFAGTVKSG QKVRIQGPKA IQRVVLMMGR FVEPIDDCPA
                         NGPLVMLVND VRIDPHVATG RVFSGTLRAG EEVWLVNAQK VLQVSLYMGP YRELADEIVA
                         NGPIVMMIND MKVDPHVATG RVFSGTLRAG EEVWLVNAQR ILQVSLYMGA IRELAEEIPV
                         NGPIVFMITD MKVDPHVATG RVFSGTLRSG EELWLVNAQR ILQVSLYMGP TRELAEEIPA
                         NGPIVFMITD MKVDPHVATG RVFSGTLRSG EELWLVNAQR ILQVSLYMGP TRELAEEIPA
                         NGPIVLMISD MKVDPHVATG RVFSGTLRAG EEIWLVNAQR VLQVSLYMGP TRELAEEIPA
                         KAPLSALAFK VMADPFLTFV RVYSGVLEKG SYVLNSTKER ISRLIILKAD DRIEVDQLNA
                         KGPLMMYVSK MVPTADVAFG RVFSGTIATS QKVRILGPKT LQRTLIMQGR TTEYIPDVPC
                         GAPLCMYISK MVPTSDYGFG RVFSGTIATG QKVRILGPKN IQRTVIMMGR YTEQVADVPA
                         KGPMTMVVTK IILDKHVATG RVWSGTVKTG QEVYLINSAR IQQVGIYMGP ERINMEAVPA
                         DGPTVVAVSK ITVDPHVATG RVFSGTVTEG QEVYLLNAAK VLQVGLYMGP YREKTEQISA
                         KGPVAMMVTK IIIDPHIAIG RLFSGTVKKG TDLYISGAGK VQTLAMMVGP DRIPVDEITA
                         NGPTVIAVSK VNVDPHITTG RVFSGTIREG DEVYIIGARK VLQTYIYMGP SRIVVPYMPA
                         NGPLIMLVND VRVDPHVATG RVYSGTVRAG EEVWLVNAQK VLQVSLYMGL YRELADEITA
                         NEPFTALVFK VQVDPYLVYF RVYSGRLEKG SYVYNSTKER ISRIVFMHAD KREEVDYVRP
                         NGPLMLYVSK MVPTTDYAFG RVFSGTVATG QRVRVMGATN IQRTVLMMGR KVENLQDCPC
                         DGPTVIAVSK MNKDPHIATG RVFSGTIREG DEVYLINAKR VLQTYLYMGP NRIVIPEVPA

                         GNIAAVLGLD KARAGESFES LHYVSEPVVT IAVEPKNPKD LTKMIDALRK LTIEDPNLVV
                         GNIAAIMGID NLRAGEPFEQ LHYIAEPVVT IAIEPAKVQD LPKLVDSLRK LTIEDPNLVA
                         GNIPAIIGLK DAIAGSPFEP MKHYSEPVVT VAIEAKHTKD LPRLIEVLRT ISKADPSLKI
                         GNIGAVMGFE DVRAGEPFES LRYVSEPVVT IAVEPVKIQD LPKMIEALRK LTIEDPNLVV
                         GNTVAMVGLD QFITKNPIRA MKFSVSPVVR VAVQCKVASD LPKLVEGLKR LAKSDPMVVC
                         GNIVAVIGLK DAVAGSPFES IKHYSEPVVT MAIEAKNPRD LPKLIEVLRK LAKEDPTLHI
                         GDIAAAVGLK DTTTGDILES M-EFPEPVID VAIEPKSKAD QDKMGIALAK LAEEDPTFRT
                         GDIGAGVGFK DIHTGDVLES M-DFPEPVIG IAVEPKTQKD MDKLSNGLAK LAEEDPTFTV
                         GDIVALFGI- ECASGDSMTS M-FIPDPVIS LSVKPKDKKS ADNMAKALGR FTKEDPTFKT
                         GNIPALLGLD YAIAGEAFES IKYVSEPVVT IAVEPKHPKD LPKLVEGLRT ITVEDPNLIV
                         GNIPAVLGLA DVRAGDPFES LKYVSEPVVT ISVEPKYSRD LPKLVEFLNK LTIEDPTLVT
                         GNIVALMGVD EARAGDPFEK MRYVSEPVVT VAIEPKNPND LAKLVEGLRD LVIEDPTLSL
                         GEIGAVVGLK DTLTGDILER M-DFPDPVIS VAVEPKTKAD QEKMSIALNK LAQEDPSFRV
                         GNIPALIGLA DSRAGNVFEG VSYVSEPVVQ IAVEPKHPKD LPRLVEVLKQ LTIEDPNLVV
                         GDIGACVGLK FSVTGDVLER I-EAPEPVID MAIEPKSKGD REKLAQALSA LSEEDPTFRV
                         GNIAAALGLE KARSGEPFEK LKMITESVVT VAIEPKNPQQ TTKLIDALYK LHLEDPSLIV
                         GNIVGLVGVD QFLVKSNIRV MKFSVSPVVR VAVEPKNPSD LPKLVEGLKR LAKSDPCVLC
                         GNVIGLVGVD QYLLKSIIKD MKFSVSPVVR VAVETKNPSD LPKLVEGMKR LSRSDPLCLC
                         GDIAAAIGLK DVTTGDILER M-EFPEPVIS IAVEPKTKAD QEKMGLALGR LAKEDPSFRV
                         GNIVAVVGLR DAAAGSPFES IQHFSEPVVT MAIEAKNPRD LPKLIEVLRK LAKEDPTLQV
                         GNIAAVVGLK GAIAGSDFEP MSHYSDPVVT LAIEAKHTAD LPKLIDVLRS VSKADPSIQV
                         ---------- ---------- ---------- ---------- ---------- ----------
                         GNIAAVTGLR DAIAGSPFES IEHISEPVIT KSVEAKSMDD LPKLIETLRQ VSKEDPTIQI
                         GNIAAVTGLK DAIAGSPFES IEHISEPVIT KSVEAQNMDD LPKLIETLQQ VAKEDPTIQV
                         GNIAAVTGLK DAIAGSPFES IDHISEPVIT KSIEAQNMDD LPKLIETLRQ VSKEDPTISI
                         GNIAAVTGLR DAIAGSPFES IEHISEPVIT KSVEAERMDD LPKLIQTLQQ VAKEDPTIRI
                         GNIVGLVGVD QFLVKTNMRV MKFSVSPVVR VAVEAKNPAD LPKLVEGLKR LAKSDPMVQC
                         GNIGAALGLE DARAGEPFEQ LKYVSEPVVT VAIEPKDPKD LPKLIDALYK LSIEDPTLQV
                         GNIVAMLGLD DARAGEPFEQ LHYVSEPVVT VAIEPKNPRD LPKLIEALRT LSIEDPNLKV
                         GNIAAVLGPD LARSGEPFER MRYISEPVVT MAIEPKKTTD LTKLMDALKK MSIEDPNLIV
                         GNVVGLVGVD KYIVKSPLRD MKYSVSPVVR VAVEAKNPSD LPKLVEGLKR LAKSDPLVVC
                         GNLFALFGFI -CPSGESFEK IQYACEAVVS RSIKPKDPHE IDKLDDVVGK WIKADPTAEY
                         GNLFAIFGFV -CPAGEGFEK ISYAAEPVVS RAIAAKKAAD MSKLGEVVST WIMADPTASY
                         GNIVALVGLR GAVSSAPFKS LTFAVEPVVT IALETKNPKE LPKLVEGMKL IELVDPSLKT
                         GNIAAVLGLE RARSGESFEK LHYVSEPVVT IAVEPKNPKD LTKMIDALRK LSIEDPNLVV
                         GNIAAVLGLE RARSGESFEK LHYVSEPVVT IAVEPKNPKD LTKMIDALRK LSIEDPNLVV
                         GNIVAITGAR NAMAGEPFEG IEHISEPVVT VAVEAKNTKD LPKLIEVLRQ VGKEDPTVRV
                         GNICALVGLK EASAGEPFEA ITHISEPVIT VAIEAKNTKD LPKLIEVLRQ VAREDPTVKV
                         GNIAAVTGLR DAIVGSPFEA IKHVSEPVMT VAVEAKNMKD LPKLVEALRQ VAKEDPTVKV
                         GNICALTGLR EATAGEGFES LTHTSEPVIT VAIEAKNTKD LPKLIEILRQ IAREDNTVRV
                         GNIAAVTGLS DAIVGSPFES LKHYSEPVMT VAVEAKNMKD LPKLIEVLHQ VGKEDPTVRI
                         GNIAAVTGLK DAIVGSPFES LKHYSEPVMT VAVEAKSMKD LPKLVEVLRQ IAKEDPTVQV
                         GNIAAVTGLK DAIVGSPFES IKHVSEPVVT VAVEAKHMKD LPKLVEVLRQ VNKEDPTLNV
                         GNIVAVAGLK DAMAGSPFEK ISHYTEPVVT VALEAKHMKD LPKLVEVLRT VAKADPSIQV
                         GNIAAVTGLK DAIVGSPFES LKHYSEPVMT VAVEAKNMKD LPKLVTVLRQ VAKEDPTVNV
                         GNIAAVTGLR DAIVGSPFEI IKHVSEPVMT VAVEAKNMRD LPKLIEVLRQ TAKEDPTLQI
                         GNIAAVTGLK EAIVGSPFES IRHVSEPVVT VAVEAKHTKD LPKLIEVLRQ VAKEDPTLQI
                         GNIVAITGAR GAIAGEPFES LEHISEPVVT VAVEAKNTKD LPKLIEVLRQ VGKEDPTLRV
                         GNIAAVTGLK DAIVGSPFEA LTHYSEPVMT VAVEAKNMKD LPKLVEVLRQ VAKEDPTLVI
                         GNIAAVTGLK DAIVGSPFES LEHYSEPVVT VAVEAKNMKD LPKLVDVLRQ VAKEDPTLRV
                         GNIVAITGAK NAVAGEAFEG LEHISEPVVT VAVEAKNTKD LPKLIEVLRQ VGKEDPTVRV
                         GNIVAITGVK NALAGEAFES LEHISEPVVT VAVEAKNTKD LPKLIEVLRQ MAKEDPTISV
                         GNICAITGLK EATAGEPFEA ITHVSEPVIT VAIEPKNNKD LPKLIEVLRQ IAREDNTVKV
                         GNIPALLGLT EARAGNMFEG VKYVSEPVVQ VAIEPKHPKD LPKLVEVLKQ LTIEDPNLVV
                         GNIPALLGLT EARAGNMFEG VKYVSEPVVQ IAIEPKHPKD LPKLVEVLKQ LTIEDPNLVV
                         GNIPALLGLT EARAGNMFEG VKYVSEPVVQ VAIEPKHPKD LPKLVEVLKQ LTIEDPNLVV
                         GNIVAIIGLK GAIAGSPFEP MTHYTDPVVT LAIEAKHTAD LPKLIDVLRT ISKADPSIQV
                         GNTCCLVGVD QYIVKSNIAD MKYSVSPVVR VAVKPKDSKQ LPKLVDGLKK LAKSDPLVLC
                         GNIVALMGVD EARAGDPFEK MRYISEPVVT VAIEPKNPAE LARLVEALKD LVVEDPTLDL
                         GNIVALMGVD EARAGDPFER MRYISEPVVT VAIEPKNPAE LARLVEALKD LVIEDPTLDL
                         GNIVAVTGLR DAMAGEPFEA LHYVSEPVVT VAIEAKNVKD LPRLIEALRQ LAKEDPTLHV
                         GNIAAALGLD EARAGEPFER LRYVSEPVVT VAIEPKNPRD LPKLIEALKL LSIEDPNLVV
                         GDIIAVMGI- DCASGDTLES M-YVPEPVIK IAVNPLNRGD GDKMSKALQR FRKEDPTFSV
                         GDIVALAGLK DTSTGDVLER M-EFPEPVIE LAVEPKSTAD QEKMGLALSR LAAEDPSFRV
                         GNIIGLVGID QFLLKTNMKV MKFSVSPVVQ VAVEVKNAND LPKLVEGLKR LSKSDPCVLT
                         GNIAAVLGLD KARAGEPFEK LRMISEPVVT VAIEPKNPRD LPKLIDALHK LSIEDPSLVV
                         GNIAAALGMD AARSGESFEK LHYISEPVVT ISVEPRNPKD LTKMIDALRK LSIEDSNLVV
                         GNIAAVLGLD RARSGESFER LHYISEPVVT IAVEPKNPKD LTKMIDALRK LSIEDPNLVV
                         GNIAAVLGLD RARSGESFER LHYISEPVVT IAVEPKNPKD LTKMIDALRK LSIEDPNLVV
                         GNIAAALGLD QARSGESFES LHYVSEPVVT ISVEPKNPKD LNKMIDALRK LSIEDPNLLV
                         GDLGAVLGLK DTLTGDILES L-FVPQPVIS VAVEPKTKQD MDKLSKALQS LSEEDPTFRV
                         GNTVGLVGVD QFILKTTIRS MKYSVSPVVR VAVNVKNAGD LPKLVDGLKK LSKSDPLVIC
                         GNTCALVGVD QYLLKTTIKS MKFSVSPVVR CAVEPKNSAD LPKLVEGMKR LSKSDPMVLC
                         GNIVAVTGLR DAMAGEPFEA LHYTSEPVVT VAIEAKNVKD LPKLVEALRQ LAKEDPTLHV
                         GNIVAMLGLD KARAGEPFEH LAYVAEPVVT IAVEPKKSSD LPKLVDVLRK LAIEDPTLKV
                         GNIAAIVGLK GAIAGAPFEP MIHYSEPVVT LAIEAKHTAD LPRLIEVLRD ISKADPSIQV
                         GNIVALLGTD DARAGDPFER MKYISEPVVT VAIEPKNPAD LARLVEALKE QVIEDPTLEV
                         GNIAAVLGID KARSGEPFEK LRMITESVVT VAIEPKNPSQ LTKLIDSLHK LSIEDPSLII
                         GDIAAGVGLK VSQTGDILEK I-DFPEPVIS LAVEPVTKAD EEKLVKALLA LSEEDPTLQV
                         GNTIGLVGID QYLVKSPIKA MKFSVSPVVR VAVEPKIAQD LPKLVEGLNR LAKSDPCVQV
                         GNIVALLGVD DARAGEPFER MKYISEPVVT VAIEPKNPND LAKLVEGLKE LTIEDPTLSL

                         KINEETGEYL LSGMGFLHLE VSLLLKDNGI EVNTSPPIVV YRESIRFEGK SPNKHNKFYI
                         KINEETGEYL LSGMGQLHLE IALMLKEIGL EVKASQPIIV YRESVRFEGK SPNKHNRFYL
                         EINQETGEHL LSGMGELHLE VTIRITHEKV EVITSPPIVV YRETVDFEGK SPNKHNKFYI
                         KINEETGEYL LSGMGPLHLE IALMLREKGV EVKASPPIVV YRETVRFEGK SPNKHNKLYI
                         -TMEESGEHI VAGAGELHLE ICLDLQDDGA EIIKSDPVVS FRETVCVMSK SPNKHNRLYM
                         TLNEETGEHL ISGMGELHLE VKVKIRRDKL DVITSPPIVV FRETVTVEGK SPNKHNRFYI
                         QTNPETGQTI ISGMGELHLD IIVRMKREKV EANVGAPQVA YRETFRRQSG GRGQFGHVWI
                         KTDEQTGQTV ISGMGELHLD IIIRLKREKV ECNQGKPQVN YKEAITKQSG GRGKFADIIV
                         YVDIESNETI IQGMGELHLE VYIRMKREKA EVETGMPQVA YRETITKQSG GAGQFGRVAG
                         KINEETGETL MAGMGVLHLE IATLLQEKGL EIVTTQPLIN YRETIRIMSK SPNKHNKIFM
                         VVRPETGEYL ISGMGTLHLE IALWIQKAGL EVVSGRPIIL YRESVQFEGK SPNRHNRIYT
                         KIDEETGQIL LSGVGTLHLE IATLLKDRGL DFVVSQPLVR FRETVRFEGK SPNKHNRLYI
                         STDEESGQTI ISGMGELHLE IIVRMLREKV EAEVGQPQVA YRETIRKQSG GRGQYGHVFL
                         KIDEESGETI VSGMGVLHLD VATRIQDAKV EIITSEPLIN YRETVSVMSK SPNRHNKIFM
                         STNEETGQTI ISGMGELHLD ILRRMIRERV EANVGKPQVS YKETITKQSG GRGQYAHVCL
                         KINEETGEYL LSGVGTLHIE IALLLKDLGL EVVTSPPVIV YRETIRFEGK SPNKHNKFYI
                         -YSEESGEHI VAGAGELHLE ICLDLAEDGI EIKTTDPVVS FRESVSCLSK SPNKHNRLFM
                         -YTEESGEHI VAGAGELHLE VCLDLQEDGV PLIVTEPVVS FRETITCLSK SANNQNRLFM
                         WTDEESNQTI IAGMGELHLD IIVRMKRENV EANVGKPQVA YRETIRKQSG GRGQYGHVVI
                         TLNEETGEHL ISGMGELHLE VKVKIRREGL EVVTSPPIVV FRETVTVEGK SPNKHNRFYI
                         DINQETGEHL ISGMGELHLE ITMRIKNDHV DVVTSAPLVV YRETVDFEGK SPNKHNRFYF
                         ---------- ---------- ---------- ---------- ---------- ----------
                         TINEDTGEHL ISGQGELHLE VITRIERNGI PVNTGEPIVV YREAIRVEGI SPNRHNRFYL
                         EINEDTGEHL ISGQGELHLE VIGRIERNGI PINTGEPIVV YREAPQVEGR SPNNHNRFYI
                         EINEDTGEHL ISGQGELHLE VQTRIERNGI PVTTGEPIVV YRETPTVEGV SPNRHNKFYI
                         EINEDTGEHL ISGQGELHLE VITRIRDNGI PVRTGEPIVV YREQVQVEGV SPNRHNKFYI
                         -IIEESGEHI IAGAGELHLE ICLDLEEDCI PIKKSDPVVS YRETVSCLSK SPNKHNRLYM
                         KINQETGEYL LSGMGPLHIE IAVWLKENGL EVKTSPPIVV YRETIRFEGK SPNKHNKLYI
                         TINQETGEYL LSGMGMLHIE IALQLKEVGL EVKVSPPVIT YRETVRVEGK SPNKHNKLYI
                         KINEETGEYL VSGMGHLHLE IVLLLKERGL EVETSPPTVV YRETARFEGK SPNKHNRLYI
                         -SIEESGEHI VAGAGELHLE ICLDLQEDGA PLKISEPVVS FRETVTCLSK SANKHNRLFC
                         RRDEESGEFV LSGIDPLQIE ILTRINN-QV EIIIGEPIIV YREKITYHTK SANTHNRILL
                         EMDPKTKKIV LQGIDPLQIE ILIRIDE-QV SLNVSDPVIV HRETITFTTK SNNSHNRITL
                         KIDEETGEYL LSGTGELHLE IAIDLQDMKL DVKQSEPIIT FRESCEALAK SPNKHNRLFV
                         KINEETGEYL LSGMGFLHVE VSLLLKDNGV DVVTTPPIVV YRESVRFEGK SPNKHNKFYI
                         KINEETGEYL LSGMGFLHVE VSLLLKDNGV DVVTTPPIVV YRESVRFEGK SPNKHNKFYI
                         EINEETGEHL ISGMGELHLE IITRIN-EGV EIETSAPIVV YRETIGVEGK SPNKHNRYYL
                         EINEETGEHL LSGMGELHIE IITKIERDGI PVEVGQPIVV YRETVTVESK SPNKHNKLYF
                         EINEETGEHL ISGMGELHLE IVTRITRDGI EVITSEPIVV YRETVIIEGK SPNKHNRFYV
                         EINEETGEHL ISGMGELHIE VITKIGRDGI EVDVGEPIVV YRETITIEGK SPNKHNKLYM
                         NINEETGEHL IAGMGELHLE VVTRIKRDGV EIVTSPPIVV YRETVSVEGK SPNRHNRFFM
                         SINEETGEHL ISGMGELHLE IITRIKRDGV DILTSPPIVV YRETITVEGK SPNRHNRFYI
                         TLNEETGEHL LSGMGELHLE VIGRIERDGV EISTSPPIVV YREAVQVEGK SPNRHNKFYI
                         EINNETGEHL MSGMGELHLE ITTRIVNDKV EIKSSPPIVV YRENVRFEGK SPNKHNRFFV
                         TINEETGEHL ISGMGELHLE IITRIERDGV EIVTSPPIVV YRETITVEGK SPNRHNRFYI
                         TINEETGEHL MAGMGELHLE IVARIQRDGV EIKTSPPIVV YRESVTVEGK SPNHHNRFYI
                         TLDEETGEHL MAGMGELHLE VIARIERDNV EITTSKPIVV YRETIKIEGK SPNRHNRFYI
                         EINEETGEHL IAGMGELHLE VIIRIN-DGL EVETSEPIVV YRETIAVEGK SPNKHNRFYI
                         TINEETGEHL ISGMGELHLE IITRIKRDGV EIVTSEPIVV YRETATIEGK SPNRHNRFYV
                         NINEETGEHL ISGMGELHLE IITRIKRDGV EIITSEPIVV YRETITVEGK SPNRHNRFYF
                         EINEETGEHL ISGMGELHLE IIARIN-EGV EIETSEPIVV YRETVAVEGK SPNKHNRFYI
                         EINEETGEHL VSGMGELHLE VIARIK-EGV DIETSEPIVV YRETVTVEGK SPNKHNRFYI
                         EINEETGEYL ISGMGELHIE VITKIGRDGI EVEVGNPIVV YRETVTVEGK SPNKHNKLYF
                         KIDEESGETL VAGMGVLHLD VATRIQDAKV EIITSEPLIN YRETVKIMSK SPNRHNKIFM
                         KIDEESGETL VAGMGVLHLD VATRIQDAKV EIITSEPLIN YRETVKIMSK SPNRHNKIFM
                         KIDEESGETI VAGMGVLHLD VATRIQDAKV EIVTSEPLIN YRETVKIMAK SPNRHNKIFM
                         DINQETGEHL ISGMGELHLE VTIRIKNDKV DVVTSEPLVV YRETVDFEGK SPNKHNRFYF
                         -TTDESGEHI ISGCGELHIE ICLDLKDEQI DFIVSDPVVS YRETVTCLGK SPNKHNRLFM
                         KIDQETGQIL LSGVGTLHLE IATLLKERKT EFTVSPPLIR FRETVRWEGK SPNKHNRLYF
                         KIDQETGQIL LSGVGTLHLE IATLLKERKV EFSVSPPLIR FRETVRWEGK SPNKHNRLYF
                         KIDEETGQHL LSGMGELHLE VKLKLQKDGI EVDVSEPIVV YRESITVEGK SPNKHNRFYV
                         KINQETGEYL LSGMGPLHIE IALSLKENGL EVKTSPPIVV YRETIRFEGK SPNKHNKLYI
                         YTDEETNEIL ISGMGELHLE IYIRIRREGV EIEVGAPKVS YRESPTKQTG GSGQYAHIVG
                         STDHETGQTV IKGMGELHLE IIIRMRREKV EANIGAPQVA YRETITKQSG GAGQFARVKI
                         -YMSESGEHI VAGTGELHLE ICLDLEHDGV PLKISPPVVA YRETVEALSK SPNKHNRIYL
                         RINEETGEYL LSGMGPLHIE IALFLKENGL DVIASQPIIV YRESIRFEGK SPNKHNKLYI
                         KINEETGEYL LSGMGFLHLE VSLLLKENGL DVVTTPPIVV YRESIRFEGK SPNKHNKLYI
                         KINEETGEYL LSGMGFLHLE VSLLLRENGI DVVTTPPIVV YRESIRFEGK SPNKHNKFYL
                         KINEETGEYL LSGMGFLHLE VSLLLRENGI DVVTTPPIVV YRESIRFEGK SPNKHNKFYL
                         KINEETGEYL LSGMGFLHLE VSLLLKENGV DVVTSPPIVV YRESIRFEGK SPNKHNKLYI
                         SVDPETNQTV IAGMGELHLE ILVRMLREKV EANVGAPQVA YRETIRRQSG GKGQYGHVVI
                         -TTEESGQHI IAGCGELHIE ICLDLEEDNC PIIKSDPVVT YKETVTCMSK SANKHNRIYA
                         -YTEESGEHI IAASGELHLE ICLDLQQDGT EVKVSDPVVS FRETCQCLAK SANKHNRLFV
                         KIDEETGQHL LSGMGELHLE VKLRLKTEKL DVEVSPPIVV YRESVTVEGK SPNKHNRFYI
                         YINQETGEYL LSGVGTLHLE ITLELKQRGI EIVTSPPIVR YRETVRFEGK SPNKHNKLYF
                         DINQETGEHL ISGMGELHLD VTLRIKNDKV EVETSDPIVV YRETVEFEGK SPNKHNRFYF
                         KIDQETGQIL LSGVGTLHLE IATMLKERKI DFTVSQPLIR FREAVRFEGK SPNKHNRLYF
                         KINEETGEYL LSGVGTLHIE IALLLKDLGL EVVSSQPVIV YRETVRYEGK SPNKHNRFYI
                         RVDKETGETI ISGMGELHLE IVVRLKREGV NVRVGQPQVA YRETIKRQTG GRGQYGHVIL
                         -THEETGEHI IAGAGELHLE ICLDLEEDGV PITRSPPVVS FRETVQCMSK SANKLNRLMC
                         KIDEETGQVL LSGVGTLHLE IATLLKERKL DFTVSQPLVR FRETVRFEGK SPNKHNKLYI

                         SVEPLNEQTI ELITNGEMAK ILRDADWDYD EAKRIIAVVN LFVDMTSGIQ HLREIMDTLL
                         SVEPLNDETI DLIHRGDRAK ILKEAGWDYD EARRIWAIIN VFVDMTSGVQ YLKDVKDTII
                         EVEPLEESVV QAIVDGDLAK RLEELGMNRD EAKKVEAIPN ILLDMTWGVQ YLNETMELVK
                         SVEPLNEETI TLIQNGDRAR ILADAGWDYN EARKIWAIIN VFVDKTAGVQ YLREVKDTII
                         EARPMEEGLA EAIDDGIRSK ILAEFGWDKD LAKKIWAFPN MVVDMCKGVQ YLNEIKDSVV
                         VVEPLPEKVI QMFKEGERRR LLQEAGLTSE EAAGAEEYGN LFCDVTKGIQ YLNETMELIL
                         EFEPNEEG-- ---------- ---------- --------GF EFENAIVGGV VPREYIPAVQ
                         KIGPVDEDFK E--------- ---------- --------GL QFIDEVKGGN IPKEFIPSVQ
                         FMEPLDKE-- ---------- ---------- --------TY EFVNLIKGGV IPTEYIPSCD
                         RVEPLPDDIL EMIRTGEMAK LLRDKGWSAD EARSVAAIGN MLVDETKGVQ FLQESMDSIR
                         RVEPLEPEII ELIRKGQVAK ILREHGWDAD EARNVWTIGN ILVDATKGAQ YLQESKMMIL
                         SVEPLDEESI SLIQYSERAR ILREANWDTD EARGIWAIIN VLIDKTSGIQ HLREIRDYIV
                         RLEPLEPG-- ---------- ---------- --------GY EFVNDIKGGV IPKEYIPAVD
                         RVEPLEPTIG DMLRSGEMAD LLKEQGWDTD TVKRVMKLGN VMINGTKGVQ FVQESTDSIN
                         EIEPNEPG-- ---------- ---------- --------GN EVVSKIVGGV IPKEYIPAVI
                         SVTPLNEETL RLLSEGERAK ILREAGWDAD EARRIMAILN ILIDMTTGVQ YLREVKDTII
                         KASPISMELQ DLIEAGARAN YLADHEWDKN DAMNIWSFAN LLVNVTKGVQ YLNEIKDSFV
                         RAFPFAEGLA EDIEAGERAK FLSEYGWDVD EARKIWCFPN LFVDVTKGIQ YLNEVKDSIV
                         DMYPLEPG-- ---------- ---------- --------GY EFINDIKGGV IPGEYIPAVD
                         VVEPCPPEVI RVFKEGTKRK ILTEAGLSGE EAAGVQEYGN IFVDVTKGLQ YLNETMELIL
                         KVEPLPEGVV QAILEGAVMA ILEEAGLDHN EARGLVSIAN LLLDMTKGIQ YLDETMELLI
                         ---------- ---------- ---------- ---------- ---------- ----------
                         TAEPLSEDIV DQIRLGERRE ALQEAGMDKD TSQNVEHITN VLIDDTKGIQ HLNETMELVI
                         SIEPLGEDIV ETIKMGERRE ALQEAGMDKD DSQNIEHITN ILLDETKGIQ HLNETMELVI
                         TVEQLSDDVL EEIRLGERRE VLQEAGMDKE TSQDVENIRN IFIDDTKGIQ HLNETMELVV
                         TAEPLSQDIV DSIKLGERRE ALQEAGMDKD TSQNVEHITN ILIDDTKGIQ HLNETMELVI
                         KARPFPDGLA EDIDKGQRAR YLAEYEWDVA EARKIWCFPN ILTDITKGVQ YLNEIKDSVV
                         SVEPLDEETI KLIQSGERAK ILKEAGWDYD EAKRIWAIIN VFVDKTTGVQ HLREVKDTII
                         TVEPLEKEVI EMIQKGERAK VLRDVNWDAD TARRIWAVFN IFIDKTVGVQ HLREVKDTIL
                         SIEPMNEDTI RLIQQGKRAK ILRDAGWDYD EARRIWAIIN VFIDKTSGIQ YLREVRDTII
                         RGAPLTEELA LAMEEGVRAR FLADYEWDVQ EARKIWCYPN VVVDVTKGVQ NMAEMKDSFV
                         YLEPLDETTE KLIDAGERAQ ILREAGWDAK EARRIVDVGS LLVNGTSGLQ RFDRVKSYLS
                         YVERIPDGVA QALREDERAR TISEEQWDNK FARGYWAHTN MLIEDSKGVQ RLDRIKEFII
                         TAKVLEEGII DAIENKKVAA ILRDGGWETQ ISRKLWGMPN VFVDGTKGVQ YLREVKDYIV
                         SVEPLNDKTI ELISNGEMAK ILRDADWDYD EAKKIVAIVN VLIDATSGVQ HLREIIDTLL
                         SVEPLNDKTI ELISNGEMAK ILRDADWDYD EAKKIIAIVN VLIDATSGVQ HLREIMDTML
                         DIEPLPDEMF AAIQDGENAA TFAEYGLTKD ESKKVWDVRS VFINMTRGIQ YLDEIKELLL
                         VVEPLEESVL QAYKEGKIVQ ELIKAGMDPE EAKRVMCIGN VLINMTRGIV HLDEVKELII
                         HIEPLEQPIF DAIKNGDRRK MLESLGMNKD EAKGVTHVTN MLIDQTKGIQ YLKETMELII
                         IAEPMDESVY AAYVEGDGEA RLVEAGLEKE QAKRVMSIGN MIVNMTRGIV QLDEARELII
                         SVEPMPEAIL NAIQSNARRD ALVALGMDKD EAKSVKDISN MFIDCTKGIQ YLNETMELII
                         ELEPMDPAIV KMILDGERRD ALVAAGMDKD EAKNVKAITN MFIDMTKGIQ YLNETMELVL
                         EVEPLEPEVI DLIRSGERRN KLMEAGMDKE EAKGLVDISN IYLDQTKGIQ HLNETMELIL
                         EVSPLEQPIV DAIKSGELAR KLAELGMEKD EAKGVVMFNN VFIDGTKGIQ YLNETIELCK
                         ELEPLSDNVV KMLKDGERRD VLVEAGFDKD EAKNIKAITN MFIDMTKGIQ YLNETMELVL
                         EIEPLEPGVI EVLKDGERRK ILIEAGMDKE EARNMVNFTN MFLNMTKGIQ YLRETMELIL
                         YAEPLDTEIV SAIKEGERRQ KLIDLGMEKE EAKGIVGISN IFIDMTKGIQ YLNETMELVL
                         DIEPLSDDLM NAISEGELAK TFQEHGLDKD EAKKVWDVHS IFVNKTRGIQ YLDEIKELLM
                         ELEPLDQVIV DLIRNGERRD ILVANGWEKD EAKNIKDITN IFIDMTKGVQ YLNETMELIL
                         TLHPLPEHVV EMIKNHERRD TMIKAGFDKE EAKNVKDITN LFLDMTKGIQ YLNETMELII
                         EIEPVEASVM QAIQEGEMAK NFIEAGMDKE EARRVWDVKN LFINMTRGIQ YLDEIKELLM
                         TVEPLEESVF NAIAEGEMTK KFIEAGLDKD EAKRVWDVKN LFINMTRGIQ YLDEVRELLI
                         VVEPLEESVL QAYKEGEVEK ALVEAGLDKE EAKRVMSIGN MLINMTRGII HLDESRELII
                         KVEPLEPAIA HMLRTGVVAD LLKGAGWDTD TIKRIMKLGN VMINGTKGVQ FIQESTDSIN
                         KVEPLEPAIA NMLRTGVVSD LLKGAGWDTD TIKRIMKMGN VMINGTKGVQ FIQESTDSIN
                         KVEPLEPEIA TMLRTGVVSD LLKGAGWDTD TIKRVMKFGN VLINGTKGVQ FVQESTDSIN
                         QVEPLPENVV SAILDGAVMA NLEEAGLTHD EARGLVCITN VMLDMTKGIQ YLDETMELLI
                         KAYPLAEGLP EAIDKNTRAN YLHSFQWDKN LALKIWAFPN LLTDNTSGIQ YMNEIKVHCV
                         YVEPLDETTI ELIASRERAK ILREAGWDTD EARGIWAIFN VIVDKTSGIQ YLREIRDYIV
                         YVEPLDETTV ELIATRERAK ILREAGWDTD EARGVWAIFN VIVDKTTGIQ YLREIRDYII
                         VVEPMPDEIY QAIKEGAVAK KLAELGMDYD IARGVVDIGN MFLDNTKGIQ YLNEVMDLLI
                         SVEPLDEKTI ELIQKGERAK ILRDAGWDYD EAKRIWAIIN VFVDKTTGVQ HLREVKDTLI
                         KLIPIESE-- ---------- ---------- --------SF EFEEKVVGGR IPKQYIPAVE
                         IFEPLDKN-- ---------- ---------- --------TF VFESKIVGGA VPKEYIPGVE
                         KAEPIDEEVS LAIENGARAR IMADYGWDVT DARKIWCFPN LVIDQTKAVQ YLHEIKDSVV
                         SVEPLDEKTI SLIHDGQRAK VLREAGWPTD QARRIWAIIN VFVDLTTGVQ HLREVKDTII
                         SVEPLNNQTI DLIANGEMAK ILRDAEWDYD EAKKIVAIIN VFIDATSGVQ HLREIMDTLL
                         SVEPLNDKTI ELISNGEMAK ILRDASWDYD EAKRIIAIVN VFVDLTSGVQ HLREVMDTVL
                         SVEPLNDKTI ELISNGEMAK ILRDASWDYD EAKRIIAIVN VFVDLTSGVQ HLREVMDTVL
                         SVEPLNEQTI ELIANGEMAR ILKEADWDYD EAKKIVAIIN VFVNATSGVQ HLREVMDTIL
                         EVEPTEPG-- ---------- ---------- --------GF EFVSKIVGGV IPKEYIAPSE
                         KGAPLEDGLA EDIEKGDRAK LLNEYNWDRT EATKLWSFPN LVVDQTKGIQ YVNEIKDSVE
                         EADALGAELC DAIDNGIQGR KLADFGWDVS EARKIWAFPN LFVDTTKGVN YLLEIKESVV
                         TVEPMPDEIY QAIREGAVAK KLAELGMDYE IAKGIVDIGN MFLDNTKGIQ YLNEVMDLLV
                         YVEPLNEETI KLMQEGERAT LLREAGWDTD EARNIWDIFN VIVNKTSGIQ YLREVKDTII
                         EVEPLKPEVI QAIEDGALVE LLVSKGIDRD EAKGLVCVTN MMFDVTRGIQ YLDETMELLI
                         YVEPLDDATI ELIATRDRAK ILREAGWDTD EARGIWAIFN VLVDKTSGIQ YLREIRDYIV
                         SVSPLNEETI RLIQDGERAK ILRDAGWDAD EARRIWAIIN LLVDMTSGVQ YLREIKDTIV
                         RIEPIEEG-- ---------- ---------- --------NF EFIDKTVGGV IPKEFMPAIE
                         QAEPIADNLL KAIEAGTRAK ILQNFGWEQN DARRVWSFPN LLVDTTKSAE YLQEVKEHFI
                         SVEPLDEETI RLIQLGERAK ILREAGWDTD EARGIWAVIN VFVDKTTGIQ YLREVRDYIV

                         QGFRLAMREG PLAHEPIRGL KVVLHDAVVH EDPAHRGPAQ IYPAVRNAIF AGFLTSRPTL
                         GGFRIAVKEG PLAAEPVRGI KVVLHDAEVH EDPVHRGPGQ IYPAVRNAIW AGILTSRPTL
                         QAFFEAVERG PLANEKVYGL KVKLVDAKLH EDSIHRGPAQ VIPAVRNAIY GAMCQGNRVL
                         AGFRLALKEG PLAAEPVRGV KVVLHDAVIH EDPVHRGPGQ LYPAVRNAIW AGILDGRPTL
                         AGFQWASKEG PLAEENMRGI CFEVCDVVLH SDAIHRGGGQ VIPTARRVIY ASQITAKPRL
                         EGFREAMRAG PIAREPCMGI KVKLVDCKLH EDAVHRGPAQ VIPAVRSAIF AAILQAKPAL
                         AGLEDALENG VLAGFPLIDI KAKLFDGSYH DVDSNEMAFK V--AASMALK NAVSKCNPVL
                         KGFTSAMKNG VLAGYPLDSM KVTLIDGSFH PVDSDQLSFE I--CAIQAYK NACAKAGPVL
                         KGFQKAMERG TLIGFPIVDI KITINDGQYH IVDSSDIAFQ L--AAIGAFR EAYEKAKPTI
                         SGFDDVIRNG PIAHEQVRGV KFVLHHFVPH EDPAHRGLAQ LMPATRRAML GSMLIADPVL
                         GGFQRVMQEG PLAAENMRGV KAVLTQVELH EDPVHRGYAQ IAPATWRSLY ASVLSASPVL
                         QGFRWSMSAG PLAQEPIRGV KVILHDAVVH EDPAHRGPAQ IMPATKNAIF ASFLSANPTL
                         KGVQEALQNG VLAGYPVEDV KVTVYDGSYH EVDSSEMAFK L--AASMGFK EGARKAGAVI
                         SGFDDAMKEG PMCREQMRDC KFTFTHFVPH EDAAHRGLSQ LGPASRRACM GALLTAGTSL
                         KGVEEGLNSG VLAGYGLVDV KVSIVFGSYH EVDSSEMAFK I--CGSMAVK EACRKALPVI
                         QGFRLAMREG PLAMEPVRGV KVVLHDAVIH EDPAHRGPAQ IFPAVRNAIF AGFLTARPTI
                         GAFQWATKEG VVCDENMRGI RFNLYDVTLH TDAIHRGGGQ IIPTARRVLY AAELTASPTL
                         NGFNNAMHDG VVCNEQIRGV RINLEDVKLH ADAIHRGGAQ MIPCARRCCF ACVLTGAPSL
                         KGIQEQLKAG PLAGYPVVDM GIRLHFGSYH DVDSSELAFK L--AASIAFK EGFKKAKPVL
                         EGFRDAMRAG PLAREPCMGL KVKLVDAKLH EDAVHRGPAQ VIPAVRSAIF AAMLQAKPTL
                         ESFNESLDKG PLANEKVYGL KVSLMDAKLH EDSIHRGPAQ VIPAGRNSIY GAMCQAGRVL
                         ---------- ---------- ---------- ---------- ---------- ----------
                         EGLEEALDEG PLAGEPVQGT LLRLNDARLH EDTIHRGPAQ VIPAVRRAVH RSLIAGQVAL
                         EGLEEALDDG PLASEPVQGS LIRLHDARLH EDAIHRGPAQ VIPAVREAVH NSLIDASIKL
                         DGLTDSLEDG PLAAEPVEGA LIRLHDARLH EDAIHRGPAQ VIPATRDAVH RALIDADIRL
                         EGLEEALDDG PLAAEPVQGT LLRLHDARLH EDTIHRGPAQ VIPATRDAVH RALIAGQVKL
                         AGFQWATKEG ALCEENMRGV RFDVHDVTLH ADAIHRGGGQ IIPTARRCLY ASVLTAQPRL
                         QGFRLAMKEG PLAKEPVRGI KVVLHDAVIH EDPAHRGPAQ IYPAVRNAIF AGMLTAKPTL
                         AGWRLAMKEG PLAKEPVRGV KVILWDAVIH EDPAHRGPAQ LYPAVRNAVY ASMLTDSPTL
                         QGFRLAMREG PLAAEPVRGL KVILHDAVIH EDPAHRGPAQ IYPAVRNPIF AAILTARPTL
                         AAWQWATREG VLCDENMRGV RVNVEDVTMH ADAIHRGGGQ IIPTARRVFY ACCLTASPRL
                         AAFRDWLGNC LIAKEPATGI KAIFTDLVIH EDPRHTQYGQ IAGMAFSALS LAMLDAGPHL
                         QAWITFTRKA TLAGEPLTNC VFIITDATVH VDPAHTGVTE IVSMMSSACN LSYLSAKPRL
                         QGMRWATSEG PIMGEPMFGV RFDINDCSLH EDPIHRGIGQ MMGVGRNSSF GALLSAQPII
                         QGYRLAMREG PLAHEPVRGV KVVLHDATIH EDPAHRGPAQ IYPAVRNAIF AAMLMSKPTL
                         QGYRLAMREG PLAHEPIRGV KVILHDATIH EDPAHRGPAQ IYPAVRNAIF AAMLMSKPTL
                         EGFESALDDG PIAREKVMGL KISLKDAKIH EDAVHRGPAQ VLPAIRKAVY GSIMLAQPML
                         QGFKEAMRNG PLAAEKCQGV KVKLMDAVLH EDAIHRGPAQ MIPAARFGIR DAMMQANPVL
                         EGMEEALKNG PLAREPAQGI KIRLVDVKLH EDAVHRGPAQ VIPAMRTAVQ GGVLMSGPTL
                         EGFKEGVRNG PLAAEKVQGV KIRLVDATFH EDAIHRGPAQ IIPAVRFGVR DAVAQAKPVL
                         DGIHEALDGG PLADEQVQNV LIKLHDVKLH EDAIHRGPGQ VIPAVRGGMK AALLMAGDTL
                         DGWREALRGG PLADELVQNL KIRLVDVKLH EDAIHRGPAQ VIPAVRSAVK AGVLMAGDSL
                         EGFEEVMQAG PLANEPCMGV KVKLIDAKLH EDTIHRGPAQ VIPASRQAIQ AAMLMADATI
                         QGFEEAMNLG PLAQEKVMGL KVKLMDAKLH EDSIHRGPAQ VIPAFRSAVY GAMCLGQRVL
                         DGWREALAGG PLADEQVQNV KIRLVDVKLH EDAIHRGPAQ VIPAVRSAVK AGLLLANDTL
                         EGFEEAITAG PICREPVQGI KAKLVDVKLH EDAVHRGPAQ VIPAVRQAVQ AGILMANPTL
                         DGFEEVMRAG PLTREPVANV KCVLVDAKLH EDAIHRGPAQ IIPAARQAIQ AGMLMAEDSL
                         EGFESALDDG PLANEKAMGI KISLMDAKIH EDAVHRGPAQ VLPAIRKAVY GAIMLAQPTL
                         EGLHEALQGG PLADEPVQNM KIRLVDVKLH EDAIHRGPAQ VIPAVRSAVK AGILYAGDSL
                         EGIHEALDGG PLADEPVQNM LIKLVDVKLH EDAIHRGPAQ VIPAVRSAIK GGMLLAGDSL
                         DGFESAMDNG PVAKEKVMGV KIKLMDAKIH EDAVHRGPAQ VLPAIRKGIF GAMMSAEPVL
                         KGFREAMDKG PLANEKIMGI KVKLVDAKIH EDPVHRGPAQ VMPAVRRAIY AAMMMADPIL
                         QGFKEAVRNG PLAAEKCQGV KVKLVDAIFH EDAIHRGPAQ LIPAVRFGIR DAIMQAKPVL
                         SGFEEVMKEG PLCKEQMRDC KFIFTHFVPH EDTAHRGLSQ LGPASRRACM GALLTAGTTI
                         SGFEEVMKEG PLCKEQMRDC KFIFTHFVPH EDTAHRGLSQ LGPASRRACM GALLTAGVTI
                         SGFDEVMKEG PLCKEQMRDC KFTFTHFVPH EDTAHRGLSQ LGPASRRACM GALLTAGTAV
                         ESFNEAMDKG PLANEKVYGL KVSLMDAKLH EDSIHRGPAQ VIPAGRNSIY GAMCEAGRVL
                         AAFQWASKEG VLCEENMRGI EFRMLDVHMH ADAIHRGAGQ IMPACKKCIY ACELTAFPRL
                         QGFRWSMEAG PLAQEPMRGV KVVLVDAVVH EDPAHRGPAQ IMPATKNAIF AAVLSARPTL
                         QGFRWAMEAG PLAQEPIRGV KVVLVDAVVH EDPAHRGPAQ IMPATKNAIF AAFLSARPTI
                         DGFHQAMDEG PLAKEPVMKV IVRLVDAQVH EDNVHRGPAQ IYPAIRTAIH CAMMKAGPVL
                         QGFRLAMKEG PLAKEPVRGI KVILHDAIIH EDPAHRGPAQ LFPALRNAIY AGMLTARPTL
                         KGFRDILGKG PIADYPVVGT RIELLDGSYH DVDSSEKAFY T--AAQGCFR EYFKQAAPKL
                         KGLNNIRETG VIAGYPMIDF KATLVDGAFH DVDSSVLAFE I--AAKGAFR EGMQKGNPKL
                         AAFQWATKEG PIFGEEMRSV RVNILDVTLH ADAIHRGGGQ IIPTMRRATY AGFLLADPKI
                         QGFRLAMREG PLAMEPVRGV KVILHDAIIH EDPAHRGPGQ IYPAVRNAIY AGMLTAKPTL
                         QGFRLAMKEG PLAFEPVRGV KVVLHDAVVH EDPAHRGPAQ LYPAVRNAIF AGILTSKPTL
                         QGFRLAMKEG PLAHEPIRGV KVILHDAVIH EDPAHRGPAQ IYPAVRNSIF AGFLTSRPTL
                         QGFRLAMKEG PLAHEPIRGV KVILHDAVIH EDPAHRGPAQ IYPAVRNSIF AGFLTSRPTL
                         QGFRLAMKEG PLAHEPIRGL KVVLHDAIIH EDPAHRGPAQ LYPAVRNAIF AGFLTSKPTL
                         QGMKEACASG VLAGYPVIDL KATLVDGSFH DVDSSEMAFK I--AGSMAIR EAVGQADPVL
                         SAWQWASKEA VMTEEGMRGV RMNLLDCVLH ADAIHRGAGQ ILPTARRLFY ACELTAEPRL
                         GGFAWATQNG PLCEEQMRGT RFNLMDVVLH ADAIHRGMGQ IMPTARRVCF SSMMTAEPGL
                         DGFHQAMDEG PLAKEPVMKV IVRLHDAKIH EDNVHRGPAQ IYPAIRSAIH CAMMKAGPVL
                         QGFRWTMEAG PLAQEPVRGV KVVLVDAVLH EDPAHRGPAQ IMPATKNSIM ASLLSAKPTL
                         EAFVEVMNRG PLANEKVFGV KARLVDAKLH EDSIHRGPAQ VIPAGRNSIY GAMCEAKRVL
                         QGFRWTTEAG PLAQEPIRGL KVVLTDAVVH EDPAHRGPAQ IMPATKNAIF AAILSAKPTL
                         QGFRLAMKEG PLANEPVRGV KVVLHDAVVH EDPAHRGPAQ IFPAVRNAIF LGFLTSRPTL
                         AGIKEAMMAG PLAGYPVVRV RAIVLDGSYH EVDSSEMAFK I--AASMAFK EAMKKAQPVL
                         SSFQWATKLG VLAEEPLRGV RFNVVEVFLH ADAAHRNGGQ MVPTGRRVLY ASEYTAEPTL
                         QGFRWSIQAG PLAQEPVRGI KVILHDAVVH EDPAHRGPAQ IMPATKNAIM AGILAAKPTL

                         LEPLQKLDIR VPMDLVGNVT AVLTRKRGKI LNMTQVARIL AEIPVADSYE LASDLRGATG
                         LEPIQKLDIR IPMEYLSAVT TIIVKKRGKI IDVENTTRVL AEIPIAESFD LAAELRGSTA
                         LEPIQKIYIN VPMELVGSVT REIQQRRGVI VDMEQETIIH AKAPVAEMFG FASAIRSATG
                         LEPLQKLDIR APMEYLSNIT AVLTRKRGRI INVETTARII AAIPVAESFD LAGELRSATA
                         LEPVYMVEIQ APEGALGGIY SVLNQKRGHV FEEMQRYNIK AYLPVVESFG FSSQLRAATS
                         LEPYQKIFIT VPQDMMGAVT REIQGRRGQI LEMKTEVTII AKAPVKEMFG FAGAIRGATS
                         LEPIMKVEVV IPEEYMGDIM GDITSRRGRV EGMEARQVVR AMVPLAEMFG YATALRSNTQ
                         MEPIMKLEVV TPEENMGDVI GDLNKRRGQV EGMESSRIVK AMVPLAEMFG YVTALRTITS
                         LEPIMKVTLE GPTEFQGNMF GLLNQRRGII TGSLEDSKVE AEVPLSEMFG FSTVLRSSTQ
                         LEPILGIEIK CPQDLIGQVS SVLSGKRGKL LNVEQKAIMQ GEVPASETFD LSEKMRGATA
                         LEPVLKIEAK VSQEFMGAVT STITSKRGRV LDVKQATVVV GEIPASETFD LSEAMRSATM
                         LEPLLLIDAK TTVDNMGPVT SVITRHRGRV IDVTQTVIVK GEIPVIESFN ISDELRSATT
                         LEPMMKVEVE TPEDYMGDVI GDLNKRRGQV NSMDERKIIT AFCPLAEMFG YSTDLRSQTQ
                         LEPILAIEVR VPTDMVGNVA TVLSSKSGKV MDMIQKSIVT GEIPASETFT LSEEMRGQTA
                         LEPIMKVTVI TPEDHLGDVI GDLNRRRGKI LGQESSAQVS AEVPLSEMFG YMTSLRSLTS
                         LEPILKLDIR SPMEYIGNIS SVITKKRGKL IEVQQMARVI AEIPVSESFD IADMLRNVTA
                         LEPIYLVEIT APENAIGGIY SVLNRRRGIV IGEERRFSVK AHLPVLESFG FTADLRSHTA
                         LEPMYLAEIQ CPESAIGGIY TVMSRRRGKI ISEEQRFNVR AYLPVCESFG FTADLRSHTS
                         LEPIMKVEVE TPEENTGDVI GDLSRRRGML KGQESEVKIH AEVPLSEMFG YATQLRSLTK
                         LEPYQKVFIT VPQDMLGNVT RELQGRRGQI LEINTEVTIV AKAPVKEMFG FAGAIRSATS
                         MEPMQKVFIS VPQELMGPVT SELQQRRGVV EDMQQNITVI ANAPVSGMIG FASAIRSATG
                         ---------- ---------- ---------- ---------- ---------- ----------
                         LEPIQDVRID VPSEHMGSAS GEIQGRRGRV DDMYQEMVIE GIAPVDEMIG FSSDIRSATE
                         LEPIQQVRID VPNDHMGAAS GEIQGRRGRV DDMYQEMVVE GVAPVDEMIG FSSDIRSATE
                         LEPIQDVRID VPSEHMGAAS GEVQGRRGRV DDMYQEMVVE GIAPVDEMIG FSSDIRSATE
                         LEPIQNVRID VPSEYMGSAS GEIQGRRGRV DDMYQEMVIE GIAPVEEMIG FSSDVRSATE
                         MEPIYLVEIQ CPEQVVGGIY GVLNRKRGHV FEESQVFVVK AYLPVNESFG FTADLRSNTG
                         LEPIQKLDIR VPQEYVSNVI AVISRRRGKI IDMKEYMRII AEIPVAESFD LAPELRSATQ
                         LEPWQKLDIR VPNEYIGAVT GVITKHRGKI LEVIDMARIV AAVPIAESFE LPMELRSVTA
                         LEPIQKLEIK FPMDYLGPIS SVITKRRGRI LNVVHMVKML AEVPVAESID LANELRGASA
                         MEPMFVVDIQ TVEHAMGGIY GVLTRRRGVI IGEENRYNVR AYLPVAESFG FTADLRAGTG
                         FEPVQKIDIK TPQGTEGGVT GIISKRRGRI TNVIPEVRIQ GQIPAAETIG IADDIRGSTQ
                         LEPMMKIEIK MPEDYVGALT GLLSQKRGII QEISERTILK AIIPTVETLD LADDIRGATA
                         KEPIYKIQIT VPEKHLGAVY KVLSKRRGKI NETIQKNIIS GEIPVSESLG INTELRSETS
                         LEPLQKLDIR VPMEFVGNVT AVLSRKRGKI LNMTQTARVL AEIPVSESYE LASDLRGSTG
                         LEPLQKLDIR VPMEFVGNVT AVLSRKRGKV LNMTQSARIL AEIPVSESYE LASDLRGSTG
                         MEPIQKVFIN VPQDYMGAAT REIQNRRGQI VDMSQEATIE STVPVAEMFG FAGDIRSAAE
                         LEPMQFVYIN TPQDFMGAAM REISNRRGQI LDMEQEAIIK AKCPVAEMFG FAGAIRGATQ
                         LEPVQKVFIS VPQTQMGAAV REIQGRRGVI NDIQSESIIE GQAPVAELFG FASDIRGATE
                         LEPMQSVYIN TPQDYMGDGM KEINNRRGQI LDMEQESIIK SSVPVAEMFG FAGAIRGATQ
                         LEPMQKIQIT VPQDQMGAAI SQIQGRRGQL STTESEIVVN GEAPVAELFG FAGDIRSATE
                         LEPIQKIQIT VPSEQMGAAT SQIQGRRGQV FDMLSEMTIV GKAPVAELFG FAGDIRSATE
                         LEPYQKVFIY VPQDQMGGAT KLIQGKRGII LNMSSETAVE SKAPVAELFG FAGDIRSSTE
                         MEPLTKIFIN CPEAVMGDAL RELQQRRGVI EDIKQETIIV AKAPVAEMFG FASAIRGATQ
                         LEPMQILQIT VPQEHMGSAT GMIQGRRGQV YDMQSEITVV GKAPVAELFG FAGDVRSATE
                         LEPMQYVFIQ VPQDQMGGAM SEIQGRRGVI LSMETEITIK AKMPVAEMFG FAGAIRSATE
                         LEPYQKVFVQ VPQLLMGGAT KELQGRRGII LNMTTEAIIE ARVPVAEMFG FAGEIRSATE
                         MEPMQKVYIS VPQDYMGAAT REVQNRRGQI VEMGQESTIE SKVPVSEMFG FAGDIRSAAE
                         LEPIQKISIT VPTDQMGNAT SQIQGRRGSV LDITSEITVV GRVPVAELFG FSGDIRSATE
                         LEPMQKLHIT VPQDHMGSAT SQIQSRRGQV FDMTSEITVI GKAPVAELFG FAGDVRSATE
                         LEPIQKVFIN VPQDYMGSAT REIQNRRGQI VNMTQEVTVE STVPVAEMFG FAGDIRSATE
                         LEPIQKVFIN VPHDYMGNAT RELQNRRGQI VNMNQEMLIE AIVPVAEMFG FAGAIRSATE
                         LEPMQMVFIS TPQDYMGDAI REISNRRGQI LDMEQEAIIK AKCPVAEMFG FAGAIRGATQ
                         LEPMLAIEVR VPTDLVGNVA TVLSGKRGKV LDMQQKSIIV GEIPASETFT LSEAMRGQTA
                         LEPMLAIEVR VPTDLVGNVA TVISGKRGKV LDMQQKSIIT GEIPAAETFT LSEAMRGQTA
                         LEPTLAIEVR VPTDLVGNVA TVLSGKRGKV LDMAQKSIVT GEIPASETFT LSEEMRGQTA
                         LEPMQKVFIS VPQEIMGSVT NELQQRRGVV EDMQQNITII AKVPVAGMIG FASAIRSATG
                         VEPIYLVDIS CPQDVVSGVY GVLNKRRGIV ISEEQKLKIQ SHLPVSESFG FTSALRAATS
                         LEPLMRLDIK VAPDYIGAVT SVLNKHRGKI LDMTQQAFLR AELPVLESFN ISDELRAAAA
                         LEPLVRLDIK VAPDYIGAVT SVINKHRGKI LDMTQQAFLR AELPVLESFT ISDELRAAAA
                         YEPYQKVIIN IPYEYMGAVS REISQRRGQL IDMRQEMTII AEAPVAEMFG FAGAIRSATS
                         LEPLQKLDIR VPHEYVSNVI AVITKRRGKI INMIDMMRII AEVPVSESFD LAAELRSASA
                         LEPIMSVEIE VPEEFQGTVT GDVIRRRGLM TSNDTNTVIL AEVPLAETFG YATDLRSMTQ
                         LEPIMKVEVI TPDEYMGDII GDLNSRRGQI QNMDPRQVVT AHVPLAEMFG YVNTLRSLSQ
                         QEPVFLVEIQ CPEQAVGGIY SVLNKKRGQV VSEEQRFTVK AYLPVNESFG FTGELRQATG
                         LEPIQKLDIK APMEYLGNIT TIITKKRGKI LQVLQQARII AEIPVAETFD LAEQLRGATA
                         LEPLQKLDIR IPMEYLGNVT AVITRKRGKV INVVQTARVY AEIPVGESFE LASELRASSA
                         LEPIQKLDIR VPADLIGNVT AVITRKRGKI LDVSQISRIT AEIPVSESYD MASELRGSTG
                         LEPIQKLDIR VPADLIGNVT AVITRKRGKI LDVSQISRIT AEIPVSESYD MASELRGSTG
                         LEPLQKLDIR VPMDFVGNVS GVITRKRGKI LNMTQMARIT AEIPVSESFE LASELRAASA
                         LEPVMKVEIE VPDDFMGNVI GDLNARRGHI EGQETEAKVA ASVPLAEMFG YATDIRSKTQ
                         QEPIFTAEIT APQDAMGGVY NCLNQRRGII NEEEQVAIVK AYLPVAESFG FTAHLRGLTQ
                         LEPVYLCNIS VPQDAMGNVY GVLTQRRGHV FSEEQRMTLL AYLPVMESFG FTADLRSNTG
                         YEPYQKVIIN VPYEYMGAVS RELNQRRGQL IDMRQEMIII GEAPVAEMFG FAGAIRGATS
                         LEPILKVDVK VPTQHVSGVL TVLNRHRGRI LSMEERMRVL AELPVAESFN IADEMREATQ
                         LEPVQRVFIN VPQEEMGAAI NEIQQRRGII EDMKQEISLT AKVPVAGMFG FASAIRGATG
                         LEPLLKLDIK VHPDYIGAIT SVLNKHRGKI LDMTQEAMIR AELPVLESFT ISDELRAAAA
                         LEPIMKLDIR SPMEYIGNVT TVLTKKRGKL IDVQQSARVV AEIPVAESFD LAELLRSVTA
                         LEPIMKLEIT TPEEYMGNII SDLNSRRAKV ESLETRKVIV AKVPLSETFG YATVLRSLSQ
                         VEPVYLCEIS APISVCGGVH AILSKRRGRA FDQTQRMNIK AYLPVMESFG FDKDLRGATS
                         LEPMLSIEAK TTQENIGSVI GVLNRHRGKV LDMVQSVTIK GEIPVIESFT LSDELRSATA

                         GRAFWGTEFS RWAPVPDLLM DVIMKIRERK GLPKQIPKPE DFLKLRQPIV VVLGHVDHGK
                         GKALWGTEFS RWAPVPDMLD DLIRKIRERK GLPQKLPSLS DLLKLRQPIV VVLGHVDHGK
                         GRVLWSTENA GYERVPRLQP QIVRQIRERK GLKPEPYDEK YYA-IRQPIV SVLGHVDHGK
                         GRAFWGVEFY GWAPVPDMLQ DLIAKIRQRK GLPPSPPKID DLIRLRQPIV VVLGHVDHGK
                         GQAFPQCVFD HWEMMSSQAS VLVADIRKRK GLKEAMTPLS EFENLRSPIC CIMGHVDTGK
                         GKAIWSTEHA GFELVPQLFQ EFVMEVRKRK GLKLEMPKPE DFVALRTPIV AVLGHVDHGK
                         GRGTFTMHMD HYEEVPKVAE EIIKKNKGE- ---------- ---EIRPPVV TIMGHVDHGK
                         GRATSSMVYS HHAQVSNIAK AVLEEVKGRA DLL------- ---QPRAPIV TVMGHVDHGK
                         GKAEFSMEFL RYGKVPSIFD ELRKKFNDQN KS-------- ---VEKPPVI TIMGHVDHGK
                         GKALWNTYFK AWQPVPNIFR TLVGDVRKRK GLNPEPPSPD EFI------- ----------
                         GKAFWATEFS EWKPVPALRD KVIQEIRKRK GLPLEIPTIE QFVSYREPIV VVLGHVDHGK
                         GRVFWSLQFS RWAPVPELRE SLILSIREKK GLPKELPKIE DYINYRAPIV VVVGHVDVGK
                         GRATYSMEFD HYDEVPKVAD EIIKKRNG-- ---------- ---VTRAPVI TIMGHVDHGK
                         GKAMWNSHFK RWAEVPKRLA ESISDIRKRK GLAPDPPTVS EFIKVRQPIV TVLGHVDSGK
                         GRATSTMEPA FFAKVPQIQE EIVKK----- ---------- ---IIRSPIV AFMGHVDHGK
                         GKAIWGQEFS RWAPVPEMLM DLIAKIRTRK GLKPEPPKPE DFLWIRQPII VVLGHVDHGK
                         GQAFPQCVFD HWASIG-KAT EVALATRKRK GLAPEIPDLD KFHSYRSPII CILGHVDTGK
                         GQAFPQCVFD HWQLLNGKVG SIVAAIRKRK GLPEGVPGLD KFYKYRSPIC CVLGHVDTGK
                         GRASYTMEFL KYDEAPSVAQ AVIEARGK-- ---------- ---EPRAPVV TIMGHVDHGK
                         GKAIWSTEFA GFEPVPPLVE EFIMEVRKRK GLKLEIPKPE DFLKLRTPIV AVLGHVDHGK
                         GKAIWSSENS GYQRVPYLQA GIVAKIRERK GLKPEPYDES YYSNLREPIV CVLGHVDHGK
                         ---------- ---------- ---------- ---------- ---KLRQPIV VVMGHVDHGK
                         GRASWNTENA GFRVMSDLQR ETIMEIRERK GMKLELPESI DYF------- ----------
                         GRASWNTENA GFQVLADLQP DKISEIRERK GMKQELNPAI DYFTLRTPIV AVLGHVDHGK
                         GRASWNTENA GFRVMADLQR EIIMEIRERK GMKTELPESI THFDLRTPIV AVLGHVDHGK
                         GRASWNTENA GFRVLSDLQR EKIMEIRERK GMKLELSQAI DYITLRTPIV AVLGHVDHGK
                         GQAFPQCVFD HWQILPGRPS QVVAETRKRK GLKEGIPALD NFLKLRAPII CVLGHVDTGK
                         GRAFWGTEFS RWAPVPDMLM DLVKKIRERK GLPPEPPKPE DFIRLRQPIV VVLGHVDHGK
                         GRAFWGTEFY GWEPVPDLLP ELIRKIRERK GLPPEPPKAE DFLRLRQPIV AVLGHVDHGK
                         GKAFWGTEFS RWAPVPDMLL DIVKKIRQRK GLKPEPPRPE DFLKLRQPIV VVLGHVDHGK
                         GQAFPQCVFD HWQEYPGLAN TTTLAIRTRK GLKPDIPGLD QFMNLRSPIC CVLGHVDTGK
                         GRAFFGYEFL GFNKVPALEE DIIMEIRKRK GMPLEMPNSK SWDVIRAPIV SVLGHIDHGK
                         GRGFFGYTFE RFDDVPGLLD KTVESIRLRN ELNPQVPTAS TWEIVRAPIS VIMGHVDSGK
                         GFAFSQLIFS HYERVPGLAR KFVEQVRKRK GYTKAPPPAE DYI------- ----------
                         GRAFWGTEFS KWAPVPDILT DVVLKIRERK GLPKELPKVE DFLRLRQPIV VVLGHVDHGK
                         GRAFWGTEFS KWAPVPDILT DVILKIRERK GLPKELPKVE DFLRLRQPIV VVLGHVDHGK
                         GRCLWSTESA GFVRLPNLQK TIIKEIRQRK GLNPEPYGPD HYIKIRSPIV SVLGHVDHGK
                         GRCLWSIEFA GYEKVPRMQE QLIKQIRERK GLKLE----- ---NLRCPIV CVLGHVDHGK
                         GRALWNTEFL GFFPVPGMQN EIVINIRKRK GLKAEIPRPS DFLNLRTPIV CVMGHVDHGK
                         GRCLWSVEFS GFERVPALQP KIAKQIRDRK GLKSE----- ---ALRCPIV SVLGHVDHGK
                         GRAMWSTEFA GFSAVPQMLS EIVMGIRKRK GLKEQIPTPK DYLHIRTPIV CVLGHVDHGK
                         GRAMWSTEFA GFELVPAIVN DVVKDIRKRK GLKEQIPRPD DYLTIRTPIV CVMGHVDHGK
                         GRAMWSTEFA GFEPIPSLIQ ETISMIRERK GMKNEIPKPQ DILNLRTPIV SVMGHVDHGK
                         GRALWSTENS GFVPVPPLQT KVVAEIRTRK GLKPEPYDAA YYSATRQPIV SVLGHVDHGK
                         GRAMWSTEFA GFAPVPGMLK EIVTGIRKRK GLKEQIPEPS DYLSLRTPIA CVLGHVDHGK
                         GRALWSTEFA GFEPIPAMML DTVRQIRTRK GLKPEMPTPS DYLQLRTPIV CVMGHVDHGK
                         GRAMWSTEFG GFDVVPSILN DIVGQIRERK GLKKELPKAS DFLNLRTPIV CVMGHVDHGK
                         GRCIWSTENS GFERIPRLQN KIVKEIRERK GLTPEPYGPD HYLKTRSPIV SVLGHVDHGK
                         GRAMWNTEFA GFEIVPNLVK DVVIAIRKRK GLKEQMPRPE DYLKIRTPIV CVLGHVDHGK
                         GRAMWNSEFA GFEIVPASAK DIVLQIRKRK GLKEELPKPA DYLHIRTPIV CVLGHVDHGK
                         GRCLWSTENA GFERLPNLQH TITREVRTRK GLSPEPYRAD HYLKIRSPIV SVLGHVDHGK
                         GRCLWSTENA GFKKLPDLQE KVIKEIRTRK GLSPEPFDAD HYLKIRSPIV SVLGHVDHGK
                         GRCLWSIEFA GFEKVPPLQD QLIKQIRERK GLKVE----- ---ALRCPIV SVLGHVDHGK
                         GRATWNTSFK AWTELPKIAA TAIAEIRKRK GLAPNPPGIE EYIQIRQPIV VVLGHVDSGK
                         GRATWNTSFK AWTELPKIAT TAIAEIRKRK GLAPNPPGIE EYI------M VVLGHVDSGK
                         GRATWNTSFK AWTEVPKMLS AAVSDIRKRK GLAPDPPGAN EFIQIRQPIV AVLGHVDSGK
                         GKVIWNSENA GYQRVPYMQK DVVAKIRERK GLKPEPYNEE YYASLREPIV CVLGHVDHGK
                         GQAFPQCVFD HWSVLYDNSY KIIMNIRERK GIKVEMPQLD QYLEYRSAIV CILGHVDTGK
                         GKIFWSMQFA RWAPFPEMLG DFVKQLRKKK GLKEEIPKPT DFVQVRSPFV VVMGHVDVGK
                         GKIFWSMQFS RWAPYPEMLA DFVKQLRKKK GLKEEIPKPT DFVKIRSPFV VVMGHVDVGK
                         GRALWSTEHA GFKRVPNLAQ QIIRQIRQRK GLDPNPPTEK DVCKIRQPII AVLGHVDHGK
                         GRAFWGTEFS RWAPVPELLM EIVKKIRERK GLPPEPPKPE DFIKLRQPIV VVLGHVDHGK
                         GQGTFTMELA AYRQTPSIQE EIIAERKKDE LAGA------ ---VARPPVV TFLGHVDHGK
                         GRAQFSMIFS HYDQVPSVAD MIKAKK---- ---------- ---RTRAPVV TVMGHVDHGK
                         GQAFPQMVFD HWSTLGSKAG EIVLAARKRH GMKEEVPGWQ EYYDLRSPIC CILGHVDTGK
                         GKAIWGQEFS RWAPVPDMLL DLVRKIRERK GLKPEPPRPE DFIWIRQPIV VVLGHVDHGK
                         GRAFWGTEFS RWAPVPDILV DLIMKIRERK GKPKQLPKVE DFIRLRQPIV VVLGHVDHGK
                         GRAFWGTEFS RWAPVPDILL DVVTKIRERK GLPKELPKVE DFLRLRQPIV VVLGHVDHGK
                         GRAFWGTEFS RWAPVPDILL DVVTKIRERK GLPKELPKVE DFLRLRQPIV VVLGHVDHGK
                         GRAFWGTEFS RWAPVPDLLL DVIMKIRERK GLPKELPKVE DFLRLRQPIV VVLGHVDHGK
                         GRGIFSMEFS HYAEVPRVAE AIVAKSRGYA ---------- ---VRRPPVV TIMGHVDHGK
                         GQAFPQCFFD HWATISGKAA DIVNNIRKRK GLKEGIPDLN NYLILRSPIV CILGHVDTGK
                         GKAFPQCSFD HWEPMGGKVA DTILAVRARK GLKDGIPEIS QYL------- --MGHVDTGK
                         GKALWTTEHA GFKRVPNLAQ QIIRQIRQRK GLDPNPPKEQ DVCRIRQPII AVLGHVDHGK
                         GRAFFAYEFY KWAPVPSQLE QIALAIRERK GLPKKLPTIE EFLFLRAPIV VVLGHVDAGK
                         GKVLWSFENA GYQKVPPLQD SIVRSIRERK GLRQEPYDAD YYAKLRQPIV CVLGHVDHGK
                         GKVFWSMQFS RWSPVPEMLA DLVKQIRKRK GLKEEIPKPT DFIGIRSPIA VVVGHVDVGK
                         GKAIWGQEFS RWSYVPDMLM DLIAKIRQRK GLKPEPPRPE EFMWIRQPII VVMGHVDHGK
                         GRASYIMQFS HYQEVPEIAE KIIKVV---- ---------- ---VPRPPVV TVMGHVDHGK
                         GQAFPQMIFD HWEPLEGGLY EAIKVVRKRK GLSEEVPPLD RYLHQRSPIC VIMGHVDTGK
                         GRVFWSLQFS RWSPVPEMLV DMIMKIRERK GLPKEIPRVE DFVDYRPPIT VVVGHVDVGK

                         TTLLDKIRGT AMVKKEPGEM TQEVGASFVP TSVISKIAEP LKEIPGLLFI DTPGHELFSN
                         TSLLDKIRST AVAAKEAGGI TQHIGASIVP ADVIEKLAEP LRSIPGLLFI DTPGHELFSN
                         TTLLDKIRGT SVARREAGAI TQHIGATEVP IDAIYKICGK LIKVPGLLFI DTPGHEAFTT
                         TTLLDKIRRT AVAAKEAGGI TQHIGASIVP ADVIEKIAEP LKVIPGLLFI DTPGHELFSN
                         TKLLDCIRGT NVQEGEAGGI TQQIGATYFP AENIRERTKE LKKVPGLLVI DTPGHESFTN
                         TTLLDRIRKS KVVAKEAGGI TQHIGATEVP LDVIKQICKD IWKIPGLLFI DTPGHKAFTN
                         TTLLDSIRKT KVVEGEAGGI TQHIGAYQIE ---------- --NGKKITFL DTPGHAAFTT
                         TSLLDYIRKA NVIAGEAGGI TQHIGAYNVQ L--------- --DGRRITFL DTPGHEAFTA
                         TKLLSVLQNI DINQTESGGI TQHIGAYTIV ---------- --NDREITFL DTPGHEAFTM
                         ---------- ---------- ---------- -------TGP LYPIPGLLVI DTPGHEVFAN
                         TSLLDKMRGT LVAAREAGGI TQHIGATIFP IRAIEETCRQ LLEIPGILFI DTPGHAAFSN
                         TLLLDKIRNT MVAYREPGMI TQHIGLSYLP WPIIEKYAAP VIWVKGFLMV DTPGHAAFSN
                         TSLLDYIRKS RVASGEAGGI TQHVGAYMVE ---------- --NGRKITFI DTPGHEAFTA
                         TSLLDKIRGT GVQGREAGGI TQHIGASFLP REIIKKRCGP LYQVPGVLVI DTPGHEVFTN
                         TTIIDALRQS NMAASEAGAI TQHTGAFKCT ---------- --PVGEITVL DTPGHEAFSA
                         TTLLDKIRGT AVAKKEPGEI TQHVGASVVP ASVLNKITEP LKEIPGLLFI DTPGHELFSN
                         TSLLDKIRNT NVQGGEARGI TQQIGASFIP VDAIKEQTKS FAKLPGLLLI DTPGHESFNN
                         TKILDRMRRT NVQRGEAGGI TQQIGSTFFP LDSIEKMTEK MKKIPGLLVM DTPGHEAFNN
                         TSLLDYIRST KVASGEAGGI TQHIGAYHVE ---------- --ENGMITFL DTPGHAAFTS
                         TTLLDKIRNT RVIAKEAGGI TQHIGATEVP IELIKEICKD LWTIPGLLFI DTPGHKAFTN
                         TTLLDDIRGT TVAKKEAGGI TQKIGATEID KNTLETNIKN YFTIPGLLFI DTPGHVAFAN
                         TTLLDKIRGT SVAKREPGEI TQHVGASVVP SRVIEQLAEP LKKIPGLLFI DTPGHELFMN
                         --MLDKIRGS AVIEGEAGAI TQHIGATAVP LDTVSRVAGS LVDLPGLLFI DTPGHHSFTT
                         TSLLDKIRGS AVTAGESGAI TQHIGATAVP LDVISEIAGD LVDLPGLLFI DTPGHHSFST
                         TSLLDKIRGS AVIEGEAGAI TQHIGATAVP LDTVSEVAGS LVDLPGLLFI DTPGHHSFST
                         TSLLDKIRGS AVSEGEAGAI TQHIGATAVP LDTVSQMAGS LVDLPGLLFI DTPGHHSFST
                         TKILDKLRHT HVQDGEAGGI TQQIGATNVP LEAINEQTKM IKRIPGMLII DTPGHESFSN
                         TTLLDKIRGT TVAAKEPGLI TQHVGASFVP ASVIEKLAEP LKIIPGLLFI DTPGHELFAN
                         TTLLDKIRGT VVALKEPGQI TQHIGASLVP TDVIEKVTEP LKELPGLLFI DTPGHEIFSN
                         TTLLDKIRGT AVVKKEAGEM TQHVGASMVP SSVIEKVAMP LKEIPGLLFI DTPGHELFSN
                         TSLLDRIRST NVQGGEAGGI TQQIGATFFP RESLVSATAE LINVPGLLVI DTPGHESFTN
                         TTILDYVRGT VVQQREAAGI TQHIGASYFP IEDIKTFLRK SKKLPGILII DTPGHAAFLN
                         TSLLDLVRKT VVQNREAGGI TQHIGASLFP KETIFEMSKA LHKTPGILII DTPGHEAFMT
                         ---------- ---------- ---------- ---------- ---------- ----------
                         TTLLDKIRGT TVVKKEPGEM TQEVGASFVP TSVIEKVAMP LKEIPGLLFI DTPGHELFSN
                         TTLLDKIRGT AVVKKEPGEM TQEVGASFVP SSVIEKVAQP LKEIPGLLFI DTPGHELFSN
                         TTLLDFIRGG AMAQKEAGGI TQHIGGTEIP MEVIETICGN LLTMPGLFFI DTPGHEAFTT
                         TTLLDKIRKT RVAKREAGGI TQHIGASEIP IDVIKRLCGD LLKIPGLLVI DTPGHEAFTS
                         TSLLDKIRGT AVVNKEAGAI TQHIGATEVP LSTIRSLCGN LMVIPGLLFI DTPGHHAFTT
                         TSLLDKIRST RVTQREAGGI TQHIGASEIP INTIKKVSKD LLTIPGLLVI DTPGHEAFTS
                         TSLLDRIRGS KVVAGEAGAI TQHIGATLIP FDSIAKMSGD LGSVPGLLFI DTPGHHAFTT
                         TSLLDRIRGS SVVSTEEGEI TQHIGATLVP IDAVTRMGGA LSNVPGLLFI DTPGHHAFTT
                         TTLLDKIRGT TITSGEAGAI TQHIGATEVP IDLISKKCGD SNIVPGLLFI DTPGHHAFTS
                         TTLLDRIRGT AVVQREAGLI TQHIGATEVP IDHIYKVCKP LINVPGLLFI DTPGHQSFTS
                         TSLLDKIRGS SVVAKEEGAI TQHIGATIIP LEAIEKMSGT EGDIPGLLFI DTPGHHAFTT
                         TTLLDRIRGT TVAQYEAGAI TQHIGATEIP LSVIQQFCGS GFMVPGLLFI DTPGHHAFTS
                         TTLLDKIRGT AIVSGEAGAI TQHIGATEVP IDVIVNKLGD PKMVPGLLFI DTPGHHAFTT
                         TTLLDHIRGS TIASKEAGGI TQHIGATEIP MDVISSICGG FLQLPGLFFI DTPGHEAFTT
                         TSLLDRIRGS SVVSSEAGAI TQHIGATLVP IEAIRAMSTS MQTVPGLLFI DTPGHHAFTT
                         TSLLDRIRGS SVVAGEAGAI TQHIGATIVP IDSIMSMSGG MKSIPGLLFI DTPGHHAFTT
                         TTLLDHIRGS AVASREAGGI TQHIGATEIP MDVIEGICGD FLTLPGLFFI DTPGHEAFTT
                         TTLLDNIRGT AIAHKEAGGI TQHIGATEIP IKVIEEICKG LLIIPGLLFI DTPGHEAFTT
                         TSLLDKIRKT RVAAREAGGI TQHIGASEIP IDVIKKVCGN LLTIPGLLVI DTPGHEAFTS
                         TSLLDRIRGT GVQGREAGGI TQHIGASFLP TETIKETCGP LYQVPGILVI DTPGHEVFTN
                         TSLLDRIRGT GVQGREAGGI TQHIGASFLP TETIKETCGP LYQVPGILVI DTPGHEVFTN
                         TSLLDRIRGT GVQGREAGGI TQHIGASFLP TETIKETCGP LYKVPGILVI DTPGHEVFTN
                         TTLLDDIRGT SIAEKEAGRI TQKIGATEIS YNILEREIKT AFKIPGLLFI DTPGHVAFSN
                         TKLLDKLRHT NVQDNEAGGI TQQIGATFFP KDVLDKEIKK IDLSKGIMII DTPGHESFYN
                         TLLLDKIRGT SVAYREPGMI TQHIGMSFVP WSAVEKFAGP LVWIPGFLFI DTPGHAAFSN
                         TLLLDKIRGT SVAYREPGMI TQHIGMSLVP WPAVEKFAGP LVWIPGFLFI DTPGHAAFSN
                         TTLLDRIRKT NVAAKEAGGI TQHIGATEVP IDVVKEIAGP LIKLPGLLFI DTPGHEAFTS
                         TTLLDKIRGT TVALKEPGAI TQHVGASVVP ASVIEKLAEP LKIIPGLLFI DTPGHEVFSN
                         TSLLDHLVGI NVVKGEAGGI TQHIRAYKID ---------- --DGRAVTFV DTPGHEAFTE
                         TSLLDALKST DIAAGELGGI TQHIGAYRVT L--------- --DSKAITFI DTPGHEAFSE
                         TKLLDKIRQT NVQGGEAGGI TQQIGATYFP IDAIKAKTKV MADVPGLLVI DTPGHESFSN
                         TTLLDKIRGT AVAKKEPGEI TQHVGASIVP ASVLRKVAEP LKEIPGLLFV DTPGHELFSN
                         TTLLDKIRGT AVVKKEPGEM TQEVGASFVP TSVIEKISEP LKEIPGLLFI DTPGHELFSN
                         TTLLDKIRGT TVVKKEPGEM TQEVGASFVP SYIIEKLAEP LKQIPGLLFI DTPGHEYFSN
                         TTLLDKIRGT TVVKKEPGEM TQEVGASFVP SYIIEKLAEP LKQIPGLLFI DTPGHEYFSN
                         TTLLDKIRGT AVVKKEPGEM TQEVGASFVP TSVIEKIAEP LKEIPGLLFI DTPGHELFSN
                         TTLLDSIRKT KVAQGEAGGI TQHIGAYHVE VEHN------ --KTEQIVFL DTPGHEAFTA
                         TTLLDKLRRT NVQGGEAGGI TQQIGATYFP GPNIAVEIEK CNKAPGLLVI DTPGHESFSN
                         TKLLDKIRKT NVQEGEAGGI TQQIGATYFE KSTLLTQTAK LNTLPGMLVI DTPGHESFTN
                         TTLLDRIRHT NVAGKEAGGI TQHIGATEVP IDVVKQLAGP LIKLPGLLFI DTPGHEAFTS
                         TTLLDKIRGT AVAKREPGTM TQHIGASFLP WKALEAVCGS LVVIPGFLVI DTPGHEAFSN
                         TTLLDLIRGT SVASKEPGGI TQRIAATTVD ISRILKETEK LNKIPGLLFI DTPGHVAFSN
                         TLLLDKIRGT AVAYREPGMI TQHIGMSFVP WGAVERFAGP LVWIPGFLFI DTPGHAAFSN
                         TTLLDKIRGT AVARKEPGEI TQHVGASIVP ASVLKKIAEP LKEIPGLLFI DTPGHELFAN
                         TTLLDRIRST RVAEREEGGI TQSIGAYQVE ---------- --NGKKITFI DTPGHELFTE
                         TKILDKIRHS NIQDGEAGGI TQQIGATYFP ESEIKRRTQF FKNIPGLLII DTPGHESFSN
                         TLLLDKIRGT FVAYREPGMI TQHIGLSFIP WNAVERIADP LLWIKGFLMV DTPGHAAFSN

                         LRRRGGSVAD IAILVVDIME GFQKQTYESI EILKERKVPF LVAANKIDRI PGWKNEPFLF
                         LRKRGGSVAD FAILVVDVTK GFQNQTYESL DLLRSRKVPF LVAANKIDRI PGWTDEPFII
                         LRARGGALAD LAVLVIDINE GIMPQTVESI NILKRYKTPF VIAANKIDLI YGWKDEPFIF
                         LRRRGGSVAD FAILVVDIME GFKPQTYEAL ELLKERRVPF LIAANKIDRI PGWKDAPFIE
                         LRSRGSSLCD LAILVVDIMH GLEPQTIESL NLLRMRNTEF IVALNKVDRL YGWKNAPIVK
                         LRRRGGALAD LAILIVDINE GFKPQTEEAL SILRTFKTPF VVAANKIDRI PGWQDTPFMK
                         MRARGAEVTD ITILVVAADD GVMPQTVEAI NHAKAAEVPI IVAVNKIDK- ----------
                         MRARGAKVTD IAIIIVAADD NVMPQTKEAI NHAMAAGVPI VFAINKVDK- ----------
                         MRSRGAQVTD IVVLVVSAID GVMPQTIEAI NHAKEANVPI IVAINKIDL- ----------
                         LRARGGSAAD IAIVVVDVNK GFEAQTIESI DILKKRKVPF VVALNKVDMV TGWRGRFISE
                         LRKRGGSVAD MAILVVDVMK GVQEQTRESI QLLRSRKTPF VVAANKIDMI TGWRNAPFIK
                         LRRRGGSVAD LAILVIDLTR GFEEQTYESL ILLKSRNIPF VVAANKVDRI YGWKNASILD
                         MRARGASITD IVIIVVAADD GVKPQTKEAI NHAKAAGVPI IIAINKMDK- ----------
                         LRARGGSAAD IAILVVDVNR GFQPQTSESL RVLQARKVPF VVALNKVDQI PGWRAPFITG
                         MRARGAEVCD IVVLVVAGDE GIKEQTIEAI EHAKGANITI VVAINKCDK- ----------
                         LRRRGGSVAD MAILVVDVVE GFQPQTIEAL NILKEKRVPF IVAANKIDRL EGWKDTPFLE
                         LRSRGSGLCD LAILVIDIMH GLQAQTLESI NLLRMRKTPF IVALNKVDRI YDWKNTDFKE
                         LRSRGTSLCD IAVLVVDLMH GLEPQTIESI NLLKQKNTPF VVALNKIDRC YQWKGMPFKE
                         MRARGAQATD IVVLVVAADD GVMPQTIEAI QHAKAAQVPV VVAVNKIDK- ----------
                         LRKRGGALAD LAILVVDVNE GFKPQTEEAL MILRTFKTPF VVAANKIDKI PGWQNQPFLK
                         MRSMGGALAD IAILVIDVNE GLKPQTIESI DVLKKYKTPF IIAANKIDMI PYFVDTSFKE
                         MRRIGGAISD FSILVVDIIE GFKEQTVESL QLLRARKVPF LVAANKIDKI PGWKNEAFIN
                         LRSRGGALAD IAVLVIDVTD GFQPQTIEAI KILQDSSTPF VVAANKIDTV PGWNDSPVQG
                         LRSRGGALAD IAILVVDVND GFQPQTLEAI DILKRTQTPF IVAANKIDTV PGWNGQPVQQ
                         LRSRGGALAD IAILVVDVND GFQPQTEEAI RILKDTGTPF VVAANKIDTT PGWNDAPVQG
                         LRSRGGALAD IAILVVDVND SFQPQTEEAI DILKRTGTPF IVAANKIDTT PGWNGAPIQK
                         LRNRGSSLCD IAILVVDIMH GLEPQTIESI NLLKSKKCPF IVALNKIDRL YDWKDSDVAA
                         LRRRGGSVAD FAILVVDINE GFQPQTYESI EILRQRRVPF VVAANKIDKI PGWRDTPFLI
                         LRRRGGAVAD LAILVVDLNE GFQPQTYEAV EILKQRRVPF VVAANKIDRI PGWRDQPFLI
                         LRKRGGSVAD IAILVIDINE GVKPQTIESI DVLKARNVPF VIAANKIDKI QGWKDEPIIS
                         LRSRGSSLCD IAILVVDIMH GLEQQTRESI RLLREKRCPF IVALNKVDRL FDWQNMDIQQ
                         LRKRGGAVAD IAILVIDVTA GTMPITWESV RILRDRKTPF VIAANKIDRI SSWKDADFLD
                         LRTRGASVAD IAILVVDLTK GFQAQTFESI ETLKRRKVPF VIAANKVDRI GGWQDMPFVE
                         ---------- ---------- ---------- ---------- ---------- ----------
                         LRKRGGSVAD IAILVVDITE GFQKQTIESI EILKEKRVPF LVAANKIDRI PGWKNETFSK
                         LRRRGGSVAD IAILVVDITE GFQKQTIESI EILKDKKVPF LVAANKIDRI PGWRNETFTK
                         LRKRGGALAD LAILIVDIKE GFKPQTYEAL NILKTFRTPF VVAATKIDKI YGWEGLSFIQ
                         LRKRGGALAD IAILVVDINE GFKPQTVEAV NILRQCKTPF VVAANKIDLI PGWNG-PFIL
                         LRSRGGALAD LAVLVVDITE GFQPQTIEAI KILKQFKTPF VVAANKIDRI QGWTNGPFIL
                         LRKRGGALAD IAILVVDMNE GFKPQTIEAI NILKQCKTPF IVAANKLDRV PGWNG-PFIL
                         LRARGGALAD IAILVVDVNE GFKQQTIEAL QILRTCKTPF VIAATKLDKI PGWRNASFQK
                         LRARGGALAD MAIVVVDINE GFRPQTIEAL QILRNYKTPF VIAANKVDRI HGWRNQPFLK
                         LRSRGGALAD LVIVIVDINE GFMPQTKESL EILKRFKTPF VVVANKMDRI HGWNDAPFSA
                         LRARGGSLAD IAVLVIDINE GIKPQTMESI NILRRFKTPF IIALNKIDLI DGWIDKPFVL
                         LRARGGALAD MAILVVDINE GFQPQTIEAL HILKNFKTPF VVAATKIDRI HGWRNAPFLK
                         LRSRGGSLAD LAILIVDINE GFQPQTIESI NILKRFKTPF VVAANKIDRI PGWRNAPMEK
                         LRSRGGALAD LAIVVVDINE GFKPQTYESL QILKRFKTPF VVVANKIDRI GGWADMPFAA
                         LRKRGGSLAD LAILIMDVTE GFKPQTYEAL NILKSSKTPF VVAANKIDKI PGWNGECFSK
                         LRARGGALAD MAIVVVDINE GFQPQTIEAL QILRGCKTPF VVALTKIDRV HGWRNAPFLT
                         LRARGGALAD MAIVVVDITE GFQPQTIEAI QILRNCKTPF VVAATKLDRI PGWRKSPFLK
                         LRKRGGALAD LAILIVDINE GFKPQTQEAL NILRMYRTPF VVAANKIDRI HGWRGRPFME
                         LRKRGGSLAD LAILIVDINE GFKPQTYEAL NILKMYKTPF VVAANKIDKI RGWKNSSFLE
                         LRKRGGALAD IAILVVDINE GFKPQTIEAV NILRQYKTPF VVAANKIDLI PGWNG-PFVL
                         LRARGGSAAD IAILVVDVNR GFQPQTNESL KILQSRKVPF VVALNKCDQI SGWRTKFITQ
                         LRARGGSAAD IAILVVDVNR GFQPQTNESL KILQSRKVPF VVALNKCDQI SGWRTKFITQ
                         LRSRGGSAAD IAVLVVDVNR GFQPQTNESL KILQSRKVPF VVALNKCDQI SGWRTSFISQ
                         MRSLGGALAD IAILVIDVNE GLKPQTIESI DILKKFKTPF IIAANKIDAV PYFVNTSFAN
                         LRKRGSSLCD IAILVIDLMH GLEQQTKESI QILKQRNCPF VIALNKIDRL YMWNWSPFNN
                         LRKRGGSVAD LAILVVDITS GLEEQGVESL KLIQSRGVPF VIAANKLDRI YGWKNRPFLF
                         LRKRGGSVAD LAILVVDITS GLEDQGVESL KLIQSRGVPF VIAANKLDRI YGWKNRPFLF
                         LRARGGSLAD LAVLVVDINE GFQPQTIESI EILRRYKTPF VVAANKIDRI KGWVDEPFLL
                         LRRRGGSVAD FAILVVDIME GFQPQTYEAI EILRQRRVPF LVAANKIDRI PGWKDQPFLI
                         MRARGANVTD IAVLVVAADD GIMPQTEEAI SHAKAAEVPI VVALNKIDL- ----------
                         MRSRGAKVTD IVIIVVAADD GIKTQTVEAI NHAKAAGVPI IVAINKIDK- ----------
                         LRSRGSSLCN IAILVIDIMH GLEQQTIESI KLLRDRKAPF VVALNKIDRL YDWKNNSFRD
                         LRRRGGSVAD IAILVVDIME GFQPQTWESI QILKERKVPF IVAANKIDRI PGWKDQPFLE
                         LRKRGGSVAD IAILVVDIVE GIQKQTLESI EILKSRKVPF IVAANKIDRI NGWKTYSFLE
                         LRRRGGSVAD IAILVVDITE GLQKQSIESI QILRERKVPF LIAANKIDKI PGWKDIPFLA
                         LRRRGGSVAD IAILVVDITE GLQKQSIESI QILRERKVPF LIAANKIDKI PGWKDIPFLA
                         LRRRGGSVAD IAILVVDVVE GFQKQTYESL EILRSRKVPF LVAANKIDRI PGWKTYSFLE
                         MRARGAKVTD IAILVVAADD GVQPQTKEAI SHAKAAGVPL IVAINKVDK- ----------
                         LRTRGSSLCD FAILVIDLMH GLEQQTLESL NLLRMRKTPF VIALNKIDRT YNWKFASSYV
                         LRSRGSSLCD VAILVVDLMH GLEQQTIESL HMLKNRGTPF VVALNKVDRC YAWKDTPIRD
                         LRARGGSLAD LAVLVVDINE GFQPQTIESI EILRRYRTPF IVAANKIDRI KGWVDEPFLV
                         LRRRGGSIAD IAILVVDVLR GLEQQTFESI DILRERKVPF IVAVNKIDKI PGWKNTPFVE
                         MRARGGALAD LAILVIDINE GIMPQTVESI DILKKFKTPF IIAANKIDLI PFFTTNLFTE
                         LRKRGGSVAD VAVLVVDITS GLEEQGLESL NLIRARGVPF VIAANKLDRI YGWQNRPFLF
                         LRKRGGSVAD MAILVVDVME GFQPQTVEAI NILKEKRVPF VVAANKIDRI EGWRDAPFLE
                         MRARGAQATD IVVLVVAADD GVMPQTIEAY NHAKAANVPI IVAINKIDK- ----------
                         LRSRGSSLCD IAILVIDIMH GVENQTLESL QMLVSKKVPF IIALNKIDRL SGWQWREFVN
                         LRRRGGSVAD LAVLVIDITR GFEEQTYESL TLIRSRNIPF VVAANKLDRI YGWENAPFLD

                         SLQKQSKLDE LIYNLVIQLA SENFNADRIK DYVAIVPVSG KTGEGIPELL AILAGLTQRY
                         SYERQSNLEE VIYKIVLSLS EQGFSATRIK DTVAVVPVSA KTGEGIPDLL AVLAGLTQQY
                         AIQKQKSVDE KIYKIVEKLY ELGFSADRIA DNLAIIPMSA KLGIGIADLL LVLVGLAQRF
                         TIRRQDILEQ RVYEIVGKMY EAGLPATRIK DKIAIVPVSA RTGEGIPELL AVLAGLTQTY
                         AMKQQNEFNL RLKNIINEFQ EQGLNTYKNK DTFSIVPTSA ISGEGVPDLL LWLVQWAQKT
                         SYAMQENLEN RLYNLIAELY QRGFSADRIS DTVAVVPISA LKGEGIPELL LILVGLAQRY
                         --ESAN---- ---RVMQELT EYGLVP---E AETIFVPLSA LTGKGIDELV EMILLVSE--
                         --PTAN---- ---KIKEELA AMNYLV---E EKYQSQDISA KKGMGVEDLM EKVLLEAE--
                         --PDSN---- ---KIKHQLS EYGLVS---E DDTIFVMISA LKNIGISELL DMILLQSD--
                         EVKKQDLLDE KAYAVVGTLS RLGFLSWRVR DEVAIVPISA RTGVGIPELL AVLVGLTQQY
                         TYNNQHDLDN RIYNLMGELS FLGFRSTRIR STVAIVPVSA KTGEGIPDLL LLLLGLAQQF
                         SYNAQDRLEE ALANIIMDFN KQGFEADRIT DQVPIVPTSA VTGEGIPDLL VLMAGLTQRL
                         --EAAN---- ---MVKTQLA EMEIMP---V ESYEFVGVSA KTGMGIEDLL EIVLLQAD--
                         AIEIQDDLEQ KIYDVVGTLS VLGYSSYNVK DEVAIVPMSA RSGVGIPELL AVLVGLTQQY
                         --PNFN---- ---TVYRQLA ELDLLP---E ASIATINTSA KTGEGLQDLL EMLALQAE--
                         SVKRQSILEE RIYQLVGKLY EYGFESDRVK DTVAIVPISA KTGEGISELL ALIAGLAQQF
                         AYKIQSEFDY KVKDIIAALA GQELNAWRNK DYVSLVPTSA NTGEGISDLM LVVIQLMQKL
                         TFAKQNEFEN RLKSTIADFA AQGINAYDNK DYVSLVPTSA ITGEGIPDLV AVLIAMTQRL
                         --PEAD---- ---RVKNELS QYGILP---E EESQFVHVSA KAGTGIDELL DAILLQAE--
                         SFQQQDRLEN KIYDLIGELY KYGFSADRIR DTVAIVPVSA LTGEGIPELL LVLVGLAQRY
                         TLSKQRFLDE KIYKIINDLY VKGISSDRIT DSFAIVPISA KLNIGVPDIL MVLTGLAQRF
                         SYAKQSLLDE RIYHLMGELG RYGFNSDRIK DTVSIVPVSA KTGEGIPELL AMLAGLSQQY
                         TYDAQSRLDE RLYELIGELS DHGFSAWRVQ DNVGVVPVSA MTGEGIPDLL TVLMGLSQRY
                         TMDAQSDLNE KLYEIIGELS DNGFSAWRVQ NNIGVVPVSA ETSEGIPDLL TVMMGLSQRY
                         TYDDQSDLDD ALYELIGEMS DAGFSSWRVQ NNVGVIPVSA ETGEGVPDLL TVLMGLAQRY
                         TYEEQSKLDE KLYEIIGELS DRGFSSWRVQ NNIGVVPVSA LTGEGIPDLL GVLMGLSQRY
                         TLKKQKEFEE RAKAIIVEFA QQGLNAYENK DFVSLVPTSA HTGDGMGSLI YLLVELTQTM
                         SLQKQAELER RLWNIISKLY ELGFQADRIR DTVAVIPISA KTGEGIAELL AVLAGLTQRY
                         SYRKQSRLDN KIYEIMGELA KLGFDSDRIT NQIAIVPISA KTGEGIPELL AVLAGLAQRY
                         SLKKQSKLET LLYNLIAQLS SYGVNAERVR DVVPIVPVSA KTGEGIPELL AILAGITQRF
                         SLELQKEFHT RWCQVKNELS AEGLNSYNNK EVVSVVPTSA RTGEGVCDLL LLEIQLVQQF
                         TYNSQTFLDE KIFQIMGNFL EEGFKGDKIK DQVAIVPTSG KTGEGISTLL LVLMGLVQQY
                         SYKLQNRLDS KLYEFMGELG NLGLKADKIK NNIAIVPTSA TTGEGVADLF LVLTGLTQQF
                         ---------- ---------- ---------- ---------- ---------- ----------
                         SFKLQTTLDN YVYKLVMQLA ELGFNADRVR DYVAIVPVSG KTGEGLSELL ALLAGLTQQY
                         SFRSQSALDN YVYKLVMQLA EMGFNADRVR DYVSIVPVSG KTGEGLPELL ALLAGLTQQY
                         TYNKQAQLDT GVYELVGVLH DEGFESDRVE NQISIIPISA KTGEGIPELL TMLMGLAQQY
                         NFNEKNEFEI RLYNIIKPLN ELGFDASRVQ DTVCIIPVSA VTGEGIPDLL MMVAGLAQKF
                         SYNKQPAIET RTYELVGKLS DLGFSSDRVR DNVGIVPISA KTGEGIPDLL MVLIGLAQRF
                         NFNEKNEFEI RLYNVIKHLN ELGFDASRVK DTINVVPVSA MTGEGIPDLL VIISGLAQKF
                         AYKNQSECEN RVYELVGKLS DMGFNSDRVS DNLVIVPVSS MTGEGIGDLL MIMIGLAQRY
                         TFAQQNMVET KVYELVGKLS DLGFNSDRVS DNICIVPTSA LTGEGLPDIL MVLIGLAQRY
                         TYQNQSILDQ KVYEIVGELY EAGFNSDRVT DNIGVVPISA STGEGIPDLL MVLMGLAQKF
                         SLKEQPKLEE KLYKVVGDLY EKGLTADRID DAIAIVPMSA RNGVGLPDLL LVLIGLAQRF
                         CYKAQNDIEN KTYEIVGKLS EEGINSDRIK DNVAIVPVSG VTGEGVPDLL MVMIGLAQRY
                         SLAGQTTLET KIYELVGELY KYGFDSDRIA DTVGIIPVSA ITGEGIPDLL LVLVGLAQRF
                         TFKKQSRLET KLYEVIGELY NQGFAADRVT NTLGVVPASA VTGEGIPDVL MVLLGLAQKF
                         AVQNQHDLDQ KIYEIVGTLH EEGFESDRVS NQITIVPISA YTGEGLPELL TMLLGLAYQY
                         TFAQQNFMET RHYEIVGKLS DLGFNCDRVQ DNIAIVPISA HTGEGIADLL MVMIGLAQRY
                         SFAAQNLVET KVYDIVATLA EHGFSSDRVS DNLAIVPVSA HTGEGIPDLL MVLIGLAQRY
                         TFSKQDKLDT KVYELVGKLH EEGFESDRVT DQVSIIPISA ITGEGIPELL TMLMGLAQQY
                         TFEKQVSLET KIYELVGSLH EEGFNADRVT DQVSIVPISA LTGEGIPELL TLLIGLAQQY
                         NFNEQNEFEI RLYNIIKPLN EMGFNATRVE DTVCIIPVSA KTGEGIPDLL MMIAGLAQKF
                         AIKEQDDLDQ KIYDVVGTLS VLGYQSYRVK DEIAIVPISA RSGVGIPELL AVLVGLTQQY
                         AIKEQDDLDQ KIYDVVGTLS ILGYQSYRVK DEIAIVPISA RSGVGIPELL AVLVGLTQQY
                         AIKEQDDLDQ KIYDVVGTLS VLGYQSYRVK DEIAIVPISA RSGVGIPELL SVLVGLTQQY
                         AIKMQRELDN RIYKLISDLY TYGINADRIS DTFAIVPVSA KLKIGIADIL MVLSGLAQKF
                         TFKKQKEFHD RLKNIINELS EQGLNCWENM NYVSIVPTSA ITGEGIADLI MVLVKLTQTF
                         AVEDQETLEE RIGKLIEELS RHGIDADRVR DQVPIVPTSA VTGEGIADLL LVLAGVSQRF
                         AVEEQETLEE QIGKLITQLA NLGIDADRVR DQVPIVPTSA VTGEGVADLL LVLAGVSQRF
                         NSKRQDELET KLWELIGKFY EFGFQADRVQ NELAIVPISA KYGIGIAELL VLIAGLSQKY
                         SYRMQKRLEE LLWNIIGEMY KLGFRADRIK DTVAVVPVSA KTGEGIPELL AVLAGLTQQY
                         --EGVD---- ---RVMTQLT EHQLTP---S EDVEIVRTSA TQGTGMDELL DTLLTIAE--
                         --PDID---- ---RIKNELY VHEIIG---E EDVIFIPISA LKKINLDKLE EAILLISE--
                         SFAKQSEFQS RYSKIQLELA EQGLNSFQNK NYVSIVPTSA VTGEGVPDLL WLLLELTQKR
                         TIRKQDRLEE LIYRLISQLY EAGFMADRVK DTVAIVPVSA KTGEGVPELL ALLTGLVQRF
                         SINKQENLDK QVYNLVIQLA EQGFNADRIR DTVAIIPVSA KTGEGIAEVL AILAGLTQNY
                         SIEKQRYLDN LVYNLVSQLA NLGFSADRIK DTVAIVPVSA KTGEGIADLL ALLAGLTQRY
                         SIEKQRYLDN LVYNLVSQLA NLGFSSDRIK DTVAIVPVSA KTGEGVADLL ALLAGLTQRY
                         SIKSQRQLDN YVYRLVGQLA ELGFNADRIR DTVAIVPVSA KTGEGIAELL ALLAGLTQNY
                         --PEAN---- ---RIKQELS ELGLLA---E EDTIMVPVSA LNGDNLDGLL EMILLVSE--
                         SLKNQSDFNH RYQQIITQLA ENSFNAWDNP DYFPIVPTSG VTGEGIPDLL SVIIKYTSMY
                         ALKEQSEFRS RASDAKLQLQ EQGVNSWEMG DFVPLVPTSA VTGEGVQDIL MLLCQIAQRK
                         NIKKQDELET KLWELIGKFY EMGFNADRVQ DELAIVPISA KYGIGIPELL VLIAGLSQKY
                         SVKRQSKLEE LLSYIIQQFA SLGFRSDRIR DVLALVPVSA VTGEGIPDLL LVLAGLAQRY
                         FIRKQRELDN RIYSIMNKLY EFGLNSDRIS DTIAIVPVSA KKNIGVPEIL MVLAGLAQRF
                         AVERQEQLEE QIGRLIDQLS RLGIEADRVR DQVPIVPTSA VTGEGVADLL LVLAGVSQRF
                         TIRNQSLLEE KIYRIAGELY NHGFEADRVR DTVAIIPISA KTGEGVSELL ALITGLVQQF
                         --PNAN---- ---KTKQELV ELGLIP---E EDTIVVPISA RTGQGVDELL EMILLVAE--
                         GVKVQDQYQK GLQRVITQLG QQGLNGISTK IDVPIVPTSA ITGEGIPDLL AILQLRAHIQ
                         SYEKQRRVEE AIARIIEEFN KLGMDADRVR DQVPIVPTSA VTGEGLADLL VVLAGLSQRF

                         MEGPAKGVVL EVKEDPGIGH TIDVIIYDGI LHKNDTIILG GLNGIIVTKV RGILLPAPLQ
                         LEGPAKGSIL EVKEIPGLGT VVDAIIYDGV IKEGDTIVLN GKNGPIITTV RSLLMPAPLS
                         LEGPGEGTVL EVKEERGLGK TIDVILYSGT MRKGDTIVVG SHDEPIITKI KAILKPKPLD
                         LEGPAKGVVL EVKEMQGFGT VVDAVIYDGV LKKEDIIVVG GREGPIVTRV RALLMPAPLQ
                         M-DEVQCTVL EVKVIEGHGT TIDVVLVNGE LHEGDQIVVC GLQGPIVTTI RALLTPHPMK
                         LEGKGRGTVL EVKEERGLGV TCDAILYDGT LKVGDRIAIA GKDEVIVTNV KAILKPPPVR
                         -NRQAKGTVI EAELDKGRGS VATLLVQTGT LHVGDPIVVG NTFG----RV RAMV------
                         -NRNATGSII ESSLDKGRGY VATVLVSNGT LKVGDIVLAG TSYG----RV KAMF------
                         -SKRAIGKVL DAKIDLGRGI VCSVIIEDGT LYVGDSFVGG ACYG----KV KALI------
                         MEGPAKGIVL ESSEEVGLGP SANIILLDGT LRHGDIVVVG KRDGAVATKT KALLLPKPLD
                         MDDRCEGVIL EIVEEEGFGA TANILIHTGT LRVGDKVAFL TRRGPITSRV KALLLPKPLD
                         VGGPGKGVVM EVKEEKGLGT TMDVVLYDGV MRKGDTIVAM GLNGPVVTRI RMMVMPKPLD
                         -KSFAKASII ESSVQKGRGA VATVIVQNGT LTVGSTVVAG EAYG----KV RAMS------
                         LSKESRGIVL EVNDEVGIGP SANMILIDGE LGMNDTILVA KRDGVVSTKP KAILLPKPLD
                         -SARARGLVI ESELHKGLGA VATVLVQNGT LHLGEALVFN DCYG----KV KTMH------
                         MEDAARGVVL EVKEEQGLGT TIDVIIYDGV LSKNDLFVVA GKNGPIVTRV RSLLMPRPLQ
                         M-NQLQCTLL EVKVIEGFGT TIDVVLVNGT LNEGDKIVVS GFNGPIETSI RSLLTPPPLR
                         M-DSLQATIM EVKTTEGHGT TIDVILVNGF LKRGDRIVVC GMNGPIVTQI RALLLPQPMK
                         -KGMASGAVI ESFLDKGRGP VATVLVREGT LHKGDIVLCG FEYG----RV RAMR------
                         LEGKAKGTVL EVKEEKGLGM TMDVIIYDGT LRVGDKIAIG GVNGVVVTHV RGILKPRPAQ
                         LSKSTRGSVI EIKKEGSLGT TLDTILYQGV LHKGDKIALN TIAGPAVTKV KAIIA-----
                         LSGNAKGVVL EVKEMPGLGN TIDVIIYDGI LRKGDTIVLG SAEGPIVTKV RNLLMPKPLQ
                         MEGPGAGTVL EVKDEKGFGA TVDVVLYDGT IREDETIVVG GTNEPIVTDV RALLQPRPLA
                         MSGPGVGTVL EVKDTQGFGT TLDAIIYDGT IRNDDTIVVG GLQGPIITDV RALLRPRPLE
                         MDGPGAGTVL EVKDEQGFGT TVDVILYDGT IRSGDTVVVG AQPEPIVTDV RALLKPGDLA
                         MAGPGSGTVL EVKEERGFGA TLDVVLYDGT IRAGDTVVVG GANDPIVTEV RALLQPRPNA
                         L-EELRAQVM EVKALPGMGT TIDVILINGR LKEGDTIIVP GVEGPIVTQI RGLLLPPPMK
                         LEGPAKGVIL EIREQPGLGT AADVVIYDGV LRKGDIIVTG GLNGPVITHV RALLMPKPLQ
                         MEGPAKGVIM EVKEEPGYGS TIDTIIYDGI IRQGDTIVVG GIEGPIVTKV RALLVPAPLT
                         LEGPAKGVVL EVKEQQGYGA ALDVIIYDGV LRERDNIVVA GFNGPIVTKV RAILMPKPLT
                         M-DDLQCTVL EVKPITGYGF TIDVILINGE LHEGDEICLC GQNGPIFTQI RSLLTPQPLR
                         LEGPAKGVVL EVKKEKGRGK TMDVLIYDGV INKGDEFIVG GLDKPIKSKA RALLIPKPLD
                         MIGPGKGVIL EVKEETGMGT TLDVILFNGV LEKTDTLVLS GKNGPIVSKI KALMLPKPLD
                         ---------- ---------- ---------- ---------- ---------- ----------
                         LEGPAKGVIL EVKEEQGLGH TIDVIIYDGI LKKNDTIALG GLNGVIVTKI RNILLPAPLQ
                         LEGPAKGVIL EVKEEQGLGH TIDVIIYDGI LRKSDTIVLG GINGVIVTKI RNILLPAPLQ
                         LDAPAKGTIL EVKEEKGLGV TVDAVIYDGI LKKNDTIILT SLDDIITTKI RSILKPRPLE
                         LEGYAKGTIL EVKEEKGLGT TIDAIIYDGI AKRGDYLVVG LPDDVLVTRV KALLKPKPLD
                         LTGPGVGTVL EVKEERGLGF TIDTILYDGV IKVGDTVVIG GKDKPIVTKI RALLKPAPNR
                         LEGYAKGTVL ELKEEKGLGK TIDAIIYDGI AKTGDFLVVG NPQGVLVSKI KALLKPKELD
                         LSGPGVGTVL EVKEEKGLGT TLDVILYDGI ISVGDEIGIA GSDGALSTKV RALLQPRPMK
                         MDGPGAGTVL EVKEERGLGM TLDLILYDGT LKVGDEIVVA GNDQIIETKV RSLLKPRPMS
                         LDGPGVGTVL EVKEEKGLGA TIDLILYDGK LRKGDTIVIG SSGEPIKTKV RALLKPNYLS
                         LEGAARGVVL EIKEERGLGA TADIILYAGT LHKGDTVVLG TKGKPLTTKV KAILRPKPLD
                         MEGPGIGTVL EVKEEKGLGT TLDVILYDGT LNVGDEIAVG GTNGVIETKV RSLLQPRPMQ
                         LSRPGMGTIL EVKEERGLGT TLDVILYDGM ISVGDTIVVG TPREPIITKV RALLKPRPLK
                         LKNPGVGTVL EVKEEKGLGA TLDVILYDGT LKKGDTVVIG SLGEPIQTKV RALLKPRELS
                         LDAPASGTVL EVKEEKGLGL TIDTILYDGV LNKDDRIMML TKNKVISTKI RSLLKPKPLE
                         MDGPGCGTVL EVKEERGLGP TLDVILYDGT LSVGDEIMLA SEDGVITTKV RSLLKPRPMK
                         MDGPGSGTVL EVKEEKGLGA TIDVILFDGT IRVGDEIAIA TTEGVQTTKV RSLLQPRPMQ
                         LDSPARGTIL EVKEETGLGM TIDAVIYDGI LRKDDTIAMM TSKDVISTRI RSLLKPRPLE
                         LDSPAKGTIL EVKEEKGLGT TLDAIIYDGV LKQNDKIVLL TLEDVVVTRI RSLLKPKPLE
                         LEGYAKGTVL EVKEEKGLGK TIDAIIYDGI ARRGDYVVVG GPNGIVVSKI KALLKPKPLD
                         LEKESRGIVL EVNEEIGLGH TANIILIDGS IKKTDTIVVA KRDSVIITKP KAILLPKPLD
                         LEKESRGIVL EVNEEVGLGH TANIILIDGS IKKTDSIIVA KRDSVIITKP KAILLPKPLD
                         LEKDPRGIVL EVKDEVGLGQ TANIILIDGS IKKEDSIVVA KRDGVIVTKP KALLLPKALD
                         LYEKTLGTVI EVKIEESIGI TLDTILYQGM LKRGDTIAVN TSNGPARTRV KAILV-----
                         M-DKLECTVL EVKNIEGLGT TIDVILTNGI LRESDTIVLC GINGPIVTVI RALLTPQPLK
                         IEGPAKGVVM EVKEERGLGV VADVILYDGT LRKGDVLVTA SLEGPKEARV RMLIMPKPLE
                         IDGPARGVVM EVKEERGLGV VADVILYDGK LRKGDVIVTA GLDGSRQAKV RMLIMPKSLE
                         LEGPARGTIL EVREEPGLGH TIDVIIYEGT LHKDDTIVVG GKDKAIVTKV RALLKPKPLD
                         LEGPAKGVVL ELREQPGLGV VADVIIYDGI LRKGDIIVTG GLEGPVITRV RSLLMPKPLV
                         -NRSALGVCL ESEQQGDRGV VAKLIVQNGT LRVGDILVCG PAHG----RV RAMQ------
                         -FGLASGVVI ESKIEKGRGT LTTILVQRGT LRNGDIIIAG TSYG----KV KKMI------
                         M-SHVEATIL EVKVVEGFGT TIDVILSNGY LREGDRIVLC GMNGPIVTNI RALLTPQPLR
                         MEEPAKGVVL EVKEEPGLGT TIDVIIYDGV IRRGDTIVVG GKDKPIVTKV RALLMPRPLQ
                         MEGPAKGVIL EVKELQGLGY TADVVIYEGI LRKNDIIVLA GIDGPIVTKV RAILVPRPLQ
                         LEGPAKGVIL EVKEDPGLGH TIDVIIYDGV LKKNDTIILG GINGIIITKV RGIFVPRPLQ
                         LEGPAKGVIL EVKEDPGLGH TIDVIIYDGV LKKNDTIILG GINGIIITKV RGIFVPRPLQ
                         MEGPAKGVIL EVKELQGLGY TIDVIIYDGI LKKNDTIIIG GLNGPIVTKV RSILVPKPLQ
                         -NRQAKGTVI EANLDRTRGP VATLLIQNGT LRVGDAIVVG AVYG----KI RAMI------
                         MEDAFNCTVM EVKKIDGLGV TIDAILVDGT IRQDDKIVLL GFNGPIKTKI RALLTPHPMK
                         L-ANLQATVL EVKAIDGLGM TVDVLVVNGY LREGDRAVFC TLDGPIVAEI RGLLTPPPSR
                         LEGPARGTIL EVREEVGLGT TIDVIIYDGT LRKDDTIVVG GKDKAIVTKI RALLKPKPLD
                         LIAPGKGVIL ELKEEAGLGM TATLILYDGV IRRGDIVVTG GIEGAFSTRV RALLMPKPLD
                         LDINGHATII EVRKEESAGI TLDAVLYQGT ISVGDSIAVN TKNGPAVTKV KALFV-----
                         VDGPARGVVM EVKEERGLGT VADVIIYDGV LRRGDTVVTA GLQGPITAKV KMLIVPKPLD
                         MSEPAKGVVL EVKEEPGLGT TIDVIIYDGV LRKNDLFIIA GKSKPVVTRV RALLMPRPLQ
                         -EGPARAVII ESKLDKKMGP VASAIVKDGV LKVGDAVVAS NTYG----RV RNLF------
                         M-NELQCTVL EVKVEQGMGT TLDVILVNGV LHVNDIIVLA GMNGPIVSRI RALLTPAPLK
                         SYGPGKGVVM EIREEKGWGV TADVVLYDGV IRKGDLIVTA GLEGPVSTKV KMLVMPKPLD

                         DMRSVDEVSA AAGVKISAPN LEEALAGSPL YVAESKIDEY KKLIEEELSK IKGIVVKADS
                         DMRSVPEVQA AAGVRIAASG LDDALAGSSL YVATDEAKEI AEKLRGEVKE LVGVIVKADT
                         EMRSVDEVHA AAGIKIAAPN LENALAGSPV IVAD-NLEEV VNRVRKE-TG IEGVIIKADA
                         DIRQVDRVYA AAGVRIAAPG LDDVIAGSPI YAAEEEARKL MEAVQREIEE LIGVVVKADT
                         ELRHYKEIKA AQGIKITAQG LEHAIAGTAL HVVGDDIEAI KESAMEDMES VEGVYVQAST
                         EMRSVKSVTA AAGIKIVAPN LENVLAGSEF EVVEEDIKKF EERVRKEYEE IEGVVLKTDT
                         ---RVKTAGP STPVEIT--G LNDVQAGDQF LVFKKTARSV GDKAKLSLDD LINLIVKADV
                         ---RVKEAGP AEPALIL--G LNGAAAGDTF HVVEQEAREI TTQKILTLDE LLNIIVKGDV
                         ---SVKSVGP AKAISVL--G FSSMQAGDPF QVTKKEAKLI SNVKKVTMLN LLKIILKADV
                         EMRPVTEVVA AAGLKITSPD LEGVLAGSPL YVYDEELEHL KSLVESEIKT ATGVILKCDT
                         EIRNISQISA AAGVKMVAEM LEEAVAGSPI LAVK---EED LRRVAEEAQE FIGVVVKADA
                         EMRHINEVEA AAGVKVIADG LDDVVPGSSV YVVQGDPKPY IDEVVKDAAS VIGVVAKADT
                         ---ALKEIKP GECGVIV--G LSEVDAGEIL IAVKKEAREY AKSTKVSIDE LLPVILKADV
                         EMRPVERVEA AAGIKVASPD LGGVLPGSAV YITSAEVGRL KKEMEAEMKS VDGVTLKCDT
                         ---LLQSATP STPVLIT--G LSAIKAGDPF IVVKKVAKEI IQKKRPNFDA VLKLIIKADV
                         DMRQVDLVTA ATGVKISAPG LEDALAGSPF YVIPDRIQEF TRAVQEEVSQ IDGVVLKADT
                         ESRNHKSIRA AMGIKIVAPG LEKAVPGTSL HVVGDDIEKI RAEAKREVDS VIGVSVQAST
                         DLRVQDVVCA AQGVKISAQD LDGAIAGSSI AVCNEELEEV KKEVQSEFEK FEGVFVQASS
                         ---EVLEAGP SIPVEIL--G LSGVAAGDEV TVVRKKAREV ARQQKSKLEN MVNIVLKADV
                         EIRSVKEVTA AAGVKIVAPG IENVVAGSEF EVVEEDVKKF EERIRKEIEE VEGVVLKTDT
                         ---EKESIKS AAGIRILITD KLDVLSGTSI IAIKGKTDAA FNELINE-SK PNGITIKAEA
                         EIRSVDEVVA AVGVKIVAPD LDNAVAGTQL YVANEEIEDA KNKILEELSK ISGVVAKADT
                         EIRRVEEVSA AAGLKIAAPD LEAAMAGAPV RVVRREIDDV IREVEAELAE VEGVVVKADT
                         EIRQVDEVAA ADGVKIAAPE LGDAMAGAPI RVIRRDRSEV IAEVEEELAE IEGVVIKADT
                         EMRNVDRMQA AAGLKVAAPD LDDAMAGAPI RVVGRDVADV VTEVEAELAE VEGIVVKADT
                         EIRKVEEVRA AAGVKIAAPD LEDAMAGAPV RVVGRDLDEV VREVEAELAD IEGVVVKADT
                         ELRKHKEVEA AQGVKILGKD LEKTLAGLPL LVAYDEIPVL KDELIHELKQ TKGVYVQAST
                         EIRPVEEVYA AAGVRIVAPG LEEAIAGAPV FVARGEAKQL AEKVRREIEA LEGVIVKADT
                         EMRPVEEVSA AAGVKIVAPG LEKAVAGAPV YVVDEKLEEL KEQVKREVEE VEGVIVKADT
                         DIRIVEEVAA AAGVRVIAPG IEEAIAGSPF FVVPNEIEKY KRLVMEEVET IDGVIVKADT
                         EMRHHKSIKA AMGVKISGND FEYVIPGTQL LVVHDNKEKI AELVMKDATN ILGVSVQSST
                         EIRSVDSVSA ASGIRILSPN IDDVVAGSPF RVIGSNEENV YKEVESEVNS IAGVVLKADT
                         EIRTPKIIYA AAGLKISAAN ISDAISGGTI FGAKKQIEEF KEYISEERKS LTGIMVRTDT
                         ---------- ---------- ---------- ---------- ---------- ----------
                         DMRSIDEISA AAGIKISGPG LEEALAGSSI YVVEEKLPEV KKIIEEELSK IVGIVVKADS
                         DMRSIDEISA AAGVKISAPG LEEALAGSPL YVANAKLQEA RKLIEEELSK VTGIVVKADS
                         EMRKVNEVVA AAGIKIVAPK IENVVSGSPL RVAR-NSEGV KEEVLGEIES IMGVIVKADT
                         EMRPVNEVTA AAGVKIAAPE LDKVIAGCPI RIVPDKIEEA KEEVMKEVEE AEGILIKADT
                         EIRRVPKLTA AAGVKILAPG LENAVAGSPL RVAKDSVEAI IKDVEGELEK ATGIMVKADT
                         EMRPSKQISA ATGVKISAPD LDNVIAGSPL RIVPDQIENA KAEVLQEVEE FEGIIIKADT
                         EILRVKSVVA AAGVKISAPN LESIVAGSPI RVIR-DHDEV LAKINEEMQE IVGVSVRADT
                         EILRVKSVTA AAGIKVAAPK LDGVIAGSPL RAVRGNRDEV IEQVRREVQD IVGVIIRADT
                         EIRQVNEVTA ATGVKVSAPD LENVLAGSPI RAAT-DVDRV VDEVKKELED ITGLTIKADT
                         EIRSVPEVTA AIGVKLMCQS LDGVVSGGPL RAAG-NADEA LEEVAEE-TK VEGVYIKADA
                         EILRVKSVTA ARGIKVAAPN LDDAVAGSPI KVIKGDRDEI VDSIIHEMED IEGIYIKADT
                         EIRPVKHVVA ASGIKVSAPK LETALAGSTI RVVGEDPEAI AKEIRSEIEA VVGVILKADT
                         EIRQVSEVTA AAGVKISAPG LDGALAGSPI RVATETLGEI VAQVKSEIDE VVGVMIKADT
                         EIRDTNQIVA AAGVKIVAPH VDDVVSGSPL KVAN-DNIRV EDELLSEVDN IIGILVKADT
                         EILRVKSVVA ASGVKVAAPN LDRVIAGSPL RGVRGDREAV ATQIRQEMEE IDGLVIKADT
                         EILRVKEVVA AAGVKVSAPG LDQVIAGSPV RVIGEDPEEV KTSIAKEMTE IEGLIIKADT
                         EMRKVDEVVA AAGIKIVAPG IDDVMAGSPL RVVT--PEKV REEILSEIED IAGVVVKADT
                         EIRRVKEVVA ASGVKIVAPG VKDVIPGSPL RVAKENLEDI RNEIRKELEE VAGIVIKADT
                         EMRPVNEVVA AAGVKIAAPN LENVIAGSPL RIVPDKIEEA KEEIMKEIEE AEGILIKADT
                         EMRPVQSVDA AAGLKIASPD LEGVLPGSTL YIASDDVKKY TKLIESEMKS VNGVVLKCDT
                         EMRPVQSVDA AAGLKIASPD LEGVLPGSTL YVASSDIARY TKLIESEMKS VNGVVLKCDT
                         EMRPTPQVDA AAGLKIASPE LEGVLPGSTL YVARDEVTKY TNLIESEMKS MNGIILKCDT
                         ---ESEKVVA AAGIRVLITD KIPVIAGTSM IKIDTSEDEA FKTIINE-SK PHGVTVKAEA
                         ELRHHKYIKA CIGVKISANN LEEVLCGTSL FVVNEEEEEY KKKVMTDVSD VVGLYVMAST
                         EMRAVEEVKA AAGVRVVADG LEGVVAGSPL IAVWREIPNA CNLVKEEISE IEGVIVRADT
                         EMRAVQEVEA AAGVRVVAEG LEGVVAGAPL LAVWKDLPEA LKSVGEEIAE IEGVIVRADT
                         EIRYVDEVTA AAGVKIAAPG LEEALAGSPV IAAPEAVEKA KEEIMRQIQS VMGVIIKADT
                         EIRSVDEVVA AAGVRIVAPE LEKAVAGAPI FVAREEAKEL AKKVMEEIEA IEGVIVKADT
                         ---PITEAGP STPVSLM--G LDTPGAGDRF HVLKSQAREI AITTKVSFDS FLNLIIRADA
                         ---EILEATP SVPVEIQ--G LNEVFAGDQF NVVQKQAKDI AVASRSSLEE LLPLIIKCDV
                         ELRHHKEVKA ALGVKIAAND LEKAVSGSRL LVVGDDEDEL MDDVMDDLTG LKGVVVQAST
                         DMRSVEQVVA ATGVKISAPD LDNALAGSPI FVVPDKIEEY IKIVKEEIES VIGVVVKADT
                         DIKQIDEVYA ASGVKVYAQN LETALAGSPI YVAEEEVEKY KKIIQEEVSA VYGIIVKADS
                         DMKPIDEVYA AAGVKLSAPN LEEALAGSPL YVIESKVEQY KQQIEEEIKE VDGIVLKADS
                         DMKPIDEVYA AAGVKISAPN LEEALAGSPI YVVESKVERY KQQIEEEIKE VDGIILKADS
                         DIKQIDEVYA AAGVKIYAPE LENALAGSPL FVAEQQIEEY KKIIQEEIAS VAGIVVKADS
                         ---KVEEASP SFAVEIL--G LGDVAAGDEF EVFTKDARLQ ASSRKVTLSS ILNIILKADV
                         EMRHHDFIHA SMGIKISAPD LEEAVAGSQL YLANDEEQTA IDLVMSDYDQ VMGVGVAAST
                         EMRHHKEIKG ALGVKVIGNG LEKVMAGTSV LVVGDEVEDI KAEVMSDLTK LKGVMVQAST
                         EIRQVDEVTA AAGVKIAAPG LEEALAGSPV IAAREEIEKA KQEILSQIQS VIGVIVKADT
                         EMREVERIVA AAGVKLVAEG LEKAVPGAPL FVAVEEVGRL KQLVEEEISG VVGVVVKADT
                         NTGEVKKVSA AEGIRVLISD KIDVISGSPM IVVR-NLDQV MKEIEEE-SK VEGIYVKAEA
                         EMRYVDEVRA AVGVRIVGEG LEGVVPGAPI VAVEGSLEEA VKAVGEEIAA VEGVVAKADT
                         DMRQVEEVYA ATGVKVSAPD LDDALAGSPL YVIPTKLQDY LRMVSEEVSE LDGVVIKADT
                         ---PIREAYP SQPVMIL--G FEDVDVHSNV YVVEEKAKEI VSRKHINLEE LLNLILKADT
                         ELRHHDKIYA AMGCKISGPD LQSAIAGSEL FVAHEDVEIL KKRVEADITA IDGLLVQAST
                         EMRFMDEVKA AAGVKIIADG LDQVVPGAPV FVVPASLDEY VKLVREEVSE VDGVVAKADT

                         LGVLESIVIP VRLADIGPIT KRDIVEAELA GEEYGVIAAF RVKPIGNLDT ---SKVKIIY
                         LGTLEALLVP VKSADVGNVS KNDVLEASLT AKSLGVILAF NVKVLPEAEQ EAASGVKIFS
                         LGSLEALALP IKMADIGDIS KRDIVNAQTI GPLYRVILGF NVKILPDAEK EA-SKIKIFT
                         LGTLEALVVP VRLADIGPVS RSDVLDAAVT RPYLGVVLAF NVKVLPEAEE EASAGVKIFR
                         LGSLEALLIP VSGIGIGPVH KKDVMKAGVM LKEYATILAF DVKVTTEARE LADMGVKIFC
                         LGSLEALIIP IKKAEVGDVD KRDVVDASAN KELNKVVLAF NVKLLPGVEE EAKYGVRIFS
                         QGSAEALTVK IIHTGVGAIT ESDIILASAS N---AIVIGF NVRPDGNAKS TAEENVDIRL
                         DGSVEALSVN VIHKGVGAIS ESDVSLAAAS D---AIIVGF QVRPSGAAAK MAEEGVDIRK
                         QGSVEALKVR VVHSSAGVIT ETDISFASAS D---AIVIGF HVRPTAKAQV LADEKVEIRK
                         IGSLEAITVP IRMADIGNIT RRDIVEASAV KRYLGVVLGF SVRVLDDAQK EAQREVKIFN
                         LGTLEAAVVL IRLADIGDVS KRDVVEAHVV RELLGVILAY GVRVDPELEY EAQKGVRIFK
                         LGTLEAMVIP VRKADIGPVT RRDIIDASVV RPLYGVVLAF NVKVPKEVEE EAKQLVTIFQ
                         QGSLEALKVN IIHSGVGGIT QSDIELASAS E--NSIVLGF NIRPTGEVKE RAKKGVEIKT
                         IGSLEAVTVP IAKADIGPVN RRDVMGARAV KRHLGVVLAF NVRVLPDAET ESDYHVRIFS
                         QGSIEALAVE ILSSEVGDIS ESDIRLASAS K---ATVIGF HTSVESHAEP LIKLNVKVCL
                         LGTLEALLIP VKLADVGHVT RNDVLEAAIV SPEYGVILAF NVKILPEAEE LRAENIPVFK
                         LGSLEAFLIP VANVAIGPVH KKHIMNASIM LPKYAILLAF DVKIEESAIQ AANMKVQVLS
                         LGSLEALLIP VSGVGLGPIF KKDVMKTLIM KPDYAIIMAF DVTVDKEARD YAAEGILIFT
                         QGSVEAISVK IIGSGVGGIT ETDATLAAAS N---AILVGF NVRADASARK VIEESLDLRY
                         LGSLEALVIP IKKAEVGDID KRDVVEAAAN REINRLVIGF NVKVLPGVEE EAAYGVRIFL
                         IGSLEAIAIT VREAQIGDIT KRDIINVSTL NPLDRVIVGF NVNTSGDAKE AMENNAKVIS
                         LGTLDALVIP VRIADIGNIT KRDVVEASIS KETLGVILGF NVKVMPDAKE EAELNVKIML
                         LGSLEAMAIP VMRAEVGDIA PRDVSIASTA DPIHRTILGF NVEVLGDAKR HADNEVRIFR
                         LGSLEALSIP VMRAEVGAVA PRDVRVAETA GSTNQAILAF SVDVLDDARD LAEEDVKLFE
                         LGSLEALVIP VMSAEVGDVA PRDVAMATTV DEKHRVLLGF NVDVLPAAAE NAEESVRVFN
                         LGSLEAMAVP ILRAEVGDVA PRDVAVASTA RPEHKVILGF NVDVLSNAEA ELDNDVKLFE
                         LGSLEALLVP YAGINIGPVH KKDVMKASVM LPQYAVILAF DVRIERDAQE MADLGVRIFS
                         LGSLEAMIIP IRYADVGPVA KRDVIEAVAS RKFYGVILAF NVKVLPEAEE EAKHGITIFT
                         LGTLEALVIP VRMARVGPVT KRDIVEAMTV KKEYGVILAF NVKVLPEAKE LAEEGIKIFQ
                         LGTLEAIIIP IRIADVGPLT KRDVIEASIV AKYYGVILLF NVKALPDAEE LARENIKIFS
                         LGALEALLIP VASIAIGPIY KRHMHQVLSM KPRYAVILAF DVPVSEEARE IAKNDIDIFE
                         LGSLEALEVK ISIADVGPIK KEDIINANIV RPYSAAVLGF NVQILPEAKE QAFENIRIFT
                         LGSLEALLIP IRSADVGDIS KRDVTDASII APEYGVILAF NVKIKDEAEE LAHEGVEVFS
                         ---------- ---------- ---------- ---------- ---------- ----------
                         LGSLESLIIP VRVADIGPIT KRDVIEAELS SEEFGIIAAF RVKPLPGLEI ---SKVKLIY
                         LGSLESLVIP VRVADIGPIT KRDLIEAELS AEEYGIIAAF RVKPIPGLDT ---SKVKIIY
                         LGSLEALVVP IRAADIGDVS RRDVVDASIV QPEYGVIISF NNKILPSAVS EISTGVKLFH
                         LGSLEALAVK IKKAEVGDVT KKDVIEVASY KPLHGAIVAF NVKILPEAQK EIEYDIKVFL
                         LGSLEAIIIK VAMAEVGDIA RKDVVNAETL PSLNRVILGF NVQTLVDAKD YLQSDIKTFN
                         MGSLEALAAK IKKAEVGDIS KKDVIEASSY APLNGLIISF NTKVLSDAKA EIESDVKLLE
                         IGALEALSIP IMRASVGPLS RRDLIDISVI KDLFKVALCF NVPLLPDAEA MVRVDVKIFS
                         IGALEALSIQ VMRATVGPVT RHDVIEAGTI KPLYSAIIAF NTPVLPDAVD ALASHVSIFE
                         IGSLEALAIP IRKAEVGDIS QRDIIEVSAI EQYYSVIIGF NVKVLPDAKE KAQSDIKLFV
                         IGSLEALAIP IRKYDTGNIS RKDIIDTAAY GAVHRVILGF NVDMLPDAKD ALPSNIKVFT
                         IGALEALSIP IMRAEVGPVS RHDIIEVGTV KPLLSILLAF NTQLLPDAID TLLKHVKVFQ
                         IGSLEGLVIP IHVADVGPVT RRDVIRAAAI KPLLSVILGF NVEILPDALS EIQLDIPVFQ
                         LGSLEALVVP IRKAEVGDIS HRDAVEASTV EPLYSVLIGF NVKVHPDARD FLQSTVKVFT
                         LGSLEALVIP IKSAEIGDIS RRDIINASIM YEKYGVIIAF NVNILPSAED ELNQNIMVFQ
                         IGALEALCIG VMRAAVGPVS RHDLITAETI KPLYKVVLAF NTPLLPDAAD IVKKQMKVFS
                         IGALEALCIP VMRAEVGQVS RHDVIEAETI KPLYRVLIAF NTPVLPDAQD LLKEMIQFFS
                         LGSLEAVVVP IKVADIGDVS RRDVVNAGIA LRVYGAIIAF NVKVIPSAAQ ELKSDIKLFQ
                         LGSLEAVIVP IRVADIGDVS QRDVIEAEVS KEIYGVILAF NVKILPSAKT ILESGVKVFS
                         LGSLEALAVK IKKAEVGEVS KKDVIEVASF KPLYGVIIAF NTKILPDAKK EIEYDIKVFE
                         IGSLEAIVVP ISKADIGPVN RRDIMETRAI KRHLGVVLAF NVKILPDAKE ESEGHIKIFE
                         IGSLEAIVVP IAKADIGPVN RRDVMETRAI KRHLGVILAF NVKVLPDAKE EADGHIKIFE
                         IGSLEAIVVP VAKADIGPVN RRDVIEAKAI KRHLGIVLAF NVKVLPDAKE ESESHIKIFE
                         LGSLEAIAIN IRSAEIGDIT KHDVTDVSTL NPLDRIIIGF NVSVLDDAVQ EAASDIGIIT
                         LGSLEALLIP VFGVNIGTIQ KKDVKKASIM RPEYAVILAF DVKIDPEAEK EAALGVEIMQ
                         FGTLESIVVP VRKADVGPPT HKDVVEAVLS RPIYGVILAF NVKTPPEVEK EAMSGIKIIA
                         FGTLESIIVP VRKADVGPPT HKDVVEAVLS RPAYGAILAF NVKVPPEVET EAQSGVKIIR
                         LGSLEALSIP IRKADVGNIS KTDVMEALSV RPKYGVIIGF NVKVNEDAQE IAKKGVPIFV
                         LGTLEALVIP IRVADVGPIA KRDVIEAVAS KKYYGVIIGF NVKVLPEAEE EARHGIKLFV
                         RGSLEAIDIR VLQRSVGGIS LADATLASAS D---AVILGF NVIPDDKARS LAERGVEIRR
                         QGSIEAISLR ILHSGVGPIT ESDVSLAHVS S---AIVVGF NVRAWANALT AAETKVDIRY
                         LGSLEALLIP VMSIGLGPVY KRDVMKASTM LPEYAVMLCF DVKVDKEAEQ YAEEGIKIFN
                         LGTLEAVVIP VRLADVGPVS KNDVLEASVS KPEYGVIIAF NVKILPEAEE YAAENVKIFR
                         LGSLEAIVIP IRLADIGPIS KRDITEAEIV AKEYGIIAAF RVKPLSGIEI P--EKIKLIS
                         LGTLEALIIP IRLADIGPIS KRDVIEASIV AKEYGIIAAF RVKLLQGIDT ---SGVKILY
                         LGTLEALVIP IRLADIGPIS KRDVIEASIV AKEYGIIAAF RVKLLQGIDT ---SGIKILY
                         LGSLEAIVIP IRLADIGPIT KKDITEAELT LKEYGIIAAF RVKPLQGIEV P--NNIKLIY
                         QGSLGAILIR VLLASPGEVT ETDVDLAAAS G---AIIIGF NTTLASGARQ AADEGVDIRE
                         LGSLEALLIP VSYVSVGPVS KDDITKALKS VKEYACMLVF DVKVLPDAQK YAENGVKIFT
                         LGALEALLIP VSAIGIGTIH KRDVTKISIM NPEYATILAF DVPVEREARE QAEVNVRIFT
                         LGSLEALSIP IRKADVGNIS KTDVMEALSV KPKYGVVLGF NVKVNEDAEE VANKGVPIFV
                         LGTLEALVIP IRVADIGPVV KRDVVQASMV KPLYAAILAF NVKILPEAQD EAAHGIPVFQ
                         IGSLEAISIK IKQAQVGDIT KRDIMDVSTL PPINRIIVGF NVSVLPEARD AMSSDVSIVT
                         FGTLESMVIP VRRADVGPPS HKDVVEAALS RPAYGAILAF NVRVPPEVEK EAQSGVKIVR
                         LGSLEALLIP VRLADVGNVS RNDVIEASVV KPEYGVILAF NVKLLPEAEE LAAEGVKVFQ
                         YGSVAALKLN IVHAGVGEIS TSDVMLAAAV D---GVILGF RVKVNNQARR LAEEGVDVRT
                         LGSLEALLVN VAAVGIGPLY KKDIQQILHI APKYACVLCF NVEISADAKT FAQNDIKIFS
                         LGTLEAMVIP VRKADVGNVS RRDVVDASIV RPLYGVVLAF NVNVPHDVEV EAMYGVKIFR

                         DIIYQLIDEV EYINDVREYD SLILPGKIKI LPGFVFRRSD PAIVGVEVEG GIIKPKFPLI
                         NIIYHLLDQY TWRERLKELN QLVRPGKFMI LPGFVFRRSD PVIVGIEVLG GVVRPGYPLI
                         NVVYKIIEDY KWMDEKKRRM EITFPGKFKI LPEYIFRLSK PAIVGVRVLG GRIRVGQRIL
                         SMIYKLIEDY EWVKKEKELN SLIRPGKFRI LPGYVFRRSD PAIVGVEVLG GVIRPGYPVM
                         DIIYHLFDLF KYIENIKEAD EAVFPCVLQI LPNCVFNKKD PIVLGVDVIE GILKIGTPIC
                         EIIYTLIESF VWREEERLVE ALIKPGKIKL LKEFIFRRSK PAIVGVRVLA GELRRGVDLI
                         RIIYKVIDEI EAMKGMLDEE KVIGQVEVR- ---QTFKVSK GTIAGGYVTE GTITRDSGLR
                         SVIYDAIEEV KAMEGMLAKE QITATIEIR- ---EVFNITK GLVAGAVVKT GKVKRSDKAR
                         NVIYDAINDV RVLEGMLEEQ QFIGFAEVR- ---AVINVPK GVIAGCYVSR GLIKRDAITN
                         QIIYNLVRSY TWVAYQREFN ELPPICKFQF MKGFIFRRND PAVFGAEIQI GRLRQKVQVI
                         DVLFRLIEDY EWVADTIRFE SLVKPGKIKI LKDFIFRRSE PAIVGVEVVA GEVRPGVQLV
                         NILYRLVEEF TWFNEEKSLS KYVRPGKIAI IPGYVFRRSD PAIVGVEVLG GLIKPGYRLV
                         NVIYNLLDDV KLLGGMMSSE EQLGQAEIR- ---QVINVPK GQIAGCMVTE GVINRGAKIR
                         KIIYSLVDGY SWVEEDALFS ELTPLSRFVF LGGFVFRNSD PAVFGIRVDV GTLRQKTAFM
                         DIIYHAVDAI KIMTGLLDEE KNLGAAEIK- ---ATFKSSQ GTIYGCLVTE GTIVRNQKIR
                         NIIYQLLEEY LWFKEFREVE SLVRPGKIRI IPGAVFRRSE PVIVGVEVLG GRIRPNYPLM
                         ETIYLFEEKL KHFGAIKEAS ICVWPCILEV --TNVFRNSN PILVGVRVKE GTLRIGTPIC
                         NIIYHLFDQF THMKKLEEAG IVVWPCIAEI LPQYVFNDRN PIICGVKVLE GTMKVGCPIT
                         SVIYNLIDEV KAMSGMLSKQ QIIGLAEVR- ---DVFKSPK GAIAGCMVTE GVVKRHNPIR
                         NIIYSLLDNV TWREEQKRIE SLIKPCKIQL LKDFIFRRSK PAIVGVKVLA GELRRDVKLI
                         NVIYSMIDDL TWLEFKKNKN NKPVPSKLVI MPDYIFRAAK PVIVGIKVLS GRVKVGDKLI
                         NIIYKLLEDY FWKEEVKRME NLVWPAKFRI IPGFVFRRSD PVIVGIEVLG GILKPGSPLM
                         EVIYQLVEGY DFVEDSRKLE NITRPGRFQL LMDHTFRQND PAVVGVEVLG GTVRNNAQVA
                         DVIYQLVESY DHVTAIEELE NITRPAKFRI LQDHTFRQSD PAVVGVEILS GELRRNVNVV
                         DVIYQLVEDY EFVDAQERFD NIVRPARFRI LKDHVFRQND PAVVGVEVVS GTLKRNTPVG
                         DVIYQLVEEY EHVNEMKRLD KIVRPCRFRI LQDHVFRQNN PAVVGVEVMS GTIKNNMNVV
                         EIIYHLFDAF TYRQDYKKKH IAVFPCKIKI LPQYIFNSRD PIVMGVTVEA GQVKQGTPMC
                         NVIYRLLEDF EWYKEQVELE KLVRPGKIRL LPGYVFRRSN PAIVGVEVLG GVIKPGYPLM
                         NVIYRLIEEF EWLKALRELE TLVRPGKIRI LPGFVFRRSD PAIVGVEVLG GVIKPKYPLM
                         NIIYKLIDDY IWIESEKMFE SIVPPAKIKI LPGYIFRRSD PAIVGVSILG GIIRPGMPLM
                         NIIYHLFDKF TYMNEYEQRS VAVFPVQLKM IAESI-HSTD PIIIPVTVER GQLRPGTPLS
                         NVIYRLLEDY IYAETRKALS ELILPAKLKM IPEFIFRSSN PAVFGVRVEG GTLYPKVNLI
                         PIIYRMIENF MWTSELQELA DIPKPTKIEH IPEYVFKRNK PMVIGVRILG GELKPRDVLL
                         ---------- ---------- ---------- ---------- ---------- ----------
                         DIIYQLLEET KYIDEIRELD SLILPGKIKI LPGYVFRRSD PAIVGVEVLG GIIKPKFPLI
                         DIIYQLIDDT IYIEDLRELD SLVLPGKIKI LPGYVFRRSD PAIVGVEVLG GVVRPKYPLI
                         DVIYQLTEDY AWVAAAEEID AIIRPAKIRI IPKLVFRISK PAIAGIEVLG GTVKKDYILI
                         NIIYKLVEDF TWIKKEEEFE KLIKPAIIRI LPDCIFRQKD PAICGVEVLC GTLRVGAPLM
                         NIIYKLIEDY EWQKEQKDFE EIVRPGKVRY LPNCTFRQSK PAVIGVHVMG GCIKPGVTLI
                         RIIYKLVEEY EWVKEMEEIN RLTKPAMIKI LPNCIFRQKE PAVCGVEVLY GTLKIGSPLM
                         RVIYKLLDDY LWRDEMIRFE TVVLPAKFSI LPGCVFRMSG PAVVGVRVLG GTLRPKVSIA
                         GVIYQLIDDY VWRDEKKQFE KLIMPAKIRI LPNCVFRQSN PAVVGVRILG GKLQSGVDLA
                         DVIYKLIDDY KWVEEKKASE MIVKPGRFTI LPDYVFRQSK PAVVGVKVNG GIIKTNVNVA
                         DVVYRLIEDY QWVEDEKRRA EYAFPGKVRL LPNCVFRVSK PAIVGVRVLA GRIRPGQTLL
                         GVIYHLIDDY LWEENTRRFE KLIMPAKIIL LPDCIFRQSN PAVVGVRVLG GKLQSGINLV
                         DVIYTLLESY EWMEEKKMLE AIVKPGCVRI LPDCVFRQSK PAIVGVQVVG GTISHNVPLI
                         DVIYRLVEDY QYVKEQQEFE TIIRPGKFKI LPGCVFRQSK PAVVGVRVLG GVVRTNADVM
                         RVIYQLTEDY LWVNSAKELA SIIRPSKIRI MPKLVFRHSK PAIAGVEIMS GIIEKGVTLI
                         RVIYQLIDAY LWRDQQKRFE NIIIPAKIRI MPNCVFHQSN PAVVGVQVME GKLRTDVNLV
                         NVIYHILEDY LWRNNLKRFE KIIFPAKILV LPGCVFRQNN PAVVGVRILS GTLRTGVNLV
                         NVIYRLMEEY EWVRGIEEME AIIKPASIRL IPKLVFRQSK PAIGGVEVLT GVIRQGYPLM
                         NVIYKLIEDY VWMKEIKEME SIIRPVKIRI LPGFVFRSSK PAITGIEVLA GKLKPGYNLI
                         NIIYKLVEDY EWLKAELEMA KLTKPAVIKL LPGCIFRQKN PAICGVEVLY GTLRVGVPLM
                         KIIYSLIDNY NWVSEDTAFA ELTPISKFTF LKGYVFRNTD PAVFGIRVDV GTLKQKIPFM
                         KIIYSLIDNY NWVSEDTAFA ELIPVSKFTF LKGYVFRNTD PAVFGIKIDV GTLKQKVPFM
                         KVIYSLIDNY NWVEEDTAFS ELTPVSKFTF LKGMVFRNNN PAVFGIRIDV GTLKHKIPFM
                         NVIYSLVDDA QWLAKRKHKS NIPVPSKIVI MPEYIFRAAK PVIVGIKVIS GRVKVGDTLI
                         DIIYHLFDSF TYLKKIEEIT DAIFPCELSV INDCVFNKKD PIVIGVRVEC GQLKIGTPLF
                         EILYRIFDEY IWSQEVRTLS QLTRPGKIQI LPGFVFRRSD PAIVGVKVLA GTIKPGVTLV
                         EILYRIFDEY VWSTEVKTLS QLTRPAKIQI LPGYVFRRSD PAIVGVKVLA GTLKPGVTLA
                         NIIYKLIEDY EWVKEEEELA KVTFPGVIRL YPDYVFRRSN PAIVGIEVIE GRIKPGVTLI
                         NIIYKLIEDF EWYKEQIEFE SLVRPGKIRI LPGYVFRRSD PAIVGVEVLG GVIKPGYPLM
                         DVIYKLTDDI RLIEGRLKRV VELGRALVK- ---QVFSISR GTIAGCYVAQ GSIQRNCRIR
                         SIIYNLIDDV KIMSGMLERE QYIGSVEIR- ---QIFNITK GKIAGSYVTK GIIKKGAGVR
                         DVIYHLFDSF TYQEKLLELD YAIFPCVLQT L--QIINKRG PMIIGVDVLE GTLRVGTPIC
                         NVIYKLIEDY IWVKQLRELE SLIRPGKIRI LPGYIFRRSN PAIVGVEVIG GVIKPGYPLM
                         DIIYQLMDNI EYIEDIKELE TIVLPGKIKI IPGYVFRRSD PVIVGVEVLG GIIRPKYGLI
                         EIIYQLIEDI KHINEIREFD TLILPGKIKI LPGYVFRRSD PVVVGIEVIG GVIRPKYPLI
                         EIIYQLIEDI KHINDVREFD TLILPGKIKI LPGYVFRRSD PVVVGIEVIG GIIRPKYPLI
                         EIIYQLIDDI EYITEVRELD SLILPGKFRL IPGYVFRRSD PVIVGVEVLG GIIRPKFPVM
                         DIIYKLLDDI QAMEGLLDIE SSLGTAEVR- ---AVFPVGR GNIAGCYVQS GKIIRNRNLR
                         NIIYHLQDHY VFVKECEEGK LAVFPCLIKP L--QFFNKAE PIIMGVDIER GTLKPGTQVC
                         DIIYHLFDQF TFMEQLTEAA IAVFPSIIKI LPQHVFNQKD PIIVGVEVVE GILKVGTPLC
                         NIIYKLIEDY EWVKEEEELK NVTFPGVIRL YPDYVFRRSK PAIVGVEVLE GRIRPGVTLI
                         RIMYKLVENY QWLQETRDFE KITPPAVVQI LPGYVFRRRD PIIVGVRVVC GRIRSGVPLI
                         DIIYKIVEDT QVMDERKKKM SMPVPSRIRI LPQYIFRASK PVIVGVRVET GQIKVGDNLI
                         EILYKVVDEY LWANELKALS QLVRPGVVQL LPGYVFRRRD PVIVGVRVVK GTIKPGYLLV
                         NIIYHIIEEY GWVKELKEVS SLVRPAKIRI LPGFIFRRSD PAIVGIEVLG GVLKPGCNVM
                         SIIYKLVEDL KALEGMLEVE EVIGHGEIR- ---KVFKISK GKVAGVQMLD GKADRNGFVR
                         EIIYHLTDMY AYIEDLKVRA QMVWPVEFQY LEKSLIHRSK PIIIGIKVLD GTLKKGTPIS
                         EILYRLVEEF TWYKEQKTLD KYVRPGKIRI LPGYVFRRSN PVIVGIAVLE GVIKPGYPLI

                         GEILQIQDKK SLDKATKGME VAISIKVGRQ INEGDILYTD VPKEDLEILV DMKEVIQEII
                         GRVLAIKDDK SLDVVRTGAR VAISIEVGRQ IDEGDIVYTD VPVDHAIKLL DEVIVLKEIA
                         GRIKSIRSEN NVLEAIMGEE VAIAIDVGRQ VKAGETYYVD IPEEHARKL- EDKEVLDEIA
                         GRIMAIKDDR SLEEARLGAA VAVSIQIGRH ANEGDILYTN VPAQHAYKIL DELDVLREIA
                         GRIASIENHK PVDYAKKGNK VAIKIVFGRH FDMEDELVSH ISRRSIDILK EEWKLVVKLK
                         GAVRTMQKGK NVAIASAGDE LAIAIEIGRQ LEGDEELYVD VPERHAKVIE ETKRAFKEFL
                         GEVDVLKRKD DVKEVSQGYE CGITIK---D IREGDILEAF ---------- -------VMQ
                         GNINALKRKD DVKEVGTNFE CGISLV---D MKVGDMIETF ---------- -------EEI
                         GKISSLKRKD DVKEVAEQYE CGIMID---N IKEGDIIEAF ---------- -------EVK
                         GTVHQIQEGK AIEEATTGMQ VAVSIKIGRQ INEGDIFYTD INSRQAKQLL KEKEVLDMLV
                         GQLSQIQDGQ AISLAKAGMK VAVSIRVGRT IHGDEELYVA VPERDARQLL HALRALEELV
                         GVIMQIQDGK PIQVAKKGMS VAISIEVGRH IKEGDVLYVN VPLEHAVKLI DEVEVLEEFM
                         GNVSSLKRKD DAKEVAKGYE CGVGIE---D MRVGDYIESY ---------- -------KEV
                         GHIHQLQEKK TVKSAKAGSE VACSVQIGRQ INEGETFYTL PHSYEAKMLL EERKVLDHIV
                         GSLSSLKRKE DVKEVKKGME CGILLD---Q AQVGDILQCY ---------- -------EVI
                         GLIMQIRDDN VLKEALVGQQ VAISIRVGRH IDEGDILYTD IPSEHVKYWL DEKLVLKEII
                         GKVIGIKLEK DVTLAKKDDV VSVAIDIYRH FDDKKQWMSK ITRESLDALK QDIQLLKFMK
                         GRVTGIELNK PVEVGKTGEE VCIKIEYKKH FDSKDKLYSK ISRESLDLLK DDIQLLVRLK
                         GELESLRRKD DVNEVRNGME CGIGVK---D VRTGDVIEVF ---------- -------EII
                         GSVRSIQKGE NIPVATEGDE VAIAIDIGRH LDGNEILYVD IPEKHAKIIE EAKKAFMEFL
                         GTIKSLRDDV NHQFADKGSE LSCAIDLNRQ IFPDEDLYVD VPENVVKEMK DVKTTMEELI
                         GILQQIQDGQ SLKEAKPGMQ VAISVKVGRQ INEGDIIYTD VPDLHARTFL DVKMVLDEII
                         GRVKGIQEGE DVEEARRGKR VSVAIDVGRQ IEEGDELWIE IPEKHAKILE DEREVLQMYL
                         GTLKTIQDGE DVDSARAGER MAVSIQVGRQ VEEGDDLWVE IPEKHAKILE DEREALSMYL
                         GIVKGIQDGE DVDEARAGNR VSVSIDVGRD IKEGDELWVD LPEKHAKVLD DEREALKSYL
                         GQLSGIQEGE DVSSARAGSR VSVAIDVGRQ IAEGDELWIE LPEKHAKILE DELEALSGYL
                         GIVTSIEIHK QVDVAKKGQE VCVKIEFGRH FEATDILVSK ISRQSIDALK SDWQLIVELK
                         GTIHQIQDGK VIHEARAGMA VAISIRVGRH IDEGDVLYTD IPEQHAVLWL DEMVVLKEII
                         GSILQIQDGQ SVPEARAGQQ VAISIKVGRH IHEGDVLYTD VPAEHAKLWL DEKFVLQEII
                         GEIQQIQYGQ TLREAKTGQE VAISIKVGRH IKEDDILYSD IPLSHVKILV TSLTVLKEII
                         GRVMSMERNR SVEIGTPGMD LAVKI-VGRQ FDNSDIIVSH ITRQSVDAVK DDVLLLASLI
                         RRIHQIQDGQ TLEKAENGSE VAISIRVGKD IGKDETLYVN IPESHIRQLM DQKQILREFI
                         GTIQQIKLND PVKKATKDEE VSIAVRFGRQ IKKGQSLYID MRTKHAYQLL PEREILSSLE
                         ---------- ---------- ---------- ---------- ---------- ----------
                         GEILGIQDKK NLDKATKGME VSMSIKIGRQ IQEGDVLYTD VPQDDLDMLY DMIEVIRELI
                         GEVLAIQDKK NIERATKGME VSMSIKIGRQ VQEGDVLYTD VPQEDLEILF DMMEVIKELI
                         GKVESMQDGE NKPSTSKGQQ VAMAIKIGKD FEEGDVLYAD IPENHYKILE DELQILDELV
                         GYVREIKDGE NVKEAKAGKA VSIAIDLKRH VDEGDYMYVA VPESHVRELY DEKEALLRYM
                         GIIKQIQENE NQSIASQGKE VAVSIDAGRQ INEGEIYYVD IPESHSKVLE DELETLMEFV
                         GYVKEIRDQE NIKEAKVGMQ VPVSIDLGRN AKENDILYVE VPEPEARKLH DEKEALSRYM
                         GEIKQIKLKE TIGEAKEGAE VAVSIDIGRQ IDVGETLYVA IPERHVKVLE GTVEALEEYT
                         GRIKQIQANE TVQEAEAGKE VAISIEVGRQ INVDDDLYVD IPERHVKVIE SLRETLEEFT
                         GKIKGIQSGE NVGEAKVGME VAVAIEVGRQ IKENEMLYID VPEKHAKILE HEIETLESFL
                         GKIRSIRTED VVKESIQGAE VAVAIEVGRQ INVEDILYVD LRETSLKEMQ DDKMVLDETI
                         GRIKQIKSQD SISEAGEGKE VAISIEVGRQ IDVGDQLFVD IPENHVKVIE GMKEVLEEFT
                         GTIRGIQQNE NIPMATVGQE VAISIDVGRQ IHEGDLLYVN IPEKHARIIE DEIEVFEKFL
                         GKIKGLQSGE NIPSAKVGKE VAMAIEVGRQ IKEEDVLYIN VPERHAKVLE DEKETLDIFL
                         GRVESMEDGE NLPKVSRGSQ VAMAIGFEKD FEEGDVLYVD MSERNFFAIN DEILTMEELQ
                         GHLKTIELLE NVHEAEEGSE VSIAIEIGRQ ADVGDILFVD LPERHVKVLE GTQAVLEEFT
                         GTLKSMQLKE NIQEAHAGDE VAISIEVGRQ FDVEDELLVG IPERHVKVLE DAKEVLNEYT
                         GTVESMQDGE NLKSASRGQK VAMAIKYGKT IHEGDTLYVD IPENHYHILK EELDLMDKIA
                         GTVGSIQDGK NIKSAKKGQK VAISIKIGRN IEEGDILYSD IPEKDYKILS DEQETLEEIV
                         GIVKEIQNGE SVKEAKVGEQ VSIAIDLGRH IKENDLMYVE ISENEVRKLY DEQEALYRYM
                         GLVHQLQLKK TVTSAKAGQE VACSVQIGRQ IFEEEVFYTF PPSHEAKKIL EEQEIFNEII
                         GIIHQLQLKK TVVSAKAGQE VACSVQIGRH IFEEEVFYTL PPTHDAKLLL EEQQILNEIV
                         GNIHQLQHKK TVTSAKTGDE VACSVQIGRQ IFEEEVFYTF PPSHEAKQLL EEQEVLNEIV
                         GTIKSLRDDV SRQFVDAPAE VSCAIDLNRH IFPGETLYVD IPENVAKQLR NIMKTLDEIT
                         GNVVSVQSKK NFDKARKGDE VCIKICYGKH FDSTQKIYSK ITRESIDVLK EDWKLVVQLK
                         GRIMQIQKGR AINEAAAGDE VAISIHVGRQ IKEGDILYVY VPDDQARQWL DELKALEEYL
                         GKVMQIQRGK PVAEAVAGDE VAISIQVGRQ IKEGDVLYVY IPDEQARQWL DEVEALEEYL
                         GTIKSIKSDE FLQEAKKGQA VAVAIEVGRH IHPGETLYVD ISRDDAITLL SDIKALKIIA
                         GEIMQIQDGK SIPEARAGMA VAISIRIGRQ VDEGDVLYTD IPEKHVQLLL DEMVVLKEII
                         YQLDTLRRKE DVKEVPRGME CGIRLQ---D IKQDDVLEAY ---------- -------KIE
                         GKLKTLKRKD EVKEVREGYE CGIAFE---D IREGDTVEVF ---------- -------ELV
                         GKVISLEIHQ PVQEVKKGQT VAVRLEWGRH VDENDTLYSL VSRRSIDTLK SDWLLLKKLK
                         GTIMQIRDDN VLKEARAGQS VAISIRVGRH VDEGDILYTD IPKQHVHLWL DEKMVLKEII
                         GEVLQIQDKK SVDRASKGME VAVSIKVGRQ VEEGEVLYTD VPKEDLQILM DMIEVIKEII
                         GEVLQIQDKK SLERATKGME VAISIKIGRH INEGDILYTD VPKEDLEILA DMREVIKEII
                         GEVLQIQDKK SLERATKGME VAISIKIGRH VNEGDVLYTD VPKEDLEILV DMREVIKEII
                         GEILQIQDKK SVDRATKGME VAVSIKVGRQ IDEGEILYTD VPKEDLEILL DMKEVIKEII
                         GNIDSLKRKE DVREVNAGYE CGIGCS---D WKEGDIIEAY ---------- -------EMT
                         GVVESIEVKK SIPFAKK--E VAIRIGAGRH FTEKDYLVSM INRRSIDALK DEWLFIKKLK
                         GTVTSIESGR EQETAKKGSS VAIKIVYGRQ FDASHSLYSH LSRASIDALK EDWRLVVKLK
                         GVIKSIKNND FVQEAKKGDA VAIAIEVGRH IHPGETLYVD LSKNDVIILA TDIKALKMTA
                         GEIMQIKEDK VLDVVSEGAE VAISIRVGRQ VKEGDYLYSN LSIEEINRLL NEKSYLRKLM
                         GTIKSIRNDV SVRYQDAPAE VAVAIDLNRQ IFPDDVLYVD ITENVVKELR EIMDTLEEII
                         GKIQQIQSGA PVQEAKVGDE VAISIAVGRQ IKEGDFLYVY VPEDHLKQWL DEREALDEYA
                         GMVVQIRDDN VLKEARAGQQ VAISIKVGRH VDEGDVLYTS IPKDHVTMWL DEYLVLREII
                         GKIESLKHKE DVSVVEAPQE CGIKFA---D IHEGDELEFY ---------- -------VIR
                         GTVDSIQVQQ PIEEAKIGQE CAILIKADKD FHPKDIFVSK LTRPLIDLLK EDWELVRKIK
                         GTIMQIQDGK NIPEARKGME VAISIEVGRQ IKEGDELYVD VPEEHAITLM DEIALLKEIL

                         KIKRV--MLD NLRDAVRKFL DKAVEDFIKE LQKSLISADV NVKLVFSLTN KIKERLPPTY
                         ELKKK--MLE GLREAVRKFL KDSVEEFIRD LQRELIRADV NVALVKRLSD AIRQRAPPPG
                         RIKRKDSLGE SLRNTIRKIS ESLIKEVVRD IQRALLRADV EVHLALKLSK NVERRAPPSG
                         EIKRR--MME GVRRAVAKFL EKAVDAFVKD LQRELIKADV NVKLVLNVTR RIKERAPPPG
                         NIFKIAELGG RITRAIQQMS EKALNECLNE ITRALLQSDV SFPLVKEMQS NIKKIVLAAG
                         EIKRK-MALE SLKEVARKIA KKFVEEMVKE IQRALIKADV NVRQVKEISD AIKKRAVLPA
                         EIERTEGLAD RLQQTISKIR EQDVKEMMRE VRLALLEADV NFKVVKDFVK KVSERAVMKS
                         EVKQTDNLSE RLERSFKILK EINVAETLKD VRKALLDADV NYKVAKTFTD TVKEKAVLTA
                         KVKKSESLGS NFRNFINYLS DKNIAEAIEI IKNSLVDADV NLRVIRRFLN SIIEESVLRG
                         AMKRKDNLRE GLRGALKKIV EEIIDSLCKD VQRALLQSDV NVRLVLSITQ NLKERAPPKG
                         EIMRVSSMGR SLKEVFRKFL KSSVEELVRG IQRSLLMADV KVELVQKISE RIRARALPPG
                         KLRSTRDLMD AIGSIISRIR EETLRSILRD LQRALIRADV DVKLVYELTK SIEEEFLPPG
                         EEQASELVSE SFKSAINKLR EKALKNALET LKKALLKADV HHKVTKELLT LIEEDAKQNG
                         EVQRR----- ---------- ---------- ---------M DVRLVKEIAG RLEERCPPPG
                         YHPQKSSLSQ KLSNIFSSLF EESISDSIRE VRLALLDADV NYQAVKDFIA KVKQKVVWKH
                         DIKRK-MVFD NIRSALTRFL EKSVEEFIRE LQKELVRADV NLKLAVEITN RIKERAPPPG
                         TVYKIADLGN QLSSALRSLN EDTINQLLKE VGNALSKSDV SMSLIIQMRK NIKDKIMAAG
                         KMFNISQLGS SLVTALRKMT EEVINTLLKE IETSLLGEDV NPIFIRQMVN NIKKKIIPDG
                         EIQRTDNLTD RLSRTLRNIS EDNVKDTLRE VRMALLEADV ALPVVREFIN RVKEKAVNKS
                         QIKRK--MLS SLKDVVKKIA KKLVEEIVRD VQRALIKADV NVRQVKEISD AIKKRAVLSG
                         KIKRKDNLSE SLKSIMRKIS KDTIKEVTKE IQRALLKADV NVKLVLKLTN TVQERAPPAG
                         KIKRKSRLKK SIESFSNSLA PEDFDEIGND FLLELVENDV AYSVAEEIIN TLKNTIVPKN
                         DKQRRDDLGT SLRGTLEELR EEDVQAVVKE IQRSLLQADV DVSLVMELSD SIKTRAPPGG
                         EKHRNDDLGS SLRGTLDDLR EEDIEDIVKE IQRSLLQADV DVGLVQDLSN SIETRAPPAG
                         DIMRKDDLGS SLRGTLDTLR EEDVDKVVKE IQRSLLQADV DVDLVMDLSE SITERSPPGG
                         EKHRRDNLGS SLRGSLDKLR EDDVQEIVKE IQRSLLSADV DVSLVMDLSD SIKTRAPPGG
                         KVFEIADLGR KITSALRSLS EEVLNAMLKE VCTALLEADV NIKLVKQLRE NVKSAIMASG
                         KIKRKMPGLD DIRRAVSKLL ENIVNEFIRD LQRALISADV NVRLVFNLTK RIRERAPPPG
                         KIKRK--MLD GVREAVKKFL ETSVNLFIKE LQKTLIKSDV NVKLVLQLTK RIRERAPPPG
                         KIKSLMNVLE NLKKIVSDFL EIAVENFVKE LQKTLLRADV NVKLVLELTK NIRERAPPPY
                         KVLKVAELGQ KIGQAIHRMS EDDVKELMNE IARALLQADV NVTIVKKLQV SIKTELEGAG
                         ALMRKEKLGR SLDTAIRRIR KDAINALIQD LQRALLQADV KVELVFEMTE NIKKEALQKS
                         KLKKKSGLGK SLSGAVNRIL KQAILELKNE ILRALLEADI NFNLASQMAE NLHQRAPPMG
                         -----DAFSN KLKDIVKSIR IEKVNELLDE LTSALIEADV NIDLAIAMVN KVRENALPPA
                         KIKRV--MLD GIRDAVKKFL DVAVEEFIKE LQKSLISSDV QVKLVLSLTN KIKERLPPSN
                         KIKKA--MLD GIRDAVRKFL EVAVEEFIKD IQKALISSDV QVKLVFSLTN KIKERLPPSN
                         EIKRKGNLGK NLTKTMKKLA EEVVKEVIKD IQRALIQSDV NIKLVLNLSK TIEDRSPPKG
                         ELMQKDKLGE NLNKALNKLK KKLIKEVIKD IQRALIQADV NVKLVLKMSK EIERRATPKG
                         AIKRKDNLGS SLKSAIQKLA KEIIDDVVKD IQRALIQADV NVKLVMKLSN RIKERAPPAG
                         ELKQKDKLGQ NLSEALNKIK KKLVKEVIKD IQKALIQSDV NVKLVFNMSK EIERKAPPKG
                         GIFRKDTLSN SLKDAMKKLA RAAVDELVRD LQRALLSSDV NVKLVMELSK QIKARSLPKG
                         TLKRRDNLGT SLKDAVKKLA RAAVEELVRD LQRALLSADV NVKLVMHLSQ TIKQRAPPKG
                         EIKRKDKLGS SLQDALKKLV EKSVNDVVKD IQRALLQADV NVQLVMNMSK QIKERAVPSG
                         EIKRKEGLGQ SLRNVLKKIT EALVKEISRD IQRALLQADV NVKLVLELTK SVENRAPPAG
                         SMKRKDRLGS GLKDALKKLA KAAVEELVKD LQRVLLQADV NVKLVMNLSK AIKQRSPPKG
                         EIKRKDNLGG SLRGALKKIA KALVDDAVRD IQRALLQADV NVKLVMSLSN RIRERAPPAG
                         TLKRKEKLGD SLQGALKKLI ERTVNEVVKD IQRALLQADV NVKLVMGMSQ RIKERAPPAG
                         EIKQEEGLSE SLTQTMKKLA KKTLKDVTKD IQRALIQSDV NVKVVFGLTK KIEKRALPKG
                         SMKRKDRLGS SLKDALKKLA RAAVEELVKD LQRALIQSDV NVKLVMNLSQ AIKTRSPLKG
                         RLFRKDNLGS NLKDALRKLA RAAVEELVKD LQRALLQADV NVKQVMQLSQ TIKKRAPPKG
                         EIKRKGNLGR SLSKTMKKLA EEVVREVIKD IQRALIQSDV NIKLVFNLSK SIEERAPPKG
                         KIKRKGKLGE KLRKSIKKLA EKVVKEVIKD LQRALIQADV NVKLVFKLSK SIEKRAPPKG
                         ELKQKEKLGE SINKALNKIK KKLVKEVIKD IQKALIQADV NVKLVLQMSK TIEKRAPPKG
                         EIQRKDGLKN NLRDAIKKIV EELIKELSKN VQRALLQSDV NVRLVLEITK QIEIRSPPPG
                         EIQRTDNLRN NLRDAIKKIV EELIKELSKD VQRALLQSDV NVRLVLEITK QLEARSPPPG
                         EIQRKDGLKS SLGDAIKKIV EELIKELSKD VQRALLQSDV NVRLVLEITK HLEERAPPPG
                         KIKRKENLSS SLKDVFKKIS KETIKEVSKD IQRALLKADV NVKLVISLTN RLQERAPPAG
                         KIFNITELGT QITNAFRKLQ DVVIEECLKE IIRALILSDI NVSYLKDIKS NIKNNIDIYG
                         KSRRKKALTE IFGKLLEKIR EATLQELSRE IQRTLLKADV PLDLVKSFTE NAVKRIPPAG
                         KTRKKMKLSE VFSKLIEKIR EAVLQELSRE IQRSLLKADV PLELVKAFTD SAVKRIPPAG
                         QIKAKDNLGK ALANTLKKIA EALIKELVRD IQRALIQADV NVRLVLQLTR EIQRRAPPAG
                         KIKRKMPGLD AIRDAVRKFL ERAVEEFIRD LQRALLSADV NVRLVFDLTR RIRERAPPPG
                         EVARKDSLSD GLQSAFKSLS EGNMRDGLKI VEQSLLEADV SYSVVKDFMG HVSEKAVLLS
                         QEQRQKTLTQ NLTKIFDKLV ENQIDTAMRD VRVALLESDV ALPVIKGFIE EVKQKAVIKS
                         VVFGIADLGK RINSAVNNAI TTSVDVMLKG IVTALLESDV NIALVSKLRN NIRSQLSTTN
                         EIKKK-MVLD GVRKALSRFL ERAVKEFIRD LQKELIKADV NVKLVLELTK KIRERAPPPG
                         RIKRT--MLD GLRDAVRKFL EKAVNEFIKE LQIILIKADV NVRLVKDLTD RIKKRIPPSA
                         RIKRK--MLE NIRDAVRKFL EKAVDEFVKE LQKSLISSDV NVKLVFSLTA KIKERLPPSV
                         RIKRK--MLE NIRDAVRKFL EKAVDEFIKD LQKSLISSDV NVKLVFSLTA KIKERLPPSV
                         NIKRV--MLD NLKDAVRKFL DKAVNDFIKE LQISLIKSDV NVKLVSNLTQ KIKDRLPPTA
                         MKRRTDALAD RLEDAWKKLR ESNIKEALQE VRRALLAADV NLQVVKGFIK DVEQKAVISG
                         PFFNIADLGK RINNALQQLN EELLNQVLKE IQLALLQSDV NVKYVAKLKS NIIMKF-SQG
                         KVFNIAELGG KLRDSLRKLQ AETLNGILSE ISRALIESDV NVKLVMTLRS NIQKKVAANN
                         KVKAKEKLGQ ALNSALKKLA EATIKEIVRD IQRALLQADV NVKLVLQLTK QIQKRAPPAG
                         RFKMGESLKE SLMGVVSRIR SREVDLVIRE LQRALLKADV DVGLVLSVSE RIKKRFQPPG
                         RIKRKESFSA SLRETIRKIT KETVKEISKD LQRILLKADV NVKTVLQVTK EMERRAPPAG
                         QIRKNRPLTE LFSKLVEKIR EQTLQEISRE LQRSLLKADV PLDMVRAFTD TAVRRIPPPG
                         EIKKKEMVFE NLKESIAKFF EEAVNEFIKD LQKELVKSDV NLNLAFEITK KIKERAPPVG
                         KVKRKENLQE KLSRVFKNLS EKNVKDAIRE VKLSLLEADV NYKVVKEFVD HVLQKAVLRS
                         GYLKIQDLGD KLIGSIKKLS ETVYRNFMIE ISKSLIAADV SKEIVFSFSK RLREKIIPPG
                         KIKRSNPLIE AFTNLVNRIR EATLKEVLRE IQRILLRADV SADVVLSITK TIEERFPPQG

                         IERREWFIKI VYDELSNLFI PYVIMLVGVQ GTGKTTTAGK LAYFYKKGFK VGLVGADVYR
                         VSRRDWFLKI VYEELVKVFV PWVILLVGVQ GSGKTTTAGK LARFYARGYR VGLVETDTYR
                         MSHRDFLIKI IYEELVAILK PQKLMLVGLY GQGKTTTAGK LARYFKKGLS VALIACDVHR
                         VTRRDWMIKI VYEELVKLFT PWIVLLVGVQ GSGKTTTAGK LAYYYRRGYK VGLVSSDTHR
                         HNKRRIIEQA IFSELCKMLK ASVVMFVGLQ GAGKTTTCTK YAYYHKKGYK PALVCADTFR
                         LNAKEQILKI VYEELLRGVK KAKIMLVGLQ GSGKTTTTAK MAKYFDRGMK VAVVAADTWR
                         LTPGQQVIKV VQEELTELMP PTVIMMVGLQ GAGKTTTSGK LANLLKHNRK PMLVAADIYR
                         VKPSQLMVKI VHDELTQLMR PAVILMSGLQ GSGKTTFSGK LARMLKKNRK PLLVACDVYR
                         IDPKSQFIKI VNDNLVKFLK QSYILMLGLQ GSGKTTTCAK LSLKLKENRK VLLVAADTFR
                         LSRKDHIVTI LYGELAKMLK QNIVLMLGIQ GSGKTTVTAK LARWLKHGYR VGVIGADTWR
                         VSRKDSVAKI VYEELINLLK PYVVMLLGIQ GTGKTTTAAK LANYLVGGYK VGVVCADTYR
                         LTAKDYLVYL LYRKLTDLLK PYILMLVGTE GSGKTTTAGK LANFYKRGLK VGLIETDTIR
                         IGQKQFLIKI NLENILSV-P PTVVLMAGLQ GGGKTTSTIK LANYLLRNKK VLVAACDLQR
                         LSRKDHIVKI LYDELAKLLR TNKVLMLGIQ GSGKSTITAK LAKLLRQGYK TGVVGADTYR
                         VSPGQQFIKC LHEELSSSLC PAVILLCGLQ GAGKTTTCAK LADYFKKAKK VLVASCDLKR
                         ISRREWFITI VYEELTRLLK PWVIMLVGLQ GSGKTTTAAK LAYFYLEGYK VGLVAADTFR
                         LNKRKIIKQV VFDELIRLLK SNIVMFVGLQ GAGKTTSVTK LAYFYKKGFS TAIVCADTFR
                         IDKRKLIKDS VFEELINLVK TCVLMMVGLQ GAGKTTTITK LALYYNRGYK PAVVGADTFR
                         LTPGQEFVKI VRNELVAAMP PAVVLMAGLQ GAGKTTSVGK LGKFLKHKKK VLVVSADVYR
                         LNPREHIIKI VYEEILRGVK KSKIMLVGLQ GSGKTTTAAK IAKYFDKGMK AAVIAGDTHR
                         MTAQDYIIRV IYEELLKILK PQTIMLVGLY GNGKTTTAGK LARLFKKGLS TGLIAADVHR
                         SDIKESIKEA LVDFIKKNIK PFIIIFMGIN GVGKTTSIAK LANYIKNGMT PLIVAADTFR
                         TTARDHVLRI VYEELVALVE EQTIMLAGLQ GSGKTTTAAK MAWWFKKGLR PAVIQTDTFR
                         TTPRDWVLRI VYEELVDLVE EQTIMLAGLY GSGKTTTAAK MAWWFTKGLR PAIIQTDTDR
                         TSARDHVLRI VYEELVGLVE EQTIMLAGLQ GSGKTTTAAK MAWWFKKGLR PAIVQTDTFR
                         TSARDHVLKI VYEELVDLIE SQTIMLAGLQ GSGKTTTSAK MAWWFKKGLR PAVIQTDTFR
                         LNKRKMIQHA VFKELVKLVK QNVIMFVGLQ GSGKTTTCSK LAYYYRKGWK TCLICADTFR
                         LSRREWLVKL TYDELVKLFT PYVIMMVGVQ GSGKTTTVGK LAKFYGMGYR VGVVAADTYR
                         ASRRDWFVKI VYEELANLFV PWVIMMVGVQ GSGKTTTAGK LARFYVRGYR VALVAADTYR
                         ISKQEWFIKI VYDELSSLFT PYIIMLVGVQ GSGKTTTAAK IAYFYRYGYR PCLICTDTYR
                         LNKRKILQNA VFNGLKRILK QNVVMFVGLQ GSGKTTSCTK YAVYFRKGFK TALVCADTFR
                         -RRKDFIIKL IHDELIKLLK KNVILLVGIQ GSGKTTTIGK LAKYYSKGYK VAAITTDTWR
                         ISRKDAMVNI VYEELTSIMR VNILMMIGIQ GSGKTTTIGK LAKFLHDRWN VGLVCTDTWR
                         VSRLDYVIKI IHDELINLLK LNILMFVGVQ GSGKTTTIAK SALYWRRGLN PGIIGADTFR
                         LERREWFIKV VYDELSALFN PWVIMLVGVQ GTGKTTTAGK LAYFYRRGYK VALVGADVYR
                         LERREWFIKI VYDELSALFI PWVIMLVGVQ GTGKTTTAGK LAYFYKRGYK VALVGADVYR
                         VTPKEHVVRI VYEELVNLLR PYKILFMGLQ GSGKTTSIGK LTKYLKKGFN PAIVSTDTWR
                         LSKKEHIIKI VYEELVKLLK QNVILLVGIQ GSGKTTTAAK LARYIKRGLK PALIAADTYR
                         MDSREHVLRI VYTELVNIIE PQTIMMVGLQ GSGKTTTTAK LARFFRKGLK PAVICADTYR
                         LSKKEHIVKI VYDELVKLLK KSVILLIGIQ GSGKTTSAAK LARYIKKGLR PGLIAADVYR
                         INAREHVLRI VYQELVNLVK PQKILMAGLQ GSGKTTTTGK LCRYFRKGLK VGAIGADNFR
                         MGVREHVLRI VYQELVRMME PQTILMAGLQ GSGKTTTTAK LARYFRKGLR VGVICADTFR
                         MNPREHVIRI VYQELINIIE PQTIMMIGLQ GSGKTTTTSK LARYFKKGLK PAVICADTFR
                         TSPKEHVVKI IYDELIKILA KQTIMMVGLY GQGKTTTTGK LGRYFKKGLQ VGVIAADVHR
                         MSVREHVLRI VYQELVNLMG PQTILMAGLQ GSGKTTTTGK LSRYFKKGLR VGVICADVFR
                         MNPREHVINI VYQELINLIK KQTIMLVGLQ GSGKTTTAAK LATYFRRGLR TAVICADTFR
                         MNPREHVIRI VYQELMEIIK PQTIMMVGLQ GSGKTTSAAK LARYFRKGLK AGVVAADTFR
                         LSPKEHVMRI VYQELVNLIK PYKIMMLGLQ GSGKTTTTAK LVKHLKKGHT SAIVCTDTWR
                         MGVREHVLRI VYQELVGLMG QQTILMAGLQ GSGKTTTTAK LARYFRKGLR VAVICGDTFR
                         VTAREHVLRI VYEELVALVG KQIILMAGLQ GSGKTTTTAK LARFFRKGMR VAVICADTFR
                         ITPKEHIISI VYDEMVKLLK PYRILFLGLQ GSGKTTTIGK LARYLKKGFT VGVVCTDTWR
                         ITPKEHVIKI VYEELTKLLK PYKILFVGLQ GSGKTTTVAK LAHYLLKGYN SAVVCTDTWR
                         FSKKEHIIKI VYEELVKLLK QTVILLVGIQ GSGKTTTAAK LARYIKRGLK PALIAADTYR
                         LSRKDHIVKI LYDELAKLLK QNKLIMLGIQ GSGKTTVTAK LAKFLKQGYS VGVIGADTYR
                         LSRKDHIVKI LYDELAKLLK QNKIIMLGIQ GSGKTTVTAK LAKFLKQGYS VGVIGADTYR
                         LSRKNHIVKI LYDELSNLLK QNKIILLGIQ GSGKTTVASK LAKFLGQGYK VGVVGADTYR
                         MSEQDFILKI IYEELLSILK PQTIMLVGLY GNGKTTTAGK LARFFKKGLS VGLIAADVHR
                         NNKKKLVQKY VVEELIKLLK RNVILFVGLQ GSGKTTTCTK YAHYYKKGFK TALVCADTFR
                         IPPREYLIYV LYEELVKLLK PYIVLLLGVE GSGKTTTAAK LAKYLKRGYK VGLVETDTIR
                         IPPREYLVYV LYEELVKLLK PYVVLLLGVE GSGKTTTAAK LAKYLKRGYK VGLVETDTIR
                         ISKKEHIIKI VYEELTKFLK PTILLMVGIQ GSGKTTTVAK LARYFKRGYK VGVVCSDTWR
                         ASRRDWFLKI VYEELVKLFT PYVIMLVGVQ GSGKTTTAAK LALFYRMGYK VGLVAADVYR
                         LRPQEELVRI VYDELVETLG PTIIMLCGLQ GSGKTTTCGK LTKLLEQNIT PLLVAADLQR
                         VSPGQMIIKI IHEEMINLLP PVNLLIVGLQ GGGKTTASGK LALRLNQNKK VLLVSLDTYR
                         AQTKKLIQKT VFDELCKLVK TNIIMFVGLQ GSGKTTSCTK LAVYYKRGFK VGLVCADTFR
                         ITRREWFVNI VYEELSKFFK PWVMLLVGLQ GSGKTTTAAK LAYYYLEGYR VGLVAADTYR
                         IEKREWFISI VYDELSRLFL PYIIMLVGVQ GSGKTTTSGK LALFYKKGYK VGLVAADIYR
                         LERKEWFISI VYDELSKLFL PFIIMLVGVQ GSGKTTTSGK LAYFYRRGYK VGLVAADVYR
                         LERKEWFISI VYDELSKLFL PFIIMLVGVQ GSGKTTTAGK LAYFYKRGYK VGLVAADVYR
                         IERREWFISI VYDELSKLFI PYVIMLVGVQ GSGKTTTAGK LALFYKKGYK VGLVAADVYR
                         VNPGQQFIKI VYDELVNLMA PTVILMAGLQ GTGKTTATAK LALYLKQKRS ALMVATDVYR
                         VNLKKMIQQA VVQELTQMLK PNVVMFVGLQ GAGKTTTCTK YAYHWKKGWR TALICADTFR
                         ANIARLVQRA VVDELTSMLK PNIILFVGLQ GAGKTTSIAK YAHYYRKGWK TAMVCADTFR
                         VSKKEHIIKI VYEELTKFLK PTVILTVGIQ GSGKTTSVAK LARYLKRGYK VGVVCSDTWR
                         FSKKEVLVKI LYEELVNLLT PFKVMFVGLE GSGKTTTVAK VANYYRKGYR VGVVAADTYR
                         MAHQDYMVRI IYEELLKILK PQTIMLVGLY GNGKTTTAGK LARFFKKGLN SGLIAADVHR
                         IPVKDFVIYV IYQELVKLLR PYVIMLLGVE GSGKTTTAAK IALFYKRGLK VGVVETDTIR
                         VSRKEWFLSI VYEELVKLLK PWIIMLVGLQ GSGKTTTAAK LAYFYLEGYK VGLVAADTFR
                         LTPDQQFIKI VRDELVRIMR PAPIMMVGLQ GSGKTTTCAK LAKLLKEGRN PLLVAADLYR
                         LSAKRVIEKA VFNELVTLIK LNIFMMVGLQ GAGKTTTVTK LANYYRRNWK TGVIAADTFR
                         ITSKEFLLYL LYQELVKALR PYKLMLIGVE GSGKTTSAAK LARFYKRNLR VGLIETDTYR

                         PAALEQLQQL GEQIGVPVYG EPKDAVGIAK RGVEKFLNME IIIVDTAGRH GEEAALLEEM
                         PGALEQLRTL AQMSGALFYG EPR-AEEIAS RGVKELESAQ VIIVDTAGRH GDEQALLDEM
                         PAAYEQLKQI GEQLNVPVFG IPKDARKIAR EAVKKMKDYQ VQIFDTSGRH ALEDDLIEEI
                         PGAYEQLKRL AEEAGAMFYG E-GDPAEIAR RGLEDLLSAE IVIVDTAGRH GEEARLLDEM
                         AGAFDQLKQN ATKAKIPFYG SYSDPVKIAV EGVDTFKKCD LIIVDTSGRH KQEASLFEEM
                         PAAYEQLRQL AEEYGITFYG EKKDAVKIVK NALEKLKDHD MIIIDTAGRH ALEDELIDEM
                         PAAIKQLETL GKQLDMPVFS LGVSPVEIAK QAIEKAKEYD YVILDTAGRL HIDHELMDEL
                         PAAIEQLRVL AEQIEVPMYS ELKNPVEIAQ HAIQEAKAYD LVIVDTAGRL AVDEQMMNEI
                         AAAVEQLKIL GGQVGVPVFS IEKDPIKIVK ASMKFAESFD SVIVDTRGRL EIESLLVEEI
                         PGALTQLKMN CSKINVEVYG EEKDAVAIAR NGLKHFEDLD VIIIDTAGRH KEEEGLLQEM
                         PAAYQQLKHL LEPRQIPVYG EPNNPVEIAR KGLEHFKQVD VVIIDTAGRH RQQESLMDEM
                         PGAFDQLRQL AERVKAMFFG DPGNAVNIAK AGLSRMISAD LIIIDTAGRH RNEEELLSEV
                         LAAVEQLRQL CEANEIELFF IEKDPIRVAK EALKKAESVD VLLVDTAGRL AIDEALMDEL
                         PGALVQLRTM CERSNVEVYG EESDAPAVVR RGLRHFGDCD VILVDTAGRH KEEGELLDEM
                         FSAVEQLEGL VKQTGADFFR R-NDPVDMAA EAVQHAKSYD LVLVDTAGRL HVDDALMDEL
                         PAAYTQLKQL GEQIGVPVYG EPNNAVSIAV KGVSFFIETD IIIIDTAGRH HKEEDLLDEM
                         AGAFDQVRHN AAKAKIHYYG SEKDPVVVAR TGVDIFKKTE IIIVDTSGRH KQDSELFEEM
                         AGAYEQLQMN AKRAGVPFFG IKSDPVKVAS EGVRTFRKND IILVDTSGRH KQDKELFKEM
                         PAAIKQLETL AEQVGVDFFP SDQKPVDIVN AALKEAKLYD VLLVDTAGRL HVDEAMMDEI
                         PAAYEQLKQL AEQAGLGFFG KKKDAVKIVK EGLEALKDYD VIVIDTAGRH ALEEELIEEM
                         PGAFEQLQQI SGDVNCGFYG EKKNALKIVR NGIKELEDFK IKIIDTSGRD SLDQELIDEV
                         AGSQEQLQVH ADRLGVPIIR AKSDPASIAF DGIAYAEKIP VVLIDTAGRM HVDRDLINEL
                         PGAYDQAKQM CERAEVEFYG DPEDPVEIAR RGMEETADAD VHIVDTAGRH ALEDELIKEI
                         PGAYDQSKEM AERAEVDFYG DPDDPVKIAR DGLEATENAD VRIVDTAGRD GLNEELIEQI
                         PGAYEQAAEM ADRAEVDFYG EPDDPVQIAR DGLAATADAD VHIVDTAGRH ALEDDLIAEI
                         PGAYDQAKQM CERAEVDFYG DPDDPVQIAR EGLEATEDAD VHIVDTAGRH ALEDDLIDEI
                         AGAFDQLKQN ATKARIPFYG SYMDPVIIAS EGVEKFKNFE IIIVDTSGRH KQEDSLFEEM
                         PGAYEQLKQL ADRAGAMFYG EPKDPVGIAR RGVEELKQAD IVIVDTAGRH GEEEALLDEM
                         PGAKDQLRQL AERAKVLFYT EP-DAVGIAK RGVEWAKSAE IIIVDTAGRH KNEAELLKEM
                         PAAYEQLYQL SKQIDVPFCG DPSDPIDIAK KCLSYCINTN IIIIDTAGRH GEEEYLLKEM
                         AGAYDQLRQN ATKAKVRFYG SLADPVAIAK EGVAELKKYD LIIVDTSGRH KQESALFEEM
                         PGAYEQLVQL TNQIGIKTYG NPKNAIKIAV QETKRAINND LIIADTAGRH KEEKELMKEM
                         PGALDQLKQL GDKVGVETFG IPKNAVKIAS KGIKHLTDKN IIIVDTAGRH KEEKDLLKEM
                         PGAYIQLKQL VESHDIEVFG EEQDSEKIAQ KGIKYFKEVN LIFIDTSGRH KEEKGLLKEM
                         PAALEQLRQI GKQINVPVYG EPSDAVGISE RGVAKFLSYE LIIIDTAGRH GEESKLLDEM
                         PAALEQLQQI GKQINVPVYG EPQDAVGIAK RGVEKFLSYE LVIVDTAGRH GEEVKLLEEM
                         PAAYEQLLQL TEPMNVPVYG DHKDALDLAR TGLKAAKKND VIIVDTAGRH KEESDLLAEM
                         PAAYEQLKQL AEKIHVPIYG DEKSPVDIVK EGMEKFKKAD VLIIDTAGRH KEEKGLLEEM
                         PGAYDQLSQL CEKLGVMFYG ERKDAVAIVR NGLKETQKYD VRIVDTAGRH ALETELIKEM
                         PAAYQQLKQL SEKINVPLFG DEKTPVDITK EGMEKLKKVD VIIIDTAGRH KEEEGLLAEM
                         PGAYAQLETL CKKINVPSYG DPKDAVKIVK DGLAALKDVD VIIVDTAGRH ALEDDLIDEI
                         PGAYDQLKTL CDRISVPCFG DPPDALKIVR EGLPKYRKYE VIIIDTQGRH ALEENLIEEI
                         PGAYHQLKSL CDKNSIPFYG EEEDSLGIVE RGMDKLGKYD VLIIDTAGRH SLEQDLIEEM
                         PAAYDQLKQV AEKVNIQFYG EPKDAAKIVK DGMEHFASTD VVIIDTSGRH ALEDDLIAEL
                         PGAYDQLKTL CDKVNVPCYG EPINAVKIVE NGMKQLKNAE VLIIDTQGRH ALEDELIDEI
                         AGAYDQLKAL CDRQGIFFYG EKENAPEVAK NGLEATKKYD VRIVDTAGRH ALESDLIQEM
                         PGAYHQLKTL AEKLNVGFYG EEPDAVEITK NGLKALEKYD IRIVDTAGRH ALEADLIEEM
                         PAAYEQLRQL TEPLDVPVFG DPKDAIDLAK KGLEKCGSYD VILVDTAGRH KEEKDLLDEM
                         PGAYQQISTL CQKINVPCFG DPTDAVKIVT KGLKSVGQAE VLIIDTQGRH ALEEGLIQEI
                         PGAYTQIKTL CDKVHVPCYG DPHDARKIVR EGLAQLKE-E VIIVDTQGRH ALEDDLITEI
                         PAALEQLKQY TEGQDVSIYG DPRDALDLAE KGLARFQKKD VIIFDTAGRH KEEKDLLREM
                         TAAYDQLKQL TEEINVPMYG DPDNPIRLAK EGLNKFKNYD VILFDTAGRH KNEKELLDEM
                         PAAYEQLKQL AEKIHVPLYG DEKSPIDIAK EGLEKFKKAD VIIIDTAGRH KEEKGLLEEM
                         PGALVQLRTM CEKSNVEVYG EPKNSPDIVK NGLKYFESLD VILIDTAGRH KEEKDLLSEM
                         PGALVQLKTM CEKSNVEVYG EPKDSPDIVK NGLKHYENLD IIIIDTAGRH KEEKDLLSEM
                         PGALVQLKTM CEKSNVEVYG EEKDSPSIVK NGLNYFKDLD VILIDTAGRH KEEQDLLEEM
                         PGAYEQLEQI SKQVNSLFYG EKKDPVKIIK NGLDRLGDAK VKIIDTSGRD SLDDELIDEI
                         AGAFDQLKQN AAKVKIPFYG SYVDPVKIAT DGVNAFLKYD LIIVDSSGRH KQENELFEEM
                         PAAFDQLRQL AEKIGVPFYG ERKDAVEIAK RGVQNFK-MD VIIVDTAGRH RNEEALLKEV
                         PAAFDQLKQL AEKIGVPFYG ERKNAVEIAV RGVQNFK-MD VVIIDTAGRH RNEEELLKEV
                         PGAYHQLRQL LDRYHIEVFG NPKDAIKLAK EGVDYFKSVD IIIVDTAGRH KEDKALIEEM
                         PGAYDQLRQL AERIGVMFYG EPRDAVGIAT RGVKELKEAN IVIVDTAGRH GSEVALLEEM
                         PAAIEQLKVI GSQLGVPVHA ETKDPVKVCQ AGVEMARRNR VVILDTAGRL AIDAELMAEL
                         PAAQEQLAII ANSVNIDSLP IVEKPLDIVK RAIGEAQIYD VVIYDTAGRI QIDNVMMEEA
                         AGAFDQLKQN AIRARIPFYG SYTDPAKVAE EGINKFKKFD IIIVDTSGRH HQEEELFQEM
                         PAAYDQLKQL GEQIGVPVYG EPKDAVEIAR RGVEYFVSFD IVIVDTAGRH HREEDLLREM
                         PAAYEQLIQI GQQINIPVYG EPKNPIEIAT NGLEKFLKMN IVIIDTAGRH GEEASLLEEM
                         PAAYDQLLQL GNQIGVPVYG EPQNAIEIAK KGVDTFVKMD IIIVDTAGRH GEETKLLEEM
                         PAAYDQLLQL GNQIGVQVYG EPQNPIEIAK KGVDIFVKMD IIIVDTAGRH GEETKLLEEM
                         PAAYDQLVQI GKQINVPVYG EPTDAVGIAK RGVEKFLSYD IIIVDTAGRH GEEVKLLEEM
                         PAAIDQLKTL GQQIDVPVFD LGANPVEIAR QGVEKAKEVD TVLIDTAGRL QIDPQMMAEL
                         AGAFDQLKQN ATKVRVPFYG SYTDPVAIAE EGVKHFKKYE MIIVDTSGRH KQESELFDEM
                         AGAFDQLKQN ATKLRIPFYG SYADPVLIAE EGVERFISYE IIIVDTSGRH RQEETLFEEM
                         PGAYYQLRQL LDPFGIEVFG DPKDAVKLAR EGVEHFREVD VIIVDSAGRH KEEKGLIEEM
                         PGAYEQLRSL AEKVGVPFYG DPRDAVSLAL RGVKVLSDIQ MILIDTAGRH KDEEALMEEV
                         YAAYDQLKQI ASEVNAKFYG DQKDPVRLIK HGLEQLKDVA VKIIDTSGRD SMDAELFDEI
                         PAAYDQLKQL AERVGARFYG ERNDAVGIAR RGLEQMK-VD LVLVDTAGRH KNEQSLLEEV
                         PAAYDQLRQL GEQIGVPVYG DPEDAVEIAS RGVKYFVEFE VVIIDTAGRH HKEEDLLEEM
                         PAAVDQLVKL GNQIGVNVVH DYKTPVEIVK EAVDVAESKD VLIVDTAGRL HIDEEMMKEL
                         AGAREQLMQN AQTARIPYFV DFSDPVQVAL KGIDKFKKFE IAIIDTSGRH MQEEALFAEM
                         PGAYHQLKQL AERVNALFYG EEKDPIAILR HGLEYMQRVD LIIIDTAGRH RNEEELLKEA

                         KNIYAIKPDE VTLVIDASIG QKAYLASKFN QASKIGTIII TKMDGTAKGG GALSAVAATG
                         RRIAAVSPDE VALVVDAAIG QRAFLARRFH EATPIGTIIV TKLDGTAKGG GVLSAVAATG
                         KDLKIIQPDE IFLVLDATIG QQAGQAKAFH DAVGVTGVII TKMDGSAKGG GALSAVAATG
                         KAIAKVRPDE VALVIDASIG QKAMLAERFH KSTPIGSIIV TKMDGTARGG GALTAAAVTG
                         RQVAATKPDL VIFVMDSSIG QAAFQAQAFK QSVAVGAVII TKMDGHAKGG GALSAVAATK
                         IKIAVARPDY KLLVLDAAIG QLASQAQAFH EAIGINGIII TKFDGTAKGG GALSAARQIG
                         TNVKIANPEE IFLVVDSMTG QDAVVAKSFN EQLGLTGVVL TKLDGDTRGG AALSIRAVTN
                         TAIKAINPDE ILFVVDSMTG QDAVTAKEFN ERLDFNGVVL TKLDGDTRGG AALSIRSVVN
                         KKIKILRPAE TILVVDSMMG QVAVIAKEFN ENVGLTGAIF SKFDSDTRGG AVLSFKSICA
                         TEMHVVTPDL VLLVIDATIG QSAFQAEAFH KAAPVGGIVL TKLDGTAKGG GALAASAATG
                         KMLEELKPDE NILVIDGTIG QQAGHAAAFH KATPVGSIII TKLDTSGRGG GALAAVAETG
                         KEIYAVKPNE VMLVVDATNG KQVGQAEAFS KYVPVNSIFI TKLDSTAKGG GALVSAVKTG
                         RAVKVLNPDE IFYVADAMSG QDGVTAASFN EVLGISGVIL SKFDADTKGG VALGIAKQIG
                         KRIGAAEPDL ALLVIDGTIG NRCYQAEAFH KTVPVGGIVV TKLDSSAKGG GAIAASAATG
                         VAIAVTTPCE TLFVMNLAMG QDAVTAKAFD ERLGLTGVVV SMADGDARAG AVLSVKSLLN
                         RKISQVKPDE VILVIDASIG QQAHIAKKFH ETTPIGSIIV TKLDGTAKGG GALSAVAATG
                         KQIEAVKPDN CIFVMDSSIG QAAYQATAFR SSVKVGSIII TKMDGNSMGG GAISAVAATN
                         QSVRAIKPDS IIFVMDGAIG QAAFQAKAFK DAVEVGSVII TKLDGHSNGG GALSAVAATK
                         KQVHSINPVE TLFVVDAMTG QDAATAKAFN EALPLTGVVL TKVDGDARGG AALSIRHITG
                         KRIAVSKPDY KFLVLDASIG QLASQAEAFN EAVGIDAIVI TKFDGTAKGG GALSAARLIG
                         HEIKKINPDT VLFVIDATLG QQAGQAKTLH DAVNIDGVII TKMDGTGKAG GALSAVADIQ
                         KKIIVVGYDL RLLVIDALSG NDSVQAIAYE KNVGYEGFFL TKSDADTKGG VALSISVETK
                         EAIGAVEPDR SLLVLDAAIG QGAKQARRFE ESIGIQGVAI TKLDGTAKGG GALTAVNETD
                         ERIEEVQPDR DLLVLDAAMG QSAKQAADFE AAIGIDGVVI TKLDGTAKGG GALAAVNETD
                         EEIEVVEPDR SLLVLDAAIG QGAKQARQFD ASIGIDGVAI TKLDGTAKGG GSLTAVNETD
                         EEIEVVQPDL NLLVLDAAIG QGAKQAQQFD ESIGIGGVVI TKLDGTAKGG GALTAVNETD
                         LQVAAIQPDN IVYVMDASIG QACEQAKAFK DKVDVASVIV TKLDGHAKGG GALSAVAATK
                         KRIAAIKPDE VVLVIDAAMG QKSYLAKRFH EATPVGSIIV TKMDGTAKGG GALSAVAATG
                         KEMSAIKPDE VMLVIDASIG QQAKLAEAFH KTTPIGSIVV TKLDGTAKGG GALSAVAVTG
                         QDIAAVNPDE VMLIIDASIG QKAYLALRFH SATPIGSIVI TKLDGTAKGG GALSAVAATK
                         KQVEAVKPND IVFVMSATDG QAVEQARNFK EMVAVGSVIV TKLDCQTKGG GALSAVAATR
                         AILEKLKPNE ICLVIDGTLG QQAFQAAAFD NTTHLGSIIV TKLDGTAKGG GALSACAATH
                         VKLDKVKPDE IILVIDGTLG QSAFQAKAFA QTTNIGSIIV TKLDGTAKGG GAISAAAATG
                         ERIAKINSDE IILVIDATMG QNAFQANAFN ATTKIGSIIV SKMDGTARGG GALSAVAATG
                         KEIYKVKPNE VVLVIDASLG QKAFLAKKFH EASNVGSIII TKMDGTAKGG GALSAVAATG
                         KDIYKIKPNE VILVIDASLG QKAYLAKRFH EASNVGSIII TKMDGTAKGG GALSAVAATG
                         ESLSIVDPDE VIMVIDGTIG QQAGQALAFN NATKIGSIII TKLDGSAKGG GALSAVAEIG
                         KQIKITNPDE IILVIDGTIG QQAGQAKAFK EAVEIGSIIV TKLDGSAKGG GALSAVAETK
                         KDIWLTNFTH RFLVLDAAIG QQASQAKAFN DAVGITGVVI TKLDGTAKGG GALSAVSDTN
                         KEMKLTNPNE IILVIDGTLG QQAKQAKAFK DSVEIGSILV TKLDGSAKGG GALSAVAEIN
                         TQVNYLNPDH RWLVIDAALG QAARQAKRFH EAIGIDGVIV TKMDGTAKGG GAMSAVAETQ
                         VNINISHAEH RWLVIDAALG QQASQARRFH EAIGIDGVLV TKMDGTAKGG GALSAVAETQ
                         EQINIAKPDK KLLVLDAAIG QQASQARAFN ESIGISGVVI TKLDGTAKGG GALSAVSETN
                         KRVAVAKPTE RILVLDASVG QQAGQAKAFH DAVGVTSVII TKMDGTAKGG GALSAVAQTQ
                         IKINLSKASH RWLVLDAALG QQARQAARFH DAINIDGVII TKMDGTAKGG GALSAVAETG
                         KDIHVVNADH KLLVMDAAIG QQASQARAFN EAVGITGVII TKLDGTAKGG GALSAVAETK
                         ERIHVAKPDH KFMVLDAGIG QQASQAHAFN DSVGITGVII TKLDGTAKGG GALSAVSETK
                         AELSIVQPDE VILVIDGTIG QQARQAETFK KTTDIGSIIV SKLDGSAKGG GALSAVAEIR
                         VDLNLSKATH RWLVIDAALG QQASQARRFH QAIDIDGVII TKMDGTAKGG GALSAVAETK
                         IDLNITKATH RWLVLDAALG QQARQARRFH EAVSIDGVII TKMDGTAKGG GAMSAVAETG
                         EELSIVEPHE AILVIDGTIG QQARQALAFR KATDIGSIIV TKLDGSAKGG GALSAVAEIG
                         EMLSEINPDE IILVIDGTIG QQAKQAKAFS ERVKIGSIIV TKLDGSAKGG GALSAVSEVG
                         KMMKITNPDE IILVIDGTLG QQARQAKAFK DAVDIGSIIV TKLDGSAKGG GALSAVAEIK
                         EQINVAEPDL AILVIDGTIG QQCFQAEAFH KTIPVGGIII TKLDSSAKGG GAIAASAATG
                         EQINVSNPDL AILVIDGTIG QQCFQAEAFH KTIPVGGIII TKLDSSAKGG GAIAASAATG
                         DRINVADPDL ALLVIDGTIG QQCFQAEAFH KTIPVGGVII TKLDSSAKGG GALAASAATG
                         KRIKEIKPDE VLYVVDATLG QQVGQAKVLN DAVSISGVII TKMDGTGKGG GALSAVAEIK
                         IQVESIQPEE IIFVIDSHIG QSCHQAMAFK NSVSLGSIII TKIDGHAKGG GALSAVAATG
                         RAIYAVSPDE VVLVIDATVG KMAAQAEAFM KYLPIHSVII TKMDSTARGG GALAAVAKTG
                         KAIYAVKPDE VFLVIDATVG KLAAQAEAFM KYLPIHSVII TKMDSTARGG GALAAVAKTG
                         KQISVIHPHE VILVIDGTIG QQAYQALAFK EATPIGSIIV TKLDGSAKGG GALSAVAATG
                         KRMSAIKPDE VMLVIDAAMG QKSFLAKRFH EATPIGSIIV TKMDGTAKGG GALSAVAATG
                         KKIDKVGPDQ VYLVVDGMTG QDAVSAGAFN DALELDGVVM TKLDGDARGG ALLSVKQVTG
                         LAIKILNPTE TLLVIDSMTG QDAVTAKTFS EKLEISGLIL SRIDGDTKGG AALSVKYFTQ
                         IEISVIKPNQ TIMVLDASIG QAAEQSKAFK ESSDFGAIIL TKMDGHARGG GAISAVAATN
                         REIANIKPDE VVLVIDAAIG QQAHLAKKFH EATPIGSIIV TKLDGTAKGG GALSAVAVTG
                         KSMYKIHPDE VILVIDASIG QKAYLASRFH QASPIGSLIV SKMDGTAKGG GALSAVIATG
                         KEIYALKPDD VILVIDASIG QKAYLASRFH QASPIGSIII TKMDGTAKGG GALSAVAATG
                         KEMYVLKPDD VILVIDASIG QKAYLASRFH QASPIGSVII TKMDGTAKGG GALSAVVATG
                         KNMYEIKPDE VILVIDASIG QKAYLASRFH QASPIGSIIV TKMDGTAKGG GALSAVAATG
                         AEIKVVKPDD TLLVVDAMTG QEAALTHTFH EQIGITGAIL TKLDGDTRGG AALSVRQISG
                         KQVQAVNPDE CIFVMDGSIG QACYQAQAFR NAVNVGSVII TKLDGHAKGG GALSAVAATE
                         QEISAVRPDN TIFVMDATQG QAVYQALAFH GAVNVGSVIV TKLDGHAKGG GALSAVSATG
                         RQISAIKPHE VILVIDGTIG QQAYQAMAFK EATPIGSIIV TKLDGSAKGG GALSAVAATG
                         KTLYEVKPDA VVLVVDATQG SAVAQARAFQ EAMPFGYVIV AKMDGSAKGG GALSAVASSK
                         RRIKAVAPDE VLMIIDATMG QQAGEAKAFN DAIGVTGIII TKMDGTAKGG GALSAVAEIH
                         KAIYAIKPDE VMLVVDATVG RQAAQAEAFM KYVPIHSVAI TKMDSTARGG GALAAVAKTG
                         RLISSVKPDE IILVIDGSIG QQAYIAKKFH ETTPIGSIIV TKLDGTAKGG GALSAVAATG
                         EEIKILNPDE ILLVVDAMMG QDAVTAKVFD ERLDLTGFVV TKMDGDARGG VILSIKYVTG
                         KSLANVVPDE IIFVMDGTIG QAAYQALGFK NAVGVGSIII TKLDSNAKGG GALSAVAATQ
                         KAIYEAKPDE VMLVIDATVG RQAAQTEAFM KYVPIHSVFL TKMDSTAKAG GALTSVIRSG

                         ATIKFIGTGE KIDELEVFNP RRFVARILGM GDIETILEKI KEVEQKKMEE KLTLRDVYNQ
                         ARVKFVGTGE KVDELEPFDP QGFVSRIMGL GDIRSLLERV REAEVKVVEE RVNMRTIYAQ
                         APVVFIGTGE HLEDLEHFNP TRFISRLLGM GDLETLLETA KELEEKVMER KFNLKDMYEI
                         ARIKFIGTGE TLGELEPFAP RRFVARILGM GDLESLLERI KSLEDRAAED RITMRTIYRQ
                         SPVIFIGTGE HMDEFEVFDV KPFVSRLLGM GDWSGFVDKL QEVVPELLEK NFTLRIMYDQ
                         IPIAFIGTGE KVEDFERFDP AGFVSRLLGM GDIKALMEKI ERIAELDPEA TFTLKDIYKQ
                         TPIKFAGLGE KLDALEPFHP ERMASRILGM GDVLTLIEKA QASVKELEQK SFTLDDFLEQ
                         KPIKFVGTGE KLDAIDQFHP ARMADRILGM GDIVSLVERA QEQYKRLQKK QFDFNDFLSQ
                         VPIKFIGVGE KIEDLDSFYP ERIASRILGM GDVVSLVEKV QSVVIKLEEK SFNFEDYLSQ
                         AKVMFIGTGE RIDDLEQFSP TRFVGRLLGM GDIKALLEMA KGLEEDQVKR KMTIEDFYAQ
                         APIKFVGVGE SVEDFQPFNP SSYIASLLGM PDIESIVERV KLAEEKQFEA KFTLEDMVEQ
                         ARIKFIGNGE DIEDIEVFNP RRFVARLMGM GDVESLLDKV KAM-EEVLED KFTLLTLMKQ
                         IPLRFIGVGE KVADLEVFIP DRIVSRIMGE GDLATLAEKT AAIIKKLNQK EFNFNDFLNQ
                         SSVMYIGTGE RIDDIEQFSS TRFVGRLLGM GDVRAVLELA KRLEQDRLKR KMTMDDFYQQ
                         KPIKFEGCGE KIKDLRPFNA QSMAERILGM GDTISLVDKM RECIKELEEK TFTYEDFHKQ
                         AMVKFIGTGE KIDELEVFNP PRFVSRILGL GDIESLVEKV RRLQEEDAKR KINMRLVYKQ
                         TPIIFIGTGE HLTDLELFDP STFVSKLLGY GDMKGMLEKI KEVISTSLKE KFTLRSMQQQ
                         SPIIFIGTGE KVNEIEEFDA ESFVRKLLGM GDLKGIAKLA KDFAKTMVKH TLTVRDWKEQ
                         KPIKFLGVGE KTEALEPFHP DRIASRILGM GDVLSLIEDI ESKVEKLASK GFDLNDFLEQ
                         IPIAFIGTGE KIEDFEKFDP AGFVSRLLGM GDIKALLEKV ERIVELDPEA KFTLKDVYKQ
                         SPVYFIGTGE HMDDIQIFNP KKFLSRLLGM GDIDALMEVV KETNEASLDK KFDLKDMYDV
                         KPIYFLGTGQ NYDDIVPFNK EWLIKTLLG- ---------- ---------- ----------
                         STIAFLGTGE EVDDIERFEP NGFISRLLGM GDLKQLTERV ERAMDWDPED TFTLHDMRKQ
                         STIAFLGSGE TVKDIERFEP SGFISRLLGM GDLKQLTERV ERAMDWDPED QFTLKDMRKQ
                         STIAFLGSGE TVQDIERFEP DSFISRLLGM GDLKQLTERV ERAMDWDPED EFTLHDMRKQ
                         SSIAFLGMGE TVQDIERFEP NGFISRLLGM GDLKQLSERV ERAMDWDPEE NFTLKDMQKQ
                         SPIIFIGTGE HIDDFEPFKT QPFISKLLGM GDIEGLIDKV NELKEALIEK QFTLRDMYEQ
                         ARIKFIGTGE DIDEIEVFRP KRFVARLLGM GDLESLLEKI ERLREKTVAE KITFRTIYKQ
                         ATIKFVGTGE KLEELEPFKP KKFVARILGL GDLEGLLERL KGLEEEISQK DITLKDLYYQ
                         AIIKFIGTGE KIPELEVFDP RRFVGRILGL GDLPTLIDKL KSIEKRLTKA KISLVDLYLQ
                         SPIVFIGTGE HFEDFDLFNP ERFVQKMLGM GDIGGLMDTM RDANEEVYKR LFTMRDMYEH
                         AGIRFIGVGE KIDDLDEFEP SKFVGSLLGI PDIESLVQKV EEAEDETVKR KFTLEDLYVQ
                         APIKFIGLGE DITELEKFDP KGFASRILGL GDITGIIDQV ERAQEDRARA NVSYNDMLDL
                         SKIRYIGTGE KTDDFERFDP ERFVERLLGR GDISGILEKV TNAGEDIIEA KINLRIWRSQ
                         ARIKFIGLGE KIDELEVFNP RRFVARILGM GDLEAIIEKM KATEQNKMKD KLTLRDMYKQ
                         APIKFIGVGE KIDELEVFNP RRFVARILGM GDLEAIIEKM KAMEQKKMGE KLTLRDMYKQ
                         APIKFIGTGE RVEDFEAFDP DRFISRLLGM GDIRTLLERA EEIAMGSVDA KFTLKDMYSQ
                         APIKFIGIGE GIDDLEPFDP KKFISRLLGM GDLESLLEKA EDMVEESIDA KFTLNELMTQ
                         TSIAFIGVGE TPDDLERFDP DGFISRLLGM GDLKALVEKA NEVLDVNVEK KFTLNDMYSQ
                         APIKFIGTGE GVDNLEQFDP KKFISRILGF GDLDSLLEKT EDIMEESIDS KFTLIELYAQ
                         SGIVFIGNGE TIDDLERFDP NGFISRLLGM GDLKALVEKA EESMDVDVNA KFTLNDMYKQ
                         SGIVFIGSGE TIDDLERFDP DGFISRLLGM GDLKALVERA EEAVDLDVNA KFTLRDMYKQ
                         SSIAFIGVGE TSGDLEKFEP DRFISRLLGM GDIRSLIEKA EESLELDVES RFTLKDMYKQ
                         AAIVFIGTGE HLVDLEPFDP TRFISRLLGM GDLQTLLEAA KDNIQEAVRK RFTLTEMYEQ
                         SGIVFVGSGE TIDDLERFDP DSFISRLLGM GDLKSLIERA EEAIEVDVNA KFTLRDMYKQ
                         TSVAFIGVGE TASDLEKFEA DRFISRLLGM GDIKGLIEKA QEVQDVDVDA KFTLKDMYKQ
                         APIAFIGVGE TPEDFEKFEA DRFISRLLGM GDLKSLMEKA EESLDVNVEA RFTLKDMYKQ
                         APIKFIGTGE RVDDFEAFDP ERFISRLLGM GDLDTLIEKA AEVTKEMIDS KFTLKDMENQ
                         SGIVFIGSGE TIEDLERFDP DGFISRLLGM GDLKALVERA EEAIDVDVNS KFTLRDMYKQ
                         SGIVFIGQGE TIEDLEWFDP NSYISRLLGM GDLKALAERV QESIDIDVNA KFTLRDMYRQ
                         APIKFIGTGE RIDDLEVFDP ERFISRLLGM GDLRSLLEKV EEVSEESLDA KFTLRDMRVQ
                         APIKFIGTGE KIDDLEEFDP ARFMSRLLGM GDIKSLIEKF ERVVSETVDT KFTLKDLKTQ
                         APIKFIGTGE GIDDLEPFDP KKFISRLLGM GDLDSLLEKA DELVEESIDA KFTLNELYAQ
                         AQIMYIGTGE RIDDLEKFSP TRFVGRLLGM GDIQAVLDLA KRLEDVRLKR KMNMDDFFYQ
                         AQIMYVGTGE RIDDLEKFSP TRFVGRLLGM GDIQAVLDLA KRLEDVRLKR KMNMDDFFYQ
                         AQIMYIGTGE RIDDLEKFSP TRFVGRLLGM GDVQAVLDLA KRLEDDRMKR KMNMEDFLSQ
                         SPVYFIGTGE HMEDFEVFNP RKFLSRLLGM GDIDALMEAV KETNEKSLDK KFNLKDMYDV
                         CPITFIGTGE HVNDFEKFEA KSFVSRLLGL GDISGLVSTI KEVIPELMNR KFVLRDMYDQ
                         AKVKFIGVGE DVDEFEQFSP RKFVARVLGM GDLDTLLEKI KAV-EEVLEE RLDLLTFKKQ
                         ARVKFIGVGE DVDEFELFNP RKFVARVLGM GDLDALVEKI KAV-DKVLEE RLDLLTFKKQ
                         APIKFIGTGE KIDDIEPFDP PRFVSRLLGL GDIQGLLEKF KELEEEDIER KFTLKDMYAQ
                         AIIKFIGTGE DVEEFEVFNP RRFVSRLLGM GDIEGILERI KRLEEKTVEE KLNFRILYRQ
                         VPIKFMGTGE HFDALEPFRP EGMASRILQM GDMVAAAREA HRIVEELEAK EFSLDDFKNM
                         KPIKFLSSGE KLTDLEEFNA ERLASRILDM GDIISFVKKA ASIVEKTAIK KFDLNDYLQQ
                         TPIIFIGTGE HIHDLEKFSP KSFISKLLGI GDIESLFEQL QTVSKATMEN KFTLLDFKKQ
                         ATIKFIGTGE KIDELEVFRP PRFVARILGI GDLEGLIEKV RRIKEKDVEE RLNMRLVYKQ
                         AQIKFIGTGE KLDELEVFNP RRFVSRLLGL GDIESIIEKI KSVEEKRMED KLTLRDIYKQ
                         ATIKFIGTGE KIDELEIFNA KRYVSRILGM GDIESILEKV KGLEQKKMED KLTLRDVYAQ
                         ATIKFIGTGE KIDELETFNA KRFVSRILGM GDIESILEKV KGLEQKKMED KLTLRDVYAQ
                         AAIKFIGTGE KLDELEVFNP RRFVSRILGM GDIESIIEKI KGMEQKKMEE KLTLRDIYKQ
                         QPIKFVGVGE KVEALQPFYP DRLASRILNM GDVLTLVEKA QEAIEKLQNK TFDFDDFIKQ
                         SPIIFIGTGE HFEDLEPFNP ESFVKRLLGL GDIKGMITTV TEAVGKAIAN QFSIRDFQAQ
                         SPIVFLGSGE RFEDLDPFNA KSFVSKLLGF GDVRGLMEEM KSLNEELMKN QFTLRDMYKQ
                         APIKFIGTGE RIDDLEPFDP KRFVSRLLGL GDIQGLLEKI EELQEEDMEK KFNLKDMYAQ
                         ARVIFIGTGE KIEDLEEFNP KKFVARLLGM PDLEALLQRF SEFAKERARA KITLLDLKEQ
                         VPIYFIGTGE HMDDLEVFDP KKFLSRLLGL GDLESLFETV QEADQESFEK KFNLKDMYDV
                         ARVKFIGVGE GVDEIEPFSP RKFVARVLGM GDLETLVERV KAV-EEVLEE RLDLLTFKKQ
                         APIKFVGLGE KVEDFEVFKP SKLVGRVLGY GDIEGLVERV KRIQEKDVED RLNMRLVYKQ
                         KPVKFIGTSE KLDGLEPFHP DRIANRILGM GDVLSLIEKV EKELKKSAEK EFTLEDFKEQ
                         SPISFIGSGE NFTDLEWFDP SSFVSRLLGI ADPTIFQRTL EEIDREIGQH QFNFKDLYAQ
                         ARIKFIGVGE DIDEIEVFDA NKYVSRLLGM GDLEALIEKI RAI-SKIMEE KINLLTIKKQ

                         LIALRKMGPL SKLFQLLPGI VGEEKMRKWL AIMNSMTYEE LDNKSRMRRI ALGSGTEDVK
                         LKSIRRLGPL SRVLEMLPLS LGEEKINKWL HIIESMTYEE LDDRSRMRRI AVGSGTNDVK
                         WEQMAKPGLL QKILYSLPFF ESEEKLRKYR IIMDSMTYEE LENSSRIKRI ARGSGRQEVR
                         LRAMRKLGPL GKVLQMLPGA LGEEKMKRWM AIIESMTYEE LDRKRRMRRI AIGSGTDDVR
                         FQNILNMGPL KEVFSMLPGI ESQAKIKRYM TMMDSMTNDE LDSESRMMRI ARGSGRREVM
                         IEAMNKMGPV RKIFEMLPFG MTQEKMKKFR VIMDSMTEEE LLNSSRIRRI AIGSGTQEVK
                         LGQVRNMGPL DELLQMMPGA VDEKQLNHVE AIIKSMTVLE KEQASRRKRI AKGSGTQEVN
                         IAQIKKMGNL KELASMIPGV IDDNAFKSIE AIIYSMTPAE RSNGSRRTRI AKGSGTQEVN
                         FRRIRQVGGF SNFVSFLPGV LNEESFNKEE AIILSMTKKE RINPSRKKRI AMGSGTFDVN
                         MDSASKMG-F RNIIENLGM- EMQVKMERWR FIIQSMTKEE KKDESRRKRI ARGCGLGDIK
                         VNSLTKLGPL KKLLAKLPFP KAQDRIRKWN AIIKSMTAEE KNDGSRIRRI AYGAGVRDVR
                         LEAMGKLGPL SRILQMLPMG NAQDRMRKWL SILRSMTKEE LLNASRIRRI AKGSGVRDVR
                         MESIKKLGSM KSLIGMIPGL DNSKEIIRIK AMISSMTPKE RENNARKRRI AEGAGLVEVN
                         LGEVAGAGSL QGLLENMPGF QLEGRIERWR YIIQSMTQAE KADASRIKRI ARGSGWHDVK
                         ILAFRRLGPL RKIMNMMPSF ESEKQMKRNE AIILSMTPEE RKEMSRMKRI AAGCGLGDVN
                         LVSLRKMGPL AKIMQMIPGL QLEVKLSKWL AAINSMTYEE LENKSRIKRI AYGAGVDDVR
                         FQQIMQLGPI DKLVQMIPGM EGGLKLKAYI NILDSLSEKE LDGQKRIITI AQGSGRNEVV
                         LSNLQKMGQL GNIMQMI-GL NIEKKFKVFM VILDSMTDRE LDGESRIRRL ARGSGRREVN
                         LRQMKNMGGM ASLMGKLPGM MDDKVLVRME AIINSMTMKE RAKGSRKRRI AAGCGMQDVN
                         LEAMNKMGPI SKIFEMLPFG MTQEKMKKFK VIMDSMTEEE LLNSSRIRRI AIGSGTQDVK
                         WEKFAKPGLL KKFFGALPLG QADEKLRLYR VILDSMTFYE LENAKRIKRI AAGSGQKNVR
                         ---------- ---------- K--------- ---------- ---------- ----------
                         MNAMNRMGPL DQIMDMIPGL VTQDRLRRFE FVMDSMTDAE LEHQSQIERI ARGSGTETVR
                         MQTMNNMGPL DQVMDMIPGL VTQERMQDFD VIMDSMTEEE LENQSRTKRI CRGSGKERVR
                         MQAMDNMGPL DQVMDMIPGM VTQERMRGFE VIMDSMTEAE MADASQIRRI ARGSGQDRVR
                         MEAMDKMGPL DQVLDMIPGF VTKDRMRSFE VIMDSMTEEE LENASRVRRI AQGSGQETIQ
                         FQNIMKMGPF SQILGMIPGF ESMARLKKLM TIMDSMNDQE LDSPGRIQRV ARGSGVRDVQ
                         LQQVTKLGPF RKILQMIPGI LSEEKVKKWL TIMNSMTYEE LDNRSRVKRI AVGAGVSEVR
                         IVSVKKMGSL KKLLQMLPGV VDDKVLDKWL AILNSMTLEE LEKRSRMRRI AIGSGTKDVE
                         IQTMRKLGPL SKILQLIPGL ISEEKMDKWL AIINSMTYEE LRNKSRINRI AIGSGTDDVK
                         LQNVLKMGSV GKIMEMLPGM QGDIALKGFI HMLDSMTVAE LDEPSRMHRI ARGSGHVEVQ
                         LASIKKLGKF QKILGMMG-- DAERNLERWR IVLDSMTHEE KMEKTRKRRI AIGSGTSVIN
                         FKSMGKFGGI RKLLDKLPGG TSKESMKDFQ NIILSMTNDE RDARSRIDRI AMGAGVDKVR
                         MESFSKMGSL GKLLSMFPGM TSKESLKKII AITNSMTAEE LDDQSRRERV AKGSGTQDVQ
                         IIAVRKMGPL SKILQLIPGT IGEEKMKKWI SIMNSMTYEE LDNKQRMRRI AFGSGTEEVR
                         IVAVRKMGPL SKILQLIPGM VGEQKMQRWL SIMNSMTYQE LDNKQRMRRI AMGSGTEEVR
                         FEMMNKMGPM QQVMNMIPGA VTEEKLSKYK ILMDSMTDQE LEHQSRVKRI ARGSGMEDVK
                         LEAIENMGSM KKILSMIPGF LTEAKIKKYK VIISSMTKEE RENASRIRRI ARGSGTNDVR
                         LEAINKMGPL KQIMSMLPLG MTQDKMQGYR IIMDSMTEDE KDDSSRIARI AMGSGREDVR
                         LETISKMGPM KQILSMIPGM LTEDKLKRYK IMMDSMTMEE KENTSRLQRI ARGAGVEEIK
                         LEAVQKMGPL KQVLSMLPMG GTADKMKKFR IIMDSMTPQE LDETSRMIRV AKGSGSEEVR
                         LEALNKMGPL KQIMSMLPLG ITSTKMQRYK VIMDSMTPPE LDDSSRIQRI ARGAGVDDVR
                         LEAVNKMGPL KQVMQMMPGG VTSEKLSRYR IIMDSMTVDE MDDSSRIKRI SRGSGSDDVR
                         MEMLTSMGPL KKLVSMLPGM QSQEKLKKFK YIMDSMTEEE MDDSTRITRI AKGAGVKDVR
                         LESLKKMGPL KQVMSMLPLG TTGKKMEAYK VIMDSMTNEE LDDASRIQRI ATGAGVEEVR
                         LEAMNKMGPL KQIMQMLPFG VTKERLEAYR FIMDSMTDEE LEDASRIKRI ARGSGTELVK
                         LEAMNKMGPL KQIMSMLPMG ATSDKMKNYK VIMDSMTEEE MTDGSRIKRI SKGSGCEDVR
                         LEMMNKMGPI QQIMKLIPGL VTEEKLGMYK ILMNSMTTYE LENKSRINRI SRGAGLDDVK
                         LEAVNKMGPL KQIMSMLPLG VTGTKMVRYR IIMDSMTNEE LDDSSRMHRI ATGAGADEVR
                         LEAVNKMGPL KQVLSMLPLG VTASKMGKYR VIMDSMTATE LDDGSRIQRI AQGAGAEEVR
                         FEMMGKMGPL QQVMSMLPGA MTEETIRKYL IIMDSMTEEE LEKHSRIRRI ARGSGTEDVK
                         FETMKKMGPL KQILNMLPLA ITEDKIKKYC VIMDSMTEEE LENYSRVKRI ARGAGVEDVR
                         LEAINKMGPI KQIMNMIPGF ITEQKLKKYR IIMDSMTKEE KENASRIERI ARGAGVEEVK
                         LEEVTKVGSL KGFLDNMPGL QMEGRVSKWR FIIQSMTKEE KADSSRIKRI SRGSGWHEVK
                         LEEVTKVGSL KGFLDNMPGL QMEGRVSKWR FIIQSMTKEE KADSSRIKRI SRGSGWHEVK
                         LEEVTKMGSL QGILESMPGL QMEDRVTKWR YIIQSMTTQE KADSSRIKRI ARGSGWGEVK
                         WEKFSKPGLL KKIFNSMPLS RANEKLNIYR VILDSMTYSE LENAKRIKRI SIGSGKREVR
                         FQNVFKMGSL SKVMSMIPGF EGIDKIKKFM VIMDSMTNEE LDCDSRCLRI VKGSGTQDIK
                         IDSLLKLGPL SKVFQLLPGN LSQRNLKKWR AILSSMTLEE LKNASRIRRI ALGAGVKDVK
                         IDSLLKLGPL SKVFQLLPSN LSQKNLRKWK AILSSMTMEE LKHASRIRRI AMGAGVKDVK
                         LEAMRKMGPL KQILRMIPGL IGEERLKKFK VIMDSMTEEE LLNYSRIKRI ARGSGTKDVK
                         LRQLTRMGPL RKVLQMLPGV LGEEKIRKWL AIMDSMTYEE LDHKSRMRRI ARGAGVDDVK
                         MQKVAQPGLM GRMMGLMPGM AAGGQLRQII GAINSMTPAE RKNATRRTRI AKGAGVPVIT
                         MRSIKKMGGF GSILSMLPGS LNSKIIEHQE AIILSMTLKE RKNASRRKRI AAGAGMQKVN
                         MQTIMKMGPL SNIAQMIPGM ETSQKMKKMV YVLDSMTKEE LESPTRMVRV AKGSGTFEVE
                         LVSLRKMGPL RKILQMIPGL KAEEKIKKWL AIINSMTYEE LDKRRRIRRI AYGAGVEDVR
                         LIALRKMGPL GKIFQMLPGA LGEEKIRTFM AIMNSMTYKE LDNKARMRRI AKGAGVEEVK
                         IMALRKMGPL SKVLQHIPGL LGEEKIRRWL AALNSMTYKE LENKSRMRRI AEGSGLEDVR
                         IIALRKMGPL SKVLQHIPGL IGEEKIRRWL AALNSMTYKE LENKSRMRRI AEGSGLEEVR
                         LTALRKMGPL NKILQMLPGF LGEEKIKKFL VIMNSMTYKE LDNKSRIRRI AKGSGTEEVK
                         MRFMKNMGSL GGLLKMIPGM KGEKELKRTE AMISSMTTEE RKNPSRRRRI AQGSGHTDVS
                         YKSILKLGSI NQFMSMIPGM ESIRKVKKFL TIMDSMNDNE LDGPSRIVRI ARGSGSEDVN
                         FQQVMKIGPL NKVMGMLPGM ESTNRLRKFM YMMDSMNDAE LDGEKRINRI AAGSGTTEVK
                         LEAMQKMGPL KQILQMIPGL VGEEKLKRYK VIMDSMTEEE LENYSRIKRI ARGSGAAEVR
                         LEGLRKMGPL SKIAEMMGL- EEDLNIDKWI NIMNSMTMEE LLNSSRMRRI ARGSGVRDVK
                         WEKFSKPGLM KKLVDALPLA SAEDKLRMYR IIMDSMTFEE LENAKRITRI ARGAGVEDVR
                         IDALLKLGPL SKVLELLPGT LSQKNLRRWR AILSSMTEEE LRDASRIRRI AIGAGVKDVK
                         LVSLRKMGPL RKILQMIPGL DLELKLSKWL AVINSMTYDE LDNKSRLKRI ARGAGVEYVR
                         LQEMKKLGPL SSILEMLPGA MSEKELKKIE AIINSMTIEE RRNASRKRRI ARGSGTQDVN
                         YQTILEVGNF NSMMESISIA ATKEQVRRIL ITIDAMSTSE LENDSRKMRV ASGSGMTFVQ
                         IDSIMKLGPL SKILELLPTS NAQEMLRRWR HILDSMTKEE LLNASRIRRI AKGAGVKDVK

                         ELIEHYNMQR TIKML----- -EIKEDDIDD IIEELRELLE SDVSLEVTDK ILSLIGKKVN
                         ELLAYYKVKA VVKRLFDKLR SELSEKDLET PLEELMNLVE ADVAYDVAES IVKLIGSKVP
                         SLLKEYNMKK TMKQMFKALK EKITEDKLED FLWDIEALME ADVAVDVIEK IKALVGKKVK
                         ELLVYYKLKT MMKKLFGRLR EELKPEDLEP VLDDILDLVE SDVALEAAES IVGLTGYRVR
                         EMLEEYKLAK IWSKMLSMVK QNLERTDLGP ALKALKRLMT KNVAEEIAEK LCSLEGKKLS
                         ELLNYYKMKN LMKKMFKALK EVIDEKKVEG ILEELEILLE SDVAFEVVDA ISRLVGRRKK
                         RLLKQFDMKK MMKQMFKKLK EKVD----ED FFEELEVLIS ADVGFTTVME LIEVKRRNIQ
                         RLLKQFDTRK MMKMVFSKEK KKVD----DE VLDNLEVLIT SDVGVETTLN IIRAAADKYV
                         KLIKKFSATL IMKKMLEKIK N----KQQEN VIENLEILLE SDINNEIVIE IIEKN-----
                         EMIKQYNSKD IIKHNFDKLK KELTEQVLDD ALLDLQALLE SDVAQEVVDD LSELLGLKLE
                         ELLRSYQSKK MMKSRLKTVA KKPSPKEVEN VLSDFYQLVE ADVAVETADA IVTLLEMDVP
                         ELLRYYNMSR MMSSLFNRLK SELTEDDVNK LLGEFERLIE YDVALDTAEA LIKLIGVKVP
                         RFLKQFSAAK LAKRFFNFFK KKIT------ -KDLLEILLE ADVSYEIVEE IIQ-------
                         ELRKGYNSKG MIKAS----- ---------- MLDELESLLE SDVAAEVADS IKRLVGTSVD
                         QFRKQMMSKK FFKGMFKFFG NTLS----SD LLEYAELLYE GDFGPKLTEA FCCKN-----
                         ELLKQYEMKK LSKQLFKKLR E-SSREKLLE SIEELKNLVA NDVAYEVAEN IARVEEGSIK
                         ELLEQHKFEK LIGKGLTTVK KVIDKQDLEP ILADFKHLTK KNVAPDVADK IVGLEGKKLA
                         ELFEQIKFQQ CIDRLIKEMM KIIDEAESIE QAEKIEMLIE KNVNSEIAAQ IKLLNGKKVD
                         RLLKQFDMQR MMKKMFARLK RKID----DD LFEELEQLLI ADVGVETTRK IIGASRKQLR
                         ELLNYYNMKN LMKRLFKALK EIIDEGKLEK VLPELEILLE SDVAFEVVDE ISRLVGRRKG
                         QLLKEYNMKK NMKSIFDKLK KTIRRDELES ---TIETLLE ADVSYDATEE IINLGKLKRK
                         ---------- -----FSRLK KEIKPEDFDE IGNDFLELVE NDVAYSVAEE IITIIGKRVP
                         ELLQQHKMER TLKQFFDGLK EVVDPEVIEG PLDDLEALLE SDVEFTVAQE IVELENATRG
                         ELLQQHKMEQ MLKQFFDGLK DVIEEEDLQS HLDDLEALLS SDVEMSVANE ILNLTGQTRR
                         ELLDQHKMAQ TMQQFFDGLK DVIDEADLEA PLRELEALLE SDVEMSVVEE ILDLVGEERK
                         ELLEQHRMEQ TIKQFFDGLK KVIEEEDLED PLWELEALLQ SDVEMQVAEE ILKLIGETRK
                         ELLTQYTFAQ MVKKMIDDVH RSLSREDMES VLDKMRHLIA KNVAADIAVQ LCKLEGKVMG
                         ELYNYYKVKK MMRQLFNKLK GELREEDIAP LLDELVELAE SDVALEVAEE IAELIGRKIP
                         ELLKHYQTRK MIRQLLGRLK KEIDVKKLEP LLEEYVTLSE LDVAYEVAEE LINLAGLKIK
                         ELLKYYEVNT MIKNMFQKIR NTLDEKDISR YCDNLLELIE SDVAYDVAEK IVRLREIKIP
                         NLIISYTFEE IVKKMLRDIA TEVDAEDLKK IIPDLRKLIA KNVAVEVAEH VCSLAGKRLG
                         KMLDQYNMKK FMKRFLEKLK NTLTEQKLDE AINDLKLLIS NDVAVDTAEE ICSLKDQQIN
                         ELVKQKQSEK WIKQM----- ---------- ---------- ---------- ----------
                         GLLKNYEAVN AMKRLMNSFS KEIDEINVKE TLKEFEFLIR NNVSSVAARE IIKVLGKRIT
                         ELVEHFNIQR TLKVLFDRLK KEIKEEDVSD LIDELRELLE DDVSLEVTEK ILNLVGKKVS
                         ELIEHFNVQR TLKMLFDRLK KEIKEEDISD LIEELRELLE DDVSLEVTDK ILTLVGQKVS
                         ELLKYYNTKK AMKGFFESLK KTISEKDIED ILFELESLLE GDVAMEVAET IIDLVGQKIR
                         EVLRYYETKN AIDKLFGKLK EVILEEDIED VLEELEALLE ADVALEVVEK LIELVGRKIS
                         ELLKYHKMQK AMKGMFDRLR EILSEKDLEG PLWELEALLE SDVALPVAES IIDLSGQHKK
                         DLLKYYSTKN AFGNLFGSLK EVLTESDIED ILEEMEELFE ADVAFEVVEK IIQLVGLKIS
                         DLIKYYKMQK TLKGFFEGLK NVLSEKDIEE SLFELQVLLE SDVAYPVAEA ITELVGTHRK
                         DLIKYYKMQR ALKGMFDSLK KLLQEKDVEE PLFELEVLLE NDVALPVTDE IIDLVGRHRK
                         ELLKYHKMQN AMKNFFNKLK EVLDEDDIQD TLWDLEGLLE NDIALSVSEA IVELVGTRRR
                         ELLKQYNSKK AVKGFFESLK KKIDQSEVDD ILWELEGLLE SDVALPVVEE IKSLQGKRIG
                         ELLKYHKMQR TLKGFFKSLK DLITEKDISE PLEELEILLE NDVAFDTTEA IIDLAGQRRK
                         ELLKSHAMQK AIKGMFNKLK EIIDERDLEE PLWGLEALLE SDVALPVAEE IVSLVGSKKK
                         ELLKYHKMQT ALKGFFNKFK EYLDNKDLEE PLWELEGLLE SDLALSVSEA IVQLTGTTKR
                         DLLKYYNTKK ALKGMFDFIR KTIKEEDIED ILEELESLIE GDVAFDVAER IVDLIGKKIK
                         ELLRYHKMQR ALKGMFEGLK SILAESDVKD VLDELEVLLE NDVALPVTEE ILDLIGSHRK
                         ELIKYYKMKR TFKGLFKALK EIISEKDVND ILDELEGLLE SDVAFSVTEA ILDLSGSKRK
                         ELLKYYRTKK AMKGLFESLK KRITEKDVDD VLWDLEALLE SDVALEVAEK ITELVGRKVK
                         ELLRYYKTKK ALKGFFESLK NTISEDDIED VLWELQELLE GDVALEVAEK ITELVGKKVK
                         ELLRYYATKR AIENLFGKLK EVITEDDIED VLEELEELLE ADVAYVVAEK IIQLVGMKIS
                         ELLKNYKSKS MMKASFDKLR NELNDKDIEE ILYELESLME SDVASEVIDT IKQLLGSKVD
                         ELLKNYKSKS MMKASFDKLR NELNEKDIEL ILTELESLLE SDVASEVIDS IKSLIGSRVE
                         ELMKNYKSKN MMKASFDKLR SELNEKDIED ILFELESLLE SDVATEVIDS IKKLVGSKVD
                         ALLKEYNMKN NMKMIFDSLK KFIKRDEFDE ---RVQILIE SDVSFESAER IVREKKLSRK
                         ELLEQFKLQK MVVKMFSQVK KKIEEEDIEK ILHEIKKLLS KNVAIGICDT LINLIGKKKT
                         EMLTVYELRK MSKTLFERLK RTLSEKDVDA LTSDLYDLVE SDVAVEVADA VVRLVGIKVP
                         EMLTVFEMKK MSKMLFDRLK RTLGEKEVEE FVTDLYELVE SDVAVEVADA LVRLVGLKVP
                         ELLDQYRMKK LFKSMFGKLR EEIKEKDVDK ALDELEDLLE ADVALEVVDA LRKLVGKKVR
                         ELVNYYRLQR MLRRLLKRLR KTISEKDVDE FLQDLLELIE SDVAFETAEK LVRLVGLQVP
                         QLIKQFDMKP MMQAMFGKMK TLVD----ED FLGELYRLIR TDMGAGPAGR IRDFRGRVVH
                         ILLKQYKISA VMKKTFNKLK QKLD----KE TLNELELLIS SDISISVVTH IIVKFDKTID
                         MILMQQQMAR MAQTALQGIE DTINESDLKS VLEKLTQLIT KNVAPEAADY LTDLVGSKTA
                         ELLKQYEMKK LSKQLFRRIK R-FSKEQLMD LIDEFKELIS NDVAYDVAEE ITAVENKIVR
                         ELLKQYQTNN LLKMV----- ---------- ---------- ---------- ----------
                         ELLEWYNMNK LLKMV----- -EIKEKDIED FIEELRQLLE SDVSFEVAEK ILNIIGKKVR
                         ELLEWYNMNR LLKMVFDKIR KEIKEKDIED FIEELRQLLE SDVSFEVTEK ILNIIGKKVK
                         ELLKQYQTNN LLKMVFDKLK KTIKEEDIQD ILEELRQLLE SDVSYEVTEK ILAIIGKKVT
                         KLITNFTMRT MMQQMLRKLR QPLN----EA AVEEIEILLQ ADVGVEATDY IIKLREEALP
                         QLLDEYKISK VFIGLIKLLK AILDAQDLQP ILDKFKQLMN KNVGEQIAQQ LCNLINTQAK
                         MLLQAHKFEG MVSKMQNNAK KPLTKSDLDP PLKQMQLLTS KNVAPSTAQA ICQLLGKKVG
                         ELLNQYNMKK MFKSLFGKLR EEIKEKDIED ALDELEELLE ADVALETVEA LRKLVGRKVR
                         QLLEAYRMKK VMRQLKLSLG KELDEKTLKR HADAFVRLVE AGVALEVAEA LVRISGKKLG
                         MLLKEFKMKN NMKMMFEKLK KKIDP---DE VADEIPKLVE ADVSLEAAED LAKLKE----
                         DMLKVYEMKK MSKVLFERLR RALGEREVSE LAEDLYDLVE SDVAVDVADA LIKLVGAKVP
                         ELLKQYDLKK LSKQLFKRIK E-FSREKLES LIDELKELVA SDVAYEVAEE ISAVDEGLVR
                         KLLKSYEMKA LMKRMFDFLK KKLD----DE TREELELLIQ ADVGVETTEY ILK-------
                         YVIDEQKWEK MFKRMLEDVC ASLDIKTLEP FLKEFEHLIS KNVASAIAHE LTKLDGTKCG
                         ELLNYYQMKR MVNQIFDKLK NELSEDKLNE IRDELFQLVE SDVAVDVADA ISYLRGLKVP

                         SLKNSITEIL EKPYVIMFFG VNGVGKTTTI AKVAYMLKKA GLKVIVSASD TFRAAAQEQL
                         SLKSYIATLF SLPYVITFFG VNGVGKTTTI AKVAYMLKSS GLTPVIAAAD TFRAGAQEQL
                         TLKKSIKEIL TRPTVIMFLG VNGTGKTTVI AKLAKYLKDK GYSVVMAAGD TFRAGAIEQI
                         ALRKALLTLL DRPLVILFLG VNGTGKTTTI AKVAYMLRKA GVTPVIAAAD TFRAGAQEQL
                         AMEDALVRIL TKPYVVVFVG VNGVGKSTNL AKVAYWLQQH KVSVMMAACD TFRSGAVEQL
                         ELRSIIFEIL DKPVVIAFVG VNGTGKTTTI AKVANRLIKQ GYSVVLAAGD TFRAGAIEQL
                         VISEKLVEIY NRLNVILLVG VNGVGKTTTI GKLAHKMKQE GKSVVLAAGD TFRAGAIEQL
                         ILRDEIAALL TKPYVMMVVG VNGVGKTTTI GKLAYQFKKA GKSVYLGAAD TFRAAAVEQL
                         KLKELLSSYI NKLNILLIVG INGIGKTSSI AKLANKLKNE GKNILISAAD TFRAAAIEQM
                         KLQAAVAEIF AGPFVIVFLG INGTGKTTTV AKVANLLRKA GFTVVVAAGD THRAGAIEQL
                         ALKKAIEPLI KRPAVILFVG PNGSGKTTTV VKLAHYLRKR GYSVILASAD TFRAGAIEQL
                         LVRDTLMNLL SRPIVLLFLG PNGYGKTTTI AKLTNMLLKR GMSVVWAAAD TYRAGAVEQL
                         DLKRVMGSYF LKPFVELILG VNGAGKTTSI AKLAYLYKNQ NQKVILGACD TFRAGAIEQL
                         SLIGIISDLF DDPYIIVFVG INGTGKTTSV AKIAHMLRDS KLSVVLAAAD TFRAGAIEQL
                         LIRSFLSKII SRPFSTLVLG TNGSGKTTTV AKLAHYYLSQ NQKVLIVATD TFRSAGMDQM
                         ALREILLSYF TKPLKLVFLG VNGVGKTTTI AKVAVYMREN GLKPLMVAAD TFRAGAQEQL
                         QMEDTITRIL TRPYSIVFSG VNGVGKSTNL AKVCYWLTAN GYKCMLAACD TFRSGAIEQL
                         GVTEVLTRIM TEVYTMVFLG VNGVGKSTSL SKMACWLTSL NYKVMIAACD TFRAGAVDQL
                         LLKEEMGEIL AAPFVILMVG VNGVGKTTTI GKLARQFEQQ GKSVMLAAGD TFRAAAVEQL
                         ELKEILREIL SKPLHIIFVG VNGTGKTTTI AKLAYRLLKS GKSVVLAAGD TFRAGAIEQL
                         ELKSVVRDVI QKPFVILFLG INGTGKTTTI GKLAYYLKSN NKSVVLSASD TFRAGAIDQL
                         ALVDFIKKNI PKPFIIIFMG INGVGKTTSI AKLANYIKKN GMTPLIVAAD TFRAGSQEQL
                         ALREALLEVI SKPVTLIFTG VNGVGKTTSI AKLSQYLEER GYSTVLANGD TYRAGANEQI
                         ALRESLYDVI NKPVTIVFTG VNGVGKTTSI AKLAQYFEDR GLSTVLANGD TYRAGANEQL
                         ALREALLSVI DKPVTIVFTG VNGVGKTTTI AKLARYLESE GFSSVLANGD TYRAGANQQI
                         ALHDALYEVI SKPVTLIFTG INGVGKTTTI AKLAKYFEKQ GYSTVLANGD TYRAGANEQI
                         ALQESLVQIL QRPYVVTFCG VNGVGKSTNL AKISFWLLEN GFSVLIAACD TFRAGAVEQL
                         SLEKAIVDVL SNPLRILFFG VNGVGKTTTI AKFAYMFKQN GITPVIAAAD TYRAGAQEQL
                         ALKDAILGLI SRILKIMFMG VNGVGKTTTI AKVAYAMKRA GVTPVLAAAD TFRAGAVEQL
                         IVIDVLRKLL DKPVKIVFMG INGVGKTTTI AKVAYMLKKA GVKPVIVAAD TFRAGAQEQL
                         AMMASLRRIL QKPYSIVLCG VNGVGKSTSL AKITYWLQQN GNSVLLAAGD TFRHGAVEQL
                         TLRETITEIL TLPYVIIFLG INGTGKTTTI AKVANFLNNH QITSVAAASD TFRAGAIEQL
                         ---------- ---------- ---------- ---------- ---------- ----------
                         PIKDSVLEIV SKPLVILFLG INGTGKTTSI AKIANMVTKE KFRAVIAAAD TFRAAAQEQI
                         SLKKSLKDIL KKPFVVMFFG VNGVGKTTTI AKFAMLLKKS GLSVIIAASD TFRAAAQEQL
                         SLKKSLREIL RKPYVIVFFG VNGVGKTTTI AKFAMLLRKN GLSVIIAASD TFRAAAQEQL
                         ALKKAISEIL DEPLKIMFVG INGTGKTTTI AKISTYFINK GYTPVIAASD TFRAGAIEQL
                         AVKNAIKNIL SKPTVIVFVG INGTGKTTTI AKLAYKLKQK GYSVVLAAGD TFRAGAIEQL
                         ALRDAILTIL SKPVIVVFTG VNGTGKTTTI AKLAERLKES NVGVVIAAGD TFRAGAIEQL
                         ALKKSIKEIL SEPAILLFVG INGTGKTTSI SKLAYILKER GYSVVMAAGD TFRAGAIEQL
                         ALRHAIEEVL GRPVKILFTG VNGTGKTTSV AKIAHYLQSQ GLSVVVGAGD TFRAGAIEQI
                         TLRSALCGVL GRPVKILFTG VNGTGKTTTV AKVGQYLQTN GFTVVIGAGD TFRAGAIEQI
                         ALKKSLYNIM SKPVHIVFVG VNGTGKTTTI AKMANLLQND NYSTVIAAGD TFRAGAIDQI
                         GLKSSIQNVL EKPVVIMFVG INGTGKTTSI AKIANRLQKQ GLTSVLSASD TFRAGAIEQL
                         ALKDALLEVL GKPVKVLFTG VNGAGKTTTI AKVAFYLKSK GYSVVIGSGD TFRAGANQQM
                         ALRAALLKVL SKPVKILFVG VNGTGKTTSI AKVARYLKER GYSVVLAAGD TFRAGAIEQL
                         ALKKAILEVV SKPVHIVFVG INGTGKTTSI SKITNRLLKS GYSVVLAAGD TFRAGAIDQL
                         ALKKAITEII DEPYKIMFVG INGTGKTTTI AKIATYLEKH GYSSVFGASD TFRAGAIEQL
                         TLKDALLDVL GRPVKILFTG VNGTGKTTTV AKVGAFLLKN GFSVVIGAGD TFRAGAIEQI
                         ALSDALLGVL GRPVKILFTG VNGTGKTTSI AKVTRFLQKN GFSVVLGAGD TFRAGAIEQI
                         ALKKAVKDVL SKPLVIMFVG INGTGKTTTI AKVARYFMKK GLEPVIAAAD TFRAGAIEQI
                         ALKNAILEIL KKPFVILFVG VNGTGKTTTI AKLAKYFMEK GLVPVIAAAD TFRAGAIEQI
                         ALKNAIKEIL SEPAVFVFVG INGTGKTTSI AKLAYKLKNK GYSVVLAAGD TFRAGAIEQL
                         RLISNISSLF DQPFLILFVG INGTGKTTSL AKVAYMLQQA KYSVVVAAAD TFRAGAIEQL
                         SLISSISTLF DQPFLILFVG INGTGKTTSL AKVAHMLQQA KYSLVVAAAD TFRAGAIEQL
                         SLISSISAHF DQPFLILFLG INGTGKTTSL AKVAHMLQQE KYSVVVAAAD TFRAGAIEQL
                         NLRSVLYDVL SKPYVILFIG INGTGKTTTI GKIASYLKNN NKKVVIAAGD TFRAGAIEQI
                         VLSETIQSIL IKLYSIVFLG VNGVGKSTNL AKVCYYLKNK GLKIMIAACD TFRAGAVEQL
                         AVFEALMGVI DRPVVVMFLG PNGYGKTTTL AKLAFNLQEM GFRVVAAAAD TFRAGAREQL
                         AVVDSVLQIL SRPVVVMFLG PNGYGKTTTL AKLAYHLMER GYTVVGAAAD TFRAGAREQL
                         AVKEAVSEIL EKPYVIMFVG FNGSGKTTTI AKLANWLKNH GFSVVIAASD TFRAGAIEQL
                         KVHEALVELL KEPLVIVFLG VNGVGKTTTI AKFAYMFKKA GLTPVIAAAD TFRAGAQEQL
                         TITQDIREQL KPPTVILVVG VNGSGKTTSI GKLSHHLVSQ GHKIVLGAGD TFRAAAVEQL
                         AIAKLIEQQL SKLNIILVCG VNGVGKTTTI GKLSALYSAE GKKVAVAACD TFRAAAINQL
                         SLTKALTQIL TDPYVFSIVG VNGVGKSTNL SKLAFWLLQN NFKVLIVACD TFRSGAVEQL
                         FLKKTIRSYF DKPYIIVFLG VNGVGKTTTI AKTAVLFRDK GFKPLMVAAD TFRAGAQEQL
                         ---------- -KPFVIIFFG VNGVGKTTTI AKVVNMLKKN NLSTIIAASD TFRAAAQEQL
                         SLKKSITEII TKPYIIIFFG INGVGKTTTI AKFAYMLKKN GLSCIISASD TFRAAAQEQL
                         SLKKSITEII TKPYIIIFFG INGVGKTTTI AKFAYMLKKN GLSCIISASD TFRAAAQEQL
                         SLKKSIEEIL TKPYVIVFFG VNGVGKTTTI AKVAYLLKKN KISCIISASD TFRAAAQEQL
                         FLKEILRSIL DGLNVWLLTG VNGAGKTTTI GKLAFMAKQS GYDCVIAAAD TFRAAAVEQV
                         SLQDAISKIL TKPYIITFIG VNGVGKSTNL AKVAYLFKKE GFSVMFAACD NFRAGAVEQI
                         ALEDAVERIL CSPYTIVMIG INGVGKSTSL AKIAYYLQSN QCNPLLAACD TFRSGAVEQL
                         ALKEAILEIL TKPFVIAFVG FNGSGKTTTI AKLAHWLKKN GFSVVIAASD TFRAGAIEQL
                         ELRALIRDVF LGFFSILFLG PNGHGKTTTV AKLAYRFRKQ GYRVAIAAAD TFRAGSIEQV
                         VLSSSILEMM PKPFVVLFLG INGTGKTTTI GKFAHYLKRN GKSVVIAAAD TFRAGAIEQI
                         AVYDALLSLV GRPVVVMFLG PNGYGKTTTL AKIAYLFKSR GLQSVLAAAD TFRAGAREQL
                         VLKNILIEVF EKPCKLVFLG VNGVGKTTTI AKIAVLLRDN GFKPLMVAAD TFRAGAQEQL
                         SLKEIILEIL NPPFVIMVVG VNGTGKTTSC GKLAKMFVDE GKSVVLAAAD TFRAAAIEQL
                         TLREQIERIL TKPYVFSFIG VNGVGKSTTL AKVAYLMKSH DFKVLIVGCD TFRSGAVKQL
                         GIIDIMSKLF SKPVVLLFLG PNGYGKTTTI AKITHQLMKR GYTAVWAAAD TYRAGAIEQL

                         AIHCQKLEIP LVKGYGGDPA SVAFDAIQAA KSRGIDVVLI DTAGRMHVDK DLTEELKRIV
                         RTHAERLGVA FIGGYGADPA SVAYNAINYA KNRRVCAVLI DTAGRMHVDA DLMSELKKIV
                         SIHGDNLGIK VIKHAGGDPA AVCYDAIEHA KAKHRDFVLI DTAGRMQTNR NLMEEMKKIK
                         AVHAEKLGVP IVRGYGGDPA SVAYDAVKHA ESRGFCAVLV DTAGRMHVDS NLVEELRKIV
                         RTHARRLQIP IFEKYEKDPA VVAKEAIQEA TRNGSDVVLV DTAGRMQDNE PLMRALSKLI
                         EEHAKRLGVK LIKHHGSDPA AVIYDAIKHA ESKGIDVVLA DTAGRMHTKK NLLDQLEKIK
                         EVWGERTGVP VIKQAGSDPA AVIYDAVHAA KARNADVLIC DTAGRLQNKV NLMKELEKVK
                         MIWGERVGVP VVKQMGADPA SVAFDTLSSA VANNADVVII DTAGRLHNKV GLMNELTKIK
                         KIYGEQIGVR IISQQGSDPS AVIFDSISSA KLKNYDALII DTAGRLQNKE NLIKELQKIN
                         EQHTNRLSLK IVKQYGADPS SVGRDAYEHA KKNFIDVVLM DTAGRMQTSK NLMDEMGKIV
                         ETLGQRAGFM VVSQYGADPA AVAVDALNKA SSMRVNVVLI DTAGRTELDR GLLEEMRKLK
                         EGHAAKLGVR VIKHYGSDPA SVAYDAIEHA KARGISVVMI DTAGRMHTDR NLMEELRKVH
                         KLWAQKVDVD IVLTQGHDPS AVTFDTISKA KAKDFDRVII DTAGRLQNQK NLAHELEKIV
                         REHAKRLNLK IVAQYGSDPA AVARDAVLYA RSHGVDCVLV DTAGRMQTSK NLMEQIEKII
                         RCWAETLNCG FISGPGGDAA AIAFDGISAA VARDYDHVII DTSGRLHTHT NLLKELQKIA
                         KIHSERTGIP VFTGYGSDPA ALVYDAIQYG LNRGFNVFLI DTAGRMHVDV DLVNELKKIV
                         KTHADRLNVH LFERYSKDAA SVAQDAIAFA KDTGYDVVLI DTTGRMQNNE PLMKALSKLV
                         AVHAQKLGIT LYEKYDTDPS AIARNALKRA KEDGYDVLLV DTAGRMQGND ALMKAIAKLV
                         QVWGQRNNIP VIAQTGADSA SVIFDAIQAA KARNIDVLIA DTAGRLQNKS HLMEELKKIV
                         EEHGKKLGVR VIKHPGADPA AVIYDAIKHA ESKGIDVVLS DTAGRMHTKK NLIDQLEKIK
                         NILAGNVGVE IIKHFRSDPA SVAFDAIEHA KARKMDYVLI DSAGRMQTNK NLLDEMKKIK
                         QVHADRLGVP IIRAYNSDPA SIAFDGIAYA EKKNIPVVLI DTAGRMHVDR DLINELKKII
                         REHARNLDTK LISHQGGDPA AVIYDAVEYA QAHGIDVVLG DTAGRLHTNE GLMDQLEKID
                         EKHAENLDKK IITHQGSDPT AVVYDAVEYA KANDIDVVLG DTAGRLHTSD DLMAQLEKID
                         EEHAEALGVK CITHQGGDPT AVVYDAVEYA DANDVDVVLG DTAGRLHTSD DLMSQLEKLD
                         REHAEALDKK LIAHQGGDPA AVIYDGVEYA EAHDIDIVLG DTAGRLHTSN DLMAQLEKID
                         RTHTRRLSVQ LFEKYGKDAA GIAMEAIAFA RNQGFDVVLV DTAGRMQDNA PLMTALAKLI
                         RRHAEKLSVP FIGGYGADPA SVVYDAIEYA RARGYRVILA DTAGRMHTDR DLMEELRKIT
                         KVHAERMGVP IITKYGSDPA SVAYDAIEYA KARGFNVVLI DTAGRMHVDV DLMNELRKVA
                         KKHSERLGIP FIGGYGADPA AVAFDGIVFA SKNRFDVVLI DTAGRMHIDV DLMNELKKVI
                         GVHGRCLGAP VFQLYGTDPS AVAAAAMAQA SKQHIDVVMI DTAGRMQDHE SRMRALAKLI
                         TKHMNNIGVN TIKHYKSDPA SVAYDAIDHA KAKKINVVLI DTAGRQVSDK NLMNEMKKIC
                         ---------- ---------- ---------- ---------- ---------- ----------
                         KEHADKLRIK CIEGYGGDPS AVAYDAIAHA TARGLNIVLI DTAGRMAINN DLIGEMQKIK
                         AVHASKLEVP LVKGYGGDPA SVAFDAIQSA KSRGIDAVLI DTAGRMHTDK DLVEELRRLV
                         AYHATKLEVP LVKGYGGDPA SVAFDAIQSA KSRGIDVVLV DTAGRMHTDK DLTEELKRVV
                         THHADNLDVK IIKHKGADPA AVAFDAVAHA RAKGKELVLV DTAGRMQTNI NLMDEMKKIK
                         EQHAKNVGVK VIKHPGADSA AVIYDAIQHA KARGIDVVLA DTAGRQATNV NLMEEIKKVV
                         QKHADRLGVK MIKHQGSDPA AVIYDAVAYA KSNKKDVVLA DTAGRLHTNV NLMEQLKKIS
                         EEHGKNTDIK VIKHKGADSA AVIYDAINHS KAKGINVVLA DTAGRQTTNI NLMDEIKKVV
                         RVHCDRLGIK LIAHEGADPS AVLYDTVEYA KAHKTDVVLA DSAGRFHNRV NLMNQLEKIK
                         RTHADRLGIK TIQHAGADPS AVLFDAVQYA KAHDIDVVLA DTAGRFHNRA NLMNQLDKIR
                         ESHANKINTK LIKHEMGDPA AVVYDAVQYA KSRSIDVVLS DTAGRMHTNV NLMSQLEKVC
                         TIHSERLGSK IIKHAGGDPA AVAYDAVEHA KAKRRDVVLV DTAGRMQTNA NLMDEMKKIK
                         KTHADRIGVK VISHEGADPS AVLFDTVNYA KAHNIDVVLA DTAGRFHNKG NLMKQLEKIR
                         ETHGQRLDLK VIKHTGGDPA AVIFDAIEYA KAHKKDVVLA DTAGRLHTNI NLMDQMKKIV
                         GIHANRLGVK MIKHAGADPA AVIYDAVQYA KAHKIDFVLS DTAGRMHTNM NLMAQMEKIC
                         EHHANNLNLK IIKHRNSDPA AVAFDAVEHA KASGKDVVLI DTSGRMQTNA NLMDEMKKIK
                         DIHAERLGIK VIQHQGGDPS AVLFDTVQYA ISHQIDVVLA DTAGRFHNRA NLMNQLAKVK
                         DVHGERLGVK VIQHEGSDPT AVLFDTVEYA RAHKIDVVLG DTAGRFHNRA NLMNQLAKIR
                         GQHADKLGVK LISHKGADPA AVAFDAVSHA KAQGKDVVLI DTAGRMQTNV NLMDEMAKIK
                         TKHGEKLGVK VIKHKGSDPA AVAYDAVNHA KSKNKDVVLI DTAGRMQTNM NLMEEMAKIK
                         EEHAKNVGVK VIKHKGADSA AVIYDAIQHA KARGIDVVLA DTAGRQATNV NLMDEIKKVV
                         REHTNRLNLK LVAQYNSDPA AVARDAVLYA KSHKMDCVLI DTAGRMQTSK NLMEQIAKIT
                         REHTNRLNLK LVAQYNSDPA AVARDAVLYA KSHKMDCVLI DTAGRMQTSK NLMEQIAKIT
                         REHTNRLNLK LVAQYNSDPA AVARDAVLYA KSHKTDVVLI DTAGRMQTSE NLMQQIEKIT
                         SIIGEKTGTE VIKHFGSDPA SVAYDAIEHA RARRIDYVLI DSAGRMQTNK NLLSEMKKIK
                         RIHANCLNVF LYEKYGKDAS AIAKEAILYA KKENYDVILI DTAGRMQDNE PLMRSLGKLI
                         EEHGKRVGFK VISGYGADPA SVAYDALQHA KARGYHFVLI DTAGRMHTDA NLMEELRKIQ
                         EEHGRRVGFK VIGGYGADPA SVAFDAVQHA RSRGHHFVLI DTAGRMHTDA NLMEELRKIQ
                         EEHAKRIGVK VIKHYGADPA AVAYDAIQHA KARGIDVVLI DTAGRSETNR NLMDEMKKIA
                         RLHAERVGAV FVGGYGADPA SVAYDAIQMA KSRGYCVVLV DTAGRMHTDI DLMEELRKIV
                         TIWSERIGCE IVTGSGVDPA SVAYQTTEKA VEIGADYAII DTAGRLQTQG KLMQELEKIR
                         SSWVHRANAL LITGASADPA SVAYRAIEES IKQNIDILFI DTAGRLHNNK NLMDELSKIV
                         RVHVENLAVE LFEAYGGSDT KIAKQAIKYS RDQNFDIVLM DTAGRRHNDP TLMSPLKSFA
                         RIHGERTGIP VFMGYGADPA SIAFDAIRHA ETRGYDVVLI DTAGRMHTDS NLVDELRKII
                         AYHASKLEVQ LIRGYGADPA SVAFDAISFA KSRNIDVVLI DTAGRMHIDS DLVEELKRVL
                         EIHARNLEIP LIKGYGGDPA SVAYDAIRAA KSRGIDVVLI DTAGRMHTDT DLVNELKRVV
                         EVHSRNLEIP LIKGYGGDPA SVAFDAIRAA KSRGIDVVLI DTAGRMHTDT DLVNELKRVV
                         AYHASKLEIP IVKGYGADPA SVAFDAINSA KSRNIDVVLI DTAGRMHIDE DLVSELKRIV
                         KVWGERSGVP VIANQNTDPA AVVYDGISAA QSRNVNLLLV DTAGRLQNKK NLMDELAKIR
                         KTHGRCLEIP VFDRYKDEPA DIAFQAIREA QAKKVDVLLI DTAGRMQDNE PLMKQLSTLV
                         SVHASCLSLP LYHQYAKDPS TVAKAAISKA TEDGNDVVLI DTAGRMQNNV PLMKALAKLV
                         EEHAKRVGVK VIKHYGADPA AVAYDAIQHA KARGIDVVLI DTAGRNELNR NLMDEMKKIA
                         SQWASRAGAE VVSLYNADPA AVAYEAVKKG EKGDFQVVLI DTAGRMHTKK NLMDEMKKIA
                         SLIGREAGTE VIRHRGSDPS SVAFDAIEHA RARNIDYVLI DTAGRMNTNK NLLDEMKKIK
                         EEHGKRLGLR VIGGYGSDPA SVAYDAVQHA RSKGIPLVLI DTAGRMHTDK NLMDELAKIQ
                         KIHSERTGIP VFTGYGSDPA SVAFDAIQFA SSRGFDALLI DTAGRMHVDI DLVNELKKVV
                         KIWGERVGAT VISHEGADPA AVAFDAVAHA LARNKDVVII DTAGRLHTKK NLMEELRKVH
                         AEHAERLGIE LFQRDRRDPV PVAKDAIQYA IDKKIDVVLV DTAGRMQNSE GLMKQIARLI
                         EGHATKLGVR VIKHYGSDPA AVAYDAINHA KVRGIDYVMI DTAGRMHTDI NLMNELSKIQ

                         RISKNLKLLV IDALAGNDAL EQAKYFENVV DYDGVILTKV DADAKGGVVL SLAYELKKPV
                         RVANDLRVLV VDSLTGNDAV EQAKSFNENV GIDAIILTKL DADLKGGVAI SVAATTKKPV
                         RVAKHLTIFV GDALAGNDAI EQAKKFEEAV GIDAVILNKV DADAKGGAAL SIAYELNKPI
                         RVVKDYKILV VDSLTGNDAV EQARLFDEAV GVDGVIVTKV DADPKGGTLV SVAHAIRKPI
                         NLNQDLVLFV GEALVGNDAV DQLSKFNQKL LIDGILLTKF DTDDKVGAAL SMVYISGSPV
                         RVTKDLIIFV DESIAGNDAV ERARMFAETV GIDGSILTKL DADPKGGSAI SISYVTKKPV
                         RVIEHEVLLA LDATTGQNAM AQAKEFSKAT NVTGIALTKL DGTAKGGIVL AIRNELHIPV
                         NVMKDEVLLV LDGSTGQNAF EQAKQFTLAT EVTAMAITKL DGTAKGGVVI GISDQFKIPV
                         NVILYQKILV IDSTIGKNAN SQAEIFNKAI EIDGIIITKL DSSSKAGTIL NISKILEKPI
                         RVVKDVKLFI GDSLAGNDTI NQAREFFQYT NFDGAILTKI DADAKGGAAI SIAHITSKPI
                         RVVKDFVIYT GDALAGNAAV QQAKMFDEVV GIDYVILSKV DADAKGGSAI SISHSTGKPL
                         RVSSDASIFI VDALMGNDAV DVARTYSKYI PIDFVVVTKV DAYVKGGVIL TLLYELKKPI
                         RISNHRKILV LDGTQGNAGI LQAKAFNELV KLDGVIITKL DGTAKGGALF SIARELELPI
                         RVVQDLKIFV GDSLAGNDTV NQAGEFHEHI KFDCSILTKN DADARGGAAL SIVKTTSTPV
                         TVCNHETLMT IDATLGSNTL SQVQLFHEAV PINGLIFTKV EGSAKGGSLF RIADELKIPT
                         RVAKDVKILV VDALTGNDAL EQARFFNEAV GVDCVVVTKV DAYEEGGVPL SLVYILKKPV
                         NQNNDLVLFV GEALVGNDGV DQLTKFDKSL TIDGIILTKF DTDDKVGAAI SMVYSTGHPI
                         HSAQDLVLFV AEALVGNDAV NQLTTFNRYI GVNGIILTKF DTDDKVGAAI SLTYCTGIPI
                         RVMKHEVMLT IDASTGQNAV SQAKLFHEAV GLTGITLTKL DGTAKGGVIF SVADQFGIPI
                         RVTNDLTIFV DESLAGNDAV ERARMFNEAI GIDGSILTKI DADPKGGCAI SISYVTEKPI
                         RVAKDMTILV LDAMIGQDVI NQALTFSSEI NYDSVIVTKL DTDAKGGSII SISAGIKKPI
                         DVVGDLRLLV IDALSGNDSV EQAIAYEKNV GYEGFFLTKS DADTKGGVAL SISVETKKPI
                         RVVGDMTLFT DEAVAGQDAV QRAKKFNDAA EIDGAILTKA DADANGGAAI SIAYVTGKPI
                         RNIDDMTLFV DEAVAGQDAV NRAREFNDAA EIDGAILTKA DADPQGGAAI SVAHVTGKPI
                         RVVDDVTVFV DEAVAGQDAV NRAREFDEAS AVDGTILTMA DADSQGGAAI SVSHVTGKPI
                         RVVGDLTLFV DEAVAGQDAV ERARQFNDAA AIDGAILTKA DADSNGGAAI SIAYVTGKPI
                         TVNTDLVLFV GEALVGNEAV DQLVKFNRAL LIDGIVLTKF DTDDKVGAAI SMTYITSKPI
                         RVAKDYRALV VDALTGNDAV EQARFFDEAV GIDFIILTKV DADVKGGTAL SVAAVTGKPI
                         RVAEDYKVLV LDALTGNDAV EQAKFFDEAV GVDAVILTKV DADAKGGAVL SVAATIKKPV
                         KVVKHIKVLV LDALTGNDAI EQAKKFDEAI GIDGVILTKL DADASGGAAV SVVAGLGKKI
                         HDNQDLVLFV GEALVGNNGI DQLRKFNQCL GIDGIVLTKF DTDDKVGAAL SMVYELGQPI
                         RVAQDLIIFV GDSLAGNDAL FQAKEFKKCV GIDANILTKL DADAKGGAAL SIAFETKKPI
                         ---------- ---------- ---------- ---------- ---------- ----------
                         RVSNDYTLLV VDALAGNDAT NQAKEFDEKV GIDGTIINKL DADERSGTAL SVTFSTGKPI
                         RIAKNLKVLV LDSLAGNDAL KQAEYFEKAV GYDFVILTKV DADAKGGIAL SLAYELGKPV
                         RVAKDLKILV LDSLAGNDAL QQAEYFEKNV GYDAVILTKV DADAKGGVAL SLAYKLGKPV
                         RVIKDLIIYV GDALTGNDSV EQAKKFNDAV TVDGIILTKA DADAKGGAAL SIGYVIQKPI
                         RVTKDLVIFV GDALTGNDAV YQAEEFNRAV NIDGIILTKV DADAKGGAAL SIGYAIGKPI
                         RIIRDLVIFV DEAIAGNDAV ERAKLFNDAV PISGSILTKA DADSKGGAAI SIAHITGKPI
                         RVTKDLIIFV GDSLAGNDAI SQAEEFNNAI NIHGAILTKT DADAKGGAAL SIAYAIGKPI
                         RVMKDLVFYV DEAVAGNDAV IRAEEFEKTV STDGVILTKV DMDPKGGAAI SIAYTIGKPL
                         RVMKDLVVYV DEAVAGNDAV IRADEFNKAV GTDAVVLTKA DMDPKGGAAI SVAHTVGKPI
                         RVSSDLIIFV DEAVAGNDAV ERAQQFNDNI PIDGSILTKA DADSKGGAAI SIAYITGKPI
                         RVVNHLIIFV GDALAGNDAI EQATAFNKAV GIDAIILTKI DADAKGGAAL SIAHSIGKPI
                         RVMNDIVAYV DEAVAGNDAV IRAEEFNSAV GTDVVVLTKA DMDTKGGAAI SIAHTIGKPL
                         RVTKDMLIFV DEAIAGNDAV ERARLFNESV PITGTILTKT DADAKGGSAI SIAHVTGKPI
                         RVSTDLIIFV DEAVAGNDAV ERAAQFNEAV PIDGSILTKI DADAKGGAAI SIAYITGKPI
                         RVSQDIVIYV GDALMGNDAT EQASKFNEVI DIDGIILTKA DADAKGGAAI SIGHVIHKPI
                         RVMKDLVVYV DEAVAGNDAV IRAEEFEKTV GADAVVLTKA DMDPKGGAAI SIAHTIGKPL
                         RVINDLIVYV DEAVAGNDAV IRAEEFAKSV GMDAIMLTKV DMDPKGGAAI SVAYAVGKPL
                         RVVRDLIVFV GDALTGNDAI EQAARFDEAV GIDAVILTKA DADARGGAAL SIGYMIKRPI
                         RVVNDFIIFV GDALTGNDAV EQAKMFDEKI GIDGVILTKA DADTRGGAAI SISYVIGKPI
                         RVTKDLVIFV GDALAGNDAI YQAEEFNNAV NIDGVILTKV DADAKGGAAL SIAYAIGKPI
                         KVVNDFKIFV GDSLAGNDTV NQAREFFEHV KFNGSILTKS DADARGGAAL SIVKITSTPV
                         KVVNDFKIFV GDSLAGNDTV NQAREFFEHV KFNGSILTKS DADARGGAAL SIVKITSTPV
                         KVVNDLKIFV GDSLAGNDTV NQAREFHAHT NFHGSILTKS DADARGGAAL SIVKVTSTPV
                         RVARDLTLLV LDGMIGNDAI EQAKTFMNEI NFDGVVLTKL DTDARGGAVI SVAMEIKKPI
                         LYNNDLILFV GEALVGNDAI DQLKKFNQAL TIDGIILTKF DTDDKVGTAL SMVYLTGKPI
                         RVTEHYSIFV FDAQLGNEAL EIAKYYSKYV KIDGMIATKV DAYPKGGSIL TFIYVLKRPV
                         RVAEHFSIFV FDAQLGNEAL EIARYYSKYV RIDGMIATKV DAYPKGGSIL TFMYTLKRPV
                         RVTKNLVIFV GDALAGNAIV EQARQFNEAV KIDGIILTKL DADARGGAAL SISYVIDAPI
                         RVAKDYKVLV VDALTGNDAV EQAKFFDEAV GVDFVVLTKF DADAKGGTAI SVVDAIKKPI
                         RVIDHEVLLV LDATAGQNAI SQAKGFSNAA GCTGIILSKL DGSAKGGVVL PIREQFELPV
                         KVIKTHSILI IDAITGQNTY NQIEYFNDVT NLTGLIVTKL DGSAKAGVLV GAVQKFNLPV
                         DQAKDKIIMV GEALVGTDSV QQAKNFNDAF NLDFFIISKC DTGEMLGTMV NMVYATGIPI
                         RVAKHRKILV VDALTGNDAI EQAVFFDKAV GVDAVIVTKV DAYEQGGVPL SIVYSIRKPI
                         RIAKDFRILI LDSLAGSDAL EQARHFENNV GYDAVILTKV DADAKGGIAL SLAYELKKPV
                         NITRNLKILV LDSLGGNDAL EQAKYFENNV GFDLVILTKV DADVKGGVIL SLAYELNKPV
                         NIAKNLKILV LDSLGGNDAL EQAKYFENNV GFDLVILTKV DADVKGGVIL SLAYELNKPV
                         KIAKDLRILV LDSLAGNDAL EQAKYFENNV GYDAVILTKV DADAKGGVIL SLAYELNKPV
                         RIIDVESLLV LDATLGQNGL RQAEVFAEAA KLSGVVLTKL DGSAKGGVAL AVAQQLNLPI
                         VQNNDLIVFI GEALVGNDGT DQLMKFNKAL EIDAIILSKF DTDDKVGAAL SMTYNTGKPI
                         TETNDLVLFV CEALVGNDGM DQLTMFQKAL LIDGIVLTKF DTSDKVGAAL TLTHLTGVPI
                         RVTKDLVIFV GDSLGGNAVV EQAKQFNEAV RIDGVILTKL DADARGGAAL SISHAIGAPI
                         RVASDFKVFV GDALVGNDAV EQAKTFFSEV GFDGSILTKF DADIRGGAAL SVVYVTKKPL
                         RVSKDLTLLV IDAVSGQDSV NQARMFEENV GYDGVIVTKL DTDARGGSIL SIYHDLKKPV
                         RVVEHFSVFV FDAQLGNEAL EIARYYSKHV SIDGMVATKV DSYPKGGSIL TFLYTFKKPI
                         RVVKHFKILV VDALTGNDAI EQARFFNEAV GVDGVIVTKV DAYEQGGVPL SIAYILGKPV
                         RVVKHETLLV IDATTGQNGL VQAKIFKEAV NVTGIILTKL DGTAKGGITL AIARELGIPI
                         NEVKDLSLFV AEALVGGNGS DQISSFDMNL GIDGIVLTKF DTDDKVGAAL TLVYETGHPI
                         RVSRDLSIFI ADALLGNEAL DIAKYYSKYV KIDGLIVTKV DAYPKGGAIL TFLYELKKPI

                         IFLGTGQNYD DLIPFSVWFI ERIFSFWGLI LAFLFLMWKK WFPRLAPFKI YKIAMILGIL
                         IYVGVGQNYS DLRPFSPYII SAIFGAWLLL YVSFILIYRL PLRPGLLVKV YVAGLAATAF
                         IFLGNGQKYD DLMIFDVWFL HRIFGWIAII YALPALMIKT WVKKIAFWLH YTFGVILSLF
                         LYIGTGQRYE DLRPFDPKIV DQLLGAWIAL YLIFGIIVRI PLGEGRVLRL YYLAIAVMMA
                         MFVGCGQSYT DLKKLNVAIV KTLLK----- ---CYCDLKI PIFRLGVLKV WSIGLGFGVA
                         LFFGVGQEYD DLVKFDSWLV ERIFSYWGLV EWLPVLMIRT LLEKLSFWRL FDLGLPAVFA
                         KLVGLGEKVD DLQEFDPSYV YGLFS----- ---------- ---------- ----------
                         KYIGLGEGME DLQVFRKEFV DSLFG----- ---------- ---------- ----------
                         YFTTFGEKLE DIKEFDIEYF NKLL------ ---------- ---------- ----------
                         AYIGVGQGYD DIIPFDPKFI ESLFG----- ---PLILIHT FFDRVAAAKV YDFNTYLMPA
                         LFLGVGQELD DLVDKPAKLL EALGFLYRVI ARRLFLIVKS PLDILAFWDA VRAAVATGFG
                         IFLGTGQGYD DLIKFNKDFI NKLLEFIGLV KLLIALMARS VLRPLAPAIV IVIVVVFFAL
                         FYVGVGEQMT DLQEFNAAYL DTLLD----- ---------- ---------- ----------
                         IYVGTGQEYG DIRPFSKTFI ETVFGAWVVM LVVYSIIYKN VLTRMLGIRV FDVSVVAGFV
                         RFVGYGETIH DFEPFAIRFL DKLLD----- ---------- ---------- ----------
                         LFIGVGQDYK DLKPFNPEYV ERILTFWVVV NLFYVVLVIK RASPSGLLHN I-VLTILYFV
                         LFLGTGQNYT DLKRMNISVV KSLLHIWIIF FGIFYIGFST MIKSISFWYY WKIGSWVSLS
                         LFVGSGQHYT DLKLLDIELI STLLK----- ---------- ---------- ----------
                         RYIGVGERIE DLRPFKADFI EALFA----- ---------- ---------- ----------
                         LFVGTGQNYE DLVKFDPWLI KRIFEYWLII EALPLLMIRS FLKKLSFWRI YIVGVPLIFI
                         LFVGIGQEMD DIIPFDVWYL KKIFSWIIII IPLPALMIRS VLDAVAPAKS LKISTVLVVF
                         YFLGTGQNYD DIVPFNKWLI KTLLGYWVIA LAIFFIIFKK FLDKYEFLRG LYASVILTFI
                         LFLGTGQGYD DIERFDPWLV DQLLGYWAIL LSLPIITLHT LLDRLAFWRA FNVGVGIALV
                         LFLGTGQDYD DLDPFDPEIV DSLIGYTLLA MALPITTIHT VLDWLAFWRA WNLGVGFGLV
                         LFLGTGQAYE DLEPFDPALV DDLLAYWAAV SWAPITTLHT FLDWMALWRA WNFGLGLASV
                         LFLGVGQGYD HIEKFDPQMV ERLLGYSLLA ALLPLTTVHT LLDRIAFWRA WNVGLGIALV
                         VFVGTGQTYC DLRSLNAAVV AALMKGWTVV YLTFHIRWQT AFYSWGMLYQ WNFGMVFGVI
                         LFVGTGQKYE DLELFDPRYT EKIIGVWLVV TFALAVVIKI VFEKLRLVGY LDAGIAATVL
                         LYLGVGQNYE DLIKFDPWFV ERLLGASVVP YFLGFVALRF --EGKPIVEA SDLAIVITVI
                         FYVGVGQGYD DLIRYSSIII RLLFKLTSII YIVFLAFIGK VHRPVG--KK VLILIITMVL
                         VFVGVGQTYQ DLKVIEPVVV SALMK----- ---------- ---------- ----------
                         LFYGNGQNYN DLKPFDRMFL SNILDVVILV YLLLLAMFKT FIKKVAFWKI FTVGIFISFS
                         ---------- ---------- ---------- ---------- ---------- ----------
                         AYVGIGQKYK DIDKFDPKFV ETIFD----- ---------- LIDRIAFWSY LDVGLLVCLG
                         MYLGMGQDYD SLVKFNPWFT ERLLSFWGVI IGLFLLLWRK WFPKVASFRI FNLSVILAII
                         IYLGMGQDYE SLIKFDPWFA DRLLSFWAIV LGLFLLLWKK WFPGLASFKV FTLSVALAII
                         LFLGVGQSYS DIIEFKPWMV EQILGIWILA FAFPILMRRT FIDSTAFWRG VSLGIPVAFF
                         LYLGVGQRYQ DLIEFDAWMV RKLFGIWIIL YSIIFGILRT TIEKLGIWQK IIISIPICVI
                         LFLGVGQEYK DLRKFDPWFV ERLLEWWYII ADLPILMLRT FLDWLALWRV VLLGMPIVLG
                         LFMGVGQRYS DLQEFDVWMI KKLFSFWTVL YLIIFGILRT TIKKLGIWQK LYFSIPVCVA
                         VFLGVGQGYD DMKPFTPLII DEIFGYACIC YAIPCLMIKT IFDKLSLLIA YNLGVILTVI
                         LFLGTGQGYD DIVPFEPAVV NELLGYLLIA YYIPILAIKT FFDWFRVLRA YTLGVLLVVV
                         LYLGIGQGYE DLKKFDPWFV DQLFEYWIVV SYLPILMIRT LLKSLAFWRL FNIGIPLMFA
                         AFLSTGQEYE DIIKFDSWML DRLFSYVILV YALPFVMWRT LIDRLAFWEA YFVGKFIVIG
                         MFLGMGQGYD DIVPFEPKMV EELLEYLAVI SYIPFLALKT FLDWFRFFRI YTIGAIVVAV
                         IFLGVGQDYP DLVKFDPWLV DRLLGLALGL LSLPVIFVRT LLDRLALWRL TTIFMPIVMA
                         LFFGIGQGYE DLKKFDPWFV DQLFNYWFLI SALPILMIRT LLDVLAYWRV FNIGILMMFV
                         LFIGTGQSYD DLMEFEPWMI NQIFNVWILA FLLIVLMLKT VLDRIALWKA YNIGMPIGIF
                         MFLGVGQGYE DLIPFTPTVV DDLLGYTLIS VYVPIMAIRT IFDFFAFFRI YTLGVLMVIL
                         LFIGTGQGYD DVMAFNPLVV ADLLGYVLLL AYIPIIGLKT FFDYFRFLRI YTIGVAMVII
                         IFMGIGQGYD DIMEFKPWMV EQLFAIWTMA ILFPLLMRRT FIDGLALWRW INAGIPVAFF
                         LFLGIGQNYD DLIEFKPWVV KQLFTVWTFG IIFLLMMRKT FIDRIAFWKW YNVGIVVAFI
                         LYLGVGQRYE DLIEFDVWMV NKLFGIWIFL YAIVFGILRT TIEKLGFWKK LILSIPICVI
                         LYLGVGQEYS DLKPFDKLFL ETVFG----- -IVYSLVYKN ALTRMLGIKI FNVSVVAGFL
                         LYLGVGQEYS DLKPFDKTFL ETVFGAWVII LGVYSLVYKN ALTKVLGIKV FDVSVVAGFL
                         MYVGVGQEYP DLKPFDKTFL ETVFGAWVVI VIVYSLTYKN VLLKLLGIRV FDVSVISGFI
                         MFVGVGQGLN DIMRFDPWYL DKIFSWIVII IGLPALMVKS IIDWISPGKI FRISVVIVIL
                         VFVGVGQKYT HLKKFNVMVV KALS------ ---------- ---------- ----------
                         YFLGVGQTYR DLVKFSKEYI GQLLAIIAVV YIIVAIYWKS YVVKFTPKKA YIVVLVLFAL
                         YFLGVGQSYK DLVKFVKDYV KQLVEVVGIV YAVVAIYWKT RIEGLVPLRA YAVALVLALA
                         LFVGVGQGYD DLRPFEKWFL ERIFGFWAII SILFQLLWRT FIDNVGFWKF YDLGIIVGFV
                         LFLGVGQRYE DLEPMEPKLV AKLLSVFYVL VVLFALVVRK FAKRINIAKV LTIGVFILAY
                         KFVGLGEGIE DMTKFDPTFA AALLE----- ---------- ------LQRG FGLASLVQLS
                         YFIGIGEKIE DLKIFNRDFS RSLVG----- ---------- ---------- ----------
                         LFVGVGQTYT DLRTLSVWAV NTLMS----- ---------- ---------- ----------
                         IMIGVGQGYK DLKPFNIEFL DKILSSWALL NILLVLVYKR ------IVRK IYVSILLFIL
                         VYMGVGQNYD DLIPFSPWFV ERIFSFWLVM YTFFMLLWKK WFPNFAAYKI FKIAVVLGVI
                         GYLGVGQTYD DLIPFNAWFI QRLFSFWLII YVFFFILWRK WFPRFSGYRV YKIALPLGFL
                         GYLGIGQAYD DLIPFNAWFI QRLFSFWLII YVFFFILWRK WFPKFSGYRA YKIALPIGFL
                         IYLGVGQDYD SLIPFDAWFI KRLFSFWGLM YLLFLLLWRK WFPKIAWYKL FKIGVGLGII
                         RFIGAGEGIE DLRPFSSEFV EALLN----- ---------- ---------- ----------
                         LFCGVGQKYT HLKKLNVTVV HALLD----- ---------- ---------- ----------
                         AFCGTGQKYN HLKPLSVFVI QSL------- ---------- ---------- ----------
                         LFVGVGQGYE DLRPFDEWFV ERIFGFWMVL YALFIAMWRT FIDRVSFWKV YDVGIALGYM
                         LYVGTGQGIE DLKEFNVEYL GMLFEYMLVY LVLGVVVLKT LVEDVGLMGL VDLGVVTGIA
                         LFVCTGQGLD DIMPFDRWYV RKLIPWIAIV YLLPAIMLKF VIEGISPAKA FKVSVIVVII
                         YFLGVGQRYE DLVKFKKEYI AQLIGVALAL YAIVLIMWSS FIRRVSPLKA YAVAAALFLL
                         IYAGVGQGYK DLKPFNVEYV NRILPLWLVL NALFILIVRR ------VFKR LYVFTALFAI
                         KFIGVGEKAE DLRPFDPAFV EVLLS----- ---------- ---------- ----------
                         IYLGVGQTYR DLRRMNPFVV NTLLS----- ---------- ---------- ----------
                         YFLGVGQGYD DLRPFSKEFF RQLILIVGII YLLVFIMLRD VIAPLGPGWL ILLTVGLFSI

                         AMIGGITMIY EPIIPGVTLA LGISVTLHEL SHAVSATSNK INVKSGGFIL IFPGAFVEPA
                         AM-GYFYFVS VPLIPGVTIA VGVAVLVHEF SHAIVSRAAG VPVKGAGLLL FVPAAFVEPD
                         MMLAVFLLVL VLGIPGINLG LVVAILIHEF SHGFLVAAQK LKLLSIGVLL FPIGAFVEPD
                         ALALFYYLAL IPLIPGVTVA LGVGVVAHEL GHAVVAVAEG IRVKNAGIAI FIPAAFVELD
                         SLILVTVFLL FGFSPSTRVS TVITVSVHEL GHALAAASEG IQMEYIAVFI IFPGGLVAFD
                         GMVFMFSLIL ALLLPGVNIG LVVTLIVHEF SHAILCRVEG VTVKSLGVIL IPIGGFAEPE
                         ---------- --------II FGTLVFFHEL GHLLLAQRAG ILCREFAIGF LPVGGFVAPY
                         ---------- --------MS LSLLVIIHEG GHFLFARLFK VRVEKFCLFF LPLGGYVPEQ
                         ---------- --------LA LSFIIFIHEL GHFLFAKLFK VKVEVFSVGI ILLGGYCEAD
                         ITGLAIFLII NLLIPGLNAA LIITIIIHEA GHGIVARVYN IRVDSTGLVL LPIGAFVNIE
                         LMALAIYILS IPLIIGVTLA FAIVLITHEG LHGIAARREG LPVKSAGIFM VVPGGFVEPD
                         AMPSFIRILG TPLIPGVTIA IGISILVHEV SHGIVALRYG GRIKSGGVFL ILYGGFVEVD
                         ---------- VILILGIKLV ISFLIFFHEL GHFLAARSLG VKVEVFSIGF LPLGGYVNLD
                         MMGFAFWFLF TVLIPGVTLC IPIVLIMHEG AHGIVATLER IKIKTGGFAI AMFAGFVEPD
                         ---------- --------LA LGFLILIHEL GHLLAAKAVG MSVESFSIGF IPFGGYVYDI
                         SLTLFFYMVA VVLVPGVNIA ASISASLHEL FHARLAIRNG IPVKSFGIML IIPLAYVEVE
                         LLPLSIGLLI SPIVPGVNIS VLISMIIHEL GHAIASYVSK CEINSIGFFF IMPGASVNLD
                         ---------- ---------- ---------- ---------- ---------- ----------
                         --LSFLW--- --------VA LGVLITVHEF GHFWVARRCG VRVERFSIGF IPLGGYVELR
                         GMAFMFFLII VLLIPGVNIG LLVTLIVHEF SHGILALVEK IRVKSVGVLL LPIGGFAEPD
                         GGLLAFGMLL YLALPLINAS LVFAVVIHEM FHGIVARKHG IKVNSVGALF IPIGAFVEPD
                         SLFMFYYYMI VPIIPGITIS IGIAALIHEL SHAFASRVAH IPVKNVGFIL FIPAAFVEPD
                         VMALSFAFVL VVVIPGVNFG LLVALVVHEG AHGLLCRVED IDIESMGVAL VPMGAFVEPN
                         VMVGSFLLVA ALAIPGVNLG LLLGLVVHEG GHGLFCRVED IDIESMGLAL IPIGAFVEPD
                         VLVGVLIALV VLVIPGVNAG LFIGIVIHEF GHGLMCRVEG IDVESMGVAL LPVGAFVEPD
                         IMVGTFVLLV FLVIPGVNFG LLVGLVVHEG GHGVLSRVEG IDVESMGVVL LPVGAFVEPS
                         AMFSSFFLLG QVVVPGINTA VLISGVVHEI GHGIAAIREQ VRFNGFGIFL IYPGAFVDLF
                         LAGFFYYILA VPIIPGLTPG LSLAVIAHEL LHALAARYEG VEVKSAGFLV LIPAAFVEPD
                         LMLIGYTLIV VPLIPGVTWI IAIAVVVHEL FHYLACVWQG IRVRSAGVGL FFPIAFVEPD
                         GMAIFYIFFL VVPIPMIFVA IGIGVIVHEV AHAIIALREG IKLRSWGIGI LMPLAFVELD
                         ---------- ---------- ---------- ---------- ---------- ----------
                         FTIYALYFFF IPLIPGVTLP ILFVMSTHEL AHGIAANIDG VDVKSTGFLG IGIGAFVEID
                         ---------- ---------- ---------- ---------- ---------- ----------
                         ILIAALLMFG VPAIPGISVA IMIAAALHEL AHGIAARAEN VKVKNTGLLF VFFGAFVEPD
                         SMIGGVYLIV EPIIPGVTLS IGISVMVHEI MHAIASTSNK IPVKGGGFIL FFPGAFVEPD
                         SMIGGLYLIM EPIIPGVTLS IGISVVLHEL MHAVSSTSNK VPVKSGGFIL FFPGAFVEPD
                         FMVLMVVVLL GIILPGVDIA LMTVMVVHEF GHGILARVEG VRIKSIGVLL VLPGAFVEPD
                         LGFFMLLNII IPWIPGI-IA LLIAISVHEL AHGIFAKSFG IKVKSSGILL LPLGAFVELG
                         SMVLMLVLFI IIAIPGLNIA LIVAMAVHEF GHAILAKVEN IKVNSLGIIL VPIGAFAELD
                         ISIYTFYAFI IPWIPGI-LA IILGVTIHEL SHGIVAASFG QKIKSSGLLL IPMGAFVELG
                         CGVVVTILFV LLLIPGINFA LIFAMVIHEF GHGILSRVEK IKVKSAGILA IPIGAFVEPD
                         VSAFMTLALL LLAIPGVNLG LLLTIVIHEF GHAILARVEN MRVKSMGLLI IPIGAFVEPD
                         GMVAMFLVVI IFLIPGVNIA LVVTLVVHEF SHAILSIVEN VRVKSMGILL VPIGGFAEPD
                         VMISMLALLL MLGIPGLNLG LVIAVLVHEF AHGILTRVGD MKVKAMGIVW IPMGAFVEPD
                         VSVFFSVLMI LLAIPGVNFG LVFAMAIHEL GHGILARVED MRVKSTGLLF IPIGAFVEPD
                         GMIYFLLLLL VLLIPGVNIA LCVTIVVHEL SHGILCRVEG IRVKSMGLIF FPIGAFVEPD
                         GMIAMFLVIA ILLIPGVNIA LIVTLIVHEF SHAILCRVEN IRVKSMGILL VPIGGFAEPD
                         FLILMVITLI SLILPGVDVA LATVLVIHEG GHGILARVEG ISIDSVGLLL IIPGAFVEPN
                         VSIFFTISLF LLLIPGVNLA LVLTLAIHEF GHGILARVEH MRVRSAGLLL IPIGAFVEPD
                         VSVAMVVMLL IFLIPGVNFA FILTLVVHEF GHAILCRVEQ IAVKSMGVLF IPIGAFVEPD
                         FMFYMLYMLV SLIVPGVDIG LATVIVVHEF AHGILARLEG VRIKSIGLLL ILPGAFVEPD
                         TMVVTTVFLF SVVVPGVDIA LVTVLVVHEL AHGILARVEG VRIKSIGVML ILPGAFVEPD
                         IGFFTFSSLI IPWIPGI-VG LIVGVTVHEL AHGIVAYAFR QQIKSTGLLL IPLGAFVELG
                         MMGFAFWFLL TVLIPGVTLS IPIVLVIHEG AHGIVATLEK IKIKTGGFAI AMFAGFVEPD
                         MMGFAFWFLI TVLIPGITLS IPIVLVIHEG AHGIVATLEK IKIKTGGFAI AMFAGFVEPD
                         MMGFAFWFLL TVLIPGVTLS IPVVLVIHEG AHGIVAALEK IKIKTGGFAI AMFAGFVEPD
                         GAISALGMLL YLAIPGINFA LVFAVVIHEM FHGIVARRHG IKVNSVGALF VPVGAFVEPD
                         ---------- ---------- ---------- ---------- ---------- ----------
                         PVQGFLFMLI TPIIPGVTVA VVLAVVLHEL MHGYAALRYN IPVKSVGVFS VLSGAFVEPD
                         PIPGFLYMLI TPIIPGVTVA IAVGVALHEF MHAYAALRYG IPLRHVGVFS IISGAFVEPD
                         GSIVVFAYFI QLVIPGITLG LAVVIIVHEL SHGFLARAEN LSLKSVGLVL VIPGAFVEPD
                         VA-FKFYASI TPIIPGVTPA LGAAVVAHEV AHGIAARIEG VPVKSTGLML VLPAAFVEPE
                         FTPVEFMSLP LPSLLAATLG IGLVIFVHEL GHFLAAKTFG VKCEKFYVGF LPLGGYVKLD
                         ---------- --------IT ISILVFIHEF GHYCIARYLD VKVEEFSIGF IPLGGYVVNE
                         ---------- ---------- ---------- ---------- ---------- ----------
                         ALIFFYYSMI MLLIPGVNLM IIIAAIIHEF AHAYTARSYN IRVKSLGFAI FIPLAFTEID
                         SLVLGLALIL QPIIPGITLA IGISVTLHEL AHAISATSNG IKVRSGGLLL FFPGAFVEPD
                         LMIAGISTIL KPIIPGLTLA IGVSVAIHEI FHALSATSNN VKVKNGGVLL IFPGAFVEPD
                         LMIAGIVTIL KPIIPGVTLA IGVSVAIHEI FHALSATSNN VKVKNGGVLL IFPGAFVEPD
                         SLISGIALIF EPVIPGVTLA IGISVTLHEL AHAVSATSNN VKVRSGGFLF FFPGAFVEPD
                         ---------- --------GV LAVLIAVHEL GHFAAARLQG IHVTRFALGF IPLGGYVADD
                         ---------- ---------- ---------- ---------- ---------- ----------
                         ---------- ---------- ---------- ---------- ---------- ----------
                         GMVYVFYALA QLVIPGVTIG LVVVMVVHEL SHGIVARADK LPLKSVGLVL VIPGAFVEPD
                         LGAYGVFFLH SPLVPGVTLA VAVTLIPHEL SHAFQAAAEG VRIKSMGVFL LVPGGFAEID
                         AGIVALVSLI FLGLPGINVA LVVSVVVHEM MHGVTAKRHG LKVDSVGVLF VPVGAFVEPN
                         SAPGFLYILL VPLLPGITLA VVVGVALHEF MHGYAAVRHG IRLKSAGVFS VFSGAFVEPD
                         SLGLFLYFSV VLLIPGINIA VSIAAITHEY FHAKTAVSND VGVKSFGFMV ILPLAFVEVS
                         ---------- --------LI LTGVIMVHEL GHYLFARLFK VKVLEFAIGF FPIGGYVEEK
                         ---------- ---------- ---------- ---------- ---------- ----------
                         SMPSMLYLMS APLIPGVTVA IGIGILLHEL AHGAVSSRYG IRIKSGGAFA LAFGGFVEID

                         DEEFAKIKIL AAGIAVNLIL AGIFFPLAMV IEGVIASIQA GDVILSVFVT WMFIINFSLA
                         EGSLSKVMIY AAGVASNVAL GFLFAYIMST IVSVEAGLLP GMKIIAILLT SFYVVNMGLA
                         EDELKRMRVF AAGPTSNIIL AIVIFIILAI VSSTLAGIRP GWIFYSISLY WIFWLNLMLG
                         EEQLSRLKVF SAGVTANILI ALLTLLIAMK ILGVEAGLGP GMVIVEVIMN ALFLLNLGVA
                         NDVLNALRIY CAGIWHNAVF CALCVFALFT VVDVPGYLSP GDVIVSLSLT CTFHVSLALV
                         EKEIARIRIF SAGVVSNFAV AFIAFALFFK VIGLYAGIKA GMLIVRITLY WVGWINFYVG
                         NRQFQRIKAI AAGPIMNFIL AYVILVMLGM LGQLTAGLKE GDYIQSILFQ FAAFLSINLG
                         PWEFQRLLIM VGGVLFNFLL ALFIYSMILV IDSVMAGILP GDSIIALFWY MTAFLSIILA
                         KDSLKKILIY FAGPLFNLIF SFIVFIFISV IADVVAGMKP GDEIISIWIN SISFLSLILA
                         RDELQKSAVL TAGPLNNMIL AGASLFALFM VANVRIGMQP QSVIQYVLLF WLWFINFNVG
                         EEAFARMRVA AVGSFANIAV GLLALMLMFI ALQVE-RIKV NDIIVSVALY WLQLVSIGVA
                         EVDLGVLAML SAGVFANMIL SIIAIGLMYV ITSIVANIPA NSLLLAVFIY WLWTINVVII
                         KDSYKKIYIL FAGPFFNLIL AFFLYIIIGQ IGNIAIGLQK NDTILEILLF ITALISINLG
                         EEEFSKLRVI GAGATSNVLF SLFLGIILLL VLSLIAGVLP NDVITGIFLL WLWMISFFIG
                         PEGFKRIFVL AAGPLANLLV AIFVFGILY- -----AGLSE GDKIVAVALA WIGLISVNLA
                         EEEFKRLGVL SAGVAVNLIL ATVSLVLLTL VTDVEYGIHA YDVITSIFLL WMYTINLSLS
                         YIELQKLRIQ CGGVWHNVVL CIIGYLLLSY ITGIPRNLNI GDQILSIFFS YLIPVSAGLA
                         ---------- ---------- ---------- ---------- ---------- ----------
                         HHAFQRAAII AAGPVANFIF AIFAYWLVFV LENVQAGLQA GDRIVKVYLP FLALISVNLG
                         EEELKKIRVF ASGITGNFIV AALAFVLFFE IIGVMGVLKE GMIIVEVALY WIGWINFYVG
                         EKEIVRRRII AAGPGINLII AAICIVLLVA IVDLIANVST DSIIYNITLY WFFWIDFLLG
                         EEAFDKIKIL SAGPSSNLII AFIFLILILT VVSVEYGIKP GYTILEIFFT FMYVINFSLA
                         HESQGRTRMF AAGVTANFLV TIIAFALLFA VGGTFAGIGQ GDVITAVLLF WTGWINLNLG
                         EDELSQTRMY TAGVTNNFAL AIITLLLLFP VGSPIAGIES GDIITAVVLF WTGWINLVIG
                         QDSQSKSRMF AAGVTNNFLV VVVTLALLFL VGEVHAGFSG GDVVVSVVLL WTGWVNLNLA
                         EESQGKSRMF AAGVTNNFAV TLVAFALLFA VSGAYAGISG GDIVSSFVLF WTAWINLQLG
                         TTHLQQLRIF CAGIWHNFVL ALLGILALVL ITEVARGLFV GDLVTHLFVK YLISLSGALA
                         EEQLSKLRIY SAGILANTVL ALLFIALLNA IVDVESGLPA NTLVKAIVLN LALTANLGLA
                         EENLARARVY SAGPAANGVL AALALVLITY VIDVEAGIKK GDVIIEVTLF WTHGVNLGLG
                         EEQFSRLNIV SAGSFANALI ALIAFILLIS LCNTNFGAPT --IIYSIYLA YIFMINLSLY
                         ---------- ---------- ---------- ---------- ---------- ----------
                         ERDLTRLRIA SAGTFINGIT AGITFILIMV ITKIFKNLTV GMIIDEIELS WLFLIAFSIT
                         ---------- ---------- ---------- ---------- ---------- ----------
                         EKSVKQMRIF AAGAFFNLLL VILLLPLLIL IIDVCVGITP GWIITEATIF FTLSLSLILA
                         EESFTKLKII SAGIAINLIL AGLFFPLAAL IEGVVASIHP GDVIESVFFL WMFIVNFSLA
                         ETTFAKLKII SAGIAINLIL AGIFFPLAIY IEGVIASLHA GYVIQSVFFL WMFIVNFSLA
                         EEDISKLRIY AAGSVFNLGL ALVSLILFLQ ISSVVGILKE GMVIQSILLY WIFLLNFAVG
                         DE-FIRGAIA SAGPLANLII FLTSIPLLSK IIDVKEFLQK GDIIYEITIY WTYWFNFLLA
                         EEQMQLTSIL SAGVIANFFV AFLAFALLFY VSDIVAGIAQ NMRIVAICLF WIGWLNLNVG
                         DE-FIRGAIA AAGPISNVLV FFLVLFAMPT ITDVLGIIFE GDVIYSITLY WTSLLNMLLG
                         EEEIAKLRMF AAGITNNLVV GGICILALIY VYGVYAGVLP GTVIFALILY WCAWINILLG
                         EEDVPKIRMF GAGITNNIVF GLACFAAMFL VQGVYAGIPG YSIITGVLLF WTGWFNLLVG
                         EEQLQRSRIL AAGVMSNFVV AFIAFLLFFY ISDVVSGLEK GMLIVGIALL WIAWLNFYVG
                         EEALKRTSVY TVGPSTNIIL AFICAILFSY ISSLVAGVRA GMILESLSLY WIFWINLMLG
                         EEDVPKIRMF GAGITNNLVV SLICLVLLAY IYGVHASVPP DSLILAIVVF WLFWWNFVLG
                         DSELARIRIL SAGVIANFLV AALALSLFFQ VVDTFAGMPE RFVITDILLL WIGWINMYAG
                         DEQLQRARIL AAGVMANFCV AFIALLLFFP IGGVVAGIEP GMTMLRISLL WIGWLNFYVG
                         PDELSKLRVY FAGPMFNLGL CLIALVITAE ISSVVSILSE GMVIHKIIFY LIFFLNFAVG
                         EQDVPKIRMF GAGITNNLVF GLACIFLMIV IYGIYAGVPQ DSIVTAILLF WSGWISINVG
                         DEEVPRMRMY GAGIINNILI GLISFGLMVV VVGLYADVPT PSIIRTVLLF WSGFINLAAG
                         EEDISKMRIY AAGSVANLIL AGICFALFFQ IDSVVKVLTP GLVIESILFF WIFFLNFAVG
                         ENDMSKLRIY AAGSVANITL ALICLAIAFK ITDVVKVLKS GMVIHAILLS WIQILNLGIG
                         EE-FIRGAIA SAGPMANIIV FLAVVLITPT ITKTYGVLKE GDVLYSICCY WTYWMNLLLG
                         EEEFSKLRVI GAGATSNVIF ALALGLILLL ILSIIAGLLA NDIITSIFLL WLWMISFFIG
                         EEEFSKLRVI GAGATSNVIF AFALGLILLT VLSIIAGLLA NDIITSIFLL WLWMISFFIG
                         EEEFSKLRVI GAGATSNVIF AFALGVILLL ILSIIAGLLA NDIITSIFLL WLWMISFFIG
                         EDEVIRRRIF AAGPGINIVI AVICIVLLIY IENLIAGVKP DSIIMSIVLY WLFWIDFLLG
                         ---------- ---------- ---------- ---------- ---------- ----------
                         EDSFAKAAVL ASGVAVNVVL ALAAMLIGVR INWLYGGVRP GDVVKKILIF WLIVVNYGLA
                         EEAYAKAAVL ASGVAANVAL AFLAMLAGVR INWLFSGVRP GDVVKAVFVF WFLVVNYGLA
                         EEELSRLRVF GAGSMANIIT GLVALILMSV VGGVIGVLKP GDVIVEISLY WIYVLNIGIG
                         EEAFPKLRVL SAGVLANYLL ALLAINMLAV ILSVEAGLKP GDVILYVLLR WLFFINWSLA
                         PRSYQRMIII SAGVVMNVIT GVLFAAFAFP IKALMAGMKV GDQIISVQLM FLTMLSMNLA
                         EVTFARFSIV AAGPLINYLL AVIIFTSFYI IGDVVAGLKE GDKIVKVYLL FIAMLSINLG
                         ---------- ---------- ---------- ---------- ---------- ----------
                         EEDAARIATL AAGPASNFIL GLLFMYLFIV IEQVLYGLKP GSILLSILLY WGMIVNVGLA
                         EEEFSRLKII SAGIAVNLIL AAIFFPLANL IVGEKASIPV NSIILKVFIT WMFTVNFSLA
                         EDDFAKLKII AAGIVINLVL ALIALPFSFM IEGIVASIHA GDVICYIFFT WLFIVNFSLA
                         EDDFAKLKII AAGIVINLVL ALIALPLSFI IEGVLASLHT GDIIYSIFFT WLFIVNFSLA
                         EEEYVRLKIL SAGLAVNLIL AAIFFPLAIQ IVGELSSIPV NSIILGIFII WMFTINFSLA
                         PNLLDRAIVI SAGVIANLVF AYFLLIGQVV IPQVDAGMEP GDIVLSLLFQ FGALISINLA
                         ---------- ---------- ---------- ---------- ---------- ----------
                         ---------- ---------- ---------- ---------- ---------- ----------
                         EEELSRLRVY GAGSMANITT AIITALIITE VKGIIKVLQK GDVIIGIALY WIYLLNVGIG
                         EDELSKLRVL AAGSFANIAT FLLLVALFYL VSGVIQRLQP GDVIVAVAFW WMLVVTSSVA
                         ETEMIRRRIF AAGPGVNIII GIILAILISV IVSTLVSVPS NSVLLSITFY WFFWINILLG
                         EEQLAKIAVF VSGVAANVVL ALLALAIYLP LTSLIAGIRP GDVVTAITVM WFFLINLGLA
                         EERFVKVGIL AAGVAVNLII GLSFLAIIPY VLGVELGISS GDILLTVMFS WIYLVNFNLA
                         EKSFQRFLIT LAGPLFSILA GYLLFLPITG IDEVVAGLRR GDIIYSIVLT VVAVITISLG
                         ---------- ---------- ---------- ---------- ---------- ----------
                         EEELVRLAVY SSGVFMNIVL AYIAVALVET IVYVAIALRS GYIITAVLMF WIYTLNLTLA

                         LFNAAPLIIT DGGKIFTLLM SLVYAIMLSN PMRRIKIAKV TVNIGLGESG ERLEKAYHLL
                         LINAAPFAFS DGGQMLRTLL LIISLLTLAN PMRKPRIAKV TVNIALGSSG EKLVKVQGLL
                         MTNLLPAVPL DGGYIFKFSF LVLFLILWQN PMRDIVIDKV VINMGVGEAG EKLRRAEKVI
                         LVNAAPLLLS DGGHVAVTLI LVLGLVTIES PMRRPRIVKV TVNISIGQSG ERLQRAAEVL
                         LLNSLPVYYL DGESILELAF FRIFLLGLPN PMRDIKVQKL VLNISVGESG DRLTRASKVL
                         LFNCLPAVPL DGGRVFHFAF IVFFSILMSN PMREVVLDKV VINIGVGESG ERHKKAYSLL
                         IVNLLPIPAL DGGRLLFGVA FLMLLMLVVS VMQVPKIEKI VINMGVGDAV QNIDSAVEEL
                         FMNILPIPAL DGGHVLFGMV LLFGLLIWAS TMQVPVLKKI VINQGLGMAV ADIEVAINEM
                         GMNLIVIPIF DGGQIFIGIF FGLFLFGLGS IMQVPKLEKI VISVGVGEAV RNLDSAVLEL
                         IFNALPIGPL DGGQLYGMVA IVAAAILVPH DMKKISVDKV VINIGVGKSG EPIEKAKKAL
                         VFNMLPIYML DGSLVLRCIG LVVANISFTE LLRRPRIEKV VVNCAVGEGG ARLERAQKIL
                         LLNTMPAWPL DGGQFLYLWV LFVFTLLVSH PMRRIFIWSV AVNMGIGQSG ERLEKAAKVM
                         ILNLLPIPML DGGHILFGMA ILLSLMLFAN PMLIPVIEKV VISVGAGELA KDLQNVADTI
                         IINMLPLPIL DGGKFIHTFV LFGLNIGLSG DMRKITLEKV VLNMGVGQSG NAVEVAKRAL
                         VLNLLPIPVL DGGYILLFMI LLVLFFVFLN VMQIPVLKKI VISMGLAEAA KDFQAHLEEL
                         ILNAAPLFIT DGGRIINGVI ILLLILLP-N PMLKPFIAKV TVNIGVGAES DRLPKAMKVL
                         AFNAIAIPNM DGEHILETIL LFGLTVILSN VMRGLRIEKL VLNICVGESG DRLVRAAKVL
                         ---------- ---------- ---------D VMRKIKIDKL VLNISVGESG DRLTRAAKVL
                         IINLFPLPVL DGGHLLFGSI LLVLLMGLAS VMQVPRVEKI TLNMGVGEAI ADLDNAAADL
                         LFNCLPAIPL DGGRIFQTTV IVFVSIALSN PMREVLIDKV VINIGVGESG ERQKKALKLL
                         IMNALPLSIL DGGQFFRMGI FVFLLLMYIN PMRKIAIDKV VINIGVGAAG ERLTKATKVI
                         IINAAPIFIT DGGRIISTLL LVLSAITFTN PMLKPRITKV TVNVSLGQGG ERLAKIAEVL
                         FFNCIPAFPL DGGHILRVGV TMLFGLLLMH EMREPVVEKV VVHMGVGTGG RELANAEEIL
                         QFNLIPTFPL DGGHILRITV SMISGLLLMH EMREPRIEKV VVHMGIGHGG RDLANAEDIL
                         LFNCIPAFPL DGGHLLRIGL LMLCSLLLMH EMREPRIEKV VVHMGVGQGG VELQNAETIL
                         LFNCIPGYPL DGGRILRIGL TMLASLVLMH EMRDPRIEKV VVHMGVGEGG RELAKAEDIL
                         IVNAVPCFAL DGQWILNGSV LLAANVTLGN PMRELRIRKL CLNICVGESG DRLTRAAKVL
                         LINAVPIFVT DGAQVLRTLA LIAPNIYVPN PMLKPRIVKV TVNIGVGESG ERLQKAIKVL
                         VVNALPMFIT DGGKLVSTVI LFVHALVGSQ PMLKPRLAKV TVNIALGESG ERLEKAYNLL
                         AFNAIPLIIS DGSLFISIIA IATGISTYLN PMLIPRIAKV TINISVGGAT ERLDKAARLL
                         ---------- ---------- ---------N PMREIVVKKL CINICVGESG DRLTRASKVL
                         LFNMLPLPIF DGDRLVKTLF IIAGNLILSN PMRKPYLEKI VLNIGVGVGG GELEKAASVL
                         ---------- ---------- ---------- ---------- ---------- ----------
                         LVNLLPFPPL DGDKFISTFV IFIGNMIFSN PSRLPRLEKV VINFAVGKSG PELERARVLA
                         LLNGAPLIIT DGGKLFTIVL LLVIAVTSSN PMRQIKITKV TVNIGLGESG ERLQKAFQLL
                         LLNGAPLIIT DGGKIFTLVL LLVLAISMSN PMRNVRIAKV TVNIGLGESG ERLQKAYQLV
                         TFNLLPLKPL DGGLMLELII VIVVSIVYSN PMDQVKIAKA TVNIGVGESG ERLARAEKLL
                         LFNLLPAMPL DGFHVWNVWW VILGSILYSN PMLKPRIEKV VVNFGVGESG DRLTKGAQVI
                         LFNCLPMIPL DGGHVFRFAV TLFAAILFMN AMRTPRIEKV TVHMSVGESG KKLSNAEMIM
                         FFNLLPAAPL DGYHIWMVWL VILASMIYSE PMKKPRIQKV TVNFGVGEAG DRLTIGAKVI
                         IFNALPLGPF DGGQMLRLVL LIIIPLIMPT DMQTPFVAKV VVHMGVGEAG ERLVNAENIM
                         MFNAIPIVPL DGGYMMKVTV MLILLITMPT AMKDIYIDKV VVHMGVGESG ERLVKAEDLV
                         LFNCLPAVPL DGGHVFRLTL FILISFAIMN PMRTPKIDKV VVHMGVGESG QTLVNAEQIL
                         MTNALPAVPL DGGYLFRLAF LVLFLVLWQD IMRAPRIEKV VINIGVGEAG ERLNKAQKVL
                         TFNALPLVPL DGGYILRVLF ALIGTIFIG- -MQDVHIDKV VVHMSVGESG DKLVKAENII
                         LFNCLPTIPL DGGHIARLSW LVISSLIFT- -NLEPRIGKV VVHIGVGESG QRLVNAETIL
                         LFNCLPAVPL DGGHVFRFSM LILLSFLFM- -MRTPIVEKV IVHMGVGESG QHLVNAEDIL
                         TFNLLPMKPL DGGLILEFIV ILVVLIIYGN VMQKPFIAKA TINIGVGEGG EKLTRAEKLI
                         IFNALPMVPL DGGYIMQVMT TMVALIALP- -MTLPAINKL VVHMGVGESG ERLVKGEEIM
                         LFNALPMIPL DGGFIFKMVV LMVAIFTLPN PNRSVAVDKV VVHMGVGEAG DKLVNAERII
                         TVNLLPAKPL DGGLMFEVIL IIAVSIIWGN PMEEVRIFKV TLNIGVGEGG EKLARAERLL
                         SFNLLPIKPL DGGLMFELVL IVLINITFSN PMRKIRIEKA TLNISVGESG ERLLKAEKLL
                         FFNLLPALPL DGYYVWAIWW IIFGSMIYSN PMLKPRIEKV VVNFGVGEAG DRLTKGAKVM
                         IINMLPLPIL DGGKFIHTFA LFGLNIALSS PMKKITLEKV VLNMGLGKSG DIIVVAKKAL
                         IINMLPLPIL DGGKFIHTFG LFGLNIALS- -MKKISLEKV VLNMGLGKSG DIIIVAKKAL
                         IINMLPLPIL DGGKFIHTFA LFGLNIALSS PMKKISLEKV VLNMGVGKSG DVIEIASRAL
                         ITNALPLSIL DGGQFFKASV LVFLILIWVN SMREIVIDKV VVNIGVGAAG ERLNRAAKVL
                         ---------- ---------- ---------N VMREIKVNKL VLNICVGESG DRLTRAARVL
                         VLNALPIYPL DGGQLLALAA ILIFNLALGH PMQRIYIEKV VVNIGVGASG EKLEKAAGLL
                         VVNALPIYPL DGGQLVALAA MLIFNLALGH PMKRVYIEKV VVNIGVGTGG ERLEKAANLL
                         LMNLFPLIPL DGGRMIMGLI LLGINIVVAH PMRRPRIEKV TINIGVGESG ERLTKAEIML
                         LINAAPLVIT DGGKALTTIL MLVVNVGIVN PMIKPFIAKV TVNIGVGESG ERLYKAAKVL
                         ILNFLPIPAL DGGHMVFGVL ALLALMIFVN VHQVPRLLKI SMNMGVGAAV GDLDLAIDSM
                         LLNLLPIPVL DGGHLIFGAV IILLLIIISN KHEIPKIKKI VINMGVGEAI ADINNALNDL
                         ---------- ---------- ---------N PMRDLKIEKL VLNISVGESG DRLTRASKVL
                         LVNAAPLFIS DGGRIAYSLL ILVLAVAGPN PMYKPRLAKV TVNISVGAAT ERLSKAMQVL
                         LLNGAPLIIT DGGKVFTFTV ILIGAILFSN VMRRVVLDKV TVNIGVGESG ERLQKAYQLV
                         IFNAAPLIIT DGGKLFTFFL IFIFAIFLSN PMRKVKLAKV TVNIGLGESG DRLQKAYQLL
                         VFNAAPLIIT DGGKLLTFLL IFIFAIFLSN PMRKVKLSKV TVNIGLGESG DRLQKAYQLL
                         LFNGAPLIIT DGGKVFNITM LFISAILLSN PMRKLRLEKV TVNIGVGEAG ERLQKAYQLL
                         VINILPLPAL DGGQLVFGLV LLLSLGVFLN IHQVPKLTKV TVNRGLGEAS QNLESSLTEL
                         ---------- ---------- ---------N KMREVKIAKL VINCCVGESG DKLTKAAKVL
                         ---------- ---------- ---------N PMKDIKVDKL ILNCCVGESG DRLTRAARVL
                         LMNLFPLVPL DGGRMLDGLL LLALNLWPAH PMRKPRIAKV TINIGVGESG ERLTKAETML
                         IINMLPIVPL DGGKLLSMLI VLLASMATSH PMRRVFIGKV VVNIGVGEGG ERLMKAAKLL
                         ITNALPFAFF DGGQFFRMSF LVFFLILWEN PMEEVIIDKV VVNIGVGQAG DRLTKAAKVL
                         LINALPIYPL DGGLLVLLAA FLVFDSALGH PMKRIYIEKV VVNIGVGEGG ERLEKARALL
                         LINAAPIFIT DGGRIVYCTV ILVLMIAPIN PMLKPRISKV TVNIGVGAET DRLPKALKVL
                         VLNLLPLPAL DGGRIIFGFI FLMILFLYIN IHQVPKLVKI VINMGIGEGS RNIERHANEL
                         ---------- ---------- ---------N KLNEIRVAKL CININPGAVG DQVTRASRVI
                         LLNAFPAYPL DGGQFLELWS LIGLTLYYTH PMRVIRIEKV VANIGVGQSG ERLEKAAKVL

                         EELTGAKPVY TRAKKSIKEF GVRKGQLIGV KVTLRGQKGI EFLKRVLQAE SFDDYGNVSF
                         EQLTGQKPTL RKAKKTIRAF GIHRGENIAV AVTLRGQKAM DFLKRALEAS SVDKFGNVCF
                         DLLTHRKPVQ TTSKKTIRDF NIRKGLPIGL KVTLRGKEAE DFLRRALWNY SFDSQGNLSF
                         EELTGQKPVF RKAKRTIRAF GVRKGENIAV MVTLRGEKAL NFLKRALDTS SIDEHGNVSF
                         EQLSGQTPVF SKARYTVRSF GIRRNEKIAC YVTVRGEKAM QLLESGLKRR NFSDTGCFGF
                         EELVEQKPAI TYAKMTIKNF GIRKGEAIGI KVTLRGEKAL KFLKDALTRK SIGE-GYFAF
                         TFIAGQKPVV TRAKKSIAGF RLREGMPIGA KVTLRGERMY DFLDKLISKK SFDGRGNYTL
                         TAITGQKAVA TISRKDIANF KLRKKMPIGV MVTLRRERMY EFLEKLVRSK -FDGKGNYTL
                         AQITGQKAVK TKAKKAIAGF KIRQGQEIGA KVTLRGNAMY EFLYKLIHGD AFDGNGNYSF
                         LELTGQQPAV RGAKKTVRDF GIHKGEPIGV VVTLRRDPAI EFLKRVIASS SFDNYGNISL
                         ESLVNQKPEV RKARKTIRGF GIHKGEPIAL RVTLRKAAAE EFLRKGLAKS SIDSMGSFSF
                         SELTGRTPSY RLAHKSIKDF GIRRGEPIGL LVTLRRNEAV WFLLRALAEE SFNA-GNVSF
                         SLIAGQKAVI TKAKKSVAGF KVREGFPVGV MVTLRKENMY AFLDKLISRD GFDGRGNYNF
                         GEISGKKPCG RDAHETQRDF GVRKGEPIGA AVTIRGEDAG ALARRLFEGR SFDDFGNFSF
                         AVISSQKPLV TRARNSIAGF KLREGQGIGA KVTLRGIRMY DFMDRFCNCK G-DGRGCYSF
                         EELTGAKPVP RKAKKTIKDF GIKKGDNIAV VVTLRRGKAI EFLRKVFEES SFDDYGNVSI
                         EQLTGQTPVY SKARYTVRSF NIRRNEQIAA HVTVRGEKAA EILEKGLKAR NFSTQGSFGF
                         ETLTGQTPVL SEARYTVRAF SIRRNDQIAC HVTVRGAKAA EILEKGLKAN NFSATGNFGF
                         AAISGQKPLI TKARKSVAGF KIRQGYPIGC KVTLRGERMW EFFERLITAK SFDGRGNYSM
                         EELTGQTPTS TYAKKTIKNF GIRKGEPIGA KVTLRGEKAL EFLKKALVSR QIGE-GEFSF
                         ELLTGHKPVI TSAKKTIRDF NIRKGLNIGA KVTLRKDDAY KFLKEAFYVY SFDKQGNAYF
                         KEITNQEPKL RKAKRTIRDF GIRKGENIAV AVTLRGEKAT KFLKKALEKD SFDDNGNVSF
                         EEITGQQSVR TEAKRTKPEF GIRQGDPIGA KVTLRAETAA QFLETVLPGN QFDQTGNVSF
                         GEITGQMPVR TKAKRTVGEF DIREGDPIGA KVTLRDEMAE EFLQTALPTS QFDDTGNFSF
                         EAITGQQTVR TKAKSPEPEF GLRQGDPIGA KVTLRDDTAV DFLERALPRR QFDNTGNVSF
                         EEITGQESVR TISGRASQDF GVRRGEPVGA KVTLRGDTAV EFLETALPVS SFDETGNFGF
                         EQLTGQTPVF SKARYTVRSF GIRRNEKIAV HCTVRGAKAE EILEKGLKKN NFSDTGNFGF
                         EMLTGQKPAV RKAKKTIRDF GIRKGEPIAA MVTLRGEKAI EFLKRVLPES QFDEFGNVSF
                         EELTGQRPVK RKAKKTIRQF GIRRGENIAV MVTLRGQRAV EFLKKALEAS SFDEFGNVGF
                         EQLTGQKPSL RRAKKTIKEF GISKKQLIAA VVTLRGAKAH EFLRKALYYR NFDATGNISF
                         EQLCEQTPVL SRARLTVRTF GIRRNEKIAV HCTVRGKKAE ELLEKGLKSY NFSDTGSFGF
                         KQITGKEPVK TLSKVNVKEF NLRIGRPIGC KITIRGQNAE KLLKRLLIRK SFDNFGNFGF
                         ---------- ---------- ---------- ---------- ---------- ----------
                         EALTGRKAAD SRSKDSVRGF GIRKGEPIGC HVTLRGEFGF EFLKKAFYTK NFDKFGNFSV
                         EELTGSKPVY TKARKSIKEF DVRKGAPIGV MVTLRGKKAE EFLNKVLASS SFDKHGNVSF
                         EELTGAKPVY TKAKKSIKEF DVRKGAPIGV MVTLRDEKAE EFLKRVLAAS SFDKHGNVSF
                         INITDQKPIR TISKVTNPEF GIRKGQPIAC KVTLRNEKAS KAVKMILEST QFDAQGNVAF
                         EELTGQKPIR TRAKQTNPSF GIRKKLPIGL KVTLRGKKAE EFLKNAFEDY SFDDYGNFSF
                         QTITGQKPVR NFAQKTLPAF GIKKGEAIGC KVTLRGAKAE KFLNTAFAVK SFDKNGNFAF
                         EELTGQSPVR TLAKQTNPAF GIRKKLPIGL KVTLRGKNAE EFLGNAFTAS SFDQVGNFSF
                         ADLTGAKPIR SYARNTLPAF GIRKGQPIGC KATLRGKKAM DFLEMALKTR QFDATGNFGF
                         KQITGQKPVR TIAKRTQPAF GIRKGAPIGC KVTLRRENAE KFITTALDPS QFDRTGNVSF
                         QTITGQSGVR TYAKRTQPAF GIRKREPIGC KVTLRGKRAQ EFLETSLSES QFDESGNVAF
                         SMVAKQKPVI TTAKVTNRDL GVRHGMPIGC KVTLRGETAE GFLRKALASY SFDPQGNLSF
                         SEITGQKPVR TIAKRTQPAF GIRKGQPIGC KVYLRGKTAE DFVETSLSES QFDRSGNLSY
                         SEITGQTPIR SRAKKTLPAF GIKKREPIGT RVTLRGRAAE EFLETAFKKS QFDENGNFAF
                         RNITGQEVVR CFAKRTLPAF SIKKNEPIGC KVTLRGQKAQ EFLETALGRS QFDSFGNVSF
                         ETLVDQKPVR TYSKVTNPEF GIRKKQPIAC KVTLRGEKAD KIISMVLSAS QFDKEGNVSF
                         RAITGQNPVR TIAKKTQPAF NVRKGAPIGC KVTLRGDAAR TFLETSLSAS QFDKNGNFSF
                         SEITGNTPVR SVAKQTLPAF GIRKGAPISC RVTLRGEAAE KFLETSIKSR AFDKQGNFSF
                         EEMSGQKPVR THSKVTNPEF GIRKKQPIAC KVTLRGERAE KVLKMFLEAS QFDEYGNVSM
                         EKLTGQKPAR TYAKVTNPDF GIRKGQPIGC KVTLRGKKAE KIIKMFLEKS QFDDLGNVSM
                         EEITGQKPIR TLAKQTNPAF GIRKKLPIGL KVTLRGKKAE EFLKNAFIES SFDEYGNFSF
                         DHISGKKSSA REAKETQREW GVRQGEPIGV AVTVRGQDAR DLLKRLLDGK SFDNFGNFSF
                         DHISGKKSCA RNAKETQREW GVRQGEPIGV AVTVRGDDAR ELLKRLLDGR SFDDFGNFSF
                         EQISGKKPSA RNAKETQRDW GVRKGEPIGV AVTIRGDDAK ALLKRLLEGR AFDNFGNYSF
                         ELLTHHKPAF TSAKRTVRDF NIRKGLNIGV KVTLRKDDAL SFLKEAFYVY SFDKNGNAYF
                         EQLTEQKPIF GKCRFTIRSF GVRRNEKISC FVTVRGKKAL EILEKGLKRK NFSDTGNFGF
                         KELTGAEPSR RRAKKSIKDF GIRKGEPIGV AVTLRRDQAV NFLMRALQKT SFDDRGNVCF
                         RELTGAEPSL RRAKRSIKDF GIRKGEPIGV AVTLRRDKAV EFLMRALQRS SFDERGNVCF
                         QQLTGQKPIR RKAKKTNRDF GIRRGEPIAV KVTLRGPKAY ELLKRLLAAS SFDEHGNVCF
                         EEITGQKPVF RRAKKTIKDF GVKKGENIAV MVTLRREKAI EFLKKAFEAS QFDQFGNVSF
                         TQITGQKPVT TIARKSIAGF RLREGMPIGC MVTMRRQRMY EFLDRLVSRK AFDGNGNYTL
                         TLISGQKPVV TLARKSIATF KLRENMKIGC KVTLRKDRMY DFLERLVIYK SFDGKGNFTF
                         EQLSGQTPVQ SKARYTVRTF GIRRNEKIAV HVTVRGPKAE EILERGLKDR NFSATGNFGF
                         EELTGQKPVP RRAKRTIKDF GIRKGENIAA KVTLRREKAV AFLKRVLEAS SFDDNGNVSF
                         QELTGVKPVY TKGRKSIREF GVRKGAPIGV KATLRRQAAV EFLKKVLPQS SFDNYGNVSF
                         QELTGAKPVY TISKKTIREF GIRKGQEIGV KVTLRGTQAE GFLRKVLEKS SFDEYGNVSF
                         QELTGAKPVY TISKKTIREF GIRKGQEIGV KVTLRGAQAE EFLRKVLEKS SFDDYGNVSF
                         QELTGVKPVY TIAKRTIREF GVRKGAPIGV KVTLRGKKAE EFLNKVLAAS SFDEYGNVSF
                         ATITGQKPVV TRARKAIAGF KIREGMPVGV MVTLRSERMY AFLDRLINPN SFDGRGNYSL
                         KDLSGQEPVF SRARYTIRSF GIKRNEKMAV HVTIRGDKAR DILTRGLKKK NFSNTGNFGF
                         EQLTGQQPVY SKARYTLRSF GIRRNEKISV HVTVRGEKAL EILERGLKQQ NFSETGNFGF
                         EQLVGQKPIR RRAKQTNRDF GIRRGEPIAV KVTLRGEKAY QMLDRLLEAS NFDEHGNFCF
                         EELTGQKPSL RPAKKTVREF GVKKGENIGV MVTLRGEKAI NFLKKALAEK SIDRHGNVAF
                         EMLTGHKATN TLAKKSIRDF NIRKRLPIGV KVTLRKKDAM EFLQKAFYDY SFDKHGNAYF
                         EELTGQAPSV RKAKKSIKEW NVRRGEPIAV AVTLRRDKAV KFLARALEAS SFDDRGNVCF
                         EELTGAKPVP RRAKKTIKDF NIRKGENIAA IVTLRGARAR EFLRKVFEAS YFDDYGNVSV
                         AKITGQKPIV TRARKSISNF KIRKGMPIGL KVTLRGARMY NFLYKLINPN SFDGRGNYSF
                         EQLTKQQAML ARSHRTIPKF GIRRNDKIAA YATIRGPKAL EILNRALQGR CFSIEGNFGF
                         EELTMQKPSY RLAKKSIKDW NIRKGEPIGV AVTLRRNKAV WFLLRTLAES SFDDWGNVAF

                         GIAEHVIIPG TKYDPEVGVF GMDIAITLER PGYRVARRKR KTARIPKRHR ISKEEAIKFL
                         GIPEYILLPG AKYDPEIGIV GMDVCLTIER PGFRVERRRR ARSSIPLKHR VRPEETMVLL
                         GISDYTEFEG MKYDPDIGIF GMDINVVFKR GGHRVLRRRI KRAKIPARHK VTREETMQFM
                         GIEEHILIPG VKYDPRVGIL GMDVAITIQR PGHRIVERRR QRGHIPRRHR VTREETMVLL
                         GIQEHIDL-G IKYDPSTGIY GMDFYVVLER PGYRVARRRR CKARVGIQHR VTKDDAMKWF
                         GIAEHIDLPG VDYDPDVGIF GMDVCVSLKR RGYRVARRRR KKAKIATSHR VTKEDTIRWL
                         GIKEQLIFPE IDYDKVTKVR GMDIVIVTT- ---------- ---------- ANTDEEAREL
                         GIQEQIIFPE INIDSITRIL GMNITFVTS- ---------- ---------- AETDEEGYAL
                         GITEQIIFSE IDYDKIERIS GLNITIVTT- ---------- ---------- ASNDKESKAL
                         GIHEHIDIPG TKYNPEIGIF GMDVNIVLSR PGYRIARKSR KSAKIGKAHR INKDDAVAFF
                         GIKEHLDIPG TRYNPELGII GMDVTVHLVK PGYRVSKRAY RRSKIGMGQR VSVDEAIEFL
                         GIREHILVPG SRYDPALGIF GFDVAVTLAR PGFRVQYRRR ARADVGKDHR VSREETIRFF
                         GLDEQLMFPE VEYDKILRTH GMNISIVTT- ---------- ---------- AQNDKQAQKL
                         GIGEHIDIPG IKYDPGIGIL GLDVCMTLSR PGYGIRKRSK HKARVGRSHR ITATEAKDFV
                         GLDDQQIFPE VDLDRVKRSQ GMNITWVTT- ---------- ---------- AQTDAECLTL
                         GVKEHIHMPG VRYDPEIGVF GMDVAITIER PGYRVMRRKR ARSRVPRRHR VNKLEAMVLL
                         GIQEHIDL-G IKYDPSIGIY GMDFFVVLSR PGFRVAHKKR AGAKVGFQHK IGKEDAVNWF
                         GIEEHIDL-G LKYDPQVGIY GMDFFVVLAR PGFRVSRRKR MQDKIGRDHL LTKEDAINWF
                         GVREQIIFPE IDYDKVDRVR GLDITITTT- ---------- ---------- AKSDEEGRAL
                         GIQEHIDIPG VEYDPDMGIF GLQVCCVLKR RGYRVEERRR CRSKVGRKHR VTKEDTIEFL
                         GITDYTDFKG MKYDPDIGIF GMDIAIILKA GGYRLPRRRI APKSIPRSIG ISKEETIQFL
                         GIKEHISIPG VKYDPEIGVF GMDVCITIER PGYRIKRRRV KKKRIPRRHR VKKEEAIALL
                         GIEEHTEFPD QEYDPNIGIF GLDVTVNLVR PGYRVKKRDI RSQQIPSTHR LDAAAAIAYL
                         GVEEHTEFPS QEYDPSIGIY GLDVTVNLVR PGYRVAKRDK ASRSIPTKHR LNPADAVAFI
                         GIEEHTDFPS QEYDPNIGIY GMDVTVNLTR PGYRVAKRDQ GTRQIPSNHR LNSEDAVSFL
                         GVEEHTEFPS QEYDPQIGIY GLDVTVNLVR PGYRVKKRDK RSRQIPSSHR MTVEDAVAFI
                         GIQEHIDL-G IKYDPSIGIY GLDFYVVLGR PGFSIADKKR RTGCIGAKHR ISKEEAMRWF
                         GIKEHILIPG VRYDPEIGVF GMDIAITIER PGYRVMRRRR ARSRVPRRHR VTKEEAMLLL
                         GIREHIQIPG TRYDPRVGIF GMDVILTIER PGYRVARRRR ARSKIPRRHR VTKEESMVFL
                         GIKEHLLLPG VRYDPDIGIF GMDISVTIER CGYRVAKRRR CRSSIPMRHR VSREESILFM
                         GIDEHIDL-G IKYDPSTGIY GMDFYVVLGR RGERVAHRKR KCSRVGHSHH VTKEEAMKWF
                         GIDEHIKIPQ TEYEADIGLW GLDVCGRIVR PGMRVKTRKK SRSKVSRHHY ISKAEAHYFL
                         ---------- ---------- ---------- ---------- ---------- ----------
                         TIHDHLNLPN VKYDPKIGVY GFTVTANLKR FGYRIKKRKI QRRRIPQRHR LTKEEAITWY
                         GISEHVVIPG TRYDPEIGIF GLDVCITFER PGFRVAKRKR QRSRLPSSVR IKKEESMRYL
                         GIAEHVVIPG TRYDPEVGIF GLDVAITFER PGFRVSRRKR QKSRIPDSVR VRKEEAMKFL
                         GIHEHIDIPG MRYDPDIGIF GMNVAITFEK PGYRIKRRKI QNKKVPVKHQ VTKEETMEFM
                         GIHEHIDFPG QKYDPMIGIF GMDVCVTLER PGFRVKRRKR CRAKIPRRHR LTREEAIEFI
                         GIEEHTDFPG LEYDPEIGIY GMDVIVSIER PGYRIKRRKA QQQEIPAGHK LTKDDSIAFL
                         GVPEHIDFPG QKYDPSIGIY GMDVCVTFEK SGYRVKSRKV KRSHIPKKHL VTKDEAIEYI
                         GIEEHTDFPG QAYDPKIGIY GMDIIAVIEK KGTRTARRKI QQKKINSKLH VAREESMKFV
                         GIEEHTDFPG MSYDPTIGIY GMDVNVVLEY KGARIARRSV ERRKLPADQK VNKEEAIAFM
                         GIDEHTDFPG MKYDPNIGIF GMDIMVVVTR PGYRIKDRKV ESRKIPGSHK IVKEDSIEFF
                         GISDYTDFEG MKYDPEIGIF GMDVNVVFKR PGYRVAKRRI MAKTVPKEHR MTRAEAIGFM
                         GVEEHTDFPG QSYDPMIGIY GMDVNVILEK KGIRIARRNI ERKKLPSKQR VTREDAVKFM
                         GIEEHTDFPG MKYDPEIGIF GMDVAVSLMR AGYRVAERRV ARRKLPNSHK VKRDEAVEFV
                         GIEEHTDFPG MRYDPNIGVF GMDVTVVLKR PGERICKRRI AARKIPAGHR VTVDDAIAFL
                         GIREHIDIPG VKYDPDIGIF GMDVSVTFQK PGHRIKERRL RPKKLPQAQR VTKEESMEYM
                         GIEEHTDYPG MSYDPKIGIY GMDINVVLER PGIRIARRHI EQKKLPNKQR VTKDDAIAFV
                         GIEEHTDYPG QSYDPKVGIF GLDVTVVLKR NGVRIARRHI QQKKLPLKQL VTVEDAKLFL
                         GIDEHIDIPG MKYDPEIGIF GMNLSVTFEK PGHRINRRRI QRRKVPQKHR VSREEAIEFM
                         GIEEYIDLPG MKYDPDIGIF GMDLAITFER PGYRIQRRKI QRRKVPKKHK ITREDTMKFL
                         GIHEHIDFPG QKYDPMIGIY GMDVCVTLER PGYRVKRRKV KRARIPKRHR VTKEEAIEFI
                         GIKEHIDIPG VKYDPQVGIL GLGISVTLTR PGYGIRKRSK HKASVGKSHT IKSQEAKDYL
                         GIKEHIDIPG VKYDPQVGIL GLGISVTLTR PGYGIRKRSK HKASVGKNHI ISNQEAKDYL
                         GIREHIDIPG VKYEPSIGIL GLGISVTLTR PGYGIRTRSK HKASVGKSHI ITSQEAKDYL
                         GISDYTDFKG MKYDPDIGIF GMDIAIVFRR GGYRIEKRRI KKMHIPKKMR ISKEETIKYL
                         GIQEHIDL-G IKYDPSTGIY GMDFYVHLSR SGYRVTRRTR RRSKISKTHK VTKEDAMKWF
                         GIKEHILLPG VKYDPAVGIW GMDVCVKLAK PGLRVQLRRR RRSKVGKRQL VTKEEAIEFF
                         GIKEHIMLPG VKYDPAVGIW GMDVCVRLAK PGLRVQLRRR RRSKVGKGQL VTREEAVEFF
                         GIEEHINIPG VEYDPEIGIF GMDVCVTLER PGFRVARRKR KRAKIPTRHK LTKEEGMVYM
                         GIKEHILIPG TRYDPEIGIF GMDVAITIER PGYRITRRRR CRKRIPLRHR VTPEEAMLLL
                         GLNEQLVFPE LNPDKFVRPQ GMNISFVTS- ---------- ---------- AKTDDEAREM
                         GLKEQIVFPE INYDKIDTIR GMDITIVTS- ---------- ---------- AKTDQESKFL
                         GIDEHIDL-G IKYDPSIGIF GMDFYVVMNR PGARVTRRKR CKGTVGNSHK TTKEDTVSWF
                         GIKEHIMIPG VKYDPEIGVF GMDVAITIER PGYRVLRRKR CRKHIPRRHR VSREEAMLYL
                         GIAEHVLIPG TRYDPEIGIF GMDVAITLVR PGYRTMKRKR KKASIPRRHR VTKEEAINFM
                         GIAEHVILPG ARYDPEIGIF GMDIAITLER AGYRISRRRR KKTRIPRRHR VTKEEAMEFL
                         GIAEHVILPG ARYDPEIGIF GMDIAITLER AGYRISRRRR KKAKIPKRHR VTKEEAMEFL
                         GIAEHVLIPG TRYDPEIGIF GMDVAITLVR PGFRVARRRR KKAHIPKRHR VSKEEAMEFL
                         GIREQLIFPE IDYDTIDQIR GMDVSIITS- ---------- ---------- AQTDEEGRAL
                         GIQEHIDL-G MKYDPSTGIF GMDFYVVLER PGTRVARRRR ATSRVGNNQM ISKEECINWF
                         GINEHIDL-G IKYDPTTGIY GMDFFVCLTR PGARVARRKV RQSRVGFAHK IKKEEAIQWF
                         GIQEHINIPG VEYDPEIGIF GMDVCVTLER PGFRVAKRKR QRRKIPTKHK LTKEEGIVFA
                         GVKEHILIPG VKYDPEVGIF GFDVIIAMER PGYRVARRRR KKSKVPARHR VTKEETITFL
                         GISDYTDFKG MKYDPDIGIF GMDVAIVFRR GGYRIERRRI GSKTIPNSIR VRKEEAQDFL
                         GIKEHIMLPG VKYDPAVGVW GMDVCVRLAK PGLRVQLRRR RRGEVGKGQI VTKQEAIEFF
                         GIKEHIHMPG VRYDPEIGVF GMDVAITIER PGYRIMRRKR CRKRVPRRHR VNKLEAMVFL
                         GLSEQLVFPE LNPDEVRRIQ GMDITIVTT- ---------- ---------- AKTDQEARRL
                         GIKEHIDL-G LKYDRDIGIH GMDLYVVLER PGNRISRRKH CQSRIGPNQR VKREEAKEWF
                         GIREHIMIPG TKYDPAVGVW GLNVATVLAR PGLRVMYRRR ARHDVGREQR VSKAEAMKFF

                         TTLGIVVVGD PRKSRKKEGP GLHEQELLGK YGLRNKKEIW LARTIVRKFR HMARGLLALP
                         NELGVTFVGD PKKSRHKLTP GHHELELIGK YGLRNKREVW IAESIVRNFR LRARSLLALP
                         RKFNLNILGD PRFNRKKETP KHEEWELQKK YGLKNKREIW KAKSLLRNFR GQARQLQAKL
                         NLFGVTFVGD PRKPRKKEGP KHRERELMGR YGLRNKKELW KAETLARRFR HRARSLLGLP
                         QKYEGVILRF YRNYGKTKKP RRAELKLVGE YGLRCKRELW RVQYTLSRIR NAARELLTLD
                         E-LGVIVEGD PKRHRKKTTP THKEMQLVIK YGLRNKRELW RFQNILRKYR RVARDLLAEI
                         LQVGMPFQ-- -----ARTGP SWGQRKKLSE YGLQEKQKLR VNERQFRTLF DKAGKLAG--
                         LEFGLPFK-- -----ARTGP KSSRKRKTSE YGLREKQKAK VLEKQFRNLF EKAATAKG--
                         LKFGMPFS-- ---------- ---------- ---------- ---------- ----------
                         REYGVEVE-- ---------- --AELYIMGS YGLRNKRELW KAQTEVARIR NQARALLALS
                         R-MGVEVVGD PKRIRKKETP RHEELKLMGE YGLRNKREIW RAASQLRKYR ALARRLFTAV
                         QVLGVRILGD PKRPKKKGKP KRSELRLIGE YGLRNKKELW LARALLRSIK HRAREILSAP
                         LLIGVPFT-- -----ARRGP VEARKGKISE YGLREKQKAK VSEKQFRRLF AEAARREG--
                         VEFGVEIVGD PKLPRRMRKP KREELRTLGT FGLRTKRELW KAHTELSRVR NQARSLLALG
                         LCMGLRFK-- -----ARCGP KNMQRKKKSD YGLEEKQKLK ILEKQLVKAY KEVVNKQG--
                         KLFGVEIV-- ---------- --YEMKLMGT YGLRNKRELW KTATMVRYYR HRARSLLATP
                         KTYDGIVI-- SSNYSKTHTP RRAELKVVGE FGLKNKNEVW RVQYALAKIR KAARELLVLD
                         KTYEGIVLRC LRNHSITKTP KVAELKLVGQ FGLKNKKEIQ RVHYMLGHMR TIAKVMLMKD
                         LAFDFPFR-- -----ARLGP KLARKPRLSD YGLREKQKVR VLERQFRNYY KEAARLKG--
                         K-LGVEVEGD PKRHRKKLTP KKKERPLIIK YGLRNKRELW RFQAILRKYR RAARELLAKV
                         ENFNAQIVGD QKFQRKRSTP RHSERQVVAK YGLKNKRELW KAEAILSSYR AQARTLQAKV
                         SEFNVRIVGD PRKLRKKEGP GHNELRLLGK FGLRNKKELW IAQTMARKIR HRARELLALP
                         NEFDAGIGAL -GSNTKFETP NHSEHSLVGR YGLKNKEELW RAQSKLRSFR REARELLGQA
                         ETYDVEVSAL -GSNTKFETP NHDEANLIGR YGLKNKEELW RAQSELRGYR REARKLLGSA
                         VNFDVEVNAL PGENTKFETP NHEESDLLSR YGLKNKEELW RAQSELRDYR REARRLLGQT
                         ETFDVEVETT -GNNTKFETP NHQESDLLSR YGLKNKEELW RAQSELRNLR REARRLLGEA
                         QKYDGIILAR SWVCRKTVTP RRQELKLIGE YGLRNKREVW RVKFTLAKIR KAARELLTLD
                         HLFGVSIEGD PKKPRKKMGP KHRELELVGR YGLRNKRELW KLETLARYFR HRARSLLALP
                         AEFGVKIEGD PRKPRKKSPP GHEEMKLMGE YGLRNKREIW IAAAMLRRYR HRARELLALP
                         ELYGIRVIGD PRKPRKKESP GHEEMELVGN YGLRNKRELW IAQTLLRKIK HRARSLLSLA
                         EVHDGIIFRN YNNFNRVKAP RRREMKLCGQ YGLRCKREIW RVNMTLSKMR RTARLLLTLP
                         KNFGVDIVGD PRRLKKKKKP KHEELEFLGK YGLRNKREFW KSRTILANWR KLARQSRTLT
                         ---------- ---------- ---------- ---------- ---------- ----------
                         LHFENLQIGS AKKVRKKIGP RHQEQQLMGV YGLRNKRELY RAKTKLRRFR QRARALLGMD
                         TKFGVTIVGD PKKSRRKEGP GMSEQEIMGR YGLRNKREIW LARTIVTGYR HMARSLLALP
                         TNFGVTIVGD PRKSRRKEGP GMSEQKIMGD YGLRNKKEIW LARTIVTGYR HMARSLLALP
                         KEFQVNIEGH PRKARKQDTP SHEENKLVTK FGLRTKKEVW KAETIVKRYR RDARLLLGLE
                         ETFGVKVEGD PRRRFKKETP NHREKELCRK YGLRRKREVW KAETILRKYR RQARRLISDR
                         GKYGVEVKGY PGKAKKINTP HHEETALVKK YGLRNKKNVW KFASMLRKYR GQARTLLGVL
                         QKFDTEVVGD PRRLGKKDTP NHKEREISQK YGLVNKKELW KMETQLRNYR RQARKLISDT
                         TTFGIEVEGY PGKNTKQSSP KRSERVLAIT YGLRNKREIW RATEVLRKHR SGAREVLAMT
                         CNYRVEV-GY PGKNHKQATP KRDEKRLIID YGLRNKRELW KAQSVLRKYR AGARELVALR
                         KKYSVEVVAY PGKKRKSDTP KHSEVELIKK YGLRNKKEVW KAQSTLRKYR EEAQELLAES
                         KRYNVEVVGD PKFPRRSDTP SHAESETVKA YGLKNKTEVW KAQAVLRNLR NQSKLLQARV
                         TKYQVEVLGY PGKNHKKETP KRDENRLMME YGLRNKREFW KAQSTLRKYR RAARDLLALK
                         QRFGVRVVGY PGKSHKTDRP RKNEVELIKT YGLRNKRELW KAESILRKYR RVGRMLLASK
                         NSYGVEVMAY PGKKSKSETP KHTEVQLVKA YGLRNKKEVW KAASMLRMYR SEARKLLAHV
                         KNFNVTIEGH PKKPRKQDTP SHEENRLANK YGLKNKKEIW KAESRVKRYR RDARIILGMD
                         RQLSVEVQGY PGKNTKGEAP KRDETRIVIE YGLRNKREVW RAQSVLRRYR KAARELLAFM
                         KRYNVEVQGY PGKNHKQQTP KREETRLVIE YGLRNKREVW IAKGALRKYR KAAREIIALQ
                         KKFQVKIVGH PRKARKKDTP PHEENRLVAK YGLKNKKEVW KAETMVRRYR RDARYLLGMA
                         EKFNVKIEGH PKKPRKKDTP PHEEKKLVKK YGLKNKKEIW KAETMVRRYR REARKLFGMP
                         EHFGVEVVGD PKKPRKKDTP NHREHELCRK YGLVNKREVW KAETKLRNYR RQARRLISDT
                         VEFGVTIVGD PKYPRRMRKP KRDELKTLGT FGLRSKRELW KAHTELSRVR HQARSLLALR
                         VEFGVTIVGD PKYPRRMRKP KREELKTLGT FGLRSKRELW KAHTELSRVR HQARSLLALR
                         VEFGVTVAGD PKYPRRVRKP KREELKTLGT FGLRTKRELW KAHTELSRVR HQARSLLALR
                         QNFNVKIIGD QKFQRKKSTP RHAERQLLIK YGLKNKRELW RAQTILTNFR TQARTLQAKL
                         QKFDGILLKS YRNYSKTRNP KRQELKLIGE YGLKNKREIW RVQYLLAKIR SAARYLLTLD
                         QVLGVQVDGG LKKPKKKGKP KKEELQLMGE YGLRNKKELW LARARLKWIT RRARSLLSMT
                         QVLGVQVDGG LKKPKKKGKP KKEELQLMGE YGLRNKKELW LARARLKWIV RRARALLSMT
                         MEFGVEIVGD PKRQRKKETP PHRERVLMDK YELKNKKELW KHETQLKNFR RRARRLLAAR
                         HMFGVKIEGD PKKPRKKESP GHREIELIGR YGLRNKKEIW QAETLARYFR HRARRLLALP
                         LLFGMPFK-- -KVTMARTGP KA-RGRRPSN YGLMEKQKIK LGERQLRRYF ENVGRKSG--
                         LGFNLPFY-- -----TKVRS KYNTMIKTSD YGLKAKQRLK VTEKQFRNIF ALAQRMKG--
                         KKYDADVLRA PRTYSKTSTP KRAELKLAGE FGLKNKREIY RISFQLSKIR RAARDLLTRD
                         HEFGVEIIGD PKKPRKKEGP RHQELKLLGT YGLRNKRELW RAQTIVRKFR HQARSLLAAP
                         KNFNVTILGD PRKSKKKMGP SHKEQILIGK YGLRNKKEIW IAQTMIRNFR HQARSLLALP
                         RNFNVQLVGD PKKSRKKESP GHYEQELLGK YGLRNKREIW IAQSIIRKFR HQARSLLALP
                         RNFNVQLVGD PKKSRKKETP GHYEQELLGK YGLRNKREIW IAQSIIRKFR HQARSLLALP
                         KNFNVTIVGD PKKSRRKEGP GHKEQVLIGK YGLRNKRELW LAQTIIRKFR HQARSLLALP
                         LALGMPFR-- -----SRRGP RLQARRKRSE YALEEKQKLR ITEKQLVRYV KKARRATG--
                         KEFEGNVYKT YINTSKTSTP RRNEMKLIGT FGLKNKREVW RVQMILAKFR KAARELLTLD
                         QKFEGVVLAQ HRNYRKTKTP RRAELKLVGE YGLRCKREIW RCQYALAKLR KAARTLLTLD
                         MELKAKVEGD PKRQRKKETP SHRERVLKRN YALKNKKELW RHETQLKEFR RRARRLLAAR
                         EILGVQVIGD PKKPRKKQGP SHEEMQLVGE YGLRNKRELW IAKSLLREIR AKARKLLALP
                         QNFKVTVVGD PKFHHKKSTP RHEENKIVVK YGLKNKKEIW RSEALLSSIR SQARDLRARL
                         QVLGVQVDGG KKKSRKTGKP KKEELQLMGE YGLRNKRELW KARSVLKHIV RRARSLLSMR
                         KEFGVEIVGD PKKPRKKSGP RHYETKLLGQ YGLRNKKELW RASSMIRYFR HRARSLLGEP
                         LLFGMPFK-- -----ARTGP LCQRRTKLTQ YGLRAKQTVK ILERQFERYV EKAMQKAG--
                         VKFNGTLL-S SRNFSRTKKP MRKELQVVGE YGLKNKREIW RVSYTLSKIR HAARELLTLP
                         QVLGVKIIGD PKKPRKKGKP RREELRLIGE YGLRNKRELW LARTILREMK HRARSLLSMP

                         ERMVREQLIS KLYKMGLLSS NATVDDILGL TEEQLLERRL QTIVFKKGLA KTIYQARQLI
                         ERSIAANLLD TLYRMGLVGK DAVLDDVLGL TAENVLERRL QTLVYRKGLA KTIYQARQLV
                         QAEKEQLLFD KLIRLGILNE NATLDAVLSL TVEDILRRRL QTIVYLKGLA RTPKQARQFI
                         VRREASVLVE SLYRMGLIDN NVDIDEVLGI NAEKVLERRL QTIVYKKGLA KTIYQARQLV
                         RRIFEGALLR RMNRYGLLDE QNKLDYVLAL TVENFLERRL QTIVFKSGMA KSIHHARVLI
                         IAKAKATVIK KLNKMGILPE NATLDDILNL SVEDFLERRL QTMVYRQGLA RTIKQARQFI
                         ---------- ---------- ------KHGE NFMILLDSRL DNVVYKLGLA RTRRQARQLV
                         ---------- ---------- ------ITGE VLLQLLEGRL DNVVFRLGIA PTRAAARQLV
                         ---------- ---------- ---------- ---------- ---------- ----------
                         ARAEKERLLN FLNRLGLAKE GATLDDILNL KVEDLLERRL QTIVMKKSGT KSPYQARQMV
                         KRIAEEKLIG RLNRLGLLPQ GATLDDVLKL TVKDFLERRL QTIVFRTGLA RTIFHARQLI
                         IRGEAERLKD RLFRMGLISD NIPLDSVLAL DVTAVLERRL QTLVYRKGMA RSIHEARQLI
                         ---------- ---------- ------NTGV LLIQLLEQRL DNIVYRMGFA TTRRFARQLV
                         VRERKEVLLR SLARIGLVGK DASLDDVLNL QVNDLLGRRL QTIVMKKLGF STPYQARQAV
                         ---------- ---------- ------NVAQ MFLEKFECRL DNIVYRLGFA KTIFAAQQLV
                         IREKEEALLN RLIKLGLLKE GARLDDVLNL KIEDLLERRL QTIVYKKGLA KTLHEARQLI
                         KRIFEGALLR RLHKLGVMEE KNKLDYILNL KVQDFMERRL QTLVFKNGLA KSIHHARVLI
                         KRLLEGALLR RLHNLGILPR QNKLEFVLAL KEENLLERRL QTLVYRKGFA KSIHHARVLI
                         ---------- ---------- ------NTGE NLLALLEGRL DNVVYRMGFG ATRAEARQLV
                         IAKAKAQIIK KLNRIGVLPE NATLDDILNL TVEDFLERRL QTIVYRMGLA NTIKQARQLI
                         IAEKQFLLLK KLDKLSLLSE GATLDDILAL NIENILDRRL QTLVYQLNMA TTMKQARQLI
                         VRKKEENLLK RLYSQGIVQS NAVLDDLLSI NAEHILNRRL QTIVYQKGLA KTIYQARQMI
                         EAAREGEFLS RLQRIGILGN EEGLDDVLSL EVTDLLERRL QTVAYRKGVG NTPKQARQFI
                         EHETESEFLA RLKRYGILNE QDQLDDVLSL DVTDVLERRL QTVVYRKGYA NTPEQARQFI
                         -GTVSGEFVA RLQRIGILSE EERLDDVLSL EVTDVLERRL QTVVYREGLA NTMGQARQFV
                         EAESLGEFMA RMRRYGILSA EDDISQTLRL DVTDILERRF QTVAYRKGLA QTPQQARQFI
                         RRLFEGALLR RLVRIGVLDE KMKLDYILGL KIEDFLERRL QTQVFKLGLA KSIHHARVLI
                         VREKEEALLA RLNELGVLPE NATLDDVLNL TAEHFLERRL QTIVYKKGLA RTIYEARQLI
                         VREKEEALLK RLYDLGLVDE NATLDDVLSL TVRDLLERRL QTVVYKKGLA KSIYHARQLV
                         EREKQFQLVR KLYNLGILKS NVDINDILGL SVEAILDRRL QTLVWKKGLA KTIHQARQLI
                         RRLLEGAIMR RCHEYGFLDE KDKLDYVLSL TVPDILERRL QTIVFKAGLA KSVHHARVLI
                         KAIAAQELLK KLSRLGIIGS EAEFEDILRL DVEAVLKRRL QTLVYNKGLA STVYQARQYI
                         ---------- ---------- ---------- ---------- ---------- ----------
                         QRIREQFVID KLVKIGVLKE QKNLDTVLSL TVENFLERRL QTQVHKKGLT ATIYAARNLI
                         ERAMREQLLS KLYKIGLLKS QSSIDDVLGL EEENLLERRL QTIVHRKGLA RTIYQARQLI
                         ERAVREQLLG KLYKLGLLKS QSTIDDILGL EEESLLERRL QTIVHRKGLA RTIYQARQLI
                         HAEVEKQLLN HIKRLGMLKA DSKLEDILDL TVEDVLRRRL ETIVYKRGLS NTAKQARLFI
                         QGAKEAQLFN VLKKYGILKI NPTLDDVLSL TVEDILERRL QTLVFRKGLA RTPRQARQLI
                         HYAREAQIQA KLQKLGVLKE DSKLEDILAL KVEDLLERQL QTIVFRKGYA NSMKQARQFI
                         QGGKEAQLFN VLKRYAILVE EPTLDHVLSL DIESILERRL QTIVYRKGLA KTAKQARQFI
                         KTIARRELVG TLQRYGLLGP DAAMDNILSL KVEDILERRL QTIVYRKGLA RSPKQARQLI
                         DYLKKRQLVN HLYRYGLVGE NADVGDVLAL KVEQQLDRRL QTLVLRRGFA RSPKQARQFI
                         HLRKEAQILG KLKRYGILKE DADIDDILAL STDAILERRL QTQVHKLGLA RTLLQARQFI
                         QAKLEALLLK KCARLGLLPM GSTLDDVLGL TSEAILDRRL QTIVQRKGLA ATYKQARQFI
                         FIARKEELLG HLERYGLLSA GAGIGDVLAM KTENELERRL QTIVYRKGLA RSPKQARQFI
                         RADIEAAVIN RLSRFGILKD GADLDAILSL KITDILERRL QTQVYRQGLA NTIRQARQFI
                         HYRTQSEILS KLIRYGIIKS DANIDDILSL KTENILERRL QTQVLRLGLA RTVIQARQFI
                         ERADKEELLD HLVRAGFISP NAKLEEVLDL NVEDILRRRL QSLVFKRGLS HTAKEARLFV
                         QIATKKHLLG HLNRIGLLGP DADIGDVLSL KIQQPLERRL QTMVYRQGLA RSPKQARQMV
                         RVERKKELIG SLQRSGMLSE NADIDDVLAL KVEQQLDRRL QTQVYRRGFA RSPKQARQFI
                         HTGKERQLLG HLVRTGILNE GAKLEDVLDL TVEDVLRRRL QTLVHKRGLA RTVKEARQMV
                         HAKVESQLMK HLWKLGLLDK DAELRDILDL TVEDVLRRRL QTMVYEKGLA RTIKQARQMI
                         QGAREAQLFN VLKRYGILKK NPTLDDVLAL TIEDILERRL QTIVFRKGLA RTIKQARQLI
                         IRLEKEILMK SLSRIGLVSN ESTLDDVLNL QVNDLLSRRL QTIVTRKFGF KTPYQARQAV
                         IRLEKEILMK SLSRIGLVSN ESTLDDVLNL QVNDLLSRRL QTLVTKKLGF KTPYQARQAV
                         VRAEKEILMK SLARIGLVSS DATLDDVLNL TANDLLSRRL QTIVTKKLGF KTPYQARQAV
                         LAIKQFLLIG KLSRLNLLGE NATLDDVLSL NIEDILERRL ETLVYKKNLA LTMKQARQFI
                         KRIFQGALLR RMVRQGLLGE EEKLDYVLGL TLPKLLERRL QTKVFKLGLA KSVHHARVLI
                         ERAPLEPFKE KLYKMGFIED NVQLDRILSL DVRAILERRL QTIVYRMGLA KSIHHARQLI
                         ERAPLEPFKE KLYKMGFIED NVPLDRILSL DVRAILERRL QTLVFRMGLA KSIHHARQLV
                         QAEIERQLLA RLKRLGLLPE DAVLDDVLSL TIEDILERRL QTIVYKKGLA RTMRQARQLI
                         VRKKEEQLLR KLYRMGVLPE NATLDDVLGL TAEHFLERRL QTIVYKKGLA RTIWQARQLI
                         ---------- ---------- ------NTGE LLLLMCERRL DNVVRRVGFT KTRPQARQGI
                         ---------- ---------- ------NTGE NFIGLLESRL DTVVYRMNIA PTIFAARQLV
                         KRLFEGALIR RLVRVGVLSE KKKLDYVLAL KVEDFLERRL QTQVYKLGLA KSVHHARVLI
                         IREQAEALLN RLYRLGLLHE NASLEDVLGL TVEDLLERRL QTIVYKKGLA RTIYHARQLI
                         ERNIREQLIQ KLYRMGILEK NSTLDDILSL TEENYLERRL QTIVYKKGLA RTIYQARQLI
                         ERAVREQLVG KLLKMGLLKR TATVDDILSL TEQDLLERRL QTIVYKKGLA NTTYQARQLI
                         ERAVREQLVG KLLKMGLLKK TATVDDILSL TEQDLLERRL QTIVYKKGLS NTIYQARQLI
                         ERSTREQLIQ KLYRMGIIEK NATLDDILGL NEENYLERRL QTIVYKKGLA RTIYQARQLI
                         ---------- ---------- ------STGQ ALLELLEMRL DNTVFRLGMA GTIPGARQLV
                         RRLFEGALLR RMFKYGLLSE ERKLDYVLGL TIHKLMERRL QTRVFKLNLA NSIHHSRVLI
                         KRIFEGALLR RMSRYGLLAE ELELDFVLQL TTQKLLERRL QTKVFKQGLA KSIHHARVLI
                         QAEIERQLLQ RLYRLGLLPA DAVLDDVLSL TVEDVLERRL QTIVYRKGLA RTMKQARQLI
                         ERIKLEPLVS RLYKMGLLPS DASLDDVLSL TVRDVLERRL QTIVYRKGLA TTIRHARQLI
                         NAQKQLRMIK RLNRYKLLSE NATLDDVLSL TVENILDRRL QTIVFRKNLA ISVRQARQLI
                         ERAPLEPFKE RLYKMGFIED NIPLDRVLSL DVRAILERRL QTIVYRKGFA KTPYQARQLI
                         IREAEGILIS KLVKLGLLKE GSRLEDALNL KVEDLLERRL QTIVYKKGLA NTIYQARQLI
                         ---------- ---------- ------DTRE NLIQILEARL DNVVYRMGFA INRRQARQLV
                         KRIFEGALLR RLTKLGVLDE KQKLDYVLSL TVNDLMDRRL QTQVHKRALA NSVHHARTLV
                         QRAKLEEFKA RLFKAGFIPE DIPLDAVLSL DVRAVLDRRL QTIVYRKGLA RTIYEARQLV

                         VHGHIAIGGR RVTSPGYIVP KDEEDLIDYT SVFKLRPGRC KEYIPGVPMP KITKFTMGTK
                         THGHIAINGR RVTSPGYIVP RDEEDRIEIG SPLRMRPGRC KEYIHGAPQP KISKFTAGSG
                         VHGHIAIGDR KVTIPSYLVR KEEEDLVDYY SPLARKPGRM REYMGGVPNP KIVHFEMGNN
                         VHGHIAIAGR RVTSPGYLVS REEEKLIDYG SPFKLRPARC REYIHGVPPP KITRFEMGNE
                         RQRHIRVGRQ LVNIPSFMVR VESQKHVDFT SPFGRRPARC SRYCRGVPDP KIRIYDVGMD
                         THGHIAVDGR RVTSPSFIVT KELESKISFN SPLARKPARM TEYIDGAPGT RVRMFDMGNA
                         NHGHILVDGS RVDIPSYLVK PGQTIGVRER NL--LLPKRV RREHRG---- KMRGRAKGGG
                         SHKHITVDGE VVNIPSFAVK PGQLIGVREK SL--LQPKKT RRQQKG---- RAKGNAQRGG
                         ---------- ---------- ---------- ----LSPKKV RKKQRG---- RLSGEAQKGG
                         SHGHVSIGSR KVNIPGYLVR TEEEPQILLE LPSA------ REYIAGKPQI KIARFSSGQN
                         THGKVLVGGK KVRAPSYHVK RGEEEEIRL- -PIK--KAKN VEYIHGPPPS RITKYNAGVS
                         VHGHISINGV RVRSPGYLVP RNLEDGIGFT SRIVLRPARC LKYIHGAPYV QIPRFEMGAE
                         THGHVLVNGK RVDIPSFRVE AGAKIEIIEK NN--LMPKRT RKMMKG---- RNRGYANRGG
                         VHGHITISDR VVTIPSYTVY VEEEGDIKLG SAFA--HGAN KEYIKGKPQS KISKFQNGSG
                         SHGHVLVNGK KVDRRSFFVR PGMQISLKEK RL--LMPKRT RKQQKG---- QFAGLSKGAG
                         VHGHIAIGGR RVRSPGRIVT VDEEPLVDYF SPLKIRPARC KEYIPGVPQP KITKFEMGNL
                         KGRHIRVGKQ LVNVPSFLVR VESQKHLGLT SPLA------ SKYCRGVPDA KIRIFDLGRD
                         RGKMIKVGKQ VVDVPSFLVR VESEPLIQLN TPLTRRPGRC SKYCRGVPDP RIKLFDIGND
                         SHKAIMVNGR VVNIASYQVS PNDVVSIREK KQ--LQPKRT RKMHKG---- RNRGLAQ-GG
                         VHGHIAIAGR RVTSPSYIVE KDEESLIDYN SPFARKPARM KEYIDGVPGP RIRQFDMGNA
                         THGHIKVGDH IVTIPSIAVL KGQEDSITYK SPFS-----M KEFMGGVPYP KITTFVQGNR
                         VHGHIGINGR RVTSPGYLVK RSEEDLIDIS SPFKIRPARC KEYIPGVPQP KITKFEMGNL
                         AHGHVTVDGQ RVTVPSYMVE VSQEDSVSFN SPLADKPASM REYITGIPGS KIAQHRMGDE
                         VHGHIVLDDA RVTRPGMTVE TAVESSVGFH SSLSDKPASM REYITGIPGS KIAQHKMGRD
                         SHGHVTVDGS RVTEPSYTVP VSEENTLAFT SDLTEKPASM RDYVTGIPGS KIAQHKMGDD
                         VHGHVTVDGA RTTVPSRKVE VDEEDTVAFT SKLADKPASM REYITGIPGS KIAQHNMGDE
                         RQRHIRVRKQ VVNIPSFIVR LDSQKHIDFR SPYGRRPARC SRFCRGVPDA KIRIFDLGRD
                         VHGHIAIAGR KIRSPGYLVK KDEEDLVDYT SPYAQKPARC KEYIHGVPPP KIQKFVMGNG
                         THGHIAINGR RVTSPGYIVR RDEEELIGYT SPYFAKPARC HEYIHGIPQP KVVKWVMGNV
                         VHGHIAIKGR RVTSPGYLVP IDEEPYIDFT SVFALKPARC KEYIHGVPYP KITKFVMGNL
                         QQRHIAVAKQ IVTIPSFIVR VSSERHIAFA SPFGRRPSRC SRFCRGVPDP KIRNFDIGRD
                         VHGHIQIAGK KIDAPSYIVK QAEENYIDFK SPLSKRPWHC REYARGGAQS KIVRFWGGNN
                         ---------- ---------- ---------- ----VRPAHC KKYVRGVPGN KIVMYDMGHK
                         THGHIAIKGR RTTIPSYHLS LGEEDFITYN SVYR------ KKYIKGGPDS KIKIFDMGAN
                         VHGHIAVGGR KVTSPGYIVK RDEEDSIDFI SPFKLRPGRC KEYIPGVPQP KITKFTMGDK
                         VHGHIAVGGR KITSPGYIVK RDEEDSIDFT SPFKLRPGRC KEYIPGVPQP KITKFTMGDK
                         VHGHIAMNGR KINAPGYLVK SGEEETIGFG SPME------ KDYIRKIPGS RIVQYDMGNG
                         VHGHIAVNGR VVTAPSYMVT VEEEDKISYN SPFNLRPNRC KEYVKGVPQP KVVHFIMGNA
                         VHGHVSLNGR KITVPSYMVL KAEEDTISYG SPITRKPGRM RKYMGGVPGV KVTQFDMGND
                         VHGHIAVNGK RVTAPAYLVS VAENDAIEYN SPMALRPARC KEYVRAVPQP KVVHYVMGNV
                         THGHIAINGQ RVSVPSYMVS IAEEAGIMYT SSLGRKPARM REYMGGVPGL KVVQFDMGNE
                         THGHIAIKGR RVTIPGYRVE RAEEAEISYP SPLTRKPAKM REYMGGVPGS KIVQFDMGNE
                         THGHIAVNGR KVTVPSKMIT KDEEMTIDYG SPISRKPASM REYMGGVPGS QVIHYDMGNA
                         VHGHVAIDGR KVTIPGYMVK RTEEDKIAFQ SPISRKPARM REYMGGVPAP RISTYDLGNG
                         THGHIAVNGR KLTIPGYRVR RSEEAGVAYT SPLTRKPAKM REYMGGVPGS KVVQFDMGNE
                         THGHIQVAGQ RVTVPSYLVK RGDEMTIDYG SPLARKPGSM REYIGGVPGS KVVHYDMGNE
                         THGHIAINGR KATIPGMLVS KEDEMHIGYN SPLKRKPGSM RKYMGGVPGS QVIHYDMGDT
                         VHGHITLNGK KINAPGHLVE KADEENIDFG SSVA------ KDYIRKIPAS KIVQYDMGNG
                         THGHIAIAGR RVDIPSYRVP RDQETLISYT SPLTRKPGKM RKYMGGVPGS KIVQFEMGNQ
                         THGHIAIGGR RVTIPGYTVS AKEQEEISYS SPLVRKPNSM KEYMGGIPGV KVVHFDMGNS
                         IHGHIALDGR KIDAPGYIVK RGEEDKIGFS SPMK------ REYIKKIPGS KIVQYDMGNA
                         VHGHIAIDGT RVRSPGHIVK REEEDKIDFH SPMK------ KEYIKRIPAP KIRQFDMGDG
                         VHGHIAVNGR KVTAPSYMVT VDEEDTIDYN SPFALRPGKC KEYIRGVPQP KIVHYIMGDR
                         IHGHIMIGDR KVDIPSYIVT LEEEKNIHFE SNIP--HGAN KDFIKGNPQI KIAKFQGGKA
                         IHGHIMIGDR KVNIPSYIVT LEEEKNIHFE SKIP--HGAN KEFIKGNPQI KIAKFQGGKA
                         IHGHIMIGER KVDIPSYTVT VEEENSIHFE SKIP--HGAN RKYIKGKPQI KIAKFQGGKG
                         THGHIKVNDR VVTIPSFMVE KSMEDSITYT SPFTTKPARM KEFMGGVPYP KITTFIQGNK
                         RQRHIRVGKQ MVDIPSFLVR VDSEKHIDFT SPFGRRPARC SRYCRGVPDP KIRIYDMGRN
                         VHGHVAVAGR RVTSPGFLVP RELEDKISL- ----VRPARC EEYIHGAPMI QIPKFDMGTT
                         VHGHVLVAGR RVTSPGFLVP RELEDKITI- ----ARPARC EEYIHGAPMI QIPKFDMGTA
                         VHGHIEVNGQ IIRSPSYLVL KEEEDTITYT SPFALRPAKI REYIRGAPGP KITIFDMGNG
                         VHGHIAIGGR RIRSPGYLVP RDEEDLIDYT SPFAMKPARC KEYIHGVPPP KISKFVMGNG
                         THGHFRVNGV KVTKPGYMLR AGDLIEVRGN LK--LMPKRV RKSQRG---- RIKGNATRGG
                         SHGHIKLNGK KADIASIRLK EGDIIEIKEQ QI--LAPKKQ RKAHKG---- RVMSKAKAGG
                         TQRHIAVGKQ IVNIPSFMVR LDSEKHIDFT SPFGRRPARC SRYNRAVPDS KIRIYDLGKD
                         IHGHIAIAGR RITSPGYIVS REEEDLVDYT SPFKLRPARC REYIPGVPQP KIVKFEMGNG
                         THGHIAISGR KVTSPGYVVL RGEEDLIDYT SPFKLRPGRC REYIPGIPMP KITKFVMGNG
                         IHGHIAVNGK RVTSPGYIVN VDEENLIDYT SSFKLRPGRC KEYIPGIPQP KITKFTSGNG
                         THGHIAVNGK RVTSPGYIVN VDEENLIDYT SSFKLRPGRC KEYIPGIPQP KITKFTSGNG
                         VHGHIAIGGR RVTSPGYIVM RGEEDLIDFT SPFKLRPGRC KEYIPGVPMP KITKFTMGNG
                         CHGHITVNGQ VVDIPSYQCR PGDIVSVRDR SR--LSPRRT RKQQRG---- RMRGLAERGG
                         RQRHIKVGKN LVNVPSFMVR TDSEKSIDFT SPLGRRPARC SRYNRGVPDA RIRIYDSGRE
                         RQRHISVGGQ LVNVPSFNVR TSSEKHIDID SPYGRRPFRC SRYCRGVPES KIRIYDVGAD
                         VHGHIEVNGQ VIRSPGYLVL REEEDTITYG SPFALRPAKI REYIRGAPGP KITIFDMGNA
                         THGHIAVNSR RVRSPGYLVS RDEENFISYG SPLALRPGRC LEYIKSNPPV LIPKFDLGNG
                         THGHISVAGR RVTVPGMLVE AKDEDTIAYN SPVATKPARM KEFMGGVPYP KITTFVQGNK
                         THGHIAINGR RVRSPGFLVP RDLEDKISYG SPIAVRPARC LDYIHGAPYV QIPKFDMGNE
                         VHGHIAVAGR RITSPGYIVS VEEEPLVDYF SPFKMRPARC REYIPGVPQP KISKFEMGNL
                         NHGHFLVNGK KVNIPSYLLR PNDVVEVRER DL--LMPRRV RKQQRG---- RMKGKAKGGG
                         SHRHISVENQ LVNQPAFLVW KESEKNIKYT SVMARRPARC SRFCRGVPDP RIIRYETGVK
                         THGHIAVDGR VVRSPGYLVP RDLEDKVTYT SPVLLRPGRC TEYIAGAPYV QIPRFELGNA

                         DYDYEVRMIV KELGQIRHNA LEAARVMALK RISETDFFLW VLKYPHHVLR ENKMMAFAGA
                         NYEVRVQLIS LERGQIRSNA LESARLMASK YLSDPNYFLV VRTYPHQVIR ENKMMAFAGA
                         DFPIEVSLVI NEACQIRHTA LEAARIIANK YLGTANYYLW IRVYPHHVLR EHKMATGAGA
                         KWEIKGELVM LEAGQIRHNA LEAARIAVNK YLADKNFYFR IRVYPHHVIR ENKMMAFAGA
                         EFPYCVHLVS WEKENVSSEA LEAARIACNK YMVKDAFHLR IRVHPFHVLR INKMLSCAGA
                         DFPVMLTLVA KEAVQIRENA LEAARVVANK YVSASNYKLK LRIFPHHILR EHKMAVGAGA
                         EF----GIQA LEASWITNRQ IEAARIAMTR YMK-----VW IKIFPSKPYT AKPLEVRMGS
                         SF----GIKA LETKWITGRQ IEAARIAVTR YMQ-----IW IRIFPDKPIT RKPADVRMGK
                         EY----GLVS LETNFITARQ IEAARIAMTR KIK-----VW IRIFPDIPYT KKPAETRMGK
                         NYDYKLELLA TEKIQIRHNA LEAARLAANK RMAETSFFSM LRVYPHVILR ENKMIATAGA
                         DYTHELLLIP ETDLQIRDVA IESARITVNK YLT-DRFYLE VTAHPHHVLR ENKMIFGAHA
                         RFTSVAVLRV LEGGQIRVNA LEAARQMAYK YLSDQNFYLK IIKYPHHVIR ENKMLAMAGA
                         EF----ALKA TEAGRINSRQ IEAARIALTR FVK-----TW IRVFPDKPLT KKPLETRMGK
                         DYDYCVQLLI NEKVQIRHMA IESARLAANK TIEESGYFSR LRIYPHVLLR ENKMIATAGA
                         EF----GMQT LERGWITSRQ IEACRVAINR YLK-----VW IRVFPDKSVT KKPAETRMGK
                         DYDYELALVV EEAGQIRHNA LEAARVMALK KLSENNFYLK VKPYPHHVIR ENKMMAFAGA
                         EFPLCVHLIS LEKEQLSSEA IEAGRISCNK YISKDSFHMR VRVHPWHVLR INKMLSCAGA
                         DFPCCVHIVG LERENISSEA MEAARISINK NMLKDGFHVR IRIHPFHVLR INKMLSCAGA
                         SF----GLKA VGRGRLTARQ IEAARRAMTR AVK-----IW IRVFPDKPIT EKPLAVRMGK
                         SFPVMVTLVA EEAVQIRDIA LEAARVAANK YITSSNYYLK VRIYPHHVLR EHKMAVGAGA
                         EFEIEMQLVA EEACQIRHTA LEAARISINR KLLAGNYFLH IRVYPHQVIR EHKMATGAGA
                         DADYILSLIV LEDGQIRHNA LEAMRVAAHK YLTEGNYYLK VTRYPHHVLR ENKMMAFAGA
                         DWPVQISLYL DEECQIRNGA LEASRLAMNR HLIEFNYAAL LRKFPHHVIR ENKQATGAGA
                         DYPVQISLIV EETVQLRHGS LEASRLSANR HLIEGDYKMT LRKFPHQVLR ENKQATGAGA
                         DYPVQISLVP QEECQLRHGS LEAARLSANR HLIEGNYKMQ LRKFPHQIIR ENKQATGAGA
                         DYPVQISLKV EEEVQIRHGS LESARLSANR LMLEKQYKMI LRKFPHHVIR ENKQATGAGA
                         EFPLCGHMVS DEYEQLSSEA LEAARICANK YMVKDGFHIR VRLHPFHVIR INKMLSCAGA
                         DYDYIVEVYV TERGQIRHNA LEAARVAVHK YLSDQNYFFR VRVYPHHVLR ENKMMAFAGA
                         DADVEVRLVA LERAQVRHNA LEAARVMVHK NLSESNYVFI IKRYPHHVLR EHKFMAFAGA
                         NPEVIGYLVS LEHGIIRHNA LEAARVMAHK YLSEQNFTLI IRTYPHQVLR EHKMMAFAGA
                         EFPVCIHVVS RELEQIASEA LEAARIQANK YMVKDVFHMR TRAHPFHVLR INKMLSCAGA
                         EWELVVGLKV NRQIQISSNS LEAIRITINS GLQRQNFRLR IRPKPFQKFR ENRMLAFAGA
                         EFEIDLHLVN SEACQIRHMS IEASRQVVNR ALQRDEYHFR IRIHPHHVLR ENKMMAFAGA
                         EYNITVSLFG NADRQVSMNA LEAARITVNR YLSKSRWSFK VCLFPHHIIR ENKILTGAGA
                         DYDYEVRLVT KQIGQIRHNA LEAARVISLK QMTESDFYLY VTKYPHHVIR ENKMMAFAGA
                         DYDFEVRLLT KQIGQIRHNA LEAARVIALK QMTETDFYLY VTKYPHHVIR ENKMMAFAGA
                         DFPLKVTLAV KEHAHLSHNA LEAARIASNR YMQRMGYHLK IRVYPHHIVR ENPMATGAGA
                         EFPVKVNLVA TRPIQIRHNA LEAARVAANK YLTRMGYKFQ IRVYPHQILR EHKMATGAGA
                         ELPIAVTLVV NETCQIRHDA LEAARISANR YLMKQDYRFK VRVYPHQVLR ENKQATGAGA
                         EFPVEVQLIS KSDILIRHNA LESSRIAGNK YILRTGYLFN IRVYPHEILR ENKMAAGAGA
                         DFPVAIHLEA LEACQIRHTA MEAARINMNR RLMRNNFHLK IRAYPHHVLR EHKQATGAGA
                         DYPVELSIVV DETCQIRHTA LEAARIGINR QLQRANFHLK IRTFPHHVLR ENKQATGAGA
                         QFPVKLSLIA EEDCHIRHTA LESARVSANR KLMRAGYHLK VRVYPHEVLR ENKQATGAGA
                         DFPIVLNLRV KEPCQIRHTS LEAARVAANR ALSPSTYHLK IRLFPHIVLR EHKMATGAGA
                         QFPVEVSILA EEACQIQNKA LEAARMGVNR KLQRMNYHFK LRTFPHQVLR ENKQATGAGA
                         EFPVKLSLVV REPCQIRHTA LEAARVAANR YLLRNDFHLK LRVYPHHVIR ENKQATGAGA
                         SFPVKISLIV EEKCQIRHTA LEAARITANR HLVKMGFYMK LRVYPHEVIR ENKQATGAGA
                         EFPLEVTLAV KEHTHLSHNS LEAARIAANR YLQKLGYRLK IRTYPHHIVR ENPMATGAGA
                         EFPVEISLEV LESCQIRHTA LEAARIAINR KMMRANFHFK IRTYPHHVLR ENKQATGAGA
                         EFPMEVSLVV DESCQIRHSA LEAARMSINR KLNRMNYHLK LRTYPHHVLR ENKQATGAGA
                         EFPISLSVAV KAPTQITHNA LEAARIASNR YMQRMGYHLK IRVYPHHIVR ENPMATGAGA
                         DFELSLSLVV KRPAQISHNA LEAARVAANR YIQRTGYHLK IRVYPHHIVR ENPMAVGAGA
                         DFPIQMSLVV KEPVQIRHNA LEAARVAGNK YLMRMGYRFQ IRVYPHQVLR EHKMACGAGA
                         NYDYCVQLLL NEKVQIRHMA IESCRLSASK KLEETGYFGR LRIYPHVLLR ENKMVATAGA
                         NYDYCVQLLI NEKVQIRHMA IESCRLAANK LLEETGYFSR LRIYPHVLLR ENKMVATAGA
                         TYQYCVQLCI NEKMQLRHMA IESTRLAANK TLEESGYYSR LRIYPHNMLR ENKQIATAGA
                         DFEIEMMLVA EEACQIRHTA LEAARVSVNR KLLSDNYFLQ IRPYPHQVIR EHKMATGAGA
                         EFSGVVHLVS YEYEQISSEA LEAARISANK YMIKDNFHLR VRIHPFHVLR INKMLSCAGA
                         AFTMTAKLVV EERGQIRMQA LEAARQMASK YLTDANYYLR LNVVPHHVLR ENRMLAMAGA
                         AFTMVAKLVA EERGQIRMQA LEAARQISSK YLTDANYYLR LNVVPHHVLR ENRMLAMAGA
                         DFEFEVSLHT AEPVQIRQNA LEAARQQVNR YLQRSNYHFK IRVYPFQVLR ENPMATGRKA
                         DYDYAVEVYV LERGQIRHNA LEAARVMVHK YLSEQNYLFR VRVYPHHVLR EHKMMAFAGA
                         DY----GIQS LDAGWIKATT IEAGRIAAQQ YVR-----LY IRIFPDKSVT STPLETRMGK
                         SF----GLKS IDGWRVTARQ IEAGRKAATR CMK-----LW IRIFPDVPVS KKPAEVRMGK
                         EFPLCVHLVS NELEQLSSEA LEAARICANK YMTRDAFHLR VRVHPFHVLR INKMLSCAGA
                         DYDYRAELVM IEAGQIRHNA LEAARVMANK YLSDQNYFLK IRVYPHHVLR ENKMMAFAGA
                         DYDYELRLIT TEKGQIRHNA LEAARVIALK YLSEQNFALV VTKYPHHVIR ENKMMAFAGA
                         DYDYEVRLIT TEIGQIRHNA LEAVRTITLK TLTETSFFMW ILKYPHHVLR ENKMMAFAGA
                         DYDYEVRLIT TEIGQIRHNA LEAVRTLTLK TLSETSFFMW ILKYPHHVLR ENKMMAFAGA
                         NYDYELRLVA LEKGQIRHNA LEAARVLALK QLTDQNFALI VLKYPHHVIR ENKMMAFAGA
                         DY----ALQA TEPCWITSRQ IEAARRAMTR YIR-----IW IRIFPDKPVT MRPAETRMGS
                         EFPYVVHIVS DEKEQITSEA LEAARIAANK NLIKDAFHLR CRVHPWHVLR INKMLSCAGA
                         LFPFVAHLVC DEKQQISSEA LEACRIAINK HLTKDGYHIR VRVHPFHVIR ANKMLSCAGA
                         EFEYEVSLHA EQAMQIRQNA LEAIRIQVNR YLQRSNYHFK IRVYPFQVLR ENPMATGRKA
                         NFNTVLKLVV MRPGQIRANA LEAARQHANK YLTEANFFLR VAVFPHHILR ENKMMAMAGA
                         DFPIEMRLVA EEPCQIRHTA LEAARVSVNR RMTLDYFYLK VVPYPHHVLR EHKMATGAGA
                         GFTMVARLVV EARGQIRAQA LEAARQMAYK YLSDANYYFR LEVYPHHVLR ENKMLAMAGA
                         DYDYEVKLIV EEPGQIRHNA LEASRVMALK VLTENNFYLK VVKYPHHVIR ENKMMAFAGA
                         EW----GLKA LEPAWITAQQ IEACRIAMLR VMK-----IW IRIFPDKPYT KKPPESRMGK
                         ELPICCRLIL LERENVSSEA LEAARVSTNR YMMKEGYHIR IQLHPFHVLR INKMLSTAGA
                         RFDYVAELVA EETGQIRANA LEAARQMAYK YLSDPNFYLK INVYPFHVIR ENKMLAMAGA

                         DRLQDGMRLS FGKPIGTAVR IGDVLMILRH LAFAKEAFEV ASKKLPLDVE IVITTVINPL
                         DRLQDGMRLS FGTPVGVAAV VGDAIIDVFD LDKIKEALRR AASKIPHRTR IVIRMVHDTL
                         DRISSGMSLA FGKPVGTAAR VGQVIMTARH LERAKKALKE ASYKLPAPCS IVVNMQNDPL
                         DRLQDGMRQA FGKPVGTAAR VGTVVLEVWD EENVKEALRR GASKFPLPSR IVIRVMLDTL
                         DRLQTGMRGA FGKALGTCAR VGQVLLSVRH GHHAQEALRR AKFKFPGRQK IIVSVRISVL
                         DRISQGMRAA FGKPVGRAAR VGTKIMSVWH FEIAKEALRR AAMKMPTPTK IVVEMSVDTL
                         GK-------- -GAPEGWVAV VGKVLFEIS- EEVAREALRL ASHKLPIKTK FVKRVMTDPI
                         GK-------- -GAPEGFVAP VGRIIIEAE- YEIAKEALRL AAQKLPITTK FVVR-MTDPI
                         GK-------- -GGVDHWNAP VGTVMFEMS- EELAQEAMSL ASSKLPVKTM FVVRAITYSI
                         DRLQEGMRRA FGKATGLAAR VGQVLFEAYN LNLAKEGFKV ASSKLGCPTT IRITPALNVL
                         DRLQEGMRRA FGKPIGRAAR VGEPVFRLLG VRAAREALEL AAKKLPKKYY IVEK-MTDLV
                         DRLQEGMRLA FGVPTGRAIQ IGEVLMIVEN ITHAKEALNR ARAKLPLPCR IELTVMLDVL
                         GK-------- -GAVEEWVMN IGRIIYEMA- EEMAREALTL AMHKLPFKTK FVTRMINDII
                         DRLQEGMRRA WGKAVSLGAR VGQVIYEAHH LEHTKKALKH ACVKLPGTPT IRVIPATNIL
                         GK-------- -GAPDHWVVV VGRILFEVA- KEDAQDALRR AAAKLGIRTR FVKRMTSDSI
                         DRLQDGMRLS FGKPIGTAAR VGQEVIVIRH AKIGKEALKI AASKLPLPTR VIVKVVMDTL
                         DRLQTGMRGA FGKPMGTVAR VGQIIFSIRM LANVVEALRR SSYKFPGRQK IVVSVRISVL
                         DRLQTGMRGA WGKSYGSCAR VGQVLISGRH LPAMIKSFRL ACYKFAGRQK LVISVRVNVL
                         GK-------- -GNVEYWVAL IGKVLYEMD- EELAREAFKL AAAKLPIKTT FVTKSMQDPI
                         DRISQGMRKA FGKPVGLAAQ VGTKIMSIWF FEAAKEALKR ASQKLPTPTR IVVEMLHDTL
                         DRISSGMRMA FGKPVGTAAR VGEIIMVGKS AKTMKDALKK ASIKLPTPCK VIITMKSDPL
                         DRLQDGMRLS FGKPIGTAVR VGYDVLVVKH LEHAKKALKV CSSKIPFPTM IKIE-MLDTL
                         DRVSDGMRQA FGKVVGTAAR INDRVFTIWD APAAKEALRR AYNKVSPPCT VRVETTSDPF
                         DRVSDGMRAA FGKIVGTAAR VGEQLFTAYD AEHVKEAFRR AYNKITPSCR IKVETGNDPF
                         DRVSDGMRQA FGVPVGTAAR IGDQLFTAYQ AAAVKEAFRR AYNKITPPCK INVETANDPL
                         DRVSDGMRQS FGKVVGTAAR IGETVFTIYD AETAKDAFRR AYNKMSPPCR IVVDADNDPL
                         DRLQTGMRGA FGKPQGTVAR VGQVIMSIRN KEHVIEALRR AKFKFPGRQK IHISVRMNVL
                         DRLQEGMRQA FGKPVGTAAR VGQAVLEVRH LDHAKEALRR GASKLPLPSR IRVIVMLDTL
                         DRLQEGMRHA FGKPAGLAAR IGMDILVVRY VDKVKEALKI AASKMPMPCR IEVVVMLDTL
                         DRLQEGMRRA FGKPVGVGAV VETIIVEIRH AEAIKEALTR ASSKLPIKCR IDIVVMQDTL
                         DRLQTGMRGA FGKPNGVCAR VGQILLSMRY VPQAFEALRR AKMKFPGRQI IVMSTMMSVL
                         DRVQSGMRNS FGRSTGVCAR VGQIIVDVGN LAIVRDRLRI ASMKISSPCQ TVVL-MVNTL
                         DRMQDGMRRS FGKPTDRSAR VNSEILTVSH FEDAKNSLRK ARITF----- ----------
                         DRVSDGMRLA FGRPMGKAAR VNQRLLKIRN FAFAKEALRR AKYKFPMPAN IVVEGLQDTL
                         DRLQDGMRLS FGKPIGTAAR IGDVIMALKH LEFAKKAFKV ASSKIPLDTE ISVVTVINTL
                         DRLQDGMRLS FGKPIGTAAR IGDLIMAIRH LEFAKKAFKV ASSKLPLDTE IVVVTVINTL
                         DRVQDGMRKA FGKPVSSVAI VNQKVLTVFN FNDAKEALRR AAMKFPVTCR IEVETLMDPL
                         DRISDGMRLA FGKPIGTAAR VGQAILTVWK FPAAKEALRR AAMKLPVPCR IVIESLMDPL
                         DRVSDGMRRA FGKAIGTAAR VGQGIFTIYN FEKAKEALRR AGHKLPSPHR LVVEVMLDPL
                         DRISDGMRLS FGKAVGTAAK VGQEIITIGK FYAAKEALRR CSMKLPTACK IVVTSLMDPL
                         DRVSEGMRLA FGKAVGTAAR VRQRVFTVWY VDQAKDALLH SGYKLPTPVR VIVETKQNPI
                         DRVSEGMRLA FGKAVGTAAR VGQKVFSVWY VDKAKVSLKR GIYKLPTPAR IVEEARLNPI
                         DRVSSGMRQA FGKNVGTAAR VGQKVFTASD FGAAKDALWR AGQKIPTPFR IVVDVLLDPL
                         DRVSGGMRGA FGKAVGTAAR VGDTVITLRA FPAGKEALWK ASMKLPSPCY MEVAMQSDPL
                         DRVSEGMRMA FGKAVGTAAR VQQKVFTIYY AEKAKAALRS AGYKLPTPTR IVVETRLNPI
                         DRVSSGMRRA FGKPVGTAAQ VGQRIFTLGH IEEAKTALRR AGHKLPSPVQ IIVGMLLDPL
                         DRVSSGMRRA FGKNVGTAAR VMQKIFTVAN FKAAKEALWH AGQKLPTPCR IVVDVLLDPL
                         DRVQSGMRGA FGKAVSSEAL VNQKIITAYD FEKAKVALNR AAMKLPVTCK LVIDSLMDPL
                         DRVSEGMRMA FGKAVGTAAR VKQKVFTVYY IEKSKDALRH GGYKLPSPAR LVIESRQNTI
                         DRVSQGMRLA FGKAVGTAAR CNQKIFTVFS VEKIKDALRH GGHKLPSPTH LVIEARLNTV
                         DRVQDGMRKA FGKPVSTVAL VNQKIITIEN FKDAKEALRR AAMKFPVPCR IVIDTLMDPL
                         DRVQDGMRKA FGKPVSLEAI VNQKVATIRN FKDAKEALRR AAMKLPAPCK IVVDTLNDPL
                         DRISDGMRLA FGKPIGTAAR VNQPVITVWK VNDAKEALRR CAMKLPVSCK IVIESLMDPL
                         DRISEGMRRA WGKATSLGAR VNQCIMEFYH LEKAKEALRS ACVKIPGTPN IKVIPAQNIL
                         DRISEGMRRA WGKATSLGAR VGQCIMEFYH LEKAKKALSS ACVKIPGTAT IKVIPAQNVL
                         DRISEGMRRA WGKATSLGAR VGQCIMELYH LAAAKKSLKS ACVKLPGTPT IKVLPATNIL
                         DRISSGMRAA FGRPVGTAAR VGQIIMVGRN AKLLKDALHK ASIKLPTPCK VVVTMNHDPL
                         DRLQTGMRGA FGKPNGVVAR VGQVLLSIRF VSKACEALRR AKYKFPGRQK VFVSVRMSVL
                         DRLQEGMRLA FGSPAGRAAR VGQVLFYAEH LPHIKEALRR AASKLPLPTR IVIEVMLDIL
                         DRLQEGMRLA FGSPAGRAAR VGQVIFYVEH LAHVKEALRR AASKLPIPTR IVVEVMLDLL
                         DRYGNGMRRP FGKPIGLAAR LDQKILSIRH LKFAIEGARR AAMKFPCKCY YRIYTLLDPL
                         DRLQEGMRLA FGKPVGTAAR VGQAVLEVRH LDAAKEALRV GASKLPLPTR IRVIVMLDPL
                         GK-------- -GEPDFWAAV VGTILYELS- EQQAKVCFAR LASKMPVKVR FVERMMTDPI
                         GK-------- -GTPEFFAVR VGRIMFEIE- ENIALRALEL ASAKLPVRTR IVRRSMTDNV
                         DRLQQGMRGA WGKPHGLAAR VGQIIFSVRN KDVVVEGLRR ARYKFPGQQK IILSTRSSVL
                         DRLQDGMRQA FGKPIGTAAR VGTIVMEVRH VEHAKEALRR AASKLPLPAR IVFKVMLDTL
                         DRLQDGMRLS FGKPIGTAAR LGELVMYVRH LEAAKEALKI ASSKLPIRTK IEISPSINPL
                         DRLQDGMRLS FGTPIGTAAR IGEILIVVKH LDFAKEALKI ASKKLPLRTR IEIIVFVNPL
                         DRLQDGMRLS FGTPIGTAAR IGETLIVIKH LEFAKEALKI ASKKLPLRTR IEIIVFVNPL
                         DRLQDGMRLS FGKPIGTAAR IGDIIMIAKH LEIAKKAFEA AASKIPLKTK IDIVVNLNPL
                         GK-------- -GSPEYWVAV VGRVMFELA- EEVAREAMRL AAQKLPIKTK FISRASTDTI
                         DRLQSGMRGA FGKALGKAAR VGSILFSVRH VKYAIDALTR AKAKFPGRQK VVTSVKVNIL
                         DRLSSGMRHS YGKPIGVAAR VGQILLSVRS EPHVVEAIRR GKFKFAGRQK ILKSVRMSVL
                         DRYGNGMRRP FGKPIGLAAR VDQKILTVWH LKFALGAMHR AKMKLPYSAY YRIYTLLDPL
                         DRLQDGMRLS FGTPVGRAAR VGQIVMLVKN IDHAKEALRR AASKIPLPSR IIVEMMLDTL
                         DRISSGMRAA FGRPVGTAAR VDDVIMIARH AKELKTALRK AAIKLPTPCK VVITMKNDTL
                         DRLQEGMRLN FGSPAGRAAR VGQVLMTIEH LPHIKEALRR AASKLPLPTR LIVE-MLDVL
                         DRLQDGMRLS FGKPIGTAAR VGDEVIVIRH LKACKDALRV AGSKLPLPTR IVVHVVMDTL
                         GK-------- -GNVEGWVAV VGKILFEVA- EETAHEALRY AASKLPIATK IVPRMWSDPI
                         DRLQTGMRHA YGKPEGLVAR ANSQIMSIRG LKHAIEALRR GSYKFPGHTR IVISVRTSVL
                         DRLQQGMRLA FGVPSGRAAR IGTIIMHLEN LAHAKEALKR AASKLPLPMR IVIYVMLDVL

                         ANALVTIYNN EVRRNKQAII MPSSKLIINV LRVMQKEGYI GEFEYIDDGR WGKVVVQLLG
                         SAHLSAIYNA ELRGQREVIL MPASKLTVSV LKVLQKEGYI GDFEYIDDGR WGKFRVTLLG
                         SDALSRINNA AMAGRRDVII KPASKLIGRV LKIMQDHSYI EEFEYVEDGR GGLFKVHLGA
                         ANAMAAIKNA EMRGKGEAII MPSSKLIANV LRILEKEGYI GGFEYIDDGR WGKFRVKLLG
                         NDALKSMYNA EKRGKRQVMI RPSSKVIIKF LIVMQKHGYI GEFEYVDDHR SGKIVVELNG
                         SNAMIAIKNA EMVGEKKCEI KPASKLIGNV LKVMKDYGYI KGFEYVENHR GGKFIVELSG
                         ADMLTRIRNA NMVRHEKLEI -PASKLKREI AEILKREGFI RDVEFVEDSK QGIIRVFLKY
                         ADYLTRLRNA IGAKHRVVEV -PASNLKKEI TKILFEKGYI LNYKFVEDGP QGTIKVALKY
                         GDMLTKLRNA SRVGHGSVDL -KMSNMNKSI LNILKEEGYI KDFNFLEKKG IAFIRVLLKY
                         SNLFTTIYNN ESRRKRECVI VPASKFASEV LRVMQKHRYI GEFEQVDDGR AGKFRVQLLA
                         SALFTTLQNN EMVRNRECIV K-ASNLVAEI LKVLQRTGYI GAFEYIDNGR GGLFRVQLLG
                         SNALMSVKNA ESRGDRQVII WPSSKLIGNV LRVMQRYGYV GEFEYVYDGR GGKYVVQLLG
                         SDSLTRIRNA GMRKLETTKL -LHSKVVEAL VGIFQAKGYI ESFNVIEEDK KKFINVVLKY
                         ANLFVTLYNT EARRRGDCQV YPTSKLGVEV LGTLKKAGYI GEFEHVEDSR GGKFSVHLLA
                         ANLLTRIRNA LMAEHLYVDI -EHSKMLEAI VRILKQHGFV AHFLVKEENR KRLMRVFLRY
                         ANALSAIYNA EIRAKKEVVV WPASKLTLNV LKVLQREGYI GEFEYIDDGR WGKIKIQLLG
                         NDCLNSIVNA ERQGKRQVLV RPSSKVIVKF LEVMMKKRYI GEFEIVDDHR SGKIVIDLIG
                         ADALKSITNA EKQGKRQVMI RPASKVICEF LNVMMKHQYI TDYTVVDTHR SGKIVVNLNG
                         ADMLTRIRNG QAANKAAVTM -PSSKLKVAI ANVLKEEGFI EDFK-VEGDT KPELELTLKY
                         SNAMSAIKNA EMVGKKKVEI KPASKLIGNV LRVMQEHGYI GGFEYIDDHR GGKFIVTLLG
                         NDVINTIKMA SRIGENEITI SPASRIIGRV LKVMQDYNYI KSFEVIEEER GGKFSVVLSD
                         SNALNELTNA DRRAKKEVII SPASRLIIQT MRLLQSEGYI GEIEYIDDGR QGKLKIQLLG
                         SNALSGIDNA EGVGHLTHTI QPASNQIGSV LEVFYDRGYI DGFEFVEDGR AGTFEVELKG
                         ANALSALNNA ESVGHLEQTV SPASNEIGSV LEVFYDRGYI DGFSFVDDGK AGEFEVELKG
                         SDALSGIDNA ESVGHLTHTV APASNMVGSV LEVFYDRGYI DGFEFVDNGK AGRFEVELKG
                         SSALSGVDNA ESVGHLSHEI QPASNIIGSV LEVFYDRGYI DGFEFVDDGK AGLFEVELKG
                         ADALKSINNA EKRGKRQVLI RPCSKVIVRF LTVMMKHGYI GEFEIIDDHR AGKIVVNLTG
                         ANAMAAIVNA EMRAKPEVII MPASKLIANV LRVMQREGYI GEFEYIDDGR WGKIRVRLLG
                         ANALTTIYNN EVRGNKEAII MPASKLIANV LRIMQKEGYV GEFEYIDDGR WGKIRVRLLG
                         ANALTAITNA EMRRKSEVII WPASKLIIRV LRVMQRYGYI GEFEYVDDGR WGKIVVQLLG
                         ANALRTIASA ERRGKRQVLI RPSSKVVVKF LQVMQKHGYI GEFEIIDDHR AGKIVVNLNG
                         TDACCAIKNA ENARRNEVVI SPASKNTQQI LRIFQRHAYI GEFERYDDGR QGKFKIALLG
                         ---------- ---------- ---------- ---------- ---------- ----------
                         ASGLNNILNA ERLGKKQVTI KPASKTLLAT LRVAQENGHL GEFEYIDDGK SGYIEVQLLG
                         SNSLSTIYNN ERRRNNQAIL MPSSKLIVNV LRTMQKEGYI GEFEYIDDGR WGKIVVQLLG
                         SNALSSLYNN EMRRNKQAII MPSSKLIVNV LRVMQKEGYV GEFEYIDDGR WGKILVQLMG
                         ADALTNMRNN EMQGNKRCTI KPASKMIGHV LRTMQKEGYI GEFEFVDDDK AGQFIVELEG
                         ANALNHISNC ERVGKKVVYI KPASKLIGRV LKVMQDNGYI GEFEFIEDGR AGIFKVELIG
                         ANALSVIKNA ESTGKHEVTI NPASKIIGNV LKVMQDQGYV GEYEFIDNGK AGMLNVKLIG
                         ANALNHVSNC ESVGKNVAYL KPASKLIGRV LNVMQDQGYI GNFEYIEDGK AGVYKVDLIG
                         ADAMSAIKNA GDTGKLAVTV EPASRLFGDM LKVMQEYGYI TGFEKIDDGR GGQFQIALSG
                         ADAMSTIKNA GDAGKGEVIV EPASKLLGAM LRVMQENGFI SGFEFIDDGR GGQFRVQLSG
                         ANALSTIKNA ENVGKESCTI QPASKLIGNV LSVMKDYGYI GEFELVEDGK AGIYNVKLAG
                         NDAMSTIKNA ASVGKNECMI RPSSKLIGRV LKVMQEYGYI NQFEFVEDGK AGVFKVRIQG
                         ADAMSAIKNA SDTGKTSCIV EPAGKLLGSM LGIMKEEGYI EGFELIDDGR GGQFKVSLNG
                         ADAMSTIKNA ENVGKPECII KPASKLIAMT LKVMADLGYI GEFEFIDDGK SGMFKVKLLG
                         ANALSTIKNA EAIGKSSCVV RPASKNIGNV LKVMQDLGYI GDFEFIDDGK AGIYSVTLVG
                         ADALTNIRNN ELQGNDSCVI KPASKLIGHV LSTMQKENYI GNFELVDDGK AGIFNVELVG
                         ADAMSALKNA GDCGKPECIL EPSSKLLGAM LRIMQDAGYI GSFDMIDDGR GGQFRVHLSG
                         ADAMSTLKNA SDTGRAECIV QPAGRLIGEL LRIMKEAGYI KEYTRIEDGR GGQFKVVMSG
                         ANALTNIRNN EIRGNVKCRI TPASKLIGRV LRTMQKEGYI GEFEYVDDGR AGKFIVELEG
                         ANALTTIKNN EMRGNIRCKI APASKLVGRV LRTMQKEGYI GEFEFVDDGK SGQFIVELKG
                         ANALNHLTNC ERVGKKVVYI KPASKLIGRV LKVMQDHGYI GEFEFIEDGR AGIFKVELIG
                         ANLFVTLYNN EARRKSDCII LPTSKLGIEV LKTLQKDGYI GEFEHIDDKR GGKFKIELLA
                         ANLFVTLYNN EARRKSDCTI LPTSKLGIEV LKTLQKDGYI GEFEHIDDKR GGKFKIKLLA
                         ANLFVTLYNN ETRRKGECTI LPTSKLGIEV LKTLQKDGYI GEFEHIDDKR GGKFKIKLLA
                         NDVINTIKNA SRIGKSEVII GPASVMIGRI LKVMQDYNYI KSFEVIEEER GGKFRVELSD
                         ADCLKTINNA EKRGRRQVLI RPSSKVVIKF LQYMQKKGYI GSFEIVDDHR SGKIVVNLLG
                         SNALIQIKNA EIVGKKQAVI WPVNKLTYYT LRVLQRYGYV GEIEYIDDGK GGKYIVQLLG
                         SNALTAIKNA EAMGKRQVVI WPVNKLIYYT LRVLQRYGYV GEIEYIDDGR GGKYVVQLLG
                         ANALSHITNS ERVGKREVYI KPASKLIGEV LRVMQKYGYI GEFEFIDDGR AGVYRVQLLG
                         ANALATIYNN EMRAKPEALI WPASKLIMNV LRVMQREGYI GEFEYIDDGR WGKIRVRLLG
                         ADMLTRIRNA VRVERPFVDI -PASRVKRGL ADVLKREGFI WDWKKLEEEP VGYLRLELKY
                         ADMLTRIRNA YKSKLINVSF -PSSKIKTSI LDVLQKEGYI KDYVTTQKNN ISYTEVALKY
                         ADALNAINNA EKTGKRQVLI RPSSKVIIKF LQVMQKHGYI GEFEYIDDHR SGKIVVQLNG
                         ANALATIQNA EMRAKSEALI WPASKLIINV LRVMQREGYI GEFEYIDDGR WGKIKVQLLG
                         ANALATLYNN EMRRNKQALI TPASKLIISV LRVMQKEGYI GEFEYIDDGR AGKIIVQLLG
                         ANALTSIYNN EMRRNKQAII MPASKLVINV LRVMQKEGYV GEFEYIDDGR WGKITVQLLG
                         ANALTSIYNN EMRRNKQAII MPASKLVINV LRVMQKEGYV GEFEYIDDGR WGKITVQLLG
                         ANALTTIYNN EMRRNKQAII MPASKLIINV LRAMQKEGYI GEFEFIDDGR SGKIVVQLLG
                         SDMLTRIRNA CAVRHSTTQV -PTTKMTLSI AKVLKSEGFI EDYSETGEGI NKMLVLTLKY
                         AECLKDLVNA EKMGKKQVLL RPVSKVVLKF LRIMQKNGYI GEFEVIDDHR SKKVVVELIG
                         ADCLKTITNA EKRGKRQVLI RPSSKVIVKF LQCMQQNGYI GEFEIVDDHR SQKIVIELNG
                         ANALSHITNS ERVGKKEVYI KPASKLIGEV LRVMLENGYI GEFELIDDGR AGIYRVQLIG
                         ANALSTIMNN EVRGKKQCVI YPSSKLIVAV LDTLKRSGYI GDFELIDDGR GGKIVVNLLG
                         NDVINSIKNA SRLGKREIIA EPAAKLIGKV LKVMQDYNYI KSFEVIDESR GGKFKIVLNT
                         SNALITIKNA EAVGKGQVVI WPVSKLVYYV LRVLQRGGYV GEIEYIDDGR GGKYIVKLLG
                         SNALSAIQNA EVRAKSEVVL WPASKLVLNV LRVLQKEGYV GEFEYIDDGR WGKIKVQLLG
                         ADMLTRIRNA NMVFKEYTDI -PASNLKKKI CEILKREGFI ADYKYIEDGK QGILRVYLKY
                         ADALKAITNA ERRGMRQVLI RPSSKVIIAF LKVMAHRNYI GDFEVIDDHR SGKIVINLLG
                         ANALTMIKNA EMRGHREVII WPSSKLVGNV LRVMQRYGYV GEIEFIEDGR GGKFKVQLLG

                         RINKCGPITP RYSLKVRTYL PSKEIGVILV STSKGVMTHK EAARQRLGGV ALGYVYWGIA
                         HINKIGTIRP RMPVTLRRYL ASRDLGYLII STSQGVMTHK DAMQKHLGGI LIAYVYWGVA
                         TINRCGAIKP RFAVKESRYL PAQDFGILII TTNKGVMTHS EAKKMGVGGK LLAYVYVSVV
                         RINDIGVVKP RTPVSLRKYL ASRDVGLLIL STPQGVMTHR EALKRKIGGI VIAYVYWGVA
                         RLNKCGVISP RFDVGTARLL PSRQFGYIVL TTSAGIMDHE EARRKNVGGK VLGFFYFGVV
                         NINDCGAIRP RFSSSEKRYL PARDFGILIV STTKGVMSQK DARKQRLGGV LLAYVYWGIA
                         GQNNERVITG LKRISNEVPR VLNGLGIAII STSQGVLTDK EARAKQAGGE VLAYVWSGIA
                         DVNKVNAIKK LERVSKDMPR VINGLGIAII STSKGVMTNK EAAELKIGGE VLCYVYNGQL
                         DNKRNPVINK IDAISRNMPR IKNGYGILII SSSQGVITGK EAKDKKIGGE LICSVWEGNV
                         KINKCGIITP RFSVKERQFL PAYSMGILLV STSKGIMSHH EAISEGLGGV LVGYVYWGVA
                         RINRSAPIRP RMSVKEQRYL PARNVGILVV TTPKGVMSHE DAKKMKTGGR LLGYVYWGVV
                         RINDIGAIKP RFHVKEEKYL PARQVGILIL TTSKGVVSHL EARENRVGGI LVAYVYWGIA
                         DEKGKSVINE LKRISDEIKR FKNGYGTIVV STSHGVLAND EAYKAGVGGE ILCTIWKGIV
                         KITKCGAISP RFKVKEQQYL PSYDRGMLVV TTNQGVMSHH EAAERGIGGF LIGYVY----
                         GEDRRPVIHA LKRVSAKIPY VFGNMGIAVL STPQGVLEGS VARAKNVGGE LLCLVWSGVV
                         RINKIGVIKP RYPVKLKRYL PAYNIGVIIV STPYGVLSHK EAVEKQTGGV LLAYCYWGVA
                         RINKCGVISP RFDVTASYLL PSRQFGHIVL TTSLGIMDHN EAKTRHTGGK LLGFFYFGVA
                         RLNKCAVISP RFNVTEANLL PSRHFGALVL TTSYGILDNT EARAKHTGGR ILGFFYFGVA
                         -FQGKAVVES IQRVSDELPK VMAGLGIAVV STSKGVMTDR AARQAGLGGE IICYVADGVA
                         KINDCGAIRP RYSVKEKRYL PARDFGILIV STTQGVMSQK EAIERGLGGV LLAYVYWGIA
                         TINNCGVIKP RLSVTESRYL PAQDFGIIIL TTTKGVMSHL EARKFGIGGK LLAYVYIGIA
                         RINKAAAIKP RYSLKLKKKL PSREIGILII STSKGIMSHH QTIKENIGGI LLGYVY----
                         AINECGSVKP RYSAGEKRYL PARDYGTLVV TTSHGIMSHY EAREQGIGGQ VIAYVYWGVA
                         AINECGPVKP RYSAGEKRFL PARDYGTLVV TTSHGIMSHY EAREQGVGGQ VIAYVYWGIA
                         AINECGPVNP RYSVGEKRYL PARDYGSLVV TTSHGIMSHY EAREAGIGGQ VIAYVYWGIA
                         AINDCGVVKP RYSAGEKRFL PARDYGALIV TTSHGVMSHY EAREKGIGGQ IIAYVYWGIA
                         RLNKCGVISP RFDVQQNNLL PSRQFGFIVL TTSAGIMDHE EARRKHTGGK ILGFFFFGVC
                         RINKAGVIKP RFSVKLRKYL PSRDIGILII STSQGVMSHR EAIQRRIGGV LLAYVYWGVA
                         RINKCGAIKP RVSVSLRRFL PSKDVGILII STSQGLMTHK EAIQKRVGGI AIAYVYWGVA
                         RINKAGAIKP RLPITVRRYL PSRDIGLLIL TTPQGVMSHR EAIEKNIGGI LIAYVYWGIA
                         RLNKCGAICP RFDCAMKNIL PSRQFGFVVL TTSLGIMDHE EARSRNTGGK VLGFFYYGVV
                         RINECAGLM- RLNYKERKLL PAPGLGIIIL TTNEGIMTMK EAEEKHIGGH ALCYIYWAIV
                         ---------- ---------- ---------- ---------- ---------- ------WGIV
                         RITKIGVIKP RFPVKEKNFL PARDFGYLIV STSLGIMNHR EAFDKHTGGR LLAYVYWAIC
                         RINKCGSITP RYSLTIRRYL PSKEIGVIIL STPKGVMTHK EAARQRTGGV VLGYVYWGLA
                         RINKCGAITP RYSLTIRRYL PSKEIGVIIV STPKGVMTHK EAARQRTGGI VLGYVYWGLA
                         NINKCGVIKP RHAVKEKRYL PSKNFGTIVI TTPEGIMTHR EAKEKGIGGR LLVYVYWGVA
                         KINKCGAIKP RFPVKEKRYL PARDFGILIV STTQGVMSHE EAKKRGLGGR LLAYVYWGIV
                         KINKCGIIKP RFAVGEKRYL PARNFGMLIL TTSQGVMSHY DAATKGIGGE LLAYVYWAVA
                         QINKCGAVKP RFAVKEKRYL PAKGFGLLIV STPKGLMTHD EARSAGVGGR LISYIYWGLV
                         GINKCGVITP RFSVKEIRYL PGKGFGIIIL TTSKGVMSHE QARKLGVGGE LLGYVFWGIA
                         TINKCGAISP RFPVAESQYL PAKNFGILIV STSKGVISHA EARNEGIGGQ LLGYVYWGIA
                         RINNCGAIKP RYSVSEKQFL PGKNFGTLIL TTSMGVKSQY EARDENVGGQ LLAYVYWGVA
                         KINDCGVIKP RYSVQESRYL PAQDFGVLIL TTTEGVVSHA KAKELGVGGK LLAYVYWGIA
                         NINKCGVISP RFAVKENQYL PAKNFGLLIM TTSHGVISHE SARQKGIGGE LLAYVYWGIA
                         RINRCGVIKP RFAIKERRFL PARNFGVLIL STSQGVMPHT DARARGIGGH LLAYVYWAIA
                         RINKCGAIKP RYSVGEKQFL PAKNFGALIV TTSSGVMSQY EARDKKIGGQ LLAYVYWAVA
                         NINKCGVIKP RHAVKEKRYL PAKNFGILIV TTPQGVMTHH EAKEAGIGGR LLVYVYWGVA
                         RINKCGAITP RYSVGETRYL PGKNFGLLIL STSRGVLTHN QARQNGIGGE LLGFVYWGVA
                         LINKCGCISP RYSVSEQLYL PSKNIGMLMI STSKGVMGHH DARRNGVGGE LLGYVYWGVA
                         NINHCGVIKP RHAVKEKRYL PAKNFGIIIV STPEGIMTHK EAKDRGIGGR LLAYVYWGIA
                         NINDCGVIKP RHSVKEKRYL PARDFGILIV TTPEGVMTHR EAKKRGIGGI LLAYVYWGIA
                         KINKCGAIKP RYAVKEKRYL PARDFGLLIV STSQGIMTHY EAKEKGIGGR LISYVYWGVV
                         KITKCGAISP RFKVKEQQYL PAYNRGMLLV TTNQGVMSHH DAVNKGLGGF LIGYVYWGIA
                         KITKCGAISP RFKVKEQQYL PAYNRGMLLV TTNQGVMSHH DAVNKGLGGF LIGYVYWGIA
                         KITKCGAISP RFKVKEQQYL PAYDRGMLLV TTNQGVMSHH EATQKGIGGF LIGYVY----
                         TINNCGVIKP RLSVKESRYL PAQDFGIIIL TTTKGIMSHI EARKLGIGGK LLAYVYTGIA
                         RINKCAVISP RYDVKITSIL PSRLFGHLIL TTPYGIMDHE EARRKHTGGK VLGFFFFGVA
                         KINDIGPIRP RYPVKEQKFL PARQIGILII STSQGVMSHI EAKERKIGGV LLAYVYWGIA
                         KINDIGAIRP RFPVKEQKYL PARQIGILVI STSQGVMSHL EAKEKKIGGV LLAYVYWGIA
                         RINKAGAIKP RFPVKEKRFL PAFEFGILIV STSQGVMSHK EAIEKGIGGR LIAYVYWGIA
                         RINKCGVIKP RFPVKLRKYL PSKDVGILII STPKGVMSHR EALQQRLGGV LLAYVYWGVA
                         GPNGERVIQS IRRISKELKP VLGGLGIRII STSKGVISDR EARRDKIGGE VLCEVSNGVA
                         SVNGEASICE IHRVSKDLKG YYNNMGIYIL STPYGVMSDR EAHIKNVGGE VICKVFLGVV
                         RLNKCGVISP RFNVKTANLL PARQFGYVIL TTSAGIMDHE EARRKHVSGK ILGFVYFGVA
                         RINKTGVIKP RFPVKLRKYL PAYNIGILIL STPHGVLSHK EAIAKKTGGV LLAYVYWGVA
                         RINKCGPISP RYPLDIRKYL PSKEIGIIII STPKGVMSHR DGIREKIGGV TLGYVYWGNA
                         RVNKCGPITP RYPLSIRRYL PSKEIGIIIV STSKGVMSHK EAARMRLGGV ALGYVYWGIA
                         RVNKCGPITP RYPLSVRRYL PSKEIGIIIV STSKGVMSHK EAARLRIGGV ALGYVYWGIA
                         RINKCGPIAP RYPLKVRRYL PSKEIGVLII STNKGVMTHK DAIRERIGGV ALGYVYWGIA
                         KKTRQPLINT LQRVSKKIPR VLGGIGIAIV STSHGIMTDR EARRQGIGGE ILCYIWSGVA
                         RINKCGVISP RYDVPTNNIL PSRQFGNVVL TTTYGILTHE ECRKRHTGGK ILGFFYFGVC
                         RLNKCGVISP RFDVQVVNLL PSRQFGQIIL STTFGIMTHE EARRKKTGGK VLGFFYFAVA
                         KINKAGAIKP RFPVKEKRFL PAFEFGILIV STSQGVMTHK EALEKGIGGR LIAYVYWGVA
                         RINKIGVIKP RYPVKEREYL PSRDVGLLIV STPKGVMTHR EAKEKGLGGV LLAYVYVGIA
                         TINNCGVIKP RFPVKEARYL PAEDFGILIL TTTKGVMSNI EARKLGIGGK LLAYVYTGIA
                         KINDIGPIKP RYSVKEQKFL PARQIGLLVI STPHGVMSHV EAKEKRTGGV LLAYVYWGIA
                         RINKIGVVKP RHPVSLKRYL PAYNIGILIV STPQGVMSHK EAVEKKTGGV LLAYCYWGVA
                         KKNRERVIHG IVRVSDHIPK VKNGLGIAIL TTSKGVLTDK EARQLGVGGE VIAYVWYGVV
                         RLNKCVAICP RFDVGQAKLL PSRQFGFVVL STDKGIMDHE EARKKNAGGK ILGMFFMGVA
                         KINDVGAIKP RFSVKEEKYL PARNVGILIL STSKGVLSHL EARQMNVGGV LIAYVYWGVA

                         HIYASQNNTI ISITDITGAE MIAKASGGMV VKADREKPSP YAAMLAANKA AGEALDKGIM
                         HIYSSFNNTI IHITDMSGAE TAARISGGMV VKADREKPSP YAAMLGAARA AQTAMDRGIT
                         HIFSSHNDTI ITATDITGAE TFAKASGGMV VKADREEASP YAAMKAAEMV AEQLKEKEIE
                         HIYSSFNNTH VHITDLTGAE TVARVTGGMV VKADREKPSP YAAMIAASRA AQKAMERGIA
                         HIFASFNDTF IHVTDLSGRE TLVRITGGMK VKADRDESSP YAAMLAAQDV AQRCKELGIT
                         HIYSSYNNTI ITITDITGAE IIARVSGGMI VKADRDEGNP YTAMQAALRA AAIAKEKGID
                         HIRSTFNNTI VTITDTHGNA ISWSSAGALG FRGSR-KSTP FAAQMAAETA AKGSIEHGLK
                         HVHSSFNNII VSLANSEGQI ISWSSAGKMG FRGSK-KNTP YAAQMAAQDC AKIAFDLGLR
                         YIQATFNNTI VTVSDIKGNA LAWASAGGMG FKGAK-KSTP YAAQITAESA LNKVRDFGIN
                         HIFSSYNNTL VHITDLSGSE TISFSSGGRH VTADRYESSP YAAMKSAVAA AEVAKAKGIN
                         HIYSSYNNII VHLTDLTGAE TIARASGGMF VDAGRLEPTP YAGMRAASFV MEAAKAAGIT
                         YIYASSNNTM IIITDLTGSE TVARVSGGQV VKADRDKPSP YAAMMAAYKA AQIAMARGIN
                         YISATFNNTM VTVTDEMGNA IAWSSAGGLG FKGSK-KSTP YAAQQAVEDA LNKAKEHGIK
                         ---------- --MTDLTGAE TVSISSGGVH VNADRYESSP FAAMKAANKV IESARAKGFT
                         HVKATFNNTI VTITDPAGNV ISWASAGKVG YSGSR-KSSA FAATVAAQDA AKAAMSSGLK
                         HIYSSPNNTI IHITDISGAE TVSRISGGMV VKADREKPSP YAAMMAAARA ATQAMDKGIT
                         HIFASFNDTF VHVTDLSSKE TIVRVTGGMK VKTDRDESSP YAATMAAQDV ALRCKELGVT
                         HIYATFNDTF VHVTDISGKE TIIRITGGMR VKADRDESSP YAAMTAAQDV AKRCKDLGVT
                         HIHASFNNTI VTITDRQGNA LGWATAGGSG FRGSR-KSTP FAAQVAAERC ADAVKEYGIK
                         HIFSSYNNTI ITITDITGSE TIARVSGGMI VKADRDEGNP YTAMQAALRA AEMAKEKGIV
                         HIYASQNNTI ILITDQTGSE TIAKSTGGMV VKNDREESSP YAAMKASDII TEKLREKEIT
                         ---------- -----MSGAE TASRVSGGMV VKADREKPSP YAAMISAARA AQQAMERGIT
                         HVHASFNNTV ITITDQTGAE TIAKSSGGTV VKQNRDEASP YAAMQMAETV AQEVLDAGIE
                         HVHASFNNTI ITITDQTGAE TLAKSSGGTV VKQNRDEASP YAAMQMAEVV AEKALDRGVE
                         HVHASFNNTI MTVTDQTGAE TLAKSSGGSV VKQNRDEASP YAAMQMAEQL AEEVLDQGIE
                         HVHASFNNTL ITVTDITGAE TIVKSSGGSV VKQNRDEASP YAAMQMAESV ADQIKAAGIA
                         HIFASFNDTF VHVTDLSGKE TICRVTGGMK VKADRDESSP YAAMLAAQDV AQRCKELGIT
                         HIYSSYNNTI IHITDLTGAE TVARTSGGMV VKADREKPSP YAAMLAASRA AQQAMDRGIM
                         HIFSSPNNTF VHITDITGSE TASRVTGGMV VKADHEKPSP YAAMIAAARA AQQAMERGIT
                         HIYASFNNTI IHITDLSGAE TVARGSGGMV VRADREKPSP YAAMMVAYRV AQESMEKGVT
                         HIYASFNDTF VHVTDTSGRE TYVKVTGGMK VKADRDESSP YAAMMAAQDV VARCKECGIN
                         HIFSSYNNTI VTATDLSGAE TLAKCTAGMV VKASRDESSP YAAMQCGFRT ANDLRDKGIR
                         HVFASYNDTF VHITDITGSE TISLKTGGQF VKADRQESSP FAAMRAAYAA AEEAKSKGYN
                         HIFASFNNTI ITLTDLTGAE IIYRCSGGMV VKEARNESSP YAAMRIAWAV SQAAKDKGIK
                         RIYASQNNTI ITITDITGAE VVSKASGGMM VKADREKPSP YAAMLAANKA AAEALDKGLM
                         RIYASQNNTI ITITDITGAE VISKASGGMM VKADREKPSP YAAMLAANKA ASDALDKGLM
                         NVYSSFNNTI ITVTDITGAE TITQWSGGKV VRADRQESSP FAAMEAATRA AEDVKEKGII
                         HIYSSYNNTI IHATDITGAE TIARVSGGRV TRNQRDEGSP YAAMQAAFKL AEVLKERGIE
                         HIFSSFNNTI ITVTDLTGAE TLAKTSGGMV VKQARNESSP YAAMQMAANV AEQIKAKGIM
                         HIYASYNNTI LHVTDLTGAE TIAKVSGGMI VRNQRDESSP YAAMQAAFKI ADLMRDKGID
                         HIFASFNNTI ITVTDLSGAE TICKSSGGMV VKQARNESSP YAAMQMAINI AQASKDKGIT
                         HIFASFNNTI ITVTDLSGAE TVTKSSGGMV VKQDRNESSP YAAMQMAIQV AQNARDKGIT
                         HIKSSFNNTI ITVTDLTGAE TLAKSSGGMV TKAARDESSP YTAMQMARQV ADMLKDKGVQ
                         HIFASYNNII ITLTDITGAE TITKATGGMV VKAAKDESSP YAAMRAAEKV AEIAKEKGIE
                         HIFASFNNTV ITITDLSGAE TVTKSSGGMV VKQARNESSP YAAMQMATNV AQAAKDKGIV
                         HIYSSFNNTL ITITDLTGAE TIAKISGGMV VKAARDESSP YTAMQMAMQV AEQAKAKGIV
                         HIKSSFNNTI ITVTDITGAE TIAKSSGGMV VKAARDESSP YTAMQMAGQL ADQLKDKGIN
                         HVYSSFNNTI ITVTDITGAE TITQWSGGKV VRSDRQESSP FAAMEAANRV ADDIKEKGIA
                         HVFASFNNTI ITVTDMTGAE TVTKSSGGMV VKQDRNESSP YAAMKMAGDV AQAAMDKGFV
                         HIYASFNNTI ITVTDLTGAE TITKSSGGMV VKQDRNESSP YAAMQMAGNV AQAAREKGIV
                         NIYSSFNNTI ITITDITGAE TITQWSGGKV VRADRQESSP FAAMEAATRA ADDAKEKGIV
                         HIYSSFNNTI ITITDITGAE TITQWSGGRV VRADRQEGTP FAAMEAATRA AEDAKEKGIV
                         HIYASYNNTI IHVTDITGAE TIARISGGMI VKNQRDEASP YAAMQAAFKI AEILKERGIE
                         HIYSSYNNTI IHMTDLTGGE TISISSGGVH VNADRYESSP FAAMKAANAV VEVAHTKGFT
                         HIYSSYNNTI IHMTDLTGGE TVSISSGGVH VNADRYESSP FAAMKAANAV VEVAHTKGFT
                         ---------- --MTDLTGGE TVSISSGGIH VNADRYESSP FAAMKAANQV VESAKTKGFT
                         HIYASQNNTI ILVTDPTGAE TIAKSSGGMV VKNDRDEASP YAAMRAADMV SEKLREREIT
                         HIFASFNDTF IHVTDLSGRE TLVRITGGMK VKADRDESSP YAAMMAAQDV AARLKELGVT
                         WIYSSSNNTI ITITDLTGAE TVARVSGGQV VRADKDKPSP WAAMQAAYKA AQLALARGIN
                         WIYSSSNNTI ITITDLTGAE TVARVSGGMV VRADKDKPSP WAAMQAAYKA AQLALARGIN
                         HIYSSFNNTI IHITDITGAE TISRWSGGMV VKADRDEPSP YAAMLAARRA AEEALEKGIV
                         HIYSSYNNTI VHITDLTGAE TVSRASGGMV VKADREKPSP YAAMLAASKA GQEAMEKGIM
                         HVHATFNNTT VTITDAKGDT LCWASAGTSG FKGSR-KSTP FAGQCAAQQA AEKATKFGMR
                         HIRASFNNTI VTFTDIQGNT ISSASAGGNG FKGAR-KATP YAAQVTIDKA SEKAKECGLK
                         RIYASFNDTF VHVTDLSGKE TIARVTGGMK VKADRDESSP YAAMLAAQDV AAKCKEVGIT
                         HIYSSLNNTI IHITDLTGAE TVSRWSGGMV VKADREKPSP YAAMIAASRA AAEAMDKGIT
                         RIYASQNNTI ITITDITGAE IISKASGGMV VKADREKPSP YAAMLAANKA ANDAFDKGIS
                         HIYASQNNTL ITISDLTGAE IISRASGGMV VKADREKSSP YAAMLAANKA ASDALEKGIM
                         HIYASQNNTL LTISDLTGAE IISRASGGMV VKADREKSSP YAAMLAANKA ASDALEKGIM
                         RVYASQNNTL ITITDITGAE IISRASGGMV VKADREKPSP YAAMLAANKA ATEAFDKGIS
                         HIQSTFNNTI VTISDIRGDV ISWASAGSSG FKGAK-KGTP YAAQTAADSA ARRAMEQGMR
                         HIMATWNDTF IHVTDLSGRE TLVRVTGGMK VKADREESSP YAAMQAAIDV VNRCKELKIN
                         HLFASFNDTF VHVTDLSGRE TLVRVTGGMK VKADRDESSP YAAMLAAQDV AARCKELGVT
                         HIYSSYNNTI IHITDLTGAE TISRWSGGMV VKADRDEPSP YAAMIAARRA AEEAMEKGIT
                         WIYASYNNTI IHITDLSGAE TIAFASGGMV AKADRDKPSP WAAMQAAARA AKIALDKGIR
                         HIYASQNNTI IHVTDPTGAE TIAMVSGGMV VKNDRDQASP YAAMKAADMV SEALKEKEIT
                         WIYSSSNNTI ITITDLTGAE TVARVSGGQV VKADKDKPSP WAAMQAAYKA AQLALARGIN
                         HIYSSLNNTI IHITDLSGAE TVSRFSGGMV VKADREKPSP YAAMIAASKA AYEAMDKGVT
                         HIKSTFNNTI ITLTDKDGNT LTWASGGTVG FEGTR-KGTP YAAQLAADKV AREALRMGIK
                         HIYASKNDTF VHVTDLSGSE TLARCTGGIA VRAQRDEATP YAAMLAAQAV AARLKELGVD
                         YVYSSYNNTI IIITDLTGAE TVARVSGGQV VKADRDKPSP YAAMMAAYKA AQIAMSRGIN

                         AIHIKVRAPG GSGPKTPGPG AQPAIRSLAR SGFIIGRIED VTPIPHDSIR RPGGRRV---
                         AIHIKVRAPG GHGPKTPGPG AQAAIRALAR AGFVVGRIED VTPIPHDTTR RPGGRRVIIG
                         EIIVKVRAPG GNRSMSPGPG AQAAIRALAR AGMKILRIED VTPIPHDSTR KPGGKRVSCG
                         AIHIKVRAPG GHGPKTPGPG AQAAIRALAR AGFIIGRIED VTPIPHDTTR RPGGRRVVVG
                         AMHVKLRATG GNKTKTPGPG AQSALRALAR SGMKIGRIED VTPIPTDSTR RKGGRRLLMG
                         GVHIKVRAPG GNKHTTPGPG AQAAIRALAR AGLKIGRIED VTPIPHDGTR PPGGKRVKAG
                         TLEVTVKG-- ------PGSG REAAIRALQA AGLEVTAIRD VTPVPHNGCR PPKRRRVIAG
                         KVKAYVKG-- ------PGNG RESAIRTIHG AGIEVTEIID VTPLPHNGCR PPKRRRVEAG
                         YVHVYIKG-- ------PGIG RESAIRAIGS IGMTVKSISD ITPIPHNGCR PKKTRRVICG
                         ALHIRVRAVG GVGPRIPGPG AQAAIRALAR AGFRIGRIDD VTPIPHDTTR KPGGRRVVGG
                         AVHILVRAPG GVKSRTPGPA TQAAIRTIAR SGLMIGRIED VTPIPHDSVR KKGGRRVLCG
                         AVHVKVRGPG GYGLKVPGPG AVAAIRALAR AGMIIGRIED VTPIPHDTIR PPGGRRVEAG
                         EVGIKVQG-- ------PGSG RETAVKSVGA EGIKVTFLKD ITPLAHNGCR PPKRRRVLIG
                         GFHIRVRAVG GVGSRVPGPG AQAAIRALAR GGFRIGRIDD VTPIPHDTTR KKGGKRVVCG
                         EVEVGLKG-- ------TGAG RESAVRALIS SGLIVSVIRD ETPVPHNGCR PRKRRRVVAG
                         ALHIKVRAPG GHGPKTPGPG AQAAIRALAR AGFIIGRIED VTPIPHDTTR RPGGRRLEIG
                         ALHIKLRATG GNGSKTPGPG AQSALRALAR SGMRIGRIED VTPIPTDSTR RKSGHRLVMG
                         SLHIKMRGEG GVYSKTPGPG AQAALRALAR ANMKIGRIED VTPIPTDCTK RKGGRRLTIG
                         NLEVMVKG-- ------PGPG RESTIRALNA AGFRITNITD VTPIPHNGCR PPKKRRVVAG
                         GVHIKVRAPG GNKHTTPGPG AQAAIRALAR AGLKIGRIED VTPIPHDGTR PPGGKRVIAG
                         DLIIRVRAPG GSRSRIPGPG AQSAIRTLSR AGFKILRIEE VTPTPHDGTK KKGGKRVECG
                         AIHIKVRAPG GHGPKTPGPG AQAAIRALAR SGFIIGRIED VTPIPHDTTR RPGGRRVTLG
                         GVHVRVRGPG GNRQQNPGPG AQATIRALAR AGLEIGRIED VTPIPHDGCR APKNSGFRFG
                         GVDVRVRGPG GNLQTSPGPG AQATIRALAR AGLEIGRIED VTPTPHDGTR APKNSGFRFG
                         KVHVRVRGPG GNLQRSPGPG AQAAIRALAR AGLEIGRIED VTPIPHDGTR PPKNSGYRFG
                         GLHVRVRGPG GNGNKSPGPG AQATIRALAR AGLEIGRIED VTPIPHDGTR APKNSRLHIG
                         ALHIKLRATG GNRTKTPGPG AQSALRALAR SGMKIGRIED VTPIPSDSTR RKGGRRLVLG
                         ALHIKVRAPG GHGPKTPGPG AQAAIRALAR AGFIIGRIED VTPLPHDTTR RPGGRRVAIG
                         AIHIKVRAPG GYGPKTPGPG AQAAIRALAR SGFIIGRIED VTPLPHDTIR RPGGRRVVAG
                         AIHIKVRAPG GHGPKIPGPG AQAAIRALAR AGFIIGRIED VTPIPHDTTR RPGGRRVICG
                         ALHVKMRAVG GVRTKSPGPG AQAALRALAR AGMKIGRIED VTPIPTDSTR RKGSRRLVLG
                         GIHIKVRAPG GNKSQTPGPG AQACIRALAR SGLQVGRIEE VTPKSHDHCR RKGGHRVVCG
                         GLHVRVRAKG GNRSRTPGPG VQAALRALAR SKMRIGRIDD VTPLPHDGSR RKGGRRMIAG
                         RLVVKVRAPG GSGSKNPGPG AQAAIRALAR SGLQIRRIED VTPISHDSIR ARGGRRV-MG
                         AIHIKVRAPG GAGPKTPGPG AQPAIRSLAR SGFIIGRIED VTPIPHDTIR RPGGRRVNLG
                         AIHIKVRAPG GAGPKTPGPG AQPAIRSLAR SGFIIGRIED VTPIPHDTIR RPGGRRVRIG
                         GLHIKVRAPG GNGPRTPGPG AQATIRALAR AGIRIGKIED VTPIPHDGTG RPGGKRVIVG
                         NIHIKVRAPG GSGQKNPGPG AQAAIRALAR AGLRIGRIED VTPVPHDGTT PKKRFKKIIG
                         GVHIKVRAPG GNRQRSPGPG AQAAIRSLAR AGLRIGRIED VTPIPHDGTR APGGKRVIAG
                         QVHVKVRATG GQKSKNPGPG AQAAIRALSR AGIRIGRIED ATPIPHDGTT PKRKNR-IVG
                         GLHIRVRAPG NGRQRSPGPG AQAAIRALSR AGMRIGRIED VTPVPHDSIR AKGGRRVICG
                         GVHVKVRAPG RGKQRSPGPG AQAAIRALAR AGMRIGRIED VTPVPHDSIR GKGGRRV---
                         GVHIKVRAPG GNKHRSPGPG AQAAIRAFAR AGIRIGRIED VTPVPHDGTR PEGGRRVVAG
                         GIHVKVRAPG GNKATSPGPG AQAAIRALAR AGMKIGRIED VTPIPHDGTK KKGGRRVICG
                         GVHVRVRAPG RGKQRSPGPG AQAAIRALAR AGMRIGRIED VTPVPHDSIR AKGGRRVICG
                         GVHVKVRAPG GNKQRSPGPG AQAAIRALAR AGLRIGRIED VTPIPHDGTK PKGGKRVILG
                         GIHIRVRAPG GNKQRSPGPG AQAAIRAFAR AGIRIGRIED VTPVPHDGTR PKGGRRVIAG
                         GLHIKVRASG GNGPRTPGPG AQATIRALAR AGIKIGKIED VTPIPHDGTG RPGGKRVILG
                         GLHIKVRAPG RGKQRSPGAG AQAAIRALAR AGMRIGRIED VTPVPHDSIR AKGGRRVICG
                         GLHVKVRAPG RGKQRSPGPG AQAAIRALAR AGMRIGLIED VTPVPHDSIR PKGGRRVICG
                         GLHIKVRAPG GNGPRTPGPG AQAAIRALAR AGMRIGKIED VTPIPHDGTG RPGGKRVVLG
                         GVHIKVRAPG GNGPRTPGPG AQASIRALAR AGLKIGRIED VTPIPHDGTT RPGGRKVILG
                         AVHVKVRAPG GHKSRTPGPG AQAAIRALAR AGIRIGRIED VTPIPHDGTT PKKSRR-IIG
                         GFHIRVRAVG GVGSRVPGPG AQAAIRALAR GGFKIGRIDD VTPIPHDTTR KKGGKRVICG
                         GFHIRVRAVG GVGSRVPGPG AQAAIRALAR GGFKIGRIDD VTPIPHDTTR KKGGKRV---
                         GFHIRVRAVG GVGSRVPGPG AQAAIRALAR GGFKIGRIDD VTPIPHDTTR KKGGKRVICG
                         DLIIRVRAPG GSKSKIPGPG AQSAIRALSR AGFKILRIEE VTPIPHDGTK KKGGRRVVCG
                         AIHIKLRASG GTKSKTPGPG AQSALRALAR SGLKIGRIED VTPIPTDSTR KKSGRRLRLG
                         AVHIKVRGPG GYGMKVPGPG ASAAIRALAR SGLVIGRIED VTPIPHDIIR PPSGRKVIGG
                         AVHIKVRGPG GYGMKVPGPG ASAAIRALAR SGLVIGRIED VTPIPHDTIR PPSGRKVIGG
                         GVHIRVRAPG GSKSKTPGPG AQAAIRALAR AGLKIGRVED VTPIPHDGTR PKGGRRVIGG
                         ALHIKVRAPG GHGPKTPGPG AQAAIRALAR MGFIIGRIED VTPIPHDTTR RPGGRRVVMG
                         DVEVRVKG-- ------PGSG RESAITALQA AGLNVKLIEE VTPIPHNGCR PRKKRRV---
                         TISIRIGG-- ------PGAQ RESAMRALFG QNFVVTSILD VSSIAHNGVR PPKRRRVVAG
                         AVHVKIRATG GTRTKTPGPG GQAALRALAR SGLRIGRIED VTPVPSDSTR KKGGRRLIMG
                         ALHIKVRAPG GHGPKTPGPG AQAAIRALAR AGFIIGRIED VTPIPHDTTR RPGGRRVSIG
                         AIHIKVRAQG GYGSKTPGPG AQPAIRALAR AGFIIGRIED VTPLPHDTIR RPGGRRVLVG
                         ALHIKVRAPG GYGSKTPGPG AQPAIRALAR AGFIIGRIED VTPIPHDTIR RPGGRRVRIG
                         ALHIKVRAPG GYGSKTPGPG AQPAIRALAR AGFIIGRIED VTPIPHDTIR RPGGRRVRVG
                         AIHIKVRAQG GYGSKTPGPG AQPAIRALAR AGFIIGRIED VTPIPHDSIR RPGGRRVVVG
                         QLEVMVSG-- ------PGAG RETAIRALQG AGLEITLIRD VTPIPHNGCR PPKRRRVMAG
                         ALHIKLRAKG GVETKQPGPG AQSALRALAR SGMKIGRIED VTPIPTDSTR REGGRRLVMG
                         ALHIKVRGTG GSKSRSPGPG AQSALRALAR NGMKIGRIED VTPIPSDSTR RKSGRRLILG
                         GVHIKVRAPG GSKSKSPGPG AQAAIRALSR AGLRIGRVED VTPIPHDGTR PKGGRRVIAG
                         VVHVKIKAPG GYGPKTPGPG AGPAIRALVR AGLMVDRIED VTPLPTDSIR KPGGRRVVAG
                         DLIIKVRAPG GNKSKIPGPG AQAAIRALSR AGLKIVRIEE VTPIPHDGTK KKGGKRVQCG
                         AVHIKVRGPG GYGMKVPGPG ASAAIRALAR AGLVIGRIED VTPIPHDTIR PPHGRKVVAG
                         AIHIKVRAPG GHGSKTPGPG AQAAIRALAR AGFIIGRIED VTPIPHDTTR RPGGRRVLIG
                         KVDVLVKG-- ------PGPG REPAIRTLQG AGLEINQIKD VTPIPFNGCR PKKRRRVVAG
                         GVHIKFRGEG GSSRRLPAQG AQSALRALAR AGVKIGRIED VTPLPHDSTR RKGGRRLEMG
                         AVHIKVKAPG GYGPKTPGPG AAAAIRALAR AGLIIGRIED VTPIPTDTIR PPGGRRVVGG

                         ---------- --MVIAGVIV GVKDSKILSR EREKLFAYPN EIDSNLNELT YVTIDKVGKD
                         VDEAGRGSLV GELMLACFAM GVRDSKQLTP HRETLYIPPA EIDRNVNVLE EIYIDKFGRL
                         VDEAGRGPVI GPLVVAGVCL RVKDSKKLSP KRERLAIEPE EIDATLNEIE VVYVDAADEI
                         VDEAGRGSLV GDLVVAGFAL GVRDSKQLSP ARVELYIRPW EIDGNINILV TVVVDKYGSI
                         IDEAGRGPVL GPMVYGCMYL HFADSKTLKE EREELYIDPR ELSANLNEIS HAYLDTVGKF
                         IDEAGKGCVI GPLVVAGVAL GVKDSKKLSQ GREELAVSPE NLDETINEIL KAYVDSPDRV
                         VDEVGRGPLA GPVVASAVIL GLTDSKKLSE KREEYYVEAT VIDENIYEAS KLLVDAMTAQ
                         CDEAGRGCLA GSVYAAAVIE LLNDSKQLTE KRYALRVSPE EIDENILRAS FLLIDGNRPH
                         IDEVGRGCIF GPILSAAVVK ELDDSKKLKK EREYLSISNI TIEKNIHNAS LVLVDGKFNV
                         VDEAGRGSII GPLVVAGVSM GVRDSKALTP RRARLFVNPV EVDDALNRLE AVYVDCCDKV
                         VDEAGRGCVV GPLVVAAVAL GVADSKTLSP RREEIFVSPR RISSGLNDLE YLFVDSPDDV
                         IDEAGRGPVI GPMVIAIVGI GVKDSKQLTP SRSRLYVEPS EIDYLLNELE AVYVDSPDEL
                         IDEAGRGALA GPMMMAACKD GLCDSKKLSE KREELYFSSE QIDAGLSTCL KFLYDGNTGI
                         VDEAGRGSLV GPLVIAGVAM GVRDSKKLTR KRESLYVPPG VVDRMLNDLE ATYVDSCDTV
                         VDEAGRGPLA GPVVAGACIL GIDDSKKLTP KRRYLYISVE RIDENILEAT KLLVDGLFPS
                         VDEAGRGPFI GDMVIAGVII GLRDSKLLEP LRLMILVSPI HIDRNMNMLE YIYIDEVKEI
                         IDEAGRGPVM GPMVYGCCYM KFNDSKKLTE QRDQLFITAE ILSESLNVIS HLYLDTVGKI
                         IDEAGRGPVL GPMVYSAFFM GFHDSKILSR TREKLFLTPS YISQSLNEIA FIYCDTVGQI
                         VDEVGRGPLV GAVVTAAVIA GLNDSKKLSE KRLALYAEPH EIDENILHAT MVLIDGNRPA
                         IDEAGKGPVI GPLVVCGVSL GVKDSKRLSP ERKELAISPE ELNSTINEIL KVFVDSFDKV
                         IDEAGRGPLI GPMVMAILCI GVADSKKLSP GRESLFISPS EIDRKLNVLE EVYVDSFDQI
                         IDEAGRGCMI GSMFVAGVVY GVKDSKKLSK NREKLYVTPL EIDNNINYLT IIIADIVGEQ
                         IDEAGKGPVL GPMIAACVCE GIDDSKRLTP ARGRLSVSPD RIDTDMNSLT VGICDAGDSL
                         VDEAGKGPVL GSMFAAAVRG GVGDSKDIRP ERERLAISVE RIDADMNTLT VGTVDAGDAV
                         VDEAGKGPVL GSMFAAAVAD GVADSKRLSA DRAELDVPVD RIDDDMNTLT VGYVDAGDAV
                         VDEAGKGPVL GPMVAAAVRD GIADSKRLAP EREELAVEPE TIDDDMNLLT VLVCDAGDAV
                         VDEAGRGPVL GPMVYAICYL KVADSKTLLE SRERLFLSPN LISTNLNSLS HVFVDTVGEV
                         IDEAGRGPVI GPMVVVGVAL GVRDSKQLTP VRAKLYLPPA LLDANLNQLE VVYVDAVGRV
                         IDEAGRGPVI GSMFVALVAL GLKESKMLTP NRRYFYVKAE EIDKNLSELT IVCVDIVGDV
                         IDEAGRGPLI GDMFIAMIVI GVRDSKRLSR ERIKFFLTPS QLDENINKLE LIYIDAFANV
                         IGEAGRGSVI GPIFYTGAVC HVADSKTLDE RRLASLVSPE EISKNLNTLS HAYVGTAGRV
                         IDEAGRGPVI GPMVICGVCI GVKDSKKLNS KRRALSVSVQ EIDETLNRLE EIYLDAADKI
                         MDEAGRGPAI GPIVFGIVLG GVKDSKALTS QRDQFELSAE QIDTNLNQIE VLQLDAADKI
                         IDEAGKGCVI GPLVIGAVIM NVSDSKNYTT NRKKLALYPR EIDNNLNILE IIYIDSLGNI
                         IDEAGRGCLI GPMIVAGIVL GVKDSKRLTR KREELFAEPL EIDSNLNALT YVTVDKVGVA
                         IDEAGRGCLI GPMVVVGVAS GVKDSKKLTR KREELFALPE EIDNNLNSLT YVTVDKVGKP
                         IDEAGRGSVL GPLVVCGVSL KLKDSKKVTP KRIVLYISAA DIDLNLNEIE KSYIDCIDKV
                         IDEAGRGPVL GPMVVCAFAL GVKDSKELTK NRAYLKLEAE EINQNLNDIE IIYIDACSKI
                         IDEAGRGPVI GPMVVCGVSM GLKDSKLLTP KREEFAVGPE RIDSNLNELE VAYVDACDEV
                         LDEAGRGPVI GPMVIASVKL GLKDSKQLSK KREELYIAPE KIDENLNKIE LIYIDACSEI
                         VDEAGKGPVL GPMITAGVLL GIKDSKKLSP KRESLFRTPF DIDSTMNAFT AVYLDACDHV
                         MDEAGKGSVL GPMVVAAVGL PIRDSKVLRP KREALYIDAA GIDDSMNTCV AAYVDACDEI
                         IDEAGKGPVI GSMCIAGVVL GVTDSKKISP RREELAITPS QIDESMNDIM VVYVDSADKI
                         VDEAGRGPVM GPLVIAAVML KVKDSKLLTR QREALALSAE HIDKSLNMLE AAIVDAADEM
                         IDEAGKGSVL GPMVIGGVAK GFADSKTLSP RREQFYLSAA MIDETMNEIV AAYVDACDAI
                         VDEAGKGPVI GSMFVAGVVC GVKDSKLLSP TRESMEVTAQ QIDDSMNEIM VAILDAADDI
                         IDEAGKGPVI GPMCIGGVKL GVADSKKLTP KREQLAITPA QIDESMNEIM VVYADAADEI
                         IDEAGRGSVI GPLVIGGVLI GVKDSKQLNM KRTIISIPAH TIDENLNEIE TCYIDCIDTV
                         VDEAGKGAVL GPMVVAGVAL GVRDSKQLTR LREDLYLSAA DIDLTMNMIV AAYVDACDQV
                         VDEAGKGSVL GPMVVAAVGL GVADSKKLSS KREKISRTAH DIDETMNEIV AAYVDACDTI
                         IDEAGRGPVI GPLVVAGVMM GVKDSKKLTP ERRFLAISAS DIDRNLNEIE KVIIDSVDEV
                         IDEAGRGPVL GPLIVCGVLL NVRDSKLLSP RRKILAIQAY EIDKSLNEIE RVIVDSIDEV
                         IDEAGRGPVL GPMVVAGVAL GVKDSKQLTK NRKKLFIEPE KLDESLNKIE LIYVDACSKI
                         VDDAGRGSML GPLVIAGIIL GVKDSKQLTP KREELYISPK IIDANLNHLE ASYVDSCDKI
                         ---------- ---------- ---------- ---------- ---------- -SYVDSCDKI
                         VDDAGRGSML GPLVISGISL GVKDSKKLSP KRELLYITPR SIDAGLNELE ASYVDSCDKI
                         IDEAGRGPVI GPMVMAMVCF YVNDSKLLTR NRSLIFINPA EIDDSLNNLE EIYIDCFDEV
                         IDEAGRGPVL GPMVYSGFYM KIDDSKKITE AREKMFLLPQ DISANLNEIS HVFVDTVGKC
                         IDEAGRGPVI GPMVIAIVVI GVRDSKRLSP GREAVYIEPA EIDAMLNALE LYYVDSPDRV
                         VDEAGRGPLV GPLVIAVVVV GVRDSKALSP GRERVFVEPH IVDMLLNALE IYYVDSPDRI
                         IDEAGRGPAI GPLVVATVVI GVKDSKQLTP HRKNLFVSPE EIDNTMNELE VIYADAADKI
                         VDEAGRGPII GPMVIAGVAA GVDDSKLLSR ARERLLVHPR LIDENLNVIE RVYVDAVGEV
                         ---------- ---------- ---------- ---------- ---------- ----------
                         VDEAGRGSLV GPVVASAVIP GIKDSKKLSK NREILYIAHT EIDNNILEAT KILVDGNMRF
                         IDEAGRGPVL GPMVYAVAYY EFDDSKKLTD PRRMLFITPL DISRNLNEQA HVYVDTVGKF
                         IDEAGRGPLI GDLVIAVLMI GVRDSKQLTR HRLIMAISPE MIDSNINKII AIYIDEIKEY
                         IDEAGRGSLI GPMVVAGVAI GVKDSKKLTR KREYLFAYPE EIDSNLNEIT YVTVDKVGSP
                         IDEAGRGALI GPMIVAGVAI GVKDSKQLTR EREKLFVFPY EIDNNLNDLT YVTVDKVGKS
                         IDEAGRGALI GPMIVAGVVI GVKDSKQLTR EREKLFVFPY EIDNNLNDLT YVTVDKVGKS
                         IDEAGRGSLI GPMIVAGVAI GVKDSKQLTR NREKLFVSPE EIDSNLNELT YISIDKVGEP
                         VDEVGRGALF GPVVAAAVLL GVKDSKQLSP QRSQLAADVP TINRNIRQAS LVLVDGRDAQ
                         IDEAGRGPVL GPMVYGCCVE GFNDSKQLTE QRDQLYLSAE FLSNSLNELS FVFLDTVGKF
                         IDEAGRGPVL GPMTYAAAYE GFNDSKQLSA ERASLFLHAS EISRNLNAMS HAYIDTVGEF
                         IDEAGRGPVI GPMVIAAVVL KVRDSKKLTP KREKLFLPPD VIGSTLNEFE VIYADAADEV
                         IDEAGRGPML GPMVVAIVVM GVRDSKALSP RRLLLSVEPQ EIDCNLNHLE AVYMDSPDRI
                         IDEAGRGPVI GPMVISLVCI RVKDSKALTR KRSELFLHPK DLNRSLNKIE EVYIDCYDQV
                         IDEAGRGPVV GPMVLAIVAL GVRDSKELSR KRERLYLEPH VIDEKLNLLE AYYVDSPDRV
                         IDEAGRGPLV GDMVVAGVMI SIRDSKTMTP RRFESFLSPK EIDRNLNMLT AVYIDEVKKL
                         VDEAGRGCLA GPVVAAAVVE GINDSKQLSP ARERLLASPE EIDLNIFNAT KVLVDGKGPG
                         IDEAGRGPAL GPMVYSGAIK DVDDSKKLTA EREEIFISAE EISASLNTVS HLYVDTVGKV
                         IDEAGRGPVI GPMVMAIAVM GIRDSKELSP ARARLFVEPR VIDNALNILE VVYIDSPDEV

                         NVVFNADVYI EASAASIIAK VTRDRIIDSL KDFGSGYPSD PKTRIIRRTW
                         VVEPKADAYV VVSAASIIAK VIRDRRIEVL RVEGSGYPSD PLTVIIRYSW
                         ISEHKADSYP MVSAASIIAK VERDRIINEL KEFGSGYPAD ERTKHTRHSW
                         LVEEKADSYP VVSAASIVAK VVRDARLQVL RVRGSGYPSD PETRVIRYTW
                         VVSKKADSFP IVSGASIVAK VTRDRALKEW LNFGSGYPGD PETKLVRFSW
                         VAEHKADEYP LVAAASIIAK VEREREIERL KDFGSGYASD PRTRCVRMRW
                         ASIIKGDASV SIAAGACIAK VTRDRMMSAY AEKNKGYGTK EHLELHRKTF
                         TTVIKGDGYL SIAAASILAK TYRDDYMNRL HNKNKGYPTK KHRAYHRMTF
                         KAIIKGDSID EIKAASIIAK VKRDKLMDKY DKKNKGYPTK EHKNLHRKNF
                         HSIHHADVNV VVSAASIIAK ITRDEEIKRI RGIGSGYPSD DRTMFARKSW
                         RCMVRGDRHV LVAAASVVAK VVRDRKVAML RDFGSGYPSD PRHG------
                         IVLNHADEIP LVSAASIVAK VIRDTIISRL KDFGSGYPSD PRTIIVRRSW
                         KTQIKADTIL QVSAASILAK VSKDRVMNFL AEKNKAYGTK AHKELHRKSF
                         RSYHRADDFV IVSAASILAK VARDRSIERL RDVGSGYPSD RRTVFVRRSW
                         LKIIKGDASV SIAAASIIAK EYRDELMRKL HDKHKGYGTA AHLQYHRKSF
                         FIESRADAYP AVSAASVVAK ILRDSNIKAL QETGSGYPSD PVSRYIRKSW
                         IVSKKADSYP IVSAASIAAK VVRDFEITNK NDFGSGYPSD PLSKFIRFSW
                         TVCPKADGYP VVSAASICAK VTRDTCLDNW IQVGCGYPSD VDTILVRFGW
                         MAVVKGDSVP EISAASILAK VTRDAEMAAL DAQHKGYPTA FHLEHHRRSF
                         VAMHEGE-EV VVAAASIIAK CLRDEIIEEL KDFGSGYASD EKTRIVRKRW
                         VCRHKADEYP CVSAASIIAK VIRDREIDKL HDFGSGYPSD PRTIIVRHQW
                         LVLKKADEFI AVAAASIVAK VQRDRALEQI RLIGSGYPGD KKSVYIRTKW
                         SGEHGADEHA IVGAASVVAK VERDRRVAAL EEVGSGYPSD PTTRCARASW
                         TAEHGADEDS LVGAASIIAK VARDTHVAEL ADVGSGYPSD PTTRCARRSW
                         TAEHGADDYD LVAAASIVAK VARDAHVDAL ADIGSGYPSD STTRCARASW
                         RAQHRADDHA IVGAASIVAK VERDRRVEAI AEVGSGYPSD GTTRCARKSW
                         TVKAKADAYP VVSAASICAK VARDQAVKKW QDYGSGYPND PKTKFVRFSW
                         IAEPGADKYP IVSAASIVAK VVRDAEIRML RVRGSGYPTD PETIFVRRTW
                         IVMKKGDACP AAAAASIVAK EARERHVSQL RDFGSGYPSD PKTLIVRKKW
                         YIEHGADNYV VVGAASIVAK VLRDTHIDNL KDFGSGYPSD KKTIIVRKSW
                         TVAKKADSFP IVSAASIVAK TTRDTAIEAL GNIGSRCPSD PRTMFVRHSR
                         ISKHKADDFP IVSAASIVAK DKRDAIIEEL KDLGSGYPSD RKTIFARKSW
                         ISKHKGDAFI SVGAASILAK VERDQTIIRL QSFRSGYPTD AK--IARHSW
                         IAENKADSFE IVSAASIVAK IYRDEEIRSI EILASGYANN QLTPFIRYQW
                         NVVHKADEFI EASSASIIAK VIRDNIIERL KDFGSGYPSD PKTIIIRKSW
                         NVVHKADEFV EASSASIVAK VIRDRLIESL KDFGSGYPSD RKTVIIRRSW
                         VAEHGADDYP IVSAASIVAK VERDQEISRL KEIGSGYPSD PKTVFVRRSW
                         IAEHKADAYP VVSAASIIAK AERDEIIDYY KDIGSGYPSD PKTIIARTHW
                         ISRHNADRYP VVSAASILAK VHRDALIKEI CNVGSGYSHD QVTIFARKSW
                         IAEHKADEYK IVSAASIIAK VTRDNVIEEY KEIGSGYPSD PKTKIARKSW
                         CSEHKADAYA VVGAASIVAK VTRDRCIADL KEIGSGYPSD PATICARRSW
                         VAEHHADAHK VVGAASVVAK VTRDRAIREL EAIGSGYPSD PATICARRSW
                         ISEHEADVYS VVSAASIIAK VRRDELVNNL KDFGSGYPSD PKTKIVRHSW
                         VCKHKADVYP VVSAASIIAK TVRDGIMDDI GPVGSGYPND ETTRHTRRSW
                         VSKHKADDYA VVSAASIVAK VTRDRMIEDL KNIGSGYPSD PDTIIARMSW
                         LAEHNADRHI VVAAASIIAK VARDRSIRDL EPLGSGYPSD PATVFVRKSW
                         ISMHQADAYP VVSAASIIAK VRRDELIEEI KDFGSGYPSD PKTKIVRQSW
                         VTEHKADEYK IVSAASIIAK VERDKQLEII RSVGSGYPSD KNTIIIRKTW
                         IAEHRADSYP IVAAASIIAK VTRDRLVDAL AQIGSGYPSD RYTICARKSW
                         VARHKADSFP PVSAASIIAK VERDRIIEEL SDIGSGYPSD PVTIIARSSW
                         TAEHGADTYY PVAAASIIAK VERDLEIESI QDIGSGYPSD PRTRFVRRSW
                         IVEHKADEYP VVSAASIVAK VERDSEIEKL KDLGSGYPND PKTIFVRKTW
                         IAEHKADEYP IVSAASIIAK VTRDEIIESY KEIGSGYPSD PKTIIARKSW
                         RSYHHADSFI VVSAASIIAK VTRDRAILKL RDLGSGYPSD SKTIFVRKSW
                         RSYHHADSFI VVSAASIIAK VVRDREIMKL RDLGSGYPSD SKTIFVRKSW
                         KSYHHADSFV VVSAASIIAK VTRDRAIEKL RDLGSGYPSD SKTVFVRKSW
                         ICRHHADRIK IVSAASIIAK VLRDNEIEKL KDFGSGYPSD PKTLIVRKEW
                         TVKEKADSYP VVSAASICAK VTRDFLLKKW KGFGSGYPGD PVTKIVRFSW
                         IALHKGEAVP QVAAASIVAK VVRDRLIQLL KDFGSGYPSD PRTLCIRWQW
                         VALNKGERVP QVAAASIVAK VVRDRLIDLL KDFGSGYPSD PRTVCIRHSW
                         IAEHKADAYP VVSAASILAK VVRDEEIEKL KDFGSGYPSD PKTKIVRRTW
                         IAEPKADAYT IVGAASIIAK VYRDAVIEEL RVRGSGYPTD PETLFVRRSW
                         ---------- ---------- ---------- ---------- ----------
                         ISIINGDNSL SIAAASIIAK VTRDRLMLEL SHKNYGYGTR EHIEYHRRSF
                         TVAKKADSYC MVSVASVVAK VTRDILVESL KILGSGYPSD PKTVMVRFSW
                         VMEPNADQYP VVSAASILAK TIRDKNIDFL KNFGSGYPSD KITIIIRRTW
                         RVENNADVYV EVSAASIIAK VVRDNIINEL KDFGSGYPGD KKTVIIRRSW
                         NVVHKADVFV EASAASIIAK VIRDNYIDEL KDFGSGYPAD PRTIIVRRSW
                         NVVHKADVFV EASAASIIAK VIRDNYIDEL KDFGSGYPAD PRTIIIRRSW
                         NIVTNADVFV EASAASIIAK VIRDNIIDTL KDFGSGYPSD PKTVIIRRSW
                         MAVTGGDRSL LISAASILAK VWRDTLITRL AASNKGYGTA KHRQLHRPLF
                         TVSSKADAFP VVGAASICAK VTRDLQITNN DATGSGYPSD PNTKNVRYSW
                         IVEKKADAYA PCSAASVVAK ESRDTLIANW KNFGSGYPSD PKCTFVRFSW
                         VAKHKADDFP VVSAASILAK VTRDRAVEKL KEIGSGYPSD PRTRIVRKGW
                         VAENGADEYT IVGAASIVAK ETRDEIINAL KDFGSGYPSD PRTLIARKEW
                         VCKHKADAFP AVSAASIVSK VIRDAEIDRL HDFGSGYPSD PRTIIVRIHW
                         VAMNKAERVP QVAAASIVAK VVRDRLVDML RDFGSGYPSD SKTICIRHSW
                         VFESQADSYP IVSLASIIAK VSRDLSISSN TDFGSGYPSD PRAVIVRKSW
                         TCLVKGDQSK LIGAASIVAK VFRDRLMSEF HHKHKGYATK EHLNIHRLSF
                         TVRAKADAYK VVGAASICAK VTRDRLLADF KDWGSGYPSD PKTSVARFDW
                         VAMNNADKIP VVSAASIVAK VIRDSIIEEL HDFGSGYPSD PRTMIVRRSW
