# Supplementary material for: Lokiarchaea are close relatives of Euryarchaeota, not bridging the gap between prokaryotes and eukaryotes
Source: PLoS Genet. 2017 Jun 12;13(6):e1006810. doi: 10.1371/journal.pgen.1006810 (PMC5484517; doi:10.1371/journal.pgen.1006810)
Supplement: S1 Dataset — Concatenated alignments used in this study: the 6 AU-relevant Woese’s proteins (phylip format), the 25 AU-relevant eocyte proteins (phylip format), the 36 universal markers (phylip format) used for the Lokiarchaea analyses, the 34 universal markers (phylip format) used for the Thorarchaea analysis, and the two DNA-dependent RNA polymerase large subunits with the new dataset (fasta format) and with the Asgards archaea (phylip format). The positions of each individual markers within the concantenations are indicated within a text file. The alignment of EF2 performed with PRANK is included (fasta format). (ZIP) [file pgen.1006810.s040.zip › Dataset S1/Concatenation_All34-Thor.phy]

80   8922
Acidianus_hospitali             MVNIVRLLNL LGLKDLNDVL FNLKSEVEKD LEIEINSDRL DMLSPEGIKR AVDGILGRKL
Acidilobus_saccharo             MVTLRRLVET TGLDIVEEAL FRLKCETELN LSVEINPDRP DMFISEGIAR AVRGIESIEL
Aciduliprofundum_bo             MPVIRELRRF --IDKFVKDV NMLGADFKEK LRVEFFPDRP DLYTIEGVVR AIRGFWGIEK
Aeropyrum_pernix                MPVIRRLESL TGLGELEELL FRLKCEVEEG LEVEVNPDRP DMYIGEGIAR AVKGIAGVEE
Arabidopsis_tha                 MPTISRLFAA LGYEKFEELC FSFGIELDDE YKIEIPANRP DLLCLEGLAQ SLRVFIEKQE
Archaeoglobus_fulgid            MPVVTELERL VGADTILSRL PMLGCDIERD VDVEFFPNRP DLYSVEGVAR ALRGFLGIEK
Bacillus_subtilis               M---FWLEDY VDGAVLAEKI TRAGIEVEGA LELGLTPNRA DAMNMLGVAY EVAAILDTEV
Bacteroides_thetaiota           M---NWLKEY VNLDETAAAL TSIGLEVEEH LEVDITPNRA DACSHYGVAR DLYAYLIQNG
Borrelia_burgdorferi            ---------- ---------- ---------- ---------- ---------- ----------
Ca_Nitrososphaera               M----RLKKF IPVDKVLDML PFVALDIEGN IRVEYNPNRP DFSSDYGIAR ALRGLLEIET
Caldiarchaeum_subte             MPVVNKLRRL VGLEEISDNL AALGMSVEED LRVEYNPNRP DFSSVYGVAA ALRSYLGIET
Caldivirga_maquilin             MPTIEDLSSI ARLSRLREVV EVLKGEVTED AAIELNYDRP DLFSAEGLGR AIGIYLG-SR
Campylobacter_jejuni            M---IWLNDW LEIDKIAKTL NSIGIEVDRN IEVELTPNRG DCLSIYGIAR DLAAALNLNL
Candidatus_ThorarchaeotaSMTZ14  MMIVEDLLSL IGLKQLEDTL FLVKAEVEKN IEIEVNPDRQ DMLSAEGIAR AVRSFLCIET
Candidatus_ThorarchaeotaSMTZ18  -MIVEDLLSL IGIEKLEETL FLVKAEVEKN IEIEVNPDRQ DMLSTEGIAR AARSFLSLET
Cenarchaeum_symbios             ---------- -----MAEAI PYLGLDIEDD LRVEYSPNRP DYSTDYGIAM GLQGLLGVRR
Chlamydia_trachomatis           M---LLLQKF FSLEEILQAC DRIGIEAECE LECSLTPNLG HCASLLGLAR EISFLSPVSL
Desulfurococcus_kam             MPVIRDIEAL LGVEKLYKGL TKLKCEVDND LEYEANHDRP DLFSAEGLAR ALRPFLGLEG
Dictyostelium_dis               MPKVNILYKA LGYEQFEDLC FAFGVELDEE YKIDVSANRY DLLCLEGIAR ALNVYNHKAS
Entamoeba_histolytica           MPTISYLFKL IGFKEFDEVC FQYGIELDDE YKIEVGANRY DLLCVEGIAI CLKTFLKMRE
Escherichia_coli                M---KWLREW VNIDALANQI TMAGLEVDGH IEISVTPNRA DCLGIIGVAR DVAVLNQLPL
Ferroglobus_placidu             MPVVTELEEL VGKEEILEKL PMLGCDVERD VDVEFFPNRP DLYSVEGVAR ALKGFMDIEF
Ferroplasma_acidarm             MVVIKDLIHE IGYSKLSDFA GIIGYSIEEN VKLEFNPDRP DLFSFYALKS NMKIFYDGNY
Fervidicoccus_fonti             MPVLQRLAKF IEFEELSNLL FNLKSESRTQ LEVEVNSDRP DLYISEGLGR AIKGLLGKKK
Halalkalicoccus_jeo             MPVVDELRQL TGKDRLKDDL FGLGLEYEGG LQFEFAPDRL DRLSVEGVAR SLRYQYGEER
Haloarcula_marismort            MPVVDELRYL TGKDELKSDL FNLGLEFEGD FQLEFAPDRL DRLSVEGVAR SLRYHYGDDR
Halobacterium_NRC               MPVVDELRRL TGKDELRQDL FGLGIEYEGG FKLEFEADRL DRLSVEGIAR SLRYHAGDDR
Haloferax_volcanii              MPVVDELRRL TGKEEFKDDL FALGLEFEGG FQLEFGPDRL DRLSVEGVAR SLRYQYGDAR
Homo_sapiens                    MPTVSLLFQA LGYEEFDELC FEFGLELDEE YKIDVPANRY DLLCLEGLVR GLQVFKERIK
Hyperthermus_butyli             MPVLRRVEEV IGVDQALKLM ERLKIEVEIG VVAELEVDRP DMYSLEGIGR QVKGLLGVER
Ignicoccus_hospital             MPVVTDLERL ARLEDLRPVL EALKLEVEEE LTYEAPHDRA DLFSAEGLGR ALGVFLGYRE
Ignisphaera_aggrega             MPVVRRILGL IGIDRLRDVL FNLKCETEIG IAIEVQSDRI DMFSTEGIAY AARLYLGLEK
Leishmania_infant               MPTLAYICRL IGYEEFNDLC FQFGLELDDE YKIDTPANRH DLLTAEGMAC ALKVFMGTMP
Metallosphaera_cupr             MPTINILKDL TGLQELEEYL FRLKSEVSPD YSIEVNADRL DMLSLGGIVR ALKGITEQEL
Metallosphaera_sedu             MPTINILQDM TGLQELVDYL FKLKSEVSPD YSIEVNADRL DMLSLGGIVR ALKGITGKEL
Methanobacterium_AL             MPVINYFNKV LGIKKLIELL PMIGSDIEHE VKVEFFPNRP DYYSVDGIAR TVRGFLGIET
Methanocaldococcus_j            MPTINDLERL VNLEFIEEKF PMMGVEVEGE IQFSINPNRP DYLSAEGLAR GFRGIIGIET
Methanocella_paludi             MATVTDLVRL IGIDKLRDDL FELGLETEAD VTFEVTSDRA DLLCEEGIAL MLRAYYGIKT
Methanococcus_marip             MPTINDLERL SNLKMIEDRF PMMGVEVEEE VQFSINPDRP DYLSVEGLAR GFRGFMGINT
Methanocorpusculum_             MPIVKYLTRL TGTETIRSSL PMMGSEVERK TDVQFFPNRP DLYSAEGTAR ALRGYLGIET
Methanoculleus_mari             MAIITYLERL AGTQTIIDRV PMIGADIERD VDVEFFPNRP DLYSPEGVAR AMRGFLGIEE
Methanohalobium_eve             MPVITDLESL TSVDTIVEQI PMMGADIERE IDIEFFPDRP DLYSVEGVAR ALRGFLNIET
Methanomassilii_MlumB10         MPVVTDLTGL LGVDTLLERV PQLGADVHSA ISIEFFPDRP DLYCVEGAAR ALRTFLGFEK
Methanoplanus_petro             MPVIKYLVRL TGADTIVDRL PMMGSDVERD IDVEFFPNRP DLFSVEGVAR SMRGFLGIET
Methanosaeta_thermo             MPVVRDLEEM VGAELIIERL PMMGADIGKD IDVEFFPDRP DLYSAEGVAR ALQGFLGIRP
Methanosarcina_aceti            MPVITDLEKL TGTETIIKRV PMIGADIERE VDIEFFPDRP DLYSVEGAAR AMRGFLDLET
Methanosphaera_stadt            MPVINELFEQ LGLDELINIL PMISSDVESV VKAEFFPNRP DYYSVEGIVR SLKGYLELEK
Methanosphaerula_pa             MTIITYLTTL IGTETILDRL PMIGSDIERD ADVEFFPDRP DLFSTEGVAR AMRGFLGIET
Methanospirillum_hun            MPVVSYLERL CGIKTIIDHL PMIGSDIERD VDVEFFPSRV DLYSTEGVAR AMRGFLELET
Methanothermobacter_            MPVITDLKEL -GIEKLLDVL PMMGSDIEDE IKVEFFPNRP DLLSVEGVAR SLRGFLGIEK
Methanothermus_ferv             MPVITELRKL -GLEEIIETL PMLGCDIEDN LKVEFFPNRP DNFSVEGISR SLKGFLGMEL
Methanotorris_igneu             MPTINDLERL VNLAFIEEKF PMMGVEVEEE IQFSINPNRP DYLSAEGLAR GFRGFIGIET
Nitrosoarchaeum_kor             MPVVERLQKL IGVKQISDLL PFLGLDIESD IRIEYSPNRP DYSTDLGIAL GLQGLLGIKT
Nitrosoarchaeum_lim             MPVVERLQKL LGIKQISDNL PFLGLDIESD VRIEYSPNRP DYSTDLGIAL GLQGLFGIKV
Nitrosopumilus_mari             MPVVESLQKL IGAKQIADFL PFLGLDIESD VRIEYSPNRP DYSTDFGIAL GMQGLLGIKT
Picrophilus_torridus            MVVIRYLRTS FGFDYLNKFS DIIGFSIE-D IKVELNPDRP DLFSFYAINN AIKTYYHNNF
Plasmodium_falcip               MPTISDLFEK LGIEKLLDVC FDFGLEVDDK YKIEVPANRY DLICVEGLCR ALKNFMCKFD
Pyrobaculum_aerophil            MPVIDDLERL TGLEEIAKLF EYIKGEIESE LRIEVTHDRP DHFSAEGLAK TLKGIAEIEV
Pyrobaculum_calidif             MPVIDDLERL VGLEEIVKLL EYVKCEIEEE VRLEVTHDRP DHFSAEGLAR TLKGVAGVET
Pyrococcus_furiosus             MPKFDDLERL VGFEEWEDLV LYAKCELDDE GKIYFDTNRP DLWSAEGVAR QIRWALGLAK
Pyrolobus_fumarii               MPTLRRLFEA IGVQELEELL FRLKCETEWD VYVEVNADRP DMFSVEGIAR AVRGLLGIET
Rhodopirellula_baltic           M---LWLSRY VDLDELVDRL SLSGLNHEG- IDLEVTSNRG DCLGHIGVAR EIAALTDQKL
Rickettsia_prowazekii           M---KWLKQF LEATEIAEAL TDIGLEVEES FVINVTPNRG DVLGVYGIAR DLSAKGLGTL
Saccharomyces_cerevis           MPTVSQLFDL LGYQEFDELC FEFGMEMDEE LKLDISANRY DLLCIEGISQ SLNEYLERKE
Staphylothermus_mar             MPVIRDLERL IGLEEIMDYL PRIKCEVETD VEYEATHDRP DLYSVEGVAR NLRYFLGIKS
Sulfolobus_acidocald            MPTIVTLINN LKINQLEELL FKLKSEVKPD VEIEVNNDRP DLFFPYGIIR AAKGILGKEL
Sulfolobus_islandic             MVTIVKLLDK IHIQKLEDLL FNLKSEVKPN IEIEINADRL DLLSSDGIAR AIKGLLEKEL
Sulfolobus_solfatari            MVTIVKLLNK IGIQKLEDLL FNLKSEIKPS IEIEINADRL DLLSSDGIAR AIKGLLEKEL
Sulfolobus_tokodaii             MPTINRLLNE LKITQLEDLL FNLKSEMKPD IEIEINNDRP DLLFVYGIIR SIKGLLKKEL
Synechocystis_PCC               M---RWLQSL VELEELGELL TIAGLEVEES LEISPTANRA DALSMVGVAR EVAALTGGKL
Tetrahymena_ther                MPIVSNFFKK LGLHELEELC FEYGIEVEES YAFEVGANRP DLLSVETLTQ ALGVFIGTRQ
Thalassiosira_pseudo            MPTVAALFTH LGYEEFDELC FEFGVELDEE YKIDVPANRY DLLCIEGLSR SLKVFLGDME
Thermococcus_kodakar            MPKFDDLERL VGFEEWEDLF LYAKCELDDE GEIYFDTNRP DLWSAEGIAR QIRFALGFQK
Thermofilum_pendens             MPVVEDLERL TGLSTVRDLL PRLKCEVEEE VVYEATHDRP DLYSAELLSV YLKGLLGVED
Thermoplasma_acidoph            MVVIRELEGR YGIDLILRYS SIIGYSVD-E LKIEFNPDRP DLFSFPTLMK QIKIFFYGEV
Thermoproteus_uzoni             MPVIDDLQRL VGAAQILNAL EYVKGEIEGD LRIEITHDRP DHFSAEGLAR TLKGILGIEE
Thermosphaera_aggre             MPTIRDLERL LGLEDVKKYL PFLKCEIEKD LEYEANHDRP DIFSAEGLAR GLRPFMGLSP
Thermotoga_maritima             M---RWLREF VDWEQIAERL TFSGTSVEDS LDIEITPNRP DCLSIIGVAR ELSALSGRPL
Trichomonas_vaginalis           MPTVARLYEL MGMEQISKLL MNFGLELDDE YKIDCPANRP DLLSVEGLAE NLKCFQGKS-
Vulcanisaeta_distri             MPVISDLEGL LGFEELIKAL NRLKGEVEGD ITFEVTHDRP DLFSVEGIAR ALKGLFRIEV

                                EAKQIIDSRP YALAAVVYDV KLDDDRIKEL IQFQEKLHCT IGRKRKKVAI GIHDLDKIDG
                                WTPGELVTRP YIAAAVVYNV NVDSEFLEEL VQFQEKLHDT VGRRRRKVAI GFHDLAKVKS
                                APKKFVDIRP YIVGAVIRDI EVDDLMIKSM MDFQEKLHIT VGRKRKKLAI GLHDFNKVTP
                                WDPSRVEQRP YIAAAVVYGV NVDELFLEEL IQFQEKLHDS LGRRRAKIAI GFHDLAKLPS
                                IPTQNVKIRP FVVCAVLRGV TFDEARYNSF IDLQDKLHQN ICRRRSLVAI GTHDLDTLQG
                                LKSKTVEVRP RIVGCVVKGI RMTDEVIRSL MEVQEDLHWT IGRNRRKMAI GVHDLSKVYF
                                LPQYSVKANP LYTAKIIKNV TIAP----SP LWMQTKL--- -------MNA GIRPHNNVVD
                                QATDEVVACP HYAGVTVKGV TVKE----SP EWLQNKL--- -------RLI GVRPINNVVD
                                ---------- ---------- ---------- ---------- ---------- ----------
                                LPKAKVDIRP HIVALVARNS KLDDETIKQL IAMQEDLHNG IGRRRKKASI GIHNLDAIKF
                                LRKSYVDIRP HIVCAVVRNV ELSEAELIEF IAMQEDLHWI IGRNRRKTAI GLHDLSAISP
                                IPQRDI-YRP YAYMAIVRNV ELNDEAIRQL FQLQEILHKD YGGDRRLVSI GLYDLDTVKP
                                EPKVGI---- ---GRILREK ELNGLYNYRA IGLKEEIQTN LLLSLRLAQI EGLGKNSIEN
                                LKKQIVKIRP FICCSILRGV PSDDELIKEY MHLQDALTST HGRNRNKASI GLYVYNDLNF
                                LRKQRVKIRP FISCSIVKDV RVDDELIKEY MHLQEALTAT HGRNRSKASI GLYVYDDIDF
                                MAQSKADIRP YVTCIAAKGR DVDDSLLKQL ISMQEDLHAG LGRGAERPP- -MHDINSIAF
                                IPEESIDACP VFYSVKISGL SCRR----SP EYLQAAL--- -------TAL GQKPLNAIVD
                                -KQKYSEGRP YIALAVVRDV VLNEEAIVQI MQLQEKLAST YGRARRKASI GVYDLDKIKP
                                IPKKYISVRP VIVAGILRDI TFTQESYDSF IDLQEKLHAN ICKKRSLVSI GTHDLDTLSG
                                FPKQHVGVRP ICMGAVLRGI TFTEESYKSF IDFQDKLHLT IGKKRSLVAI GTHDLSTLVA
                                QPETPITACP RYLGRVVKGI NVKAP---TP LWMKEKL--- -------RRC GIRSIDAVVD
                                YIDKYVDVRP RIVGCVVRNI RIDDRVLRSM IEVQEDLHWT IGRNRRKMAI GIHDLDKISF
                                RIKLRVDERP YVMSFVARGK PLGN-YYSHI IDYQEKLHET IGKSRKKMAI GIHDLDNISP
                                LFEELAESRP QIVIATIRGI SLDDEDIKEL IQFQEKLHLT VGRKRKKMAI GIHDLDKIPD
                                TYVTEV-ERP YVTGAVIRGV DLDEKGLDSL IQLQEKLHAT MGRKRAKGAI GIHDLTMLKP
                                VEITEV-ERP YVTGAIVRGL DMDEAALESL IQLQEKLHAT MGRKRAKGAI GVHDLTMLKK
                                VDIADV-DRP YVTGAVIRGV DLDADALDSL IQLQEKLHAT MGRKRAKGAI GIHDLAMLKR
                                VSVTVVDERP YVTGAVVRGV DLDDAALDSL IQLQEKLHAT MGRKRAKGAI GIHDLTMLKN
                                APVKIITIRP FAVAAVLRNI KFTKDRYDSF IELQEKLHQN ICRKRALVAI GTHDLDTLSG
                                LPRRVADTRP YVLGAIVWDV DVDEDFLEEL IQFQEKLHVS HGDKRRRVAI GLHDLDKLPG
                                PPRKDI-YRP YAFGAVVKNL ELDDEAIRQL FQLQEKLAIS YGNKREIVSI GLYDLDKLNP
                                PKMDYVEKRP YIAIAAVRNV EMDEYILKEL IEFQERLHTT FGRNRRKVAI GIHDLDKLPS
                                LPNRTVEVRD YVVCAVLHNI RFNERSYNSF IDYQEKLHAG LARRRTLASV GTHDLDKVNT
                                EPRSEVGSRP YALACVVYNV KLDPEYLKEL IQFQEKLHDT IGRKRKKVAI GIHDLEKVKS
                                EPSVEVESRP YALACVIYNV KLSPDYLKEL IQFQEKLHDT IGRRRKKVAI GIHDLEKVEG
                                LPDSTVDIRP FTSCCIVEGI FIDEDGLKDI MDFQEDLHWV LGRDRKKVAI GIHNLDVLTP
                                LKKKYVETRP YIAMALVKGV IVDDYVLESI INLQEKLHWV MGRDRKKVAI GIHDADKVKP
                                LTIRIVEVRP FVTGAIVKDL HFTDESIKSI MHLQEKLHGT FGRRRKKGAI GIHDLSKIKG
                                IQEKTVETRP YVAFALVKNV LMDELVLESM INLQEKLHWA IGRDRKKLAI GIHDFDKVKA
                                LPTSSVDIRP YLGSAVIRNV HMDNAMIESL MGLQESLHWA VGRGRKKVAI GVHDLDKIEG
                                LPAASVDIRP FLGSAVIRNV NLDEEAIESL MALQEALHWA VGRGRGKVAI GVHDLDTVTP
                                LQDEEKDIRP YLACAVIRNV NFNANSIKSL MDLQEDLHWG VGRDRKKVSI GVHDLSNITP
                                LTRVKRDVRP QVVAGVVNDI VMSDELIRSL MELQEKLHLT MGRKRAKVSI GVHDLDHVRA
                                LPEESVDIRP YLGSAIIRDI KFDDESIECL MGLQESLHWA VGRGRAKVAI GVHDLDKVKA
                                LPEERVDVRP IIGCAVVRGL RFTDPFIESL MSLQEDLHWG LGRNRRKVAI GVHDISRVRP
                                LPESSVSIRP FLGCAVVRGV KFTSSSIKSL MDLQEDLHWG LGRNRKKVSI GVHDLKNVQP
                                IPETTVDIRP YVACCMIKNV KIDDNQLRNI MEFQEHLHWV IGRDRKKVAI GIHDLDKVEG
                                SVTSTIDIRP FLGSAVIRGL SLSEEAIQSL MGLQEALHWA IGRGRKKMAI GLHDLDKITP
                                EEVTSVDVRP YIGSAVIRDI QLDNEAIISL MGVQEALHWV VGRGRAKVAI GVHDLDKVTP
                                MPSETVDVRP YLGMAVIEDV QFTDKKLKQV MEFQEDLHWV IGRDRRKVAI GIHDLDRVEP
                                IPKKFVDIRP FIAVCIVKNL EFNEDKVKQI MEFQEDLHWV MGRDRKKVAI GLHNYDVVTP
                                LKRKYVETRP YIAFALVKNV QIDDVVLESI INLQEKLHWT IGRDRKKVAI GIHDANKVEA
                                IFKVHADIRP FVTGIIAKNG NVDDNLIKQL MAMQEDLHFG LGRKRKKSSI GIHDLDKIIF
                                AIKVSVKIRP FVTGIIAKNG RIDDEMIKQL MTMQEDLHFG IGRKRKKSSI GIHDLDKISF
                                AIKSSVKVRP FVTGIVAKNG KIDDKTIKQL MAMQEDLHFG IGRKRKKSSI GIHDLDKIQF
                                IVKKTS-NDR YIMGFTASGH RLGN-LFKHI IEYQERLHET IGKNRKKMAI GIHDLDKIKP
                                DIKYKVDRRG YVVCCVLKNM NINDSVYNNI IEIQEKLHHN LGKKRSVLAI GIHDYDKIKF
                                LPRRVAEERP YIAMAVVRNV RLDEEAIKQM IQLQEKLHET YGRGRRKIAI GFYDVSKIKP
                                LPVKVADERP YISMAVVRDV ALDDEAIRQL IQLQEKLHET YGRGRRKIAI GFYDVSKIKP
                                LPKVYVDIRP YGVYAVVEGL KLDEEALSQL IQLQEKVALT YGRRRREVAI GIFDFDKVKP
                                LPSTRVESRP FIAAGVVYDV YVDGVFLEEL IQFQEKLHET LGRGRRRVAI GIHDLEKVPS
                                IPTSAVTACP RYTARVIRGV KVGD----SP EWLQESL--- -------KAV GIGVVNNVVD
                                ELEKKLNACP LFTFREIRNL KNKP----SP NWLQQLL--- -------KNV GIKTISSLVD
                                RPDKIIDIRP FATAAVLRNI KLNEKSYASF IALQDKLHAN LCRNRSLVAM GTHDLDSIEG
                                -RNKYNMRRP YVAFAIVKDL ELDHESVRQI MQLQEKLATT YGRSRRKASI GVYDLDKFKM
                                EPKSEVKSRP YAVAGIVKDI KLDDESLREL IQFQEKLHIT VGRKRKKVAI GIHDLDKITS
                                EAKTIVDTRP YALAAVVYNA KID---LEEL IQFQEKLHGT IGRKRKKVAI GIHDLRKVDS
                                EAKKIVDTRP YALAAVIYNA KID---LQEL IQFQEKLHST IGRKRKKVAI GIHDLKKIDS
                                EPRVEIKSRP YALAAVVEDI KFDDELLKEL IQFQEKLHIT VGRKRKKIAI GLHDLKKIDS
                                LPEDPISACP TYVGTVIRGV KVGP----SP DWLQQRL--- -------LAA GTRPINNVVD
                                PPQKIVKIRP FVVGAVLRNV TFTQESYDSF IDFQDKLHHN LCRRRRLVAI GTHDLDTIQG
                                APTITVTIRP FVVCAILRDV TFDEERYQSF IELQDQLHRN LCRQRTLVAI GTHDLDEVQG
                                LPKVYVDIRP YGVYAIVEGL NIDEEALRQM INLQEKVALT FGRRRREVAI GIFDFDKVKP
                                LPRVEVEYRP YAFFAVVRGV SLDDEAIRQL MQLQEKVHLT YGRNRRKVSI GLYDLDGIKL
                                IRKKTVSIRP YFSALIAEGS SIGV-HFDEL INYQEILHAS IGKDRSKMAI GIHDLEKTGD
                                LPEERYEERP YAVMAVVRDL ALDDEAIVQM IQLQEKLHDT YGRDRKKVAI GYYDLSKIKP
                                -KKKYAEERP YVALAVVKDL ALDDEAVRQI MQLQEKLAST YGRERRKASI GVYDLDKITP
                                KPQQDVEGCP RYSARIMKGV TVKD----SP LWMKARL--- -------VAA GVRSLNNVVD
                                HPESRVDVRP FLVSAVIRGI TFTDESLKSF IDFQDKLHMN LCRRRTLASI GTHDLDTVEA
                                LPKRIAENRP YIMMGVVHDL RLNDEAIRQM IQLQEKLHAT YGRDRRKMAI GFYDADKIKP

                                KVRYSKFVPL NKEMSVSEVI SEQGKLYGNI SSPAILQEDG QVLSIPPIIN SNKTKIDSTK
                                KRRYSSMVPL GETMSIAEVL REQGVKYGNI SHPAFTEDGG AVLSLPPVIN SELTRVEGTR
                                PFYYVKFIPL GNEMSLKEIL KPKGVEYAHI LYPIILDSQG NVLSFPPIIN GTLTQITETR
                                ASEYRRMKPL GSEMSFREFL LEKGSLYGGL AHPFLL-SGG EVIAAPPVIN SEITRVEGTR
                                PFTYENFVPL KKSFRADELI EMKLKKFLHI IFPVLYDSKR TVLSLPPIIN GAHSAITQTK
                                PLRYKSFVPL DREMTVAEIL EPKGKAYAFI LYPMIVDSKD EVISFPPIIN AEKTRVTETT
                                ITNFV--QPL HYDRSKEVVV RAENEMIVTL EDHLVITNGT KAQAVAGVMG GAESEVQDTK
                                ITNYI--QPL HAGKGNEVIV KPEGTPFVTL ERDLMICNKE EAMCIAGVFG GLDSGSTATT
                                ---------- ---------- ---------- ---------- ---------- ----------
                                PVTYKSFEPL GSSRSIDQIL KEAGRQYGHI LYPVIIDSDG MTLSFPPIIN GNATKVDSCR
                                PFTYKRFVPL KRAMTPREVL SEIGRKHAWL LAPVIVDSRG QVFSMPPIVN ASITELTGRR
                                PFSYVTYRPL GESMTLTDVL KEKGRAYSSL VYPLLIDSEG RVLSFPPILN GEETKITSTR
                                LLNYA--VLF NLSS------ -EKDEEFTIN LGETKVSYKD KLLSFSGIFQ NNESRCKDSK
                                PVFYGRFVPL GVEMDGPTIM TEKGIEFGSI IWPLLFDSNN QVLSLPPIIN SSLGRITETK
                                PVIYAKFVPL GIEMDGPTIL SEKGVEYGSI IWPLLYESSG LVLSLPPIIN SDLGRITETK
                                PLRYTRFVPL HAELTVDEIL EEVGTKYGPL LVPVILDAKG RTVSFPPVIN AARTTVNKTL
                                ITNYV--QPL HSQAQKSLHA AQSAQPLTLL TGSLVVADQH NILGLAGVMG SAASSCSNTT
                                PIYYRKYRPL NREMTLREVL SEKGRLYGYI IYPVLMDSEG TILSLAPILN SDDNKVTNTR
                                PFYYKKFVPL SKEYNAEELF KSHLKKFLPI IYPVIYDSKN VVCSLPPIIN GEHSKIKSTK
                                PFRYVKFEPL KHEMTGNEVI ELKLKEYVPL LYPVFLDSKN IVLSLPPLIN GNHSKITNTH
                                VTNYV--QPM HKDRGG-IVV RKEGETLVLL EDTLVIADHN KALAMGGIFG GEHSGVNETQ
                                PLKYTSFVPL DEEMSVREIL EPKGREYGFI LYPMIIDSKG NAISFPPIIN AEMTRVTKTT
                                PFLFTEFTTY DFHGTAGEIL EDKGKQYHQL IVPVILDSKE DVMSMPPIIN GLKSKIGNTS
                                RKTYKKMRPL FRNMEIREVL KEQGISYGEL SHPAIY-SGN EIISLPPVIN SDITRIEGTK
                                SIKYRRFVPL DEELTPAAVL EPTGREYAAL VYPAIYDELG -LFSFPPVIN GRRTEVTDSR
                                SITYTTFVPL DAEMTPSEVM AETGQTYGDL VVPAIYDAIG -LFSFPPVIN GRRTEVSDSR
                                SLTYTTFVPL DAERTPADVL TPTGETYADL LYPAIYDDIG -LFSFPPVIN GRRTEVTDSR
                                SITYTTFVAL DDELTPAEVL EATGRKYADL VYPAIYDEIG -LFSFPPVIN GRRTEVSDSR
                                PFTYTKFKPL NKEYTACELM NNHLKHYLHI IYPVIYDSNG VVLSMPPIIN GDHSRITNTR
                                KTHYKRFTPL HREMSLREVF NPQGREYSGI AHPVLY-ANG EVISVPPVIN AELTKVEGTR
                                RVEYKRMVPL GEEMTFEEVL EEKGKEYGHL VYPAFV-SEG KIMSLAPILN AEDYKVDNTK
                                KTRYLKMIPL HEVMTIREVL NDQGKLYGDI SHPAIF-SGN EIISLPPVIN SDITRLESTR
                                DFIFARFVPL RRELSGNGLT QRHIGKYVPL IYPVVYDTGQ NVLSLPPIIN SRYSAISDTR
                                KRQYRKFVPL GKEMSVDEVS RYQGKQYSQI SSPAIVDEEG -ILSLPPVIN SERTRVTRTK
                                KIRYATFIPL NREMSVRDVL QPQGKQYGNI SSPAIMDERG -ILSVPPVIN SDRTKITNTK
                                PFNYISFIAL EEEQNLDDIL FKKGKKYSHL IYPLIKDSKG NVLSMPPIIN GELTKLTNSV
                                PFYYKKFVPL NEEMTPREIL EEKGIKYAHL IFPIILDSEG DVLSMPPIIN GELTRVTETR
                                KDYYKKFVPL QEVMTPGEVL EDKGKDYAYV LVPVIYDAEG -LFSFPPIIN SKRTEVTDTH
                                PFTYKKFVPL GEEMTPREII EEKGIKYAHL IFPVIVDLNG EVLSMPPIIN GTLTKVTTSK
                                PFSYITFVPL DVEMTMEEIL APKGKAYARI VFPLITDAKG RVCSFPPIIN GELTRVTDTQ
                                PFRYISFVPL DREMTMEEML APKGRDYAHL VFPLIVDAEN RVLSFPPIIN GELTRVTATK
                                PFRYMKFIPL DEPMSMNQIL EPKGMKFAYI LYPIILDADD NVLSFPPIIN STRTQITNTT
                                PFTYKKFIPL AEKWDLQEIL EEKGIDYAYI LYPLLVDKDG RVLSFPPIIN GTLTTVTETR
                                PFSYIKFVPL DRDMTMEQML KPKGIDYAHL VFPLIVDADD NVLSFPPIIN GELTRVTDTK
                                PFRYIRFVPL DESMSMREIL EPKGVAYRHI LFPLIVDADD NVLSFPPVIN GELTRVRDTT
                                PFRYMEFVPL DEKMSMTDIL EPKGTRFAHL VYPIILDAND NVLSFPPIIN GTLTTVTQTT
                                PFYYKSFIPL EENLTLNEIL EEKGEKYAKL LYPLIVDGNG NIMSMPPIIN SELTKLTKTT
                                PFRYCSFVPL DEPMTMEQML DPKGRAYAHL VYPLIVDAED RVCSFPPIIN GDLTRVTETK
                                PFRYYSFIPL DREMTLTEIM EPKGRDYSHI VMPLIEDANG NVLSFPPIIN GELTRVTSSK
                                PFLYSTFTPL DCEMTPHEIL EPKGVSYAHL LYPLITDKNG DVLSMPPIIN GELTKLTNTR
                                PFYYKAFVPL NEKMTLREIL NETGRKYAHL LYPLILDDDD NVLSMPPIIN AELTKIDNTK
                                PFYYKKFIPL NEEMTPREIL EEKGIKYAHL IFPIILDKNG NVLSMPPIIN GILTKVTETR
                                PLTYTRFIPL NSELTISEIL SDVGKEYGTI LIPLILDSKK QTVSFPPIIN AAVTAVTKTK
                                PLTYTKFIPL HKELSISQIL EDIGKEYGSI IVPVILDSKK QTVSFPPIIN AAITTVTKTR
                                PLVYTKFIPL NKELSITEIL DEVGKDYGSL LMPVIIDANQ NTVSFPPIIN AAVTTVTKTK
                                PFLLKSFETY DFKGSVNEII SPKGIEYGSL VPIVIIDDEN DVLSMPPVIN GKKSIVTDTK
                                PLKYKNFIPL NTNLNGMNLI DLNLKPYLKI IYPIIVDSNE QILSLPPIIN CDHTKISNTK
                                PIYYREYIPL GKPVKVREMY EEQGRRYSGL IPPALVDASG QIMVVIPVLG SECCKITATR
                                PIRYTEYTPL GSPIPIREMY EEQGRKYSQL IPPALVDAAG QIMVVVPVLG SECCKITKTR
                                PIYYRKFVPL GEEMTLEEIL EEKGREYGHL IYPLLVDSEG NVLSMPPIIN SELTRVTETK
                                KNVYRRFTPL HREMSVREIL AEQGRKYGAI SHPVFATEDG VVLSLPPVIN ADVTRVEGTR
                                VTNYV--QPL HLAKEGKIVV RKEKEQLEAI NSTCVIADSS AALAVGGVMG GASSEVTATA
                                VTNYI--QPI HADKGGTAVL QNDSANFYAI GNDLAIKDES GIQGLAGIIG GAKSSCNSTT
                                PFHYRKFVPL NQEFTGDKLI ENNIGRYVHI IFPVIMDSKD RVCSLPPLIN SEHSKISNTR
                                PVYYESFIPL NEEMNLREIL EEKGQIYGHI IYPVIRDSEG KILSLVPIIN SEDTRVTYTK
                                TKYYKKFIPL NKLMTIKEVI EPQGREYGNI SSPAIVEENG DVLSIPPIIN SDKTRIDKTR
                                KTEYKKFVPL YKELTISEIL EEQGKLYGNI SSPAIVQDDG EVLSIPPIIN SNKTRLDNTK
                                KREYRKFIPL YEELTISEVL EEQGKLYGNI SSPAIVQEDG EVLSIPPIIN SDKTKLDSTK
                                KHIYTKFIPL NKEMSVREIL EPQGKEYGNI SMPAIMQDDG QILSLPPVIN SEKTRINKTQ
                                VTNYV--QPL HQDKTLALGV REEGEKLITL EQNLLVTAND QPVAIAGVMG GAATEVDNTQ
                                PFTYDKFVPL DESMDGNRLM ESHLKDFLPI IYPVILDSNN VVCSLPPIIN GDHSKIKTTK
                                PFVYDNFIPL TDEFDGASLM EKHLKPYVPI IYPVVLDSQE TVLSLPPIIN GSKSRITNTK
                                PIYYRKFVPL GEEMTLEEIL EEKGREYGHL IYPLLVDSEG KVLSMPPVIN SETTRVTETK
                                PVRYVRMKPL GIEMTLREVL EPKGVEYGHL VYPLIVDAEG KVVSFPPITN SEDFRVTSTR
                                SIHYTRMQTY DMEGTVDWII KEKGIAYGRL LSVAITDNEG NILSLPPIVN SYRSRIDGTK
                                PIFYRKYTPL GREIRVREMY EDKGRKYASL IPPALVDSEG KIMVVVPVLG SECCKVTSTR
                                PIYYKFFIPL ERRMSLRSAL EKQGQLYGHI IYPVLVDSTG QILSLAPIVN GETSKVDRTR
                                ATNYV--HPV HLNRNKRIVV KKGGERVLLL EGEVLITDGE NVLALGGIMG GMESGVYDTR
                                PFAYTVFVPL TPEVNGRQLY EQQLSKYLPL LWPVVRDAKG RVMSLPPIIN SDLSKITNTR
                                PLTYRRYRPL DREMSGVEVI EEKGRLYGRY AAPILIDSEG RILVIIPVLG SEDFKVTKTR

                                NLFIDVTGTN FAVTLDLLVS NFAEGGSKIG TVKVSPLLIV VKDINKRLGL SLSEEIAYVR
                                DLLIDVTGTD LSVVLDIITL NLAERRGTIG FVRVVPVLKS LDYVNRVLGT DLTDEVTSLL
                                NIFIDITGTD LTLVLNILAC SFADRGASIE RVEVIPKLEE VEYIAKILGK KLSEEILSLQ
                                DLFIDVTGTS ALVTLDIIVA SLAEREARVG RVRLEPLLSK LDTVSKALGV DLTEEAAHLR
                                NVFIECTATD LKAVLNTMVT TFSEARFEIE PVEVTPDLAE VPFITDSIGV SLKEQVTLLT
                                DLFIDVTGFD -NVAIAILAC MLADRGGRIE SVEVVPNLDE VDEVNSLLGL SLSEEIKSLE
                                TILLEAAGID PRVAAERAAQ LIHLGG--EV LAGTVLTIEH VSKVSSVLGL TISEELIIYK
                                DVFIESAGID PGVCLKLAAL MVKEGG--TI SSEIKAVPQE LSKVNSLIGK VIPETIKIVT
                                ---------- ---------- ---------- ---------- ---------- ----------
                                NLFVEVTATD QAAVLAIIAV TLYDAGFEIR TVAVGPQMKS ADYINSILGL TLDRQVVCLK
                                DIFIDVTGTD WKVALNILAE AFADAGGVVQ RVRVVPDTRM LDLVKRLTGL QLSREATLLR
                                NVLIDVTGIE PLMVLNIMVT SVAERSRNIE SIEVTPSLKN VKDVEDLLGI RLENTVIVLT
                                IIIIEANGSE PKLGMDFLLG IFEQ----IP NLVIYTDKEP ISGISDIIGQ NVDDEVLILK
                                NIFVEVTGTH LTVALNIITA SLAERGGKIE SVTVVPNFNK IPDINSLIGL NMTKQIVALE
                                NLFLEVTGTH LTVALNIMTA SLADRGGKIE SVSVVPDFTT ISDINALTGL DLSAEIIALR
                                GLFVDVTGTD KVIVLSVIAL TLQGAGFTLY SVRVSPLFRR LDLVNSTLGL DLKTAIVALR
                                EIILEAAGVD PGVVLHAAIH MIQSPD--AQ ISPIQDSFSS VRTIKRLLDI ELSAEIVKLS
                                NILIDSTGLN PIVMVTIMAV NIAERSKNIE VVGVEPRRTS VNDVSRLIGV DISEDAVYLS
                                NVFIEVTAND RKAVLNTMLT MFSEKQFTME QVEVIPQIQN AQYINKSAGI NITNDMVLLK
                                DVFIDITGMD KKVALQTVVT CFSLSTFEIE TVEVVPTLEK VSYLNQSLGL ELKEEITLLH
                                NVLLECAGVD PLQAMERATR LLIDGG---E AGPVIEAPKT LRKLDRLIGH HIAEQVTILR
                                NLFIDVTGFD -NVALRILAA MFADRGGKLE SVEIIPDMSE VKEIYSLLGF KLSEEIKALG
                                KLFFDITGTD YAVAFYLFAY EMAYIGYEVL IPD--INYDE ITEVTKLMG- -LEENTVLLR
                                NLLIDITGND FTITLNLITS VLNENHGSIG KVEIVPTLER IEYIIKNLGF ELSNDITLLE
                                ELFVELTGTD QTIMCAIVCY ALSARGATIE EVEVEPDFER VSRIEGMLGM AFEETVICFE
                                DLFIEMTGTN QTIMCNIVCY ALAARGGQVE KVDVSPDFST VTRIESILGV SLDREVVYAE
                                ELFVELTGTD QTIMCAIICY ALDARGATIE DVTVDPDFAH VSRIETLLGV EFTEAVVLAE
                                DLLVELTGTD QTIMCNIICY ALAARGATIE EVEVQPDFEH VSRIETVLGV ELEDEVILFE
                                NIFIECTGTD FKAVLDIIVT MFSEENFTVE AAEVVPELAM VRLINKKVGI RETENLALLT
                                HLFIDVTGPE LIVILAILAT NLAERSRTIG LVRVEPGLER LRTVERVIGL KLSNEVAKLE
                                NVFVDVTGTV PVMVLDVMVT SLAERSPRLQ RVEVIPRLKR LDAIKRVAGF EL-EDVELLR
                                NILIDVTGID IAIVLNAIIH SLVFYGGSII GARIIPDLTS VDYASMWLGI --EKEIIALT
                                NIFIECTAPD HKALVNQLVC AFSAEDFTVE AVQVNPTMET MSRLNSIIGI EMKAECALLK
                                SLLLDVTGTN LSVTMDLIAT GLAELGAEIG IVKIEPVLRY ARDIRERLGI NLSDQVVLLR
                                SLLIDVTGTN FSVTMDLLAT ALAELGGIIG RVKVRPVLRP FSDVNKRLGI HVSDEAILIR
                                NVLIDVTGTD EAVALNIIAT SFAEAGGKIK TIDMVPDLSN VNTAEKILGV DLDNAVVMLE
                                NLLIDVTGTD KAVTLNIIVT ALAERKGKIH AVEVIPNLKE TTYINKVLGA NLTGTIIYLR
                                ELLIELTGED LTIMLNIALY ALYLRGAKIY GLKVEPNLER IGEINTVLGL DLTMQAKLLL
                                NLLIDITGTE KAVTLNIIVC ALAERRGTIV SVDV-PDLTM ISSINKKLGL NLNGEIIAVK
                                NILLDVTGIE PAVAVKILCA AFVEMGAEIE SVEI-PDLRT VSECSKLTGI PMTSQMTLLM
                                NILLDCTGTD RAVAVNIICT ALIEAGATVE TVTV-PTLAV VSECSRLLGL SLTQEMALLR
                                DLFIDVTGLS -SVALNVLVT ALAERGGSVE SVKIIPDLEE LEEINSLIGT ELSDEILQLQ
                                NVFIDVTGTD HAVALNIVAT AMAERGGKVR SVVVDPDLET LKDANAWLGT DLSQQTAALE
                                NILLDCTGTD EAVAVKIICT AMAEAGGRIE TVNV-PDLSR VDECNKLLGL SLTAEMALLE
                                DLFIDVTGTD -VVALNIVVT ALAERGGRIE GVRMIPDLST VTEANSLIGF NLSEELACLR
                                DLFIDVTGLG -AVALNIVVT ALAERGGQIE FVRVIPDLEL LTEVKALMGM DLTEEIVQLE
                                NLFIDVTGTD IAVALNIIAA NLSENGATIE TIEVNPDFED VHTAQEYIGI DLTDKIVTLE
                                NILLDTTGTD QAVTVKIVCA ALVEAGGTVE SVTI-PDLST VSEGNKLLGL SLTPEMALLE
                                NLLLDVTGTD EAVALRVLCT TLITAGGRCE SVTV-PDLSN INSCNKLLGT SFSDEIAILK
                                RILVDVTGTD DAVTLNIICT SFAEAGGRIG SVRVKPDLTR VSEASRITGL ELSDEVMLLM
                                NVLIDVTGTD FAVTVNILST SFAESGGKIE TVEIIPDLTL LNNVKKIIGH DISDEIKSLL
                                NLLIDVTGTD KAVTLNIIVT ALADRGGTIF KAEVIPNLEE TTFINKTLGL NLNGEIICLR
                                NLFVEVTGIN KDAMLSVVAT ILQTAGFTLY STKILPKLEL INLINQTLGL DLSSQIISLK
                                NLFVEVTGIN KDAMLSIVAT ILQTAGFSLI STKISPKLES VNLINQMLGT NLTSQIISLK
                                NLFVEVTGIN KDAMLSVVAT ILQSAGFSLE TVTISPKLAT VSLINQTLGL DLKPKIISLK
                                NLFFDITGSD FAVALMLFMY EMHYLNYKVS YADFPLKYDK LNIIKRYLGI SIGENTISLR
                                NVFIECTAID RKAALNILCS MLSEVPYSIQ SFVVIPIFET CNYVRKLSGI HITHEVNLLK
                                DVLIDVTGTD HAVALSILIY SLLERSGSVE IVEGGYSHEY VDAVSEFLGV KIAEDFIYIK
                                AVLIDVTGTD LAVAMSVLIY ALIERGRSVE IVEGGYVHRK VSDVENLLGM RMREEFEYLG
                                NVFVDVTGWD LKVALNVIVT ALAERGGKIK RVKVIPDLTE VSYIRKLSGL ELSEEIKLLE
                                HLLIDVTGTS WAVVLNVLVY TLAERSRSVG IVRLVPVWST ASRIVAWLGA RLESDVVALE
                                DIVLEAARVD PGIASRRACQ LITEGG--SV APGVIEIPAL LRRVAALLGL EIEAELDILR
                                NVILEAANID RFTALNIATN LILSGN--CE VSEVVQEPQD FSFLEKITGI KLSQEIEILN
                                NILIDITATD KKAVLNILTT MFSRDEFTVE PVEIVPNFND VSYINSCLGL DQSDEIACLK
                                NVLIDSTGLD PTVLVTIMAT SIAERSTSIV FVDTIPRDKE LHDVEKILGI KIDKNILYLN
                                NIFIDVTGTS FAVTLDILVT DLAEMGGKIE LLNFIPLLRS VSYISKNLGI NLSNEIEYLR
                                DFFIDVTGTS FAVTLDIIVS NLAEAGGTIG RVKVLPLFLN VRYVKKILGI KTSEEICHVM
                                DLFIDVTGTS FAVTLDIIVS NLAEAGGTIG RVKVIPLLIN VRYANKILGI KISEEICHIT
                                SLFIDVTGTS LTVTLDVIVT NLAEMGGKIG RIKVIPLLQK ITYINKILGT NLNNEIIYLK
                                NIVLETAGVN RELALHRAIA LMTEGG--TV VRQGKQDRGN LRRLQQLLGI NITEDVEILT
                                NVFIESTATD YRAALNCLVA AFSEAEYTVE EVEIHPQFTQ TKHLNSVGTI NVTEQACLLE
                                NVFIECTATD LKAVLDTVVA MFSEAIFSVE PVTVNPQMYT TSFVNSLIGI NVDESMALCN
                                NVFVDITGWD LKVALNVVVT ALAERGGKIK SVKVVPDLTE VEYIRKLAGL ELSGEIKLLE
                                DVLIDVTSTD PAGIISLFAH AVAVRGGEVR PLRLKPRMEV YDMNRDLLGL DLGEETVLLR
                                KFFVDITGTD LSVAHHLMSN FFSSLKYRIR TPSIDRAFDR PASIERYLGE KMDEETIHLR
                                DVLIDVTGPQ LPLILSILVY SLLERSKSVE LVKINTRLEY VDQVGEMLGI DLSEEYRLLR
                                NILIDSTSIS KTALVTIMAL NIAERSSSVE VVEVVPSIEE LNEINELLGT QLKDEIALLK
                                DLVLEVAGVD PDVVSLRLAE LIQKGG--YV LRKFWRKIEM LRRIEKILGT KV-EEPGILR
                                NVFIECTATD LRAAVILLCT AFSIDDYSLE QVKVQPTFDD VDYIHTITSV DLTDKIILLH
                                NVLIDVTATD LLAILAVLVY NLLERSSSVE IVNVNPVLNK LPFVNDYLGL NLSDDIIYLL

                                MMRMDADIEV IVPQYRIDIM TYVDIAEDVA MAYGYKSFPQ YGEAFRGLAI GGGFQEIFTF
                                KMRHSAGVKV TIPPFRYDII SEIDLVEDIA MALGYDSPSK YGSAARDIMA GLGFTEVMSY
                                RMRFDVRIKV TVPPYRMDIL HPVDIIEDIA KGLTFQYFSL PGSVVRKIML GLGFSEVTTL
                                RMRHNAGVNV RVPPFRVDIL GEVDLVEDIA ISIGYEALRW PGSAVKDLLV GLGFTEVLQL
                                RMQLQASIKV HVPPSRSDVL HPCDVMEDVA IAYGFNNIRK PIKLLRIEIA MCVYTEVVTW
                                KMRFSCELKV GIPPYRADIM HEWDVIEDVA IGYGYENIEI PGRLAKEIMI GLGFTEVITF
                                RLGFTVDLVV TVPSRRGDIT IEEDLIEEAA RLYGYDNITL PGGKVRRFLE GAGLSQAITY
                                SLEMKIDLTL AVPPYRVDVQ RDCDVIEDIL RIYGYNNVTL NGELVAEQLV GCGFNEILNN
                                ---------- ---------- ---------- ---------- ---------- ----------
                                KSRLDAKIAC TVPRYRTDIS HPIDIAEEVA IGYGIFNIVF PGQAIRETLT GLGMLESLSF
                                RMGMEPKLRV LYPRHRADIL HPVDLVEDIA IAYGYNNMVA PGSKVAETML GLGFTEVHNL
                                RMGLKADIDV LAPPYRIDVH SYVDVIEDVA IGLGYNNLNL PGIVIRDLLL GMGLQEVVNF
                                KLGFELGINV KAPLHRPDIK NLSDICEEVV RIIGIDNIKG LNRNLRKRAV ASGYFESLHY
                                RMGYGADVQV MIPKFRMDIL HPVDIIEDVA IGYGFDRLRM PGKKVRDLMV GMGYQEIMNY
                                KMGYGAKVRV EIPGYRVDIL HPVDVMEDIA MGYGFDRIAM PGKKVRDLMV GVGYQEVMNY
                                KSRLDAKIEC TIPRHRFDIL GEMDLVEDAA LGYGMDKLRL PGMSARGIMT GLGYTEILNS
                                SLGFQTQVRV EVPSYRHDIQ EETDLVEEIC RTTPFVQKKI L--ELTAFLA NGGLQQFFTY
                                LHYYTVRLTV EAPIYRLDAR SWVDVAEDIA ISHGYDAISL PGKRVRDILV GLGFIEIANY
                                RMSLQSEIIV DVPVTRSDIM HACDIMEDVA IGYGYDNLEI PGRLLANEIA LAGFTEIMTF
                                KMGIQY-GEA IIPPMRTDVM HPCDIMEDLA ISYGFNNLSN TGKLLADEIA YAGYTEVITF
                                RLGCEVDWQA VAPSWRFDME IEEDLVEEVA RVYGYNNIEP VGTRVKTLLN DKGYQEVITY
                                RMRYGFEIKV FVPPYRADIM HEWDIIEDIA IGYGYDRITY PGRLVREIMI GLGFTEVITF
                                KMGYRCGYRV NVPGNRIDVM GPVDIIEDIA KAYGYWRIKP LGVIIKGILT SINYQEVRSF
                                KMRFKVDINV IVPEYRMDIL HKVDLVEDIA MAYGYNSIDF KGRIIREVST GLGFQEILGF
                                RAGLSAESDV EIPPYRVDVL HPVDLIDDVG RAYGFDALTY PGGATRNVLC GLGFEDTLNF
                                RAGLDADVDV EVPPYRVDVI HPLDIIDDIG RALGFNSLTY PGGAARDALV GLGFEDLLNF
                                RAGLDA-DDV EIPPYRVDVR HPVDVVDDLG RAYDFNDLRY PGGSVRQALV GLGFEDLLNF
                                RSGLDAETEV SIPPYRVDVL HPLDLVDDVG RAYGFNELRY PGQAVRTSLV GLGFEDLLNF
                                RMYLKSGIEI EIPPTRADII HACDIVEDAA IAYGYNNITL PANLLRHDMA AAGFTEALTF
                                AMRFGVDVDV LVPRFRIDIM HEVDLAEEVA LAIGFDALEK PGGEARKLLA GHGYVEVKTY
                                KMGLFV--WA VAPPYRIDVF SEVDLAEDAL SAYGYNKVEA LGSYLARILT SMGLEEVFNF
                                RMGYIVTIDV LVPPYRADIL HQVDIVEDIA IGIGYDALEA IYGIVRDVLI GLGYTEINTL
                                KMMYTISVTV TVPPMRTDVI GVADVMEDVA IAYGYDNIVE CVTLLRTEMA CAGYTELLTL
                                KMRMEADVVV NVPPYRVDIM NYTDIAEDVG MAYGYENFEK SGHKLRISLV GAGFVEVYSL
                                MMRMEVDLAV IVPPYRVDIM NYTDVAEDIA MAYGYDRFES GGSKLRTLLV GAGFQEVYTL
                                RVRLGAEVAC EVPAYRIDIL HEVDIIENIA IGHCIKKIEL PAYRVREIMI GMGFYEVMSL
                                RCRLDANIKV FIPAYRVDIF GEIDIAEEVA IAYGYNKFEY PGEFIREIMV GFGFYEVINL
                                RMGNGIDLVV EIPPYRTDII QLRDIVDDVG RVYGFNNMVY PGQAVREVMI GLGCQDTLNF
                                KSGMDAGLIV KIPAYRNDIL HNVDLKEEIA INYGYEKFKL PGSAMSDLMI GLGFYEVMNL
                                KMRFGADVSV DIPCYRADIM HDHDVYEDAA IAYGYDKISL PGKLVRNIMV GLSYIENTPF
                                RMRFDASVRI LVPCYRSDIL HDWDIFEDVA IAYGIENFAL PAQAVRSVMT GLGYLEAIPF
                                RMRYGAKIEV KVPPYRADIL HNYDIVEDIA IGYGYDNIEF PGSNICEIMT GLGYSEVMSF
                                KMGYGADVKA LVPATRLDML HPVDLMEDVA KGYGYEKFSL PGSVVRNLMI GYGFLEVTTL
                                KMRFGASVKV TVPCYRSDIL HDWDIYEDVA IAYGYENVEL PGKTIREIMA GLGYMEIMPF
                                RMRFGADVEV LVPAYRADIM HTWDIIEDAA KSYGYENLEM PGREVRDLMV GLGYLEVMPF
                                RMRFGAEVEV KVPAYRADIL HNYDLVEDIA KGYGYENIKV PGKSVNEIMV GLGYYEVMPF
                                KTRFNAEVRV TVPRYRIDIL HEVDIIENIA LGYGFNELQL PANILEQVMI GLSFTEIKSL
                                KMRFKADIRV EVPCYRADIM HDWDIFEDVA VAYGYENFTL PGEAVREILT GLGYHEVMPF
                                KMRYGASVSI RIPCYRADIM HEWDVYEDVA IGAGFGNLEL PGCAIRDICS GLGYLEVMPF
                                KARMDADVVA VIPAYRVDIL HEVDLVENIA VQHCIGRIEL PAESIREVMV GLGFQEVMSL
                                KARMDVDLKV YIPAYRVDIL HEVDIIENVA IQYRFNNIRL PGEVLRKIMV GLGFQEIMSL
                                KGRMDAGLKV FIPAYRVDIL HEVDFAEEVA INYGYDKFEY PGEFIREVMI GLGFYEVVNL
                                KSRLDAKIIC SVPAYRFDIF GPMDLVEEVS LGYGIQNLIL SGQSLSLIMV GLGYTEALNS
                                KSRLDAKIIC TIPPYRFDIF GPMDLVEEVA LGYGIQNLIL SGQSLSLIMI GLGYTEVLNS
                                KSRLDAKIVC TIPAYRFDIF GPMDLVEEVA LGYGIQNLTL SGQSLNQTMI GLGYLEALNS
                                RMGYRAYYNV LVPGNRIDVM GDVDIIEDIA KAYGYNNINV PARIIRDIMI SSGFQEIMTF
                                RMMLSCNFKV TIPFYRSDIM HCCDIIEDIA IAYGYGNIEP PCKLFRNVLV ECGYTEVMTN
                                KARFDY--AV IIPPYRINVL SWVDVAEDVA IVMGYNQMEV PGREVRKSML SMGFTELNNY
                                KARLGY--EA VAPPYRINML SWVDVAEEVA IVLGYNNLET PGRELRKTLL AMGFAEVNNY
                                RMMYEVNAKV KYPAFRDDIM HTRDVLEDVL IAYGYNNIEE PGRAIRDLMV GFGLQEVMTF
                                RMRHNAGYTV EAAPYRVDVS TWVDVAEDVA IGIGYDRVQA PGSSIRVILA GYGFQEVYSF
                                SLGCEVDLQC VPPSWRHDLT REVDLIEEVA RIHGYDQIDS PSSRIRGVLT AAGISEAMTP
                                KLGFITDIKV IAPSWRHDIN ILEDIAEEIV RIYGYDKIIK LNNSFKRILA SKGYDEVVTN
                                KMSLHADLHV DIPVTRPDIL HACDIMEDAA VGYGFNNLKL SAKIFRVASS QATWVEVLPL
                                KMGHETNIKI VTPPYRIDIK SWIDIVEDIA MAIGYDIIKL PGRLIRKILV GYGYTEITSY
                                MARFDTDVEV TVPPYRVDIL SQIDLVEEIA MTIGYDKLKD YGKTLRDLSI GAGFSEIFTF
                                RMRMNCGIRV TVPQYRVDIL NEIDVVEDIA MSIGYNNLSK YGSKIRELGI GAGYVEISNF
                                RMRMNCGIRV TVPQYRVDII NEIDIVEDIA MSIGYNNLSK YGSKMRELSI GAGFVEVFNF
                                MARFDVKIEV IIPPYRNDIL SQIDITEEVA ITYGYNNLTP YGSVLRDLSV GGGFTEIFTF
                                DLGCGLDWAV TVPSYRRDIE REIDLIEEVA RLYGYDHFQL PGGALREACR GVGLTEVVHY
                                RMSLTADIEV AVPITRTDIL QECDIIEDVC IAYGFKNIVL PGKLIREEIA AAGYKEGLNF
                                KIQLGPELEV TVPPTRSDIL HAVDIAEDIG IAYGYNNITI PGGLLREEIG RAGYIEVLTH
                                RMMYEVRAKL RYPAFRDDIM HARDVLEDVL IAYGYNEIEE PGRAVRELMV GFGLQEVMTF
                                AMRMDAGVAV RYPYFRVDIL HPVDIAEEVA MGYGYERIAV IGRALREGMV GLGFVEVNNY
                                RMGYVAPIAV YVPGYRVDVM GEADIIEDIL KSKGIENIKQ IGELARDTMI GLGFQEVMTF
                                RARHDL--SV LVAPYRINLI SWVDIAEDIA IMKGYGNIVP PGRDARRALL SLGFQEVMNG
                                YHYYEIKLKV RIPLFRLDVK SWVDVAEDVS ISLGYHVLSL PGRKMRDVLI GMGYTEVSNY
                                RLEFQVDYEV LVPTFRPDVE REIDLIEEIG RIYGYEKVKV IRGEISQFMK GMGFDEVVTF
                                KMQLKGGLRV TVPPTRSDVL HPCDIAEDVA IAYGYNAIEN RGRRLSKEFA AALWDQILTF
                                MSRHDVELLV KVAPYRFNVL HVVDLVEDVA VAYGYENIEL PGVLIRDLMV GLGFQEVLNY

                                VLNKKIQNPI TVAVRNSLIW NMLKFLANQF PIKVFEVGDV VVRACLAIMV SYEELQSVVH
                                ILTSELKNPV QEALRPSLVP QLLQLMFNVK PVNIFEIGKT VKKLAAATMV SYEDIQAVAY
                                TITSEIENPI TETLRSWLIP SLMEILRNKL PQKIFEIGYV I-HLALLYIA NFTLSKSYAE
                                VLTSEVLNPV QQVLRPTLLI TLLQTLRNQK PVKVFEAGNA VYKLALGVLA GFEDVQAPLY
                                LLCSIVGNPR SAAMRRALMP GLLKTVGNNK PIKIFEISDV VMHLAALYCS GFELIHGLVD
                                TLTNPVMHPL TTILRTSLLP KLLELLSNKM PQMVFEVGDV VVHLAACITA NFSEIRSYVQ
                                SLTNVLALPM SEILRHSLVP NLLDSVSNLD SVALYEVGSV FLRVAGAVTV DFFVVKGIVE
                                SLTRMLLNPL SACMRQTLLF GGLESIANAA DLKFFEFGNC YYHLGLWVTS SVYELKAYVE
                                ---------- ---------- ---------- ---------- ---------- ----------
                                SLTSSVDGSK SIILRDSLIP SLLQSLSNVY PQRLFEIGKT FRNVGAVIAA GYTEIRSAMQ
                                MLTNTLANPA TRMVRTSLIP SLLATLANTY PQRIFELGDI IHKLAAAIAA GYSEAKSVLD
                                NLTSKLSNPK IRALRSSLIP SLLLTVKNQG KLEAFEVGDV IERIGILLMY TLTDGLSIVK
                                VLDNKLINPI TATLRTTLLN HLLNAASNAK IIKLFELGAV FNKISNKAKV QFYDFLLDIK
                                IMSSTTGNPK SRVLRNSLLP VVLEFASNQY PQKIYEVGDV AISVCGLVTV NITNLMTEIG
                                IMSSTTGNPK SRVLRNSLLP VLLDFAANQY PQKLFEVGDI AITVSGVLIV NITELATDIG
                                SLTSSVSDSK SLILRDSLLP GVIDSLANIY PQRLFEIGTV FGSLCAASSA GFTEIKSTLQ
                                SLLD----PV QNKLRDSLLP GMLKSAANLP YVYAFEIGNV YSRVAILLSL SFYTIKGWVE
                                MMTSVVENPK SDAIRSWLTP GIIEAIINKA RLAVFEIGDV VLRIGIAVSA TLTDGLAVVR
                                VLCQKISNAV SEEVRTNLVS TLLKSVSNKL PLKMFEISDV SIMLGAIYCA KIEVIHGLLD
                                VLMSKLKDSK TLTARKSLLS GMMKCLYNKM PIRMFEVGDT VSQVCALVCG LMEEIHGLLD
                                SFVDLLPSPI SVAMRLSLWT GLLATVVNQN RVRIFESGLR FVMLAGVICV DFYDLKGDLE
                                TLTNPVMHPL TEIIRTDILP KLLEVLANKM PQKVFEVGDV VVRLAACVTA NFSEIRSYVQ
                                ILNSIITNPK SLVIRDKLYP GIISLLANKL PLKIFEIGQV VVHLCVLYNA AYSDIYAVLE
                                ILSGRVKNPV TEIIRPSIIP SLLYAIKSQL PIKIFEIGEC GYKAGYAIVA SFEEMQSHIY
                                HLINTIREPY SEMVRTWALP SLLILLENTY PQDLAEVGFA AETVAGVLAA SYEDAKGRLQ
                                HMTNTIQEPY SEILRTWALP SIMMVLENTY PQDLAEIGLA AGTVAAALAA SYEDAKARLQ
                                NMTSTIAEPY SQILRTWALP SLAMVLENTY PQDLAEVGFA AHTVAAVLAA SYEDAKARLQ
                                HMISSITEPY SEMLRTWVLP SLTMVLENTY PQDLAEIGHV AHHVAAVLAA TYEDAKARLA
                                ALCSHISNPK TAVARTTLLP GLLKTIANRL PLKLFEISDI VIHLCAVYYP GFEIIHGLLD
                                TLVSKIANPV SVCVRATMLP NLLRIAANQI PLRIFELGEV VEKLAILYMA GYEDIQAVVY
                                ALIDKVLNPR LKALRPSLVP SLLLAVKNQS RVEVFEVGPV VLRVGVAVAV TLTDVGAVLK
                                TILPRIVNPI SSAIRNSMVA SILLVLRSQL PIKIFEVGEV VTRCVFALMI RFEEIHADLF
                                SLCSHIANPQ TMVCRPSLLP GILKTLANKL PQRFFECADV VLHLAAAHCS GFESIHGLTE
                                NLIKKISNPI SISIRNSLAW NSLLFLSNQF PVRIFEIGDV VRMLSVAIMV SYEMLQAPIH
                                VLTKNIANPI SVSVRNSLLW NSLVFLSNQF PVRIFEIGDV VNRLSMAIMV SYEMLQAPLH
                                MLTSMVSQPI SQMIRKSLIN GLMEFLENKL PQKIFEVGDV AYKIACAVTA NFTEIKSITD
                                MLSNEVLKPA SIIVRKSILP LLMETLRNKL PQKIFEIGDC VVKIAGVIVT NFNEIKSYVE
                                ILIGELSNPY TDIMRTWIAP SLMIVLSNLY PQNILEVGTT AHHVACALCA GFNEIKTKLQ
                                TLSNEVLKPA SIVLRTSILP LLLETLYNKL PQKIFEIGDC VIKIAGAITT NFNEIKSSTG
                                TLTSHVLHPI SEIIRTDILP LLMESLSNRL PQKIFACGDV VEKMAAASIA DFSEIYAVMD
                                TLTNRLLHPI SEVVRTDLLP LLMEMLLNKL PQRLFAVGDV VEKVAAVSIA DFSEAYAAAD
                                TLSNYVMHPI SEMVRTTILP NLMEILSNQL PQSIFEFGDV VINLAAVSIV NFTDIREIVD
                                TLTSEVLNPI SECLRVSLLP SLMVVLRNKL PQRLFEVGDV LAHLAAVSIA SFTEIKSLVE
                                TLSNSLMHPI SELVRTDILP LLMETLKNQL PQRLFAAGDV VEKAAAVIMA DFTEIYSAAD
                                TLTNRVMHPI SEIIRTAVLP GLMEILSNQL PQRLFAVGDV VIHLSAVSIA GFAEISSLVS
                                TLTSYVLHPI SEMIRTTVLP NLLEILSNQL PQKIFEFGEV VSHVAAVSIA NFTEVYEVVD
                                MLTSTVAQPI TQMIRKSLIN SLLEFLENKL PQKIFEIGDV AYKLAAAQIA NFTTIKSIVE
                                TLTSHLLHPI TEIVRTDLLP LLLELLQNRL PQRIFCTGDV VEKAAAVSCA DFSEAYAAAD
                                TLSNHVLHPI SELVRTDLLP LLLDLLRNKL PQRIFHTGDV VSKLALASTA DFSEAYATTD
                                MLTSEVAQPI SQMIRKSLLN GLLEFFENKL PQKIFEVGDV VYKLACAVTA GFTEIKSLAA
                                MLTNQVSQPI SEMIRKSLLG NLMEFLRNRL PQKIFEVGEA VYKLAGAVMT NFTEIKSIVA
                                TLSNEVLKPA SVVVRTSILP LLLETLRNKL PQRIFEIGDC VVKIAGAVIA NFNEIKSYVE
                                SLTSSVLDSK SQILRDSILP GLLENLSNIY PQKLFETGTV FSNLAGISAA TFTEIKSILQ
                                SLTSSVLDSK SQILRDSIIP ELLENLSNIY PQKIFETGSV FSSFAVISAA SFTEIKSILQ
                                SLTSSVLDSK SQILRDSILP GLLENLSNIY PQKLFETGTV FSNLSGISAA NFTEIKSVLQ
                                VLSSKIENPK SIVIRDRLYL NFLNFLNNKL PQKIFEIGNV ISHLCAMICT DYTSIYKILR
                                ALLSQIKNSK TSIIRTSLIV NLLKFVSNKL PLRFFEIGDV SYYLSIIFSA GLEELHGVLE
                                VLTDRVANPI SETIRCSIIT QLISAASLK- -TKIFEVGEV VRALAFLISA TLTDGLSVVK
                                VLTSTVLNPI SETVRCSIIP QLIATAATR- -VKLFEVGDV VRTLTLLISA TLTDGLSVVK
                                NLTSEIANPI SSALRKWLLP SLMEFLSNTY PQRIFEVGLA TLKLAVALAY TFTNAKEILD
                                TLTSRVANPV SRCLRASITP QLLELAANQV PLRIFEMGDV ALHLAILLMV GYEDIQSYVW
                                SVVTQTRTSM LETLRRSLIP SLLQSRANWL VADLFEIAHV YLHIGLI--E DFFALKGTIE
                                SFMSFLLNPM SIYMRPTVLP NLISIVSNLK DMAFFEVGPS FVYLTAIISY DIFDIKGDLE
                                TLCSKLANPK TLVVRTTLLP GILKTVKNRL PIKVFETGDV VFHWAAIYVS GFEIIQGLLG
                                MMSNTVLNPK MDGLRRWLTP GLLEVIVNKS SMKIFEIGDV AIRVGIAITA TLTDGLAIVS
                                ILSNSIVNPV TVAVRNSLIP TLLNFLKNQM PVYVFEIGDV VIRAVYGIMV NYEDLQSRVH
                                VLIKKILNPV TDAVRNSLIP GLLDFLSNQF PIRVFETGDV VVRAAYAIMV SYEDIQAPIH
                                VLIKKILNPI SEAVRNSLIP ILLDFLSNQF PIRIFETGDV VIRAAYAIMV SYEDVQAPIH
                                TLISKILNPI TVSVRNSLLP SILIFLSNQM PIRVFEIGDV VINAAYAIMV SFEELQAPLH
                                SLVKMLANPL FAALRTNLLD GLITAFANQG ALNAFEVGRV FWHLAGICGM SWYDAKGLLE
                                VLVSIIDNPK TEVGRTTLLP GCLKWLSNKI PISMFEVGDV ILRLCAIYTS ELEVVHGLLD
                                GLCSSLSNPA NVVVRTTLLP GLLKTLQNKF TFKLFEISDV VLRVCATYAS GFEVIHGLVD
                                NLTNEIENPI SPALRNWLIP SLLDFLSNTY PQKLFEVGKA TLKLAVALAV TFTEAKEILE
                                MMTSEVENPR HEALRTWIVP QLLRLMSSKY PQRVFEAGDV AIRLAFAVAV TLTDGLAALK
                                VLSPRIQNPK SEVIRDKIYP DLLDLIANKL PQRIFEIGDK IVALSCVIAS EFSTAKSYMQ
                                VLTHRVVNPV SEAVRSSLLP GLLSVVSLK- -VKLFEIGDV VAAVAAAIGV TITDGIAVFR
                                IMSNLVSNPK SEGLRVWLTP GLLDAVANSA VIKIFEIGDV ILRLGAAISA TLTDGLSLIA
                                SFVDALSNPI ASVMRTSQFY SLIQVLANFR DLKLFEIGKI YFTLSAMSCV SFYTIKGVLD
                                SLCSVLKNAK TIIVRTSLLG GLLKVNKNLL PLRLFECSDV VLRLAATICS RFQDLHGLLE
                                MMSNEVENPK SEVIRDYIWP QLMEVAANKG GLKIFEVGYV VSVLSYLISI TLTDGLSVLK

                                QILYLGKEYY FIKGRSAKIL FDNNVVGEIG EISPEILEKF NIENPVVIAE IYLEKLC---
                                AFIRFGLKAW LLAGRSASLL ANGHEIGVIG EINPVILDKL NVTYPVAVFE LSLTELLKDI
                                AILRLGIEIS FISGRAAGIY -KGDEIGFFG EIHPEVLENF ELGYPTIAME LNLSKIKYTL
                                AVLRMGVDVM FMEGRTAAVK VGGERLGYIG EVKPEVLEAF GLEYPVAAAE ISLEVLAKDI
                                RIMEMAIPVE FLPGRQASII VRGKHIGNFG IVHPEVLNNF DIPDPCSYLE LDIEAILEQL
                                AVMRLDLTVA FIDGRRAEIV VDGKAVGVFG EVHPEVLEGF ELTMPVSAFE IDLSAFFIEL
                                GLLDLNVLFQ LHPGRTANIL LNGSLIGFIG QVHPSLEKEL DIK-ETYVFE LDLHALL---
                                NILKLGLDVI FATALSVH-T KGGKRLASFG VVTKKLLKAF DIDNEVYYAD LNWKELM---
                                ---------- ---------- ---------- ---------- ---------- ----------
                                ALIRFDKDTM FMEGRCAEIV IDGAVAGTIG EVTPLALENF KLRVPAAAFE IDLSKLL---
                                ELLKLQLKYT FIEGRCAALT IDGSKAGIVG EVSPTVLENF GIEMPVTLFE IEIEKLYFDL
                                SLLRLGMSLP FIPVRAVEVL VNDTSIGCIG EVDPEVLVNL GIEKPTVIGE LNIDLMLYDV
                                NIIG----LI LSPYEQADIY LSDIKVGFIG RLHLKIENER DLP-KTYICE LDLDLIR---
                                FLLRLGLDFD FIEGRSACIK IDGEVCGSFG EISPMILSNF GIGYPVIAFE LIMHRITMEV
                                FLLRLGLDYT FIPGRAADIL KTGEPIGMFG EIAPEVLTNL DLKMPVVAFE IYLPRSGMDV
                                SAARLGGTTI FEEGHSAEVL VGGKVIGIAG ELSGTVRERF RLREPVSAFE IKLPG--FDL
                                KLLCSGASLN FHPYQQAALY QKKHLLGIFG TLHPQLCRKA QIKHDVVFAE LSLNVLL---
                                TLFKLGVTFG LLPERTAAIN VNGEQIGFVG EVKPEILYKL GLMNPVIVSE INLNKIIISV
                                RIMLLDIKLL FLPGTGINVI VNGKRVGHMG IVHPLVLKNY SCSFPCTILE LELTTMANKL
                                KIMFYGVGIA YMEGRRADIM INGVKYGMFG VLHPEVLKNF EVDNPVVALE LYLD---RKL
                                SVLDTGKLFA LHPGQSAAIY LKGERIGFVG VVHPELERKL DLNGRTLVFE LEWNKLA---
                                ALMRLDLEVA FIKGRRADII VRGKKIGVFG EIHPEVLEKF DLTNPVAAFE IDLSEIFIDL
                                YLLAINAGVE IISGRGGDIV YENTTLGIIG EMDPSILVDF GIQNPVAFME INLDKLRLTI
                                SLLELKLKSF LIKGRSASLF IEKERIGYIG EVHPRILEMF GVKYPVVVAE LCIDKLKKTL
                                AIARFDVDTT FIDGRTATVE IDGHSVGVVG EIHPEVLVEH DLELPVAAFE FRLDALESDL
                                ALADFDKDTS FIGGRAAEVV LDGESVGVIG EIHPKVLVEH DLELPVAAFE FRLDALAEDL
                                ALCDFAVATS FIDGRAATIE IDGQPAGVIG ELHPGVIVEH DVEVPVAGFE FELDALRSDL
                                ALCRFDADTS FIDGRTAAVV IDGEEVGVVG ELHPKVIVEH DLELPVAAFE FDLSALADDL
                                RIMQLDVPIA FFPGRCAEIF ARGQSVGKLG VLHPDVITKF ELTMPCSSLE INVGPFLSRL
                                SIVRTNDEVL LIQGRTALAK TKRGLRIIIG EVRPEILERY GIAYPIAVAE IDYTALAKSI
                                GLALLGFRLP FIEGRAAAVI VGDKVVGVMG EVHPEYLQKV GVELPTAVLE LDVEALRTSV
                                AVLRLGIEII YISGRCGCIE MNNRVIGVFG EVNPEILEKL GIEYPIAIVE LYLEPIIKSL
                                LALLLGVPLA FFPGRAMDII LH--RIGHLG VIHPNTLKAY DIPSPCSYME LNIQFLCQIL
                                QVLLLGTVYL FIRGRSAEIW LGYEKIGILG EINPSVLNEF GLVYPVLFSE ISLNVLEKSV
                                EVLLLGVAYI FMKGRSAEVV VKGETIGRLG EANPELLRSF GLLYPVLLAE LDLDALRKTV
                                AFILLGLKIA FIRGRCARVA VEGSVVGYFG EVDPEVITNF ELEYPVVAFE MEFKS--VEL
                                GLLRLKIELS FIKGRCAKIL KDGKIIGYFG EIHPEVITNF ELEFPVVGFE LEIE---DDL
                                SLCYFGLATS FITGRCAEIF IGDKKAGIIG EIHPQVLKNW GIEMPIALFE MDVSSLKMTI
                                ALLRFFEDFA FIPGRCAKII KDRKEVGFFG EIHPEVILNF ELEHPIVGFE ITIE---DVL
                                AFCRMSIEVA FIPGRRGDIY VSGEKIGVFG EINPDVLVGF GLEHQAVAFE IDLRGFVLDI
                                VLCRLSLSVA FLDGRRGDIV VDGKIVGVFG EIHPAVLGAF DLEHPVAALA LDLTAVPIDL
                                AVMRRMVEVA FIGGRRADIL VNGKKVGVMG EIYPQVITNF GLGEPVIGFE MEIMDY-VTL
                                SALRLSVKVA YLDGRGADVV VADKIIGSFG ELHPEVIENF ELGYPIAAFE LDVAAVTNSI
                                VLLRLDLEVA YIKGRCGDIY VDGKKIGSFG EIHPQVILNF DMDQPIAGLE IDLRVLRLEI
                                AIMRLRISVA FIPGRGADLM LNGARIGCFG EIHPEVISAF GLEHPVVGME LELS---KLL
                                ALMRMMLPVA FLEGRRADVY VNGKKLGVFG EFHPEVISNF ALGYAVVGFE LDLNDLIVAL
                                SFVAMGFELA FIKGRCAKFT TKPLFKGYFG EIHPEVLTNF ELEYPVIAFE VEFSEVETEL
                                ALCRLNLPTA FIDGRRGDII VDGTTVGVFG EISPRVILGF ELDHPIAAVE LDLRAVRLEI
                                ALMRLGISPA FIPGRAVDIM VDGKKMGVFG EIHPGVLNKF DIDQPVIGIE IDLHLLFLDI
                                AVVELGYEIS FIEGRCAAIE SEGKIGGFFG EVHPEVVTNF NLEYPVIALE IEFK---VEL
                                TIIKLGYKLS FIKGRVAKVR AKMKIEGVFG EIHPEVIINF DLEYPVTAFE LEFTHQQTEL
                                ALLRLKIDLS FIEGRCAKII NNEKEIGYFG EIHPEVILNF DLEHPVVGFE IEIL---DDL
                                SALKFNLETI FEEGRTASIS INGKTIGMIG EINSKTIENY KIRVPVVGFE ISLSGLILRL
                                SALKFNLETT FEEGRTASIS VNGKTIGVIG EINSKTIENY KIRVPVVGFE ISLSGLL---
                                SALKFDLETT FEKGHCADVI INGKPVGVIG EINSKIIENY KIRVPVVGFE ISLSESILRL
                                YLSLLSIDVT LIPGRSGVIK INGVDAGIIG EMDPEIYTKF DIYNPIAFLE IDVESLILTI
                                AILKYQLFLS FLNERIVDIV LHNLKFGVLG IIHPKVLENF SLDIPVSAIE INVETLLEQL
                                SLCKLGLKFW ALPNRMAEV- -RGEITGYIA EVNPDVLTAL KHAVPTVVAE LYIG---VDV
                                TLCRHGLTIW ALPNRSAAV- -RGDVEGYVA EVNPQILISL GYTVPTVVAE LFVD---IDV
                                SLMRLGIEIS FIPGRVGKIL VDGKEIGIIG EIHPQVLENW NIQVPVVAFE IFLKPLYRSI
                                GLVRLGDEEL LIPGRAARIK TRDGLEGILG EVHPAHLEKL EIRYPVAIAE LRYDTVATSI
                                TLCDLGIPVG FAKGGAVELT LVGDRLGFLG FVDGKLVKQW KLTGRVVAAE LSADVLV---
                                QVIEAGLSIY YHPTRAINIR LGKNLLGHFG QIHPKILKYY DINQEIFAFE LNITNLP---
                                KIMQFRTEIT YFPGRGAKVM FRSKQIGHLG VLHPEVMMNF DVPFAASFVE VNAEVFLEKL
                                TILNLKLNFG MLPERTASIK IGGEEIGFVA EIRPDLLYSL GVPFPVVVSE IVLNKLLKSI
                                QILMLDIEYM FIPGRGAKII DTSKEIGVIG EINPVLLEEL EIEFPVVISE IYLDSLVKSL
                                YILKLGLEYI FIEGRSASIF YENEKMGVIG EVNPDVLIRF GIEYPAVIAE LYISEIAKTI
                                YILKLGIEYI FIEGRSASIV YENEKIGVIG EINPDVLIRF GIEYPTVIAE LYITEIAKTI
                                EILNLGINYL FIEGRTASIY ANNKKIGIIG EINPNILEKI DIEYPIVMSE IYLDEIKKSL
                                AIFQLGATYR LHPGRTALLS CNGTVLGRFG QLHPQLRREK GLIDEVYAFE ITLTPLY---
                                YIMLLMVNLT YFLDRQAHVY YNDKKIGNLG ILHPDVVKNF EWKYPVSVLE LNLEPLIAKL
                                RIMTCEIAGT YFPGRAAEIL LTSPAVGTFG ILHPTVLESF DINYPTSAVE LDLEALL---
                                GVMRLGFELS FIPGRVGKII VNGETIGVIG EIHPAVLENW GIEMPVAAFE LFLAPLYSAL
                                GLFRLGVSLS FIAGRVARVV TEAGDAGIVG EVHPQVLVNF GLEVPVVAGE LNVEVVMIRL
                                GFLAFSENIG SIDGRSGSIK IGEKIIGVIG EIHPAFLERF SLAVPVSFFE IDLDEIFKTI
                                SLCILGVNVW CAEGRCAEL- -KGEVDGYVG EVRPDILTKL GVFVPVVLGE IFLT---LDV
                                SIFDLNIKFG FLEERFSSIY VDEEKVGFVG EIHPKILYEL GIGNPVIIAE VSLSKLILSI
                                ELFFLGVNYG LFPTRSARIY VENREIGFIG MVDPKLLDEY DVKEDTYFFE IDMELLR---
                                RFLINGQDLT CIPGQRAAIM YHGQEVGWIG VIHPSVLINF DMTKPVVAFE LQVKPYFQTL
                                SLLTLGINLS GLPERTACIY IGDRNIGFVM EMRPDVIVAF GLEYPVVVSE VKLDELIIDV

                                ----MGQAVL NKLIDAGYSS LEAIAVASPQ DLSVAAGIPL TTAQRIIKEA RDALDIRFKT
                                ELPGVGPTTA EKLVESGYAT IEAIAVATPQ EIAQATGIPL QTAQKIVDSA RQALEIHFKT
                                DLPGVGPTTA EKLREAGYTD LIELAVASPK DLADTVGIGE GVAQKIILAA RKYANVSFET
                                DLPGVGPTTA QKLMEAGYTT LEAIAAATPQ EVSQATGIPI LTAQKIVDAA REALNIDFKT
                                QAAGIASVDV KKLRDAGLCT VEGVAYTPRK DLLQIKGISD AKVDKIVEAA SKLVPLGFTS
                                DIPGVGPETA RKLREAGYST IEAVAVASPS ELANVGGITE GNAVKIIQAA RKLANIGFES
                                ---------- ---------- ---------- ---------M SDRQAALDMA LKQIE-QFGK
                                ---------- -----MAKKD ELNFETDNK- -------MAS SEKLKALQAT MEKIE-NFGK
                                ---------- -----MSKLK EKREKA---- ----VVGIER ASKEEAIELA RVQIE-AFGK
                                ---------- ---------- ---------- -------MEM DESVEICNKA RVMLEISFVT
                                SIEGVGKATE EKLNSAGITS VLDLAAATPR ELVEL-GISA EKAEELCLKA RLLLILEFVP
                                EIEGVGRVTA QKLRESGYNT ALDVAYAGVK ELADVLG-SE DRARQIIAAA QRLVGLNFVT
                                ---------- ---------- ---------- --------MD DNKRKSLDAA LKSLD-TFGK
                                DLPGVGPAIG KRLAESGYKN VEAIAVASPG ELAAAGSIGE TTATKIIKAA REMLDIGFET
                                DLPGVGPAIA KRLSEAGYKS VESIAVASPA ELAAAGSIGE TTATKIIKAG REMLDIGFET
                                DLEGVGPVTK KKLEDSGVHS MMDLVVRGPV ELGEISSMSS EICEKIVTIA RKRLAIDFAS
                                ---------- ---------- ---------- -------MSV PDRKRALEAA IAYIE-QFGA
                                DIPGVGSSIA DKLEAAGYLS AWSIVVARAE ELAERTGLPV LTVQKIIENA RKMLGITFKT
                                EGNGINAADL KKLQEQGLNT VQAVAFTTKK TLTGIKGISE QKADKLLAEA KKLVFMGFRT
                                GLAGITEGDC KKLEEAGFFT VQSIAFTPKK QLITIKGISD AKADKLLAES SKIVPLAFTN
                                ---------- ---------- ---------- ------MAID ENKQKALAAA LGQIE-QFGK
                                ELPNVGPSTA EKLREAGYST IEAIAVASPQ ELSSAADIPE STAAKIIAAA RKFANIGFET
                                DLPGVGEATA EKLRENGYDD IMAIAVASPK DLADISGIAE GAAVKIINAA RKYADVNFET
                                DLPGIGPATA TKLIEAGYGT LEAIAVATPQ EISAAVGIPI NTAQRAIKAA RDALEIRFKT
                                DLPGVGPATA EKLLDNGYDT YTSLAVASPA ELSNTADVGE SSAGDIIRAA RNAADVGFET
                                ELPGVGPATA EKLEDNGYDS YQGIAVASPG ELSNTADIGE SSAADIIQAA REAADIGFET
                                ELPGVGPATA EKLRDNGFDA FQSLAVANSA ELSNTADIGE STAADVIQAA REAADVGFET
                                SLPGVGPATA DKLVESGYDS YQSIAVASPG ELSNKADIGS STASDIINAA RDAADVGFET
                                EQCGINANDV KKLEEAGFHT VEAVAYAPKK ELINIKGISE AKADKILAEA AKLVPMGFTT
                                DLPGVGPATA NKLIEAGYAT IEAIAVATPQ ELSAAAGIPL TAAQRIIKAA REALDIRFKT
                                ELPGVGPSTA AKLIDAGYGT IEALAVATPE ELV-AIGIPL TTAQKIIRAA RQMLDIRFRT
                                EL-GISSTIL KKLQEMGITT VEALAAANAQ ELSQNLAIPL QTVQRLISQA RNALGLGLKT
                                ENYGVASSDI KKLMECGFYT VESAAYAPKK AILAVKGISE NKAEKIMAEC AKLVPMGFTS
                                DLSGVGQAVL NKLNESGYSS LESIAVASPQ DLSTVAGIPL ATAQRIIKEA RDALDIRFKT
                                DLSGVGQAVL NKLTEAGYST LESIAVASPQ DLSTAAGIPI TTAQRIIKEA RDALDIRFKT
                                ELPNVGEKTA QKLRDAGFAD MMRLATATAK ELSVKAEIGE GVAEKVIEAA RKSEQIDFET
                                QLPGVGPTTA EKLKEAGYTD FMKIATASIG ELTEIDGISE KAAARIIEAA RELCNLGFKS
                                DLPGVGPATA DKLKEAGYTS IEAIAVASPS ELAAAAEVGE NTASKIVAAA KKCSNIGFET
                                ELPGVGPSTA EKLIEAGYLD FMKIATSTIG ELTDIEGISE KAAAKMIMAA RDLCDLGFKS
                                EIPGVGPATA DRLRDAGYIT VESIATATPV DLAEAAELGE STTKKIIKAA REMADIGFKT
                                DLPGVGATTA EKLREAGYGT VESVATATTS DLAEAAEIGE ATAKKVILAA RKMADIGFKT
                                DLDHVGPATA QKLRESGYNS VEAIAVASPT DLSLSADIGE SAASKIINSA RRSANIGFET
                                ELPGVGPATA EKLRDAGYVD LMAIAVESPK VLAEVAEIGE STAVKIISAA KQAADVGFET
                                DLPGVGPTTA DKLREAGYST IEGIATASYA DLAEAAEIGE STAKKMIREA RKMADIGFRK
                                DLPGVGPATA EKLREAGFTT IEAVAVASPG ELVAAAEVGE ATAAKIIAAA REAADIGFET
                                ELPGVGPATA EKLKEAGFNT VEAVAVASPS ELATTAEIGE STAAKIINSA RQAADIGFET
                                DLPSVGEKTA QKLRDAGFAD MMRLATATPK ELSVKVEIGE GVAAKVIEAA RKAEKIDFET
                                DLPGVGPTTA EKLRDAGFLT VESIATASPT ELAEAAEIGE ASAKKIIKAA REIADIGFKT
                                DIPGVGPAIA EKLRDAGFLT VESIATSLPA TLAEAAELGE ATAKKMIKWC RDQADIGFKT
                                DLPNVGAKTA QKLRDAGFGD MMRLATATAK ELSVKAEIGE GVAEKVIEAA RRAEKIDFET
                                NLPNVGQKTA KKLRDAGFGD IMRIATATPK ELAVKAEIGE GIAEKIIAAA RKIEKIDFET
                                KLPGVGQSIA EKLIEAGYID YMKIATATIG ELSEIDGISE KAAAKIIAAA REYCNIGFKS
                                SLEGVGPVTT RKLSDAGVHN VMDLIVRGPV EIAEITGMEK DTAEKIVNKA RQHLVIDFVT
                                ---------- ---------- ---------- ---------- ---------- ----------
                                SLEGVGPVTT RKLSDAGVHN VMDLIVRGPV EIAEITGMEK DTAEKIVNKA RQHLVIHFTS
                                DLPGVGDATA EKLRESGYDD IMTIAVASPK DLAEISGIAE GAAIKIINAA RKYADVNFET
                                LAKGFVKRDL ELLKEGGLQT VECVAYAPMR TLCAIKGISE QKAEKLKKAC KELCNSGFCN
                                ELEGIGRVTG AKLKERGYYT VRDIAFASVK ELAEIIG-NE DRAQQIIEAA RKMLGLSFIS
                                ELEGIGRVTG AKLKEKGYYT VRDVAYASVK ELAEIVG-SE ERAQQIVEAA RKMLGLSFIS
                                DLPGVGPATA EKLREAGYDT LEAIAVASPI ELKEVAGISE GTALKIIQAA RKAANLTFMR
                                DLPGVGPATA RKLEEAGYTT LEAIAAANPQ ELAAAANIPL STAQRIVRAA REALNLTFKT
                                ---------- -----MVKKP RMATPAASKG VKLDPGMKTI LEKEPGLKTT LQQIE-SFGD
                                ---------- ---------- ---------- -------MSN IDKERAIAAA LAQIE-SYGK
                                QVNGITMADV KKLRESGLHT AEAVAYAPRK DLLEIKGISE AKADKLLNEA ARLVPMGFVT
                                DIPGVGPSIA DKLEAAGFTT PWAIVVSRAE ELAEKVGIPL HTAERIIANA RKLLGIRFKT
                                DLSGVGQNIL NKLVEAGYSS LEAVAVATPQ DLSVAAGIPQ TTAQRIIKEA REALDIRFKT
                                DLPGISQTVI NKLIEAGYSS LETLAVASPQ DLSVAAGIPL STAQKIIKEA RDALDIRFKT
                                DLPGISQTVI NKLIEAGYSS LETLAVASPQ DLSVAAGIPL STAQKIIKEA RDALDIRFKT
                                DLPGVGQSIL NKLIEAGYSS LEAVAVASPQ DLSVAAGIPL TTAQRIIKEA REALDIRFKT
                                ---------- ---------- ---------- ----MASTNI SDREKALNAA LAQIE-SFGK
                                EEHGINNADV KKLIDAGFQT VESISYTAKK NLLQIKGMTE AKIDKILDVA AKLVPNDFQT
                                ---------- ---------- ---------- ---------- ---------- ----------
                                DLPGVGPATA EKLREAGYDT IEAIAVASPL ELKEIAGISE GAALKIIQAA REAANITFMR
                                DLEGVGRITA QKLRAAGFYT VRDLAFASAH ELALVLG-SE ERAMAIIRSA QRLVNREFIT
                                DLPGVGEATA EKLRENGYDD IMAIAVASPK DLSDVTGIGE GAAAKIIAAA RKFADINFET
                                ELEGIGKVTG QKLKERGYYT VRDLAFASVK EIADIIG-NE ERAAQIIEAA RSMLGLSFIS
                                DIPGVNPAIA DKLEAAGYSS AWTVVVARVD ELAEKTGIPP TALQKVIENA RRALGITFKT
                                ---------- ---------- ---------- ------MPEE KQKKSVLEKA LKRIE-NFGK
                                EKQGIAAGDI KKLQEAGYNT VESVAFTTKK QLITVKGISE AKADKIMAAA AQLVPMGFAS
                                EIEGVGRVTA QKLREAGYNT ARDVAFASVK ELAEILG-SE DRAKQIIAAA QKLIGLPFIT

                                ALEVKKERMV RKITTSSQAL DGLLGGGIET RTMTEFFGEF GSGKTQICHQ ISVNVQLPPE
                                ALELKKERMV RKITTGSKAL DDLLGGGIET KQITEFFGEF GTGKTQICHQ LSVNVQLPED
                                GDVIYERRKV TKLTTGSSDF DTLLGGGLET QAITEFFGEF GSGKTQIMHQ LAVNVQLPKD
                                AYDLKIESMI KKITTGSRNL DELLGGGIET KTITELFGEF GSGKTQICHQ LSVNVQLPED
                                ASQLHAQRQI IQITSGSREL DKVLEGGIET GSITELYGEF RSGKTQLCHT LCVTCQLPMD
                                GDKVLERRRV KKITTGSKDL DELLGGGVET QAITEFFGEF GSGKTQICHQ LAVNVQLPED
                                GSIMKKTDTI STVPSGSLAL DTALGGGYPR GRIIEVYGPE SSGKTTVALH AIAEVQ---Q
                                GSIMKDSVEV EVIPTGSIAL NVALGGGYPR GRIIEIYGPE SSGKTTLAIH AIAEAQ---K
                                GSLIKSPVGI KSMSSGSIVL DEALGGGYPR GRIIEIFGPE SSGKTTLTLQ AIAEVQ---K
                                ATSLYSRRR- -RISTGSKSF DDLLGGGLET KAVTEVYGEF GTGKTQLCHT LCVMVQQSRL
                                ATEVLERRKM QRLTTGSRAL DAMLGGGVET QAITELIGEF GSGKTQVCHT LCVMAQLPRE
                                ALEVYERKRV QYISTGVKAL DELLGGGIET RAITELAGEF GSGKTNFCHQ LSVMVQLPED
                                GTILRKEVEI DSIGTGSVGL DLALGGGVPK GRIIEIYGPE SSGKTTLTLH IIAECQ---K
                                ADLLLERRRA GRITTGSKAL DELFGGGIET QSITEMYGSF RSGKTQMAHQ LAVNVQLPSD
                                ADLLLERRRA GRITTGSKAL DELFGGGLET QAITEMYGSF RSGKTQMAHQ LAVNVQRSSE
                                GSEIYKRRQI GMITTGTDAL DALLGGGIET QAITEVFGEF GSGKTQFCHT MCVTTQKPKE
                                GSIMSHSSAI STIKTGALSL DLALGGGVPK GRIVEIFGPE SSGKTTLATH IVANAQ---K
                                AREVKQERLI GKITTGSKSL DELLGGGVET KTITEFFGEY GSGKTQICHQ LSVNVQLTPE
                                ATDINKARAI IQITTGSKEF DSLLDGGIES GSITEIFGEF RTGKTQICHT LCVTCQLGYS
                                AAELNNLRKT IRITTGSREL DKLLCGGFET GSITELFGEF RTGKTQLCHQ LCVTCQLGIE
                                GSIMRDRSMV ETISTGSLSL DIALGGGLPM GRIVEIYGPE SSGKTTLTLQ VIAAAQ---R
                                GLTILERRKI GKITTGSKAL DDLLGGGVET QAITELFGEF GSGKTQICHQ LAVNVQLPKE
                                GEEILKRRKV RKLSTGAQGL DNLIGGGLET QSITEFFGEF GSGKTQIMLQ LAVNATMPEE
                                ALELKKERQV GKITTGSKSL DDLLGGGVET RTMTEFFGEF GTGKTQISHQ LSVNVQLPPD
                                GSTVLERREI GKLSWQIPEV DEMLGGGVET QSITEVYGEF GAGKSQVTHQ LAVNVQLPRE
                                GSTVLERREI GKLSWGVDEV DDLLGGGVET QSITEVYGEF GAGKSQVTHQ LAVNVQLPAE
                                GATVLERREI GKLTWNIPEV DDLLGGGVET QSITEVYGEF GAGKSQVTHQ LAVNVQLPTE
                                GSMVLERRQI GKLSWQIDEV DELLGGGLET QSITEVYGEF GAGKSQITHQ LAVNVQLPPE
                                ATEFHQRRSI IQITTGSKEL DKLLQGGIET GSITEMFGEF RTGKTQICHT LAVTCQLPID
                                ALEVKKERMT RKITTGSRNL DDLLGGGIET KTITEFFGEF GSGKTQICHQ LAVNVQLPIE
                                AKEVKLERML RKITTGSKNL DDLLGGGIET KTITEFFGEF GSGKSQLCHQ ASVNVQLPLE
                                ALEIKKERML PKITTGSKNL DTLLGGGIEV KTITELFGEF GSGKTQICHQ LAVNVQLPPE
                                AVAYHEARKI IMVTTGSREV DKLLGGGIET GSITELFGEF RTGKTQLCHT LCVTCQLPIS
                                ALEIEQERAV KKITTGSQAL DGLLGGGIET RTMTELFGEF GSGKTQICHQ VSVNVQLPSE
                                ALEIEQERAV KKITTGSQAL DGLLGGGIET RTMTELFGEF GSGKTQICHQ VSVNVQLPPE
                                AMDVMERRKV GRVTTGSTGL DELIGGGIET QSITEVFGEF GSGKSQISHE LAVTVQLPPE
                                GTEVLSQRKI WKLSTGSKNL DEILGGGLES QSVTEFAGMF GSGKTQIAHQ ACVNLQCPED
                                GDTVFERRKV GKLKTGSNAL DELLGGGVET QSITEFYGEF GSGKTQVAHQ LAVKVQLPPE
                                GVELLRQRQV WRLSTGSKEL DTVLAGGLES QSVTEFAGMY GSGKTQIMHQ SCVNLQIAGE
                                GTDILARRQV LKLKTLVPEI DELFGGGLET QAITELYGEF GSGKSQIAHQ LAVNCQLPQE
                                GRDILDKRKI KKLRTLVPEF DELVGGGLET QAITEVYGEF GSGKSQLVHQ MAVNAQLPEE
                                GDLVMERRKV GKLSTGCSEF DEMMEGGIDT QSITELYGEF GSGKTQIAHQ LAVNVQLPNE
                                GDLILERRKI HKLTSCSKAF DELMGGGLET QAIAEFFGEF GSGKTQMCFQ LAVNATRPVE
                                GTDVLEERKV RKLTTFVPEF DALMGGGLET MSIIEFYGEF GSGKSQIAHQ MAVNAQLPED
                                GDQVLERRKV GKITTGSRNF DELLGGGMET QAIVELYGEF GSGKTQVAHQ LAVNVQLPPE
                                GDLVLERRKV GKLTTGCVEF DEMMGGGIET QSITELYGEF GSGKTQVAHQ LAVNVQMDKE
                                AFEVMERREV GRITTGSKGL DELIGGGIET QSITEVYGEF GSGKSQISHE LSVTTQLPVE
                                GQDVFEQRKV RKLKTFVPDF DELLGGGVET QAITEVYGEF GSGKSQIVHQ MAVNAQLPES
                                GTDVFEQRLV KKLRTLVPEV DELLGGGFET QAITEMYGEF GSGKSQIVHQ MAVNVQLPEE
                                AFDVMERRKV GRITTGSKAL DELIGGGIET QAITEVFGEF GSGKSQLSHE LAVTVQLPEE
                                ALDVVERRKV GRITTGSKAL DDLIGGGIET QSITEVFGEF GSGKSQLAHE LAVTVQLPIE
                                GADLLNQRKV WKLSTGSKEL DNILDGGLES QSVTEFAGMF GSGKTQIMHQ ACVNLQCEDD
                                ASEVYKRRQI GKITTGTNCL DTLFDGGVET QALTEVYGEF GSGKTQFAHT LAVMVQKPKT
                                ---------- ---------- ---------- ---------- ---------- ---MVQKPKT
                                ASEIYKHRQI GKITTGTNCL DTLFDGGLET QALTEVYGEF GCGKTQFAHT MSVMVQKTKE
                                GEEILNKRKI KKLTTGSSNL DNLLGGGLET QSITEFFGEF GSGKTQIMHQ LAVNATMPVE
                                AIDYHDARQL IKFTTGSKQL DALLKGGIET GGITELFGEF RTGKSQLCHT LAITCQLPIE
                                ALEVYERRKI RRISTGVRSL DELLGGGIET RAVTEIVGEF GSGKTQLCHQ LAVMVQLPEE
                                ALEVYERRKI RRISTGVRAL DELLGGGIET RAVTEVVGEF GSGKTQLCHQ LAVMVQLPED
                                ADEYLKKRAI GRISTGSKSL DKLLGGGIET QAITEVFGEF GSGKTQLAHT LAVMVQLPPE
                                ALELKKERLA KKITTGSRNL DALLGGGIET RMITEFFGEY GSGKTQICHQ LAVNVQLPPE
                                GAIMPSQKLI DCISTGSLSL DMALGKGIPR GRIIEVFGPE SSGKTTLALH IGAEAQ---K
                                GSVMKRPNVI EAISTGSLGL DIALGGGVPK GRIIEIFGPE SSGKTTLTLH LIAESQ---K
                                AADFHMRRSL ICLTTGSKNL DTLLGGGVET GSITELFGEF RTGKSQLCHT LAVTCQIPLD
                                AKEVKLERLV RKITTGSKNL DDLLGGGIET KTITEFFGEY GTGKTQICHQ LSVNVQLPPE
                                ALEVKKERMT KKITTGSQAL DGLLGGGIET RTMTEFFGEF GSGKTQLCHQ ISISVQLPQE
                                ALEVKKERMV KKISTGSQAL DGLLAGGIET RTMTEFFGEF GSGKTQLCHQ LSVNVQLPPE
                                ALEVKKERMV KKISTGSQAL DGLLAGGIET RTMTEFFGEF GSGKTQLCHQ LSVNVQLPPE
                                ALEVKKERIT KKITTGSQAL DGLLGGGIET RTMTELFGEF GSGKTQLCHQ LSVNVQLPLE
                                GAIMRATQMV ETISTGALTL DLALGGGLPK GRIVEIYGPE SSGKTTLALH AVAATQ---Q
                                AAEYYVKRQV INLTTGSTEL DKLLGGGFET GSLTEIFGEF RTGKTQICHT LCITCQLPKE
                                ---------- ---------- ---------- ---------- ---------- ----------
                                ADEYMKRRTI GKISTGSKAL DKLLGGGIET QAITEVFGEF GSGKTQLAHT LAVMVQKPPE
                                AKTLFEKRKI EYISTGVRSL DDLLEGGIEV GSITEFIGEF GAGKTQICHQ LSVMVQLPKD
                                GEEILERRKI QKLTTGSKNL DDLLGGGLET QAITEFFGEF GSGKTQIMHQ LAVNCTLPKE
                                ALDVYRKRVI KRISTGVRSL DELLNGGVET GAVTEVAGEF GAGKTQFCHQ LAVMVQLPED
                                AREVKLERLI KKITTGSKSL DDLLGGGIET KTITEFYGEY GSGKTQICHQ LSVNVQLPPE
                                GSIMIETQVV EVIPTGSLAI DIATGGGYPR GRIVEIFGQE SSGKTTLALH AIAEAQ---K
                                ASDYNQIRKM VYLTTGSTEL DKLLGGGIET GSVTEIFGEF RTGKTQLCHT LAVTCQLPIE
                                AYELYEKRRI RRISTGVKSL DELLGGGIET KAITELVGEF GSGKTQLCHQ LSVMVQLPED

                                KGGLSGKAVY IDTEGTFRWE RIEAMAKAAG LDPDTAMDNI YYMRAINSDH QIAIGDDLQE
                                KGGLNGKAVY IDTEGTFRWE RIEQMARGLG LDPDKVMDNI YWIRAINSHH QMAIVDQLFD
                                KGGLEGHAVY IDTENTFRPE RIKQMAEALE LDPVEVLKKI HVARAFNSNH QILLVDKAME
                                KGGLEGKAVY VDTEGTFRWE RIEQMARGVG LDPDEVMKNI YWIRAINSHH QIAIVDKLFT
                                QGGGEGKAMY IDAEGTFRPQ RLLQIADRFG LNGADVLENV AYARAYNTDH QSRLLLEAAS
                                EGGLEGSVII IDTENTFRPE RIIQMAEAKG LDGNEVLKNI YVAQAYNSNH QMLLVDNAKE
                                QG---GQAAF IDAEHALDP- ---VYAQKLG VN----IEEL LLSQPDTGEQ ALEIAE---A
                                AG---GIAAF IDAEHAFDR- ---FYAAKLG VD----VDNL WISQPDNGEQ ALEIAE---Q
                                EG---GIAAF IDAEHALDP- ---VYAKALG VN----VAEL WLSQPDTGEQ ALEIAE---H
                                AGGLDAKALY IDTENTFRPE RIVSIAEARG FDPRKSLENV IVAKAYNSAH QELIIEEAGA
                                QGGLEGSAIY IDTEATFRPE RISQIAEARG LDPQKILENI IFASVYNSSH LQLTVKELGR
                                KGGLKGKALF IDTENTFRPE RIVQIAKYRG LDPKEALKNI FYARAYNSDH QMLIIDEAKK
                                AG---GVCAF IDAEHALDV- ---KYAKNLG VN----TDDL YVSQPDFGEQ ALEIVE---T
                                QGGLSAKAIY VDTEGTFRPE RLVDMAEAYG LDSAKVLKNV VWARAYNSDH QILLCDQAME
                                EGGLSATAIY VDTEGTFRPE RLEDMAEAYG MDKKKVLKNV VWARAYNSDH QILLCDQAME
                                EGGLGGGVMY IDTEGTFRPE RVVTIAKANN MDPAKLLDGI IVARAYNSSH QVLILEEAGK
                                MG---GVAAY IDAEHALDP- ---NYAALIG AN----INDL MISQPDCGED ALSIAE---L
                                KGGLNGRAVY IDTEGTFRWE RIEAMARALG LDPDKVMDNI YYMRAYNSDH QIAIVDELFT
                                QGGGEGRALY IDTEGTFRPE RLLAIAERYN LNGEHVLDNV SYARAYNSDH QLELLVQASA
                                NGGTEGRAIY IDTEGTFRPE RLTQIAEKYG LNSEEALNNV AVARAHNTEH QMQLLQMASG
                                EG---KTCAF IDAEHALDP- ---IYARKLG VD----IDNL LCSQPDTGEQ ALEICD---A
                                KGGLNGVVVV IDTEGTFRPE RIVQMAKAKD LDPDVALENI YVAQAYNSNH QMLLVDNAKE
                                QGGLNSDVLI IDTENTFRPE RVIQMAKAKN LDPDETLKRI HVARAYNAHH QILLAEKASD
                                KGGLSGRAVY IDSEGTFRWE RIEAMARALG LNPDEVMENI FYIRAVNSDH QMAVVEEVTK
                                QGGLEGSAIF IDSEDTFRPE RIDDMVRGLE DDVEDVLDKI HVAKAFNSNH QMLLAEKAKE
                                HGGLEGSAIF VDSEDTFRPE RIEQMVKGLA DEVASVLEKI HVAKAFNSNH QILLAEKAQE
                                YGGLHGRAVF IDSEDTFRPE RIDDMVRGLS DEVDAFLDKI HVAKGFNSNH QMLLAEKAKE
                                QGGLGGGCIF IDSEDTFRPE RIDDMVRGLE DEVDDFLDKI HVAKAFNSNH QILLAEKAKE
                                RGGGEGKAMY IDTEGTFRPE RLLAVAERYG LSGSDVLDNV AYARAFNTDH QTQLLYQASA
                                KGGLSAKAVY IDTEGTFRWE RLENMAKRWG LDPDEVMSNI FYIRAINSDH QMAIVDELFN
                                QGGLSAKAVY VDTEGTFRWE RIEQMAKCLG LDPDQVMDNI YYIRAVNSDH QMAIVEELFN
                                KGGLSKRAIY IDTEGTFRWE RIEAMARAIG MNPDEAMENI LYVRAVNSDH QMAIAEELKE
                                QGGAEGMALY IDTEGTFRPE RLVAVAERYK LDPEDVLANV ACARAFNTDH QQQLLLQASA
                                KGGLSGKALY IDTEGTFRTE RIKAMASALG LDPKEVLQNI MSIRAINTDH QIAIVEELQD
                                RGGLSGKALY IDTEGTFRTE RIKAMASALG LEPKEVLQNI MSIRAINTDH QIAIVEELQD
                                KGGLGGQCVF IDTENTFRPE RIKQIAEGFE LDVEEVLTNI HIARAFNSSH QILMADKVNE
                                EILNEPKAVY IDTEGTFRPE RIVQMAEALG LDGNEVLNNI FVARAYNSDM QMLYAENVEN
                                EGGLGGSVIM IDTENTFRPE RIAQMVKGLD LDPEEFLKNI HVARAYNSNH QILLVESASE
                                EELENPKAVY IDTEGTFRPE RVVQMAEGLG IDGQLVLDNT FVARAYNSDM QMLFAEKIED
                                LGGLGGSCLY IDTENTFRPE RIEQMAEGLE LTPDEFLANI HVARAHSSDH QMLLIDAARE
                                LGGLGGGVIY VDTENTFRPE RIEQMLNGL- -EIEEVLERI HVARAHSSDH QMLLLETARE
                                QGGLNGSVIF IDTENTFRPE RIKQMVQGAD YDPEEFLKNI HVARAYNSNH QILLMDSAME
                                DGGLDGDVFI IDTENTFRPE RIVQMATALD LDPEAVLKRI HVARAFNSHH QMLLVEKAQE
                                VGGLNGSVIY IDTENTFRPE RIRQMVEGLD LSPEEFLEHI HVAEAFTSDH QMLLLDNVRE
                                LGGLNGSAII IDTENTFRPE RISQMVMGLE WRPEDFLKNI HVARAYNSNH QILLAESAME
                                HGGLDGSVII IDTENTFRPE RITQMVKGLE LDPEEFLQNI HVARAYNSNH QILLVDSATD
                                EGGLDGEVVF IDTENTFRPE RIEQIAEGFG LNIEEVLKKI HVARAFNSSH QILMADKINE
                                VGGLNGSAIY IDTENTFRPE RIEQMVAGLD FSFEEFLNNI HVARAHTSDH QMLLIDTARE
                                LGGLNGSVIY VDTENTFRPE RIEQMVKGLE IDPQEFLKNI HVARAQTSDH QMLLIETSRE
                                RGGLDAEAVF IDTENTFRPE RIEQIANAFE LDLEEVLNKI HIARAFNSSH QILMAEKVNE
                                KGGLEAEAVF IDTENTFRPE RIEQIAKHFK LDTKKVLKNI YVARAFNSSH QILMAEKVND
                                EILEKPKAVY IDTEGTFRPE RIMQMAEALG IDGKDVLDNT FVARAYNSDM QMLFAEKIED
                                EGGLDGGVLY IDTENTFRPE RIVSIAQAHE MDPEKVLDRI IVARAYNSAH QTLILEEAGP
                                EGGLDGGVLY IDTENTFRPE RIVSIAQAHE MDPEKVLDRI IVARAYNSAH QTLILEEAGP
                                EGGLEGSVLY IDTENTFRPE RIVSIAQAHE MDPEKVLDNI IVARAYNSAH QTLILEEAGP
                                KNGFDSDVLI IDTENTFRPE RIIQMARAKD LDPDQTLERI HVARAYNSHH QILLAEKAAD
                                QSGGEGKCLW IDTEGTFRPE RIVAIAKRYG LHPTDCLNNI AYAKAYNCDH QTELLIDASA
                                RGGLGAKAIY IDTENTFRPE RIMQIAKARG LDSDQALHNI FYARAYSSDH QMILVEQAKS
                                RGGLGAKAIY IDTENTFRPE RIMQIAKARG LDPDQALNNI FYARAYSADH QMVLVEQAKS
                                EGGLNGSVIW IDTENTFRPE RIREIAQNRG LDPDEVLKHI YVARAFNSNH QMLLVQQAED
                                QGGLGARAVY IDTEGTFRWE RIENMAKRWG LDPDKVMENI YYVRAINSDH QMAIVEELFD
                                SG---GIAAI IDAEHAFDP- ---SWAKKLG VE----LDSL LVSQPSSGEE AMQICE---M
                                KG---GTCAF IDAEHALDP- ---AYAKKLG VN----IDEL IISQPDTGEQ ALEIAD---T
                                IGGGEGKCLY IDTEGTFRPV RLVSIAQRFG LDPDDALNNV AYARAYNADH QLRLLDAAAQ
                                RGGLSGRAVY IDTEGTFRWE RIEAMARGLG LDPDEVMENI YYQRAYNSDH QIAIVEELFS
                                KGGLNGKAVY IDTEGTFRWE RIEAMAKGAG LESDIAMNNI YYMRAINSDH QMAIVDDLQE
                                KGGLSGKAVY IDTEGTFRWE RIENMAKALG LDIDNVMNNI YYIRAINTDH QIAIVDDLQE
                                KGGLSGKAVY IDTEGTFRWE RIENMAKALG LDIDNVMNNI YYIRAINTDH QIAIVDDLQE
                                KGGLGGKAVY IDTEGTFRWE RIEAMSKAIG LEPDSAMNNI YYMRAINSDH QMAIVDDLQE
                                AG---GVAAF VDAEHALDP- ---VYSKALG VD----IDNL LVAQPDNGES ALEIVD---Q
                                KGGGEGKAMY IDTEGTFRPE RLESIAERFG LDPQECMENV AYARAFNCDQ QNKLLVQAAA
                                ---------- ---------- ---------- ---------- ---------- ----------
                                EGGLGGSVIW IDTENTFRPE RIKQIAENRG LDPEETLKNI YVARAFNSNH QMLLVEKAEE
                                KGGLNARALY VDTEGTFRPE RIVQIARARG LDPEKTLENI IYARAYNSDH QMLLIDEAKK
                                KGGFDSDVMM IDTENTFRPE RIIQMAKSKG ADPDETLKRI HVARAYNSHH QILLAEKAQD
                                RGGLNAKAIY IDTENTFRPE RITQMARARG LDPDQALKNI YYARAYSSDH QMILVEQARR
                                RGGLSGKAVY VDTEGTFRWE RIEAMARGLG LEPDQVMDNI FYMRAYNSDH QVSIIDDLFT
                                MG---GVAAF IDAEHALDP- ---VYAKNLG VD----LKSL LISQPDHGEQ ALEIVD---E
                                NGGGQGKCLW IDTEGTFRPE RIIPIAQRFG LDPDDVMDNI AYARAYNSDH QSQLLVTASA
                                KGGLKAKALY VDTENTFRPE RIMQMAKYRG LDPQEALKNI LYARAYNSDH QMMIIEESKK

                                FIAKVKVVIV DSVTSHFRAE YTGRENLAAR QQKLNKHLHQ LTRLAEIYDL AVIITNQVMA
                                MLDKIRLVVV DSLTSHFRAE FPGRENLAAR QQLLNRHLHQ LMRLAEVYDV AVVVTNQVMA
                                LAKEVRLLIV DSLTAHFRAE YVGRGSLAER QQLLNKHMHD LLKFADLNNA VVAVTNQVSS
                                MVKNIKLVVV DSVTSHFRAE FPGRENLAMR QQLLNRHLHQ LMRLADIFNV AVVITNQVMA
                                MMIEFALLIV DSATALYRTD FSGRGELSAR QMHLAKFLRS LQKLADEFGV AVVITNQVVA
                                LAEKVRLIIV DSLMSHFRAE YVGRGTLADR QQKLNRHLHD LMKFGELYNA AIVVTNQVMA
                                LVRSVDIVVV DSVAALVKAE IMGDSHVGLQ ARLMSQALRK LSGAINKSKT IAIFINQIRE
                                LIRSIDIIVI DSVAALTKAE IMGDNKVGLQ ARLMSQALRK LTGTVSKTRT TCIFINQLRE
                                LIRSVDLIVV DSVAALTKLE IMGDSQIGLQ ARLMSKALRK ITGILSKSNT CIMFINQIRM
                                VIEDIRLIVV DSAVAHYRAE FLGRATLSER QQRLNKFMHI LVRIAETYEV AVVLTNQIQA
                                YVEKARLVII DSIISHFRAE FIGRGTLAER QQRLNDLLHR LLRTAQVHNI AVVLTNQVQA
                                IIPKIRLIVI DSLVAHFRSE YPGRENLAER QQKLNHHIAQ LLKLADIYNA AVVVTNQVIA
                                IARSVDLIVV DSVAALTKAE IMGDQHVGLQ ARLMSQALRK LTGIVHKMNT TVIFINQIRM
                                MATEAKLLVI DSVTSHFRAE YTGRGTLAAR QQKLNKHLHH LQRGAEINNM AIYITNQVMS
                                MAPEAKLLIV DSVTSHFRAE YTGRGTLAAR QQKLNKHLHH LQRGAEINNM AVYITNQVMS
                                TIQEIKLIIS DSTTGLFRSE YLGRGTLASR QQKLGRYIRL LARIAETYNC AVLATNQVSS
                                LARSVDVIVI DSVAALVKSE LIGDVHVGLQ ARMMSQALRK LTATLARTNT CAIFINQIRE
                                FVPKVRLVIL DSVTSHFRAE YPGREHLAER QQKLNSHLHQ LMRLAEAYNV AVVVTNQVMA
                                MMSEYALLIV DSATALYRTD YAGRGELADR QKHLARFLRT LQRLADEFGV AVVITNQVVA
                                LMAKYGLLII DSATALYRTD YSGRGELASR QMHLAKFLRA LQRIADEFSV AVVLTNQVVA
                                LARSVDVIVV DSVAALTKAE IIGDSHMGLA ARMMSQAMRK LAGNLKQSNT LLIFINQIRM
                                LANKVRLLVV DSLTAHFRAE YIGRGTLADR QQKLNRHLHD LLRFGELFNA AIVVTNQVMA
                                IAKEIKLLIV DSLTSHFRSE YVGRGSLAER QQLLNKHMHD LLKFGTIFNA VIAVTNQVSA
                                MIQEIKLVVV DSITGHFRAE YPGRENLASR QQKLNRHLHQ LMRIAEIYNI AVVITNQVMA
                                LAGEVRLVCV DSLTAHFRAE YVGRGQLAER QQKLNKHLHD LSRIADLYNT AILVTNQVAS
                                IASEVRLLAV DSLTAHFRAE YVGRGELADR QQKLNKHLHD LMRVGDLNNT AVVVTNQVAS
                                IASEVRMLTV DSLTAHFRAE YVGRGELADR QQKLNKHLHD LEKVGNLYNA AVLVTNQVQS
                                LAGEVRLLCV DSLTAHFRAE YVGRGELAER QQKLNKHLHD LMRIGDLFNT GILVTNQVSS
                                MMVEYALLIV DSATALYRTD YSGRGELSAR QMHLARFLRM LLRLADEFGV AVVITNQVVA
                                IVPKIKLVIV DSVTSHFRAE YPGRENLAAR QQKLNRHLHQ LAKLAEVYDL AVVITNQVMA
                                LVPKVKLIVV DSVTSHFRAE YPGRENLAVR QQKLNKHLHQ LGKLAEVYNT AVIITNQVMA
                                IIPKIGLVVV DSITGHFRAE YPGRENLAVR QQKLNRHLHQ LMSIAELFDV AVVVTNQVMA
                                MMAEFALIVV DSATALYRTD YSGRNELAAR QMHLGKFLRS LHNLAEEYGV AVVVTNQVVA
                                IISKIKLVVV DSITSHFRAE YSGRENLAVR QQKLNRHLHQ LVRLAEIYDL AVIVTNQVMA
                                IIAKIKLVVV DSITSHFRAE YSGRENLAVR QQKLNRHLHQ LVRLAEIYDL AVIVTNQVMA
                                LIQSIKLVIV DSLTAHFRAE YVGRESLATR QQKLNQHLHT LSNIANTYNV AVFVTNQVQS
                                LIREIKLVIV DSLTSTFRTE YIGRGKLAER QQKLGRHMAT LNKLADIYNC VVIVTNQVAA
                                LAEKVKLIIV DSLTAHFRSE YVGRGTLADR QQKLNKHMHD LMRFGDINNA AIVVTNQVQA
                                LIKSIKLVII DSLTSTFRNE FTGRGKLAER QQKLGRHMAT LNKLADLYNC IVLVTNQVAA
                                LSNEVKLVII DSLTSLFRSE YAGRGTLAGR QQKLNRHMHD LFKLVDDLNA VALVTNQVMA
                                LANDVRLFVI DSLTSLFRSE YAGRGTLAPR QQKLNRHMHD LLKLIDDHNA VGLVTNQVMS
                                LAEEVRLLIV DSLTAHFRAE YIGRGTLADR QQKLNKHLHA LQRFSDLYNA VIIVTNQVMS
                                LAHEVRLMIV DSLTAHFRAE YVGRGALAER QQNLNKHMHD LLRFADLNNA VIAVTNQVSA
                                LAAELKLIVV DSLMAHFRAE YAGRGTLSLR QQKLNKHMYD LAKLAKEFNA VVIVTNQVQS
                                LAESVRLLIV DSVTAHFRAE YVGRGTLADR QQKLNKHLHD LMRFADLNNA LILVTNQVMA
                                LANEVRLLIV DSLMAHFRAE YVGRGTLADR QQKLNKHMHG LLRFGDLFNA CVVVTNQVMA
                                LIQSIKLIII DSLMAHFRAE YVGRESLATR QQKLNQHLHT LQTIANTYNV AVLITNQVQS
                                LAAEVKIFII DSLTAHFRAE YAGRGTLATR QQKLNRHMHE FFKLIDEHNA VGLVTNQVMS
                                LAEEVKLVIV DSLTGLFRSE YAGRGTLAER QQKLNRHMHD IFKLCDEYNA IGLVTNQVQS
                                LIQEIRLVIV DSLTAHFRAE YVGREALATR QQKLNQHLHT LQNIANTYNA AVFVTNQVQA
                                LIQEIRLVIV DSLTSHFRAE YVGREALATR QQKLNQHLHT LQNLATTYNI AVFVTNQVQA
                                LIKEIKLVVV DSLTSTFRNE YTGRGKLAER QQKLGRHMAT LNKLADLYNC VVIVTNQVAA
                                IIEEIRLIVA DSAVGLFRAE YLGRGTLSNR QQKLNHFVHM LSRIAETYNC AAIATNQVMA
                                VIEEIKLIVV DSAVGLFRAE YLGRGTLSNR QQKLNHFVHM LSRIAETYNC AAIATNQVMA
                                IIEEIKLIVA DSAVGLFRSE YLGRGTLSNR QQKLNHFVHL LSRIAETYNC AAIATNQVMA
                                MAREIRLLIV DSLTSHFRSE YVGRGSLAER QQLLNRHMHD LLKFGTIYNA VIAVTNQVSA
                                MMADFALLIV DSATALYRSE YIGRGELANR QSHLCRFLRG LQRIADIYGV AVIITNQVVA
                                IIKQVALLVV DSVIAHFRSE FPGRENLAER QQKLNKHVAD LLRLADAYDV AVVITNQVMA
                                LIRQVALLVV DSVIAHFRAE FPGRENLAER QQKLNKHIAD LLRLADAYDV AVVVTNQVMA
                                KIKEVKLLIV DSLTSHFRSE YIGRGALAER QQKLAKHLAD LHRLANLYDI AVFVTNQVQA
                                LVPKIKLVIV DSITSHFRAE YPGRERLAER QQKLNRHLHQ LMRLAELYDI AIVITNQVMA
                                LVKSVDVIII DSVAALVKAE LIGDSHVGLQ ARLMSQSMRK LTGAIAKSKS AVVFINQIRE
                                LIRSIDMIII DSVAALVKSE IMGDAQMASQ ARLMSQALRK LTASINRTNC ITVFINQIRM
                                MMSEFSLIVV DSVMALYRTD FSGRGELSAR QMHLAKFMRA LQRLADQFGV AVVVTNQVVA
                                FVPEVKLVVI DSVTSHFRAE YPGRENLAAR QQKLNKHLHQ LVRLAEAYNI AVVVTNQVMA
                                LITKIKLIIV DSITSHFRAE YPGRENLAVR QQKLNKHLHQ LVRLAEMYDI AVIITNQVMA
                                LVSKIKLIVV DSVTSHFRAE YPGRENLAVR QQKLNKHLHQ LTRLAEVYDI AVIITNQVMA
                                LVSKIKLIVV DSVTSHFRAE YPGRENLAVR QQKLNKHLHQ LTRLAEVYDI AVIITNQVMA
                                LISKIKLVIV DSVTSHFRAE FPGRENLAVR QQKLNKHLHQ LVRLAEMYDL AVIITNQVMA
                                LVRSVDIIVV DSVAALVRAE IMGDTSVGSQ ARLMSKAMRK IAGNIGRSGC LVIFLNQLRQ
                                LMAEYALLIV DSATALYRTD YSGRGELSVR QNHLGKFLRN LQRLADEFGI AVVITNQVMS
                                ---------- ---------- ---------- ---------- ---------- ----------
                                IIKEVKLLVV DSLMAHFRAE YVGRGTLAER QQKLAKHLAD LHRLADLYDI AVFVTNQVQA
                                YIEKIRLIIV DSLINHFRAE YPGRENLASR QQKLNKHISQ LHRLASLYNL AVVVTNQVMA
                                TAKEIKLLIV DSLTAHFRSE YVGRGSLAER QQLLNKHMHD LLRFGTIYNA VIAVTNQVSA
                                IIKQVKLLVV DSIVAHFRAE FPGRENLAER QQKLNKHIAD LLKIADAYDV AVVVTNQVMA
                                FVPKVRLVVV DSVTSHFRAE FPGREHLAER QQKLNAHLHQ LMRLAEAFNI AVVVTNQVMA
                                LVRSVDLIVV DSVAALVRAE IMGDMQVGLQ ARLMSQALRK IAGSVNKSKA VVIFTNQIRM
                                MMAEYALLIV DSSTNLYRTD YSGRGELSAR QMHLGQFLRN IQRLADEYGI AVVITNQVVA
                                IIEKIGLIVI DSLVAHFRSE YPGRENLAER QQKLNHHIAQ LLRIADIYNV AVVVTNQVVA

                                RPDMFYGDPT VAVGGHTLYH VPGIRVQLKK SRGNKRIARI VDAPHLPEGE IVFAITEEGI
                                RPDVFYGDPT AAVGGNVVAH APGIRVQLKK SRNNKRIARI VDAPHLPEGE TVFAITEYGV
                                NPGMMFGDPT QPIGGNIVGH TATYRIYLRK SRGNKRIARL IDSPALPDGE VVIKIVKEGI
                                RPDVFYGDPT QAVGGHVLGH APGVRVYLKK SRGNKRIARV VDAPHLPEGE TVFAITEWGI
                                QVDLFAGPQF KPIGGNIMAH ATTTRLALRK GRAEERICKV ISSPCLPEAE ARFQISTEGV
                                RPDVLFGDPT KPVGGHIVAH TATFRIYLKK GKDDLRIARL IDSPHLPEGE AIFRVTERGI
                                KVGVMFGNPE TTPGGRALKF YSSVRLEVRR AEGNKTKIKV VKNKVAPFRT AEVDIMEGEI
                                KIGVMFGNPE TTTGGNALKF YASVRIDIRG SQGKLTKVKV VKNKVAPFRK AEFDIMSGEI
                                RIGVMFGNPE TTTGGNALKF YSSLRLEVRK IEGNKIRVKI VKNKVAPFRK VELIIYEAGI
                                SPDAYFGDTV RPTGGNVVAH TSTYRIHLKR S-GKNRIARM VDSPYHAERE ILFTLTDRGI
                                NPDQFFGDPN KPSGGHVLAH SSTYRIFIRR AANNTRLARI IDSPYHPTAE AYFKITEKGV
                                QPDMFFGNPL KPAGGNVIAH GATYRIWLRK GKENIRVARI LDSPMHPESE ATFKITEEGL
                                KIGAMYGTPE TTTGGNALKF YASVRLDVRK VAGNRVKVKV VKNKVAPFRQ AEFDVMEGEL
                                RPDAFFGDPT APVGGHVLAH VPQTRCYLRK SKGERRICRL VDSPNLPEGE AVFTVLKEGI
                                RPDAFFGDPT APVGGHVLAH VPQTRCYLRK SKGERRICRL VDSPNLPEGE AVFTVVKDGI
                                SPDSFFGDPT RPVGGNVVGH ASTYRIYFRK GGKNKRVAKI IDSPHHPASE AVFELGERGV
                                KIGVSFGNPE TTTGGRALKF YSSIRIDIRR IGGNRIKVKV AKNKLAPFRT AEFDILAGCI
                                RPDVFYGDPT TAVGGHVLAH TPGVRIQLRK SKGNKRIARV VDAPHLPEGE VVFVITEEGI
                                SVDMFNPDPK KPIGGHIMAH SSTTRLSLRK GKGEMRICKI YDSPSLPESE KPFGIYSDGI
                                QVDMFGGDTK KPVGGNIIAH ASTTRLYLRK GKGEARICKV YDSPCLPESE ASFAITTNGI
                                KIGVMFGNPE TTTGGNALKF YASVRLDIRR IGGSETRVKV VKNKIAPFKQ AEFQILYGEL
                                KPDQFFGDPT KPVGGHIVAH TATFRVYLRK SKGELRVARL IDSPHLPEAE AVFKITERGI
                                NPAVFFGDPM TPIGGNIVGH TATFRLYLRK AKAGKRIARL IDSPYLPEGE AVITLTEDGI
                                RPDVFYGDPT QAVGGHVLYH APGVRVQLRK SRGNKRIAKV VDAPHLPEGE VVFSITEYGI
                                NPDSFFGDPT QPIGGNILGH KSTFRMYLRK SKGNKRIVRL VDAPNLADGE SVMRVEGAGL
                                NPDSFFGDPT QPIGGNILGH TSTFRMYLRK SKGNKRIVKL VDAPNLPDGE GVMRVEEDGL
                                NPDAFFGDPT KPIGGNILGH KSTFRMYLRK SKNDKRIVKL VDAPNLADGE AVMRVQDEGL
                                NPDSYFGDPT QPIGGNILGH TSTFRIYLRK SKGDKRIVRL VDAPNLADGE AIMRVQDAGL
                                QVDMFAADPK KPIGGNIIAH ASTTRLYLRK GRGETRICKI YDSPCLPEAE AMFAINADGV
                                RPDVFYGDPT QAVGGHVLYH APGVRVQLRK SRGNKRIARI VDAPHLPEGE AVFVITDYGI
                                RPDVFYGDPT QAVGGHVLYH APGVRVQLKK ARGNKRIARV VDAPHLPEAE AVFAITDCGI
                                RPDVFYGDPT VAIGGHVLYH APGIRVQLKK SRGNRRIARV VDAPHLPESE AVFAITEAGI
                                NVDMFQADSK KPIGGHIMAH ASTTRLSLRK GRGEQRIIKV YDSPCLAEAE AIFGIYDDGV
                                RPDMFYGDPT VAVGGHTLYH VPGIRVQIKK SRGNRRIARM VDAPHLPEGE VVFSITNTGI
                                RPDMFYGDPT VAVGGHTLYH VPGIRVQIKK SRGNRRIARM VDAPHLPEGE VVFSITNTGI
                                KPDAFFGSPT KAIGGHVLGH AATYRIWLKK GLAGKRIARL VDSPHLPEGE AVFKVITEGI
                                RPDALFGPSE QAIGGHIVGH AATFRIFLRK AKGDKRVAKL YDSPHLPDAE AMFRITEKGI
                                KPDAFFGDPT RPIGGHIVGH TATFRLYLRK SKGEKRIARL VDSPNLPEGE AIFSVTTEGL
                                KPDAFFGVAE QAIGGHVVGH AATFRFFLRK SKGDKRVAKL YDSPHLPDSE AVFRITEKGI
                                NPGLLFGDPT KPIGGNIVGH TATYRVYLRK SKAGKRIARL VDSPNLPEGE ATFMVETAGI
                                NPGILFGDPT KPIGGNIVGH TATFRLYLRK SKGGKRVARL VDSPNLPEGE AAFMVEQAGL
                                KPDAFFGDPT KPIGGHIIGH TATFRMYLRK SKGDKRIVRL VDSPNLPDGE SIISVTPLGL
                                KPDAFFGDPT RPIGGHIVGH AATYRLYLRK SKGGKRIARL IDSPNLPEAE AVITVGEDGV
                                NPAVFFGDPT KPTGGNIVGH ASKFRVYLRK SKGGKRVAKL VDSPDQPEGE AAFSVEMAGL
                                KPDTFFGDPT KPVGGHVLGH TATFRVYLRK SKGDKRIARL VDSPSMPDGE AVFSVTMEGL
                                KPDAFFGDPT RPVGGHIVGH TATFRLYLRK SKGEKRIIRL VDSPSLPEGE AVVAVTTAGL
                                KPDSFFGTPT KAVGGHVLGH ASTYRILLKK GLSGKRIARL VDSPHLPEGE SVFKVTTEGL
                                NPAVFFGDPT KPIGGNIVGH TATFRLYLRK SKGGKRIARL VDSPNLPEGE APFMVEEGGL
                                NPAVFFGDPT KPIGGNIVGH TATFRVYLRK SKGGKRIFRL VDSPNLPEGE ATFLVEEGGL
                                RPDAFFGSPT KAIGGHVLGH AATYRIWLKK GLAGKRIARL VDSPHLPEGE CVFKITTAGI
                                RPDAFFGSPT KAIGGHVLGH AATYRIWLKK GAAGKRIARL VDSPYLPEGE CVFKITEEGI
                                RPDAFFGSSE QAIGGHIVGH AATFRIFLRK AKGDKRVAKL YDSPHLPDAE AMFRITEKGI
                                SPDVFFGDPT RPIGGNVVAH TSTYRIYFKK S-GKKRIARM VDSPHHPEEE VIFALGEAGV
                                SPDVFFGDPT RPIGGNVVAH TSTYRIYFKK S-GKKRIARM VDSPHHPEEE VLFALGEAGV
                                SPDVFFGDPT RPIGGNVVAH TSTYRIYFKK S-GKKRIARM VDSPHHPEEE VIFALGEAGV
                                NPAVFFGDPM NPIGGNIVGH TATFRIYLRK AKAGKRIARL IDSPYLPEGE TVITITESGI
                                KVDMFGGHEK IPIGGNIIAH ASQTRLYLRK GRGESRICKI YDSPVLPEGE AVFAITEGGI
                                QPDVFFGNPL RPAGGNILAH GATYRLWLRK SKENIRIAKI FDSPYHPEGE VSFRITEEGL
                                QPDVFFGNPL RPAGGNILAH GATYRLWLRK SKENIRIAKI FDSPYHPEGE VSFRITEEGL
                                RPDAFFGDPT RPIGGHILAH SATLRVYLRK GKGGKRIARL IDAPHLPEGE AVFSITEKGI
                                RPDVVWGDPT QAVGGHVLYH APGIRVQLRK ARGNKRIARI VDAPHLPENE TVFVITDQGI
                                KVGVMFGSPE TTPGGRALKF YCSCRIDVRR IGGQRVKAKI VKNKVAPFRI AEFDMMEGDL
                                KIGVMFGSPE TTTGGNALKF YASVRIDIRR IGGSQTKVKV VKNKVSPFKT ADFDIMEGEI
                                QVDAFNPDPK KPIGGNIMAH SSTTRLGFKK GKGCQRLCKV VDSPCLPEAE CVFAIYEDGV
                                RPDVFYGDPT QAVGGHVLAH TPGVRVQLRK AKGHKRIARV VDAPHLPEGE AIFVIVDEGI
                                RPDMFYGDPT TAVGGHTLYH VPGIRVQLKK SRGNKRIARI VDAPHLPEGE VVFAITEEGV
                                RPDMFYGDPT VAVGGHTLYH VPGIRIQLKK SRGNRRIARV VDAPHLPEGE VVFALTEEGI
                                RPDMFYGDPT VAVGGHTLYH VPGIRIQLKK SRGNRRIARV VDAPHLPEGE VVFALTEEGI
                                RPDMFYGDPT VAVGGHTLYH VPGIRVQLKK SRGNKRIARI VDAPHLPEGE VVFAITEEGV
                                KIGVTYGSPE VTTGGNALKF YASVRLDIRR IQGIRAKVKV AKNKVAPFRI AEFDIIMGCT
                                QVDMFAGDMK KPIGGNIMAH ASTTRLYLRK GRGESRICKI YDSPCLPESE AIYAIGKGGI
                                ---------- ---------- ---------- ---------- ---------- ----------
                                KPDAFFGDPT RPVGGHILAH SATLRVYLRK GKAGKRVARL IDSPHLPEGE AVFRITEKGV
                                SPDIFFGNPL KPAGGNIMAH GCTYRIWLRK AKEGKRIARI IDSPKHAEKE VAFAITEDGV
                                RPDVFFGDPM APIGGNIVGH TATFRIYLRK SKGGKRIARL IDSPYLPEGE TVIQISEEGV
                                QPDVFFGNPL RPAGGNVLAH GATYRIWLRK SKENIRIAKI FDSPYHPERE ATFKITEEGL
                                RPDVFYGDPT TAVGGHVLAH TPGVRVQLRR SKGNKRIARV VDAPHLPEGE AVFVITEEGI
                                KIGVMFGSPE TTTGGLALKF YATMRMEVRR GEGNVISVKI VKNKVAPFKT AQTYIIEYEL
                                QVDMFVSDPK KPIGGNIMAH ASQTRLSLRK GRGETRVCKI YDSPSLPENE ATFQITNGGI
                                QPDVFFGNPL KPAGGNVIAH GATYRVWLRK GKENVRIAKI FDSPYHPERE VTFRITEEGV

                                RDMLDPEELR KMDIKDLYKK LDEYNAELLK YRASRMGTLK NTSAIKNVRK DIARILTIIS
                                RDMLSPDDLR KRSLEELTKL LQEQRSELTS LRQALSGSID SPAKIREIRK NIARILTVMN
                                RDMLKAKQIR EMSPEERLKR LSELREELMH ELGAMGGAPP SPGKIRSLRR QIARILTVMN
                                RDMMRSKDLR GMSVEELEKT LRELRIKLMG LRYAKVGLLE NPGELREARR NVARILTVLR
                                TDMIKVHELR EKSKSDLQNQ LKELKAELAL LRVVTGGAPN KLSKIKVVRK SIAQVLTVSS
                                EDMVKMKEIR EMSREEKLRK LRELELELLK LRTRSGGAVE NPGRINLIRK DIARLKMALC
                                ID-MKANEIR DLTTAEIEQK VKSLKEELFN LRFLATGQLE NTARIREVRK AIARMKTVIR
                                ID-------- ---------- ---------- ---------- ---------- ----------
                                LDM--LKNFK NFTLEDMKAK RLELKKEYLD LRFSVVGHVE NPLKKREIRR DIARLNTMIC
                                SD-------- ---------- ---------- ---------- ---------- ----------
                                ED-MKLQELR EMNEKELAEK IEELKAELRQ VVSGKGGMVE NPMRKRELRK EIARAYTVLA
                                IDMVKLRDLK NMSREDRLRL LNELRSELIR LETRGRGVVD NPGRMRYVRR LIARILTIEH
                                ID-MKYTEIK DKTAAELATM LKEKKVLLFT LKQLKTMQLT NPKEISQVKK DIARINTAIN
                                RDMLNAKEIR KLTPAERQKK LEELYNEMST IRIATGGGTE NPYRIRNVRK AIARILTIQH
                                RDMLTADDIR KLTPAERQKK LEDLYNELSE IRIATGGGTE NPFKIRNVRR AIARILTIES
                                QDMTRMKTVR SFNEGDLRDR IQQARSDLAK LRVSKGTLRK NSGKIRPLRR DIARMMTRLA
                                ID-------- ---------- ---------- ---------- ---------- ----------
                                RD-MKASEIR RMAPEERLRK LNELRLELVK LRLAKMGTLT NTARIRNVRR DIARILTVIN
                                SDMTKAFELR TKNKTQLLEH LKELRTELSS LRVVKSPNPS KLAKIGTVRK AIARVLTVFN
                                EDM------- --SKNDMNAK LIELKGELAN LRTVTGGAPS KISRLRVVKK DIARLLTVMN
                                VD-MKAKELR EKSVEELNTE LLNLLREQFN LRMAASGQLQ QSHLLKQVRR DVARVKTLLN
                                ED---MEEIR QMSREEKLKK LEELERELIR LRTRSGGSLE NPMQIRAVKK DIARLKLALR
                                IDMLKAKELR AMSDEEINEK LKALKESLLK ERSAMGGAPA SPGTMHSIKK QIARILTVME
                                RDMMNADEIR KLTPEQRKEK LNELRLELSK LQMAHVGTVD NPGKIKVLRK TIARILTIEN
                                KPMLHPAEIR DMTPAEREAE VEELRTELLN MKAAAGGAPE NPGRIGELKR TIARVKTIQG
                                LNMLHVQEIR DMTPAEREAE LDDLKTELLN ARAAAGGAPE NPGRIKELRK AIARIKTIQG
                                KPMLYTSEIR DMTPAEREAE LEELRTELLN SKAAAGGAPD NPGRISELRK TIARIKTVQR
                                KPMLYTEEIR DMTPAERTAE LEDLETELLN AKAAAGGAPE NPGRVSELKK TIARIKTIQG
                                GDMIKARDLR GKKKEELLKQ LDDLKVELSQ LRVVTGGAAS KLSKIRVVRK SIARVLTVIN
                                ADMIKTDDIR KMSPEERLKK LQELKEELVK LRLAAVGTLE NPGAIRAIRK TIARILTVMR
                                RDMLKPDEIR KMSREEREQK LKELKSELIT LRYAKMGHID NPAKIRNIKR TIARILTINR
                                RDMLKASEIR TMSDEDRLKL LNELRMELVR LITARSGTLT NVARIRIVRK NIARILTVIN
                                GDMMKIKDLR EKSKDDLLKT LTEYKKELSQ LRVQTGGAET RLGRIRPIRK SIARILTVLN
                                RDMKKMNELR NLSEEDLRKR LEELKSDLLK RKAARLGTLK NTSSIRNIRK DIARINTILS
                                RDMKRVSELR KLSEEDLKKR LEELKADLLK RKAARMGTIK NTSSIRNIRK DIARIYTILS
                                SDMLRSKEIR AMEIDEIQKK LDELKAEHSK NISAAAGVYE NPGKIKELKR TIARVLTIMN
                                HDMLRADELR GMSMEELKEK LVELKRELLK ERAAVAGAPS NPGRMREIRR TIARILTIMN
                                RDMVRAKEIR EMSDDQVEKQ LKDLRNELLK ERASTGGAPE SPGRIRELRR TIARILTIRK
                                MDMLKASEIR ELSAEEMKGK IAELKRELMK EGVSTGGAPS NPGKISEIKR TIARILTIMK
                                KPMFRAKEVA QFSDAELVEN EQKLKIELIQ NYGSAGGAPE NPGKIREVRR TIARIKTEQT
                                KPMFRAREVK QLSDTELLEQ EQKLSLELIQ ERGSAGGATE NPGRIREVRR TIARIRTEQN
                                TNMLRNNEIR NMSPQERKDE IEKFQTELSN EKASAGGSPE NPGRIGELKR TVARIKTIQR
                                RDMLRTSEIR EMPVEDRAKK LRELRDELMH ERGAMGGAPT NPGKIRALRT NIARIETIQK
                                KPMFRASEVS QFSDAELTEQ LSKLELELVQ DLGSAGGAPE NPGRIHEVKR TIARIKTEQT
                                RDMFRIDEIR NMSSEELEEE LRKLEVELIR ERGRAGGAPE KPGRIREIRR TIARMKTVQR
                                TDMLRTSEIR TMTIEERADE LENLNNELVR ERASAGGAPE NPGRIGEIRR TIARIKTIQH
                                VDMLRSKELR DLSPSDLEVK LTELHAEYDT LVSGAVAGVD NPGKIKETRR TIARVLTIMN
                                KPMFRAREVA QLTDVELTEQ MSKLQLELIK HNGSAGGATE NPGHIRELKR TIARLMTEQN
                                RSMFRARDVS QLSDVELVEQ VDKLRMELIQ YHGSAGGSTE NAGRIREIRR TIARMKTEQN
                                VDMLRSEEIR EMDGEELQKK LDELKAEYAR YISAAAGIHE NPGKMREIRR TIARVLTIMN
                                VDMLKPDELR EMSVKELEKK LEELRAEYSK EESAASGAPD NPGRMRELRR TIARILTIIN
                                HDMLRASEIR EMSIEEMKEK LVELKKELLK ENVAVSGAPS NPGRVKELKR TIARILTIMN
                                MD---MKTIR ELNEKDLKSK IQETRSELAK LRVSKGTLRK ESGKLKPLRH DIARMMTRVN
                                MDMLSMKTIR ELNEKDLKSK IQETRSELAK LRVSKGTLRK ESGKLKPLRH DIARMMTRVN
                                IDMISMKTIK QLNEKDLKSK IQESRSELGK LRVAKGTLRK ESGKLKPIRH DIARMLTRLN
                                TDMLRAKALR EMSDEELNEK LSSLKESLLR ERSAMGGAPS SPGKMRSIRR QIARVLTVME
                                AD-------- ---------- ---------- ---------- ---------- ----------
                                VDMLKAKVLR EMKPEERREL LNQLRAELVR LETRARGFVE KPGRIRQVRR IIARILTIER
                                VDMLKPKALR EMSPEERREL LNQLRAELVK LQTRSRGFVE KPGRIRQVRR MIARILTIER
                                ED-MKPSEIR EMSIEEIDAK IRELRLQLAK ERGTMGTSLE NPMVIRNLRR DIARLLTIKK
                                MDMIKTDDIR KMSPEERIKK LRELQEELVR LRLAAMGTLD NPGAIRAIRK TIARILTVMR
                                LD-------- ---------- ---------- ---------- ---------- ----------
                                IDMLLRSKLS TETIEELYKN LNLLKKELFN LRFQALGELK NTSRFSLVKK SIARIKTELT
                                GDMVKAYELR TKSKEQLASQ LVDLKKELAE LKVLSRPS-- -LPKIKTVRK SIACVLTVIN
                                RD-MKPDEIR KMTKEERLRR LNELRLELIK LRMARVGTLT NTARIRNIKR DIARILTIMR
                                RDMLEVDELR KMDLKQLKER LNELEMQLLK LRVSRMGTLK NTASIKNTRK DIARILTVIG
                                RDMVDLEELR KMEKGELLKK VDELRLELMK LRVARMGTLK NTASIRNTRK DIARILTVLS
                                RDMVDPEELR KMETGDLLKK LDELKLELIK LRVSRMGTLK NTASIRNTRK DIARILTVLS
                                RDMYDIKEIS NQTKKELQGK LNDLQQELLK RKVARMGTLK NTASIRNLRK DIARILTLLS
                                IDMPNIADAR KLGDEELATE ILATKQRLFQ LRFQATRRPE NPHEFKHARH RLAQLLTVER
                                EDMVRVFKLR TQTEEQLVGE LGKLQTELSQ LRIIAGGTAN KLGRIGIVRK AIAKYLTIIN
                                --MVKAYELR GLPKEELVKT LNELRKELSE LHVVTGGAAS KIAKIKSVRK SIARVLTVHN
                                ED-MKPSEIR EMSIEEIDKK IRELRLELAK ERGTMGASME NPMVIRNLRR DIARLLTIKR
                                TDMKQAEELR KMSREERQKR LQELRGELAR LKAAHRGSLE NVASIRKIKR EIARILTIEN
                                SDMLRAKQIR QMSKEERQET LKNLKESLLH ERASMGGSSP SPGKVRGIRR QIARLLTVER
                                TD-MNAKTLR QMSREDRLKL LDQLRAEYVK LQTRARGIVE NSGRIRFIRR AIARILTIER
                                RD-MKASEIR KMTPEERLLK LNELRVELVK LRLSRVGTLT NTARIRNVRR DIARILTVMR
                                FN-MKASELR NYTDEELKNL LEEKKRQLME LRFLAMGQLK NTSLIKLTKR DIARIKTILR
                                TD-------- ---------- ---------- ---------- ---------- ----------
                                VDMLNARTIR NMKPEDRAKL LNDLRNELLK LQTRERGTLD NPGRVRAIRR AIARVLTIMN

                                EKK------- ---------- ---------- ---------- ---------- ----------
                                ELS------- ---------- ---------- ---------- ---------- ----------
                                E--MLFGVVI IDKPKGPTSH QVSAWVRDIL HINKTGHAGT LDPKVTGVLP VGLGRATKLI
                                EKRMLYGMIV VDKPPGPTSH EVVAWIKRML GVSRAGHGGT LDPKVTGVLP VALERMTRII
                                QKQMIYGVIN LDKPANPSSH EVVAWIKRIL RVEKTGHSGT LDPKVTGNLI VCIDRATRLV
                                EEGMIKGLVC IDKPMGPSSH EVVVWVRRIL NVSKTGHAGT LDPRVTGVLP IFIENATKMV
                                EREM-NGVLL LHKPVGMTSH DCVMKIRKLL KTKKVGHTGT LDPEVSGVLP ICVGRATKIV
                                ---MKGEVLF FNKPLGWTSF KVVGHVRYHI KKLKVGHAGT LDPLATGVMI LCTGKATKRI
                                EYEM-NGFLL INKEQGKTSF ETLFPIKKYF NTNRVGHAGT LDKFASGILV CLVGKYTKLS
                                ---MLYGLVL VDKPAGPTSH EVVAWVKRIL EIEKAGHSGT LDPGATGLLP LGLGEGTKAL
                                EKRM------ ---------- ---------- ---------- ---------- ----------
                                ETEMIYGFII LDKPRGPTSS EVVAWVKKLL NISKAGHSGT LDPGVSGVLP IALGDSTKVL
                                ALRM-NKIFA AFKPRGLSSN AFLSTLKKKY KNKKAGYSGT LDPFAKGVLI VAFGQYTKLF
                                EEEMLNGVIA LDKPSGPTSH EVATWVRKIL EVERVGHGGT LDPAVTGILP TGVGNATKAM
                                EMEMLNSVIV LDKPSGPTSH EVATWVRRIL NASRVGHGGT LDPAVTGILP TGVGNATKAM
                                EMEMLYGIVL LDKPPGPTSH EAVAWAKRIL EIPKAGHSGT LDPQVSGVLP LGLGEATKAL
                                ---MSEGVLL VDKPQGRTSF SLIRSLVRLI GVKKIGHAGT LDPFATGVMV MLIGRKTRLS
                                EEGMIYGVIN LDKPPGPTSH EVVAWVKKMF NLEKAGHGGT LDPKVTGVLP IGLANSTKVI
                                QTQMVYGIIN LDKPSNPSSH EVVAWIRTIL RVTKTGHSGT LDPKVTGCLI VCIERATRLV
                                TQRMFYGIIN LDKPANPSSH EVVAWLKRIL KVEKTGHSGT LDPAVTGCLI VCIDRATRLV
                                EKAMDNGVLL LDKPQGMSSN DALQKVKRIY NANRAGHTGA LDPLATGMLP ICLGEATKFS
                                EEGMIKGFVL IDKPKGPTSH EVVVWVRKIL EVEKTGHAGT LDPKVTGVLP VFIEQATKLV
                                EKRMENGFIV IDKPKGPTSH QIDAWVREIT GEKRVGHIGT LDPNVSGVLV MALGKATKLI
                                EEK------- ---------- ---------- ---------- ---------- ---------M
                                EEGMVFGVVN LDKPPGPSAH QVSAWVRDLV GVEKAAHAGT LDPKVTGCLP VLTGTATRLA
                                EEGMRFGVVN LDKPPGPSAH QVAAWIRDAT GQDRVAHGGT LDPKVTGCLP VLLGDAARMA
                                EEGMLFGVVN LDKPPGPSAH QVSAWIRDLV GVEKAAHAGT LDPKVTGCLP VLTGTATRIA
                                EEGMLFGVVN LDKPPGPSAH QVTGWVRDMA DVDRAAHSGT LDPKVTGCLP TLLGDATRMA
                                QTQMITGFIN LDKPSNPSSH EVVAWIRRIL RVEKTGHSGT LDPKVTGCLI VCIERATRLV
                                EEEMIMGVIP LDKPPGPTSH EVVAWIKRMF GLSKAGHGGT LDPKVTGVLP VALEEGTKVI
                                EEEMVLGVVN LDKPPGPTSH EVVAWIKRMF GLERAGHGGT LDPKVTGVLP VALAEATKVI
                                EERM------ ---------- ---------- -------VGR GDPKVTGVLP VALDRATRVI
                                QNEMIYGMIN MDKPSNPSSH EVVSWIKRIL KCDKTGHAGT LDPKVTGALI ICTDRATRLV
                                QKK------- ---------- ---------- ---------- ---------- ----------
                                EKK------- ---------- ---------- ---------- ---------- ---------M
                                EKQMITGVVN LDKPMGPTSH EVDAWVKRIL DVEKTGHGGT LDPKVTGVLP IGINRSTRVI
                                EKKMIYGVVV VDKPRGPTSH EVSTWVKKIL NLDKAGHGGT LDPKVTGVLP VALERATKTI
                                EEKMLKGVIN LDKPYGPTSH EVTAWVKNIL HIKRAGHSGT LDPHVTGVLP TMLGDATRLV
                                EKEMLTGLVV IDKPSGPTSH EVAAWVRNML NLVKAGHGGT LDPKVTGALP VALGNTTKCV
                                KRQMGTGIIL VDKPRGPTSH QVAAWVGKML K-SDVGHSGT LDPMVSGVLV VMLGKAVRLA
                                ARRMPSGIVV VDKPRGPSSH QVAAWVGGIL G-RRVGHAGT LDPQVSGVLI VMFGGAVRLA
                                EFKMIMGVVN LDKPKGPTSH EITSWVKDIL NINKAGHSGS LDPKVTGVLP IMLQKATKAI
                                EEEMLAGMII MDKPQGPTSH QATAWVREIL HTEKIGHGGT LDPKVSGVLP VATGRAVRAL
                                KRSMLCGVVV LDKPQGPSSH QAAAWAAEIL GV-NTGQGGT LDPMVSGVLV LMLGRAVRLA
                                ERVMLLGAIN LDKPSGPTSH EVVAWVKRIL GLEKAGHSGT LDPRVTGILP VLTGDATRVV
                                ELNMIKGVVN IDKPSGPTSH EVAAWVKAIL GVNTAGHAGS LDPKVTGLLP TLLGKATKAV
                                ENKMIKGIIN IDKPSGPTSH EVDVWLKDIM HVDKTGHGGT LDPKVTGVLP VALNTATKSL
                                HRRMKTGIVI IDKPRGPSSH QVAAWVGDLL GV-DVGHAGT LDPMVSGVLV VMLGNAVRLA
                                RRMMHGSIIL IDKPRGPSSH QVAAWVREIT GVSSVGHTGT LDPPVSGVLV ILLGRAVRLT
                                EK-MIMGVVN LDKPSGPTSH QVDSWVRDML HVEKVGHGGT LDPKVTGVLP LGIDRATRVM
                                EKKMIKGVVN LDKPAGPTSH EVAAWVRKIL GVKKVGHGGT LDPKVTGVLP IGIEKATRIM
                                EKKMLSGVVV IDKPSGPTSH EVSTWVKKIL NLKKAGHGGT LDPKVTGVLP IALENATKCI
                                ELKMLYGLII LDKPPGPTSH ETVAWTKRIL KIPKIGHSGT LDPQVSGVLP LGLGEATKAL
                                ELKMLYGLII LDKPPGPTSH ETVAWTKRIL KIPKIGHSGT LDPQVSGVLP LGLGEATKAL
                                EMKMLYGIIL LDKPPGPTSH ETVAWTKRIL KLPKIGHSGT LDPQVSGVLP LGLGEATKAL
                                EKKMNNGFIV VDKPKGPTSH QIDSWIRDIT GEPRVGHIGT LDPGVSGVLV MALGKATKLI
                                ---MLYGIIN LDKPSNPSSH EVVSWIRKIL RCEKTGHSGT LDPKVTGVLL VCLNRATRLV
                                EEEMIYSLVI LDKPRGPSSH EVAAWVKKIL GVERAGHAGT LDPKVSGVLP IAIAEGTKVL
                                ELAMIYSFLI LDKPRGPTSH EVAAWVKKIL GVERAGHSGT LDPKVSGVLP VAVAEGTKVL
                                EKLMIFGVIN LDKPPGPTSH EVVAWIKKIL NLEKAGHGGT LDPKVSGVLP VALEKATRVV
                                EEEMIKGVVP LDKPPGPTSH EVVAWIKRMF GLSKAGHGGT LDPKVTGVLP VALEEATKII
                                ---MSLGFLP CYKPPGATSR DLVNRAQRRL RKLKVGHTGT LDPLAEGLVL LAIGSAARLT
                                KRSM-NYWLN FYKPRGISSA KLVNIVKKII GKTKIGHAGT LDVEAEGILP LAVGEATKLI
                                EQQMISGVIN LDKPSNPSSH EVVAWIKRIL RCEKTGHSGT LDPKVTGCLI VCIDRATRLV
                                EEE------- ---------- ---------- ---------- ----MTGVLP VALANATKVI
                                EKSMINSIIN LDKPPGPTSH EVAYWVKKLF NITKAGHGGT LEP------- --------VM
                                EKKMINSIIN LDKPPGPTSH EVAYWIKKML NVNKAGHGGT L-PKVTGVLP IGIENATKIM
                                EKK------- ---------- ---------- ---------- ---------- ---------M
                                IIN------- ---------- ---------- ---------- ---------- ---------M
                                ERQM-FGFLN LHKPLHLTSH DCVAKVRRLL RQKRVGHGGT LDPLAEGVLP LAVGSATRLL
                                EKRMLYGVMN LDKPSNPSSH EVVAWVKKIT KMEKTGHSGT LDPKVTGCLI VCLNRATRLV
                                QQQ-ISGVIN LDKPANPSSH EVVSWIKRIL RVEKTGHSGT LDPKVTGCLI VCIDRATRLV
                                EKLMIFGIIN LDKPPGPTSH EVVAWVKRIL NLNKAGHGGT LDPKVSGVLP VALERATRVV
                                ELRMLYSVIN LDKPVGPSSH EVVAWLRKLL GIERIAHAGT LDPKVSGVLP ITLNNAVRVL
                                EEKMNNGFVV LDKPQGPTSH QVDHWVREIL GIEKVAHIGT LDPNVTGVLT MAIGKAVRLV
                                EEAMIYSLVI LDKPRGPSSH EAVAWLKKIL GVDVAGHSGT LDPNVSGVLP VAVAEGTKVL
                                EES------- ---------- ---------- ---------- ---------- ----------
                                EREM-HGILV AYKPKGPTSH DVVDEVRKKL KTRKVGHGGT LDPFACGVLI IGVNQGTRIL
                                ---MMYGVIN LDKPSNPSSH EIVSWVKRIL GVAKTGHSGT LDPKVTGCLI ICIENATCIG
                                EEAMLYGFVI IDKPRGPTSH EVAAWVKKML NLDRAGHSGT LDPRVSGVLP IALGESTKAM

                                ---------- -METHEVLPI VKKIAEEFKG TIYQRPPVRS SVKRRLRTRK VFDIEVLEKD
                                ---------- ---------- ---------- ---------- ---------- ----------
                                NLLHPKEYVG VMRFHKFENK VREIMKEFEG EIYQVPPLRS AVARRLRKRK VYSIEILDLL
                                GTVMSKEYVC VMQLHRVEDR LREVLKLFEG EIYQKPPLRS SVKRALRTRR VFRIELLEYT
                                KSQQGKEYVC VARLHSVVAK VARALESLTG AVFQRPPLIS AVKRQLRIRT IYESKLLEYD
                                KFLQSKEYVC LMRLHGARED VEKVMKLFVG RIYQRPPLKS AVKKVLRIRE IYEMELLEME
                                EYLTSKTYDA EITLGFTKAD VEKVLNSLKG KQEQIPPMYS AVKRPKRMIT IEDIALIKHE
                                EEFQTKEYVA TLRLGATREL VEETLTHFLG AIEQVPPAFS ACMLKAKQLV IDEIELLELP
                                GYFTDKEYVA EFRFGLTVED IDLKLKDFVG EIYQSPPRFS SVHIKKRKVT VYNIQRLSYS
                                SVLLPKEYYA LARLHSIVDR LKRVMQEFTG EIYQRPPQRS SVRRVTRVRT VYEFDYLENY
                                --FMGKEYVG LMELHGVDDK LLEAFKIFTG DVYQVPPVRA SVARRPRIRR VYYFDLLERD
                                QGISDKEYVG VMLLHSVQER VKAVFREFTG KIYQRPPLKS AVKRRIRVKT VYSLDIMEFD
                                RFLKPKTYKA TLWLGVSLPN LQQIIDQMQG IISYTPPQFS AKRLKPCQME VFDCKILS-N
                                QALLGKEYVC VLELHKAEED IRRVIDDFVG KLYQKPPLRS SVKRVLRVRE IYYNKILEIK
                                RALLGKEYVC LMELHGAEDE VLRILNEFVG KIYQRPPLRS SVKRVLRVRQ IYYNEVLEVK
                                GVLLPKEYVA VGRFHAQSEK LGELARLFTG PIHQKPPQRS SVLRRTRVKT IHEIEVLEQK
                                DIMLDKEYAA VAHLGTTMDE VLTCTSYFQG EIQQVPPMFS AKKRRFATVT V-NLRLVK-E
                                GNVIVKEYVM VIQLHGAESS VKMVVEYFKG DIYQKPPLRS SVKRSIRVRR IYEIELLEIR
                                KSQQGKEYIG IVRLHGITTE LSKAVDTLTG ALFQRPPQKS AVKKRLRVRT IHNSKLLEFE
                                KSQQGKEYVC ICKFHEIEQQ VKTVINTLTG ALFQLPPVIA AVKRSLRIRT IYNTELLEVK
                                QYLLDKRYRV IARLGQTAEQ LAAALDTFRG DIEQIPSMYS ALKREARPIT VYELLFIR-E
                                QFLQEKEYVA LMRLHGVERE LRKVFELFKG KIYQRPPLKS AVKKRLRVRE IYDIEILEID
                                DIVHPKEYIS VMRLYSATDN IMKVFKEFTG KIYQLPPVRS AVSRQVRERT IYNMDVLEIQ
                                PYVVVKEYVC VMELHDVNEE LKRVIEMFKG RIYQRPPVRS NVKRRIRIRK IHDIELLERK
                                PAFLEKEYVA VLELHGAPAD IEAVIGEFEG DLYQKPPRKS AVSRRLRVRT IYELDLLEVQ
                                QVFDVKEYVT VLELHDAPAD IADIVAEFET DIYQKPPRKS AVKRQLRSRR IHSLDILEQG
                                PALLFKEYVA VLELHDPPRI LPDVIEAFTG EIYQKPPKKS AVARRLRTRT VYDLDVLDVD
                                QVFLSKEYVS VLELHGASAD IDSTVAEFES KLYQKPPRKS AVSRRLRVRE IHDLDLLEVK
                                KSQQGKEYVG IVRLHNIGTQ LSRALETLTG ALFQRPPLIA AVKRQLRVRT IYESKMIEYE
                                GLVVGKEYMC VMQLHRVEEE LRRAINMFVG EIYQRPPLRS SVKRSLRLKK IYEIELLEYN
                                HYVMGKEYVM VIQFHDVEEE VIENLKYLVG EIYQRPPLRS SVKRQLRTKK VYYIHVLEFE
                                GILMYKEYVG VMELHGVPEK VIETMKMFVG KIYQRPPLRS SVKRSLRIRE IYSIDVLEIE
                                KSQQGKTYIG VLRLHDVQKK VNAALQRLTG PCFQRPPLIA AVKRQLRIRN IYSNQLIEYH
                                ---------- -MEVHCVESE IMDVAKTFIG KIYQKPPVRS SVKRRVRKRE VYSIDVLEID
                                SVVTGKEYVC LMEVHCFEER LRAIAKEFVG TIYQKPPVRS SVKRRVRKRK IYSLEVLEME
                                QMLLPKEYVC LMRLHEIEDS IRNILQEFTG KIFQTPPIKS AVKRELRVRT IYDVNILEID
                                PMWHPKEYVC LMHLHRAEED ILRVFKEFTG RIYQRPPLKA AVKRRLRIRK IHELELLDKD
                                RTLLGKEYVC VMRLHAVEAR VKAVLSEFTG VIYQRPPLVS AVKRQLRKRT IYYIEFMEMD
                                PIWHPKEYVC LMHLHDALED IENIFKEFTG RIHQRPPLKA AVKRSLRIRK IYEIEILEID
                                PLLLEKEYVA CMRLHAIRER VEEVVKQFTG RVYQRPPRRS AVKRALRIRV IYRIELIDMQ
                                PVLLNKEYVC LMRLHGARES VEQAAKEFTG RIYQRPPRKS AVKRSLRIRK IQEIEILDMD
                                GSLRNKEYVC LMQLHDVADE IIRVCKEFEG PIFQKPPIKS AVKRKLRIRT IDYLNILEIK
                                NLVLDKEYVC LMRLHRREED IRKVIASFVG RIYQTPPVRS AVKRQMRIRT IHSINVLEVR
                                PVLLRKEYVA LMRLHKVEER IRTVAKEFIG RQYQRPPKMS AVKRQLRIRE IYDLEILDIE
                                EFLLGKEYVC LMRTHEVRKK ILEVCEEFSG EIYQRPPLKS SVARNLRTRK IYYIDVLEIE
                                PALRGKEYVC HLKLHRMPKL VRKVCEEFTG PIYQMPPIKS AVKRVIRVRT IYYIEVLEIE
                                SLLLPKEYVC LMRLHKVEED IISILDEFTG KIYQIPPVKS AVKRELRVRT IYEVKLLEID
                                PLLLDKEYVA LMRLHGAPSD VQEAARELTG RVYQRPPRRS AVKRALRIRT IQDLTVLDQQ
                                TILHDKEYVA LLRLQGVDAE LAEVIEHFTG RIYQRPPKRS AVKRALRIRE IHELEMLGRD
                                QLLLPKEYVC LMRVHRVEER IREVLGEFQG KIFQIPPLKS AVKRDLRVRT IYRVDILEVD
                                PLLLKKEYVC LMRLHKVEEE IRKILEEFQG KIFQTPPLRS AVKRELRVRR IYYVKLLEIE
                                PMWHPKEYIC LMHLHRAEEK IREIFKEFEG KILQRPPLKA AVKRSLRIRK IHKLEILDID
                                GVLLPKEYHA LGRFHSPKQK LDEVLEMFRG EIFQKPPQRS AVLRQTRTRT IYELEVLEQK
                                GVLLPKEYHA LGRFHSPKEK LEEVLDLFRG EIFQKPPQRS AVLRQTRTRT IYELEVLEQK
                                GVLLPKEYHA LGRVHSPKEK LHEVIESLTG EIYQKPPQRS AVVRQTRTRT IYEFEVLEQK
                                DIVHSKEYVS VLRTYDYHDS IKSVFKEFTG KIYQIPPVRS AVSRELRIRE IYNLELLEMD
                                KSQQGKEYVC VCKFHSPIEE VKLVLNNFQG AIFQRPPLIC AVKRQLRVRT IYDSKLLDYT
                                MALSDKVYVA VAKFHGVEDK LRAVLQEFQG VIYQKPPLRS AVKRQLRTRR VYSLDLLELD
                                MALSDKVYIA VAKFHGVVEN LRRVLQELQG EIYQKPPLRS AVKRQLRTRR VYSLELLELD
                                QALLGKEYVA LMHLHGVEDK IIQVMKEFEG EIIQRPPLRS AVKRRLRTRK VYYIEVLEIE
                                GMVVPKEYIC VMQLHEVEKK LLEAIKVFTS TIYQRPPLRS SVKRSLRTKT IYEIELLEYT
                                PWVLGKRYLA DFRLGVSAAE IEQVLKDFHG VVEQTPPAHS AIKMPKRRIL IDSVKLIS-E
                                QLLIRKTYIF SVKFGTTQEE VYTVCSKFIG NIRQVPPIFS AIKLKPRNIT IYDLKCLNFE
                                KSQQGKEYVC IVRLHDLEKD LGRSLENLTG ALFQRPPLIS AVKRQLRVRT IYESNLIEFK
                                GNVIIKEYVM VIQLHTVNER LREVLRYFTG VIYQRPPLRS SVKRVIRTRR IHYIDLLEHS
                                NYISGKEYIC LLQMHCVQKE LKEIISQFVG EIYQKPPVRS SVKRRIRKRR IYAIDILDMQ
                                NYISGKEYVC VMQVHCYKEE LTKIIKSFEG EIYQRPPVRS SVKRRLRVRS IYDIEILDMD
                                NYISGKEYVC VMQVHCYKEE LAKIISSFKG EIYQRPPVRS SVKRRLRIRR IYDIEILDMD
                                SYISGKEYVC LMQVHCFIDE LKQIISKFIG IIYQKPPVRS SVKRRTRKKK IYDIEILDTD
                                PYL-AKQYQA LIRFGVTLAA VEQILPTFLG EIEQIPPQYS AIQVPSRMVT INDLKILGRN
                                KAQQGKEYVG IVRLHNIELK LAKALQQLTG PLFQKPPLIS AVKRELRVRT IYESKLIEYE
                                KAQQGKEYVG VVRLHSLTKQ LHRAVETLTG ALFQRPPLIS AVKRQLRIRT IYESKLIEYK
                                QALLGKEYVA LMHLHGVEDK ILAVMREFQG EIIQRPPLRS AVKRRLRTRK VYYIDVLEIE
                                PVLLDKEYVC VMRLHGVPER LERVVSMFKG RIYQRPPLRS AVKREVRIRQ IYDIRLLEFN
                                DVVHPKEYVG VMRFYEIEEE VRYYFKKFTG RIYQLPPVRS AVARSLRIKT VYSLDLLEKK
                                MALSDKVYVA VAKFHGVEER LKSVLARFTG EIYQRPPLRS AVKRQLRTRR VYSLELLELD
                                ---------- ---------- ---------- ---------- ---------- ----------
                                EFYKKKVYWV KMRLGLTEEE IREAIFSFVG EYDQVPPAYS AKKLPPKRVK IFKIWDVN-E
                                KSQQGKEYVA VLRLFEVREK LEEAIKFLTG KLYQCPPAIS AVKKQLRVRQ VYSNELIEYE
                                PAINDKEYIM VMKLHGVDEK LRAVLREFTG AIYQRPPLRS AVKRQLRVKH VYELELLERD

                                DKLFLLKISS EPGTYMRKIC HDMGIILGTG AHMRELRRIR SGIFTENVTL QEVSEALYMK
                                ---------- ---------- ---------- ---------- ---------- ----------
                                DRDVLFRAKV ESGTYIRTLC NDIGEAMCIG AHMEDLRRTA TGHFREEHTL QDLLDAYIFK
                                GKYALLRVDC EAGTYMRKLC WDIGLVLGVG AHMRELRRIR TGPFSEDVRL DDVAYAVIRR
                                RHLVVFWVSC EAGTYIRTMC VHLGLLLGVG GHMQELRRVR SGILGENVTM HDVMDAQFVD
                                GRDVLFRVVT ESGTYIRKLC RDIGEVLGTG AHMQELRRTR TGKFGEDYTL QDLLDAYVFK
                                TASFRFTVTC SKGTYVRTLA VMIGEKLGYP AHMSHLIRTA SGDFSLDFTF DEL------E
                                EPTIRIRVVC SKGTYIRALA RDIGEALQSG AHLTELIRTR VGDVRLELDP EHFKEWIDRE
                                SSLLSLKISC SKGTYIRSIA RDLAYSLNSC AYVSNLKRTK VGMFRLKTLC ENLSKASLI-
                                DRLVLMRILC QAGTYIRKII YDIGEVLSPG ATMVELRRTR VSNLSEQVKL HDLADAYQRK
                                GRYILFRIGC SGGTYVRKIC HDMGLYLGVG AHMEELRRTR AGSLEEKVTL LQVYEAFEKR
                                GRYVLFKADV ESGTYIRKLC YDIGEVLGVG ASMRELRRTR VGCFREEVNL NTLREAYSLR
                                HPFLNIEITV SEGAYIRSYC ELFARKLGIN ATLSSLERIK EGKFVYNKSL NVLKYI----
                                GRLVLFRVGC QAGTYIRKLC FDIGEALGVG GHMRELRRTR VGTFREDCSL YDLKDAFVFK
                                GRLVLFKVGC QAGTYIRKLC FDIGEALGVG ASMRELRRTR VGSLREDCSL YDLKDAYHFK
                                ERLVLMRVSC EAGTYIRKLL YDMGEVVGSG ASMIELRRTR VDHFTEGVTM HELAEAYAVK
                                YPRLHFVVQC SKGTYIRSIA HELGNMLGCG AYLEELRRLR SGSFSIDIDG NLLD------
                                DRFILVRVLS DPGTYMRKLA HDIGLMLGTG AHMRELRRTR TGPYREDVRL QDISEALALR
                                RNLGLIWVDC EAGTYIRTLC VHIGLLMGVG GHMQELRRVR SGIMSEKVTM HDVKDAQYED
                                EGLALFRTQC QAGTYMRTLC VHLGYLMGCG AHMEELRRVR SGNLTEKVTL HDVLDAMYLE
                                GNELELEIHC SKGTYIRTII DDLGEKLGCG AHVIYLRRLA VSKYPVEVTL EHLRELVEQE
                                GRDVLFRVVC EAGTYVRKLC TDIGEILGVG AHMQELRRIR TGIFTEEYTL QDLLDAYIFK
                                EKLILFRVKC ESGTYIRTLC TDMGYVIGTG AQMADLRRLS TGQFNESHTL QELSDSVVLK
                                GNHVLMRIKC DAGTYMRKLC HDIGLLLGVG AHMRELRRTV SGPFTEDVRM QELSEAIYLK
                                ERKALLKIRC ESGTYVRKLC HDLGLALGTG AHMGHLRRTA TTPFDDACSL YDLADAIAFA
                                DRRLLLRVRC ASGTYIRKLC HDIGLAAGTG AHMGDLRRTA TGTFDDGSTM HDLVDALAFA
                                GRQVLLRIRC ESGTYIRKLC HDIGRALGTN AHMGHLRRSA TTPFDDTVTL HDLADAVAWL
                                DRQALLRIRC ESGTYIRKLC HDLGLALGTG GHMGHLRRTA TDPFDDAATL HDLKDALAFA
                                RRLGIFWVSC EAGTYIRTLC VHLGLLLGVG GQMQELRRVR SGVMSEKVTM HDVLDAQWLD
                                GRYALMRVFS EAGTYMRKLC HDIGLILGVG AHMRELRRTR SGPFRERVRL QELSEAIYRK
                                RRMALVRVGS ESGTYMRKLA HDLGLLVGTG AHMRELRRTR SGPFHEDVRM QDLSEAKFLD
                                NRRVLFRVKC QSGTYVRKLC HDIGLLLGVE AHMRELRRIG VAHFTENVTL HEVSEALYIR
                                RHLAVFETHC EAGTYIRTLC VHLGLILGAG GHMEELRRIR TGVITENSTM HDVMDAQWLE
                                KRKVLMRISS EPGTYMRKIC HDMGILLNCG AHMRELRRVR SGIFKEDVTL QQVSEALYLR
                                GRRVLMKISS EPGTYMRKIC HDMGILLGCG AHMRELRRTR SGIFTEDVTL QQVSEALYLR
                                DKDVLFRINC EGGTYIRKYC HDIGEALGIG AHMAELRRTK SGPFTEDKTL QDLTDAYHYK
                                GKDVLFRVKC QSGTYIRKLC EDIGEALGTS AHMQELRRTK SGCFEEKVYL QDLLDAYVFK
                                GRDVLFRVGC EAGTYIRKLC HDIGEALGVG AHMYELRRTK SGPFKEDITL QDLTDAY-FF
                                GRDILFRTKC QSGTYLRKLV DDMGEALGTS AHMQELRRTI SGPFYENVYL QDLLDAYISK
                                DRLVLLKIRC EAGTYIRSVC VHIGNVLGCG GQMIELRRTK SGGFSCDHTL HEIRDAVEL-
                                GRLVLFRVRC DAGTYIRTLC VHLGYALGTC AHMEELRRIR SGSFDETVTL HELADAVAAA
                                GSSVLLKVGC EAGTYLRKLC TDIGEAIGCG AHMQELKRTK TGPFCEDTTL HDLKDAYVFK
                                GRDVLFRVRC DAGTYIRTLC VDIGDALGVG ASMEDLRRTR SGDMIEDVTL QDIKDAYVMK
                                GRLVLMRVEC EAGTYIRLLC RHIALAMGAG GQMVELRRTK SGPFTENVTL HDLKDAVEYA
                                GQRVLMKVGC EAGTYIRKLC YDMGLALGCG ANMEELRRTK AGPFAEDVTL HNLKDAYEIR
                                GMSVLFRVGC EAGTYIRKLC HDIGLALGCG GHMQALRRTK AGPFTEKVTL HELKDAYVFK
                                NQDVLFRITC QSGTYIRKYC HDIGEALGCG AHMAELRRTM AGSFLEDTTL QDVTDAYYFK
                                GRLVLLRIRC DAGTYIRSLC HHLGLVLGVG GHMQELRRTR SGTFDEMHTL HALKDAVFRA
                                GRLVLFRVKC DSGTYIRSLC HHIGMACGVG GAMVELRRTR SGPFSEKVTL HTLRDAVEKA
                                GQDVLFRIAC EAGTYVRKYC HDVGEALGAG AHMAELRRTA VGPFTEEVTL HDLKDAYQFV
                                GKDVLFRIGC EAGTYIRKYC YDVGEALGVG AHMAELRRTM VGPFKEDVTL HDLTDAYHYI
                                GRDILFRVKC QSGTYIRKLV DDMGEALGTS AHMQELRRVK SGVFEENVYL QDLVDAYHFK
                                ERLLLTRILC EAGTYIRKLY YDIGEILGPG ATMIELRRTK VDQFHESVTL HELANAYALE
                                ERLLLARVLC EAGTYIRKLF YDMGEILGPG ATMIELRRTR VDQFYESVTL HELANAYALK
                                ERLLLTRVLC EAGTYIRKLY YDLGEILGPG ATMIELRRTR VDQFRETVTL HELANAFALE
                                EKFVLFKVCC ESGTYIRTLC TDIGYVLGSG GQMAELRRTR TGPFDESHTL QEVSDAFKLK
                                NNVCVFWVKC QAGTYIRTLC EHIGLLLGVG AHMQELRRVK SGNMTEYCTL HDILDAQYID
                                GRYAVIKMHV EAGTYARKII HDIGEVLGVG ANMRELRRIA VSCYTEDVTL QDIADAYYIK
                                GRYAVLKMHV EAGTYARKLI HDLGEILGVG ANMRELRRVA VSCFTEDVTL QDLADAYYIK
                                GRDVLFRVGV EAGTYIRSLI HHIGLALGVG AHMSELRRTR SGPFKEDITL HDLVDYYYFK
                                GRYALMRVLC DPGTYMRKLC HDIGLYLGVG AHMRELRRTK SGPFREAVKL QDLSEALYRK
                                PPMMRLDVRC GSGTYLRTLG MDVAAACGCA AVMTKLIRNE VGRFTLDLDC AFMFDDDDRK
                                NAIATYYTEC SKGLI----- ---------- ---------- ---------- ----------
                                RNLGVFWASC EAGTYMRTLC VHLGMLLGVG GHMQELRRVR SGALSENVTL HDVMDAQWVD
                                DRYVLVRVGC EAGTYMRKLA HDIGLLLGVG AHMRELRRTR TGPYKEDVRM QEVSEALYLR
                                DKLILLRVQS DAGTYMRKLC HDVGVIAGCG SHMRELRRIR SGIFTEKVTL QEVSESLYLR
                                KKLVLFRVSC DSGTYMRKLC HDIGIIYGCG AHMRELRRTR SGIFTESVKL HDLSEAIYLK
                                KKLVLLRVNC DSGTYMRKLC HDIGIIYGCG AHMRELRRTR SGIFTESVKL HELSEAIYLK
                                KRFILLRISS DPGTYMRKLC HDIGVILGCG AHMRELRRIR SGIFTEKVTL QEISEALYMK
                                QPELDLQVTC GEGTYIRALA RDLGDRLGTG ATLAGLVRQQ SGGMALDVGL TALEKIVAE-
                                KKMGIIWMSC EAGTYVRTLC VHLGLLLGTG GHMEELRRVR SGILDENVTM HDVKDSIWRQ
                                RNLGIFWVSC EAGTYVRTLC VHLGLLVGTG GHMQELRRVR SGVLDENVTM HDVMDAQHVD
                                GRDVLFRVGV EAGTYIRSLI HHIGLALGVG AHMAELRRTR SGPFKEDVTL HDLVDYYHFK
                                ERTALLHVWC EAGTYMRKLC HDIGEILGVG AHMQELRRIR SGSLYEDSTM HDVVDAYYIK
                                DRLVLFHVKC ESGTYIRTLC TDIGYVSGKG GQMVDLRRTS TGPFSEDITL QDFAAMVELA
                                GRYAVLRMHV EAGTYARKLI HDIGEVLGVS ANMRELRRVA VACFDERVTL QDVADAVYVR
                                ---------- ---------- ---------- ---------- ---------- ----------
                                GRDVSFRVEV SPGTYIRSLC MDIGYKLGCG ATAVELVRES VGPHTIELNV FEAAPE----
                                QKLAVMRVAC EAGTYIRTLC EHLGLYLGVG GEMAELRRTR SGFTTETVTM HDVLDAKYLD
                                GKYVLIRMNV ESGTYARKLA YDIGEVLGIG ANMRELRRTR VGCFTEKVTL QDLKDAYTLK

                                CKDETDLRKI LLPMEIGLCG IPKIILDDNA VNAIAYGATA NAPGIVAYNF KKGDLVGLIT
                                ---------- ---------- ---------- ---------- ---------- ----------
                                NGEEKYIRDI IRPAEDIVSF LPKIIVKDSA VNALAHGAPL YKPGVTEMNV EKGNYVALYT
                                EGKDDLLRRV VIPGEYSVCH IPKVLVRDSA VESLTHGAQL AAPGVAAVGV EKGGMVALMT
                                SRDESYLRRV IMPLEMILTS YKRLVVKDSA VNAICYGAKL MIPGLLRFDI DVGTEVVLMT
                                EGEEKYLREI IKPMEVAAAE LPKIVIKDSA VDAICHGANL SVRGVAYVNV KKDSTVAIFT
                                QAQSGTVEEH TVPIERALNH LPKWIISDTL AKKVENGALL ETPEQFS-EM TSGDRIAVFT
                                ENDED----- ---------- ---------- ---------- ---------- ----------
                                ---------- ---SLESLKS FEKVYIDSNK INLVKNGVYF EI------EI NINEFKILKS
                                SKDDEKLRRL ILPIEHCLEG IRAVTVRDTA VDALCHGAPL AVPGVVAVDL RVGELVGVYT
                                TGDEEAVRKV VYPVEKCLEL LPKVYILDTA VDAVCHGADL MVAGVSMIDV AENSEVAVMT
                                YGDESLLRRL IRPVEEMVIH LPRIYIRDSA VDAIAHGASL AAPGVAKVGI RSGQLVALMT
                                ---------- ---------N LKPNFIKD-- LNKLENGAKI FVEELEFHYI ETEKYFSIIN
                                DGDETELRRY LRPIEFGLGH LPVINMRDSA VDAICHGADL AASGVVSLGM KKEDMVVLRT
                                DGEEGELRKY LLPIESALGH LPLVHVRDSA VDAICHGANL AASGVVSLGI KKGELMVLST
                                -GDGSRLQRI IRPVEEALAG IKAVVIRDSA VDALCHGAQL AIPGILQVNL RIGDLAGVYT
                                ---------- ---------- ---------- ---------- -EPGF----- ----------
                                SGDERYIRRI ILPVETSIAH LPKIMILDTA VDAIAHGANL AVPGIARLNV ERNKTVAILT
                                SKDESYLRRV IQPLEAILTN YKRIVVKDSA INAICYGAKL MIPGLLRYDI ESNEEVVLIT
                                HGDESYIRHC VRPLETLLTK YKKIVVKDSS VNAICYGAKL MVPGLLRYGI TMNEIVVLMT
                                QDIPALLDPL LMPMDSPASD YPVVNLPLTS SVYFKNGNPV RTSGAPLE-- ---GLVRVTE
                                EGEEEYLREI IQPMELAVAN IPKIIIKDTA VDAICHGASL TAKGVAYVNV KKGERVAIFT
                                QGDTSLFDNM VIPMDFVFAD SPKVVVKNTA IKNIMHGSDI YPSGIKALDI HKGSRVAIYS
                                YGNDSALRKM ILPVELSTCI LPKILVKDSA ISSLLYGAPL AKGGVAAYDL QTNKIAAVFT
                                EGDEAPLRDL LEPGERALAH LPRVTVAPSA AHEIAHGAQV YAPGVIDADP DDEPLVACYT
                                DGDEAQLREI IQPAERALSH LPRVTIAPSA AREVAEGAPV YAPGVIETTP EIDSQVVSVT
                                DTDDTALRAA VQPAERALTH LPRLTIADSA AHEVATGAPV YAPGVIDTPP ADGALVACYT
                                EGDESWLRDV VSPAERALSH LPSVTIANSA AREVANGAPV YAPGVFDVDA ARGDLVACFT
                                HKDESYLRRV VYPLEKLLTS HKRLVMKDSA VNAICYGAKI MLPGVLRYGI EVNQEIVVIT
                                EGKEDLLRKY ILPIEYAVSH LPKIVVRDTA VDAIAHGANL AVPGIARLGI KRGDLVALLT
                                YGDDSLLKKY IMPCEVATCH MPKIMIKDGA VDAVAHGANV SIRGVAALNM KKGDVVAVVS
                                LGDESFLRKM ILPVEYIVAF LPKIVVKDSA VDAIAHGAQL AVPGISIVNI NRDDRVAIFT
                                ERDDTYLRRV ILPCEYLLSN HKRIVVKDSA VNAVCYGAKL MIPGLARFGI ERDDVVVLMT
                                CGEEEELRKI LMPMEIAFCG VPKIIVDDET VNSISYGSPL MAPGIIAYDF KKGDYVGLIT
                                CGEEDELRRI LIPMEMAFCG IPKIIVDDET VNSLAYGSPL MAPGIVAFGF KKGDTVALIT
                                DGDEKPIREC ILPMESAVTH LNQIVVRDSA VDAICHGADL ATNGILELDI KSGETVRVLT
                                DGDEEELRRV IKPMEYGLRH LKKVVVKDSA VDAICHGADV YVRGIAKLGI GKGETVLVET
                                QGDEAPLRKI ILPMENALRN MPRIVVKDSA VDALAEGAPL YVQGICKVGI QKGDMVAVFT
                                DGNEEELRKL VKPLEYGLQH LKKIIVKDSA VDAVCHGATL YSSGVSKIGI GTDEVVLIET
                                -KDEAALSAM ILPPEQAIGD IPKIVIRDKA AKAVANGAML AGVGAISVKF SRGQSVALIT
                                EGNHEPLQGM ILPPAAAVAD LAKVVVRDTA VDAVCHGAVL AGVGVVGKGF AKGETVAIVT
                                YGTESELRKF VQPVELALTH LPSIVIRDSA VDAICRGASL AIPGIVSLNI FNGNTVCLFT
                                DGDDSWLRSM VLPFEVLFDP LPKVVLKDSA VDAVAHGADL AVVGVVQVSV QKETVVAMFT
                                EGNSGPLEKM ILPVERLAGS LPKVVIRDKA VDAVCHGAVL AAVGILEKNY KKNARVAVMT
                                SGDESALRRA VLPVERALRH LPGLVISDNA VDAICHGAPL AAPGLLSLDI NKGDFVVIYT
                                DGDESELRRV IRPMESAVSH LPKIILRDSA VDAVCSGASL AVPGITSLSL AEGELAALFT
                                DGDETLLRKL IQPMEHTTKY VKKIYVKDTA VDSICHGANL ASSGVVKLQI HENNTVAVMT
                                EGDSSALDAM ILPVEVAIPE VQTVVIRDSA VDAICHGAVL AGVGVVGVKF KRGERVAVLT
                                AGDDTYLRKI IRSPLEALHG FPRIQMKESA ADAICHGARL SSRGVVSHTF QMEDLV-VML
                                DGDETFLREC ILPMEFAVGH LPRVVILDSA VDAICHGADL ARGGIAGLNI AWGDTVAIMT
                                DGDESLLRKV ILPMEKAVEH LPEIVIRDTA VDAICHGSYL AAPGVVGLNI KRGDIVAIKT
                                DGDEEELRRI IKPIEYGLRH LKKVVVKDSA VDAICHGADV YVKGISKLGI GKGEIVLVET
                                KKDETKLMSM IKPIEYALSE LRSVVIRDSA VDALCHGAQL AMPGILQINL RKGDIVAIYT
                                KNDETKLLSM IKPIEYALSE LKSVVIRDSA VDALCHGAQL AIPGILQIDL KKGDIVAIYT
                                KKDDSKLKSM IQPVEHALSE LKSVVIRDSA IDAMCHGAQL AIPGILQISL NKGDIVGIYT
                                MGNEKLFKNI FIPMDFIFIK YPKVIVKETA LKNIAHGSDI YPAGIHAISP KKGDVVAVYT
                                TGDESYLRKI ITPLEKLLIN FPRIVIKDSA VNAICYGAKL TIPGVLRFNI DVNTEIVIMT
                                YGDDTYLRRV LLPIEEIARH LPKIWVRDSA VDAICNGAPL AAPGISKFPF SKGDLVAMFT
                                YGDDTYLRRV LLPIEEIARP LPKIWVRDSA VDALCNGAPL AAPGVAKFPF SRGDLVAYFT
                                DGIEEYFRKA IQPMEKAVEH LPKVWIKDSA VAAVTHGADL AVPGIAKLGI KRGDLVAIMT
                                EGKDDLLRKY ILPMEYAVAH LKKVVIRDSA VDAIAHGAHL AVPGIARLDI KKGDVVAIFT
                                SSE--PMVKY LRPAIEGLTH MPAMNLDRQQ IGMLQAGIRI STPEAPSEWI GCIDQVDTFD
                                ---------- ---------- ---------- ---------- ---------- ----------
                                TRDESYLRSI IQPLETLLVG YKRIVVKDSA VNAVCYGAKL MIPGLLRYGI ELYDEIVLIT
                                KGDERYLRKI ILPVETAIAH LPKIIIRDTA VDAVAHGAHL AVPGIVRLDV ALNKTVAILT
                                CKDESELRRI LLPMEYGVCG IPKVIVSDTA VNAITYGAKL NLPGILAYNF RKNQDVAVLT
                                CKDETELRRV LMPMEYATCE MPKLIIEDSA VNALAYGAQL AVPGIVAYNF KRNDTVAVLT
                                CKDETELRRV LIPMEFATCE IPKIVIEDSA VNALAYGAQL AVPGVVAYNF KKNDTVAVLT
                                CKDESDLRKI LLPMEYATCG MPKILIDDNA VDAISYGAML TAPGIVAYRF RVKDTVAILT
                                -----EEHIP LIPPQEALSH LPTVQLNSEL EKRWFHGQRL LLPDLPVG-- ----VVLITS
                                FKDESYLRRV VLPLEVLLTS FPRIVVKDST VNSICYGAKL MLPGVLRYNI ENGKEVVLIT
                                TKDEKYLRRV VMPLETLLTN YKRIVVKDSA VNAICYGAKL MIPGLLRFDI DINQEVVLMT
                                DGVEEYFRKA IQPMEKAVEH LPKVWIRDSA VAAVTHGADL AVPGVVKLGI KKGDLVAIMT
                                RGIDHFLRQV FLPVEAAIQH LPKVWIRDSA VDAVCHGAPL AVPGIVKLGI KVNSTVAILT
                                KGEDKLLRDH ILDMTYAFKD YPKIVVKRSA MRNIAHGSDL YAGGIKIIKF RKGERVAVIS
                                YGDDTALRQV LKPIEEIARG LAKIWIKDGA VDAICHGAPL AAPGVVKFPF NKGDLVAYFT
                                ---------- ---------- ---------- ---------- ---------- ----------
                                -----EIENR IIPLEKCLEW LPRVVVHQES TKMILNGSQI HLEMLKEWGF KKGEVVRVFN
                                EGNEKYLRRV IRPLEWMLRN MKRIVVKDSA IDAICHGAPI YIPGIMRFTI ETGDQVVVIT
                                YGVEDLLRTY VKPVEYMVRH LPKVWIRDSA VDAICHGAAL AVPGIVKLNI GKGSLVAIMT

                                LKGEGVAIGK ALVDSNSVQK GEVIKNRILI KRDVYPKVLG IESTAHTFGV GIAEKFILAN
                                ---------- ---------- ---------- ------IVLG IESTAHTFGV GASRTELLKD
                                SDGELISVS- -------IVD NIIAKFRVVM EPKKF-LVLG IEGTAHTVGV GIVTKEVLAN
                                LKGELIGLGK ALASAQEMLR GIVVSTRIIM ERGLYPLVLG IESTAHTFGV GIVSRIVRAD
                                TKGEAIAVGI AEMTTSVMAH GVVAKKRVVM DRDTYPIAIG FEGSANKIGV GIVTDTILAN
                                LKNELVAIGR ALMDAEDIYK GIAADQRVMM ERGVYPIALG IEGTAWSLSI GVVDEGVIAL
                                ESGTCLAIYF PH-------K G-LLKAKVLM QK----YVLG IETSCDETAA AIVKGEIISN
                                ---------- ---------- ---------- ------IILG IESSCDDTSA AVIKGYLLSN
                                REEKILAVI- ---------Q GVGLNYKYVI IF----KVLG IETSCDDCCV AVVEGHILSN
                                LKGEVVGLGQ AAMTKEEIER GIAFAKRLIM KPGTYPLCLG IESTAHTFGC SIVDKKVLSD
                                LKNELVALGK AAMDAQSILE GMAVDTRVIM HKSTYPIVLG IESTAHTFGV GVATEKILAN
                                LKGELVALAE STASTNEILR GIVAKTRVIM PRGVYPIILG IESTAHTIGV GIVNNEVLAN
                                IKENTV---- ---------- ------KYLL NK----LILA IESSCDDSSI AIIDNECKFH
                                LKGEAVAVAK CNDTSDRIAS GIVAKDRVLM ERGRYPYCLG IEGTAHSFGA GVVTEKVLSN
                                MKGEAIAIAK SAKTSDMIAS GIVATERVLM ERGRYPICLG LEGTAHSFGV GIVSDSILSN
                                QKGEVVALAE AEMEAEVIAK GHAFKKRLIM KTDTYP---- ---------- ----------
                                ---------- ---DVSPYLN GLILQAPVL- ------LTLG LESSCDETSC SLVQGKILAN
                                LKGELVALGT ALYSAKEIAK GVVARRRVVM PTGIYPTVLG IESTSHTLGV GVLRSEILAN
                                TKGEAIAIGI AQMTTASMAH GVVATKRVIM DRDVYPYIMG FEGSANKLGI GIVKDTILSN
                                SKGEAIALGI AKMTSEEMIY GVVATKRVIM DKDLYPYILG IEGSANKLGV GIVTNEVLSN
                                ENGKFIGMGE ID-------E GRVAPRLVVE YP----RVLG IETSCDETGI AIYDEGLLAN
                                LKQELVAIGR SNYDAEDILG GIVAEERVIM ERGTYPIALG IEGTAWNLSV GVVNREVLVL
                                GDNELLAFGT MLVDSLNDL- --AVDDGILS DKKGNPKVLG LEGTAHTISA GIVDNRIISN
                                SKIELIGIYE ILNNPKK--G KVVGRLAVIM ERNSYP---- ---------- ----------
                                PEGSAVCLGR LVGDPA---T GRVVAERVLV ------RVLG IEGTAWAASA ASFDEDDVFI
                                PDGAAVCLGT LVSDPD---S GLVVEDRMLV ------RILG IEGTAWAASA SVFEPDHVFI
                                AGGTAVCLGR LVGDPD---A GVVVAERVLV ------RVLG VEGTAWCASA ALYDDDSVVI
                                DDGSAVCLGE LVGDAD---S GEVVSEAVLV ------RILG IEGTAWAASA AVFEDDHVFI
                                TKGEAICMAI ALMTTAVISH GIVAKKRVIM ERDTYPAVLG FEGSANKIGV GVVRDKVLAN
                                LKGELVAIGV AQMSSEEIAK GIAVKRRVIM PPGVYPYVLG IESTAHTFGV GIASKYILVS
                                LKGELVAIAQ ALVSSQEALK GWVAKKRVIM KPGTYPYVLG IESTAHTIGV GIVNREVLAN
                                LKGELVAIGR ATMNSEEMVR GIAVKERVYM EPNIYPVILG IESTAHTFGV GIVDSFILAD
                                TKGEAIALAY AEMTTSQMAH GIVARKRVIM DRDTYPLSLG IEGSANKIGV GVVDSTVLSN
                                WKGEGIAIGK AVIDSKQL-K GEVVKERVLM DKDIYPKVLG IESTAHTFGV GIAQKYILAN
                                WKGEGIALGK ALVDSVSM-R GEVVKERVLM DKDVYPIVLG IESTAHTFGV GVAQQFILAN
                                QKGELVGAGE TVETTEGILK GIMVNKKVFM LPETYPICIG IEGTAEKTGV GIVDENILAS
                                LKGEAVAVGK ALMNTKEILK GVAVDERVYM DRGTYPICLG LEGTAEKTGV GIVTDEVLFN
                                LIGEVVSMGT AKMTTEELME GQAMDVRVVM EPGIYPKVLG IEGTAWSLSA AIVGDKVYAE
                                LKGEAVAVGK PLMNTKDMLE GEVVETRVIM EPGIYPICIG FEGTAEKTGV GIINKEVLFN
                                QSGKLIALAE SLFDSDKIDP GLIARTRVFA TPNSVTRVLG IEGTAWNFSA AVFA-DLVCL
                                ERGELVGLGK GLVNSSALKP GFVVATTVLM RPGTYPLVLG LEGTAWNLSA ALFG-DLVAL
                                QKGEIVALCK ASMDADEILN GLAAIENVIM NAGTYPRILG IEGTAWNLSA AVVDDDVISE
                                AKGEAVAVGT AKMAAEEMTD GVAVSDRVYM LPGTYPICLG IEGTAHTCGV GIVDKNILAN
                                QKDELVCVGK AIVSSEDYAT GLVIREIVIM EPGTYEQILG IEGTAWNLSA AIFG-DLVSL
                                LKGEAVAIGR AKLSSDEMMS GIVASERVIM DPGVYPYVLG IEGTAWNLSA AIVNDDVIIE
                                LKGELVALAK AEMNTEEILA GIAASIRVLM EAGTYPFILG IEGTAWNLSA AIVTTEIIAE
                                LKEELLAIGT CMYSTNDIIT KIIVDQKVFI LPNTYPICLG IEGTAEKCGI GIVDDNILAT
                                EKKEFVCLGR ALVDATAIIP GLVVAGTVFM TSGTYPQVLG IEGTAWNLSA ALFN-HLCAL
                                AGDDFIGIGE ALVSSSRIVK GLVVARLVMQ DIGVYPPVLG IEGTAWNLSA ALFD-DLIKL
                                LKGELVGVGE ASMSALDIAG GLVIERKVFM EPGTYPLCLG IEGTAEKTGV GIVDANVLSL
                                LKGELVAVGT ATMSSQEILK GIVVNNKVFM ERGIYPLSLG IEGTAEKTGV GIVDNNILAS
                                LKGEAIGVGK ALMNTKEILE GVAVDERIYM EPNTYPICIG LEGTAEKTGV GVVTDEVLFN
                                QKGEAVALAE SLMSEEEIRK GYAFEKRIIM APNIYPLGLG VESTAHTFSC AIIENKILSD
                                QKGEAIALAE SMMSGEEIRK GYAFENRIIM APNTYPIGLG VESTAHTFSC AILEKKILSD
                                QKGEAVALAE ATMSGQEIQK GYAFEKRIIM APNTYPLGLG IESTAHTFSC AVIEKKILSD
                                EKNELVATGT MMVNADEIY- --VIDDNVLI ETKGFSIVLG LEGTAHTISA GIVDKSILSN
                                TKGEAVALAI AQMTSTVIAH GVVSLKRVIM DRDTYDYILG IEGSANKLGI SIINDNILVN
                                LKGELIGIGR ALVGSEEVKR GLVARDRVVM RRGTYPLVLG VESTAHTFSL GLVLGKILGQ
                                LKGELIGIGR ALVDSEEVKK GLVARDRVVM PRGTYPVIIG VESTAHTFSL GLVSGRVLGQ
                                LKDELVALGK AMMTSQEMLK GIAVDEKVFM PRDWYPIALG IEGTAHTLGI GIVTNKVLAN
                                LKGELVALAK AEMDAEQIAK GIAFRMRVIM KPGVYPYVLG IESTAHTFGV GIASRYILAN
                                NTGELVAILR PH-------- GKLWHLRVFP TT----LLLS IESTCDETAA AVIRDTVLGQ
                                ---------- ---------- ---------- ------KILG IESSCDDTAI SIITRKILSN
                                TKGEAIAVAI AQMSTVDLAH GVVASKRCIM ERDLYPIALG LEGSANKLGV GIVKEEMLSN
                                LKGELVALGT ALKSAVEIAK GIVVRKRVYM KPGIYP--MG IESTSHTFGV GIVKVRILAN
                                LKGELVAIGE SIVESKQLEK GEVIRKRIFM ERDIYPIILG IESTAHTFGV GIVKEKILAN
                                LKGELVATGN ALIDSKELEK GIVVNSRVFM QRDIYPLVLG IESTAHTLGV GIAKQYILAN
                                LKGELVATGN ALMDSEELEK GIVVNSRVFM QRDIYP---- ---------- ----------
                                LKGELVAIGE ADVDSQKLVK GIVVKKRVLM PRDIYPNVLG IESTAHTFGV GIVSDRILSN
                                ELGPVKCLGV ALVTPE---H GTVLRKVVLN ------IILA IETSCDETAV AIVNRNVCSN
                                TKGEAIAVAV AQMTTSELAH GIVCKKRVIM DRDLYPIALG IEGSANKIGV GIVKDTILAN
                                TKGEAIAVGI AQMTTAVMAH GVVAKKRVIM ERDTYPVILG IEGSANKVGV GILQDQTLSN
                                LKDELVALGK AMMTTGEMLK GIAVDDKVFM PRDWYPIALG IEGTAHTLGI GIVTKSVLAN
                                LKGELVAIGK AQMTTEKMLS GIAVKEHVVM DPGTYPKVLG IESTAHTFGV GIATSDILVN
                                EDNDLVGTGI AMCSSDNIF- --VVDDHIFL EAKTADIVLG LEGTAHTISC GIIDSRILAM
                                LKGELVGVGR ALVSSDDLKR GLVARDRVLM KPGTYP-MLG VESTAHTIGI GVVEGEILAN
                                ---------- ---------- ---------- ------ISLG FESTSHTFGV GVVRREVLAN
                                EEGRLLALAE AERNSSFLEK HRVLTRKVFN TR----RVLG IETSCDETAV AVLDGNVVVN
                                AKGEAIALAI ATMTAQQMSK DVAATKRVIM DRGTYVLILG IESSANKIGI GIVKDTILAN
                                LKNELVALGY AEMTSDEIMR GIAVKTRVVM KKGTYPLVLG IESTAHTFGV GIASDGILVN

                                VTYVPKSGGM KPGDLARHHA DILAKALEEA KTTDIDGIAV ALGPGMGPAL RIGAVVARAL
                                ANYVPKQGGI LPREVAQFFS EVVEEALSVN SLTDLDAIAV ALGPGMGPQL RVGATVARAM
                                VMYRPPEGGI HPREAANHHV KLLNEAFRIA NVKELDGISF SQGPGLGPCL RTVATAARVL
                                VRWTPREGGI LPREVAEFFS EAVAEALGEA GVSDVDAVAV ALGPGMGPAL RVGATVARAL
                                PTYITPPGGF LPRETAHHHL PLVKSALETS QVTEIDCICY TKGPGMGAPL QVSAIVVRVL
                                EPYIPKEGGI HPREASQHHS SLLSRVFEK- -VDSIDVVAF SQGPGMGPCL RVVATAARLL
                                VESHKRFGGV VPEIASRHHV LVIEEAFRKA GMTDIDAIAV TEGPGLVGAL LIGVNAAKAL
                                VAVHEAYGGV VPELASRAHQ PVVHEALKRA GVTELSAVAF TRGPGLMGSL LVGVSFAKGF
                                ITEHKKYYGI VPEIASRLHT SVCIKALKKA NTKEIDLIAV TSRPGLIGSL IVGLNFAKGL
                                EVYKAPEGGI HPREASRHHM DVLRQSLKTA GVSDIGIVGY SAGPGLGPCL RVGAVVARTV
                                IIYKPAKGGI HPREAAQHHA EALEEAFKKA GIKEIDAVAF SQGPGMGPCL RTGATVARTI
                                ETYTPPQGGI HPREAADHHA HLVKRALDKA EVKDLDAVAF SQGPGLGPAL RVGATVARFI
                                KLDHSIYGGV VPELAARLHS ----KMLKQC KEHNLCAIAV TNEPGLSVSL LSGISMAKTL
                                EMLKPTQGGI HPREASRHHS KIIKEAVQKA GIDKVSLIAF SRGPGLGPCL RTTATIARTL
                                VMFSPPSGGI HPREASRHHS TVIRSALERA AISEIDLIAF SRGPGLGPCL RTTATIARTL
                                ---------- ---------- ---------- ---------- ---------- -MGAVVARAL
                                KDIHASYGGV IPELASRAHL ELLTAATQSA GVSDIELISV ANTPGLIGAL SIGVNFAKGL
                                IQYKPEKGGI HPREASQHHM TVLREALGKA GVSDINTVTV AVGPGIGPCL RVGATIARFL
                                ITFITPPGGF LPKDTAKHHR SLVEKSLEES KLKDIDCLAY TKGPGMGPPL RSVAVTVRML
                                LSYYAPSGGF LPRQLAEHHR RLVKEALEKA KLTQISLIAY TKGPGIAAPL MVCAVVARTL
                                QKLHADYGGV VPELASRDHV PLIQAALKES GLTDIDAVAY TAGPGLVGAL LVGATVGRSL
                                EPYIPSSGGI HPREAAQHHS NVLKRVFSK- -ISKIDLVAF SQGPGLGPCL RIVATAARTL
                                FTYIPKNGGI HPREAAIHHA PVMKKAFEES GLSQINLVAF SMGPGLGPCL RVVATAARAF
                                ---------- ---------- ---------- ---------- ---------- ----------
                                EPYQPDSGGI HPREAAEHMS RVIERALSAA ---GVDAVAF SQGPGLGPCL RIVASAARAL
                                EAYAPDSGGI HPREAAEHMG TVVETAIEHT GRDDIDAVAF ARGPGLGPCL RIVATAARAV
                                EAYQPDSGGI HPREAAEHMR AVIETVLGAA ---DIDAVAF SRGPGLGPCL RIVGSAARAL
                                EPYQPDSGGI HPREAAEHMG EVVETALEHA AARDVDGVAF SRGPGLGPCL RIVGTAARSV
                                PTYVTPPGGF LPGDTARHHR DLLQEALTES GLTDIDCIAY TKGPGMGAPL VSVAVVARTV
                                VTYHPPKGGI HPREAASHHA EVILDALRTV GLSDIDAVAV ALGPGLGPAL RVGATIARGL
                                ETYVPKEGGI HPREAARHHA RLVKRALEVA GLRDLDAVAY SAGPGLGPCL RTGAVMARAL
                                EQYIPKHGGI HPREASRFFA MVIKRAIDSA EISDIDAIAI ALGPGLGPCL RIGASVARAL
                                VTYITPPGGF LPRETAIHHS QVVQRAMHDA AVTAIDIISY TKGPGMGAPL TVGCTVAKTL
                                ETFVPQSGGM KPSEAARHHS VILKNALKAA NTSEISAIAI ALGPGMGPTL RVGAVVARAL
                                ETFVPQTGGM KPSEAARHHT EILRGALDRA RISDVDGIAV ALGPGMGPTL RVGAVVARAL
                                APLIPEKGGI HPREAAEHHA PLINDSLNQS GLSDLDLVAF SRGPGLGPAL RTVATAARSL
                                KMYKPPKQGI NPREAADHHA KLIKEAFEV- -VDEIDLIAF SQGPGLGPSL RVTATVARTL
                                APYIPETGGI HPMVAAQHHA EVIRKVIESG ---EFDGVAF SQGPGLGPCL RTVATAARAL
                                KIYTPPVQGI HPREAADHHA KLLKEALAV- -VPKIDLVSF SLGPGLGPSL RVTATTARAL
                                HPYVPPTGGI HPREAAQHHA DVIRKALDEA G--KIDAVAF SIGPGLGPSL RIAATTARTL
                                HPYVPPKGGI HPREAAQHHA EVVSRVLTEP ---RIRAVAF SQGPGLGPSL RTVATAARAL
                                VTYQPDTGGI HPREASQHHA TVIQKLLENI GIDTLDAVAF SQGPGLGPCL RTVATAARML
                                EMYRPEKGGI HPREAANHHS PLIKKATEVA GIKDIDVICF SQGPGLGPCL RTVATAARAL
                                FPYSPPHGGI HPREAAQHHA EVISAAIEGQ --DKISGIAF SQGPGLGPCL RTVGTAARSL
                                RTYTPARGGI HPREAAQHHS PLLREVIQGA RDLKIDGVAF SQGPGLGPCL RTVATAARVL
                                VTYKPEVGGI HPREAAQHHA SVIKRLLAEA GVEDLDGIAF SQGPGLGPCL RTIATAARML
                                CQLYPEVGGI HPREAANFHA PLIREALEES NLSDIDLVSF AKGPGLGPAL RTVATAARSL
                                EPYRPPTGGI HPREAAQHHA SVIGKVLDEA ---DLQGIAF SQGPGLGPCL RTVATAARAL
                                VPYKPVQGGI HPREAAQHHA SVIEEVLKGN ---TPVAVAF SQGPGLGPCL RIVGTAARAL
                                RPLIPEKGGI HPREAAEHHA RLIAEACRDA GVEEIGLISF SRGPGLGPAL RTVATAARTL
                                VALIPQAGGI HPREAAEHHA KLIKKALNEA KIDDIDLVSF SKGPGLGPAL RSVATAARTL
                                KIYTPPKQGI HPREAADHHA KLIKEAFEV- -VDEIDLIAF SQGPGLGPCL RVTATAARTL
                                VIYRPPEGGI HPREASRHHV IALSECLKEA GVKDLDIISY AAGPGLGPCL RVGAVVARSL
                                VIYRPPEGGI HPREASRHHI TVLSECLQES GITDLDIISY AAGPGLGPCL RVGAVVARSL
                                VIYRPADGGI HPREASRHHI LVLSECLDEA NIKDLDIVSY AGGPGLGPCL RVGAVVARSL
                                VTYVPEHGGI HPREAAVHHA DVIKRSFDNA GLKDLDLIAF SMGPGLGPCL RVVSTAARAL
                                MTYISEIGGF IPREISAHHK DMIKSCLKKV NIKDITLICY TKGPGIGSAL YIGYNIAKIL
                                LTYLPPSGGI HPREAADHHS VIFRQLLNAH GITDIDVIAY AAGPGLGPAL RIGAVFARAL
                                VTYVPPAGGI HPREAAEHHA QLFRKLIEEF NVSDVEAVAY SAGPGLGPAL RVGAVFARAL
                                VTLKTEKGGI HPKEAAEHHA PLLRKALEEA GVSDIDVIAF SQGPGLGPAL RVVATAARAL
                                ATYRPEKGGI HPRESASFMA DVVREALEEA GVKQLDAIAV ALGPGLGPCL RIGATIARGL
                                CTLHEQFGGV VPEIAARAHL PVIDTALTQA KVRDLTAIAV ADRPGLAGSL LVGVVAAKTL
                                ITEHAVFGGV VPEIAARSHL QALKNVLKKS NTEEISAIAA TSGPGLIGGV IVGSMFARSL
                                ITYVTPPGGF LPRDTARHHR RLIKQALAEA DIKDIDVICF TKGPGMGAPL HSVVIAARTC
                                TKYIPEKGGI HPREAALHHA KVLSDALQKA NISDVSAIAV ALGPGLGPCL RVGASLARFL
                                VTYIPPQGGM KPSELARHHV IIVKKALDEA KVNDIDGVAV ALGPGIGPAL RVGATVARAL
                                ETFVPKEGGM KPGDLLKHHA TILRRALEKA NISDINYIAV ALGPGIGPAL RVGATLARAL
                                ---------- ---------- ---------- ---------- ---------M RVGATLARAI
                                ETFVPKQGGM KPSDLGRHHS EVLQKALIKA NLSDINYIAV SLGPGIGPAL RVGATIARAL
                                VQTHQIFGGV VPEVASRQHL TCLDQALQAS GLGEIEAIAV TVAPGLAGAL MVGVTAAKTL
                                PTFITPPGGF LPNETAVHHR DIVDQALKEA NLTDIGLICY TKGPGMGPPL SIGAIVSRTL
                                PTYVSPVGGF LPKETSWHHQ GLVRAALSEA KRPHLSAIAF TLGPGMGGPL RSCAMAARTL
                                VTLTTEKGGI HPKEAAEHHA PLLRKALETA GVTDVDLIAF SQGPGLGPAL RVVATAARAL
                                VTYVPRHGGI KPTEAAEHHS KVLSEALQKA GISEVDAVAV ALGPGMGPCL RVGATLARYL
                                EMYRPKTGGI RPLDAAVHHS TVISRALEKA KISDIDLIGF SMGPGLAPSL RVTATAARTI
                                VTYIPPSGGI HPREAAEHHA ALLREALRKA GRDAIDAVAY SAGPGLGPAL RIGAVLARAL
                                VQYKPLKGGL HPREAALHHM PLLKQALREA GVGDVSLVSY SMGPGLGPCL RVSASVARFI
                                FEVHQKFGGV VPEVAARHHL ILLKKAFEKV --PTVDVVAA TYGPGLIGAL LVGLSAAKGL
                                VTFFGQPGGF RPSETADHHR PLIKQAFEVA KVSDITTIAY TMGPGMGSPL EVGAIVARTL
                                ITYTPPQGGI HPRVAADHHV RILNEALRRL GIGDIDAVAF SMGPGLGPAL RVGATLARAI

                                ALKYNRKLIP VNHGIGHIEI GYLTTNKDPL ILYLSGGNTI ITTFGKFRIF GETLDIALGN
                                AAALKVPLVP VNHAVAHLEV ARYTTGRDPV ILYVSGGNTA VTTFGRYRVF GETLDMALGN
                                SVKLNIPIVG VNHCIAHLEI GRFSTGEDPV MLYVSGGNTQ IISFGRYRVF GETLDIGVGN
                                SAKYGKPLVP VNHAVAHVEA ARFTTGRDPV ALYVAGGNTT VVSFGRYRTF GETLDIALGN
                                SQLWKKPIVA VNHCVAHIEM GRVVTGDDPV VLYVSGGNTQ VIAYGRYRIF GETIDIAVGN
                                AIKLEKPLVG VNHCLAHVEV GRWQTGRKPV SLYVSGGNSQ VIARNRYRVF GETLDIGIGN
                                SFAYNIPLVG VHHIAGHIYA NRLVEDVFPL ALVVSGGHTE LVYMGSFEVI GETLDDAAGE
                                ARSLGIPLID VNHLTGHVLA HFIKAEKFPL CLLVSGGNSQ IILVNDMEIL GQTIDDAAGE
                                AISLKKPIIC IDHILGHLYA PLMHSKEYPI SLLLSGGHTL IAKQDDVEIL GRTLDDACGE
                                AGFYKKPLVP VNHALGHLEL GAMLTGSDPL VLLVSGGHTM ILAFGRWRVF GETLDITIGQ
                                ATVLRKPLIG VNHGIAHIEI GKLVTGGEPV VLYVAGGNTL LTAFKRYRIL GETLDIAAGN
                                AIKYGKPLVP VHHGVAHIEI AKMTTGKDPL VLLVSGGHTM VTAYGRYRVF GETMDISVGN
                                ASALNLPLIP INHLKGHIYS LFLEEKSLDG ILLVSGGHTM VLYLASLELL ASTNDDSFGE
                                SLKLEVPLVD VNHCVAHIEI GCLESKSDPV TVYVSGGNTQ IIAFGRFRTF GETLDIAIGN
                                SLRLSVPLVG VNHCIAHIEI GSLESAQDPV TVYVSGGNTQ IIAYKRYRTF GETLDIAVGN
                                SSYHGIPIYP VNHAIGHIEL GKLLTGQDPL VLLVSGGHTM LLAFGRWRVF GETLDITLGQ
                                ASGLKRPLIG VNHVEAHLYA ACMEAPQFPL GLAISGAHTS LFLMTTFLLI GKTRDDAIGE
                                SKYFNIPLTP VNHAVAHIEI GKLFSGNDPV IVYVSGGNTM VLVQSQYRVM GETLDIPLGN
                                SQLWDRPIVA VNHCIAHIEM GRLITGVDPT ILYVSGGNTQ VISYKKYRIF GETIDIAVGN
                                SIIWNIPLIG VNHCVAHIEM GMLATGKHPV CLYVSGSNTQ VIAFGKYRIF GETIDIAVGN
                                AFAWDVPAIP VHHMEGHLLA PMLEDNEFPV ALLVSGGHTQ LISVGQYELL GESIDDAAGE
                                ALKLGKPLVG VNHCLAHVEV GKWTTKKNPV AVYVSGGNTQ IIARKRYRVF GETLDIGLGN
                                SIKYGIPLIG VNHPLGHVEI GRKLSGKDPI MLYISGGNTQ IIAHNSYKVL GETMDIGLGN
                                ---------- ---------- ---------- ---------- ---------- ----------
                                AQRLDVPLVG VNHMVAHLEI GRHRSGANPV CLNASGANAH VLGYDRYQVL GETMDTGVGN
                                AQRFDVPLVG VNHMVAHLEV GRHRSGDSPV CLNASGANAH ILGYGRYRVL GETMDTGVGN
                                AQALDVPLVG VNHMVAHLEI GRHQSGQQPV CLNASGANAH VLAYGRYRVL GETMDTGVGN
                                AQTLDVPLLG VNHMVAHLEI GRYQSGDSPV CLNASGANAH LLGYGRYRVL GETMDTGVGN
                                AQLWNKPLVG VNHCIGHIEM GRLITGTSPT VLYVSGGNTQ VIAYHRYRIF GETIDIAVGN
                                AAYYGKPLVP VNHAVAHIEI ARLYTGGDPV VLYVSGGNTV VAAYARYRVF GETLDIALGN
                                AAFYEKPLVP VNHSLAHIEI ARAVTGSKPV AIYVSGGSTI ISAPKRYRVY GETLDIGLGN
                                SIYLGKPLVP VNHAVAHVEI GIKMTDRDPV VVYLSGGNTA IIAYKRYRVF GETLDIALGN
                                SLLWGKPLVG VNHCVGHIEM GRVVTKENPV VLYVSGGNTQ VIAYHRYRIF GETIDIAVGN
                                ALKFKKNLVP VNHGIGHIEI GYLTTDRDPL ILYLSGGNTI ISTFGRFRIF GETLDIALGN
                                SLRFNKKLVP VNHGIGHIEI GYLTTEKDPL ILYLSGGNTI ITTYRRFRIF GETLDIALGN
                                SLMLKIPIVG VNHCIGHVEI GKLTTGVDPV TLYVSGGNTQ IIAYGRYRVF GETLDVAMGN
                                SLTLKKPIIG VNHCIAHIEI GKLTTEEDPL TLYVSGGNTQ VIAYKKYRVF GETLDIAVGN
                                SLAYDVPLIG VNHCVAHIEV GRWQTGRDPV TLYVSGANSQ VLAFGRYRIF GETLDIGIGN
                                SLSINKPIIG VNHCISHVEI GKLKTDVDPL TLYVSGGNTQ VLAYKKYRVI GETLDIAIGN
                                ALKLGVPLIG VNHCVAHVEI GRWYTKADPI VLYASGANTQ VLGFGKYRIF GETLDIGLGN
                                SIALDVPLVG VNHCVAHVEI GRWATGSDPI VLYASGANTQ VLGYGRYRIF GETLDIGLGN
                                SLTLDIPIIG VNHCIAHIEV GKWKTPKDPV VLYVSGANSQ VLAYGKYRVF GETLDVGIGN
                                AISLHKPLLG VNHCIAHLEI GVARNETDPV LLYASGGNTQ VISFGRYRIF GETLDIGIGN
                                ALALDVPLIG VNHCVAHVEI GRWQCGDDPI VLYASGANTQ VLGFSRYRIF GETLDIGIGN
                                ALKLNVPLVG VNHCIAHIEI GKWKTGRDPA VLYVSGGNSQ VLALGRYRIF GETLDISVGN
                                SLSLDIPLIG VNHCIAHIEI GIWRTPRDPV VLYVSGANSQ VISFGRYRVF GETLDIGLGN
                                SQNIGVPLIG VNHCIGHVEI GKLTTGKDPL TLYTSGGNTQ IISYGRYRII GETLDIAIGN
                                AVARNLPLIG VNHCVAHVEI GRFTTGEDPI VLYASGANTQ VIGYNRYRIF GETLDIGIGN
                                ALSFDVPLIG VNHCVAHVEI GRFASGDDPV VLYASGANTQ VLGYGRYRIF GETLDIGIGN
                                ALSLDVPIVG VNHCIGHIEI GRLTTGSDPV SLYVSGGNTQ VIAFGRYRVF GETLDIAVGN
                                ALGLKVPIVG VNHCIAHIEI GRLTTSEDPV SLYVSGGNTQ IISFGRYRVL GETLDIAVGN
                                SLALKKPIIG VNHCVAHIEI GKLTTDEDPL TLYVSGGNTQ VIAYNKYRVF GETLDIAIGN
                                ASYYKIPIYP VNHALGHIEL GKLLTGKNPL VLLVSGGHTM LLAFKQWRVF GETLDITLGQ
                                ASYYDIPIYP VNHAIGHIEL GKLLTGKNPL VLLVSGGHTM LLAFKQWRVF GETLDITLGQ
                                ASFYKIPIYP VNHALGHIEL GKLLTGTNPL VLLVSGGHTM LLAFKQWRVF GETLDITLGQ
                                SIKYSKPLLG VNHPLGHVEI GRKLSGRDPI MLYISGGNTQ VIAHGRYRVL GETMDIGLGN
                                YSYFNIPVVG VNHCIAHIEM GIFITKYNPI VLYVSGSNTQ IIYYKKYEII GETLDIAIGN
                                AIKLGVPLVP VHHGIAHIEV ARYTTACDPL VLLISGGHTL IAGFGRYRIF GETLDVAIGN
                                AIKLGVPLVP VHHGVAHVEI ARYATGCDPL VLLISGGHTV VAGFGRYRVF GETLDVAIGN
                                AIKYNKPIVG VNHCIAHVEI TKM-FGKDPV GLYVSGGNTQ VLALGRYRVF GETLDIGIGN
                                AAYLGKPLIP VNHAVAHVEI GRLSGGQDPL VVYVSGGNTT VLAYGRYRVF GETLDIALGN
                                ALAWNKPLIS LNHLHAHLYA CQLIEGIYPI GLIVSGGHTS LYVCIDLEYL GGTIDDAAGE
                                SSALKKPFIA INHLEGHALT ARLTDNSYPL LLLASGGHCQ FVAVGKYKIL GTTIDDAVGE
                                SLLWDVPLVG VNHCIGHIEM GREITKQNPV VLYVSGGNTQ VIAYKRYRIF GETLDIAIGN
                                SSYYNIPLIP VNHAVAHIEI GKFLFGKDPL IIYVSGGNTL IAIQKRYRIL GETLDIPIGN
                                ALSFNKKLIP VNHGIAHIEI GMYSTNKDPL ILYLSGGNTI ISIFRKYRVF GETLDIALGN
                                SLKYNKKLVP VNHGIGHIEI GYLTTEKDPL ILYLSGGNTI ITTFGRFRIF GETLDIALGN
                                ALKYNKKLVP VNHGIGHIEI GYLTTERDPL ILYLSGGNTI ITTFGRFRVF GETLDIALGN
                                SLKYDIKLVP VNHGIAHIEI GRFTTRKDPL ILYLSGGNTI ITTYGKYRIF GETLDIALGN
                                AMVHQKPFLG VHHLEGHIYA SYLSQPQPPL CLLVSGGHTS LIHVGDYRQL GTTRDDAAGE
                                SLLHNIPLIG VNHCIGHIEM GRLATGTHPA VLYVSGGNTQ VIAYQRYRIF GEALDIAVGN
                                SLMWNIPLVA VNHCIAHIEM GRVATSADPV VLYVSGGNTQ VIAYGRYRIF GETIDIAVGN
                                AIKYNKPIVG VNHCIAHVEI TKM-FGKDPV GLYVSGGNTQ VLALGRYRVF GETLDIGIGN
                                ALKFGKPLVP VNHAIAHLEI SRLTTGEDPV FVYVAGGNTM VTTFGRYRVF GETLDIPLGN
                                SVLTGKPIIG VNHPLGHIEI GRRVTGIDPV MLYVSGGNTQ VIAHGRYRVL GETLDIGIGN
                                SVKLGKPLVP VHHGVAHIEI ARALTGCDPL VLLISGGHTM IVGFGRYRVF GETLDMAVGN
                                ASYYGKPLVP VNHAVAHIEV GRLFSGEDPL VIYVSGGNTM IVAAGGYRVL GETLDIPLGN
                                AISLEKPFVG VNHVEAHVQA VFLANPKPPV VLMVSGGHTQ LMKVYSMEVL GETLDDSAGE
                                AQLWKLPLIP VNHCVAHIEM GRVVTHKHPV ILYVSGGNTQ IIARNRYNIF GETLDIAAGN
                                AIKFGKPLVP VHHGVAHVEV ARWSVRRDPL VLLVSGGHTM VIAHRSYGVF GETIDMAVGN

                                MMDVFVREVN LAPPGKHVID ICAENAKLID LPYVVKGQDM SFSGLLTAAL RATIPDICYS
                                LLDTFAREVK LGPPGNHVVD ACAEGGEIGW FPYVVKGQDV SYSGLLTAAL RALLKDVCYT
                                MLDKLAREMG IPFPGGPRIE KLALEGKYIP LPYSIKGMDM AFSGILTAAI NKLKEDIAYS
                                LLDTFAREAG IAPPGLHAVD RCAEGGGVEG IPYVVKGQDV SFSGILTAAL RLLLSDVCYT
                                CLDRFARVLK LSNDPSPNIE QLAKKGEFID LPYAVKGMDV SFSGILSYIE TTAPADLCYS
                                ALDKLARHMG LKHPGGPKIE ELAKKGQYHF LPYVVKGMDF SFSGMVTAAQ RLFMEDVAFS
                                AYDKVARTMG LPYPGGPQID KLAEKGNNIP LPRAEGSYNF SFSGLKSAVI NTLPEDLSAS
                                AIDKCSKVMG LGYPGGPIID KLARQGNAYT FSKPIPGLDY SFSGLKTSFL YSLKVDLAAS
                                AFDKVAKHYD MGFPGGPNIE QISKNGDTFQ FPVTENWYDF SYSGLKTACI HQLKNNIAAS
                                LLDQFGRALG FASPCGGRIE QLAVQSGYMQ LPYIVKGNDV SFSGLLTAAI KLAVTDACYS
                                CLDSFGITAG IGPMPAPEIK --ASEGNIYE LPYRVKGMDV SFSGILTASE KLLIPDVCLS
                                CLDMFARFLG LPNPGVPHLE ECARRGKMLE LPYTVKGQDM SFAGLYTAAV KLVVENVCLS
                                SFDKVAKMMN LGYPGGVIIE NLAKNAKNIS FNTPSKELAF SFSGLKNAVR LEIKAEIAYA
                                MLDVLGRELG MDFPGGPLIE KHAKNGEYHN LPYSVKGMDL SYSGMLTAAK RLHTADICFS
                                MLDTFGRAVG MRFPAGAEIE RKAKEASYHQ LPYSVKGMDL SYSGMLTAAR KLYLSEICFS
                                LLDQFGRSLG FPSPCGRQVE ELAAESSYTD LPYSVKGNDV SFSGLLSAAK TAAKETASYS
                                TFDKVARFLG LPYPGGQKLE ELAREGDAFA FSPAVSGYDF SFSGLKTAVL YALKRNIAAS
                                LFDTFTREIG IAPPGKHAID VCAEWSQFQP LPYTIKGNDL SFSGLLTAAL KLALGRICNS
                                CLDRFARVIQ IPNDPSPNIE QLAKKGKLIE LPYITKGMDV SFSGILSSIE GMVVEDLCYS
                                CLDRFAREVM LPNEPAPNIE QMAKKGKYIK LPYVVKGMDI SLTGLLTSIE TYIVEDLCYS
                                AFDKTAKLLG LDYPGGPLLS KMAAQGTRFV FPRPRPGLDF SFSGLKTFAA NTIRADIARA
                                AIDKLARYMG LPHPGGPKIE ELAKKGSYLK LPYVVKGMDL SFSGVVTAAQ KYYKEDIAYS
                                LLDKLARDVG IPFPGGPKIE EFALKGDLLD LPYSVKGMDT SFSGIYTAAR NYIIENICYS
                                ---------- ---------- ---------- ---------- ---------- ----------
                                ALDKFARHLD WGHPGGPKIE AAAREG-YVD LPYVVKGMDF SFSGIMSAAK AAVIEDVCFS
                                AIDKFTRHIG WSHPGGPKVE QHARDG-YHE LPYVVKGMDF SFSGIMSAAK QAVVENVCRG
                                AIDKFTRHVG WQHPGGPKVE THARDG-YTA LPYVVKGMDF SFSGIMSAAK DAVVADVCRG
                                ALDKFTRHVG WTHPGGPKVE AAAEDG-YVE LPYVVKGMDF SFSGIMSAAK DEAVPDICAG
                                CLDRFARVLK ISNDPSPNIE QMAKRGKLVE LPYTVKGMDV SFSGILSFIE DVAPEDLCFS
                                LLDTFARDAG IAPPGLHIVD RCAEAASPAD LPYVVKGMDV SFSGLLTAAL RLWKAAVCLG
                                LLDTFAREVG IGPPGVHVVE LCSEGAEPAD LPYTVQGVDL SFSGLLTAAL RAWKKKVCYG
                                LLDTFAREVN LGPPGIHVVD RCAEAGKFVG LPYVVKGQDV AFSGLLTAAL KMYLNDICLT
                                CLDRVARLLD ISNDPAPNIE QKAKKGKYIR LPYTVKGMDM SFTGILSYIE QLVTDDICFS
                                MMDTFVREIG LAPPGKHKID ICAEKGSLIN LPYVVKGEDM SYSGLLTAAL RAAIHDVCFS
                                MMDTFVREVG LAPPGKHKID ICAEQGSIID LPYTVKGEDM SFSGLLTAAL RAVLHDVCLS
                                CLDQFSRSVG LGHPGGPKVE KMAKNYSYIE LPYTVKGMDL SFSGLLTAAI RKYIEDVCYS
                                CLDQFARYVN LPHPGGPYIE ELARKGKLVD LPYTVKGMDI AFSGLLTAAM RAYLEDICYS
                                ALDKFGRFIG LQHPGGPKIE ALAREGKYIH MPYVVKGMDL SFSGMMSAAK EAAKEDVCFS
                                CLDQFARHCN MPHPGGVYVE KYAKNGNFIK LPYTVKGMDI SLSGLLTAAM KKYIEDVCHS
                                ALDKFARSHN LPHPGGPIIE KMAKDG-YIH LPYTVKGMDL AFSGLMSAAK EATMEDVCFS
                                GLDKFARSHD LPHPGGPAIE RLAREG-YIE LPYTVKGMDL AFSGLVSAAQ ESSLEDVCFG
                                ALDKFARSAG LNHPGGPRIE KHAENFKYVP LPYVVKGMDF SFSGLTTAAR DALMEDVCYS
                                MFDKLGRELG LGYYAGPTIE KLAREGDLID LPYSVKGMDL AFSGIMTAAL AHRVEDICFS
                                AIDKFARSRD LPHPGGPLVE KLALEG-PVE LPYTVKGMDL AFSGLMSAAK DCNLEDICAG
                                MLDKFARSVG LPHPGGPRIE ELARNAKYIP LPYTVKGMDF SFSGLATAAA EAALEDVCYS
                                ALDKFARRAG LPHPGGPKIE ACAKDAKYIP LPYVIKGMDL SFSGLSTASS EALLEDVCYS
                                CLDQFSRDIG LGHPGGPIVE KHAENTNTIE LPYVVKGMDL SFSGILTSAI NKYLDVICNS
                                ALDKFARSKN LPHPGGPLIE KFAVKG-YID LPYTVKGMDL AFSGLVSAAK ESRLEDVCFS
                                AIDKFARSKG LPHPGGPEIE RIAKNG-YIP LPYTVKGMDL AFSGLVSAAK DASLEDVCYS
                                MLDQFARESG LGHPGGPVIE QLALKASYIE LPYSVKGMDI SFSGLLTAAL RKMLEDLAYS
                                LLDQFCREVG LGHPGGPIVE KLAKKSSYIQ LPYTVKGMDL SFSGLLTATI RKYLEDLCYS
                                CLDQFARFCN LPHPGGPYVE KLAEKGELID LPYTVKGMDI SFSGLLTSAM RSYLEDVCFS
                                LLDQFGRSIG FASPCGKNIE DLASSTSYVL LPYSVKGNDV SFSGLLSASK PIAKADACFS
                                LLDQFGRSLG FASPCGKNIE SLATSTSYVL LPYSVKGNDV SFSGLLSATK SIIKADACFS
                                LLDQFGRSIG FASPCGKNIE ELATTSSYVT LPYSVKGNDV SFSGLLSATK SVAKVDACYS
                                MLDKFARDLG IPFPGGPVIE RMALDGKLLE LPYSVKGMDT SFSGIYTAAK RYLKNDICYS
                                VIDRSARILK ISNAPSPNVE LLARKKTLLF FPYTIKGMDI SFSGYDFYIT KYFKIQICYS
                                AIDMFAREVG LGFPGVPAVE KCAESADLVP FPMTIIGQDL SYAGLTTYAL KLWLPVVCKS
                                AIDMFAREVG LGFPGVPAVE KCAEAAELVA FPMPIVGQDL SYAGLTTYAL QLVLPVVCRS
                                ALDVFARELG LGFPGGPKIE KLALKGEYIE LPYAVKGMDL SFSGLLTEAI RKYVEDLAYS
                                LLDTFAREVG IAPPGLHVVD RCASEADPHP LPYVVKGQDV SFSGLLTAAL RAVLPKVCLG
                                AFDKVAAMLS LPFPGGIEVA KLASQGNAYS FPRSDPGDDF SFSGLKTAVR YAIKRDVCAS
                                TFDKVAKMLN LSFPGGPEIE KRAKLGNKYK FPKPSGNCNM SFSGLKTAVR TLIINDIAAS
                                CLDRFARTLK IPNEPSPNIE QLAKKAELVE LPYTVKGMDL SMSGILASID LLAVEDLCYS
                                LLDTFAREIG LAPPGKHQVD ICAEWGSFIS LPYTVKGSDL SFSGLLTAAL SLALGNVCLS
                                MIDVFVREAG LAPPGVHQID ICADKGKYVE LPYIVKGQDM SYSGLLTAAL KLLLPDICYS
                                MMDVFVREVN LAPPGKHAID ICSEKGSLLK LPYVVKGQDM SFSGLLTAAL RLVLEDICYS
                                MMDVFVREVS LAPPGIHVID ICAEKGNLLK LPYVVKGQDM SFSGLLTAAL RVVLEDICYS
                                MLDTFVREVG LAPPGVHQID LCANKGGFIE LPYIVKGQDM SYSGLLTAAL RATLEDVCYS
                                AFDKVARLLD LGYPGGPAID RAAKQGDTFK LPEGQGGYDS SFSGLKTAML RLTVDDLAAS
                                CLDRFARIIN LSNDPAPNIE QLAKQGKFIQ VPYTVKGMDM SFSGILSYFE DIVRADLCYS
                                CLDRFARVVG LSNDPSPNIE LEARKHTFME LPYVVKGMDV SFSGLLTFIE DLTTADLCYS
                                AIDTFARELG IGFPGGPKIE KLALKGEYIE LPYAVKGMDL SFSGVLTEAV RKYIEDLAYS
                                CLDTFAREVG LGFPGVPRVE ELALKGRYIP LPYTVKGQDV SYSGLLTHAL SLYLEDVCYS
                                MIDKFAREAG IPFPGGPEIE KLAMKGTLLD LPYSVKGMDT AFSGILTAAL QYLIEDISYS
                                AIDKFAREVG LGYPGVPAVE RCAEGAKVVP LPINIIGQDL AFSGLVTKAV DLYLPTLCKS
                                LLDTFAREVG IAPPGKHAVD ICAERSRFIP LPYTVKGGDL SFSGLLTAAL QKALGAVCNS
                                AFDKVARLLG LGYPGGPVID RVAKKGDKYS FPRPDDSYNF SFAGLKTSVL YFLVEDVAAS
                                CIDRFARLVN LPNDPAPNVE LQARKSTYIQ LPYVVKGMDV SFSGILTDIE EKVVEDLCYS
                                ALDYFARSVG LPNPGVPHLE ECAEKGSYIP LPYTVKGQDV SFSGLVEEAL RLVLPDVCLS

                                IRENAFDMLL EATERALALT EKKEIMVVGG VAASVSLRSK LDLAKDWNAE KIVPSQFSGD
                                LREVAFSAAV EVTERCLAHT GKRDVVLTGG VAANRVLNSK LDMARLHGGT RGVPAYYSGD
                                VQETVFAMLV EATERALTHL RKDEVLLAGG VARNKRLQEM LEMAEERGAR YVPPADLCVD
                                LREVAFSSVV EVTERCLAHT GKRQATLTGG VAANRVLNEK MSMAGLHGAV RPVDVRLSGD
                                LQETVFAMLV EITERAMAHC DKKDVLIVGG VGCNERLQEM MRMCSERDGK FATDDRYCID
                                FQETAFAMLT EVTERALAYL DLNEVLLVGG VAANKRLQEM LRMCEDRGAK YVPPKELAGD
                                FQNSVIDVLV TKTARAAKEY DVKQVLLAGG VAANRGLRAA LEFAQHEGIT VIPPLALCTD
                                LEATVVDILM DKLRKAAKEY KIKEVAVAGG VSANNGLRNS FRHAEKYGWN FIPKFSYTTD
                                FQKAAFENLI TPLKRAIKDT QINKLVIAGG VASNLYLREK ID----LKIQ YYPPLDLCTD
                                LQETAFAMLA EAVERALSFT GKKEMMIVGG VAANKRLAEM LEACSRQGAK FVCPLKFAGD
                                LTETVYSMLT EVAERALAML DKSSLLLVGG LARSRRLYNM LEMCRDRGAR YVVPDEYAGD
                                IVNTAYYMLA EVTERALALL GKREIVIAGG VARSPILRSI MEVASEYTAT HVVPPEYAGD
                                FENTACDHIM DKLEKIFNLY KFKNFGVVGG ASANLNLRSR LQLCQKYNAN KLAPLKFCSD
                                VQETSFGMLA EVAERAIAHT KKNELLLTGG VARNNRLTEI LSVAKRHEAA HRVSPSLAGD
                                LQETAFGMLA EIAERAIAHT KKRELLLTGG VARNDRLTDI LKVAGRHDAL HRVSPSLAGD
                                LQETAFAMVA EAVERALSFT RKRELMVVGG VAANKRLAGM LEACGRQRCR FVVPPVYSGD
                                FQKAVFMTIA QKLPDIVKTF SCESLIVGGG VANNSYFRRL LNICS---LP YFPSSQLCSD
                                LRETAFNMLI EVSERVLALT NKKQLLLVGG VASNKVLRWK MELTSIYNVK YGTPPDVAGD
                                LQEHLFSMLV ETAERALAHC GQNEVLAVGG VGCNQRLQEM IQMISQRNGK FAIDERYCID
                                LQETLFAMLV EVTERAMSQC SASEVLVVGG VGCNVRLQNM LKMANERGAT GAMDERYCID
                                FEDAVVDTLM IKCKRALDQT GFKRLVMAGG VSANRTLRAK LAMMKKRRGE FYARPEFCTD
                                FQETTFSMVA EVSERAMAFL ELDELLLVGG VGANKRLQEI LGMCEDRGAK YAPPKELMGD
                                VQETTFSMLV EVLERALYYT DKREILLAGG VARNDRLRSM VSMAKSSGYV YLTDKKYCMD
                                ---------- ---------- ---------- ---------- ---------- ----------
                                LQEHVFAMLT EVSERALSLT GSDELVLGGG VGQNARLREM LEMCEARGAS YAPEPRFLRD
                                MEETIFAMLT EVSERALSLT GADELVLGGG VGQNARLQRM LGMCEQREAE YAPENRFLRD
                                LEETMFAMLT EVAERALALT GRDELVLGGG VGQNDRLRGM LEMCAARGAS HAPEPRFLRD
                                LQETVFAMLT EVAERALSLT GTDELVLGGG VGQNARLREM LAMCDQRGAK HAPEPRFLRD
                                LQETVFAMLV EITERAMAHC GSQEALIVGG VGCNVRLQEM MAMCQERGAR FATDERFCID
                                LREVAYGSVV EVTERALAHT RKKSVMLTGG VAASPILRNK VRMASYHGAV DWPPPQLAGD
                                LWETAYDMVV EVGERALAHS KLKEVVLVGG VAGSKRLQRK VAMSEERGVS KPIPYELARD
                                LREIAYNSIL EVAARCLVHT KKKELLVVGG VAASPILREK FLLAKTYNSS GIVPPKYAVD
                                LQETIFAMLV EVTERAMSQI KASDVLIVGG VGCNKRLQEM MQMAAERGGR FDMDQRYCID
                                LREIAFDMLL EATERAVALT EKSEIMIVGG VAASGSLRDK LILAKDWNLD KVVPSSYSGD
                                LREIAYGMLL EATERALALT EKGEIMIVGG VAASGSLRSK LELSNDWGVG KVVPTSFAGD
                                LQETAFSMLV EVTERAIAHA NKREVMLCGG VAANSRLREM LAMSEEHYCE YMPPVKYCGD
                                LQEYAFSMLT EITERALAHT NKGEVMLVGG VAANNRLREM LKMCEGQNVD YVPPKEFCGD
                                LQENAFAMLV EVTERAMAHT GKDECLIAGG VGANSRLQQM LDMCKARGAK YAPPKKYFGD
                                LQETSFSMLT EITERALAHT NKAEVMLVGG VAANNRLKEM LNMCAEQNVD YVPEREFCGD
                                FQETAFAMCV EVTERALAHT GKDEVILVGG VGANARLQEM LAMCEERGAK MAPPRVYMGD
                                LQETAFAMCV EVTERALAHA GKDEVLLVGG VGANGRLQEM LRMCEERGAA AVPERTFLGD
                                FQETAFAMMV EVTERALAHT GKNEVLLAGG VGANMRLRDM LDMSNDRGAS YVPEKRFMGD
                                VQETCFAMLS EVTERAMAHI EKKEVLLGGG VVQNKRLRGM VEMARDRGAS FVPEPKLCTD
                                FQETAFAMCV EVTERALAHA GKDEVLLVGG VGANSRLQEM LRMCEERGAE FVPERKFIGD
                                LQETAFAMLV EVTERAMAHA EKKEAMLVGG VGANRRLGEM LRMCEERGAR YLPERRFMGD
                                YQETAFAMVV EVAERALAHT GKNEVLLAGG VGANTRLREM LNMCEARGAK YVPEKRFMGD
                                FQQTCFAMLC EVTERAISYT GKNEVLLCGG VAANSKLRQM LQMCEDHYVD YMPPMKYCGD
                                LQETAFAMCV EVTERALAQT GKDEVLLVGG VGANRRLQQM LRMCEDRGAS YVPENTFLGD
                                LQETAFAMCT EVTERALSQT GKEQLILVGG VGMNKRLQEM LSMCEDRDAA SVPNPQYLGD
                                IQETAFSMLV EVTERALAYT EKNQVLLCGG VAVNRRLRDM LRMCQEHHVE HMPPPEYCGD
                                LQETAFSMLT EVTERALEHT KKDEVLLCGG VAVNKRLQEM LSMCDEHGAE YVPPAKYCGD
                                LQEIAFSMLT EITERALAHT NKPEVMLVGG VAANNRLREM LKMSEEQNVD YVPEKQFCGD
                                LQETAFAMIS EVVERALSFT GKKELLIVGG VAANNRLSEM LQVCKRHACK FIAPQKYAGD
                                LQETAFAMIS EVVERALSFT NKKELLIVGG VAANKRLSEM LQVCKRHHCR FVAPQKYAGD
                                LQETAFAMIA EAVERALSFT RKKELMIVGG VAANKRLSEM LQVCKRHGAK FVVPLKYAGD
                                LQETSFSMVV EVLERAMYYT NKNEILLAGG VARNDRLRSM VNMARDSGYK YLTDKEYCMD
                                LQHHIFSMLI EITERAIAFT NSKEVIIVGG VGCNLFLQNM MKMAKQKNIK GFMDHSYCVD
                                LVEAAYYMLA EVTERALAFT KKRELVVAGG VARSKRLRGI LEVGREYGVA KIVPDEYAGD
                                LVETAYYMLA EVTERALAFT KKRELVVAGG VARSRRLREI LYVGREHGAE KFVPDEYAGD
                                FQETAFAALV EVTERALAHT EKEEVVLVGG VAANNRLREM LRMAEDRGVK FVPPYDLCRD
                                LREVAYGAVV EVGERGLAHT GKKEVLLVGG VAASPILREK MKMANLHNAR HAPPPPLAGD
                                FEAAVVDVLV SKCRRAIKRH RNNRLIVGGG VAANQRLRRD LQAADKDGFE WIAPPHLCTD
                                FQFTIGAILS SKMQDAIRLY KQDTIVIAGG VAANKYLQEI LSCTRPYGYR IAPPMHLCTD
                                LQENLFAMLV EITERAMAHV NSNQVLIVGG VGCNVRLQEM MAMCKDRAGQ HATDNRFCID
                                LRETAFNMLV EVAERSLVLA GKKEVLLVGG VASNKVLRKK LEMASLHGAK AGTPPEYSGD
                                VREIAFDMLL EATERAMALT GKNEILVVGG VAASVSLKSK LELAADRGAE KIVPSQYSGD
                                IREIAFDMLL EATERALALT SKKELMIVGG VAASVSLRKK LELGKEWDVQ KIVPPEFAGD
                                VREIAFDMLL EATERALALT SKKELMIVGG VAASVSLRKK LELGKEWNVQ KIVPPEFAGD
                                VREVAFDMLL EATERALALT GKKEILVVGG VAASVSLKTK LYLAKDWNVE KIVPPEYSGD
                                FQDTVARSLT KKTIQCVLDH GLTTITVGGG VAANSRLRYH LQAAQEHQLQ FFPPLKFCTD
                                LQETIFAMLT EVTERAMAHC NSNEVIIVGG VGCNVRLQEM IGMVSERGGK GAMDHRYCID
                                LQETIFAMLI EITERTMAHC GQNSVLIVGG VGCNKRLQDM MGMVSDRGGT CAMDHRYCID
                                FQETAFAALV EVTERAVAHT GKEEVVLVGG VAANNRLREM LKMAEDRGIK FVPPYDLCRD
                                LVETAYSMLV EVAERALAHT GKSQLVLTGG VARSRILLEK LRMVEDRGGV GVVPPEYAGD
                                IQETAFAMLV EVLERALYVS GKDEILMAGG VALNRRLRDM VTMAREAGIR YLTDREYCMD
                                LVETAYYMLA EVLERALAYT GKRELVVAGG VARSARLRQI LEIAEDRGVK KIVPFEYAGD
                                LRETAFNMLV EVAERSLLLT GKKSLLLVGG VASNTVLKWK LELAEAHGIP YGTPPEVAGD
                                FQKAVVDILV EKTFRLARNL GIRKIAFVGG VAANSMLREE VRRAERWNYE FFPPLELCTD
                                VQETVFAMLT EITERCLAHC ESSEVLIVGG VACNERLQKM IGMCAARGAT CAMDERYCID
                                LVETAYSMLG EVVERGLALT GKRELLLAGG VARSRRLRSI MEIANEFNAK GIVPPEYAGD

                                NGAMIAYAGL LALGVPIEES VKPRWRIDEV DIPWRM---- -----YREIK EDDIDDIIEE
                                NGAMISLAGL LAHGVEPERA FNQRWRLDEV EVPWYMFDKL RSALKKKELS EKDLETPLEE
                                NGAMIAYLGL LFLGKEIGDT QIQKFRTDAV DIPWDMFKAL KEKLGGKKIT EDKLEDFLWD
                                NGVMIALTGL AAYGVDPGEA YRQRWRIDEV DIPWYMFGRL REALNYKELK PEDLEPVLDD
                                NGAMIAYTGL LAFGIPIEDS TTQRFRTDEV HAVWRMLSMV KQSFSKANLE RTDLGPALKA
                                NGAMIAYTGL LMYGHPVEKS YRPDFRIEDV EVNWDMFKAL KEKLSEVVID EKKVEGILEE
                                NAAMIAAAGT IAFGIAY-DM NQPGLELTSY QSLTRMFKKL KEGLE--SRY RKVDEDFFEE
                                NAAMIAITGY FKYKDSI-DL PYSRVTL--- -----MFSKE KKGLS--AGK SKVDDEVLDN
                                NGAMIAGLGF NMYYGPI-EI DNSRIE--NY KNQYRMLEKI KN-----LFK SKQQENVIEN
                                NGAQIAWTAI LEYKRKVEES FQQSWRLDTV DISWRMFDKL KKAFSQKELT EQVLDDALLD
                                NGAMIAWTGV LMLGAPVEQS YKPRMRIDEV EACWSMLKTV AKIFSTAKPS PKEVENVLSD
                                NGAMIAWTGL LAYGVSIEDS VKQRWRIDEV PIPWIMFNRL KSAFSQRELT EDDVNKLLGE
                                NALMIARAAV DAYKESVEED ISPKNKNFSR I----MFNFF KKGLAVKGEN KKITKDL---
                                QGAMIAWNGI LQYGHKIEDS HLPKWRTDDQ DILWRMFEKL RGALDTRELN EKNLADAVWE
                                QGAMIAWTGV VQYGDKVSDS HLPKWRTDEQ DVVWRMFEKL RGAVDTKELN EKNLADAVWD
                                CGAQIACTGL LEAKDPLADT FRQSWRLDTV DVGY-M---- ---------- -------LDE
                                NAAMIAGLGE RLFRTSK-EV ICARYQWESA CS---MFKFF GNKLR----- KTLSSDLLEY
                                NGVMIAYTGL LLYGRKPEET HKQRYRIDEE AYPWLMFKKL REVFS---SS REKLLESIEE
                                NGAMIAWAGY LIFGTPLSQT TTQRFRTDQV DVTWRMLTTV KKRFINRVID KQDLEPILAD
                                NGAMIAWTGY LMSGQPIEDA THQRFRTDEV DVTWRMIKEM MKKFKTRIID EAESIEQAEK
                                NGAMIAYAGM VRFGADL-GV SRPRWPLAEL PAA--MFARL KRSLL---RG KKIDDDLFEE
                                NGAMIAYTGL LMYGYKIEDS MLPNFRIDEV EVRW-MFKAL KEKLSEIIID EGKLEKVLPE
                                NGAMIAQAGM LMYGQHIMDT KNQSFRIDEV KVPWIMFDKL KKKFSEKTIR RDELES---T
                                ---------- ---------- ---------- -----MFSRL KKSIETKEIK PEDFDEIGND
                                NAGMIAVLGA TMAGDAIEDS RDSNFRPDQV DVTWRMFDGL KEKLGQIVVD PEVIEGPLDD
                                NAGMIAMLGA KMYGDAIEDS RDSNFRPDEV AVTWRMFDGL KDKLSKTVIE EEDLQSHLDD
                                NAGMIAVLGA KMAGAPVADS ANSQFRPDEV SVTWRMFDGL KDKLSRVVID EADLEAPLRE
                                NAGMIAALGA RMLGDAVEES TDPNFRPDQV DVTWRMFDGL KKKLNKVVIE EEDLEDPLWE
                                NGAMIAQAGW EMFGHPLSDS GTQRYRTDEV EVTWRMIDDV HRLFRSKSLS REDMESVLDK
                                NGAMIAWTGL LNYGIDVEES VKQRWRLDVV EIPWRMFNKL KGVLKTRELR EEDIAPLLDE
                                NGAMIAWTGL LYYGFAPEEA FRQRWRLDEV EVPWLMLGRL KKALKYKEID VKKLEPLLEE
                                NGVMIAWTGL LAFGIDPRKA LNQRWRIDEV EIPWRMFQKI RNAVQYKTLD EKDISRYCDN
                                NGCMIAYAGL LQYGSTMAEA TTQRFRTDEV YVAWRMLRDI ATTFATREVD AEDLKKIIPD
                                NGAMIAYAGL LGFGVDISES TRPRWRIDEV DIPWRMFDRL KKAFSYKEIK EEDVSDLIDE
                                NGAMIAYAGL LALGVDVKDS TRPRWRIDEV DIPWRMFDRL KKAFSYREIK EEDISDLIEE
                                NGAMIAWMGQ LMHGLDIKDT GIQKYRTDQV DVPWMMFESL KKKFKNKTIS EKDIEDILFE
                                NGAMIAWLGL LMHGRSLDET KIPNYRTDMV EVNWIMFGKL KEKLLEVVIL EEDIEDVLEE
                                NGSMIAYTGL LQLGMPVEDS ANPCFRPDEV DIPWLMFDRL REKLGEVILS EKDLEGPLWE
                                NGAMIAWLGI LQYGKDLNDT KISNYRSDMV EVNWIMFGSL KEKLNDVVLT ESDIEDILEE
                                NGAMIAYTGK IMLGSPIAES VNPGFRSDQV EVTWRMFEGL KNKLGEFVLS EKDIEESLFE
                                NGAMIAYTGK IMLGVPLDQS QRPGYRADEV EVAWRMFDSL KKKLQEVLLQ EKDVEEPLFE
                                NGAMIAYLGL LMYGSGLKDS HDPNFRPDSV EVTWILFNKL KEKLSEFVLD EDDIQDTLWD
                                NGAMIAWTGL LMHGVSVEDT KDQRFRTDEV EVTWRMFESL KKKLAGRKID QSEVDDILWE
                                NGAMIALTGK IMLGQTIPES ANPGYRSDDV VVKWRMFKSL KDRLKEVLIT EKDISEPLEE
                                NGSMIAYTGL VMLGVPIESS GRPNYRTDEV EVRWAMFNKL KEKLTEVIID ERDLEEPLWG
                                NGTMIAYTGL LMYGNTLEDS RNPNFRTDDV NVTWIMFNKF KEKLGEVYLD NKDLEEPLWE
                                NGSMIARVGL LSY-NGIENS YNPKYRTDQV EVTWIMFDFI RKRINKKTIK EEDIEDILEE
                                NGAMIAYTGR LMLGDPLSDS TNPNFRSDEV TVTWRMFEGL KSRLQELILA ESDVKDVLDE
                                NGAMIAYTGR VMLGSPVEES RNPSYRADQV LVTWRMFKAL KEKLFEFIIS EKDVNDILDE
                                NGAMIAWLGQ LVYRGALEDT TVQRYRTDEV DVPWMMFESL KKKFSEKRIT EKDVDDVLWD
                                NGAMIAWLGQ LMYHGDIENT TIQRYRTDEV DVPWMMFESL KNKLNEKTIS EDDIEDVLWE
                                NGAMIAWLGI LQYGKTLEET RIPNYRTDMV EVNWIMFGKL KEKLGEVVIT EDDIEDVLEE
                                CGSQICWTGL LESKSSIEET FRQSWRLDSV KIDY-MFDKL RNAFSEKELN DKDIEEILYE
                                CGSQICWTGL LEAKKTLENT FTQSWRLDSV KVDY-MFDKL RNAFSEKELN EKDIELILTE
                                CGSQICWTGL LESKKSLKDT FTQSWRLDTV KVNY-MFDKL RSAFSEKELN EKDIEDILFE
                                NGAMIAQAGM LMYGADIMET RNQRFRIDEV PAPWIMFDSL KKKLASLFIK RDEFDE---R
                                NGAMIAYTGY LEYAKNFNNI THQRYRTDDV FVTWKMFSQV KKNFINSKIE EEDIEKILHE
                                NGAMIALTGY YAYGITPEES FKQRWRLDSV DIPWFMFERL KRTFSEETLS EKDVDALTSD
                                NGAMIALTGY YAYGIEPGES FRQRWRLDTV DVPWFMFDRL KRTFSEDTLG EKEVEEFVTD
                                NGAMIAYTGL RMYGIKLEET IKQKFRTDEV EVVW-MFGKL REKLKTVEIK EKDVDKALDE
                                NGAMIAWTGL LAYGVPIKDS RRQRWRVDEY VIPWNMLKRL RKVLQTKTIS EKDVDEFLQD
                                NAVMGAIA-W KKFEQSL-DL DTPGLQRGF- -----MFGKM KTGLQ-KAEG RLVDEDFLGE
                                NAAMIAYAGL ERYKLPL-DF CKAKWSLEDI -----MFNKL KQSLS---YK RKLDKETLNE
                                NGVMIAQAGL LEYGIDFSET VTQKFRTDEV YAAWRMLQGI EDDLKNKTIN ESDLKSVLEK
                                NGAMIAYTGL LGYNVEPRKA FRQRWRLDEV ELPWIMFRRI KRVFS---FS KEQLMDLIDE
                                NGAMIAYTGL LAARVPIEKS IRPRWRIDKV DIPWR----- ---------- ----------
                                NGAMIAYAGM LAAGVDVDKS YRPRWRVDEV DIPWRM---- -----YKEIK EKDIEDFIEE
                                NGAMIAYAGM LAAGVDVDKS YRPRWRVDEV DIPWRMFDKI RKAFSYREIK EKDIEDFIEE
                                NGAMIAFTGL LEAGVPVEKS IRPRWRVDQV DVTWRMFDKL KKAFNYKTIK EEDIQDILEE
                                NAAMIACAAA DHFGDPL-TL GQSRLSVEQV SQLYRMLRKL RQGLS---GQ GPLNEAAVEE
                                NGAMIAYAGI LEYGGDFKDS YTQRFRTDEV LVRWRMIKLL KAIYVTKILD AQDLQPILDK
                                NGAMIAQAGM FGLGSGVEGT ERQRFRTDQV EVVWRQQNNA KK---NRPLT KSDLDPPLKQ
                                NGAMIAYTGL RMYGVKIEDT VKQKFRTDEV EVVW-MFGKL REKLKQVEIK EKDIEDALDE
                                NGAMIAYTGA LAFGVPVEES RQPYWRVDEV VIPWRMKLSL GKVFSYTELD EKTLKRHADA
                                NGIMIAQAAL LMYGVSVEET ANPRFRIDEV DAPWIMFEKL KKKFARKKI- --DPDEVADE
                                NGAMIALTGY YAFGVSVEES FKQRWRLDQV DVPWFMFERL RRTFSEDALG EREVSELAED
                                NGLMISYTGL LMYGVEPEKA VKQRLRLDEG DYPWLMFKRI KEAFK---FS REKLESLIDE
                                NALMVAKAGY EKAGMPL-SL NDPNLNV--- -----MFDFL KKGLQ---KG KKLDDETREE
                                NGAMIAYTAS LM-KTEPSKA NIQRYRTDEV VVDW-MLEDV CAKFTEKSLD IKTLEPFLKE
                                NGGMIALTGL LAYGIDPTEA VKQRWRLDEV ETPWFMFDKL KNAFKTTELS EDKLNEIRDE

                                LRELLESDVS LEVTDKILDL KSLIGKKVND LLVKSLKNSI TEILERNLEK PYVIMFFGVN
                                LMNLVEADVA YDVAESIVEL RKLIGSKVPN VYVLSLKSYI ATLFSIDLEL PYVITFFGVN
                                IEALMEADVA VDVIEKIKDL KALVGKKVKD VIVETLKKSI KEILTFDFFR PTVIMFLGVN
                                ILDLVESDVA LEAAESIVGV KGLTGYRVRP VVVRALRKAL LTLLDPDLER PLVILFLGVN
                                LKRLMTKNVA EEIAEKLCSV ESLEGKKLSR ITVQAMEDAL VRILTIDIDK PYVVVFVGVN
                                LEILLESDVA FEVVDAISAL KRLVGRRKKK LIVMELRSII FEILDFDFFK PVVIAFVGVN
                                LEVLISADVG FTTVMELIEL KEVKRRNIQ- -EVQVISEKL VEIYN---IR LNVILLVGVN
                                LEVLITSDVG VETTLNIIRI ERAAADKYV- -ELNILRDEI AALLTDDVDK PYVMMVVGVN
                                LEILLESDIN NEIVIEIIKL TEKN-----E NTIIKLKELL SSYIN----K LNILLIVGIN
                                LQALLESDVA QEVVDDLSKL KELLGLKLED AVVQKLQAAV AEIFALDLKG PFVIVFLGIN
                                FYQLVEADVA VETADAIVSL RTLLEMDVPD RVLKALKKAI EPLIKVNLRR PAVILFVGPN
                                FERLIEYDVA LDTAEALIEL KKLIGVKVPD -YVKLVRDTL MNLLSVDFFR PIVLLFLGPN
                                LEILLEADVS YEIVEEIIYL PQ-------- -VKKDLKRVM GSYFL----K PFVELILGVN
                                LQVLIQNDVA VEVAEHICLT KKVLGTRAGN LLFKAIYDSI LEVLTLDPFE TTTILFVGVN
                                LQILIQNDVA VEVAEHICLT KKLIGTRAGN TMFRAIYESV LEVLTLDPFE PTVILFVGVN
                                LESLLESDVA AEVADSIKDL KRLVGTSVD- IHVRSLIGII SDLFDVDLRD PYIIVFVGIN
                                AELLYEGDFG PKLTEAFCEL RCKN-----P DAVKLIRSFL SKIIS----R PFSTLVLGTN
                                LKNLVANDVA YEVAENIAEL TRVEEGSIK- -ELVALREIL LSYFTIDLLK PLKLVFLGVN
                                FKHLTKKNVA PDVADKIVSI GGLEGKKLAG VVVKQMEDTI TRILTIDIER PYSIVFSGVN
                                IEMLIEKNVN SEIAAQIKNI QLLNGKKVD- LTVIGVTEVL TRIMTIDVEE VYTMVFLGVN
                                LEQLLIADVG VETTRKIINL TGASRKQLR- -ALYLLKEEM GEILA---DA PFVILMVGVN
                                LEILLESDVA FEVVDEISRL KRLVGRRKGS LLVLELKEIL REILSFDFFK PLHIIFVGVN
                                IETLLEADVS YDATEEIIKL KNLGKLKRKP A-VEELKSVV RDVIQKDALK PFVILFLGIN
                                FLELVENDVA YSVAEEIITL KTIIGKRVPD ISIKALVDFI KKNIPLDIAK PFIIIFMGIN
                                LEALLESDVE FTVAQEIVNL RELENATRGT VRVDALREAL LEVISFDFRK PVTLIFTGVN
                                LEALLSSDVE MSVANEILGV KNLTGQTRRS TLVRALRESL YDVINFDFRK PVTIVFTGVN
                                LEALLESDVE MSVVEEILQI RDLVGEERKS TLIEALREAL LSVIDFDLEK PVTIVFTGVN
                                LEALLQSDVE MQVAEEILTI RKLIGETRKS TLVSALHDAL YEVISFDFRK PVTLIFTGIN
                                MRHLIAKNVA ADIAVQLCSV AKLEGKVMGT VTVKALQESL VQILQVDMDR PYVVTFCGVN
                                LVELAESDVA LEVAEEIARL RELIGRKIPD VLVVSLEKAI VDVLSLDLEN PLRILFFGVN
                                YVTLSELDVA YEVAEELINF KNLAGLKIKD EVIEALKDAI LGLISFDLER ILKIMFMGVN
                                LLELIESDVA YDVAEKIVDI GRLREIKIPN VYINIVIDVL RKLLDYDFYK PVKIVFMGIN
                                LRKLIAKNVA VEVAEHVCSV ESLAGKRLGS LTVEAMMASL RRILQVNLDK PYSIVLCGVN
                                LRELLEDDVS LEVTEKILDL KNLVGKKVSN LLIHSLKKSL KDILKKDVTK PFVVMFFGVN
                                LRELLEDDVS LEVTDKILDL KTLVGQKVSN ILIQSLKKSL REILRRDMTK PYVIVFFGVN
                                LESLLEGDVA MEVAETIISV KDLVGQKIRD VFTRALKKAI SEILDKDLLE PLKIMFVGIN
                                LEALLEADVA LEVVEKLINI KELVGRKISN VITIAVKNAI KNILSIDIIK PTVIVFVGIN
                                LEALLESDVA LPVAESIIRI RDLSGQHKKS TIAEALRDAI LTILSLDFYK PVIVVFTGVN
                                MEELFEADVA FEVVEKIISL KQLVGLKISN PITIALKKSI KEILSIDVLE PAILLFVGIN
                                LQVLLESDVA YPVAEAITHM KELVGTHRKS AVVTALRHAI EEVLGFDLYR PVKILFTGVN
                                LEVLLENDVA LPVTDEIIRM RDLVGRHRKS VLVVTLRSAL CGVLGLDLYR PVKILFTGVN
                                LEGLLENDIA LSVSEAIVSV KELVGTRRRD TIVEALKKSL YNIMSFDFYK PVHIVFVGVN
                                LEGLLESDVA LPVVEEIKGV RSLQGKRIGD LVVEGLKSSI QNVLEFDFFK PVVIMFVGIN
                                LEILLENDVA FDTTEAIIHM KDLAGQRRKS SFVTALKDAL LEVLGFLLYK PVKVLFTGVN
                                LEALLESDVA LPVAEEIVSV KSLVGSKKKD TLVEALRAAL LKVLSFDFFK PVKILFVGVN
                                LEGLLESDLA LSVSEAIVSV KQLTGTTKRN TIVEALKKAI LEVVSFDFYK PVHIVFVGIN
                                LESLIEGDVA FDVAERIVSV KDLIGKKIKD MFTTALKKAI TEIIDYDLDE PYKIMFVGIN
                                LEVLLENDVA LPVTEEILHI RDLIGSHRKS PIVMTLKDAL LDVLGFDLYR PVKILFTGVN
                                LEGLLESDVA FSVTEAILRI KDLSGSKRKS VIVRALSDAL LGVLGVDIFR PVKILFTGVN
                                LEALLESDVA LEVAEKITEL KELVGRKVKE IYTMALKKAV KDVLSVDLLK PLVIMFVGIN
                                LQELLEGDVA LEVAEKITSV KELVGKKVKD IYTRALKNAI LEILKSNVLK PFVILFVGVN
                                LEELLEADVA YVVAEKIISL KQLVGMKISD PITIALKNAI KEILSIDVIE PAVFVFVGIN
                                LESLMESDVA SEVIDTIKDL KQLLGSKVDE IFVKRLISNI SSLFDVDLLQ PFLILFVGIN
                                LESLLESDVA SEVIDSIKDL KSLIGSRVET IFVKSLISSI STLFDIDLKQ PFLILFVGIN
                                LESLLESDVA TEVIDSIKDL KKLVGSKVDE IFVKSLISSI SAHFDIDLKQ PFLILFLGIN
                                VQILIESDVS FESAERIVML KREKKLSRKD D-IKNLRSVL YDVLSSD-LK PYVILFIGIN
                                IKKLLSKNVA IGICDTLIRM KNLIGKKKTN VTVSVLSETI QSILIVDVSK LYSIVFLGVN
                                LYDLVESDVA VEVADAVVEL RRLVGIKVPD KVIKAVFEAL MGVIDVDFDR PVVVMFLGPN
                                LYELVESDVA VEVADALVEL KRLVGLKVPD KAVKAVVDSV LQILSVDFER PVVVMFLGPN
                                LEDLLEADVA LEVVDALRKI KKLVGKKVRD KIIEAVKEAV SEILEIDLEK PYVIMFVGFN
                                LLELIESDVA FETAEKLVEL RRLVGLQVPD TILEKVHEAL VELLKIDLEE PLVIVFLGVN
                                LYRLIRTDMG AGPAGRIRRV ADFRGRVVH- --VVTITQDI REQLK----P PTVILVVGVN
                                LELLISSDIS ISVVTHIIEF KVKFDKTID- -TVKAIAKLI EQQLS---EK LNIILVCGVN
                                LTQLITKNVA PEAADYLTQV SDLVGSKTAS VTARSLTKAL TQILTVDLED PYVFSIVGVN
                                FKELISNDVA YDVAEEITKL VAVENKIVR- -SLIFLKKTI RSYFDIDIEK PYIIVFLGVN
                                ---------- ---------- ---------- ---------- -------MKK PFVIIFFGVN
                                LRQLLESDVS FEVAEKILDL KNIIGKKVRD LIVKSLKKSI TEIITMNVEK PYIIIFFGIN
                                LRQLLESDVS FEVTEKILDL KNIIGKKVKD LIVKSLKKSI TEIITINVEK PYIIIFFGIN
                                LRQLLESDVS YEVTEKILDL KAIIGKKVTD LLVTSLKKSI EEILTIDLEK PYVIVFFGVN
                                IEILLQADVG VEATDYIITL QKLREEALP- --AIFLKEIL RSILD-LLSG LNVWLLTGVN
                                FKQLMNKNVG EQIAQQLCSI KNLINTQAKL LTVKSLQDAI SKILTIDIEK PYIITFIGVN
                                MQLLTSKNVA PSTAQAICVV EQLLGKKVGG VAVRALEDAV ERILCLGGGS PYTIVMIGIN
                                LEELLEADVA LETVEALRKI KKLVGRKVRN KIIEALKEAI LEILTIDLMK PFVIAFVGFN
                                FVRLVEAGVA LEVAEALVDL SRISGKKLGD KALLELRALI RDVFLVDLLG FFSILFLGPN
                                IPKLVEADVS LEAAEDLALV RKLKE----D TDPNVLSSSI LEMMPFDV-K PFVVLFLGIN
                                LYDLVESDVA VDVADALIAL KKLVGAKVPD RAVRAVYDAL LSLVGADFAR PVVVMFLGPN
                                LKELVASDVA YEVAEEISRL LAVDEGLVR- -DLQVLKNIL IEVFEVDLVK PCKLVFLGVN
                                LELLIQADVG VETTEYILRL EK-------- -DALSLKEII LEILN----P PFVIMVVGVN
                                FEHLISKNVA SAIAHELTAV GKLDGTKCGS VVVMTLREQI ERILTIDIDK PYVFSFIGVN
                                LFQLVESDVA VDVADAISAI VYLRGLKVPD KVIKGIIDIM SKLFSVDFEK PVVLLFLGPN

                                GVGKTTTIAK VAYMLKKAGL KVIVSASDTF RAAAQEQLAI HCQKLEIPLV KGYGGDPASV
                                GVGKTTTIAK VAYMLKSSGL TPVIAAADTF RAGAQEQLRT HAERLGVAFI GGYGADPASV
                                GTGKTTVIAK LAKYLKDKGY SVVMAAGDTF RAGAIEQISI HGDNLGIKVI KHAGGDPAAV
                                GTGKTTTIAK VAYMLRKAGV TPVIAAADTF RAGAQEQLAV HAEKLGVPIV RGYGGDPASV
                                GVGKSTNLAK VAYWLQQHKV SVMMAACDTF RSGAVEQLRT HARRLQIPIF EKYEKDPAVV
                                GTGKTTTIAK VANRLIKQGY SVVLAAGDTF RAGAIEQLEE HAKRLGVKLI KHHGSDPAAV
                                GVGKTTTIGK LAHKMKQEGK SVVLAAGDTF RAGAIEQLEV WGERTGVPVI KQAGSDPAAV
                                GVGKTTTIGK LAYQFKKAGK SVYLGAADTF RAAAVEQLMI WGERVGVPVV KQMGADPASV
                                GIGKTSSIAK LANKLKNEGK NILISAADTF RAAAIEQMKI YGEQIGVRII SQQGSDPSAV
                                GTGKTTTVAK VANLLRKAGF TVVVAAGDTH RAGAIEQLEQ HTNRLSLKIV KQYGADPSSV
                                GSGKTTTVVK LAHYLRKRGY SVILASADTF RAGAIEQLET LGQRAGFMVV SQYGADPAAV
                                GYGKTTTIAK LTNMLLKRGM SVVWAAADTY RAGAVEQLEG HAAKLGVRVI KHYGSDPASV
                                GAGKTTSIAK LAYLYKNQNQ KVILGACDTF RAGAIEQLKL WAQKVDVDIV LTQGHDPSAV
                                GTGKTTTLAK LANIFKKKGF SVVIAAGDTY RAGSIEQLEK HAERLGVRVI RQYGADAAAI
                                GTGKTTTLAK LASFFKKRNF SVVIAAGDTF RAGSIEQLER HAGNLGIRVI KQYGSDAAAV
                                GTGKTTSVAK IAHMLRDSKL SVVLAAADTF RAGAIEQLRE HAKRLNLKIV AQYGSDPAAV
                                GSGKTTTVAK LAHYYLSQNQ KVLIVATDTF RSAGMDQMRC WAETLNCGFI SGPGGDAAAI
                                GVGKTTTIAK VAVYMRENGL KPLMVAADTF RAGAQEQLKI HSERTGIPVF TGYGSDPAAL
                                GVGKSTNLAK VCYWLTANGY KCMLAACDTF RSGAIEQLKT HADRLNVHLF ERYSKDAASV
                                GVGKSTSLSK MACWLTSLNY KVMIAACDTF RAGAVDQLAV HAQKLGITLY EKYDTDPSAI
                                GVGKTTTIGK LARQFEQQGK SVMLAAGDTF RAAAVEQLQV WGQRNNIPVI AQTGADSASV
                                GTGKTTTIAK LAYRLLKSGK SVVLAAGDTF RAGAIEQLEE HGKKLGVRVI KHPGADPAAV
                                GTGKTTTIGK LAYYLKSNNK SVVLSASDTF RAGAIDQLNI LAGNVGVEII KHFRSDPASV
                                GVGKTTSIAK LANYIKKNGM TPLIVAADTF RAGSQEQLQV HADRLGVPII RAYNSDPASI
                                GVGKTTSIAK LSQYLEERGY STVLANGDTY RAGANEQIRE HARNLDTKLI SHQGGDPAAV
                                GVGKTTSIAK LAQYFEDRGL STVLANGDTY RAGANEQLEK HAENLDKKII THQGSDPTAV
                                GVGKTTTIAK LARYLESEGF SSVLANGDTY RAGANQQIEE HAEALGVKCI THQGGDPTAV
                                GVGKTTTIAK LAKYFEKQGY STVLANGDTY RAGANEQIRE HAEALDKKLI AHQGGDPAAV
                                GVGKSTNLAK ISFWLLENGF SVLIAACDTF RAGAVEQLRT HTRRLSVQLF EKYGKDAAGI
                                GVGKTTTIAK FAYMFKQNGI TPVIAAADTY RAGAQEQLRR HAEKLSVPFI GGYGADPASV
                                GVGKTTTIAK VAYAMKRAGV TPVLAAADTF RAGAVEQLKV HAERMGVPII TKYGSDPASV
                                GVGKTTTIAK VAYMLKKAGV KPVIVAADTF RAGAQEQLKK HSERLGIPFI GGYGADPAAV
                                GVGKSTSLAK ITYWLQQNGN SVLLAAGDTF RHGAVEQLGV HGRCLGAPVF QLYGTDPSAV
                                GVGKTTTIAK FAMLLKKSGL SVIIAASDTF RAAAQEQLAV HASKLEVPLV KGYGGDPASV
                                GVGKTTTIAK FAMLLRKNGL SVIIAASDTF RAAAQEQLAY HATKLEVPLV KGYGGDPASV
                                GTGKTTTIAK ISTYFINKGY TPVIAASDTF RAGAIEQLTH HADNLDVKII KHKGADPAAV
                                GTGKTTTIAK LAYKLKQKGY SVVLAAGDTF RAGAIEQLEQ HAKNVGVKVI KHPGADSAAV
                                GTGKTTTIAK LAERLKESNV GVVIAAGDTF RAGAIEQLQK HADRLGVKMI KHQGSDPAAV
                                GTGKTTSISK LAYILKERGY SVVMAAGDTF RAGAIEQLEE HGKNTDIKVI KHKGADSAAV
                                GTGKTTSVAK IAHYLQSQGL SVVVGAGDTF RAGAIEQIRV HCDRLGIKLI AHEGADPSAV
                                GTGKTTTVAK VGQYLQTNGF TVVIGAGDTF RAGAIEQIRT HADRLGIKTI QHAGADPSAV
                                GTGKTTTIAK MANLLQNDNY STVIAAGDTF RAGAIDQIES HANKINTKLI KHEMGDPAAV
                                GTGKTTSIAK IANRLQKQGL TSVLSASDTF RAGAIEQLTI HSERLGSKII KHAGGDPAAV
                                GAGKTTTIAK VAFYLKSKGY SVVIGSGDTF RAGANQQMKT HADRIGVKVI SHEGADPSAV
                                GTGKTTSIAK VARYLKERGY SVVLAAGDTF RAGAIEQLET HGQRLDLKVI KHTGGDPAAV
                                GTGKTTSISK ITNRLLKSGY SVVLAAGDTF RAGAIDQLGI HANRLGVKMI KHAGADPAAV
                                GTGKTTTIAK IATYLEKHGY SSVFGASDTF RAGAIEQLEH HANNLNLKII KHRNSDPAAV
                                GTGKTTTVAK VGAFLLKNGF SVVIGAGDTF RAGAIEQIDI HAERLGIKVI QHQGGDPSAV
                                GTGKTTSIAK VTRFLQKNGF SVVLGAGDTF RAGAIEQIDV HGERLGVKVI QHEGSDPTAV
                                GTGKTTTIAK VARYFMKKGL EPVIAAADTF RAGAIEQIGQ HADKLGVKLI SHKGADPAAV
                                GTGKTTTIAK LAKYFMEKGL VPVIAAADTF RAGAIEQITK HGEKLGVKVI KHKGSDPAAV
                                GTGKTTSIAK LAYKLKNKGY SVVLAAGDTF RAGAIEQLEE HAKNVGVKVI KHKGADSAAV
                                GTGKTTSLAK VAYMLQQAKY SVVVAAADTF RAGAIEQLRE HTNRLNLKLV AQYNSDPAAV
                                GTGKTTSLAK VAHMLQQAKY SLVVAAADTF RAGAIEQLRE HTNRLNLKLV AQYNSDPAAV
                                GTGKTTSLAK VAHMLQQEKY SVVVAAADTF RAGAIEQLRE HTNRLNLKLV AQYNSDPAAV
                                GTGKTTTIGK IASYLKNNNK KVVIAAGDTF RAGAIEQISI IGEKTGTEVI KHFGSDPASV
                                GVGKSTNLAK VCYYLKNKGL KIMIAACDTF RAGAVEQLRI HANCLNVFLY EKYGKDASAI
                                GYGKTTTLAK LAFNLQEMGF RVVAAAADTF RAGAREQLEE HGKRVGFKVI SGYGADPASV
                                GYGKTTTLAK LAYHLMERGY TVVGAAADTF RAGAREQLEE HGRRVGFKVI GGYGADPASV
                                GSGKTTTIAK LANWLKNHGF SVVIAASDTF RAGAIEQLEE HAKRIGVKVI KHYGADPAAV
                                GVGKTTTIAK FAYMFKKAGL TPVIAAADTF RAGAQEQLRL HAERVGAVFV GGYGADPASV
                                GSGKTTSIGK LSHHLVSQGH KIVLGAGDTF RAAAVEQLTI WSERIGCEIV TGSGVDPASV
                                GVGKTTTIGK LSALYSAEGK KVAVAACDTF RAAAINQLSS WVHRANALLI TGASADPASV
                                GVGKSTNLSK LAFWLLQNNF KVLIVACDTF RSGAVEQLRV HVENLAVELF EAYGGSDTKI
                                GVGKTTTIAK TAVLFRDKGF KPLMVAADTF RAGAQEQLRI HGERTGIPVF MGYGADPASI
                                GVGKTTTIAK VVNMLKKNNL STIIAASDTF RAAAQEQLAY HASKLEVQLI RGYGADPASV
                                GVGKTTTIAK FAYMLKKNGL SCIISASDTF RAAAQEQLEI HARNLEIPLI KGYGGDPASV
                                GVGKTTTIAK FAYMLKKNGL SCIISASDTF RAAAQEQLEV HSRNLEIPLI KGYGGDPASV
                                GVGKTTTIAK VAYLLKKNKI SCIISASDTF RAAAQEQLAY HASKLEIPIV KGYGADPASV
                                GAGKTTTIGK LAFMAKQSGY DCVIAAADTF RAAAVEQVKV WGERSGVPVI ANQNTDPAAV
                                GVGKSTNLAK VAYLFKKEGF SVMFAACDNF RAGAVEQIKT HGRCLEIPVF DRYKDEPADI
                                GVGKSTSLAK IAYYLQSNQC NPLLAACDTF RSGAVEQLSV HASCLSLPLY HQYAKDPSTV
                                GSGKTTTIAK LAHWLKKNGF SVVIAASDTF RAGAIEQLEE HAKRVGVKVI KHYGADPAAV
                                GHGKTTTVAK LAYRFRKQGY RVAIAAADTF RAGSIEQVSQ WASRAGAEVV SLYNADPAAV
                                GTGKTTTIGK FAHYLKRNGK SVVIAAADTF RAGAIEQISL IGREAGTEVI RHRGSDPSSV
                                GYGKTTTLAK IAYLFKSRGL QSVLAAADTF RAGAREQLEE HGKRLGLRVI GGYGSDPASV
                                GVGKTTTIAK IAVLLRDNGF KPLMVAADTF RAGAQEQLKI HSERTGIPVF TGYGSDPASV
                                GTGKTTSCGK LAKMFVDEGK SVVLAAADTF RAAAIEQLKI WGERVGATVI SHEGADPAAV
                                GVGKSTTLAK VAYLMKSHDF KVLIVGCDTF RSGAVKQLAE HAERLGIELF QRDRRDPVPV
                                GYGKTTTIAK ITHQLMKRGY TAVWAAADTY RAGAIEQLEG HATKLGVRVI KHYGSDPAAV

                                AFDAIQAAKS RGIDVVLIDT AGRMHVDKDL TEELKRIVRI SKPNLKLLVI DALAGNDALE
                                AYNAINYAKN RRVCAVLIDT AGRMHVDADL MSELKKIVRV ANPDLRVLVV DSLTGNDAVE
                                CYDAIEHAKA KHRDFVLIDT AGRMQTNRNL MEEMKKIKRV AKPHLTIFVG DALAGNDAIE
                                AYDAVKHAES RGFCAVLVDT AGRMHVDSNL VEELRKIVRV VKPDYKILVV DSLTGNDAVE
                                AKEAIQEATR NGSDVVLVDT AGRMQDNEPL MRALSKLINL NQPDLVLFVG EALVGNDAVD
                                IYDAIKHAES KGIDVVLADT AGRMHTKKNL LDQLEKIKRV TKPDLIIFVD ESIAGNDAVE
                                IYDAVHAAKA RNADVLICDT AGRLQNKVNL MKELEKVKRV IEPHEVLLAL DATTGQNAMA
                                AFDTLSSAVA NNADVVIIDT AGRLHNKVGL MNELTKIKNV MKPDEVLLVL DGSTGQNAFE
                                IFDSISSAKL KNYDALIIDT AGRLQNKENL IKELQKINNV ILDYQKILVI DSTIGKNANS
                                GRDAYEHAKK NFIDVVLMDT AGRMQTSKNL MDEMGKIVRV VKPDVKLFIG DSLAGNDTIN
                                AVDALNKASS MRVNVVLIDT AGRTELDRGL LEEMRKLKRV VKPDFVIYTG DALAGNAAVQ
                                AYDAIEHAKA RGISVVMIDT AGRMHTDRNL MEELRKVHRV SSPDASIFIV DALMGNDAVD
                                TFDTISKAKA KDFDRVIIDT AGRLQNQKNL AHELEKIVRI SNPHRKILVL DGTQGNAGIL
                                AYDAVAHAKA RHIDIVLIDS AGRMQSNKNL LEEMKKIVRV AEPDLKIFVG DALAGNDALS
                                AYDAIAHARA KHIDVVLIDT AGRMQSNKNL IAEMQKIARV TDPDLKIFVG DALAGNDALS
                                ARDAVLYARS HGVDCVLVDT AGRMQTSKNL MEQIEKIIRV VQPDLKIFVG DSLAGNDTVN
                                AFDGISAAVA RDYDHVIIDT SGRLHTHTNL LKELQKIATV CNPHETLMTI DATLGSNTLS
                                VYDAIQYGLN RGFNVFLIDT AGRMHVDVDL VNELKKIVRV AKPDVKILVV DALTGNDALE
                                AQDAIAFAKD TGYDVVLIDT TGRMQNNEPL MKALSKLVNQ NNVDLVLFVG EALVGNDGVD
                                ARNALKRAKE DGYDVLLVDT AGRMQGNDAL MKAIAKLVHS AQTDLVLFVA EALVGNDAVN
                                IFDAIQAAKA RNIDVLIADT AGRLQNKSHL MEELKKIVRV MKPHEVMLTI DASTGQNAVS
                                IYDAIKHAES KGIDVVLSDT AGRMHTKKNL IDQLEKIKRV TNPDLTIFVD ESLAGNDAVE
                                AFDAIEHAKA RKMDYVLIDS AGRMQTNKNL LDEMKKIKRV AKPDMTILVL DAMIGQDVIN
                                AFDGIAYAEK KNIPVVLIDT AGRMHVDRDL INELKKIIDV VGYDLRLLVI DALSGNDSVE
                                IYDAVEYAQA HGIDVVLGDT AGRLHTNEGL MDQLEKIDRV VGPDMTLFTD EAVAGQDAVQ
                                VYDAVEYAKA NDIDVVLGDT AGRLHTSDDL MAQLEKIDRN IDPDMTLFVD EAVAGQDAVN
                                VYDAVEYADA NDVDVVLGDT AGRLHTSDDL MSQLEKLDRV VDPDVTVFVD EAVAGQDAVN
                                IYDGVEYAEA HDIDIVLGDT AGRLHTSNDL MAQLEKIDRV VGPDLTLFVD EAVAGQDAVE
                                AMEAIAFARN QGFDVVLVDT AGRMQDNAPL MTALAKLITV NTPDLVLFVG EALVGNEAVD
                                VYDAIEYARA RGYRVILADT AGRMHTDRDL MEELRKITRV AKPDYRALVV DALTGNDAVE
                                AYDAIEYAKA RGFNVVLIDT AGRMHVDVDL MNELRKVARV AEPDYKVLVL DALTGNDAVE
                                AFDGIVFASK NRFDVVLIDT AGRMHIDVDL MNELKKVIKV VKPHIKVLVL DALTGNDAIE
                                AAAAMAQASK QHIDVVMIDT AGRMQDHESR MRALAKLIHD NQPDLVLFVG EALVGNNGID
                                AFDAIQSAKS RGIDAVLIDT AGRMHTDKDL VEELRRLVRI AKPNLKVLVL DSLAGNDALK
                                AFDAIQSAKS RGIDVVLVDT AGRMHTDKDL TEELKRVVRV AKPDLKILVL DSLAGNDALQ
                                AFDAVAHARA KGKELVLVDT AGRMQTNINL MDEMKKIKRV IKPDLIIYVG DALTGNDSVE
                                IYDAIQHAKA RGIDVVLADT AGRQATNVNL MEEIKKVVRV TKPDLVIFVG DALTGNDAVY
                                IYDAVAYAKS NKKDVVLADT AGRLHTNVNL MEQLKKISRI IRPDLVIFVD EAIAGNDAVE
                                IYDAINHSKA KGINVVLADT AGRQTTNINL MDEIKKVVRV TKPDLIIFVG DSLAGNDAIS
                                LYDTVEYAKA HKTDVVLADS AGRFHNRVNL MNQLEKIKRV MKPDLVFYVD EAVAGNDAVI
                                LFDAVQYAKA HDIDVVLADT AGRFHNRANL MNQLDKIRRV MKPDLVVYVD EAVAGNDAVI
                                VYDAVQYAKS RSIDVVLSDT AGRMHTNVNL MSQLEKVCRV SSPDLIIFVD EAVAGNDAVE
                                AYDAVEHAKA KRRDVVLVDT AGRMQTNANL MDEMKKIKRV VNPHLIIFVG DALAGNDAIE
                                LFDTVNYAKA HNIDVVLADT AGRFHNKGNL MKQLEKIRRV MNPDIVAYVD EAVAGNDAVI
                                IFDAIEYAKA HKKDVVLADT AGRLHTNINL MDQMKKIVRV TKPDMLIFVD EAIAGNDAVE
                                IYDAVQYAKA HKIDFVLSDT AGRMHTNMNL MAQMEKICRV STPDLIIFVD EAVAGNDAVE
                                AFDAVEHAKA SGKDVVLIDT SGRMQTNANL MDEMKKIKRV SQPDIVIYVG DALMGNDATE
                                LFDTVQYAIS HQIDVVLADT AGRFHNRANL MNQLAKVKRV MKPDLVVYVD EAVAGNDAVI
                                LFDTVEYARA HKIDVVLGDT AGRFHNRANL MNQLAKIRRV INPDLIVYVD EAVAGNDAVI
                                AFDAVSHAKA QGKDVVLIDT AGRMQTNVNL MDEMAKIKRV VRPDLIVFVG DALTGNDAIE
                                AYDAVNHAKS KNKDVVLIDT AGRMQTNMNL MEEMAKIKRV VNPDFIIFVG DALTGNDAVE
                                IYDAIQHAKA RGIDVVLADT AGRQATNVNL MDEIKKVVRV TKPDLVIFVG DALAGNDAIY
                                ARDAVLYAKS HKMDCVLIDT AGRMQTSKNL MEQIAKITKV VNPDFKIFVG DSLAGNDTVN
                                ARDAVLYAKS HKMDCVLIDT AGRMQTSKNL MEQIAKITKV VNPDFKIFVG DSLAGNDTVN
                                ARDAVLYAKS HKTDVVLIDT AGRMQTSENL MQQIEKITKV VNPDLKIFVG DSLAGNDTVN
                                AYDAIEHARA RRIDYVLIDS AGRMQTNKNL LSEMKKIKRV ARPDLTLLVL DGMIGNDAIE
                                AKEAILYAKK ENYDVILIDT AGRMQDNEPL MRSLGKLILY NNPDLILFVG EALVGNDAID
                                AYDALQHAKA RGYHFVLIDT AGRMHTDANL MEELRKIQRV TEPHYSIFVF DAQLGNEALE
                                AFDAVQHARS RGHHFVLIDT AGRMHTDANL MEELRKIQRV AEPHFSIFVF DAQLGNEALE
                                AYDAIQHAKA RGIDVVLIDT AGRSETNRNL MDEMKKIARV TKPNLVIFVG DALAGNAIVE
                                AYDAIQMAKS RGYCVVLVDT AGRMHTDIDL MEELRKIVRV AKPDYKVLVV DALTGNDAVE
                                AYQTTEKAVE IGADYAIIDT AGRLQTQGKL MQELEKIRRV IDPHEVLLVL DATAGQNAIS
                                AYRAIEESIK QNIDILFIDT AGRLHNNKNL MDELSKIVKV IKPTHSILII DAITGQNTYN
                                AKQAIKYSRD QNFDIVLMDT AGRRHNDPTL MSPLKSFADQ AKPDKIIMVG EALVGTDSVQ
                                AFDAIRHAET RGYDVVLIDT AGRMHTDSNL VDELRKIIRV AKPHRKILVV DALTGNDAIE
                                AFDAISFAKS RNIDVVLIDT AGRMHIDSDL VEELKRVLRI AKPDFRILIL DSLAGSDALE
                                AYDAIRAAKS RGIDVVLIDT AGRMHTDTDL VNELKRVVNI TRPNLKILVL DSLGGNDALE
                                AFDAIRAAKS RGIDVVLIDT AGRMHTDTDL VNELKRVVNI AKPNLKILVL DSLGGNDALE
                                AFDAINSAKS RNIDVVLIDT AGRMHIDEDL VSELKRIVKI AKPDLRILVL DSLAGNDALE
                                VYDGISAAQS RNVNLLLVDT AGRLQNKKNL MDELAKIRRI IDTVESLLVL DATLGQNGLR
                                AFQAIREAQA KKVDVLLIDT AGRMQDNEPL MKQLSTLVVQ NNPDLIVFIG EALVGNDGTD
                                AKAAISKATE DGNDVVLIDT AGRMQNNVPL MKALAKLVTE TNPDLVLFVC EALVGNDGMD
                                AYDAIQHAKA RGIDVVLIDT AGRNELNRNL MDEMKKIARV TKPDLVIFVG DSLGGNAVVE
                                AYEAVKKGEK GDFQVVLIDT AGRMHTKKNL MDEMKKIARV ASPDFKVFVG DALVGNDAVE
                                AFDAIEHARA RNIDYVLIDT AGRMNTNKNL LDEMKKIKRV SKPDLTLLVI DAVSGQDSVN
                                AYDAVQHARS KGIPLVLIDT AGRMHTDKNL MDELAKIQRV VEPHFSVFVF DAQLGNEALE
                                AFDAIQFASS RGFDALLIDT AGRMHVDIDL VNELKKVVRV VKPHFKILVV DALTGNDAIE
                                AFDAVAHALA RNKDVVIIDT AGRLHTKKNL MEELRKVHRV VKPHETLLVI DATTGQNGLV
                                AKDAIQYAID KKIDVVLVDT AGRMQNSEGL MKQIARLINE VKPDLSLFVA EALVGGNGSD
                                AYDAINHAKV RGIDYVMIDT AGRMHTDINL MNELSKIQRV SRPDLSIFIA DALLGNEALD

                                QAKYFENVVD YDGVILTKVD ADAKGGVVLS LAYELKKPVI FLGTGQNYDD LIPFSVWFIE
                                QAKSFNENVG IDAIILTKLD ADLKGGVAIS VAATTKKPVI YVGVGQNYSD LRPFSPYIIS
                                QAKKFEEAVG IDAVILNKVD ADAKGGAALS IAYELNKPII FLGNGQKYDD LMIFDVWFLH
                                QARLFDEAVG VDGVIVTKVD ADPKGGTLVS VAHAIRKPIL YIGTGQRYED LRPFDPKIVD
                                QLSKFNQKLL IDGILLTKFD TDDKVGAALS MVYISGSPVM FVGCGQSYTD LKKLNVAIVK
                                RARMFAETVG IDGSILTKLD ADPKGGSAIS ISYVTKKPVL FFGVGQEYDD LVKFDSWLVE
                                QAKEFSKATN VTGIALTKLD GTAKGGIVLA IRNELHIPVK LVGLGEKVDD LQEFDPSYVY
                                QAKQFTLATE VTAMAITKLD GTAKGGVVIG ISDQFKIPVK YIGLGEGMED LQVFRKEFVD
                                QAEIFNKAIE IDGIIITKLD SSSKAGTILN ISKILEKPIY FTTFGEKLED IKEFDIEYFN
                                QAREFFQYTN FDGAILTKID ADAKGGAAIS IAHITSKPIA YIGVGQGYDD IIPFDPKFIE
                                QAKMFDEVVG IDYVILSKVD ADAKGGSAIS ISHSTGKPLL FLGVGQELDD LVDKPAKLLE
                                VARTYSKYIP IDFVVVTKVD AYVKGGVILT LLYELKKPII FLGTGQGYDD LIKFNKDFIN
                                QAKAFNELVK LDGVIITKLD GTAKGGALFS IARELELPIF YVGVGEQMTD LQEFNAAYLD
                                QAKEFHNAIG IDGAILAKVD ADPSGGAALS IAFVTGRPVV YVGVGQYYDD LKRFDPWFAE
                                QAKEFNDAIG IDGAILTKVD ADPSGGAALS VTFVTGRPVL YVGVGQGYDD LRKFEPWFAQ
                                QAGEFHEHIK FDCSILTKND ADARGGAALS IVKTTSTPVI YVGTGQEYGD IRPFSKTFIE
                                QVQLFHEAVP INGLIFTKVE GSAKGGSLFR IADELKIPTR FVGYGETIHD FEPFAIRFLD
                                QARFFNEAVG VDCVVVTKVD AYEEGGVPLS LVYILKKPVL FIGVGQDYKD LKPFNPEYVE
                                QLTKFDKSLT IDGIILTKFD TDDKVGAAIS MVYSTGHPIL FLGTGQNYTD LKRMNISVVK
                                QLTTFNRYIG VNGIILTKFD TDDKVGAAIS LTYCTGIPIL FVGSGQHYTD LKLLDIELIS
                                QAKLFHEAVG LTGITLTKLD GTAKGGVIFS VADQFGIPIR YIGVGERIED LRPFKADFIE
                                RARMFNEAIG IDGSILTKID ADPKGGCAIS ISYVTEKPIL FVGTGQNYED LVKFDPWLIK
                                QALTFSSEIN YDSVIVTKLD TDAKGGSIIS ISAGIKKPIL FVGIGQEMDD IIPFDVWYLK
                                QAIAYEKNVG YEGFFLTKSD ADTKGGVALS ISVETKKPIY FLGTGQNYDD IVPFNKWLIK
                                RAKKFNDAAE IDGAILTKAD ADANGGAAIS IAYVTGKPIL FLGTGQGYDD IERFDPWLVD
                                RAREFNDAAE IDGAILTKAD ADPQGGAAIS VAHVTGKPIL FLGTGQDYDD LDPFDPEIVD
                                RAREFDEASA VDGTILTMAD ADSQGGAAIS VSHVTGKPIL FLGTGQAYED LEPFDPALVD
                                RARQFNDAAA IDGAILTKAD ADSNGGAAIS IAYVTGKPIL FLGVGQGYDH IEKFDPQMVE
                                QLVKFNRALL IDGIVLTKFD TDDKVGAAIS MTYITSKPIV FVGTGQTYCD LRSLNAAVVA
                                QARFFDEAVG IDFIILTKVD ADVKGGTALS VAAVTGKPIL FVGTGQKYED LELFDPRYTE
                                QAKFFDEAVG VDAVILTKVD ADAKGGAVLS VAATIKKPVL YLGVGQNYED LIKFDPWFVE
                                QAKKFDEAIG IDGVILTKLD ADASGGAAVS VVAGLGKKIF YVGVGQGYDD LIRYSSIIIR
                                QLRKFNQCLG IDGIVLTKFD TDDKVGAALS MVYELGQPIV FVGVGQTYQD LKVIEPVVVS
                                QAEYFEKAVG YDFVILTKVD ADAKGGIALS LAYELGKPVM YLGMGQDYDS LVKFNPWFTE
                                QAEYFEKNVG YDAVILTKVD ADAKGGVALS LAYKLGKPVI YLGMGQDYES LIKFDPWFAD
                                QAKKFNDAVT VDGIILTKAD ADAKGGAALS IGYVIQKPIL FLGVGQSYSD IIEFKPWMVE
                                QAEEFNRAVN IDGIILTKVD ADAKGGAALS IGYAIGKPIL YLGVGQRYQD LIEFDAWMVR
                                RAKLFNDAVP ISGSILTKAD ADSKGGAAIS IAHITGKPIL FLGVGQEYKD LRKFDPWFVE
                                QAEEFNNAIN IHGAILTKTD ADAKGGAALS IAYAIGKPIL FMGVGQRYSD LQEFDVWMIK
                                RAEEFEKTVS TDGVILTKVD MDPKGGAAIS IAYTIGKPLV FLGVGQGYDD MKPFTPLIID
                                RADEFNKAVG TDAVVLTKAD MDPKGGAAIS VAHTVGKPIL FLGTGQGYDD IVPFEPAVVN
                                RAQQFNDNIP IDGSILTKAD ADSKGGAAIS IAYITGKPIL YLGIGQGYED LKKFDPWFVD
                                QATAFNKAVG IDAIILTKID ADAKGGAALS IAHSIGKPIA FLSTGQEYED IIKFDSWMLD
                                RAEEFNSAVG TDVVVLTKAD MDTKGGAAIS IAHTIGKPLM FLGMGQGYDD IVPFEPKMVE
                                RARLFNESVP ITGTILTKTD ADAKGGSAIS IAHVTGKPII FLGVGQDYPD LVKFDPWLVD
                                RAAQFNEAVP IDGSILTKID ADAKGGAAIS IAYITGKPIL FFGIGQGYED LKKFDPWFVD
                                QASKFNEVID IDGIILTKAD ADAKGGAAIS IGHVIHKPIL FIGTGQSYDD LMEFEPWMIN
                                RAEEFEKTVG ADAVVLTKAD MDPKGGAAIS IAHTIGKPLM FLGVGQGYED LIPFTPTVVD
                                RAEEFAKSVG MDAIMLTKVD MDPKGGAAIS VAYAVGKPLL FIGTGQGYDD VMAFNPLVVA
                                QAARFDEAVG IDAVILTKAD ADARGGAALS IGYMIKRPII FMGIGQGYDD IMEFKPWMVE
                                QAKMFDEKIG IDGVILTKAD ADTRGGAAIS ISYVIGKPIL FLGIGQNYDD LIEFKPWVVK
                                QAEEFNNAVN IDGVILTKVD ADAKGGAALS IAYAIGKPIL YLGVGQRYED LIEFDVWMVN
                                QAREFFEHVK FNGSILTKSD ADARGGAALS IVKITSTPVL YLGVGQEYSD LKPFDKLFLE
                                QAREFFEHVK FNGSILTKSD ADARGGAALS IVKITSTPVL YLGVGQEYSD LKPFDKTFLE
                                QAREFHAHTN FHGSILTKSD ADARGGAALS IVKVTSTPVM YVGVGQEYPD LKPFDKTFLE
                                QAKTFMNEIN FDGVVLTKLD TDARGGAVIS VAMEIKKPIM FVGVGQGLND IMRFDPWYLD
                                QLKKFNQALT IDGIILTKFD TDDKVGTALS MVYLTGKPIV FVGVGQKYTH LKKFNVMVVK
                                IAKYYSKYVK IDGMIATKVD AYPKGGSILT FIYVLKRPVY FLGVGQTYRD LVKFSKEYIG
                                IARYYSKYVR IDGMIATKVD AYPKGGSILT FMYTLKRPVY FLGVGQSYKD LVKFVKDYVK
                                QARQFNEAVK IDGIILTKLD ADARGGAALS ISYVIDAPIL FVGVGQGYDD LRPFEKWFLE
                                QAKFFDEAVG VDFVVLTKFD ADAKGGTAIS VVDAIKKPIL FLGVGQRYED LEPMEPKLVA
                                QAKGFSNAAG CTGIILSKLD GSAKGGVVLP IREQFELPVK FVGLGEGIED MTKFDPTFAA
                                QIEYFNDVTN LTGLIVTKLD GSAKAGVLVG AVQKFNLPVY FIGIGEKIED LKIFNRDFSR
                                QAKNFNDAFN LDFFIISKCD TGEMLGTMVN MVYATGIPIL FVGVGQTYTD LRTLSVWAVN
                                QAVFFDKAVG VDAVIVTKVD AYEQGGVPLS IVYSIRKPII MIGVGQGYKD LKPFNIEFLD
                                QARHFENNVG YDAVILTKVD ADAKGGIALS LAYELKKPVV YMGVGQNYDD LIPFSPWFVE
                                QAKYFENNVG FDLVILTKVD ADVKGGVILS LAYELNKPVG YLGVGQTYDD LIPFNAWFIQ
                                QAKYFENNVG FDLVILTKVD ADVKGGVILS LAYELNKPVG YLGIGQAYDD LIPFNAWFIQ
                                QAKYFENNVG YDAVILTKVD ADAKGGVILS LAYELNKPVI YLGVGQDYDS LIPFDAWFIK
                                QAEVFAEAAK LSGVVLTKLD GSAKGGVALA VAQQLNLPIR FIGAGEGIED LRPFSSEFVE
                                QLMKFNKALE IDAIILSKFD TDDKVGAALS MTYNTGKPIL FCGVGQKYTH LKKLNVTVVH
                                QLTMFQKALL IDGIVLTKFD TSDKVGAALT LTHLTGVPIA FCGTGQKYNH LKPLSVFVIQ
                                QAKQFNEAVR IDGVILTKLD ADARGGAALS ISHAIGAPIL FVGVGQGYED LRPFDEWFVE
                                QAKTFFSEVG FDGSILTKFD ADIRGGAALS VVYVTKKPLL YVGTGQGIED LKEFNVEYLG
                                QARMFEENVG YDGVIVTKLD TDARGGSILS IYHDLKKPVL FVCTGQGLDD IMPFDRWYVR
                                IARYYSKHVS IDGMVATKVD SYPKGGSILT FLYTFKKPIY FLGVGQRYED LVKFKKEYIA
                                QARFFNEAVG VDGVIVTKVD AYEQGGVPLS IAYILGKPVI YAGVGQGYKD LKPFNVEYVN
                                QAKIFKEAVN VTGIILTKLD GTAKGGITLA IARELGIPIK FIGVGEKAED LRPFDPAFVE
                                QISSFDMNLG IDGIVLTKFD TDDKVGAALT LVYETGHPII YLGVGQTYRD LRRMNPFVVN
                                IAKYYSKYVK IDGLIVTKVD AYPKGGAILT FLYELKKPIY FLGVGQGYDD LRPFSKEFFR

                                RIFS--MLDN LRDAVRKFLT GSSYDKAVED FIKELQKSLI SADVNVKLVF SLTNKIKERL
                                AIFG--MLEG LREAVRKFLG GGTYKDSVEE FIRDLQRELI RADVNVALVK RLSDAIRQRA
                                RIFGDSLGES LRNTIRKISK AGVDESLIKE VVRDIQRALL RADVEVHLAL KLSKNVERRA
                                QLLG--MMEG VRRAVAKFLR GGVYEKAVDA FVKDLQRELI KADVNVKLVL NVTRRIKERA
                                TLLKAELGGR ITRAIQQMSN VTIDEKALNE CLNEITRALL QSDVSFPLVK EMQSNIKKIV
                                RIFS-MALES LKEVARKIAG SSIDKKFVEE MVKEIQRALI KADVNVRQVK EISDAIKKRA
                                GLFSEGLADR LQQTISKIRG KGVSEQDVKE MMREVRLALL EADVNFKVVK DFVKKVSERA
                                SLFGDNLSER LERSFKILKG EGITEINVAE TLKDVRKALL DADVNYKVAK TFTDTVKEKA
                                KLL-ESLGSN FRNFINYLSG KSINDKNIAE AIEIIKNSLV DADVNLRVIR RFLNSIIEES
                                SLFGDNLREG LRGALKKIVG ASINEEIIDS LCKDVQRALL QSDVNVRLVL SITQNLKERA
                                ALGFSSMGRS LKEVFRKFLA SPADKSSVEE LVRGIQRSLL MADVKVELVQ KISERIRARA
                                KLLERDLMDA IGSIISRIRG STIDEETLRS ILRDLQRALI RADVDVKLVY ELTKSIEEEF
                                TLLDELVSES FKSAINKLRF VD-DEKALKN ALETLKKALL KADVHHKVTK ELLTLIEEDA
                                RLIAEGLGKS LNSALKRLFG ASVDEELVKE LVKDIQRALL VADVDVNLVM AITKRVQEQA
                                RLVAEGLGKA LNSALKRLFG ASIDAELVKE LTRDIQRALL TADVDVNLVM AITKRVEEQA
                                TVFG------ ---------- ---------- ---------- ---MDVRLVK EIAGRLEERC
                                KLLDSSLSQK LSNIFSSLFT AKVTEESISD SIREVRLALL DADVNYQAVK DFIAKVKQKV
                                RILT-MVFDN IRSALTRFLK G-DYEKSVEE FIRELQKELV RADVNLKLAV EITNRIKERA
                                SLLHADLGNQ LSSALRSLNE TTVNEDTINQ LLKEVGNALS KSDVSMSLII QMRKNIKDKI
                                TLLKSQLGSS LVTALRKMTS STVDEEVINT LLKEIETSLL GEDVNPIFIR QMVNNIKKKI
                                ALFADNLTDR LSRTLRNISG RGLTEDNVKD TLREVRMALL EADVALPVVR EFINRVKEKA
                                RIFE--MLSS LKDVVKKIAR SSVDKKLVEE IVRDVQRALI KADVNVRQVK EISDAIKKRA
                                KIFSDNLSES LKSIMRKISG SSIDKDTIKE VTKEIQRALL KADVNVKLVL KLTNTVQERA
                                TLLGSRLKKS IESFSNSLAK TKIKPEDFDE IGNDFLLELV ENDVAYSVAE EIINTLKNTI
                                QLLGDDLGTS LRGTLEELRG KSLTEEDVQA VVKEIQRSLL QADVDVSLVM ELSDSIKTRA
                                SLIGDDLGSS LRGTLDDLRG KSLSEEDIED IVKEIQRSLL QADVDVGLVQ DLSNSIETRA
                                DLLADDLGSS LRGTLDTLRG KSISEEDVDK VVKEIQRSLL QADVDVDLVM DLSESITERS
                                RLLGDNLGSS LRGSLDKLRG KSLDEDDVQE IVKEIQRSLL SADVDVSLVM DLSDSIKTRA
                                ALMKADLGRK ITSALRSLSN ATINEEVLNA MLKEVCTALL EADVNIKLVK QLRENVKSAI
                                KIIGMPGLDD IRRAVSKLLK RSPYENIVNE FIRDLQRALI SADVNVRLVF NLTKRIRERA
                                RLLG--MLDG VREAVKKFLR SSDYETSVNL FIKELQKTLI KSDVNVKLVL QLTKRIRERA
                                LLFKMNVLEN LKKIVSDFLR GKPYEIAVEN FVKELQKTLL RADVNVKLVL ELTKNIRERA
                                ALMKAELGQK IGQAIHRMSA KSLGEDDVKE LMNEIARALL QADVNVTIVK KLQVSIKTEL
                                RLLS--MLDG IRDAVKKFLT GNSYDVAVEE FIKELQKSLI SSDVQVKLVL SLTNKIKERL
                                RLLS--MLDG IRDAVRKFLG GNSYEVAVEE FIKDIQKALI SSDVQVKLVF SLTNKIKERL
                                QILGGNLGKN LTKTMKKLAG MAIDEEVVKE VIKDIQRALI QSDVNIKLVL NLSKTIEDRS
                                KLFGDKLGEN LNKALNKLKA AAVDKKLIKE VIKDIQRALI QADVNVKLVL KMSKEIERRA
                                RLLEDNLGSS LKSAIQKLAN AGIDKEIIDD VVKDIQRALI QADVNVKLVM KLSNRIKERA
                                KLFSDKLGQN LSEALNKIKN ATVDKKLVKE VIKDIQKALI QSDVNVKLVF NMSKEIERKA
                                EIFGDTLSNS LKDAMKKLAG KTIDRAAVDE LVRDLQRALL SSDVNVKLVM ELSKQIKARS
                                ELLGDNLGTS LKDAVKKLAG KTIDRAAVEE LVRDLQRALL SADVNVKLVM HLSQTIKQRA
                                QLFEDKLGSS LQDALKKLVN SGIDEKSVND VVKDIQRALL QADVNVQLVM NMSKQIKERA
                                RLFSEGLGQS LRNVLKKITG ASIDEALVKE ISRDIQRALL QADVNVKLVL ELTKSVENRA
                                ELLEDRLGSG LKDALKKLAG KTIDKAAVEE LVKDLQRVLL QADVNVKLVM NLSKAIKQRS
                                RLLGDNLGGS LRGALKKIAS ATVDKALVDD AVRDIQRALL QADVNVKLVM SLSNRIRERA
                                QLFNEKLGDS LQGALKKLIG AGIDERTVNE VVKDIQRALL QADVNVKLVM GMSQRIKERA
                                QIFNEGLSES LTQTMKKLAG MSIDKKTLKD VTKDIQRALI QSDVNVKVVF GLTKKIEKRA
                                DLLGDRLGSS LKDALKKLAG KTVDRAAVEE LVKDLQRALI QSDVNVKLVM NLSQAIKTRS
                                DLLGDNLGSN LKDALRKLAG KTIDRAAVEE LVKDLQRALL QADVNVKQVM QLSQTIKKRA
                                QLFAGNLGRS LSKTMKKLAG MTVDEEVVRE VIKDIQRALI QSDVNIKLVF NLSKSIEERA
                                QLFTGKLGEK LRKSIKKLAK MPVDEKVVKE VIKDLQRALI QADVNVKLVF KLSKSIEKRA
                                KLFGEKLGES INKALNKIKN ATVDKKLVKE VIKDIQKALI QADVNVKLVL QMSKTIEKRA
                                TVFGDGLKNN LRDAIKKIVK SSIDEELIKE LSKNVQRALL QSDVNVRLVL EITKQIEIRS
                                TVFGDNLRNN LRDAIKKIVK SSIDEELIKE LSKDVQRALL QSDVNVRLVL EITKQLEARS
                                TVFGDGLKSS LGDAIKKIVK SSIDEELIKE LSKDVQRALL QSDVNVRLVL EITKHLEERA
                                KIFSENLSSS LKDVFKKISG SSIDKETIKE VSKDIQRALL KADVNVKLVI SLTNRLQERA
                                ALS-TELGTQ ITNAFRKLQT STADDVVIEE CLKEIIRALI LSDINVSYLK DIKSNIKNNI
                                QLLAKALTEI FGKLLEKIRG VDIDEATLQE LSREIQRTLL KADVPLDLVK SFTENAVKRI
                                QLVEMKLSEV FSKLIEKIRG VDIDEAVLQE LSREIQRSLL KADVPLELVK AFTDSAVKRI
                                RIFGDNLGKA LANTLKKIAR ASVDEALIKE LVRDIQRALI QADVNVRLVL QLTREIQRRA
                                KLLSMPGLDA IRDAVRKFLR LSPYERAVEE FIRDLQRALL SADVNVRLVF DLTRRIRERA
                                ALLEDSLSDG LQSAFKSLSG KGLTEGNMRD GLKIVEQSLL EADVSYSVVK DFMGHVSEKA
                                SLVGKTLTQN LTKIFDKLVN SGLTENQIDT AMRDVRVALL ESDVALPVIK GFIEEVKQKA
                                TLMSADLGKR INSAVNNAIS NTDDTTSVDV MLKGIVTALL ESDVNIALVS KLRNNIRSQL
                                KILS-MVLDG VRKALSRFLS GKDYERAVKE FIRDLQKELI KADVNVKLVL ELTKKIRERA
                                RIFS--MLDG LRDAVRKFL- GSDYEKAVNE FIKELQIILI KADVNVRLVK DLTDRIKKRI
                                RLFS--MLEN IRDAVRKFLT GSPYEKAVDE FVKELQKSLI SSDVNVKLVF SLTAKIKERL
                                RLFS--MLEN IRDAVRKFLT GSPYEKAVDE FIKDLQKSLI SSDVNVKLVF SLTAKIKERL
                                RLFS--MLDN LKDAVRKFL- GSNYDKAVND FIKELQISLI KSDVNVKLVS NLTQKIKDRL
                                ALLNDALADR LEDAWKKLRG QDISESNIKE ALQEVRRALL AADVNLQVVK GFIKDVEQKA
                                ALLDADLGKR INNALQQLNK APIDEELLNQ VLKEIQLALL QSDVNVKYVA KLKSNIIMKF
                                SL--AELGGK LRDSLRKLQS PSITAETLNG ILSEISRALI ESDVNVKLVM TLRSNIQKKV
                                RIFGEKLGQA LNSALKKLAR SSVDEATIKE IVRDIQRALL QADVNVKLVL QLTKQIQKRA
                                MLFEESLKES LMGVVSRIRS SVLDSREVDL VIRELQRALL KADVDVGLVL SVSERIKKRF
                                KLIPESFSAS LRETIRKITG SSIDKETVKE ISKDLQRILL KADVNVKTVL QVTKEMERRA
                                QLIGRPLTEL FSKLVEKIRG VEIDEQTLQE ISRELQRSLL KADVPLDMVR AFTDTAVRRI
                                RILPEMVFEN LKESIAKFFR S-KYEEAVNE FIKDLQKELV KSDVNLNLAF EITKKIKERA
                                VLLSENLQEK LSRVFKNLSG RGITEKNVKD AIREVKLSLL EADVNYKVVK EFVDHVLQKA
                                TLLSQDLGDK LIGSIKKLSE SKIDETVYRN FMIEISKSLI AADVSKEIVF SFSKRLREKI
                                QLILNPLIEA FTNLVNRIRG LSIDEATLKE VLREIQRILL RADVSADVVL SITKTIEERF

                                KNEKPPTYIE RREWFIKIVY DELSNLFGGI PYVIMLVGVQ GTGKTTTAGK LAYFYKKKGF
                                LEQEPPPGVS RRDWFLKIVY EELVKVFGGV PWVILLVGVQ GSGKTTTAGK LARFYSARGY
                                LEEKPPSGMS HRDFLIKIIY EELVAILGKK PQKLMLVGLY GQGKTTTAGK LARYFHKKGL
                                LKEEPPPGVT RRDWMIKIVY EELVKLFGGT PWIVLLVGVQ GSGKTTTAGK LAYYYVRRGY
                                NLEDLAAGHN KRRIIEQAIF SELCKMLDPK ASVVMFVGLQ GAGKTTTCTK YAYYHQKKGY
                                LSEDVLPALN AKEQILKIVY EELLRGVGEK KAKIMLVGLQ GSGKTTTTAK MAKYFKDRGM
                                VGQDVMKSLT PGQQVIKVVQ EELTELMGGP PTVIMMVGLQ GAGKTTTSGK LANLLRKHNR
                                IGQNVLTAVK PSQLMVKIVH DELTQLMGGR PAVILMSGLQ GSGKTTFSGK LARMLKKKNR
                                KGVKVLRGID PKSQFIKIVN DNLVKFLGGK QSYILMLGLQ GSGKTTTCAK LSLKLKKENR
                                LKEQPPKGLS RKDHIVTILY GELAKMLGYK QNIVLMLGIQ GSGKTTVTAK LARWLTKHGY
                                FEEKLPPGVS RKDSVAKIVY EELINLLGGK PYVVMLLGIQ GTGKTTTAAK LANYLKVGGY
                                KEAKLPPGLT AKDYLVYLLY RKLTDLLGGK PYILMLVGTE GSGKTTTAGK LANFYIKRGL
                                ----KQNGIG QKQFLIKINL ENILSV-NGP PTVVLMAGLQ GGGKTTSTIK LANYLKLRNK
                                LDERLPRGVS RREHIVRVVW DTLAFFLGEK PNLVMMVGIQ GSGKTTTIGK LARYYQKRGI
                                LDESLPRGIS RREHIVKVVW DSLSHFLGEK PNLVMMVGIQ GSGKTTTIGK LARYYQKRGI
                                VGEVPPPGLS RKDHIVKILY DELAKLLGGR TNKVLMLGIQ GSGKSTITAK LAKLLTRQGY
                                VGEEVWKHVS PGQQFIKCLH EELSSSLASC PAVILLCGLQ GAGKTTTCAK LADYFRKKAK
                                LKSEPPPGIS RREWFITIVY EELTRLLGGK PWVIMLVGLQ GSGKTTTAAK LAYFYKLEGY
                                KLDQMAAGLN KRKIIKQVVF DELIRLLDPK SNIVMFVGLQ GAGKTTSVTK LAYFYKKKGF
                                NSEDIPDGID KRKLIKDSVF EELINLVDPK TCVLMMVGLQ GAGKTTTITK LALYYKNRGY
                                VGHEVNKSLT PGQEFVKIVR NELVAAMGEP PAVVLMAGLQ GAGKTTSVGK LGKFLRKHKK
                                LSEEVLSGLN PREHIIKIVY EEILRGVGEK KSKIMLVGLQ GSGKTTTAAK IAKYFKDKGM
                                LNEKPPAGMT AQDYIIRVIY EELLKILGTK PQTIMLVGLY GNGKTTTAGK LARLFMKKGL
                                IGKRVPKNSD IKESIKEALV DFIKKNIDLK PFIIIFMGIN GVGKTTSIAK LANYIKKNGM
                                LEEEPPGGTT ARDHVLRIVY EELVALVGDE EQTIMLAGLQ GSGKTTTAAK MAWWFSKKGL
                                LDEEPPAGTT PRDWVLRIVY EELVDLVGEE EQTIMLAGLY GSGKTTTAAK MAWWFSTKGL
                                LEEEPPGGTS ARDHVLRIVY EELVGLVGDE EQTIMLAGLQ GSGKTTTAAK MAWWFSKKGL
                                LEEEPPGGTS ARDHVLKIVY EELVDLIGEE SQTIMLAGLQ GSGKTTTSAK MAWWFSKKGL
                                DLEEMASGLN KRKMIQHAVF KELVKLVDPK QNVIMFVGLQ GSGKTTTCSK LAYYYQRKGW
                                LKEQPPPGLS RREWLVKLTY DELVKLFGGT PYVIMMVGVQ GSGKTTTVGK LAKFYRGMGY
                                LKERPPPGAS RRDWFVKIVY EELANLFGGV PWVIMMVGVQ GSGKTTTAGK LARFYKVRGY
                                LKERPPPYIS KQEWFIKIVY DELSSLFGGT PYIIMLVGVQ GSGKTTTAAK IAYFYKRYGY
                                ALAEEGAGLN KRKILQNAVF NGLKRILDPK QNVVMFVGLQ GSGKTTSCTK YAVYFQRKGF
                                KKETPPSNLE RREWFIKVVY DELSALFGGN PWVIMLVGVQ GTGKTTTAGK LAYFYKRRGY
                                KKETPPSNLE RREWFIKIVY DELSALFGGI PWVIMLVGVQ GTGKTTTAGK LAYFYKKRGY
                                LNEEPPKGVT PKEHVVRIVY EELVNLLGSR PYKILFMGLQ GSGKTTSIGK LTKYLQKKGF
                                LEEKTPKGLS KKEHIIKIVY EELVKLLGEK QNVILLVGIQ GSGKTTTAAK LARYIQKRGL
                                LTEAPPAGMD SREHVLRIVY TELVNIIGKE PQTIMMVGLQ GSGKTTTTAK LARFFSRKGL
                                IEEAPPKGLS KKEHIVKIVY DELVKLLGEK KSVILLIGIQ GSGKTTSAAK LARYIQKKGL
                                LDEDLPKGIN AREHVLRIVY QELVNLVGKK PQKILMAGLQ GSGKTTTTGK LCRYFQRKGL
                                LDEEPPKGMG VREHVLRIVY QELVRMMGSE PQTILMAGLQ GSGKTTTTAK LARYFQRKGL
                                LKEEVPSGMN PREHVIRIVY QELINIIGEE PQTIMMIGLQ GSGKTTTTSK LARYFQKKGL
                                LTEKPPAGTS PKEHVVKIIY DELIKILGTA KQTIMMVGLY GQGKTTTTGK LGRYFHKKGL
                                LEEEPPKGMS VREHVLRIVY QELVNLMGEG PQTILMAGLQ GSGKTTTTGK LSRYFQKKGL
                                LNEKPPAGMN PREHVINIVY QELINLIGRK KQTIMLVGLQ GSGKTTTAAK LATYFQRRGL
                                MKEEPPAGMN PREHVIRIVY QELMEIIGKK PQTIMMVGLQ GSGKTTSAAK LARYFQRKGL
                                LEEELPKGLS PKEHVMRIVY QELVNLIGEK PYKIMMLGLQ GSGKTTTTAK LVKHLKKKGH
                                LEEEPLKGMG VREHVLRIVY QELVGLMGPG QQTILMAGLQ GSGKTTTTAK LARYFQRKGL
                                LDEQPPKGVT AREHVLRIVY EELVALVGQG KQIILMAGLQ GSGKTTTTAK LARFFKRKGM
                                LNEEPPKGIT PKEHIISIVY DEMVKLLGEK PYRILFLGLQ GSGKTTTIGK LARYLRKKGF
                                LKEEPPKGIT PKEHVIKIVY EELTKLLGKK PYKILFVGLQ GSGKTTTVAK LAHYLRLKGY
                                IEETPPKGFS KKEHIIKIVY EELVKLLGEK QTVILLVGIQ GSGKTTTAAK LARYIQKRGL
                                LNETPPPGLS RKDHIVKILY DELAKLLGKK QNKLIMLGIQ GSGKTTVTAK LAKFLTKQGY
                                LNETPPPGLS RKDHIVKILY DELAKLLGKK QNKIIMLGIQ GSGKTTVTAK LAKFLTKQGY
                                LNETPPPGLS RKNHIVKILY DELSNLLGNK QNKIILLGIQ GSGKTTVASK LAKFLTGQGY
                                ATEKPPAGMS EQDFILKIIY EELLSILGEK PQTIMLVGLY GNGKTTTAGK LARFFIKKGL
                                EKNIDIYGNN KKKLVQKYVV EELIKLLEGK RNVILFVGLQ GSGKTTTCTK YAHYYQKKGF
                                KEEKPPAGIP PREYLIYVLY EELVKLLGGK PYIVLLLGVE GSGKTTTAAK LAKYLAKRGY
                                REEKPPAGIP PREYLVYVLY EELVKLLGGK PYVVLLLGVE GSGKTTTAAK LAKYLAKRGY
                                LEEKPPAGIS KKEHIIKIVY EELTKFLGTK PTILLMVGIQ GSGKTTTVAK LARYFQKRGY
                                LKEKPPPGAS RRDWFLKIVY EELVKLFGGT PYVIMLVGVQ GSGKTTTAAK LALFYKRMGY
                                LGKRVLLSLR PQEELVRIVY DELVETLGPG PTIIMLCGLQ GSGKTTTCGK LTKLLQEQNI
                                LGQEVIKSVS PGQMIIKIIH EEMINLLASP PVNLLIVGLQ GGGKTTASGK LALRLKNQNK
                                RSEKSTTNAQ TKKLIQKTVF DELCKLVGSK TNIIMFVGLQ GSGKTTSCTK LAVYYSKRGF
                                LKEEPPPGIT RREWFVNIVY EELSKFFGGK PWVMLLVGLQ GSGKTTTAAK LAYYYKLEGY
                                TEEKPPSAIE KREWFISIVY DELSRLFGGL PYIIMLVGVQ GSGKTTTSGK LALFYKKKGY
                                NKEKPPSVLE RKEWFISIVY DELSKLFGGL PFIIMLVGVQ GSGKTTTSGK LAYFYKRRGY
                                NKEKPPSVLE RKEWFISIVY DELSKLFGGL PFIIMLVGVQ GSGKTTTAGK LAYFYKKRGY
                                EKEKPPTAIE RREWFISIVY DELSKLFGGI PYVIMLVGVQ GSGKTTTAGK LALFYKKKGY
                                LGADVISGVN PGQQFIKIVY DELVNLMGEA PTVILMAGLQ GTGKTTATAK LALYLRKQKR
                                KMED-SQGVN LKKMIQQAVV QELTQMLDSK PNVVMFVGLQ GAGKTTTCTK YAYHWQKKGW
                                NANSAANNAN IARLVQRAVV DELTSMLTPK PNIILFVGLQ GAGKTTSIAK YAHYYQRKGW
                                LEEEPPAGVS KKEHIIKIVY EELTKFLGTK PTVILTVGIQ GSGKTTSVAK LARYLQKRGY
                                FEEEQPPGFS KKEVLVKILY EELVNLLGGT PFKVMFVGLE GSGKTTTVAK VANYYKRKGY
                                LEEKPPAGMA HQDYMVRIIY EELLKILGEK PQTIMLVGLY GNGKTTTAGK LARFFAKKGL
                                REERPPPGIP VKDFVIYVIY QELVKLLGGR PYVIMLLGVE GSGKTTTAAK IALFYIKRGL
                                LTQEPPVGVS RKEWFLSIVY EELVKLLGGK PWIIMLVGLQ GSGKTTTAAK LAYFYKLEGY
                                LGEEVLRSLT PDQQFIKIVR DELVRIMGER PAPIMMVGLQ GSGKTTTCAK LAKLLKKEGR
                                NFNEIPPGLS AKRVIEKAVF NELVTLINPK LNIFMMVGLQ GAGKTTTVTK LANYYKRRNW
                                RQEKPPQGIT SKEFLLYLLY QELVKALGGR PYKLMLIGVE GSGKTTSAAK LARFYIKRNL

                                KVGLVGADVY RPAALEQLQQ LGEQIGVPVY GEPGKDAVGI AKRGVEKFLN MEIIIVDTAG
                                RVGLVETDTY RPGALEQLRT LAQMSGALFY GEPAR-AEEI ASRGVKELES AQVIIVDTAG
                                SVALIACDVH RPAAYEQLKQ IGEQLNVPVF GIPGKDARKI AREAVKKMKD YQVQIFDTSG
                                KVGLVSSDTH RPGAYEQLKR LAEEAGAMFY GE-RGDPAEI ARRGLEDLLS AEIVIVDTAG
                                KPALVCADTF RAGAFDQLKQ NATKAKIPFY GSYTSDPVKI AVEGVDTFKK CDLIIVDTSG
                                KVAVVAADTW RPAAYEQLRQ LAEEYGITFY GEKGKDAVKI VKNALEKLKD HDMIIIDTAG
                                KPMLVAADIY RPAAIKQLET LGKQLDMPVF SLGDVSPVEI AKQAIEKAKE YDYVILDTAG
                                KPLLVACDVY RPAAIEQLRV LAEQIEVPMY SELDKNPVEI AQHAIQEAKA YDLVIVDTAG
                                KVLLVAADTF RAAAVEQLKI LGGQVGVPVF SIEGKDPIKI VKASMKFAES FDSVIVDTRG
                                RVGVIGADTW RPGALTQLKM NCSKINVEVY GEEDKDAVAI ARNGLKHFED LDVIIIDTAG
                                KVGVVCADTY RPAAYQQLKH LLEPRQIPVY GEPENNPVEI ARKGLEHFKQ VDVVIIDTAG
                                KVGLIETDTI RPGAFDQLRQ LAERVKAMFF GDPSGNAVNI AKAGLSRMIS ADLIIIDTAG
                                KVLVAACDLQ RLAAVEQLRQ LCEANEIELF FIENKDPIRV AKEALKKAES VDVLLVDTAG
                                RTGVICADNF RPGAYNQLKQ LAEKSNVPFW GDESKDAIKL AKQGVREMQK IELILLDTSG
                                KTGVICADNF RPGAYSQLKQ LAERSNVPFW GDEEKDAVKL AKKGFDDMKK IELILLDTSG
                                KTGVVGADTY RPGALVQLRT MCERSNVEVY GEEGSDAPAV VRRGLRHFGD CDVILVDTAG
                                KVLVASCDLK RFSAVEQLEG LVKQTGADFF RR-ENDPVDM AAEAVQHAKS YDLVLVDTAG
                                KVGLVAADTF RPAAYTQLKQ LGEQIGVPVY GEPDNNAVSI AVKGVSFFIE TDIIIIDTAG
                                STAIVCADTF RAGAFDQVRH NAAKAKIHYY GSETKDPVVV ARTGVDIFKK TEIIIVDTSG
                                KPAVVGADTF RAGAYEQLQM NAKRAGVPFF GIKESDPVKV ASEGVRTFRK NDIILVDTSG
                                KVLVVSADVY RPAAIKQLET LAEQVGVDFF PSDVQKPVDI VNAALKEAKL YDVLLVDTAG
                                KAAVIAGDTH RPAAYEQLKQ LAEQAGLGFF GKKEKDAVKI VKEGLEALKD YDVIVIDTAG
                                STGLIAADVH RPGAFEQLQQ ISGDVNCGFY GEKEKNALKI VRNGIKELED FKIKIIDTSG
                                TPLIVAADTF RAGSQEQLQV HADRLGVPII RAKYSDPASI AFDGIAYAEK IPVVLIDTAG
                                RPAVIQTDTF RPGAYDQAKQ MCERAEVEFY GDPDEDPVEI ARRGMEETAD ADVHIVDTAG
                                RPAIIQTDTD RPGAYDQSKE MAERAEVDFY GDPDDDPVKI ARDGLEATEN ADVRIVDTAG
                                RPAIVQTDTF RPGAYEQAAE MADRAEVDFY GEPDDDPVQI ARDGLAATAD ADVHIVDTAG
                                RPAVIQTDTF RPGAYDQAKQ MCERAEVDFY GDPDDDPVQI AREGLEATED ADVHIVDTAG
                                KTCLICADTF RAGAFDQLKQ NATKARIPFY GSYTMDPVII ASEGVEKFKN FEIIIVDTSG
                                RVGVVAADTY RPGAYEQLKQ LADRAGAMFY GEPGKDPVGI ARRGVEELKQ ADIVIVDTAG
                                RVALVAADTY RPGAKDQLRQ LAERAKVLFY TEPG-DAVGI AKRGVEWAKS AEIIIVDTAG
                                RPCLICTDTY RPAAYEQLYQ LSKQIDVPFC GDPKSDPIDI AKKCLSYCIN TNIIIIDTAG
                                KTALVCADTF RAGAYDQLRQ NATKAKVRFY GSLTADPVAI AKEGVAELKK YDLIIVDTSG
                                KVALVGADVY RPAALEQLRQ IGKQINVPVY GEPDSDAVGI SERGVAKFLS YELIIIDTAG
                                KVALVGADVY RPAALEQLQQ IGKQINVPVY GEPGQDAVGI AKRGVEKFLS YELVIVDTAG
                                NPAIVSTDTW RPAAYEQLLQ LTEPMNVPVY GDHEKDALDL ARTGLKAAKK NDVIIVDTAG
                                KPALIAADTY RPAAYEQLKQ LAEKIHVPIY GDERKSPVDI VKEGMEKFKK ADVLIIDTAG
                                KPAVICADTY RPGAYDQLSQ LCEKLGVMFY GERDKDAVAI VRNGLKETQK YDVRIVDTAG
                                RPGLIAADVY RPAAYQQLKQ LSEKINVPLF GDERKTPVDI TKEGMEKLKK VDVIIIDTAG
                                KVGAIGADNF RPGAYAQLET LCKKINVPSY GDPKKDAVKI VKDGLAALKD VDVIIVDTAG
                                RVGVICADTF RPGAYDQLKT LCDRISVPCF GDPKPDALKI VREGLPKYRK YEVIIIDTQG
                                KPAVICADTF RPGAYHQLKS LCDKNSIPFY GEEGEDSLGI VERGMDKLGK YDVLIIDTAG
                                QVGVIAADVH RPAAYDQLKQ VAEKVNIQFY GEPGKDAAKI VKDGMEHFAS TDVVIIDTSG
                                RVGVICADVF RPGAYDQLKT LCDKVNVPCY GEPGINAVKI VENGMKQLKN AEVLIIDTQG
                                RTAVICADTF RAGAYDQLKA LCDRQGIFFY GEKGENAPEV AKNGLEATKK YDVRIVDTAG
                                KAGVVAADTF RPGAYHQLKT LAEKLNVGFY GEEGPDAVEI TKNGLKALEK YDIRIVDTAG
                                TSAIVCTDTW RPAAYEQLRQ LTEPLDVPVF GDPEKDAIDL AKKGLEKCGS YDVILVDTAG
                                RVAVICGDTF RPGAYQQIST LCQKINVPCF GDPNTDAVKI VTKGLKSVGQ AEVLIIDTQG
                                RVAVICADTF RPGAYTQIKT LCDKVHVPCY GDPSHDARKI VREGLAQLKE -EVIIVDTQG
                                TVGVVCTDTW RPAALEQLKQ YTEGQDVSIY GDPQRDALDL AEKGLARFQK KDVIIFDTAG
                                NSAVVCTDTW RTAAYDQLKQ LTEEINVPMY GDPNDNPIRL AKEGLNKFKN YDVILFDTAG
                                KPALIAADTY RPAAYEQLKQ LAEKIHVPLY GDERKSPIDI AKEGLEKFKK ADVIIIDTAG
                                SVGVIGADTY RPGALVQLRT MCEKSNVEVY GEPNKNSPDI VKNGLKYFES LDVILIDTAG
                                SVGVIGADTY RPGALVQLKT MCEKSNVEVY GEPNKDSPDI VKNGLKHYEN LDIIIIDTAG
                                KVGVVGADTY RPGALVQLKT MCEKSNVEVY GEESKDSPSI VKNGLNYFKD LDVILIDTAG
                                SVGLIAADVH RPGAYEQLEQ ISKQVNSLFY GEKNKDPVKI IKNGLDRLGD AKVKIIDTSG
                                KTALVCADTF RAGAFDQLKQ NAAKVKIPFY GSYSVDPVKI ATDGVNAFLK YDLIIVDSSG
                                KVGLVETDTI RPAAFDQLRQ LAEKIGVPFY GERDKDAVEI AKRGVQNFKN MDVIIVDTAG
                                KVGLVETDTI RPAAFDQLKQ LAEKIGVPFY GERDKNAVEI AVRGVQNFKN MDVVIIDTAG
                                KVGVVCSDTW RPGAYHQLRQ LLDRYHIEVF GNPQKDAIKL AKEGVDYFKS VDIIIVDTAG
                                KVGLVAADVY RPGAYDQLRQ LAERIGVMFY GEPGRDAVGI ATRGVKELKE ANIVIVDTAG
                                TPLLVAADLQ RPAAIEQLKV IGSQLGVPVH AETDKDPVKV CQAGVEMARR NRVVILDTAG
                                KVLLVSLDTY RPAAQEQLAI IANSVNIDSL PIVKEKPLDI VKRAIGEAQI YDVVIYDTAG
                                KVGLVCADTF RAGAFDQLKQ NAIRARIPFY GSYTTDPAKV AEEGINKFKK FDIIIVDTSG
                                RVGLVAADTY RPAAYDQLKQ LGEQIGVPVY GEPDKDAVEI ARRGVEYFVS FDIVIVDTAG
                                KVGLVAADIY RPAAYEQLIQ IGQQINIPVY GEPGKNPIEI ATNGLEKFLK MNIVIIDTAG
                                KVGLVAADVY RPAAYDQLLQ LGNQIGVPVY GEPNQNAIEI AKKGVDTFVK MDIIIVDTAG
                                KVGLVAADVY RPAAYDQLLQ LGNQIGVQVY GEPNQNPIEI AKKGVDIFVK MDIIIVDTAG
                                KVGLVAADVY RPAAYDQLVQ IGKQINVPVY GEPNTDAVGI AKRGVEKFLS YDIIIVDTAG
                                SALMVATDVY RPAAIDQLKT LGQQIDVPVF DLGSANPVEI ARQGVEKAKE VDTVLIDTAG
                                RTALICADTF RAGAFDQLKQ NATKVRVPFY GSYSTDPVAI AEEGVKHFKK YEMIIVDTSG
                                KTAMVCADTF RAGAFDQLKQ NATKLRIPFY GSYTADPVLI AEEGVERFIS YEIIIVDTSG
                                KVGVVCSDTW RPGAYYQLRQ LLDPFGIEVF GDPEKDAVKL AREGVEHFRE VDVIIVDSAG
                                RVGVVAADTY RPGAYEQLRS LAEKVGVPFY GDPQRDAVSL ALRGVKVLSD IQMILIDTAG
                                NSGLIAADVH RYAAYDQLKQ IASEVNAKFY GDQSKDPVRL IKHGLEQLKD VAVKIIDTSG
                                KVGVVETDTI RPAAYDQLKQ LAERVGARFY GERDNDAVGI ARRGLEQMKG VDLVLVDTAG
                                KVGLVAADTF RPAAYDQLRQ LGEQIGVPVY GDPSEDAVEI ASRGVKYFVE FEVVIIDTAG
                                NPLLVAADLY RPAAVDQLVK LGNQIGVNVV HDY-KTPVEI VKEAVDVAES KDVLIVDTAG
                                KTGVIAADTF RAGAREQLMQ NAQTARIPYF VDFTSDPVQV ALKGIDKFKK FEIAIIDTSG
                                RVGLIETDTY RPGAYHQLKQ LAERVNALFY GEENKDPIAI LRHGLEYMQR VDLIIIDTAG

                                RHGEEAALLE EMKNIYAIKP DEVTLVIDAS IGQKAYLASK FNQASKIGTI IITKMDGTAK
                                RHGDEQALLD EMRRIAAVSP DEVALVVDAA IGQRAFLARR FHEATPIGTI IVTKLDGTAK
                                RHALEDDLIE EIKDLKIIQP DEIFLVLDAT IGQQAGQAKA FHDAVGVTGV IITKMDGSAK
                                RHGEEARLLD EMKAIAKVRP DEVALVIDAS IGQKAMLAER FHKSTPIGSI IVTKMDGTAR
                                RHKQEASLFE EMRQVAATKP DLVIFVMDSS IGQAAFQAQA FKQSVAVGAV IITKMDGHAK
                                RHALEDELID EMIKIAVARP DYKLLVLDAA IGQLASQAQA FHEAIGINGI IITKFDGTAK
                                RLHIDHELMD ELTNVKIANP EEIFLVVDSM TGQDAVVAKS FNEQLGLTGV VLTKLDGDTR
                                RLAVDEQMMN EITAIKAINP DEILFVVDSM TGQDAVTAKE FNERLDFNGV VLTKLDGDTR
                                RLEIESLLVE EIKKIKILRP AETILVVDSM MGQVAVIAKE FNENVGLTGA IFSKFDSDTR
                                RHKEEEGLLQ EMTEMHVVTP DLVLLVIDAT IGQSAFQAEA FHKAAPVGGI VLTKLDGTAK
                                RHRQQESLMD EMKMLEELKP DENILVIDGT IGQQAGHAAA FHKATPVGSI IITKLDTSGR
                                RHRNEEELLS EVKEIYAVKP NEVMLVVDAT NGKQVGQAEA FSKYVPVNSI FITKLDSTAK
                                RLAIDEALMD ELRAVKVLNP DEIFYVADAM SGQDGVTAAS FNEVLGISGV ILSKFDADTK
                                RHREETGLIK EMRDISSVKP QEIVLVVDGT LGQQAGQAAA FKKATDIGSI IVTKLDGSAK
                                RHREETSLIK EMKDISGVKP QEIILVVDGT LGQQAGQAAA FRDATKIGSI VVTKLDGSAK
                                RHKEEGELLD EMKRIGAAEP DLALLVIDGT IGNRCYQAEA FHKTVPVGGI VVTKLDSSAK
                                RLHVDDALMD ELVAIAVTTP CETLFVMNLA MGQDAVTAKA FDERLGLTGV VVSMADGDAR
                                RHHKEEDLLD EMRKISQVKP DEVILVIDAS IGQQAHIAKK FHETTPIGSI IVTKLDGTAK
                                RHKQDSELFE EMKQIEAVKP DNCIFVMDSS IGQAAYQATA FRSSVKVGSI IITKMDGNSM
                                RHKQDKELFK EMQSVRAIKP DSIIFVMDGA IGQAAFQAKA FKDAVEVGSV IITKLDGHSN
                                RLHVDEAMMD EIKQVHSINP VETLFVVDAM TGQDAATAKA FNEALPLTGV VLTKVDGDAR
                                RHALEEELIE EMKRIAVSKP DYKFLVLDAS IGQLASQAEA FNEAVGIDAI VITKFDGTAK
                                RDSLDQELID EVHEIKKINP DTVLFVIDAT LGQQAGQAKT LHDAVNIDGV IITKMDGTGK
                                RMHVDRDLIN ELKKIIVVGY DLRLLVIDAL SGNDSVQAIA YEKNVGYEGF FLTKSDADTK
                                RHALEDELIK EIEAIGAVEP DRSLLVLDAA IGQGAKQARR FEESIGIQGV AITKLDGTAK
                                RDGLNEELIE QIERIEEVQP DRDLLVLDAA MGQSAKQAAD FEAAIGIDGV VITKLDGTAK
                                RHALEDDLIA EIEEIEVVEP DRSLLVLDAA IGQGAKQARQ FDASIGIDGV AITKLDGTAK
                                RHALEDDLID EIEEIEVVQP DLNLLVLDAA IGQGAKQAQQ FDESIGIGGV VITKLDGTAK
                                RHKQEDSLFE EMLQVAAIQP DNIVYVMDAS IGQACEQAKA FKDKVDVASV IVTKLDGHAK
                                RHGEEEALLD EMKRIAAIKP DEVVLVIDAA MGQKSYLAKR FHEATPVGSI IVTKMDGTAK
                                RHKNEAELLK EMKEMSAIKP DEVMLVIDAS IGQQAKLAEA FHKTTPIGSI VVTKLDGTAK
                                RHGEEEYLLK EMQDIAAVNP DEVMLIIDAS IGQKAYLALR FHSATPIGSI VITKLDGTAK
                                RHKQESALFE EMKQVEAVKP NDIVFVMSAT DGQAVEQARN FKEMVAVGSV IVTKLDCQTK
                                RHGEESKLLD EMKEIYKVKP NEVVLVIDAS LGQKAFLAKK FHEASNVGSI IITKMDGTAK
                                RHGEEVKLLE EMKDIYKIKP NEVILVIDAS LGQKAYLAKR FHEASNVGSI IITKMDGTAK
                                RHKEESDLLA EMESLSIVDP DEVIMVIDGT IGQQAGQALA FNNATKIGSI IITKLDGSAK
                                RHKEEKGLLE EMKQIKITNP DEIILVIDGT IGQQAGQAKA FKEAVEIGSI IVTKLDGSAK
                                RHALETELIK EMKDIWLTNF THRFLVLDAA IGQQASQAKA FNDAVGITGV VITKLDGTAK
                                RHKEEEGLLA EMKEMKLTNP NEIILVIDGT LGQQAKQAKA FKDSVEIGSI LVTKLDGSAK
                                RHALEDDLID EITQVNYLNP DHRWLVIDAA LGQAARQAKR FHEAIGIDGV IVTKMDGTAK
                                RHALEENLIE EIVNINISHA EHRWLVIDAA LGQQASQARR FHEAIGIDGV LVTKMDGTAK
                                RHSLEQDLIE EMEQINIAKP DKKLLVLDAA IGQQASQARA FNESIGISGV VITKLDGTAK
                                RHALEDDLIA ELKRVAVAKP TERILVLDAS VGQQAGQAKA FHDAVGVTSV IITKMDGTAK
                                RHALEDELID EIIKINLSKA SHRWLVLDAA LGQQARQAAR FHDAINIDGV IITKMDGTAK
                                RHALESDLIQ EMKDIHVVNA DHKLLVMDAA IGQQASQARA FNEAVGITGV IITKLDGTAK
                                RHALEADLIE EMERIHVAKP DHKFMVLDAG IGQQASQAHA FNDSVGITGV IITKLDGTAK
                                RHKEEKDLLD EMAELSIVQP DEVILVIDGT IGQQARQAET FKKTTDIGSI IVSKLDGSAK
                                RHALEEGLIQ EIVDLNLSKA THRWLVIDAA LGQQASQARR FHQAIDIDGV IITKMDGTAK
                                RHALEDDLIT EIIDLNITKA THRWLVLDAA LGQQARQARR FHEAVSIDGV IITKMDGTAK
                                RHKEEKDLLR EMEELSIVEP HEAILVIDGT IGQQARQALA FRKATDIGSI IVTKLDGSAK
                                RHKNEKELLD EMEMLSEINP DEIILVIDGT IGQQAKQAKA FSERVKIGSI IVTKLDGSAK
                                RHKEEKGLLE EMKMMKITNP DEIILVIDGT LGQQARQAKA FKDAVDIGSI IVTKLDGSAK
                                RHKEEKDLLS EMEQINVAEP DLAILVIDGT IGQQCFQAEA FHKTIPVGGI IITKLDSSAK
                                RHKEEKDLLS EMEQINVSNP DLAILVIDGT IGQQCFQAEA FHKTIPVGGI IITKLDSSAK
                                RHKEEQDLLE EMDRINVADP DLALLVIDGT IGQQCFQAEA FHKTIPVGGV IITKLDSSAK
                                RDSLDDELID EIKRIKEIKP DEVLYVVDAT LGQQVGQAKV LNDAVSISGV IITKMDGTGK
                                RHKQENELFE EMIQVESIQP EEIIFVIDSH IGQSCHQAMA FKNSVSLGSI IITKIDGHAK
                                RHRNEEALLK EVRAIYAVSP DEVVLVIDAT VGKMAAQAEA FMKYLPIHSV IITKMDSTAR
                                RHRNEEELLK EVKAIYAVKP DEVFLVIDAT VGKLAAQAEA FMKYLPIHSV IITKMDSTAR
                                RHKEDKALIE EMKQISVIHP HEVILVIDGT IGQQAYQALA FKEATPIGSI IVTKLDGSAK
                                RHGSEVALLE EMKRMSAIKP DEVMLVIDAA MGQKSFLAKR FHEATPIGSI IVTKMDGTAK
                                RLAIDAELMA ELKKIDKVGP DQVYLVVDGM TGQDAVSAGA FNDALELDGV VMTKLDGDAR
                                RIQIDNVMME EALAIKILNP TETLLVIDSM TGQDAVTAKT FSEKLEISGL ILSRIDGDTK
                                RHHQEEELFQ EMIEISVIKP NQTIMVLDAS IGQAAEQSKA FKESSDFGAI ILTKMDGHAR
                                RHHREEDLLR EMREIANIKP DEVVLVIDAA IGQQAHLAKK FHEATPIGSI IVTKLDGTAK
                                RHGEEASLLE EMKSMYKIHP DEVILVIDAS IGQKAYLASR FHQASPIGSL IVSKMDGTAK
                                RHGEETKLLE EMKEIYALKP DDVILVIDAS IGQKAYLASR FHQASPIGSI IITKMDGTAK
                                RHGEETKLLE EMKEMYVLKP DDVILVIDAS IGQKAYLASR FHQASPIGSV IITKMDGTAK
                                RHGEEVKLLE EMKNMYEIKP DEVILVIDAS IGQKAYLASR FHQASPIGSI IVTKMDGTAK
                                RLQIDPQMMA ELAEIKVVKP DDTLLVVDAM TGQEAALTHT FHEQIGITGA ILTKLDGDTR
                                RHKQESELFD EMKQVQAVNP DECIFVMDGS IGQACYQAQA FRNAVNVGSV IITKLDGHAK
                                RHRQEETLFE EMQEISAVRP DNTIFVMDAT QGQAVYQALA FHGAVNVGSV IVTKLDGHAK
                                RHKEEKGLIE EMRQISAIKP HEVILVIDGT IGQQAYQAMA FKEATPIGSI IVTKLDGSAK
                                RHKDEEALME EVKTLYEVKP DAVVLVVDAT QGSAVAQARA FQEAMPFGYV IVAKMDGSAK
                                RDSMDAELFD EIRRIKAVAP DEVLMIIDAT MGQQAGEAKA FNDAIGVTGI IITKMDGTAK
                                RHKNEQSLLE EVKAIYAIKP DEVMLVVDAT VGRQAAQAEA FMKYVPIHSV AITKMDSTAR
                                RHHKEEDLLE EMRLISSVKP DEIILVIDGS IGQQAYIAKK FHETTPIGSI IVTKLDGTAK
                                RLHIDEEMMK ELEEIKILNP DEILLVVDAM MGQDAVTAKV FDERLDLTGF VVTKMDGDAR
                                RHMQEEALFA EMKSLANVVP DEIIFVMDGT IGQAAYQALG FKNAVGVGSI IITKLDSNAK
                                RHRNEEELLK EAKAIYEAKP DEVMLVIDAT VGRQAAQTEA FMKYVPIHSV FLTKMDSTAK

                                GGGALSAVAA TGATIKFIGT GEKIDELEVF NPRRFVARIL GMGDIETILE KIKEVEDQKM
                                GGGVLSAVAA TGARVKFVGT GEKVDELEPF DPQGFVSRIM GLGDIRSLLE RVREAEEVKV
                                GGGALSAVAA TGAPVVFIGT GEHLEDLEHF NPTRFISRLL GMGDLETLLE TAKELEEEKM
                                GGGALTAAAV TGARIKFIGT GETLGELEPF APRRFVARIL GMGDLESLLE RIKSLEGDRA
                                GGGALSAVAA TKSPVIFIGT GEHMDEFEVF DVKPFVSRLL GMGDWSGFVD KLQEVVDPEL
                                GGGALSAARQ IGIPIAFIGT GEKVEDFERF DPAGFVSRLL GMGDIKALME KIERIASELP
                                GGAALSIRAV TNTPIKFAGL GEKLDALEPF HPERMASRIL GMGDVLTLIE KAQASVDKEE
                                GGAALSIRSV VNKPIKFVGT GEKLDAIDQF HPARMADRIL GMGDIVSLVE RAQEQYEKRQ
                                GGAVLSFKSI CAVPIKFIGV GEKIEDLDSF YPERIASRIL GMGDVVSLVE KVQSVVEIKE
                                GGGALAASAA TGAKVMFIGT GERIDDLEQF SPTRFVGRLL GMGDIKALLE MAKGLEQEDV
                                GGGALAAVAE TGAPIKFVGV GESVEDFQPF NPSSYIASLL GMPDIESIVE RVKLAETEKF
                                GGGALVSAVK TGARIKFIGN GEDIEDIEVF NPRRFVARLM GMGDVESLLD KVKAM-EEEL
                                GGVALGIAKQ IGIPLRFIGV GEKVADLEVF IPDRIVSRIM GEGDLATLAE KTAAIIKKKN
                                GGGALSAVAA TQAPIKFIGL GEGMDAIEPF NPTKFVGRLL GMSDIRGLIE KVKEAQEEDA
                                GGGALSAVAA TGAPIKFIGT GEGIDAIETF NPTKFAGRLL GMSDIQGLIE KVREAQVEDT
                                GGGAIAASAA TGSSVMYIGT GERIDDIEQF SSTRFVGRLL GMGDVRAVLE LAKRLEDQDL
                                AGAVLSVKSL LNKPIKFEGC GEKIKDLRPF NAQSMAERIL GMGDTISLVD KMRECIEKEE
                                GGGALSAVAA TGAMVKFIGT GEKIDELEVF NPPRFVSRIL GLGDIESLVE KVRRLQDEEA
                                GGGAISAVAA TNTPIIFIGT GEHLTDLELF DPSTFVSKLL GYGDMKGMLE KIKEVIDS-L
                                GGGALSAVAA TKSPIIFIGT GEKVNEIEEF DAESFVRKLL GMGDLKGIAK LAKDFAAKTV
                                GGAALSIRHI TGKPIKFLGV GEKTEALEPF HPDRIASRIL GMGDVLSLIE DIESKVAEKA
                                GGGALSAARL IGIPIAFIGT GEKIEDFEKF DPAGFVSRLL GMGDIKALLE KVERIVKELP
                                AGGALSAVAD IQSPVYFIGT GEHMDDIQIF NPKKFLSRLL GMGDIDALME VVKETNEEAL
                                GGVALSISVE TKKPIYFLGT GQNYDDIVPF NKEWLIKTLL G--------- ----------
                                GGGALTAVNE TDSTIAFLGT GEEVDDIERF EPNGFISRLL GMGDLKQLTE RVERAMEDWP
                                GGGALAAVNE TDSTIAFLGS GETVKDIERF EPSGFISRLL GMGDLKQLTE RVERAMDDWP
                                GGGSLTAVNE TDSTIAFLGS GETVQDIERF EPDSFISRLL GMGDLKQLTE RVERAMDDWP
                                GGGALTAVNE TDSSIAFLGM GETVQDIERF EPNGFISRLL GMGDLKQLSE RVERAMEDWP
                                GGGALSAVAA TKSPIIFIGT GEHIDDFEPF KTQPFISKLL GMGDIEGLID KVNELKDEAI
                                GGGALSAVAA TGARIKFIGT GEDIDEIEVF RPKRFVARLL GMGDLESLLE KIERLREEKV
                                GGGALSAVAV TGATIKFVGT GEKLEELEPF KPKKFVARIL GLGDLEGLLE RLKGLEDEES
                                GGGALSAVAA TKAIIKFIGT GEKIPELEVF DPRRFVGRIL GLGDLPTLID KLKSIEDKRT
                                GGGALSAVAA TRSPIVFIGT GEHFEDFDLF NPERFVQKML GMGDIGGLMD TMRDANDEEY
                                GGGALSAVAA TGARIKFIGL GEKIDELEVF NPRRFVARIL GMGDLEAIIE KMKATEEQNM
                                GGGALSAVAA TGAPIKFIGV GEKIDELEVF NPRRFVARIL GMGDLEAIIE KMKAMEEQKM
                                GGGALSAVAE IGAPIKFIGT GERVEDFEAF DPDRFISRLL GMGDIRTLLE RAEEIAEMGV
                                GGGALSAVAE TKAPIKFIGI GEGIDDLEPF DPKKFISRLL GMGDLESLLE KAEDMVEEEI
                                GGGALSAVSD TNTSIAFIGV GETPDDLERF DPDGFISRLL GMGDLKALVE KANEVLSDVV
                                GGGALSAVAE INAPIKFIGT GEGVDNLEQF DPKKFISRIL GFGDLDSLLE KTEDIMEEEI
                                GGGAMSAVAE TQSGIVFIGN GETIDDLERF DPNGFISRLL GMGDLKALVE KAEESMNDVV
                                GGGALSAVAE TQSGIVFIGS GETIDDLERF DPDGFISRLL GMGDLKALVE RAEEAVSDLV
                                GGGALSAVSE TNSSIAFIGV GETSGDLEKF EPDRFISRLL GMGDIRSLIE KAEESLSELV
                                GGGALSAVAQ TQAAIVFIGT GEHLVDLEPF DPTRFISRLL GMGDLQTLLE AAKDNIEQEV
                                GGGALSAVAE TGSGIVFVGS GETIDDLERF DPDSFISRLL GMGDLKSLIE RAEEAINEVV
                                GGGALSAVAE TKTSVAFIGV GETASDLEKF EADRFISRLL GMGDIKGLIE KAQEVQIDVV
                                GGGALSAVSE TKAPIAFIGV GETPEDFEKF EADRFISRLL GMGDLKSLME KAEESLSDVV
                                GGGALSAVAE IRAPIKFIGT GERVDDFEAF DPERFISRLL GMGDLDTLIE KAAEVTKKEI
                                GGGALSAVAE TKSGIVFIGS GETIEDLERF DPDGFISRLL GMGDLKALVE RAEEAITDVV
                                GGGAMSAVAE TGSGIVFIGQ GETIEDLEWF DPNSYISRLL GMGDLKALAE RVQESIDDIV
                                GGGALSAVAE IGAPIKFIGT GERIDDLEVF DPERFISRLL GMGDLRSLLE KVEEVSEEEL
                                GGGALSAVSE VGAPIKFIGT GEKIDDLEEF DPARFMSRLL GMGDIKSLIE KFERVVDSEV
                                GGGALSAVAE IKAPIKFIGT GEGIDDLEPF DPKKFISRLL GMGDLDSLLE KADELVEEEI
                                GGGAIAASAA TGAQIMYIGT GERIDDLEKF SPTRFVGRLL GMGDIQAVLD LAKRLEEDVL
                                GGGAIAASAA TGAQIMYVGT GERIDDLEKF SPTRFVGRLL GMGDIQAVLD LAKRLEEDVL
                                GGGALAASAA TGAQIMYIGT GERIDDLEKF SPTRFVGRLL GMGDVQAVLD LAKRLEEDDM
                                GGGALSAVAE IKSPVYFIGT GEHMEDFEVF NPRKFLSRLL GMGDIDALME AVKETNEEKL
                                GGGALSAVAA TGCPITFIGT GEHVNDFEKF EAKSFVSRLL GLGDISGLVS TIKEVIDPEM
                                GGGALAAVAK TGAKVKFIGV GEDVDEFEQF SPRKFVARVL GMGDLDTLLE KIKAV-FEEL
                                GGGALAAVAK TGARVKFIGV GEDVDEFELF NPRKFVARVL GMGDLDALVE KIKAV-FDKL
                                GGGALSAVAA TGAPIKFIGT GEKIDDIEPF DPPRFVSRLL GLGDIQGLLE KFKELEEEEI
                                GGGALSAVAA TGAIIKFIGT GEDVEEFEVF NPRRFVSRLL GMGDIEGILE RIKRLEEEKV
                                GGALLSVKQV TGVPIKFMGT GEHFDALEPF RPEGMASRIL QMGDMVAAAR EAHRIVQEEE
                                GGAALSVKYF TQKPIKFLSS GEKLTDLEEF NAERLASRIL DMGDIISFVK KAASIVEEKA
                                GGGAISAVAA TNTPIIFIGT GEHIHDLEKF SPKSFISKLL GIGDIESLFE QLQTVSEKAM
                                GGGALSAVAV TGATIKFIGT GEKIDELEVF RPPRFVARIL GIGDLEGLIE KVRRIKEEKV
                                GGGALSAVIA TGAQIKFIGT GEKLDELEVF NPRRFVSRLL GLGDIESIIE KIKSVEEEKM
                                GGGALSAVAA TGATIKFIGT GEKIDELEIF NAKRYVSRIL GMGDIESILE KVKGLEEQKM
                                GGGALSAVVA TGATIKFIGT GEKIDELETF NAKRFVSRIL GMGDIESILE KVKGLEDQKM
                                GGGALSAVAA TGAAIKFIGT GEKLDELEVF NPRRFVSRIL GMGDIESIIE KIKGMEEQKM
                                GGAALSVRQI SGQPIKFVGV GEKVEALQPF YPDRLASRIL NMGDVLTLVE KAQEAIGEKQ
                                GGGALSAVAA TESPIIFIGT GEHFEDLEPF NPESFVKRLL GLGDIKGMIT TVTEAVEGKI
                                GGGALSAVSA TGSPIVFLGS GERFEDLDPF NAKSFVSKLL GFGDVRGLME EMKSLNKEEM
                                GGGALSAVAA TGAPIKFIGT GERIDDLEPF DPKRFVSRLL GLGDIQGLLE KIEELQEEEM
                                GGGALSAVAS SKARVIFIGT GEKIEDLEEF NPKKFVARLL GMPDLEALLQ RFSEFARKEA
                                GGGALSAVAE IHVPIYFIGT GEHMDDLEVF DPKKFLSRLL GLGDLESLFE TVQEADEQEF
                                GGGALAAVAK TGARVKFIGV GEGVDEIEPF SPRKFVARVL GMGDLETLVE RVKAV-FEEL
                                GGGALSAVAA TGAPIKFVGL GEKVEDFEVF KPSKLVGRVL GYGDIEGLVE RVKRIQEEKV
                                GGVILSIKYV TGKPVKFIGT SEKLDGLEPF HPDRIANRIL GMGDVLSLIE KVEKELEKKA
                                GGGALSAVAA TQSPISFIGS GENFTDLEWF DPSSFVSRLL GIADPTIFQR TLEEIDDREG
                                AGGALTSVIR SGARIKFIGV GEDIDEIEVF DANKYVSRLL GMGDLEALIE KIRAI-ESKM

                                EEVIKGKLTL RDVYNQLIAL RKMGPLSKLF QLLPGIIPED VGEEKMRKWL AIMNSMTYEE
                                EEIEKGRVNM RTIYAQLKSI RRLGPLSRVL EMLPLSVGDE LGEEKINKWL HIIESMTYEE
                                ERMMSGKFNL KDMYEIWEQM AKPGLLQKIL YSLPFFIDKG ESEEKLRKYR IIMDSMTYEE
                                EDVLKGRITM RTIYRQLRAM RKLGPLGKVL QMLPGAIDEG LGEEKMKRWM AIIESMTYEE
                                EKLSQGNFTL RIMYDQFQNI LNMGPLKEVF SMLPGIMPKG ESQAKIKRYM TMMDSMTNDE
                                EAFLKGTFTL KDIYKQIEAM NKMGPVRKIF EMLPFGVDND MTQEKMKKFR VIMDSMTEEE
                                QKMRTMSFTL DDFLEQLGQV RNMGPLDELL QMMPGAG-LK VDEKQLNHVE AIIKSMTVLE
                                KKIAKNQFDF NDFLSQIAQI KKMGNLKELA SMIPGV--IK IDDNAFKSIE AIIYSMTPAE
                                EKINKASFNF EDYLSQFRRI RQVGGFSNFV SFLPGV--LN LNEESFNKEE AIILSMTKKE
                                KRIAKGKMTI EDFYAQMDSA SKMG-FRNII ENLGM-IKED EMQVKMERWR FIIQSMTKEE
                                EAILKGKFTL EDMVEQVNSL TKLGPLKKLL AKLPFPLPDD KAQDRIRKWN AIIKSMTAEE
                                EDIETGKFTL LTLMKQLEAM GKLGPLSRIL QMLPMGLNDD NAQDRMRKWL SILRSMTKEE
                                QKIKKGEFNF NDFLNQMESI KKLGSMKSLI GMIPGLNAKD DNSKEIIRIK AMISSMTPKE
                                KRIMKGQFTL KDMMAQMKQL KKMGPIGKVM EMLGL-LPDG IQEENMKRWE VIMNSMTKAE
                                MRFMKGQFSL NDMMAQLKQL KKMGPIGKVM EMLGL-LPDD IQEENMKRWE VIMSSMTKEE
                                KRISSGKMTM DDFYQQLGEV AGAGSLQGLL ENMPGFVQTG QLEGRIERWR YIIQSMTQAE
                                EKLTKATFTY EDFHKQILAF RRLGPLRKIM NMMPSFPSDK ESEKQMKRNE AIILSMTPEE
                                KRLIEGKINM RLVYKQLVSL RKMGPLAKIM QMIPGLLPEV QLEVKLSKWL AAINSMTYEE
                                KEIAQGKFTL RSMQQQFQQI MQLGPIDKLV QMIPGMLPQL EGGLKLKAYI NILDSLSEKE
                                KHLQEGTLTV RDWKEQLSNL QKMGQLGNIM QMI-GLFQ-- NIEKKFKVFM VILDSMTDRE
                                SKLKKGDFDL NDFLEQLRQM KNMGGMASLM GKLPGMD-NV MDDKVLVRME AIINSMTMKE
                                EAFLKGKFTL KDVYKQLEAM NKMGPISKIF EMLPFGVDDE MTQEKMKKFK VIMDSMTEEE
                                DKLMSGKFDL KDMYDVWEKF AKPGLLKKFF GALPLGLDES QADEKLRLYR VILDSMTFYE
                                EK-------- ---------- ---------- ---------- ---------- ----------
                                EDLLSGTFTL HDMRKQMNAM NRMGPLDQIM DMIPGLLPDD VTQDRLRRFE FVMDSMTDAE
                                EDMLEGQFTL KDMRKQMQTM NNMGPLDQVM DMIPGLLPDD VTQERMQDFD VIMDSMTEEE
                                EDLMKGEFTL HDMRKQMQAM DNMGPLDQVM DMIPGMLPDD VTQERMRGFE VIMDSMTEAE
                                EEMMKGNFTL KDMQKQMEAM DKMGPLDQVL DMIPGFLPDD VTKDRMRSFE VIMDSMTEEE
                                EKLKHGQFTL RDMYEQFQNI MKMGPFSQIL GMIPGFMSKG ESMARLKKLM TIMDSMNDQE
                                AEMMSGKITF RTIYKQLQQV TKLGPFRKIL QMIPGISLDE LSEEKVKKWL TIMNSMTYEE
                                QKLEKGDITL KDLYYQIVSV KKMGSLKKLL QMLPGVLNKV VDDKVLDKWL AILNSMTLEE
                                KAIATGKISL VDLYLQIQTM RKLGPLSKIL QLIPGLVDDK ISEEKMDKWL AIINSMTYEE
                                KRLQDGLFTM RDMYEHLQNV LKMGSVGKIM EMLPGMAT-- QGDIALKGFI HMLDSMTVAE
                                KDVIKSKLTL RDMYKQIIAV RKMGPLSKIL QLIPGTIKED IGEEKMKKWI SIMNSMTYEE
                                GEVMKSKLTL RDMYKQIVAV RKMGPLSKIL QLIPGMIPED VGEQKMQRWL SIMNSMTYQE
                                DAMLSGKFTL KDMYSQFEMM NKMGPMQQVM NMIPGALPKN VTEEKLSKYK ILMDSMTDQE
                                DAIMRGKFTL NELMTQLEAI ENMGSMKKIL SMIPGFMPKE LTEAKIKKYK VIISSMTKEE
                                EKMMTGKFTL NDMYSQLEAI NKMGPLKQIM SMLPLGIPDD MTQDKMQGYR IIMDSMTEDE
                                DSILKGKFTL IELYAQLETI SKMGPMKQIL SMIPGMMPKE LTEDKLKRYK IMMDSMTMEE
                                NAMLRGKFTL NDMYKQLEAV QKMGPLKQVL SMLPMGVPSD GTADKMKKFR IIMDSMTPQE
                                NAMLKGKFTL RDMYKQLEAL NKMGPLKQIM SMLPLGIPDD ITSTKMQRYK VIMDSMTPPE
                                ESMMQGRFTL KDMYKQLEAV NKMGPLKQVM QMMPGGISEE VTSEKLSRYR IIMDSMTVDE
                                RKMMSGRFTL TEMYEQMEML TSMGPLKKLV SMLPGMGDKV QSQEKLKKFK YIMDSMTEEE
                                NAMMKGKFTL RDMYKQLESL KKMGPLKQVM SMLPLGIPED TTGKKMEAYK VIMDSMTNEE
                                DAMMKGKFTL KDMYKQLEAM NKMGPLKQIM QMLPFGLSDK VTKERLEAYR FIMDSMTDEE
                                EALMQGRFTL KDMYKQLEAM NKMGPLKQIM SMLPMGFSDE ATSDKMKNYK VIMDSMTEEE
                                DSIISGKFTL KDMENQLEMM NKMGPIQQIM KLIPGLLPAN VTEEKLGMYK ILMNSMTTYE
                                NSMLRGKFTL RDMYKQLEAV NKMGPLKQIM SMLPLGIPND VTGTKMVRYR IIMDSMTNEE
                                NAMLSGKFTL RDMYRQLEAV NKMGPLKQVL SMLPLGLPTE VTASKMGKYR VIMDSMTATE
                                DAILSGKFTL RDMRVQFEMM GKMGPLQQVM SMLPGALPKD MTEETIRKYL IIMDSMTEEE
                                DTMLSGKFTL KDLKTQFETM KKMGPLKQIL NMLPLAIPKN ITEDKIKKYC VIMDSMTEEE
                                DAILRGKFTL NELYAQLEAI NKMGPIKQIM NMIPGFLPKE ITEQKLKKYR IIMDSMTKEE
                                KRISSGKMNM DDFFYQLEEV TKVGSLKGFL DNMPGLVKDD QMEGRVSKWR FIIQSMTKEE
                                KRISSGKMNM DDFFYQLEEV TKVGSLKGFL DNMPGLVKDD QMEGRVSKWR FIIQSMTKEE
                                KRISSGKMNM EDFLSQLEEV TKMGSLQGIL ESMPGLVKDD QMEDRVTKWR YIIQSMTTQE
                                DKLMSGKFNL KDMYDVWEKF SKPGLLKKIF NSMPLSLNDS RANEKLNIYR VILDSMTYSE
                                NRLSKGKFVL RDMYDQFQNV FKMGSLSKVM SMIPGFISKG EGIDKIKKFM VIMDSMTNEE
                                EEIESGRLDL LTFKKQIDSL LKLGPLSKVF QLLPGNISEE LSQRNLKKWR AILSSMTLEE
                                EELESGRLDL LTFKKQIDSL LKLGPLSKVF QLLPSNVSEE LSQKNLRKWK AILSSMTMEE
                                ERFLRGKFTL KDMYAQLEAM RKMGPLKQIL RMIPGLLPDD IGEERLKKFK VIMDSMTEEE
                                EEMLEGKLNF RILYRQLRQL TRMGPLRKVL QMLPGVVTDE LGEEKIRKWL AIMDSMTYEE
                                AKMASGEFSL DDFKNMMQKV AQPGLMGRMM GLMPGME-AM AAGGQLRQII GAINSMTPAE
                                IKLKSGKFDL NDYLQQMRSI KKMGGFGSIL SMLPGSDQID LNSKIIEHQE AIILSMTLKE
                                ENIQKGKFTL LDFKKQMQTI MKMGPLSNIA QMIPGMMNQV ETSQKMKKMV YVLDSMTKEE
                                EEFLSGRLNM RLVYKQLVSL RKMGPLRKIL QMIPGLIPEI KAEEKIKKWL AIINSMTYEE
                                EDVIKTKLTL RDIYKQLIAL RKMGPLGKIF QMLPGAVPEE LGEEKIRTFM AIMNSMTYKE
                                EDVMKGKLTL RDVYAQIMAL RKMGPLSKVL QHIPGLTPED LGEEKIRRWL AALNSMTYKE
                                EDVMKGKLTL RDVYAQIIAL RKMGPLSKVL QHIPGLTPED IGEEKIRRWL AALNSMTYKE
                                EEVMKAKLTL RDIYKQLTAL RKMGPLNKIL QMLPGFIPEE LGEEKIKKFL VIMNSMTYKE
                                NKILEATFDF DDFIKQMRFM KNMGSLGGLL KMIPGM--SG KGEKELKRTE AMISSMTTEE
                                ANITKGQFSI RDFQAQYKSI LKLGSINQFM SMIPGMLDKN ESIRKVKKFL TIMDSMNDNE
                                KNMQKGQFTL RDMYKQFQQV MKIGPLNKVM GMLPGMMPQN ESTNRLRKFM YMMDSMNDAE
                                EKFLRGKFNL KDMYAQLEAM QKMGPLKQIL QMIPGLLPED VGEEKLKRYK VIMDSMTEEE
                                RAIASGKITL LDLKEQLEGL RKMGPLSKIA EMMGL---QV EEDLNIDKWI NIMNSMTMEE
                                EKLMTGKFNL KDMYDVWEKF SKPGLMKKLV DALPLAIDDS SAEDKLRMYR IIMDSMTFEE
                                EELESGRLDL LTFKKQIDAL LKLGPLSKVL ELLPGTISDE LSQKNLRRWR AILSSMTEEE
                                EDIMEGRLNM RLVYKQLVSL RKMGPLRKIL QMIPGLIPEV DLELKLSKWL AVINSMTYDE
                                EKFLKAEFTL EDFKEQLQEM KKLGPLSSIL EMLPGA--KV MSEKELKKIE AIINSMTIEE
                                QHILAGQFNF KDLYAQYQTI LEVGNFNSMM ESISIAGTKG ATKEQVRRIL ITIDAMSTSE
                                EEIEEGKINL LTIKKQIDSI MKLGPLSKIL ELLPTSLDEE NAQEMLRRWR HILDSMTKEE

                                LDNPSIIKSR MRRIALGSGT EDVKELIEHY NMQRTIKMLK RRKKLLQF-- ----------
                                LDDPDIIRSR MRRIAVGSGT NDVKELLAYY KVKAVVKRLK RDRRFGQA-- --MVSEIEKI
                                LENPEIISSR IKRIARGSGR QEVRSLLKEY NMKKTMKQMR GNRALRQLMK EDNIKKAMKI
                                LDRPEIIKRR MRRIAIGSGT DDVRELLVYY KLKTMMKKLK RDKRLGELMR VKVVSEIEKI
                                LDSPKVFESR MMRIARGSGR REVMEMLEEY KLAKIWSKMK KGMSLMQMMV KFTADELRRI
                                LLNPKIISSR IRRIAIGSGT QEVKELLNYY KMKNLMKKMK KNKGLGLFMR AKKVDKIKEL
                                KEQPDIIASR RKRIAKGSGT QEVNRLLKQF DMKKMMKQMT NGKFM---M- --------AR
                                RSNPEILGSR RTRIAKGSGT QEVNRLLKQF DTRKMMKMVT SGKKM---M- --------AK
                                RINPVILPSR KKRIAMGSGT FDVNKLIKKF SATLIMKKMK NQNSLLK-M- ----------
                                KKDPNIIESR RKRIARGCGL GDIKEMIKQY NSKDIIKHNK -GRDLFRFMK FKSTQDILRI
                                KNDPSILGSR IRRIAYGAGV RDVRELLRSY QSKKMMKSRQ L--QLLSRMR VKRISEVVDI
                                LLNPNILASR IRRIAKGSGV RDVRELLRYY NMSRMMSSLK KSQSLFRFMV EKRIEDILEI
                                RENPDLLNAR KRRIAEGAGL VEVNRFLKQF SAAKLAKRFS GMEQMMQ-M- --------SR
                                LEEPKLISSR IKRIAKGSGT KDVRDLLKQH DMKKMMKHMG KQRGL-Q-MK IKEPDAIKRL
                                LDNPKTISSR IQRIAKGSGT RDVRDLLKQH QMQKMMKQFG KQRGLPA-MK IKDPDAIKRL
                                KADPDLLASR IKRIARGSGW HDVKELRKGY NSKGMIKASK -GRGMLRMMK FKSTEQVLKI
                                RKELVELMSR MKRIAAGCGL GDVNQFRKQM MSKKFFKGMT REQKM---M- -------SDQ
                                LENPDIIKSR IKRIAYGAGV DDVRELLKQY EMKKLSKQLR -RRKLG-IMK FKQTSEVLKI
                                LDGKKPIQKR IITIAQGSGR NEVVELLEQH KFEKLIGKGG KGMKMLKMMV NFTIDQIRAI
                                LDGSATMESR IRRLARGSGR REVNELFEQI KFQQCIDRLP PNQQLMQMMS STGVKTMKDF
                                RAKPEIIGSR KRRIAAGCGM QDVNRLLKQF DMQRMMKKMK KAKSM---M- --------AR
                                LLNPKIISSR IRRIAIGSGT QDVKELLNYY NMKNLMKRLK KGKGL-LLMA KKMIDKIKEL
                                LENPDVLAKR IKRIAAGSGQ KNVRQLLKEY NMKKNMKSIK KNRMLKQLMK EENVAKAMKL
                                ---------- ---------- ---------- ---------- ---------- ----------
                                LEHPRAIQSQ IERIARGSGT ETVRELLQQH KMERTLKQFQ GGNRMMQMMR KKIVQECERL
                                LENPRVVQSR TKRICRGSGK ERVRELLQQH KMEQMLKQFQ GG-RMMQMMR KKIVQECETL
                                MADPRSVASQ IRRIARGSGQ DRVRELLDQH KMAQTMQQFQ GG-RMMKMMR KKIVEQCERL
                                LENPRKVASR VRRIAQGSGQ ETIQELLEQH RMEQTIKQFQ NG-RMMKLMR KKIVQECEKL
                                LDSAKVFPGR IQRVARGSGV RDVQELLTQY TFAQMVKKMG HGMSMMQFMV NFTVDQIRAI
                                LDNPNLLRSR VKRIAVGAGV SEVRELYNYY KVKKMMRQLK KRKRFA-LMR VKHVDEILKI
                                LEKPNIIRSR MRRIAIGSGT KDVEELLKHY QTRKMIRQLK RKRKLMKFMK YKHVEDILKI
                                LRNPNIIKSR INRIAIGSGT DDVKELLKYY EVNTMIKNMK RRYKLGDLMY VKTVDQILRI
                                LDEKKMMPSR MHRIARGSGH VEVQNLIISY TFEEIVKKMG RGVGMMQLMV NFTVDQVREL
                                LDNPSIIKQR MRRIAFGSGT EEVRELVEHF NIQRTLKVLK RRKKLFQLMK YKTSEQVLSL
                                LDNPSIIKQR MRRIAMGSGT EEVRELIEHF NVQRTLKMLK RRKKLFQMMK YKTSEQVLSL
                                LEHPEVIQSR VKRIARGSGM EDVKELLKYY NTKKAMKGFG KRKQMMQMMR TKMINKIKEL
                                RENPKIIASR IRRIARGSGT NDVREVLRYY ETKNAIDKLR KGKQIMQLMR AKMIAKIKEL
                                KDDPKLISSR IARIAMGSGR EDVRELLKYH KMQKAMKGMK GSNKIMQMMG KKMVERVTGL
                                KENPELITSR LQRIARGAGV EEIKDLLKYY STKNAFGNLK RGKQIMQLMR AKMVEKVKTL
                                LDEPALITSR MIRVAKGSGS EEVRDLIKYY KMQKTLKGFR GNRKMMQMMG KKMVERITEL
                                LDDPSTLSSR IQRIARGAGV DDVRDLIKYY KMQRALKGMR GGKRMMKFMR KKMVERVTEL
                                MDDPKLISSR IKRISRGSGS DDVRELLKYH KMQNAMKNFR GGKKMMKFMR KKMVERVVSL
                                MDDPKLISTR ITRIAKGAGV KDVRELLKQY NSKKAVKGFM GNRQLMQFMK EDNIARAQAI
                                LDDPSVIASR IQRIATGAGV EEVRELLKYH KMQRTLKGFK GGKRMMKFMR KKMVEQVTEL
                                LEDPKIIASR IKRIARGSGT ELVKELLKSH AMQKAIKGMR GGRKLMRLMR KKIAERVVAL
                                MTDPRVIGSR IKRISKGSGC EDVRELLKYH KMQTALKGFR GGKKMMKMMR KKMVERVTTL
                                LENPEVIKSR INRISRGAGL DDVKDLLKYY NTKKALKGMG KRNKLMHMMR DQMVKKIKDL
                                LDDPAVISSR MHRIATGAGA DEVRELLRYH KMQRALKGMR GGKRMMRFMG KKMVDRVSEL
                                LDDPTVLGSR IQRIAQGAGA EEVRELIKYY KMKRTFKGLK GGERLMKFMG KKTVERVMQL
                                LEKPDIIHSR IRRIARGSGT EDVKELLKYY RTKKAMKGLG RRKQLMQFVR AKMISKIKEL
                                LENPRIIYSR VKRIARGAGV EDVRELLRYY KTKKALKGFE RRKSILQIMR AKMINKIKEL
                                KENPEIIASR IERIARGAGV EEVKELLRYY ATKRAIENLK RGKQIMQLMR AKMIEKIKTL
                                KADPDLMSSR IKRISRGSGW HEVKELLKNY KSKSMMKASK -GRGTLRM-- ----------
                                KADPDLLSSR IKRISRGSGW HEVKELLKNY KSKSMMKASK -GRGTLRMMK FKSTTEVLRI
                                KADPELLSSR IKRIARGSGW GEVKELMKNY KSKNMMKASK -GRGTLRMMK FKSTSDVMKI
                                LENPDIIAKR IKRISIGSGK REVRALLKEY NMKNNMKMIK SNRLLKQMMK EDNIAKAMKL
                                LDCIKPLDSR CLRIVKGSGT QDIKELLEQF KLQKMVVKMG KGANILEFMV NFTVDQVREI
                                LKNPEILASR IRRIALGAGV KDVKEMLTVY ELRKMSKTLR RQL--MK-MV EKQLDEILAI
                                LKHPEVLASR IRRIAMGAGV KDVKEMLTVF EMKKMSKMLK RQM--M--MV EKQLDEILAI
                                LLNPEIIYSR IKRIARGSGT KDVKELLDQY RMKKLFKSMN KRQRLARFMR EEMIAKIKEL
                                LDHPEIIKSR MRRIARGAGV DDVKELVNYY RLQRMLRRLK KQKRLLNIMR VKFVHEILQI
                                RKNPKLIATR RTRIAKGAGV PVITQLIKQF DMKPMMQAMS GGDMM-QQM- ----------
                                RKNPDIIASR RKRIAAGAGM QKVNILLKQY KISAVMKKTS KKNSGIKFM- --------SK
                                LESDGMFPTR MVRVAKGSGT FEVEMILMQQ QMARMAQTAT MAQNMMMFMV AFTVDQMRSL
                                LDKPEIIRRR IRRIAYGAGV EDVRELLKQY EMKKLSKQLR KRRKLQGFMR YKQTMEILKI
                                LDNPSIIKAR MRRIAKGAGV EEVKELLKQY QTNNLLKMVK RRKKLFGN-- ----------
                                LENPSIIKSR MRRIAEGSGL EDVRELLEWY NMNKLLKMVK RRRKLFGIMR YKTVEQVLSL
                                LENPNIIKSR MRRIAEGSGL EEVRELLEWY NMNRLLKMVK RRRKLFGIMR YKTVEQVLSL
                                LDNPSIIKSR IRRIAKGSGT EEVKELLKQY QTNNLLKMVK RRKKLFDN-- ----------
                                RKNPDLLPSR RRRIAQGSGH TDVSKLITNF TMRTMMQQMG MPGGM---M- --------AR
                                LDGVVAIPSR IVRIARGSGS EDVNQLLDEY KISKVFIGLG QGMNMVEMMV NFTVEQIRQI
                                LDGKIDLEKR INRIAAGSGT TEVKMLLQAH KFEGMVSKMG --------MV NFTVDQMRAI
                                LENPEIIYSR IKRIARGSGA AEVRELLNQY NMKKMFKSLN KRKKMAKFMR EEMIAKIKEL
                                LLNPEIISSR MRRIARGSGV RDVKQLLEAY RMKKVMRQLS RSRGLPGFMR YKQVSDIVKI
                                LENPEIIAKR ITRIARGAGV EDVRMLLKEF KMKNNMKMMK GNRMLQNFMK EDNIEKALKI
                                LRDPSILASR IRRIAIGAGV KDVKDMLKVY EMKKMSKVLR RQY--AGVMV EKQLDEILAI
                                LDNPEIIKSR LKRIARGAGV EYVRELLKQY DLKKLSKQLK KRKKLGGFMR YKQTSEVLKI
                                RRNPGIIASR KRRIARGSGT QDVNKLLKSY EMKALMKRMK KKI-----M- ----QNVEAR
                                LENPSLFDSR KMRVASGSGM TFVQYVIDEQ KWEKMFKRMD RGINYMK-MV NFTVAQIREV
                                LLNPDIIASR IRRIAKGAGV KDVKELLNYY QMKRMVNQIK KSRRLVE-MI EKKIEDILSI

                                MIERVRNIGI IAHVDHGKTT TSDTLLAAAG IISPKVAGEA LALDYLSVEQ QRGITVKAAN
                                MIEQVRNIGV IAHVDHGKTT TSDALLAGAG IISERVAGEA LALDYLNVEK ERQMTVKAAN
                                MIEYIRNIGI VAHIDHGKTT LSDNLIAGAG MMSEELAGKQ LVLDFDEQEQ ARGITINTAA
                                MIDQIRNIGI IAHVDHGKTT TSDSLLAAAG IISERIAGEA LVLDYLNVEK QRGITVKSAN
                                MKHNIRNMSV IAHVDHGKST LTDSLVAAAG IIAQEVAGDV RMTDTRADEA ERGITIKSTG
                                MPKFIRNIGI VAHIDHGKTT LSDNLLAGAG MISEELAGQQ LYLDFDEQEQ ERGITINAAN
                                ELEKTRNIGI MAHIDAGKTT TTERILFYTG RIHKETHEGA SQMDWMEQEQ ERGITITSAA
                                TLHLTRNIGI MAHIDAGKTT TSERILFYTG LTHKEVHDGA ATMDWMEQEQ ERGITITSAA
                                -YNKLRNIGI SAHIDSGKTT LTERILFYCN KIHAEVKGKG ATMDSMELER ERGITIASAA
                                IKDQIRNFGV IAHVDHGKTT MSDSLLAASG IISPSVAGQA LALDSMKLEQ NRQMTIRGAN
                                LKESIRNIGI IAHVDHGKTT TSDSLLAAAG LLSPSLAGRA LALDYLEEEQ QRQMTIKAAN
                                MPSQIRNVGT LAHVDHGKTT TTDSLLMGAG LLSPKVAGKA LALDYVEIEQ IRQMTVKAAN
                                SLKKVRNIGI AAHIDAGKTT TSERILFFTG MSHKEVHDGA ATMDWMEQEK ERGITITSAA
                                IFEHKRIISI SAHIDHGKTT TTDYLMRRAG LMSDAAAGQA LMTDSDEEEQ ERGITIFTSV
                                IYEHKRIISI SAHIDHGKTT TTDYLMRRAG LMSDAAAGQA LMTDSDDEEQ ERGITIFTSV
                                IKDQIRNFGV IAHVDHGKTT MSDSLLAHSG IIAPSAAGQA LAMDFDKEEQ ERGITIYQAN
                                ELDAIRNIGI MAHIDAGKTT TTERILFYAG RTHKEVHEGG ATMDWMEQEQ ERGITITSAA
                                MIEQIRNIGI TAHVDHGKTT LSDTLLSAAG LISEKIAGQA LALDYLDVEQ KRQMTVKAAN
                                MRENIRNMSV IAHVDHGKTT LSDSLIQRAG IIADKVSGDM RYMSCRADEQ ERGITIKSSS
                                MKSNIRNMCV IAHVDHGKST LTDSLVTLAG IISNEKAGVA RYTDTRPDEQ ERCITIKSTS
                                TIARYRNIGI SAHIDAGKTT TTERILFYTG VNHKEVHDGA ATMDWMEQEQ ERGITITSAA
                                MPERIRNMGI VAHIDHGKTT LSDNLLAGAG MISEELAGRQ LYLDFDEQER ERGITINAAS
                                VPELIRNIDI AAHIDHGKTT LSDNLIAGAG MMSEDLAGKQ LLLDYDEQEQ ARGITINAAN
                                ---------- ---------- ---------- ---------- ---------- ----------
                                MPDHIRNIAI AAHVDHGKTT LTDNLLAGAG MIADEGEATR LMMDTEEDEQ ERGITIDAAN
                                MPEHIRNIAI AAHVDHGKTT LTDNLLAGAG MISDDTAGEQ LAMDTEEDEQ ERGITIDAAN
                                MPEQIRNIAI AAHVDHGKTT LTDNLLAGAG MISEDTAGQQ LAMDTEEDEQ ERGITIDAAN
                                MPEQIRNIAI AAHVDHGKTT LSDNLLAGAG MISDETAGQQ LAMDTKEDEQ ERGITIDAAN
                                MKANIRNMSV IAHVDHGKST LTDSLVCKAG IIASARAGET RFTDTRKDEQ ERCITIKSTA
                                MIERIRNIGI VAHVDHGKTT TSDSLLAAAG IISQRIAGEA LALDYLKVEQ QRGITVKSAN
                                MVEQVRNIGI IAHVDHGKTT TSDALLAHAG ILSPKLAGEA RALDYLDVEQ QRGITVKAAN
                                MIEQIRNVGI IAHVDHGKTT TTDSLLAAAG IISPRLAGQV LAMDFLDVEQ RRQMTVKAAN
                                MPDQIRNMSV IAHVDHGKST LSDSLVGAAG IIKMEEAGDK RIMDTRADEI ARGITIKSTA
                                MRTRVRNIGI IAHVDHGKTT TSDQLLAASG IISPKVAGEA LALDYLSVEQ QRGITVKAAN
                                MRTRVRNIGI IAHVDHGKTT TSDQLLAASG IISPKVAGEA LALDYLSVEQ QRGITVKAAN
                                MPKYIRNIGI VAHIDHGKTT LSDNLLAGAG MISSELAGDQ RFLDFDEQEQ ARGITIDAAN
                                MYDRIRNIGI CAHIDHGKTT LSDNLLAGAG MISKELAGEQ LALDFDEEEA QRGITIFAAN
                                MPTLIRNIGI CAHIDHGKTT LSDNLLGGSG MISMDLAGKQ LFMDFDEEEQ ARGITINAAN
                                MHDQIRNMGI CAHIDHGKTT LSDNLLAGAG MISKELAGDQ LALDFDEEEA ARGITIYAAN
                                MPEHIRNIGI VAHIDHGKTT LSDNLLAGAG MISEELSGKA CWMDSDEEEQ ARGITIDASN
                                MPDRIRNIGI VAHIDHGKTT LSDNLLAGAG MISEELAGRQ LFMDSDEEEQ ARGITIDASN
                                MPEHIRNIGI VAHIDHGKTT LTDNLLAGAG MISSELSGSQ LFMDSDEEEQ DRGITIDSAN
                                SPEFIRNIGT AAHIDHGKTT LSDNLIAGAG MMSEDLAGKQ LMLDFDEQEQ ARGITINAAN
                                MPEHIRNIGI VAHIDHGKTT LSDNLLAGAG MISEEIAGKA CWMDSDEEEQ ARGITIDSSN
                                MPERIRNIGI VAHIDHGKTT LSDNLLAGAG MISMELAGKQ LFMDFDPLEQ ARGITIDAAN
                                MPQRIRNIGI VAHIDHGKTT LSDNLLAGAG MISKELAGKQ LFMDSDEEEQ ARGITIDSSN
                                MPDYIRNIGI VAHIDHGKTT LSDNLLAAAG MISSELAGDQ RFLDFDEQEQ ERGITIDAAN
                                MPKFIRNIGI VAHIDHGKTT LSDNLLSGAG MISEELAGRQ LFMDSDAEEQ ARGITIDASN
                                MPECIRNIGI VAHIDHGKTT LSDNLLAGAG IISEDLAGKA CWMDSDEEEQ ARGITIDASN
                                MPEYIRNIGI VAHIDHGKTT LSDNLLAGAG MISAELAGDQ RFLDFDEQEQ ARGITIDAAN
                                MPDNIRNIGI VAHIDHGKTT LSDNLLAGAG MISAELAGEQ LFLDFDEQEQ ARGITIDAAN
                                MHDRIRNIGI CAHIDHGKTT LSDNLLAGAG MISKDLAGEQ LALDFDEEEA QRGITIYAAN
                                ---------- ---------- -----MAASG IIAPSAAGKA LAMDFDKEEQ ERGITIYQAN
                                IKEQIRNFSV IAHVDHGKTT MSDSLLAASG IIAPSAAGKA LAMDFDKEEQ ERGITIYQAN
                                IKDQIRNFGV IAHVDHGKTT MSDSLLAYSG IIAPSAAGKA LAMDFDKEEQ QRGITIYQAN
                                IPERIRNIDI AAHIDHGKTT LSDNLIAGAG MMSEDLAGKQ LLLDYDEQEQ ARGITINAAN
                                MTKQIRNMSV IAHVDHGKST LTDSLVSKAG IISSKNAGDA RFTDTRQDEQ ERCITIKSTG
                                APAQIRNAGT LAHVDHGKTT TSDSLLMGAG LLSPKVAGKA LAMDYVPIEQ LRQMTVKAAN
                                APAQIRNAGT LAHVDHGKTT TTDSLLMGAG LLSPKVAGKA LAMDYVPIEQ LRQMTVKAAN
                                MPERIRNIGI AAHIDHGKTT LSDNLLAGAG MISEELAGKQ LVLDFDEQEQ ARGITINAAN
                                MPEQVRNIGI IAHVDHGKTT TTDSLLAAAG IISRKVAGEA LAMDFLSVEQ QRGITVKAAN
                                -LEKVRNIGI SAHIDSGKTT LSERILFYSG RIHKDVRGGG ATMDHMELEK ERGITITSAA
                                ILEQIRNIGI CAHIDAGKTT TTERILYYTG KSHKEVHEGG ATMDWMEQEQ ERGITITSAA
                                MVTNVRNMSV IAHVDHGKST LTDSLVQRAG IISAAKAGEA RFTDTRKDEQ ERGITIKSTA
                                MLEQVRNIGI TAHVDHGKTT LSDSLLAAAG IISEKIAGEA LALDYLDVEQ RRGITVKSAN
                                MVTRVRNIGI IAHVDHGKTT TSDTLLAASG IISQKVAGEA LALDYLSVEQ QRGITVKAAN
                                MRTRVRNIGI IAHVDHGKTT TSDTLLAASG IISPKVAGEA LALDYLSVEQ QRGITVKAAN
                                MRTRVRNIGI IAHVDHGKTT TSDTLLAASG IISPKVAGEA LALDYLNVEQ QRGITVKAAN
                                MITRVRNIGI IAHVDHGKTT TSDTLLAAAG IISQKVAGEA LALDYLSVEQ QRGITVKAAN
                                TLERIRNIGI AAHIDAGKTT TTERILFYSG VVHKEVHEGT AVTDWMAQER ERGITITAAA
                                MQDNIRNMSV IAHVDHGKST LTDSLICKAG IISSKAAGEA RYTDTRDDEK ERGITIKSTG
                                MKHNIRSMSV IAHVDHGKTT LTDSLVQKAG IISSKAAGGA RYTDTRKDEA ERGITIKSTG
                                MPERIRNMGI AAHIDHGKTT LSDNLLAGAG MISEELAGKQ LVLDFDEQEQ ARGITINAAN
                                MVEQVRNIGT LAHVDHGKTT TSDSLLMGAG ILSPKAAGQA LALDYVEIEQ LRQMTVKAAN
                                VTELIRNIGI VAHIDHGKTT LSDNLIAGAG MMSEELAGKQ LVLDYDEQEQ ARGITINAAV
                                APAQIRNAGT LAHVDHGKTT TSDSLLMGAG LLSPKVAGKA LAMDYVEIEQ LRQMTVKAAN
                                MVEQVRNVGI TAHVDHGKTT LSDSLLGAAG LISEKIAGQA LALDYLDVEQ KRQMTVKAAN
                                YLDKLRNIGI MAHIDAGKTT TTERILYYTG RKHFDVDEGN TTTDWMPQEK ERGITIQSAA
                                MRHNIRNLSV IAHVDHGKST LTDSLIARAG IISQENAGEM RFTDTRPDEQ ERCITIKSTG
                                MPAQVRNAGT LAHVDHGKTT TTDSLLMGAG LLSPKVAGKA LAMDYVEIEQ LRQMTVKAAN

                                VSLYHEVDGK GYVINLIDTP GHVDFSGRVT RSLRVLDGSI VVVDAVEGVM TQTETVLRQS
                                ASLYHEYNGK GYVINLIDTP GHIDFTGMVT RSLRVLDGAI VVVDAAEGVM TQTETVLRQA
                                ASMVHEYEGN EYLINLLDTP GHVDFGGDVT RAMRAVDGAI VVVCAVEGVM PQTETVLRQA
                                VSLYHEYEGK PYVINLIDTP GHVDFSGKVT RSLRVLDGAI VVVDAVEGVM TQTETVIRQA
                                ISLYYEMDGN EYLINLIDSP GHVDFSSEVT AALRITDGAL VVVDCIEGVC VQTETVLRQA
                                VSMVHEYEGQ DYLINLIDTP GHVDFGGDVT RAMRAVDGVI VVVDAVEGVM PQTETVLRQA
                                TTAQWK---- GYRVNIIDTP GHVDFTVEVE RSLRVLDGAV AVLDAQSGVE PQTETVWRQA
                                TTTRWKYAGD TYKINLIDTP GHVDFTAEVE RSLRILDGAV AAYCAVGGVE PQSETVWRQA
                                THVEWK---- DFPINIIDTP GHVDFTIEVE RSLRVLDGAI LVLDSVAGVQ SQSITVDRQL
                                VTLFYETDGK EYVINMIDTP GHIDFTGRVT RALRAIDGVV VVSDSVEGIM TQTETVTRQA
                                VSLYYEMDGK PYIINLIDTP GHVDFSGRVT RALRAIDGAI VVVDAVEGVM TQTETVIRQA
                                ISLYFEYGGK PYLINFVDTP GHVDFTGHVT RSLRVMDGAL VVVDAVEGVM TQTETVVKQA
                                TTCFWK---- DHQINLIDTP GHVDFTIEVE RSMRVLDGAV AVFCSVGGVQ PQSETVWRQA
                                VLLNFEVEGE EYLVQLSDTP GHLSFTGEVS RALRASDGAV ILVDALEGVM TQTETNIRLA
                                VLLNFDVDGE EYLVQLSDTP GHLSFTGEVS RALRASDGAV ILVDALEGVM TQTETNIRLA
                                VTLHYTQKED EYVINMIDTP GHVDFSGRVI RSLRAIDGAV VVCDAVEGIM TQTETVTRMA
                                TTVFWL---- GAKINIIDTP GHVDFTIEVE RSLRVLDGAV AVFDAVSGVE PQSETVWRQA
                                ASLYHEYKGK PYLINLIDTP GHVDFQSKTI RALRVIDGAI VVVDAVEGVM TQTEMYLRVA
                                VSLHFEMTSH EFLINLIDSP GHVDFSSEVT AALRVTDGAL VVIDCVEGVC VQTETVLRQA
                                ISMYYEINGN GFLINLIDSP GHVDFSSEVT AALRVTDGAL VVVDCVEGVC VQTETVLRQA
                                TTAFWS-QYE PHRINIIDTP GHVDFTIEVE RSMRVLDGAV MVYCAVGGVQ PQSETVWRQA
                                VSMVHEYKGK EYLINLIDTP GHVDFGGEVT RAMRAVDGVI VVVDAVEGVM PQTETVLRQA
                                ASMVHEVDGK EFLINLIDTP GHVDFGGDVT RAMRAVDGTV IVVDSVEGVM PQTETVVRQA
                                ---------- ---------- ---------- ---------- ---------- ----------
                                VSMTHEYEDT NHLINLIDTP GHVDFGGDVT RAMRAVDGAM VVVDAVEGAM PQTETVVRQA
                                VSMTHEYEDQ NHLINLIDTP GHVDFGGDVT RAMRAVDGAL VVVDAVEGAM PQTETVLRQA
                                VSMTHEYEGD DHLINLIDTP GHVDFGGDVT RAMRAVDGAL VVVDAVEGAM PQTETVVRQA
                                VSMTHEWEGE NHLINLIDTP GHVDFGGDVT RAMRAVDGAL VVVDAVEGAM PQTETVLRQA
                                ISLFYELDGA GFLINLIDSP GHVDFSSEVT AALRVTDGAL VVVDCVSGVC VQTETVLRQA
                                ISLYHEYQGK PYVINLVDTP GHVDFSGHVT RSLRLMDGAI LVVDAVEGVM PQTETVLRQS
                                VSLYHEYKGK PYVINLIDTP GHVDFSGKVT RSLRVLDGAI LVVDAVEGVM TQTETVLRQA
                                ISLYHEYEGK PYVINLVDTP GHVDFTGKVT RSLRMIDGAI VVVDAVEGVM TQTETVLRQA
                                ISMHYHVDKR DFLINLIDSP GHVDFSSEVT AALRVTDGAL VVVDCVEGVC VQTETVLRQA
                                VSLYHEVEGK GYVINLIDTP GHVDFSGRVT RSLRVLDGSI VVVDSVEGVM TQTETVLRQS
                                VSLYHEVEGK GYVINLIDTP GHVDFSGRVT RSLRVLDGSI VVVDSVEGVM TQTETVLRQS
                                VSMVHKYKDE DYLINLIDTP GHVDFGGDVT RAMRAVDGAV VVVCAVEGIM PQTETVLRQA
                                VSMVHTYEGN EYLINLIDTP GHVDFGGDVT RAMRAIDGAI VVVCAVEGVM PQTETVLRQA
                                VSMVHEVGGE EYLINLIDTP GHVDFGGDVT RAMRAVDGAV VVVDAVEGTM PQTETVLRQA
                                VSMVHEYNGK EYLINLIDTP GHVDFGGDVT RAMRAIDGAV VVCCAVEGVM PQTETVLRQA
                                VSMVHKVGDH EYLINMIDTP GHVDFGGDVT RAMRAVDGAV VVVDAVEGPM PQTETVLRQA
                                VSMVHTYGGE EYLINMIDTP GHVDFGGDVT RAMRAVDGAV VVVDAVEGTM PQTETVLRQA
                                VSMVHEYNGE EFLINLIDTP GHVDFGGDVT RAMRAVDGAV VVIDAVEGTM PQTETVLRQA
                                ASMVHRYGGK EYLINLIDTP GHVDFGGDVT RAMRALDGVI ILVCAVEGIM PQTETVIRQA
                                VSMVHTYDNE EYLINMIDTP GHVDFGGDVT RAMRAVDGAV VLVDAVEGTM PQTETVLRQA
                                VSMVHEYEGK EYLINMIDTP GHVDFGGDVT RAMRAVDGAV VVVDAVEGAM PQTETVLRQA
                                VSMVHTFDNE DYLINLIDTP GHVDFGGDVT RAMRAVDGAV VVVDAVEGTM PQTETVLRQA
                                VSMVHSYEDN EYLINLIDTP GHVDFGGDVT RAMRAVDGAV VVVCAVEGVM PQTETVLRQA
                                VSMVHEYEGQ EYLINMIDTP GHVDFGGDVT RAMRAVDGAV VVVDAVEGTM PQTETVLRQA
                                VSMVHEYNGK EYLINMIDTP GHVDFGGDVT RAMRAVDGAV VLVDAVEGTM PQTETVLRQA
                                VSMVHSYEGN EYLINLIDTP GHVDFGGDVT RAMRAVDGAV VVVCAVEGIM PQTETVLRQA
                                ISMVHKYNNE EYLINLIDTP GHVDFGGDVT RAMRAVDGAI VVVCAVEGVM PQTETVLRQA
                                VSMVHTYEGK DYLINLIDTP GHVDFGGDVT RAMRAIDGTI VVVCAVEGVM PQTETVLRQA
                                VTLHFTQKDK EFVINMIDTP GHVDFSGRVI RSLRAIDGAT VVCDAVEGIM TQTETVTRMA
                                VTLFFTQKEK EYVINMIDTP GHVDFSGRVI RSLRAIDGAT VVCDAVEGIM TQTETVTRMA
                                VTLLFQQKDK EYVINMIDTP GHVDFSGRVI RSLRAIDGAV VVCDAVEGIM TQTETVTRMA
                                ASMVHEVDGK EYLINLIDTP GHVDFGGDVT RAMRAVDGTI IVVDSVEGVM PQTETVVRQA
                                ISMYFEHGKK PFLINLIDSP GHVDFSSEVT AALRVTDGAL VVVDTIEGVC VQTETVLYQA
                                ISLYFEYGGK PYLINFVDTP GHVDFTGHVT RSLRVMDGGL VVVDAVEGVM TQTETVVRQA
                                ISLYFEYGGK PYLINFVDTP GHVDFTGHVT RSLRVMDGGL VVVDAVEGVM TQTETVVRQA
                                VSMVHNYEGK DYLINLIDTP GHVDFGGDVT RAMRAIDGVI IVVDAVEGVM PQTETVVRQA
                                ISLYHEYQGK PYVINLVDTP GHVDFSGKVT RSLRMIDGAI VVVDAVEGVM PQTETVLRQA
                                TSVTHN---- GYHINLIDTP GHVDFTVEVE RSLRVLDGAV LVLCSVGGVQ SQSITVDRQM
                                TTCRWQ---- DKVINIIDTP GHVDFTIEVE RSLRVLDGAV AVFDGVAGVE PQSETVWRQA
                                ISLYSEMDGN SFLINLIDSP GHVDFSSEVT AALRVTDGAL VVVDTIEGVC VQTETVLRQA
                                ISLYHEYKGK PYVINLIDTP GHVDFSAKTT RAMRVIDGAI LVVDAVEGVM TQTEMYLRAA
                                ISLYHEIDGK GYVINLIDTP GHVDFSGRVT RSLRVLDGSI VVIDAVEGIM TQTETVLRQS
                                ISLYHEAEGK GYVINLIDTP GHVDFSGRVT RSLRVLDGSI VVVDAVEGIM TQTETVLRQS
                                ISLYHEAEGK GYVINLIDTP GHVDFSGRVT RSLRVLDGSI VVVDAVEGIM TQTETVLRQS
                                ISLYHEIEGK GYVINLIDTP GHVDFSGRVT RSLRILDGSI VVVDAVEGIM TQTETVLRQS
                                ISTDWL---- GHHINIIDTP GHVDFTIEVE RSMRVLDGVI AVFCSVGGVQ PQSETVWRQA
                                VSMYYEYKQE PYLLNLIDSP GHVDFSSEVT AALRVTDGAL VVVDCVEGVC VQTETVLRQA
                                ISMFFEYTEN SYLINLIDSP GHVDFSSEVT AALRVTDGAL VVVDTIDGVC VQTETVLRQA
                                VSMVHNYEGN DYLINLIDTP GHVDFGGDVT RAMRAIDGAI IVVDAVEGVM PQTETVLRQA
                                VSLYHEWEGK PYVINLVDTP GHVDFTGHVT RSLRMMDGGI VVVDAVEGVM TQTETVVRQA
                                ASMVHTFQGK EYLINLIDTP GHVDFGGDVT RAMRAVDGVI VVVDSVEGVM PQTETVIRQA
                                ISLYFEYGGK PYLINFVDTP GHVDFTGHVT RSLRVMDGGL VVVDAVEGVM TQTETVVRQA
                                VSLYHEYKGK PYVINLIDTP GHVDFQAKTT RALRVIDGAI VVVDAVEGVM TQTEMYLRVA
                                TTCFWK---- GYRINIIDTP GHVDFTAEVE RALRVLDGAI AVFDATAGVE PQSETVWRQA
                                VSLYYTMVDN GFLINLIDSP GHIDFSAEVT AALRVTDGAL VVVDCIEGVC VQTETVLRQA
                                ISLYFEYEGK PYIINFVDTP GHVDFTGHVT RSLRVMDGAL VVVDAVEGVM TQTETVVRQA

                                LEERVRPILF INKIDRLVKE LKLGPQEMMQ KLLDIIKSVN DLIDYAEPEF KDWMVNPTQG
                                LEERVRPVLY INKIDRLIKE LRLTSSQLQD RLVEIIKDVN NLIDYAEPEF KDWKLNPAAG
                                LKERVRPVLF INKVDRLINE LKLDGQQMMA RFEKIIKEVN KLIRYTPEEF KDWMVRVEDG
                                LEERVRPILF INKVDRLIKE LKLPPEKIQQ RFVEIIKEVN NLIDYAEPEF RKWKLDPNAG
                                LGERIRPVLT VNKMDRCFLE LQVDGEEAYQ TFSRVIENAN VIMAYEDPLL GDVQVYPEKG
                                LKENVKPVLF VNKVDRLIKE LELTPQQMQE RLIKVITEVN KLIKMRPDKY S-WKIDVANG
                                TTYGVPRIVF VNKMDKIGAD FLYSVGTLRD RFEGIIDLVE NVAYYEDDL- ----------
                                DKYNVPRIAY VNKMDRSGAD FFEVVRQMKA VFKGLVDLIK MKAIWHDET- ----------
                                KRYSVPRLAF VNKCDKTGAN PYNVKDQLRS KHIGVIDLVL MKAYFEGKD- ----------
                                LEERVRPVLY INKIDRLVKE LKLGPEEMQK WLMNIISHFN QLVDYAEPEV KEWKVSIQGN
                                LGERVRPVLY INKIDRLVKE LKLPPEKIQE TLARIVREVN TLIDYGEPEQ REWKISFADN
                                MEEMVRPVLF INKIDRLIKE LRLPPQDIGN RILYITKEFN SLIDYAPPEF KEWKVSVNKG
                                NKYGVPRIVF VNKMDRIGAN FYNVEDQIRN RFKGVIDLVT MKALWEDDT- ----------
                                VGEACKPVLF INKVDRLINE LKLPPAKVYE RIDIIIAKVN ELIKVAPKEY ALWRVSFQEG
                                VGEACKPVLF VNKVDRLINE LKLPPAKVYE RIDIIIAKVN ELIKVAPKEY AKWRVSFQDG
                                LEELVRPVLF INKVDRLIKE LRLTPEKMQE TLASVVSNFN QLLDYAEPEY RDWKVSIQDA
                                NKYGVPRIAF VNKMDRMGAN YFGAIESMRE KFVGMVDLIS QKTLFLEET- ----------
                                LEERVRPVLF INKIDRLIKE LRLSPTEIQQ RLVQIVRDVN TLIAYADKEF QKWLLDPMKG
                                VAERIKPVLF VNKVDRFLLE LQLNTEEAYL SFRRAIESVN VIVGTEDKEF GDVTVSPEKG
                                LTERVKPIVI INKVDRVILE LKEEPEEAYQ SFCRSIENVN VLISYKDELL GDVQVSPGEG
                                NKYKVPRIAF VNKMDRMGAN FLKVVNQIKT RFTGVVDLVK MKAIWNDAD- ----------
                                LRENVKPVLF INKVDRLIRE LEVTPEEMQK RLLKVITEVN KLIKMKPEKY N-WKLDVTNG
                                LKERVKPVLF INKVDRLINE LKLNGDEMQK RFIKVITDVN KLITYAPKEF ADWLVNVKNG
                                ---------- ---------- ---------- ---------- ---------- ----------
                                LREGVKPTLF INKVDRLISE LQEGPEEMQQ RLMSVIGDVN ELIRMTDDMI DEWTVSVEDG
                                LREGVKPTLF INKVDRLISE LQEGPEEMQK RLLAVIQDVN DLIRMTEEMI -EWTVSVEEG
                                LREGVKPTLF INKVDRLISE LQEGPEEMQE RLLSVIGDVN ELIRMTEEKI -EWTVSVEDG
                                LREGVKPALF INKVDRLINE LQEGPEEMQK RLVDVISDVN ELIRMTEEK- DYWTVSVEDG
                                IAERIKPVLM MNKMDRALLE LQLEPEELYQ TFQRIVENVN VIISYGEEPM GNIMIDPVLG
                                LEERVRPILF INKVDRLIKE LKYTPQQIQQ RFIEIIKEVN NLIRYADPEF REWLLNPTSG
                                LEELVRPLLF INKVDRLIKE LKLSPQEIQQ RIVQIIKDVN ERILFADPEI AKWLLDPAKG
                                LEERVRPLLF INKIDRLIKE LRLKPDEIKQ RFIEIIKEVN NLIEYADPEF KKWILDPSQG
                                LTERIRPVVF INKVDRAILE LQLDPEEAYQ GFVKTLQNVN VVVAYNDPSM GDVQVSPEKG
                                LEERVRPILF VNKVDRLVKE LKLGPQEMMQ KLMDIIKEVN NLINYAEPDL KEWSINPSLG
                                LEERVRPILF VNKVDRLVKE LKLGPQEMMQ KLMDIIKEVN NLINYAEPEL KEWAINPTLG
                                LKENVRPVLF INKVDRLINE LKLEGDELQN RFLKIIASAN KLIKMAPEEF KKWLARVEDG
                                LRERVKPVLF INKVDRLINE LKLTPEELQS RFIKIINDIN NLIRMAPEEF KDWLVRVEDG
                                LRENVKPILF INKVDRLINE LKIEKKDMPI RLAKVIDHVN KLVRMSPEHY EKWKLDAAKG
                                LKEKVKPVLF INKVDRLINE LKLTPEELQG RFMKIIAEVN KLIEMAPEEF KKWLCDVVTG
                                LKEGVHPVLF INKVDRLINE LKVNPQEMMI RLGKVIDKVN KLIKMNEDLY TNWKLDAMKG
                                LKEGVRPVLF INKVDRLVNE LKVDEQEMQI RLAKVIDKVN KLIKMNEKMY NDWKLDAAKG
                                LKEQVKPVLF INKVDRLINE LQVDSQEMQI RLGKLIDHVN KLIKMNEESY NKWKVSASDG
                                LKERVRPVLF INKVDRLINE LKVTPEEMQK RFTTIITEVN RRIIQLPEPL NKWQVRPEDG
                                LKEGVKPVLF INKVDRLINE LKVDEMEMQI RLGKVIDKVN KLIKMSEEAY KGWKLDAAEG
                                LREGVRPVLF VNKVDRMINE LKVEKKEMAI RLGRVIDNIN KLIRMDEEHY KAWRLDAANG
                                LREHVRPVLF VNKVDRLINE LQVDSQEMQI RLGKVIDHVN KLIKMNPEKF KAWKVDAAAG
                                LKENVRPVLF INKVDRLINE LKLDDAELQN RFVKIIAGVN KLIKMAPEQY KTWQVKIEDG
                                LKEQVVPVLF INKVDRLINE LKVDEMEMQV RLAKVIDKVN KLIKMNEDMY NNWKLDAAKG
                                LKERVKPVLF INKVDRLINE LQVDEMEMQI RLGKVIDKVN KLIKMNEEMY NNWKLDAANG
                                LKENVRPVLF INKVDRLINE LKLDASELQE RFVKIIANAN KLIKMAPEEF RDWQVRVEDG
                                LRENVKPILF INKVDRLINE LKLSPEELQQ RFVKIITDVN KLIRMAPKEF KNWQVRVEDG
                                LREKVKPVLF INKVDRLINE LKLTPEELQN RFMKIITDVN NLIKMAPEEF KDWLVNVMDG
                                LEERVRPVLF INKVDRLIKE LRLTPEKMQE TLAGVVSSFN QLIDYAEPEY KDWKVSIQDA
                                LEERVRPVLF INKVDRLIKE LRLTPEKMQE TLAGVVSSFN QLVEYAEPEY KDWKVSIQDA
                                LEERVKPVLF INKVDRLIKE LRLTPEKMQA QLAEVVSNFN QLIDYAEPEY KEWKVSIQDA
                                LKEKVKPVLF INKVDRLINE LKLNAEEMQK RFVKIITDVN RLITYAPPEF SKWQVNVQAG
                                LGERIKPVLH VNKVDRALLE LQMEVEDIYQ TFARTIESVN VIISYTDKLM GDIQVYPEKG
                                LEEYVRPVLF INKIDRLIKE LRLSPQEIQQ RILTIVKDFN ALIDFAPPEF KDWKIDPGKG
                                LEEYVRPVLF INKIDRLIKE LRLSPQEIQQ RILSIVKDFN ALIDFAPPEF KDWKIDPGKG
                                LREYVKPVLF INKVDRLIRE LKLTPQQMME RFSKIIMDVN RLIQYAPEEY KKWMVRVEDG
                                LEERVRPILF INKVDRLIKE LKYTPQQIMQ RFVEIIKEVN SLIEYGEAPY KDWKIDPKKG
                                KRYQIPRLAF INKMDRTGAN PRRVVEQLRE KFRGVVDLIE MVAYFEGDQ- ----------
                                DKYNVPRMCF VNKMDRMGAD FYRCVEMIKD RFKGIVNLIK MKAVWKDES- ----------
                                LGERIKPVVV INKVDRALLE LQVSKEDLYQ TFARTVESVN VIVSYADEVL GDVQVYPARG
                                LEERVRPVLF INKVDRLIKE LRLSPQEIQQ RFVQIIKEVN QLIAYADKEF KTWQLDPAKG
                                LEERVRPILF INKVDRLIKE LKLSSQEIQK RLIDLIIEVN NLIEYGEPEF KDWKIKPELG
                                LEERVRPILF INKVDRLVKE LKLSPQEMLN RLLDIIRQVN NLIDYGEPEF KEWMINPQAG
                                LEERVRPILF INKVDRLVKE LKLSPQEMLN RLLDIIRQVN NLIDYGEPEF KEWMINPQAG
                                LEERVRPILF INKVDRLVKE LKLSPQEIQK KLIDMIVEIN NLIEYAEPEY KDWKIKPELG
                                ERYQVPRIAF VNKMDRTGAN FFRVCQQIGD RFEGIVDLVR MKAYYKNDL- ----------
                                MQEKIKPVLI VNKIDRSILE LKHDGETMYQ NFIRVIDMVN VIIDYNQEDM GPLLVQPDEG
                                ISERVKPVLM VNKVDRALLE LQLPAEELYQ AFCRAIESVN VIVAYNDEAL GDIQVDPTKG
                                LREYVKPVLF INKVDRLIKE LKLTPQQMQE RFVKVITDVN RLIRYAPPEF KDWLVKVEDG
                                LSEYVRPLLY INKVDRLIKE LRLEPREIQQ RFVEIVKEFN ALIEYADKEF KDWKVDFAKG
                                LREHVKPVLF INKIDRLINE LRLNSDEMQK RFTKIITDVN RLISYAPQQF TKWQVSVQDG
                                LEEYVRPVLF INKIDRLIKE LRLSPQEIMQ RILTIVKEFN SLIDFAPPEF KDWKVDPGKG
                                LEERVRPILF INKIDRLIKE LRLSPNEIQQ RLIQIIKDVN ALIAYADKEF QQWQLDPAKG
                                DKYNVPRIAF MNKMDKVGAD FYMAVETLVT KFQGVIDLIK MKAIWVSED- ----------
                                LSERIKPVVI INKIDRSLLE LNAEPEDMYQ TYTKSIDMVN VIIAYTDEPM GDITVSPAKG
                                MEEMVRPVLF INKIDRLIKE LRLSPNEIQQ RIVEIVKDFN NLIDYADPAF KDWKVDPAKG

                                TVVFGSAKDK WGFTLPIAQK KGINMKNVID AYSSDINELA SQVPIHEALL DAVIKFVPNP
                                NVAFGSAKDQ WGITVPIASK KGINFQQIID AYSDDIAALT KKAPLHEALL DMVVKFVPNP
                                TVAFGSAYHN WAISVPFMKK TGISFKDVFE HLKGESKELA KKAPLHRIVL DMVIQHLPNP
                                MVAFGSAKDK WGISVPQVKK KGITFREIIQ AYKG-VAELS KKMPLHETLL DMVIKFVPNP
                                TVAFSAGLHG WAFTLTNASK FGVVESKIIA TCNDQLWPMQ TWLPASTALL EMMIFHLPSP
                                SAAFGSALYN WAVSVPSQKK TGIGFKEVYE HIEGKVKELA KKSPLYQVVL DMVIRHLPSP
                                ----GTRSDA KEIPEEYKEQ AEELRNSLIE AVELDMDKY- --YPVVQLVL DAVLDYLPAP
                                ---MGADYTV EEIPADLVDE ANEWRDKMLE KVEFDMEKY- --VPMVQTLL DYVCAFLPSP
                                ----GTEIIE KEIPSDLLEE AKSKREIMLD TLDFNMELH- --CPVVQLLL DAVTRFLPSP
                                SVAFGSAKDR WGFNFKMAKK TGINFKDVYD AYSNDIKSLS ERSPLSDAVL GMVVEHHPPP
                                TVAIGSSKDR WGFTVKQAQQ KGIKFSDVID AFREDVEWLR QKTPLHEALL EMVISKHPPP
                                QVAFGSALSK WGLTIPMMQE KGIKFSYIMD AYR--VDELA QEFPLYRTLL TMIIEHIPPP
                                ---KPTDYVE KEIPAELKEK AEEYRTKMIE AVETSMEKY- --VPMVQPLL DAVVAYLPAP
                                SVAIGSAKTG WAFTMKTLEK KNIKPTVVFE KYEGDDRWLR DNLPLDDALL EMIVKHLPNP
                                SVAIGSAKTG WAFTMKTLEK KDIKPIVVFE KYEGDEMWLR ENLPLDDALL EMIVYHLPNP
                                SVTFGSAKDK WAINVDVMKE KGITFKDVID AYEGKVDELV ERAPLADAVL GMVVKHHPPP
                                ---LGAKWEE REIPEDLQEQ CATLRMQLLE ELTVDMEKV- --NPVVQQLL DVIVKWLPSP
                                QVAFGSARDR WGLTIPLVQQ KGIKFSDIVD VYRG-VAELQ KTAPLHEAIL DMVVKHIPNP
                                TVAFGSGLHG WGFTLGRAAK FGVPEDKLTR AIDEDLEKMR KFLPAADAIL SMIVTHLPSP
                                TVAFGSGLHG WAFTLEKSAK FGIDRKRLFN AIEGRYEKMK LWLPAGVTLL EMIVLHLPSP
                                ---QGVTFEY EDIPADMVEL ANEWHQNLIE SAEASMEKY- --ILVVQAML DAVIDYLPSP
                                SVAFGSALYN WAVSVPSMKE TGVGFKEVYE YLSDDWKTLA KKSPLHVVVL DMVVKHLPSP
                                TVAFGSAYHN WALSVPAMAL FKVTFKDIVD LVAGKQKELA KKAPLHKVVL DMVTKNLPNP
                                ---------- ---------- ---------- ---------- ---------- ----------
                                TVAFGSALYR WGVSMPSMQA TGIDFGDIIE LENDNRQELH DRTPLSDVVL DMVCEHFPNP
                                TVGFGSALYK WGVSMPSMQR TGMDFGEIME LEADNRQELH ERTPLSDVVL DMVCEHFPNP
                                TVAFGSALYK WGVSMPSMQR TGMDFGDIID LESDKREELH EQTPLADVVL DMVAEHFPNP
                                TVAFGSALYK WGVSMPSMEE TGISFGDIME LEGGDRQELH ERTPLSDVVL DMVAEHFPNP
                                TVGFGSGLHG WAFTLKQVAK FAAKGEDVFD AINFKTAKLR RWLPAGDALL QMITIHLPSP
                                MVIFGSARDK WGISIPMAQK KGIKFSDIIE AYKG-VEEFA TKAPLHEALL DAVVKFIPNP
                                HVALGSAKDK WGITIPMAQE KGIKFSDIVE AYKGSIEELF HKAPLHETLL DMVVRWVPNP
                                MVAFGSAKDA IGITVPMSRK KGIKIDDIIE AYSGDIEELK KKIPLHEALL DMVVRFVPNP
                                TVAIGSGLQA WAFSLTRAAK FGVDELKIFD AVNEKVDKMM KFLPAAETLL QMIVAHLPSP
                                NVVFGSAKDR WGFSIPMAQK KGINMKHVID AYVSDINELA SQVPINEALL DAVIKFVPNP
                                NVVFGSAKDR WGFSIPMAQK KGINMKHVID AYTTDINELA SQVPINEALL DAVIKFVPNP
                                SVAFGSAYHN WAINVPMMQK TGITFNDIRE ACDDKQKDLA DQVPIHDVLL GMVVDHLPSP
                                SVAFGSAYNN WAISVPFMKK SGITFKDIIK YCEDRQDELA EKAPLHEVVL DMVIKHLPSP
                                TVCFGSALYK WAVSIPSMKA SGIGFNEVYD YCSGNMKDLA LKSPLHSVLL DAVVHHLPNP
                                KVAFGSAYNN WAISVPYMQR SGISFKDIID YCQEKQGELA DRAPLHEVIL DMAITHLPNP
                                NVAFGSALYN WAISIPYMKK SGVTLQTVID KCEGDSKYLA KASPLHAVLL DMVVTFLPNP
                                TVAFGSALYN WAVSVPFMKS SGVSFKDVFE KCAGDMKWLS KNSPLHAVLL DMVVKHLPNP
                                TVAFGSALYN WAISVPMMDK TNIGFADVYN YCQERQTDLA QKCPLYEAVN DMVIRHLPNP
                                SVAFGSAFHN WAVNVPYMKK TGINFKDVYE YCNNDQKTLA KKSPVHEILL SMAIEHVPNP
                                TVAFGSALYN WAVSVPFMKK SGVSFKDVYE KCAEDMKWLA KSSPLCAVVL DMVVRHLPDP
                                SVAFGSALYN WAISVPQMKR TGIGFDQVYD YCSDRMKELS QKCPLYVAVN DMIIRFLPSP
                                TVAFGSALYN WAISVPMMKK TGVSFKDVYD YCAGDMKSLA EKCPLHEAVL DMVIHFLPNP
                                TVAFGSAYHN WAINVPEMLK TNITFKDIIQ YCEDNQKELA QKIKIEEVIL GMVVEHLPSP
                                TVAFGSALYN WAVSAPFMQK SGVSFKDVYN KCEGDMKSLA KSSPLHAVLL DMVVKHLPDP
                                TVAFGSALYN WAISVPYMKK SGISFKEVYE HCKGEMKELG KKSPLCEVVL DMVVSFLPNP
                                SVAFGSAYHN WAINVPIMQE TGINFNDIYK YCEDNQKELA QKVPLHQVLL GMVVEHLPSP
                                SVAFGSAYYK WAINVPMMKK TGINFNDIIR YCEGKQDELA KKVPLHKVVL EMVVKHLPSP
                                SVAFGSAYNN WAISVPFMQK SGITFKDIIE YCQDKQKELA EKAPLHEVVL DMVIKHLPNP
                                SVTFGSAKDK WAFNVDIMKE KGITFKDVID AYNEKVEDLV ARAPLADAVL GMVVKHVPPP
                                SVTFGSAKDK WAFNVDIMKE KGITFKDVID AYNEKVDDLV ARAPLADAVL GMVVKHIPPP
                                SVTFGSAKDR WAINVDLMKE RGITFKDVID AYNEKVADLV EKAPLADAVL GMVVKHHPAP
                                TVAFGSAYNN WALSVPAMNI FKISFKEIYD YVTGRQKELA KKAPLHKVVL DMVIKNLPNP
                                TVSFGSGLQG WAFTLETSKK FGIEKKKLCQ SINDDYTKMQ LWLPAGDTLL EMIVTHLPSP
                                QMALGSALHK WGITIPMAQK AGIKFSNIVD AYK--VDQLA QEFPLYKTIL SMIIEHIPPP
                                QMAMGSALHK WGITIPMAQK AGIKFSNIVD AYK--VDKLA EEFPLYKTLL TMIIEHVPPP
                                SVAFGSAYYN WALSVPFMQR TGVKFNEIID LTKGDNKTLR QRAPLHVVVL DMVVRHLPSP
                                NVAFGSARDK WGFTVPMAEK KGIKFSDVIE AYKG-VEEFA AKAPLHEALL DMVVKFIPDP
                                ----GEKVVT GEIPADLKDE AEEARVAMLD SLNYSMELL- --TPVVQPLL NAVTQYLPSP
                                ---LGAEYFE EDIPADMQDK AAEYRARLLD MVELDMEQY- --YPIVQPLL DAIVDFLPSP
                                TVAFGSGLHG WAFTIRQAKK FGVDKAKLFT AINFKIPVLR KFLPAADALL EMIVLHLPSP
                                QVAFGSARDR WGFTVPMAKQ KGIKFSDIVD LYKG-LPELQ KLAPLHEAVL DMVVKFIPNP
                                NVVFGSAKDK WGFSVPMAGK RGVKFSDVVN AYSGDIEELA SKVPIHEALL DAVIKFVPNP
                                NVIFGSAKDK WGFSLPMAQK KGINMKNVID AYASDLEELA AQAPINEALL DAAIKFVPNP
                                NVIFGSAKDK WGFSLPMAQK KGINMKNVID AYASDLEELA AQAPINEALL DAAIKFVPNP
                                NVVFGSAKDK WGFSVPIAQK KGVKFSDVVN AYSGDVEELA NRVPIHEALL ETVIKFVPNP
                                ----GTDIQE VPIPDSVKDK TEEYRLRLVE SVEADMEKY- --VPVVQLLL DAVVDYLPSP
                                SVAFGSGKEC WAFTLTKAKK FGIDKNKLAN AVDNDMDKMS KWLNAADTIL EMMVIHLPSP
                                SVAFGSGLHQ WAFTLKRGAK FNVPEDKLFE AIAEKVEKMQ KWLPAGDTVL EMIVLHLPSP
                                SVAFGSAYYN WALSVPYMKK TGVSFKDIID LTAGDLKTLR KKAPLHVVVL DMVVKHLPNP
                                QVAFGSALHK WGLTVPIATQ KGVKFDYIID AYRDEKDKLA EEFPLYVALL DMVVEHIPNP
                                RVAFGSAYNN WAISIPAMAE TKITFKDIVE YVNGKQKELA QKNQLHKIIL NMVIRHLPDP
                                QVALGSALHK WGITIPMAQK TGLKFSNIVD AYK--VDKLA ADYPLYKTLL SMIIEHIPPP
                                QVAFGSARDR WGFTIPMAQQ RGIKFSDVVD VYRG-VPELQ KAAPLHEAVL DMVVKFVPNP
                                ----GSVYEE RDIPEELREE AEMRREEMLE KIELDLEKY- --VPVIQPLL DAVIDYLPSP
                                TVAFGSGLHS FGFTVTKAAR FGVPVQKLSR AINGEYTDMR RWIPMSEALL EMIVLHLPSP
                                QVALGSALHK WGVTIPQAAK AGLKFSNIVD AYK--VDELA QEFPLYKAIL NMIVEHVPPP

                                RDAQKYRIPK IWKGDMDNDL VKSMLNADPN GPIVMMINDM KVDPHAGLVA TGRVFSGTLR
                                KEAQKYRIPK IWKGDLNSDL GKAMLEADPN GPVVFYVNAI HVEK-AGLVA TGRVFSGTLE
                                REAQAYRIPK IWKGDINTPL GQAMIKCDPK GPVGMMITKI VMDPHAGEVA VGRLFSGTLR
                                REAQRYRIPK IWKGDINSEI GQAMLNADPD GPLVFFINDV RIEK-AGLVA TGRVFSGTLR
                                HTAQRYRVEN LYEGPLDDQY ANAIRNCDPN GPLMLYVSKM IPASDKGRFA FGRVFAGKVS
                                IEAQKERIAV IWKGDINSEV GKAMVNCDPK GPVALMITKI VVEPQAGEIA VGRLYSGTIR
                                TDVAAIKGTR PD----TNE- -EIERHSSDE EPFSALAFKV MTDPYVGKLT FFRVYSGTLD
                                LDTENVIGTN PN----TGA- -EEDRKPSDD EKTSALAFKI ATDPYVGRLT FFRVYSGKIE
                                HDIKNTALDL ------NNNE KEIDLKIDNE LPTVALAFKL -EDGQYGQLT YVRIYQGILK
                                HVAQRYRIPK IWPGDLNSDI GKALLACDEK GPALMMVTTI NVDPQAGRVA TGRLYSGTIK
                                HVAQKYRISK IWKGDLESEV GRAMLDCDEN GPTVMAVTDV RVDPQAGVVA TGRLFSGTIS
                                DVAQKYRVPK LWKGDLNSPV GKALLDADPN GPLVIAISKI NKDPHAGLIA TGRVFSGTIR
                                DEVANIKG-E YE----DGT- -EVSVKSTDD GEFAGLAFKI MTDPFVGQLT FVRVYRGCLE
                                KEAQKYKIPR IWSGNLDSLE GTALLDCDPK GPLLGMITKI FIDPKSKRTL IGRVFSGTIK
                                KEAQKYKIPR IWKGDLNTTE GKALLECDRD GPLLGMITKI FVDPKSKRTL IGRVFSGTVK
                                HVAQKYRIPK IWHGDLESDI GKALLACKDD GPTIMMVVNM VLDKAAGSVA IGRLFSGTIR
                                LDRGNVRGIN LK----TGE- -EVSLKPSKD GPLAALAFKI MTDPYVGRIT FIRIYSGTLK
                                REAQRYRIPK IWHGDPNHEI VKYLMEADPN GPLVMLINDI RVDPHAGLVA TGRIYSGTLR
                                LVAQKYRCAN LYEGPMDDEC AVAIQKCDPN GPLMMYVSKM VPTSDKGRYA FGRVFSGIIR
                                VVAQKYRTSN LYTGPMDDEA AKAMANCDEK GPLMMYVSKM IPTNDKGRYA FGRVFSGTIR
                                VDVPAING-I LD----DGKD TPAERHASDD EPFSALAFKI ATDPFVGNLT FFRVYSGVVN
                                IEAQKERIRT IWKGDINSKV GQAMLNCDPK GPVALMITKI VADPHAGEIA VGRLFSGTLK
                                AVAQKYRIPQ IWHGDLDSEI GKAMEKCDDN GPVSMMITKI LIDPHAGEIA VGRVFSGIIR
                                ---------- ---------- ---------- ---------- ---------- ----------
                                LNAQPRRVPR IWRGDDESEL AEGMRLVDPD GEVVFMVTDI SMDPHAGEIA TGRLFSGTLE
                                VDAQPMRVPR IWRGDAESQL ADDMRLVNED GEVVLMVTDI GVDPHAGEIA AGRVFSGTLE
                                IDAQPRRIPT VWRGDADSEI AESMRLVDED GEVVLMVTDI GVDPHAGEIA AGRVFSGTLE
                                LDAQPRRIPT VWRGDSESDL ARQMREVDDD GEVVFMATDI SMDPHAGEIA TGRLFSGTIR
                                VTAQKYRCEL LYEGPPDDEA AMGIKSCDPK GPLMMYISKM VPTSDKGRYA FGRVFSGLVS
                                RDAQRYRIPK IWRGDINSEV GKAMLEADPN GPLVYAISFM RVDPKRRLVA TGRIFSGTLR
                                REAQKYRVPR LWKGDINSEL GKAMLNCDPE GPLVVFINDM RLDPHTKRVA TGRVWAGTAT
                                KEAQMYRIPK IWKGDISTDL GKALMEVDPD GPLVFFVCDM RWDPHAGFVA TGRIFSGTLY
                                KKAQAYRAEM LYSGEAEDKY FMGIKNCDPA APLMLYISKM VPTADRGRFA FGRIFSGKVR
                                VEAQKYRIPK IWKGDLDNEL AKAMLAADPN GPVVMMITDM KVDPHAGLVA TGRVFSGTIK
                                VDAQKYRIPK IWKGDLDNEL AKSMLNADPN GPVVMMITDM KVDPHAGLVA TGRVFSGTIR
                                DVSQRYRVPS IWNGDIESVE GQGMINTDPD SPLAVMITNV SIDKHAGEIA TGRVYGGTIE
                                PEAQKYRIPH LWKGDLNSEA GKAMLNCDPN GPLAGVITKI IVDKHAGAVS VCRLFSGRIK
                                LEAQKRRIPV IWRGDKESKV GKDLMTANPN EEIVFMVTKI LTDPHAGEVA VGRLFAGTLA
                                LQAQKYRIPN IWKGDSESTI GKSMVACDPN GPLAGVVTKI IVDKHAGAIS ACRLFSGRIK
                                LQAQGKRCHI IWHGDVESPI GKAMYACDSN GPVAMMITDI SFDKHAGEVA TGRLFSGTLS
                                LQAQDRRIHI IWHGDYNTPE GKAMVACDPN GPVCMMVTDI SFDPHAGEVA TGRLFSGTLR
                                ITAQPYRVST IWHGDIESDV GEQMTKAKEN GDLAFMVTDI RLDPHAGEVA TGRLFSGTFK
                                LDAQKIRIPV IWKGDMESDV GKSMMHCDAS GPVALMVTKI IVDPHAGEVA MGRLFSGTLT
                                LDAQKRRVPI IWHGDKNTVE GKSMLTCDPN GPACLMVTDI SFDPHAGEVA TGRLFSGTLK
                                LEAQKNRIRV IWKGDWNSPV GKAMTACDPN GPVAFMVTKI KVDPHAGEVA TGRLFSGTLV
                                IEAQKGRVKV IWHGDENTEI GKAMTHANAE GDLAFMVTDI SVDPHAGEVA TGRLFSGSLT
                                KVAQEYRVPK IWSGDIESVE GQGMIATDST SPLAVMVTDV SIDKHAGEIA TGRVYGGSIE
                                FDAQKRRINV IWHGDKESVE GKSMLTADPN GPIAMMVTDI SFDPHAGEVA TGRLFSGTLR
                                KEAQPRRIGV IWHGDVNSPE GKGMITCDPN APSCLMVTDI SFDPHAGEVA TGRLFSGKLS
                                AESQAYRVPI IWSGDLESEE GQAMLKTDPE GPLAVMVTDV SIDKHAGEVA TGRVYGGAIE
                                KEAQKYRVPK IWSGDIESEE GQAMLNTDPE GPLAIMVTDV RIDKHAGEIA TGRIYSGTIK
                                VEAQKYRIPN IWKGDLNSEI GKAMLNCDPN GPLAGVITKI IMDKHAGPVS ACRLFSGRLR
                                HVAQKYRIPQ IWKGDLESDI GKALLACSDD GPTIMMVVNM VLDPAAGPVA IGRLFSGTIK
                                HVAQKYRIPQ IWKGDLDSDI GKALLACSDD GPTIMMVVNM VLDPAAGPVA IGRLFSGTIK
                                AEAVKYRIPQ IWKGDLDSDV GKALLSCSDD GPTIMMIVNM VLDPAAGPVA IGRLFSGTIK
                                REAQKYRIPQ IWKGDLDSEI GKAMLSCDDN GPVSMMVTKI IIDPHAGEIA VGRLFSGIIR
                                ADAQKYRVEN LYEGPMDDEA ANAIRNCDPN GPLMMYISKM VPTSDKGRYA FGRVFSGTVA
                                NVAQKYRIPR LWRGELNSEV GKALLEADPN GPTVIAVSKV NKDPHAGLIA TGRVFSGTIR
                                NVAQKYRIPR LWRGDLNSEV GKALLEADPN GPTVIAVSKV NKDPHAGLIA TGRVFSGTIR
                                IEAQKYRIPH LWQGDINSKI GQAMLNCDPK GKMVMVITKI IIDKHAGEVA TGRVWSGTVR
                                RTAQRYRIPK IWRGDMNSEI AKAMMEADPN APVVFVVADM RLDPKRRLVA TGRIFAGTLR
                                LDREIYGRDP ------SDEE KKIELSPDPD KPFVGMAFKI VEDPF-GQLT FMRIYQGTIK
                                IDIGIVKGIE VS----TSE- -EKDFPISIV EPFSALAFKI MNDPFVGSLT FIRIYSGKIT
                                VTAQAYRAEQ LYEGPADDAN CIAIKNCDPK ADLMLYVSKM VPTSDKGRYA FGRVFAGTVK
                                REAQKYRLPK IWHGDLNSEI GKAMLETDPN GPLVMLVNDV RIDPHAGLVA TGRVFSGTLR
                                RDSQKYRIPK IWKGDLDSEI AKAMINADPN GPIVMMINDM KVDPHAGLVA TGRVFSGTLR
                                IEAQKYRIPK IWKGDLDNEL AKAMLNADPN GPIVFMITDM KVDPHAGLVA TGRVFSGTLR
                                IEAQKYRIPK IWKGDLDNEL AKAMLNADPN GPIVFMITDM KVDPHAGLVA TGRVFSGTLR
                                RDAQKYRIPK IWKGDLDSDI AKAMINADPN GPIVLMISDM KVDPHAGLVA TGRVFSGTLR
                                LEVPAIEG-H LP----DGE- -VATRPAEDK APLSALAFKV MADPF-GRLT FVRVYSGVLE
                                RKAQQYRTSY LYEGPQDDDI AKAMKACDPK GPLMMYVSKM VPTADKGRVA FGRVFSGTIA
                                FKAQQYRVDT LYNGPLDDAT ATAIRTCDEG APLCMYISKM VPTSDKGRYG FGRVFSGTIA
                                LEAQKYRIPH LWRGDINSDV GQAMMNCDPK GPMTMVVTKI ILDKHAGEVA TGRVWSGTVK
                                REAQKYRVPK LWKGDLNSEI GKAMLECDPD GPTVVAVSKI TVDPHAGHVA TGRVFSGTVT
                                KTAQSYRIKQ IWKGDLDSEI GKAMINCDYK GPVAMMVTKI IIDPHAGEIA IGRLFSGTVK
                                NVAQKYRIPR LWRGDLNSDV GKALLEADPN GPTVIAVSKV NVDPHAGLIT TGRVFSGTIR
                                RDAQKYRIPK IWHGDVNSEL AKYMMDADPN GPLIMLVNDV RVDPHAGLVA TGRVYSGTVR
                                LDLPPVKGWR VS----DGE- -VVYRKPDEN EPFTALVFKV QVDPYIGKLV YFRVYSGRLE
                                VKAQAYRAET LYTGPLDDAC AKAIRACDPN GPLMLYVSKM VPTTDKGRYA FGRVFSGTVA
                                NVAQKYRIPK IWRGDINSPL GKALLEADPD GPTVIAVSKM NKDPHAGLIA TGRVFSGTIR

                                SGEEVWLVNA QKILQVSIYM GQLRELADEI PAGNIAAVLG LDKARAGETL VDINSFESLH
                                PGKELYVVSQ GRVLQVSLYM GPFRELTQRV TAGNIAAIMG IDNLRAGETL VESSPFEQLH
                                RGQELYIVGM YRIQQLSMMV GPDRIPVDEL DAGNIPAIIG LKDAIAGSTV SSIPPFEPMK
                                SGEEVYLLNA SRLLQVSIYM GPFREVTKEI PAGNIGAVMG FEDVRAGETV VSLEPFESLR
                                TGMKVRIMGP KSVQRTVIWM GKRQETVEDV PCGNTVAMVG LDQFITKNTL TNEKPIRAMK
                                PGMELYIVDR NRIQTVGLYM GPRRVEVDEI PAGNIVAVIG LKDAVAGSTC TTVEPFESIK
                                SGSYVKNSTK ERVGRILQMH ANSREEISTV YAGDIAAAVG LKDTTTGDTL CDEKILESM-
                                AGSYIYNSRS ERVSRLFQMH SNKQNPVEVI GAGDIGAGVG FKDIHTGDTL CDETVLESM-
                                KGQELINSRT FKVGRLIRMH ANNTEDIEFG GSGDIVALFG I-ECASGDTF CDPSSMTSM-
                                DGDEVYLIDA GRVQSVNIYM GNTREIVSVL PAGNIPALLG LDYAIAGETI STVKAFESIK
                                EGDSVIIVGR GRVQQVGVYM GPSREIVGSI PAGNIPAVLG LADVRAGDTI GTV-PFESLK
                                EGDEVYIIGQ KKVLQTYLYM GPNRIIVPEV TAGNIVALMG VDEARAGDTL VATDPFEKMR
                                SGSYAYNSTK ERIGRLLKMH SNKREEIKVL YAGEIGAVVG LKDTLTGDTL ASEKILERM-
                                SGQEIQLVNM AKVKRLGVQE ITDILDMDEV PAGNLFSVFG FI-CPSGETF VTPSGFEAIE
                                SGQSIRLVGM VTVKRLGVQE ITDILPMNEV PAGNLFSVFG FI-CPSGESF VEVSAFEAIE
                                DGQTVNIIDA GRVQSVNFFM GNQREQVGEL GAGNIPALIG LADSRAGNTL SSIAVFEGVS
                                KGSAILNSTK ERISRLLEMH ANERTDRDEF TVGDIGACVG LKFSVTGDTL CDENVLERI-
                                PGEEVWLVNA QRVLQVSLYM GPYRELADEI TAGNIAAALG LEKARSGETV VSMDPFEKLK
                                TGQKVRIMGV KSIQRTVLMM GRKTEQIEDC PCGNIVGLVG VDQFLVKSTI TTSENIRVMK
                                TGGKARICGP KNIQRTMLMM GRYTDPIDEC PCGNVIGLVG VDQYLLKSTI TDSDIIKDMK
                                SGDTVLNSVK ERFGRIVQMH ANKREEIKEV RAGDIAAAIG LKDVTTGDTL CDPDILERM-
                                PGMDLYIIDR NRVQTVGLFM GPKRVEVEEV PAGNIVAVVG LRDAAAGSTC TSVEPFESIQ
                                KGSELYVTGA SKVQLLSMMV GPDRISIDEI AAGNIAAVVG LKGAIAGSTV SSLQDFEPMS
                                ---------- ---------- ---------- ---------- ---------- ----------
                                KGQELYVSGT NRIQNVGLFM GGEREEVERV PAGNIAAVTG LRDAIAGSTV SGV-PFESIE
                                KGQELYVSGT NRIQSVGIYM GGEREEVDRV PAGNIAAVTG LKDAIAGSTV SSE-PFESIE
                                KGQELYVSGT NRVQSVGIYM GGEREEVDEV PAGNIAAVTG LKDAIAGSTV SNE-PFESID
                                KGQELYVSGT NRVQSVGVFM GGEREELDRV PAGNIAAVTG LRDAIAGSTV SSV-PFESIE
                                TGLKVRIMGP KPIQRTILMM GRYVEPIEDV PCGNIVGLVG VDQFLVKTTI TTFENMRVMK
                                QGEEVWLINA AKVLQVSIYM GPDREVVDEI PAGNIGAALG LEDARAGETA VAVEPFEQLK
                                AGKEVWLVNA GKILQVSIYM GPDREIVDYV TAGNIVAMLG LDDARAGETL VDIDPFEQLH
                                SGQEVYLVNS QKVLQVGLYM GPYREVVDRI PAGNIAAVLG PDLARSGETI VDLDPFERMR
                                SGQKVRIMGN KPVQRSVLMM GRYQEAVEDM PCGNVVGLVG VDKYIVKSTI TDDEPLRDMK
                                PGSEVWLVNA QKVLQVSIYM GQFRELADEI PAGNIAAVLG LERARSGETL IDVDSFEKLH
                                PGSEVWLVNA QKVLQVSIYM GQFRELADEI PAGNIAAVLG LERARSGETL IDIDSFEKLH
                                KGTEIFFVGS ARTQQVGVYM GPERINTDKV PAGNIVAITG ARNAMAGETV TNYTPFEGIE
                                QGDEVYMVNN AKIQQVSVFM GPERIPVDSI SAGNICALVG LKEASAGETI CSPKPFEAIT
                                RGQELYISGT NRVQSVAISM GADRVEVEKI PAGNIAAVTG LRDAIVGSTG STVRPFEAIK
                                QGDDLYLVGS ARAQQVSIFM GAERVQVPSI SAGNICALTG LREATAGETV CSPEGFESLT
                                RGQEVFISGT NRLQGVGIFM GPTRVEVDKI VAGNIAAVTG LSDAIVGSTV TSLKPFESLK
                                RGTECYIIGA NRLAQVGIFM GAERIEVEAL PAGNIAAVTG LKDAIVGSTV TSLIPFESLK
                                RGMEVNISGS NRVQQVGIYM GSERVEVERI PAGNIAAVTG LKDAIVGSTV TTKDPFESIK
                                RGQELWVSGM QRSQTVSLSV GADRIPIDHM ECGNIVAVAG LKDAMAGSTV SSEKPFEKIS
                                RGTECYVMGT NRLTQVGIFM GAERIEVEAL PAGNIAAVTG LKDAIVGSTV TTLQPFESLK
                                RGMELHISGV NRIQQTGIMM GAERIEVERI PAGNIAAVTG LRDAIVGSTV SSDPPFEIIK
                                RGMEVFTSGS SRVQQVGIFM GPERLEVDKI PAGNIAAVTG LKEAIVGSTV TTLDPFESIR
                                KGSEIFFVGS ARTQQVGVYM GPERINTDSV PAGNIVAITG ARGAIAGETI TDAHPFESLE
                                RGTELYIIGS NRVQQVGIFM GPTRVEVEEL PAGNIAAVTG LKDAIVGSTV TNLRPFEALT
                                RGNEMYVMGT NRLQQVGIFM GPTRVEVPEL YAGNIAAVTG LKDAIVGSTV SSLMPFESLE
                                KGSEVFLVGS ARVQQVGVYM GPERVNTDKV PAGNIVAITG AKNAVAGETI CDTRAFEGLE
                                KGKEVYLVSS SRVQQVGVYM GPERLNTEEV PAGNIVAITG VKNALAGETI CDSRAFESLE
                                QGDEIYLVTS ARAQQVSVFM GPERIQVDSV SAGNICAITG LKEATAGETI CSPNPFEAIT
                                DGQTVNIIDA GRVQSVNFFM GNQREQVGEL GAGNIPALLG LTEARAGNTI SSIKMFEGVK
                                DGQTINIIDA GRVQSVNFFM GNQREQVGEL GAGNIPALLG LTEARAGNTI SSVKMFEGVK
                                DGQTIQIIDE GRVQSVNFFM GNQREQVGEL GAGNIPALLG LTEARAGNTL STVKMFEGVK
                                KGSELYVSGA TKVQVLSMMV GPDRIPIDEI AAGNIVAIIG LKGAIAGSTV SSLSPFEPMT
                                TGQKVRIQGP KNIQRTVLMM GRYTEQVQDV PCGNTCCLVG VDQYIVKSTI TTFKNIADMK
                                EGDEVYIIGR KKVLQTYIYM GPSRIIVPYM PAGNIVALMG VDEARAGDTL VDPEPFEKMR
                                EGDEIYIIGR KKVLQTYIYM GPTRIIVPYM PAGNIVALMG VDEARAGDTL VTPDPFERMR
                                SGQEVYLINS GRIQQVGIYM GPERINMEAV PAGNIVAVTG LRDAMAGETV AE-EPFEALH
                                PGVEVWLVNA QRILQVSIYM GPDREVVDEI PAGNIAAALG LDEARAGETV VDLDPFERLR
                                KGEAYTNQRS ERFSRIVRMH SEKRDEIDEA GPGDIIAVMG I-DCASGDTY CSERTLESM-
                                SGATVINTVK EKIGRMLLMH ANNREDIKEA SAGDIVALAG LKDTSTGDTL SDIDVLERM-
                                SGQKVRIQGP KAIQRVVLMM GRFVEPIDDC PAGNIIGLVG IDQFLLKTTL TTSENMKVMK
                                AGEEVWLVNA QKVLQVSLYM GPYRELADEI VAGNIAAVLG LDKARAGETV VAVDPFEKLR
                                AGEEVWLVNA QRILQVSLYM GAIRELAEEI PVGNIAAALG MDAARSGETG VDIDSFEKLH
                                SGEELWLVNA QRILQVSLYM GPTRELAEEI PAGNIAAVLG LDRARSGETA ISVNSFERLH
                                SGEELWLVNA QRILQVSLYM GPTRELAEEI PAGNIAAVLG LDRARSGETA ISVNSFERLH
                                AGEEIWLVNA QRVLQVSLYM GPTRELAEEI PAGNIAAALG LDQARSGETA VDIDSFESLH
                                KGSYVLNSTK ERISRLIILK ADDRIEVDQL NAGDLGAVLG LKDTLTGDTL CDDQILESL-
                                TSQKVRILGP KTLQRTLIMQ GRTTEYIPDV PCGNTVGLVG VDQFILKTTI TDHPTIRSMK
                                TGQKVRILGP KNIQRTVIMM GRYTEQVADV PAGNTCALVG VDQYLLKTTI VTEETIKSMK
                                TGQEVYLINS ARIQQVGIYM GPERINMEAV PAGNIVAVTG LRDAMAGETV SV-QPFEALH
                                EGQEVYLLNA AKVLQVGLYM GPYREKTEQI SAGNIVAMLG LDKARAGETV VDIDPFEHLA
                                KGTDLYISGA GKVQTLAMMV GPDRIPVDEI TAGNIAAIVG LKGAIAGATV SSLEPFEPMI
                                EGDEVYIIGA RKVLQTYIYM GPSRIVVPYM PAGNIVALLG TDDARAGDTI VAASPFERMK
                                AGEEVWLVNA QKVLQVSLYM GLYRELADEI TAGNIAAVLG IDKARSGETL VSMDPFEKLR
                                KGSYVYNSTK ERISRIVFMH ADKREEVDYV RPGDIAAGVG LKVSQTGDTL CDEKILEKI-
                                TGQRVRVMGA TNIQRTVLMM GRKVENLQDC PCGNTIGLVG IDQYLVKSTI SDHDPIKAMK
                                EGDEVYLINA KRVLQTYLYM GPNRIVIPEV PAGNIVALLG VDDARAGETI VAADPFERMK

                                YVSEPVVTIA VEPKNPKDLT KMIDALRKLT IEDPNLVVKI NEETGEYLLS GMGFLHLEVS
                                YIAEPVVTIA IEPAKVQDLP KLVDSLRKLT IEDPNLVAKI NEETGEYLLS GMGQLHLEIA
                                HYSEPVVTVA IEAKHTKDLP RLIEVLRTIS KADPSLKIEI NQETGEHLLS GMGELHLEVT
                                YVSEPVVTIA VEPVKIQDLP KMIEALRKLT IEDPNLVVKI NEETGEYLLS GMGPLHLEIA
                                FSVSPVVRVA VQCKVASDLP KLVEGLKRLA KSDPMVVC-T MEESGEHIVA GAGELHLEIC
                                HYSEPVVTMA IEAKNPRDLP KLIEVLRKLA KEDPTLHITL NEETGEHLIS GMGELHLEVK
                                EFPEPVIDVA IEPKSKADQD KMGIALAKLA EEDPTFRTQT NPETGQTIIS GMGELHLDII
                                DFPEPVIGIA VEPKTQKDMD KLSNGLAKLA EEDPTFTVKT DEQTGQTVIS GMGELHLDII
                                FIPDPVISLS VKPKDKKSAD NMAKALGRFT KEDPTFKTYV DIESNETIIQ GMGELHLEVY
                                YVSEPVVTIA VEPKHPKDLP KLVEGLRTIT VEDPNLIVKI NEETGETLMA GMGVLHLEIA
                                YVSEPVVTIS VEPKYSRDLP KLVEFLNKLT IEDPTLVTVV RPETGEYLIS GMGTLHLEIA
                                YVSEPVVTVA IEPKNPNDLA KLVEGLRDLV IEDPTLSLKI DEETGQILLS GVGTLHLEIA
                                DFPDPVISVA VEPKTKADQE KMSIALNKLA QEDPSFRVST DEESGQTIIS GMGELHLEII
                                YVSEPVVSRS IKPIDPQEIA KLGEVVSKWI MADPTARFIH DKESGEYRLD GIDPLQIEIL
                                YVSEPVVSRS IKPVDPQEIA KLGEVVSKWI MADPTARFTH DKESGEYRLD GIDPLQIEIL
                                YVSEPVVQIA VEPKHPKDLP RLVEVLKQLT IEDPNLVVKI DEESGETIVS GMGVLHLDVA
                                EAPEPVIDMA IEPKSKGDRE KLAQALSALS EEDPTFRVST NEETGQTIIS GMGELHLDIL
                                MITESVVTVA IEPKNPQQTT KLIDALYKLH LEDPSLIVKI NEETGEYLLS GVGTLHIEIA
                                FSVSPVVRVA VEPKNPSDLP KLVEGLKRLA KSDPCVLC-Y SEESGEHIVA GAGELHLEIC
                                FSVSPVVRVA VETKNPSDLP KLVEGMKRLS RSDPLCLC-Y TEESGEHIVA GAGELHLEVC
                                EFPEPVISIA VEPKTKADQE KMGLALGRLA KEDPSFRVWT DEESNQTIIA GMGELHLDII
                                HFSEPVVTMA IEAKNPRDLP KLIEVLRKLA KEDPTLQVTL NEETGEHLIS GMGELHLEVK
                                HYSDPVVTLA IEAKHTADLP KLIDVLRSVS KADPSIQVDI NQETGEHLIS GMGELHLEIT
                                ---------- ---------- ---------- ---------- ---------- ----------
                                HISEPVITKS VEAKSMDDLP KLIETLRQVS KEDPTIQITI NEDTGEHLIS GQGELHLEVI
                                HISEPVITKS VEAQNMDDLP KLIETLQQVA KEDPTIQVEI NEDTGEHLIS GQGELHLEVI
                                HISEPVITKS IEAQNMDDLP KLIETLRQVS KEDPTISIEI NEDTGEHLIS GQGELHLEVQ
                                HISEPVITKS VEAERMDDLP KLIQTLQQVA KEDPTIRIEI NEDTGEHLIS GQGELHLEVI
                                FSVSPVVRVA VEAKNPADLP KLVEGLKRLA KSDPMVQC-I IEESGEHIIA GAGELHLEIC
                                YVSEPVVTVA IEPKDPKDLP KLIDALYKLS IEDPTLQVKI NQETGEYLLS GMGPLHIEIA
                                YVSEPVVTVA IEPKNPRDLP KLIEALRTLS IEDPNLKVTI NQETGEYLLS GMGMLHIEIA
                                YISEPVVTMA IEPKKTTDLT KLMDALKKMS IEDPNLIVKI NEETGEYLVS GMGHLHLEIV
                                YSVSPVVRVA VEAKNPSDLP KLVEGLKRLA KSDPLVVC-S IEESGEHIVA GAGELHLEIC
                                YVSEPVVTIA VEPKNPKDLT KMIDALRKLS IEDPNLVVKI NEETGEYLLS GMGFLHVEVS
                                YVSEPVVTIA VEPKNPKDLT KMIDALRKLS IEDPNLVVKI NEETGEYLLS GMGFLHVEVS
                                HISEPVVTVA VEAKNTKDLP KLIEVLRQVG KEDPTVRVEI NEETGEHLIS GMGELHLEII
                                HISEPVITVA IEAKNTKDLP KLIEVLRQVA REDPTVKVEI NEETGEHLLS GMGELHIEII
                                HVSEPVMTVA VEAKNMKDLP KLVEALRQVA KEDPTVKVEI NEETGEHLIS GMGELHLEIV
                                HTSEPVITVA IEAKNTKDLP KLIEILRQIA REDNTVRVEI NEETGEHLIS GMGELHIEVI
                                HYSEPVMTVA VEAKNMKDLP KLIEVLHQVG KEDPTVRINI NEETGEHLIA GMGELHLEVV
                                HYSEPVMTVA VEAKSMKDLP KLVEVLRQIA KEDPTVQVSI NEETGEHLIS GMGELHLEII
                                HVSEPVVTVA VEAKHMKDLP KLVEVLRQVN KEDPTLNVTL NEETGEHLLS GMGELHLEVI
                                HYTEPVVTVA LEAKHMKDLP KLVEVLRTVA KADPSIQVEI NNETGEHLMS GMGELHLEIT
                                HYSEPVMTVA VEAKNMKDLP KLVTVLRQVA KEDPTVNVTI NEETGEHLIS GMGELHLEII
                                HVSEPVMTVA VEAKNMRDLP KLIEVLRQTA KEDPTLQITI NEETGEHLMA GMGELHLEIV
                                HVSEPVVTVA VEAKHTKDLP KLIEVLRQVA KEDPTLQITL DEETGEHLMA GMGELHLEVI
                                HISEPVVTVA VEAKNTKDLP KLIEVLRQVG KEDPTLRVEI NEETGEHLIA GMGELHLEVI
                                HYSEPVMTVA VEAKNMKDLP KLVEVLRQVA KEDPTLVITI NEETGEHLIS GMGELHLEII
                                HYSEPVVTVA VEAKNMKDLP KLVDVLRQVA KEDPTLRVNI NEETGEHLIS GMGELHLEII
                                HISEPVVTVA VEAKNTKDLP KLIEVLRQVG KEDPTVRVEI NEETGEHLIS GMGELHLEII
                                HISEPVVTVA VEAKNTKDLP KLIEVLRQMA KEDPTISVEI NEETGEHLVS GMGELHLEVI
                                HVSEPVITVA IEPKNNKDLP KLIEVLRQIA REDNTVKVEI NEETGEYLIS GMGELHIEVI
                                YVSEPVVQVA IEPKHPKDLP KLVEVLKQLT IEDPNLVVKI DEESGETLVA GMGVLHLDVA
                                YVSEPVVQIA IEPKHPKDLP KLVEVLKQLT IEDPNLVVKI DEESGETLVA GMGVLHLDVA
                                YVSEPVVQVA IEPKHPKDLP KLVEVLKQLT IEDPNLVVKI DEESGETIVA GMGVLHLDVA
                                HYTDPVVTLA IEAKHTADLP KLIDVLRTIS KADPSIQVDI NQETGEHLIS GMGELHLEVT
                                YSVSPVVRVA VKPKDSKQLP KLVDGLKKLA KSDPLVLC-T TDESGEHIIS GCGELHIEIC
                                YISEPVVTVA IEPKNPAELA RLVEALKDLV VEDPTLDLKI DQETGQILLS GVGTLHLEIA
                                YISEPVVTVA IEPKNPAELA RLVEALKDLV IEDPTLDLKI DQETGQILLS GVGTLHLEIA
                                YVSEPVVTVA IEAKNVKDLP RLIEALRQLA KEDPTLHVKI DEETGQHLLS GMGELHLEVK
                                YVSEPVVTVA IEPKNPRDLP KLIEALKLLS IEDPNLVVKI NQETGEYLLS GMGPLHIEIA
                                YVPEPVIKIA VNPLNRGDGD KMSKALQRFR KEDPTFSVYT DEETNEILIS GMGELHLEIY
                                EFPEPVIELA VEPKSTADQE KMGLALSRLA AEDPSFRVST DHETGQTVIK GMGELHLEII
                                FSVSPVVQVA VEVKNANDLP KLVEGLKRLS KSDPCVLT-Y MSESGEHIVA GTGELHLEIC
                                MISEPVVTVA IEPKNPRDLP KLIDALHKLS IEDPSLVVRI NEETGEYLLS GMGPLHIEIA
                                YISEPVVTIS VEPRNPKDLT KMIDALRKLS IEDSNLVVKI NEETGEYLLS GMGFLHLEVS
                                YISEPVVTIA VEPKNPKDLT KMIDALRKLS IEDPNLVVKI NEETGEYLLS GMGFLHLEVS
                                YISEPVVTIA VEPKNPKDLT KMIDALRKLS IEDPNLVVKI NEETGEYLLS GMGFLHLEVS
                                YVSEPVVTIS VEPKNPKDLN KMIDALRKLS IEDPNLLVKI NEETGEYLLS GMGFLHLEVS
                                FVPQPVISVA VEPKTKQDMD KLSKALQSLS EEDPTFRVSV DPETNQTVIA GMGELHLEIL
                                YSVSPVVRVA VNVKNAGDLP KLVDGLKKLS KSDPLVIC-T TEESGQHIIA GCGELHIEIC
                                FSVSPVVRCA VEPKNSADLP KLVEGMKRLS KSDPMVLC-Y TEESGEHIIA ASGELHLEIC
                                YTSEPVVTVA IEAKNVKDLP KLVEALRQLA KEDPTLHVKI DEETGQHLLS GMGELHLEVK
                                YVAEPVVTIA VEPKKSSDLP KLVDVLRKLA IEDPTLKVYI NQETGEYLLS GVGTLHLEIT
                                HYSEPVVTLA IEAKHTADLP RLIEVLRDIS KADPSIQVDI NQETGEHLIS GMGELHLDVT
                                YISEPVVTVA IEPKNPADLA RLVEALKEQV IEDPTLEVKI DQETGQILLS GVGTLHLEIA
                                MITESVVTVA IEPKNPSQLT KLIDSLHKLS IEDPSLIIKI NEETGEYLLS GVGTLHIEIA
                                DFPEPVISLA VEPVTKADEE KLVKALLALS EEDPTLQVRV DKETGETIIS GMGELHLEIV
                                FSVSPVVRVA VEPKIAQDLP KLVEGLNRLA KSDPCVQV-T HEETGEHIIA GAGELHLEIC
                                YISEPVVTVA IEPKNPNDLA KLVEGLKELT IEDPTLSLKI DEETGQVLLS GVGTLHLEIA

                                LLLKDNGIEV NTSPPIVVYR ESIRFEGKSP NKHNKFYISV EPLNEQTIEL ITNGTIREDM
                                LMLKEIGLEV KASQPIIVYR ESVRFEGKSP NKHNRFYLSV EPLNDETIDL IHRGAVREDQ
                                IRITHEKVEV ITSPPIVVYR ETVDFEGKSP NKHNKFYIEV EPLEESVVQA IVDGEIEEMD
                                LMLREKGVEV KASPPIVVYR ETVRFEGKSP NKHNKLYISV EPLNEETITL IQNGAVTEDQ
                                LDLQDDGAEI IKSDPVVSFR ETVCVMSKSP NKHNRLYMEA RPMEEGLAEA IDDGRIGPRD
                                VKIRRDKLDV ITSPPIVVFR ETVTVEGKSP NKHNRFYIVV EPLPEKVIQM FKEGVVDMKM
                                VRMKREKVEA NVGAPQVAYR ETFRRQSGGR GQFGHVWIEF EPNEEG---- ---------A
                                IRLKREKVEC NQGKPQVNYK EAITKQSGGR GKFADIIVKI GPVDEDFKE- ---------G
                                IRMKREKAEV ETGMPQVAYR ETITKQSGGA GQFGRVAGFM EPLDKE---- ---------G
                                TLLQEKGLEI VTTQPLINYR ETIRIMSKSP NKHNKIFMRV EPLPDDILEM IRTGKIKEDM
                                LWIQKAGLEV VSGRPIILYR ESVQFEGKSP NRHNRIYTRV EPLEPEIIEL IRKGELFDEM
                                TLLKDRGLDF VVSQPLVRFR ETVRFEGKSP NKHNRLYISV EPLDEESISL IQYSEVTEDM
                                VRMLREKVEA EVGQPQVAYR ETIRKQSGGR GQYGHVFLRL EPLEPG---- ---------S
                                TRINEQ-VKI KVSEPIIVYR EKMTFHTKSP NGHNRIRMYL EPLDEKTIEL IRKKKITAEM
                                TRINEQ-VKI DISEPIIVYR EKITFHTKSP NGHNRLRLYV EPLDEKTINL IRRKKITADQ
                                TRIQDAKVEI ITSEPLINYR ETVSVMSKSP NRHNKIFMRV EPLEPTIGDM LRSGRISEMK
                                RRMIRERVEA NVGKPQVSYK ETITKQSGGR GQYAHVCLEI EPNEPG---- ---------K
                                LLLKDLGLEV VTSPPVIVYR ETIRFEGKSP NKHNKFYISV TPLNEETLRL LSEGIIMEDM
                                LDLAEDGIEI KTTDPVVSFR ESVSCLSKSP NKHNRLFMKA SPISMELQDL IEAGDISSKD
                                LDLQEDGVPL IVTEPVVSFR ETITCLSKSA NNQNRLFMRA FPFAEGLAED IEAGEIKPDT
                                VRMKRENVEA NVGKPQVAYR ETIRKQSGGR GQYGHVVIDM YPLEPG---- ---------S
                                VKIRREGLEV VTSPPIVVFR ETVTVEGKSP NKHNRFYIVV EPCPPEVIRV FKEGLIDLKT
                                MRIKNDHVDV VTSAPLVVYR ETVDFEGKSP NKHNRFYFKV EPLPEGVVQA ILEGKVPDGS
                                ---------- ---------- ---------- ---------- ---------- ----------
                                TRIERNGIPV NTGEPIVVYR EAIRVEGISP NRHNRFYLTA EPLSEDIVDQ IRLGEVSMDM
                                GRIERNGIPI NTGEPIVVYR EAPQVEGRSP NNHNRFYISI EPLGEDIVET IKMGEASMDM
                                TRIERNGIPV TTGEPIVVYR ETPTVEGVSP NRHNKFYITV EQLSDDVLEE IRLGEVSMDM
                                TRIRDNGIPV RTGEPIVVYR EQVQVEGVSP NRHNKFYITA EPLSQDIVDS IKLGEISMDM
                                LDLEEDCIPI KKSDPVVSYR ETVSCLSKSP NKHNRLYMKA RPFPDGLAED IDKGEVSARQ
                                VWLKENGLEV KTSPPIVVYR ETIRFEGKSP NKHNKLYISV EPLDEETIKL IQSGVVREDQ
                                LQLKEVGLEV KVSPPVITYR ETVRVEGKSP NKHNKLYITV EPLEKEVIEM IQKGEITDDQ
                                LLLKERGLEV ETSPPTVVYR ETARFEGKSP NKHNRLYISI EPMNEDTIRL IQQGIVTEDM
                                LDLQEDGAPL KISEPVVSFR ETVTCLSKSA NKHNRLFCRG APLTEELALA MEEGTAGPEA
                                LLLKDNGVDV VTTPPIVVYR ESVRFEGKSP NKHNKFYISV EPLNDKTIEL ISNGTIKEDM
                                LLLKDNGVDV VTTPPIVVYR ESVRFEGKSP NKHNKFYISV EPLNDKTIEL ISNGTIKEDM
                                TRIN-EGVEI ETSAPIVVYR ETIGVEGKSP NKHNRYYLDI EPLPDEMFAA IQDGTIKERV
                                TKIERDGIPV EVGQPIVVYR ETVTVESKSP NKHNKLYFVV EPLEESVLQA YKEGRIPDDT
                                TRITRDGIEV ITSEPIVVYR ETVIIEGKSP NKHNRFYVHI EPLEQPIFDA IKNGDFSMNM
                                TKIGRDGIEV DVGEPIVVYR ETITIEGKSP NKHNKLYMIA EPMDESVYAA YVEGKIHDDY
                                TRIKRDGVEI VTSPPIVVYR ETVSVEGKSP NRHNRFFMSV EPMPEAILNA IQSNEISMNM
                                TRIKRDGVDI LTSPPIVVYR ETITVEGKSP NRHNRFYIEL EPMDPAIVKM ILDGEISMNQ
                                GRIERDGVEI STSPPIVVYR EAVQVEGKSP NRHNKFYIEV EPLEPEVIDL IRSGDISMRM
                                TRIVNDKVEI KSSPPIVVYR ENVRFEGKSP NKHNRFFVEV SPLEQPIVDA IKSGEISVEG
                                TRIERDGVEI VTSPPIVVYR ETITVEGKSP NRHNRFYIEL EPLSDNVVKM LKDGDISMDL
                                ARIQRDGVEI KTSPPIVVYR ESVTVEGKSP NHHNRFYIEI EPLEPGVIEV LKDGKIDMKM
                                ARIERDNVEI TTSKPIVVYR ETIKIEGKSP NRHNRFYIYA EPLDTEIVSA IKEGEVSMNL
                                IRIN-DGLEV ETSEPIVVYR ETIAVEGKSP NKHNRFYIDI EPLSDDLMNA ISEGEIPERV
                                TRIKRDGVEI VTSEPIVVYR ETATIEGKSP NRHNRFYVEL EPLDQVIVDL IRNGEVSMNQ
                                TRIKRDGVEI ITSEPIVVYR ETITVEGKSP NRHNRFYFTL HPLPEHVVEM IKNHEISMNQ
                                ARIN-EGVEI ETSEPIVVYR ETVAVEGKSP NKHNRFYIEI EPVEASVMQA IQEGKIKERV
                                ARIK-EGVDI ETSEPIVVYR ETVTVEGKSP NKHNRFYITV EPLEESVFNA IAEGKIKEQV
                                TKIGRDGIEV EVGNPIVVYR ETVTVEGKSP NKHNKLYFVV EPLEESVLQA YKEGKIKDDF
                                TRIQDAKVEI ITSEPLINYR ETVKIMSKSP NRHNKIFMKV EPLEPAIAHM LRTGEISDMK
                                TRIQDAKVEI ITSEPLINYR ETVKIMSKSP NRHNKIFMKV EPLEPAIANM LRTGEISDMK
                                TRIQDAKVEI VTSEPLINYR ETVKIMAKSP NRHNKIFMKV EPLEPEIATM LRTGEISDMK
                                IRIKNDKVDV VTSEPLVVYR ETVDFEGKSP NKHNRFYFQV EPLPENVVSA ILDGKIPEGS
                                LDLKDEQIDF IVSDPVVSYR ETVTCLGKSP NKHNRLFMKA YPLAEGLPEA IDKNKVSDKD
                                TLLKERKTEF TVSPPLIRFR ETVRWEGKSP NKHNRLYFYV EPLDETTIEL IASREITEDQ
                                TLLKERKVEF SVSPPLIRFR ETVRWEGKSP NKHNRLYFYV EPLDETTVEL IATREITEEQ
                                LKLQKDGIEV DVSEPIVVYR ESITVEGKSP NKHNRFYVVV EPMPDEIYQA IKEGIIPERK
                                LSLKENGLEV KTSPPIVVYR ETIRFEGKSP NKHNKLYISV EPLDEKTIEL IQKGVITDDM
                                IRIRREGVEI EVGAPKVSYR ESPTKQTGGS GQYAHIVGKL IPIESE---- ---------S
                                IRMRREKVEA NIGAPQVAYR ETITKQSGGA GQFARVKIIF EPLDKN---- ---------K
                                LDLEHDGVPL KISPPVVAYR ETVEALSKSP NKHNRIYLKA EPIDEEVSLA IENGIINPRD
                                LFLKENGLDV IASQPIIVYR ESIRFEGKSP NKHNKLYISV EPLDEKTISL IHDGIITEDM
                                LLLKENGLDV VTTPPIVVYR ESIRFEGKSP NKHNKLYISV EPLNNQTIDL IANGTIKEDM
                                LLLRENGIDV VTTPPIVVYR ESIRFEGKSP NKHNKFYLSV EPLNDKTIEL ISNGTIREDM
                                LLLRENGIDV VTTPPIVVYR ESIRFEGKSP NKHNKFYLSV EPLNDKTIEL ISNGTIREDM
                                LLLKENGVDV VTSPPIVVYR ESIRFEGKSP NKHNKLYISV EPLNEQTIEL IANGTIKEDM
                                VRMLREKVEA NVGAPQVAYR ETIRRQSGGK GQYGHVVIEV EPTEPG---- ---------T
                                LDLEEDNCPI IKSDPVVTYK ETVTCMSKSA NKHNRIYAKG APLEDGLAED IEKGTINPKD
                                LDLQQDGTEV KVSDPVVSFR ETCQCLAKSA NKHNRLFVEA DALGAELCDA IDNGDIFAGA
                                LRLKTEKLDV EVSPPIVVYR ESVTVEGKSP NKHNRFYITV EPMPDEIYQA IREGEIPERK
                                LELKQRGIEI VTSPPIVRYR ETVRFEGKSP NKHNKLYFYV EPLNEETIKL MQEGKVYPDQ
                                LRIKNDKVEV ETSDPIVVYR ETVEFEGKSP NKHNRFYFEV EPLKPEVIQA IEDGDIPQGS
                                TMLKERKIDF TVSQPLIRFR EAVRFEGKSP NKHNRLYFYV EPLDDATIEL IATREITEEM
                                LLLKDLGLEV VSSQPVIVYR ETVRYEGKSP NKHNRFYISV SPLNEETIRL IQDGIITEDM
                                VRLKREGVNV RVGQPQVAYR ETIKRQTGGR GQYGHVILRI EPIEEG---- ---------K
                                LDLEEDGVPI TRSPPVVSFR ETVQCMSKSA NKLNRLMCQA EPIADNLLKA IEAGDVNPRM
                                TLLKERKLDF TVSQPLVRFR ETVRFEGKSP NKHNKLYISV EPLDEETIRL IQLGEVTDDQ

                                SKEMAKILRD ADWDYDEAKR IIAVVNLFVD MTSGIQHLRE IMDTLLQGFR LAMREGPLAH
                                SRDRAKILKE AGWDYDEARR IWAIINVFVD MTSGVQYLKD VKDTIIGGFR IAVKEGPLAA
                                IKDLAKRLEE LGMNRDEAKK VEAIPNILLD MTWGVQYLNE TMELVKQAFF EAVERGPLAN
                                PKDRARILAD AGWDYNEARK IWAIINVFVD KTAGVQYLRE VKDTIIAGFR LALKEGPLAA
                                PKIRSKILAE FGWDKDLAKK IWAFPNMVVD MCKGVQYLNE IKDSVVAGFQ WASKEGPLAE
                                KKERRRLLQE AGLTSEEAAG AEEYGNLFCD VTKGIQYLNE TMELILEGFR EAMRAGPIAR
                                ---------- ---------- ----GFEFEN AIVGGVVPRE YIPAVQAGLE DALENGVLAG
                                ---------- ---------- ----GLQFID EVKGGNIPKE FIPSVQKGFT SAMKNGVLAG
                                ---------- ---------- ----TYEFVN LIKGGVIPTE YIPSCDKGFQ KAMERGTLIG
                                KKEMAKLLRD KGWSADEARS VAAIGNMLVD ETKGVQFLQE SMDSIRSGFD DVIRNGPIAH
                                RKQVAKILRE HGWDADEARN VWTIGNILVD ATKGAQYLQE SKMMILGGFQ RVMQEGPLAA
                                PRERARILRE ANWDTDEARG IWAIINVLID KTSGIQHLRE IRDYIVQGFR WSMSAGPLAQ
                                ---------- ---------- ----GYEFVN DIKGGVIPKE YIPAVDKGVQ EALQNGVLAG
                                DRERAAILRD AGWDAKEARK ILDISSMLVD AMSGVQRFDR IFSYLQTTFR DFIEGGPIAK
                                ARERAQILRD AGWDAKEARK ILDISSMLVD AMSGVQRFDR IYSYLDTTFR EFVDQGPLAR
                                KKEMADLLKE QGWDTDTVKR VMKLGNVMIN GTKGVQFVQE STDSINSGFD DAMKEGPMCR
                                ---------- ---------- ----GNEVVS KIVGGVIPKE YIPAVIKGVE EGLNSGVLAG
                                ARERAKILRE AGWDADEARR IMAILNILID MTTGVQYLRE VKDTIIQGFR LAMREGPLAM
                                PKARANYLAD HEWDKNDAMN IWSFANLLVN VTKGVQYLNE IKDSFVGAFQ WATKEGVVCD
                                FKERAKFLSE YGWDVDEARK IWCFPNLFVD VTKGIQYLNE VKDSIVNGFN NAMHDGVVCN
                                PK-------- ---------- ----GYEFIN DIKGGVIPGE YIPAVDKGIQ EQLKAGPLAG
                                KSTKRKILTE AGLSGEEAAG VQEYGNIFVD VTKGLQYLNE TMELILEGFR DAMRAGPLAR
                                IKAVMAILEE AGLDHNEARG LVSIANLLLD MTKGIQYLDE TMELLIESFN ESLDKGPLAN
                                ---------- ---------- ---------- ---------- ---------- ----------
                                EQERREALQE AGMDKDTSQN VEHITNVLID DTKGIQHLNE TMELVIEGLE EALDEGPLAG
                                ELERREALQE AGMDKDDSQN IEHITNILLD ETKGIQHLNE TMELVIEGLE EALDDGPLAS
                                EQERREVLQE AGMDKETSQD VENIRNIFID DTKGIQHLNE TMELVVDGLT DSLEDGPLAA
                                ELERREALQE AGMDKDTSQN VEHITNILID DTKGIQHLNE TMELVIEGLE EALDDGPLAA
                                LKQRARYLAE YEWDVAEARK IWCFPNILTD ITKGVQYLNE IKDSVVAGFQ WATKEGALCE
                                PYERAKILKE AGWDYDEAKR IWAIINVFVD KTTGVQHLRE VKDTIIQGFR LAMKEGPLAK
                                PRERAKVLRD VNWDADTARR IWAVFNIFID KTVGVQHLRE VKDTILAGWR LAMKEGPLAK
                                PHKRAKILRD AGWDYDEARR IWAIINVFID KTSGIQYLRE VRDTIIQGFR LAMREGPLAA
                                PKVRARFLAD YEWDVQEARK IWCYPNVVVD VTKGVQNMAE MKDSFVAAWQ WATREGVLCD
                                SKEMAKILRD ADWDYDEAKK IVAIVNVLID ATSGVQHLRE IIDTLLQGYR LAMREGPLAH
                                SKEMAKILRD ADWDYDEAKK IIAIVNVLID ATSGVQHLRE IMDTMLQGYR LAMREGPLAH
                                GKENAATFAE YGLTKDESKK VWDVRSVFIN MTRGIQYLDE IKELLLEGFE SALDDGPIAR
                                RKKIVQELIK AGMDPEEAKR VMCIGNVLIN MTRGIVHLDE VKELIIQGFK EAMRNGPLAA
                                EMDRRKMLES LGMNKDEAKG VTHVTNMLID QTKGIQYLKE TMELIIEGME EALKNGPLAR
                                KKDGEARLVE AGLEKEQAKR VMSIGNMIVN MTRGIVQLDE ARELIIEGFK EGVRNGPLAA
                                NIARRDALVA LGMDKDEAKS VKDISNMFID CTKGIQYLNE TMELIIDGIH EALDGGPLAD
                                AIERRDALVA AGMDKDEAKN VKAITNMFID MTKGIQYLNE TMELVLDGWR EALRGGPLAD
                                ELERRNKLME AGMDKEEAKG LVDISNIYLD QTKGIQHLNE TMELILEGFE EVMQAGPLAN
                                IKELARKLAE LGMEKDEAKG VVMFNNVFID GTKGIQYLNE TIELCKQGFE EAMNLGPLAQ
                                ALERRDVLVE AGFDKDEAKN IKAITNMFID MTKGIQYLNE TMELVLDGWR EALAGGPLAD
                                EVERRKILIE AGMDKEEARN MVNFTNMFLN MTKGIQYLRE TMELILEGFE EAITAGPICR
                                ELERRQKLID LGMEKEEAKG IVGISNIFID MTKGIQYLNE TMELVLDGFE EVMRAGPLTR
                                GKELAKTFQE HGLDKDEAKK VWDVHSIFVN KTRGIQYLDE IKELLMEGFE SALDDGPLAN
                                WIERRDILVA NGWEKDEAKN IKDITNIFID MTKGVQYLNE TMELILEGLH EALQGGPLAD
                                SLERRDTMIK AGFDKEEAKN VKDITNLFLD MTKGIQYLNE TMELIIEGIH EALDGGPLAD
                                GKEMAKNFIE AGMDKEEARR VWDVKNLFIN MTRGIQYLDE IKELLMDGFE SAMDNGPVAK
                                GKEMTKKFIE AGLDKDEAKR VWDVKNLFIN MTRGIQYLDE VRELLIKGFR EAMDKGPLAN
                                KREVEKALVE AGLDKEEAKR VMSIGNMLIN MTRGIIHLDE SRELIIQGFK EAVRNGPLAA
                                KKVVADLLKG AGWDTDTIKR IMKLGNVMIN GTKGVQFIQE STDSINSGFE EVMKEGPLCK
                                KKVVSDLLKG AGWDTDTIKR IMKMGNVMIN GTKGVQFIQE STDSINSGFE EVMKEGPLCK
                                KKVVSDLLKG AGWDTDTIKR VMKFGNVLIN GTKGVQFVQE STDSINSGFD EVMKEGPLCK
                                FKAVMANLEE AGLTHDEARG LVCITNVMLD MTKGIQYLDE TMELLIESFN EAMDKGPLAN
                                PKTRANYLHS FQWDKNLALK IWAFPNLLTD NTSGIQYMNE IKVHCVAAFQ WASKEGVLCE
                                PRERAKILRE AGWDTDEARG IWAIFNVIVD KTSGIQYLRE IRDYIVQGFR WSMEAGPLAQ
                                PRERAKILRE AGWDTDEARG VWAIFNVIVD KTTGIQYLRE IRDYIIQGFR WAMEAGPLAQ
                                PKAVAKKLAE LGMDYDIARG VVDIGNMFLD NTKGIQYLNE VMDLLIDGFH QAMDEGPLAK
                                PRERAKILRD AGWDYDEAKR IWAIINVFVD KTTGVQHLRE VKDTLIQGFR LAMKEGPLAK
                                D--------- ---------- ----SFEFEE KVVGGRIPKQ YIPAVEKGFR DILGKGPIAD
                                ---------- ---------- ----TFVFES KIVGGAVPKE YIPGVEKGLN NIRETGVIAG
                                FKARARIMAD YGWDVTDARK IWCFPNLVID QTKAVQYLHE IKDSVVAAFQ WATKEGPIFG
                                PKQRAKVLRE AGWPTDQARR IWAIINVFVD LTTGVQHLRE VKDTIIQGFR LAMREGPLAM
                                NKEMAKILRD AEWDYDEAKK IVAIINVFID ATSGVQHLRE IMDTLLQGFR LAMKEGPLAF
                                SKEMAKILRD ASWDYDEAKR IIAIVNVFVD LTSGVQHLRE VMDTVLQGFR LAMKEGPLAH
                                SKEMAKILRD ASWDYDEAKR IIAIVNVFVD LTSGVQHLRE VMDTVLQGFR LAMKEGPLAH
                                SKEMARILKE ADWDYDEAKK IVAIINVFVN ATSGVQHLRE VMDTILQGFR LAMKEGPLAH
                                ---------- ---------- ----GFEFVS KIVGGVIPKE YIAPSEQGMK EACASGVLAG
                                PKDRAKLLNE YNWDRTEATK LWSFPNLVVD QTKGIQYVNE IKDSVESAWQ WASKEAVMTE
                                AKIQGRKLAD FGWDVSEARK IWAFPNLFVD TTKGVNYLLE IKESVVGGFA WATQNGPLCE
                                PKAVAKKLAE LGMDYEIAKG IVDIGNMFLD NTKGIQYLNE VMDLLVDGFH QAMDEGPLAK
                                WRERATLLRE AGWDTDEARN IWDIFNVIVN KTSGIQYLRE VKDTIIQGFR WTMEAGPLAQ
                                FKALVELLVS KGIDRDEAKG LVCVTNMMFD VTRGIQYLDE TMELLIEAFV EVMNRGPLAN
                                PRDRAKILRE AGWDTDEARG IWAIFNVLVD KTSGIQYLRE IRDYIVQGFR WTTEAGPLAQ
                                ARERAKILRD AGWDADEARR IWAIINLLVD MTSGVQYLRE IKDTIVQGFR LAMKEGPLAN
                                ---------- ---------- ----NFEFID KTVGGVIPKE FMPAIEAGIK EAMMAGPLAG
                                VKTRAKILQN FGWEQNDARR VWSFPNLLVD TTKSAEYLQE VKEHFISSFQ WATKLGVLAE
                                PRERAKILRE AGWDTDEARG IWAVINVFVD KTTGIQYLRE VRDYIVQGFR WSIQAGPLAQ

                                EPIRGLKVVL HDAVVHEDPA HRGPAQIYPA VRNAIFAGFL TSRPTLLEPL QKLDIRVPMD
                                EPVRGIKVVL HDAEVHEDPV HRGPGQIYPA VRNAIWAGIL TSRPTLLEPI QKLDIRIPME
                                EKVYGLKVKL VDAKLHEDSI HRGPAQVIPA VRNAIYGAMC QGNRVLLEPI QKIYINVPME
                                EPVRGVKVVL HDAVIHEDPV HRGPGQLYPA VRNAIWAGIL DGRPTLLEPL QKLDIRAPME
                                ENMRGICFEV CDVVLHSDAI HRGGGQVIPT ARRVIYASQI TAKPRLLEPV YMVEIQAPEG
                                EPCMGIKVKL VDCKLHEDAV HRGPAQVIPA VRSAIFAAIL QAKPALLEPY QKIFITVPQD
                                FPLIDIKAKL FDGSYHDVDS NEMAFKV--A ASMALKNAVS KCNPVLLEPI MKVEVVIPEE
                                YPLDSMKVTL IDGSFHPVDS DQLSFEI--C AIQAYKNACA KAGPVLMEPI MKLEVVTPEE
                                FPIVDIKITI NDGQYHIVDS SDIAFQL--A AIGAFREAYE KAKPTILEPI MKVTLEGPTE
                                EQVRGVKFVL HHFVPHEDPA HRGLAQLMPA TRRAMLGSML IADPVLLEPI LGIEIKCPQD
                                ENMRGVKAVL TQVELHEDPV HRGYAQIAPA TWRSLYASVL SASPVLLEPV LKIEAKVSQE
                                EPIRGVKVIL HDAVVHEDPA HRGPAQIMPA TKNAIFASFL SANPTLLEPL LLIDAKTTVD
                                YPVEDVKVTV YDGSYHEVDS SEMAFKL--A ASMGFKEGAR KAGAVILEPM MKVEVETPED
                                EPIMGVKVVL TDATVHTDPA HTGYSEVATM VSAGLNMGFL TGRPGLYEPV LNTDIKTPTD
                                EPVMGVKVVL TDATVHTDPA HTGYNEVATM TSSGLNMSFL TAKAGLYEPI LNTDIKTPVD
                                EQMRDCKFTF THFVPHEDAA HRGLSQLGPA SRRACMGALL TAGTSLLEPI LAIEVRVPTD
                                YGLVDVKVSI VFGSYHEVDS SEMAFKI--C GSMAVKEACR KALPVILEPI MKVTVITPED
                                EPVRGVKVVL HDAVIHEDPA HRGPAQIFPA VRNAIFAGFL TARPTILEPI LKLDIRSPME
                                ENMRGIRFNL YDVTLHTDAI HRGGGQIIPT ARRVLYAAEL TASPTLLEPI YLVEITAPEN
                                EQIRGVRINL EDVKLHADAI HRGGAQMIPC ARRCCFACVL TGAPSLLEPM YLAEIQCPES
                                YPVVDMGIRL HFGSYHDVDS SELAFKL--A ASIAFKEGFK KAKPVLLEPI MKVEVETPEE
                                EPCMGLKVKL VDAKLHEDAV HRGPAQVIPA VRSAIFAAML QAKPTLLEPY QKVFITVPQD
                                EKVYGLKVSL MDAKLHEDSI HRGPAQVIPA GRNSIYGAMC QAGRVLMEPM QKVFISVPQE
                                ---------- ---------- ---------- ---------- ---------- ----------
                                EPVQGTLLRL NDARLHEDTI HRGPAQVIPA VRRAVHRSLI AGQVALLEPI QDVRIDVPSE
                                EPVQGSLIRL HDARLHEDAI HRGPAQVIPA VREAVHNSLI DASIKLLEPI QQVRIDVPND
                                EPVEGALIRL HDARLHEDAI HRGPAQVIPA TRDAVHRALI DADIRLLEPI QDVRIDVPSE
                                EPVQGTLLRL HDARLHEDTI HRGPAQVIPA TRDAVHRALI AGQVKLLEPI QNVRIDVPSE
                                ENMRGVRFDV HDVTLHADAI HRGGGQIIPT ARRCLYASVL TAQPRLMEPI YLVEIQCPEQ
                                EPVRGIKVVL HDAVIHEDPA HRGPAQIYPA VRNAIFAGML TAKPTLLEPI QKLDIRVPQE
                                EPVRGVKVIL WDAVIHEDPA HRGPAQLYPA VRNAVYASML TDSPTLLEPW QKLDIRVPNE
                                EPVRGLKVIL HDAVIHEDPA HRGPAQIYPA VRNPIFAAIL TARPTLLEPI QKLEIKFPMD
                                ENMRGVRVNV EDVTMHADAI HRGGGQIIPT ARRVFYACCL TASPRLMEPM FVVDIQTVEH
                                EPVRGVKVVL HDATIHEDPA HRGPAQIYPA VRNAIFAAML MSKPTLLEPL QKLDIRVPME
                                EPIRGVKVIL HDATIHEDPA HRGPAQIYPA VRNAIFAAML MSKPTLLEPL QKLDIRVPME
                                EKVMGLKISL KDAKIHEDAV HRGPAQVLPA IRKAVYGSIM LAQPMLMEPI QKVFINVPQD
                                EKCQGVKVKL MDAVLHEDAI HRGPAQMIPA ARFGIRDAMM QANPVLLEPM QFVYINTPQD
                                EPAQGIKIRL VDVKLHEDAV HRGPAQVIPA MRTAVQGGVL MSGPTLLEPV QKVFISVPQT
                                EKVQGVKIRL VDATFHEDAI HRGPAQIIPA VRFGVRDAVA QAKPVLLEPM QSVYINTPQD
                                EQVQNVLIKL HDVKLHEDAI HRGPGQVIPA VRGGMKAALL MAGDTLLEPM QKIQITVPQD
                                ELVQNLKIRL VDVKLHEDAI HRGPAQVIPA VRSAVKAGVL MAGDSLLEPI QKIQITVPSE
                                EPCMGVKVKL IDAKLHEDTI HRGPAQVIPA SRQAIQAAML MADATILEPY QKVFIYVPQD
                                EKVMGLKVKL MDAKLHEDSI HRGPAQVIPA FRSAVYGAMC LGQRVLMEPL TKIFINCPEA
                                EQVQNVKIRL VDVKLHEDAI HRGPAQVIPA VRSAVKAGLL LANDTLLEPM QILQITVPQE
                                EPVQGIKAKL VDVKLHEDAV HRGPAQVIPA VRQAVQAGIL MANPTLLEPM QYVFIQVPQD
                                EPVANVKCVL VDAKLHEDAI HRGPAQIIPA ARQAIQAGML MAEDSLLEPY QKVFVQVPQL
                                EKAMGIKISL MDAKIHEDAV HRGPAQVLPA IRKAVYGAIM LAQPTLMEPM QKVYISVPQD
                                EPVQNMKIRL VDVKLHEDAI HRGPAQVIPA VRSAVKAGIL YAGDSLLEPI QKISITVPTD
                                EPVQNMLIKL VDVKLHEDAI HRGPAQVIPA VRSAIKGGML LAGDSLLEPM QKLHITVPQD
                                EKVMGVKIKL MDAKIHEDAV HRGPAQVLPA IRKGIFGAMM SAEPVLLEPI QKVFINVPQD
                                EKIMGIKVKL VDAKIHEDPV HRGPAQVMPA VRRAIYAAMM MADPILLEPI QKVFINVPHD
                                EKCQGVKVKL VDAIFHEDAI HRGPAQLIPA VRFGIRDAIM QAKPVLLEPM QMVFISTPQD
                                EQMRDCKFIF THFVPHEDTA HRGLSQLGPA SRRACMGALL TAGTTILEPM LAIEVRVPTD
                                EQMRDCKFIF THFVPHEDTA HRGLSQLGPA SRRACMGALL TAGVTILEPM LAIEVRVPTD
                                EQMRDCKFTF THFVPHEDTA HRGLSQLGPA SRRACMGALL TAGTAVLEPT LAIEVRVPTD
                                EKVYGLKVSL MDAKLHEDSI HRGPAQVIPA GRNSIYGAMC EAGRVLLEPM QKVFISVPQE
                                ENMRGIEFRM LDVHMHADAI HRGAGQIMPA CKKCIYACEL TAFPRLVEPI YLVDISCPQD
                                EPMRGVKVVL VDAVVHEDPA HRGPAQIMPA TKNAIFAAVL SARPTLLEPL MRLDIKVAPD
                                EPIRGVKVVL VDAVVHEDPA HRGPAQIMPA TKNAIFAAFL SARPTILEPL VRLDIKVAPD
                                EPVMKVIVRL VDAQVHEDNV HRGPAQIYPA IRTAIHCAMM KAGPVLYEPY QKVIINIPYE
                                EPVRGIKVIL HDAIIHEDPA HRGPAQLFPA LRNAIYAGML TARPTLLEPL QKLDIRVPHE
                                YPVVGTRIEL LDGSYHDVDS SEKAFYT--A AQGCFREYFK QAAPKLLEPI MSVEIEVPEE
                                YPMIDFKATL VDGAFHDVDS SVLAFEI--A AKGAFREGMQ KGNPKLLEPI MKVEVITPDE
                                EEMRSVRVNI LDVTLHADAI HRGGGQIIPT MRRATYAGFL LADPKIQEPV FLVEIQCPEQ
                                EPVRGVKVIL HDAIIHEDPA HRGPGQIYPA VRNAIYAGML TAKPTLLEPI QKLDIKAPME
                                EPVRGVKVVL HDAVVHEDPA HRGPAQLYPA VRNAIFAGIL TSKPTLLEPL QKLDIRIPME
                                EPIRGVKVIL HDAVIHEDPA HRGPAQIYPA VRNSIFAGFL TSRPTLLEPI QKLDIRVPAD
                                EPIRGVKVIL HDAVIHEDPA HRGPAQIYPA VRNSIFAGFL TSRPTLLEPI QKLDIRVPAD
                                EPIRGLKVVL HDAIIHEDPA HRGPAQLYPA VRNAIFAGFL TSKPTLLEPL QKLDIRVPMD
                                YPVIDLKATL VDGSFHDVDS SEMAFKI--A GSMAIREAVG QADPVLLEPV MKVEIEVPDD
                                EGMRGVRMNL LDCVLHADAI HRGAGQILPT ARRLFYACEL TAEPRLQEPI FTAEITAPQD
                                EQMRGTRFNL MDVVLHADAI HRGMGQIMPT ARRVCFSSMM TAEPGLLEPV YLCNISVPQD
                                EPVMKVIVRL HDAKIHEDNV HRGPAQIYPA IRSAIHCAMM KAGPVLYEPY QKVIINVPYE
                                EPVRGVKVVL VDAVLHEDPA HRGPAQIMPA TKNSIMASLL SAKPTLLEPI LKVDVKVPTQ
                                EKVFGVKARL VDAKLHEDSI HRGPAQVIPA GRNSIYGAMC EAKRVLLEPV QRVFINVPQE
                                EPIRGLKVVL TDAVVHEDPA HRGPAQIMPA TKNAIFAAIL SAKPTLLEPL LKLDIKVHPD
                                EPVRGVKVVL HDAVVHEDPA HRGPAQIFPA VRNAIFLGFL TSRPTLLEPI MKLDIRSPME
                                YPVVRVRAIV LDGSYHEVDS SEMAFKI--A ASMAFKEAMK KAQPVLLEPI MKLEITTPEE
                                EPLRGVRFNV VEVFLHADAA HRNGGQMVPT GRRVLYASEY TAEPTLVEPV YLCEISAPIS
                                EPVRGIKVIL HDAVVHEDPA HRGPAQIMPA TKNAIMAGIL AAKPTLLEPM LSIEAKTTQE

                                LVGNVTAVLT RKRGKILNMT QVGNARILAE IPVADSYELA SDLRGATGGR AFWGTEFSRW
                                YLSAVTTIIV KKRGKIIDVE NTPSTRVLAE IPIAESFDLA AELRGSTAGK ALWGTEFSRW
                                LVGSVTREIQ QRRGVIVDME QEEYTIIHAK APVAEMFGFA SAIRSATGGR VLWSTENAGY
                                YLSNITAVLT RKRGRIINVE TTGVARIIAA IPVAESFDLA GELRSATAGR AFWGVEFYGW
                                ALGGIYSVLN QKRGHVFEEM QRGTYNIKAY LPVVESFGFS SQLRAATSGQ AFPQCVFDHW
                                MMGAVTREIQ GRRGQILEMK TEGDVTIIAK APVKEMFGFA GAIRGATSGK AIWSTEHAGF
                                YMGDIMGDIT SRRGRVEGME ARGNQVVRAM VPLAEMFGYA TALRSNTQGR GTFTMHMDHY
                                NMGDVIGDLN KRRGQVEGME SSSGRIVKAM VPLAEMFGYV TALRTITSGR ATSSMVYSHH
                                FQGNMFGLLN QRRGIITGSL EDGSSKVEAE VPLSEMFGFS TVLRSSTQGK AEFSMEFLRY
                                LIGQVSSVLS GKRGKLLNVE QKGIAIMQGE VPASETFDLS EKMRGATAGK ALWNTYFKAW
                                FMGAVTSTIT SKRGRVLDVK QAEYTVVVGE IPASETFDLS EAMRSATMGK AFWATEFSEW
                                NMGPVTSVIT RHRGRVIDVT QTETVIVKGE IPVIESFNIS DELRSATTGR VFWSLQFSRW
                                YMGDVIGDLN KRRGQVNSMD ERGGKIITAF CPLAEMFGYS TDLRSQTQGR ATYSMEFDHY
                                TQGQVIKVLT GHRGQIVTIE GEEDVTVKGT LPTAETIGIA DEFRSATAGR SFFGYEFRGF
                                TQGGVIRVLT GHRGQVVTIE AEEDVTVKGT LPTAETIGIA DEFRSATAGR SFFGYEFRGF
                                MVGNVATVLS SKSGKVMDMI QKGPSIVTGE IPASETFTLS EEMRGQTAGK AMWNSHFKRW
                                HLGDVIGDLN RRRGKILGQE SSRNAQVSAE VPLSEMFGYM TSLRSLTSGR ATSTMEPAFF
                                YIGNISSVIT KKRGKLIEVQ QMETARVIAE IPVSESFDIA DMLRNVTAGK AIWGQEFSRW
                                AIGGIYSVLN RRRGIVIGEE RRGSFSVKAH LPVLESFGFT ADLRSHTAGQ AFPQCVFDHW
                                AIGGIYTVMS RRRGKIISEE QRGTFNVRAY LPVCESFGFT ADLRSHTSGQ AFPQCVFDHW
                                NTGDVIGDLS RRRGMLKGQE SEVTVKIHAE VPLSEMFGYA TQLRSLTKGR ASYTMEFLKY
                                MLGNVTRELQ GRRGQILEIN TEGDVTIVAK APVKEMFGFA GAIRSATSGK AIWSTEFAGF
                                LMGPVTSELQ QRRGVVEDMQ QNGEITVIAN APVSGMIGFA SAIRSATGGK AIWSSENSGY
                                ---------- ---------- ---------- ---------- ---------- ----------
                                HMGSASGEIQ GRRGRVDDMY QEGDMVIEGI APVDEMIGFS SDIRSATEGR ASWNTENAGF
                                HMGAASGEIQ GRRGRVDDMY QEGDMVVEGV APVDEMIGFS SDIRSATEGR ASWNTENAGF
                                HMGAASGEVQ GRRGRVDDMY QEGDMVVEGI APVDEMIGFS SDIRSATEGR ASWNTENAGF
                                YMGSASGEIQ GRRGRVDDMY QEGDMVIEGI APVEEMIGFS SDVRSATEGR ASWNTENAGF
                                VVGGIYGVLN RKRGHVFEES QVGTFVVKAY LPVNESFGFT ADLRSNTGGQ AFPQCVFDHW
                                YVSNVIAVIS RRRGKIIDMK EYGLMRIIAE IPVAESFDLA PELRSATQGR AFWGTEFSRW
                                YIGAVTGVIT KHRGKILEVI DMGGARIVAA VPIAESFELP MELRSVTAGR AFWGTEFYGW
                                YLGPISSVIT KRRGRILNVV HMGNVKMLAE VPVAESIDLA NELRGASAGK AFWGTEFSRW
                                AMGGIYGVLT RRRGVIIGEE NRGTYNVRAY LPVAESFGFT ADLRAGTGGQ AFPQCVFDHW
                                FVGNVTAVLS RKRGKILNMT QTGNARVLAE IPVSESYELA SDLRGSTGGR AFWGTEFSKW
                                FVGNVTAVLS RKRGKVLNMT QSGSARILAE IPVSESYELA SDLRGSTGGR AFWGTEFSKW
                                YMGAATREIQ NRRGQIVDMS QEGDATIEST VPVAEMFGFA GDIRSAAEGR CLWSTESAGF
                                FMGAAMREIS NRRGQILDME QEGDAIIKAK CPVAEMFGFA GAIRGATQGR CLWSIEFAGY
                                QMGAAVREIQ GRRGVINDIQ SEGDSIIEGQ APVAELFGFA SDIRGATEGR ALWNTEFLGF
                                YMGDGMKEIN NRRGQILDME QEGDSIIKSS VPVAEMFGFA GAIRGATQGR CLWSVEFSGF
                                QMGAAISQIQ GRRGQLSTTE SEGDIVVNGE APVAELFGFA GDIRSATEGR AMWSTEFAGF
                                QMGAATSQIQ GRRGQVFDML SEGDMTIVGK APVAELFGFA GDIRSATEGR AMWSTEFAGF
                                QMGGATKLIQ GKRGIILNMS SEGDTAVESK APVAELFGFA GDIRSSTEGR AMWSTEFAGF
                                VMGDALRELQ QRRGVIEDIK QEGETIIVAK APVAEMFGFA SAIRGATQGR ALWSTENSGF
                                HMGSATGMIQ GRRGQVYDMQ SEGDITVVGK APVAELFGFA GDVRSATEGR AMWSTEFAGF
                                QMGGAMSEIQ GRRGVILSME TEGDITIKAK MPVAEMFGFA GAIRSATEGR ALWSTEFAGF
                                LMGGATKELQ GRRGIILNMT TEGDAIIEAR VPVAEMFGFA GEIRSATEGR AMWSTEFGGF
                                YMGAATREVQ NRRGQIVEMG QEGDSTIESK VPVSEMFGFA GDIRSAAEGR CIWSTENSGF
                                QMGNATSQIQ GRRGSVLDIT SEGDITVVGR VPVAELFGFS GDIRSATEGR AMWNTEFAGF
                                HMGSATSQIQ SRRGQVFDMT SEGDITVIGK APVAELFGFA GDVRSATEGR AMWNSEFAGF
                                YMGSATREIQ NRRGQIVNMT QEGDVTVEST VPVAEMFGFA GDIRSATEGR CLWSTENAGF
                                YMGNATRELQ NRRGQIVNMN QEGDMLIEAI VPVAEMFGFA GAIRSATEGR CLWSTENAGF
                                YMGDAIREIS NRRGQILDME QEGDAIIKAK CPVAEMFGFA GAIRGATQGR CLWSIEFAGF
                                LVGNVATVLS GKRGKVLDMQ QKGASIIVGE IPASETFTLS EAMRGQTAGR ATWNTSFKAW
                                LVGNVATVIS GKRGKVLDMQ QKGASIITGE IPAAETFTLS EAMRGQTAGR ATWNTSFKAW
                                LVGNVATVLS GKRGKVLDMA QKGASIVTGE IPASETFTLS EEMRGQTAGR ATWNTSFKAW
                                IMGSVTNELQ QRRGVVEDMQ QNGEITIIAK VPVAGMIGFA SAIRSATGGK VIWNSENAGY
                                VVSGVYGVLN KRRGIVISEE QKGTLKIQSH LPVSESFGFT SALRAATSGQ AFPQCVFDHW
                                YIGAVTSVLN KHRGKILDMT QQEYAFLRAE LPVLESFNIS DELRAAAAGK IFWSMQFARW
                                YIGAVTSVIN KHRGKILDMT QQEYAFLRAE LPVLESFTIS DELRAAAAGK IFWSMQFSRW
                                YMGAVSREIS QRRGQLIDMR QEGEMTIIAE APVAEMFGFA GAIRSATSGR ALWSTEHAGF
                                YVSNVIAVIT KRRGKIINMI DMGMMRIIAE VPVSESFDLA AELRSASAGR AFWGTEFSRW
                                FQGTVTGDVI RRRGLMTSND TNEGTVILAE VPLAETFGYA TDLRSMTQGQ GTFTMELAAY
                                YMGDIIGDLN SRRGQIQNMD PRGNQVVTAH VPLAEMFGYV NTLRSLSQGR AQFSMIFSHY
                                AVGGIYSVLN KKRGQVVSEE QRGTFTVKAY LPVNESFGFT GELRQATGGQ AFPQMVFDHW
                                YLGNITTIIT KKRGKILQVL QQGAARIIAE IPVAETFDLA EQLRGATAGK AIWGQEFSRW
                                YLGNVTAVIT RKRGKVINVV QTGNARVYAE IPVGESFELA SELRASSAGR AFWGTEFSRW
                                LIGNVTAVIT RKRGKILDVS QIANSRITAE IPVSESYDMA SELRGSTGGR AFWGTEFSRW
                                LIGNVTAVIT RKRGKILDVS QIANSRITAE IPVSESYDMA SELRGSTGGR AFWGTEFSRW
                                FVGNVSGVIT RKRGKILNMT QMGSARITAE IPVSESFELA SELRAASAGR AFWGTEFSRW
                                FMGNVIGDLN ARRGHIEGQE TEQGAKVAAS VPLAEMFGYA TDIRSKTQGR GIFSMEFSHY
                                AMGGVYNCLN QRRGIINEEE QVGTAIVKAY LPVAESFGFT AHLRGLTQGQ AFPQCFFDHW
                                AMGNVYGVLT QRRGHVFSEE QRGTMTLLAY LPVMESFGFT ADLRSNTGGK AFPQCSFDHW
                                YMGAVSRELN QRRGQLIDMR QEGEMIIIGE APVAEMFGFA GAIRGATSGK ALWTTEHAGF
                                HVSGVLTVLN RHRGRILSME ERGMMRVLAE LPVAESFNIA DEMREATQGR AFFAYEFYKW
                                EMGAAINEIQ QRRGIIEDMK QEGDISLTAK VPVAGMFGFA SAIRGATGGK VLWSFENAGY
                                YIGAITSVLN KHRGKILDMT QEEYAMIRAE LPVLESFTIS DELRAAAAGK VFWSMQFSRW
                                YIGNVTTVLT KKRGKLIDVQ QSGAARVVAE IPVAESFDLA ELLRSVTAGK AIWGQEFSRW
                                YMGNIISDLN SRRAKVESLE TRGHKVIVAK VPLSETFGYA TVLRSLSQGR ASYIMQFSHY
                                VCGGVHAILS KRRGRAFDQT QRGTMNIKAY LPVMESFGFD KDLRGATSGQ AFPQMIFDHW
                                NIGSVIGVLN RHRGKVLDMV QSEYVTIKGE IPVIESFTLS DELRSATAGR VFWSLQFSRW

                                APVPDSLLMD VIMKIRERKG LPKQIPKPED FLMKLRQPIV VVLGHVDHGK TTLLDKIRGT
                                APVPDSMLDD LIRKIRERKG LPQKLPSLSD LLMKLRQPIV VVLGHVDHGK TSLLDKIRST
                                ERVPRDLQPQ IVRQIRERKG LKPEPYDEKY YAM-IRQPIV SVLGHVDHGK TTLLDKIRGT
                                APVPDQMLQD LIAKIRQRKG LPPSPPKIDD LIMRLRQPIV VVLGHVDHGK TTLLDKIRRT
                                EMMPGTQASV LVADIRKRKG LKEAMTPLSE FEMNLRSPIC CIMGHVDTGK TKLLDCIRGT
                                ELVPQNLFQE FVMEVRKRKG LKLEMPKPED FVMALRTPIV AVLGHVDHGK TTLLDRIRKS
                                EEVPKSVAEE IIKKNKGE-- ---------- --MEIRPPVV TIMGHVDHGK TTLLDSIRKT
                                AQVSNSIAKA VLEEVKGRAD LL-------- --MQPRAPIV TVMGHVDHGK TSLLDYIRKA
                                GKVPSTIFDE LRKKFNDQNK S--------- --MVEKPPVI TIMGHVDHGK TKLLSVLQNI
                                QPVPNSIFRT LVGDVRKRKG LNPEPPSPDE FIM------- ---------- ----------
                                KPVPASLRDK VIQEIRKRKG LPLEIPTIEQ FVMSYREPIV VVLGHVDHGK TSLLDKMRGT
                                APVPESLRES LILSIREKKG LPKELPKIED YIMNYRAPIV VVVGHVDVGK TLLLDKIRNT
                                DEVPKNVADE IIKKRNG--- ---------- --MVTRAPVI TIMGHVDHGK TSLLDYIRKS
                                EPLPGNMQEE IILEIRARKG LPEEMPSLSS WNMKLRSPIV TVLGHIDHGK TSLLDKMRGT
                                EPVPTSMQEE KILEIRKRKG MPEQLPTLSS WSMKLRSPIV TVLGHIDHGK TSLLDRMRGT
                                AEVPKSRLAE SISDIRKRKG LAPDPPTVSE FIMKVRQPIV TVLGHVDSGK TSLLDKIRGT
                                AKVPQKIQEE IVKK------ ---------- --MIIRSPIV AFMGHVDHGK TTIIDALRQS
                                APVPENMLMD LIAKIRTRKG LKPEPPKPED FLMWIRQPII VVLGHVDHGK TTLLDKIRGT
                                ASIKDKKATE VALATRKRKG LAPEIPDLDK FHMSYRSPII CILGHVDTGK TSLLDKIRNT
                                QLLATSKVGS IVAAIRKRKG LPEGVPGLDK FYMKYRSPIC CVLGHVDTGK TKILDRMRRT
                                DEAPSNVAQA VIEARGK--- ---------- --MEPRAPVV TIMGHVDHGK TSLLDYIRST
                                EPVPPNLVEE FIMEVRKRKG LKLEIPKPED FLMKLRTPIV AVLGHVDHGK TTLLDKIRNT
                                QRVPYELQAG IVAKIRERKG LKPEPYDESY YSMNLREPIV CVLGHVDHGK TTLLDDIRGT
                                ---------- ---------- ---------- --MKLRQPIV VVMGHVDHGK TTLLDKIRGT
                                RVMSDSLQRE TIMEIRERKG MKLELPESID YF-------- ---------- --MLDKIRGS
                                QVLADNLQPD KISEIRERKG MKQELNPAID YFMTLRTPIV AVLGHVDHGK TSLLDKIRGS
                                RVMADNLQRE IIMEIRERKG MKTELPESIT HFMDLRTPIV AVLGHVDHGK TSLLDKIRGS
                                RVLSDNLQRE KIMEIRERKG MKLELSQAID YIMTLRTPIV AVLGHVDHGK TSLLDKIRGS
                                QILNSSRPSQ VVAETRKRKG LKEGIPALDN FLMKLRAPII CVLGHVDTGK TKILDKLRHT
                                APVPDNMLMD LVKKIRERKG LPPEPPKPED FIMRLRQPIV VVLGHVDHGK TTLLDKIRGT
                                EPVPDQLLPE LIRKIRERKG LPPEPPKAED FLMRLRQPIV AVLGHVDHGK TTLLDKIRGT
                                APVPDSMLLD IVKKIRQRKG LKPEPPRPED FLMKLRQPIV VVLGHVDHGK TTLLDKIRGT
                                QEYPKSLANT TTLAIRTRKG LKPDIPGLDQ FMMNLRSPIC CVLGHVDTGK TSLLDRIRST
                                APVPDSILTD VVLKIRERKG LPKELPKVED FLMRLRQPIV VVLGHVDHGK TTLLDKIRGT
                                APVPDSILTD VILKIRERKG LPKELPKVED FLMRLRQPIV VVLGHVDHGK TTLLDKIRGT
                                VRLPNELQKT IIKEIRQRKG LNPEPYGPDH YIMKIRSPIV SVLGHVDHGK TTLLDFIRGG
                                EKVPRDMQEQ LIKQIRERKG LKLE------ --MNLRCPIV CVLGHVDHGK TTLLDKIRKT
                                FPVPGSMQNE IVINIRKRKG LKAEIPRPSD FLMNLRTPIV CVMGHVDHGK TSLLDKIRGT
                                ERVPAELQPK IAKQIRDRKG LKSE------ --MALRCPIV SVLGHVDHGK TSLLDKIRST
                                SAVPQGMLSE IVMGIRKRKG LKEQIPTPKD YLMHIRTPIV CVLGHVDHGK TSLLDRIRGS
                                ELVPAGIVND VVKDIRKRKG LKEQIPRPDD YLMTIRTPIV CVMGHVDHGK TSLLDRIRGS
                                EPIPSNLIQE TISMIRERKG MKNEIPKPQD ILMNLRTPIV SVMGHVDHGK TTLLDKIRGT
                                VPVPPELQTK VVAEIRTRKG LKPEPYDAAY YSMATRQPIV SVLGHVDHGK TTLLDRIRGT
                                APVPGGMLKE IVTGIRKRKG LKEQIPEPSD YLMSLRTPIA CVLGHVDHGK TSLLDKIRGS
                                EPIPANMMLD TVRQIRTRKG LKPEMPTPSD YLMQLRTPIV CVMGHVDHGK TTLLDRIRGT
                                DVVPSSILND IVGQIRERKG LKKELPKASD FLMNLRTPIV CVMGHVDHGK TTLLDKIRGT
                                ERIPRELQNK IVKEIRERKG LTPEPYGPDH YLMKTRSPIV SVLGHVDHGK TTLLDHIRGS
                                EIVPNSLVKD VVIAIRKRKG LKEQMPRPED YLMKIRTPIV CVLGHVDHGK TSLLDRIRGS
                                EIVPAGSAKD IVLQIRKRKG LKEELPKPAD YLMHIRTPIV CVLGHVDHGK TSLLDRIRGS
                                ERLPNELQHT ITREVRTRKG LSPEPYRADH YLMKIRSPIV SVLGHVDHGK TTLLDHIRGS
                                KKLPDELQEK VIKEIRTRKG LSPEPFDADH YLMKIRSPIV SVLGHVDHGK TTLLDNIRGT
                                EKVPPELQDQ LIKQIRERKG LKVE------ --MALRCPIV SVLGHVDHGK TSLLDKIRKT
                                TELPKSIAAT AIAEIRKRKG LAPNPPGIEE YIMQIRQPIV VVLGHVDSGK TSLLDRIRGT
                                TELPKSIATT AIAEIRKRKG LAPNPPGIEE YI-------M VVLGHVDSGK TSLLDRIRGT
                                TEVPKSMLSA AVSDIRKRKG LAPDPPGANE FIMQIRQPIV AVLGHVDSGK TSLLDRIRGT
                                QRVPYEMQKD VVAKIRERKG LKPEPYNEEY YAMSLREPIV CVLGHVDHGK TTLLDDIRGT
                                SVLSNKNSYK IIMNIRERKG IKVEMPQLDQ YLMEYRSAIV CILGHVDTGK TKLLDKLRHT
                                APFPESMLGD FVKQLRKKKG LKEEIPKPTD FVMQVRSPFV VVMGHVDVGK TLLLDKIRGT
                                APYPESMLAD FVKQLRKKKG LKEEIPKPTD FVMKIRSPFV VVMGHVDVGK TLLLDKIRGT
                                KRVPNELAQQ IIRQIRQRKG LDPNPPTEKD VCMKIRQPII AVLGHVDHGK TTLLDRIRKT
                                APVPENLLME IVKKIRERKG LPPEPPKPED FIMKLRQPIV VVLGHVDHGK TTLLDKIRGT
                                RQTPSNIQEE IIAERKKDEL AGAR------ --MVARPPVV TFLGHVDHGK TSLLDHLVGI
                                DQVPSQVADM IKAKK----- ---------- --MRTRAPVV TVMGHVDHGK TSLLDALKST
                                STLPTSKAGE IVLAARKRHG MKEEVPGWQE YYMDLRSPIC CILGHVDTGK TKLLDKIRQT
                                APVPDSMLLD LVRKIRERKG LKPEPPRPED FIMWIRQPIV VVLGHVDHGK TTLLDKIRGT
                                APVPDSILVD LIMKIRERKG KPKQLPKVED FIMRLRQPIV VVLGHVDHGK TTLLDKIRGT
                                APVPDSILLD VVTKIRERKG LPKELPKVED FLMRLRQPIV VVLGHVDHGK TTLLDKIRGT
                                APVPDSILLD VVTKIRERKG LPKELPKVED FLMRLRQPIV VVLGHVDHGK TTLLDKIRGT
                                APVPDSLLLD VIMKIRERKG LPKELPKVED FLMRLRQPIV VVLGHVDHGK TTLLDKIRGT
                                AEVPRNVAEA IVAKSRGYA- ---------- --MVRRPPVV TIMGHVDHGK TTLLDSIRKT
                                ATIANSKAAD IVNNIRKRKG LKEGIPDLNN YLMILRSPIV CILGHVDTGK TTLLDKLRRT
                                EPMGGGKVAD TILAVRARKG LKDGIPEISQ YL-------- --MGHVDTGK TKLLDKIRKT
                                KRVPNELAQQ IIRQIRQRKG LDPNPPKEQD VCMRIRQPII AVLGHVDHGK TTLLDRIRHT
                                APVPSSQLEQ IALAIRERKG LPKKLPTIEE FLMFLRAPIV VVLGHVDAGK TTLLDKIRGT
                                QKVPPELQDS IVRSIRERKG LRQEPYDADY YAMKLRQPIV CVLGHVDHGK TTLLDLIRGT
                                SPVPEAMLAD LVKQIRKRKG LKEEIPKPTD FIMGIRSPIA VVVGHVDVGK TLLLDKIRGT
                                SYVPDSMLMD LIAKIRQRKG LKPEPPRPEE FMMWIRQPII VVMGHVDHGK TTLLDKIRGT
                                QEVPEKIAEK IIKVV----- ---------- --MVPRPPVV TVMGHVDHGK TTLLDRIRST
                                EPLAGNGLYE AIKVVRKRKG LSEEVPPLDR YLMHQRSPIC VIMGHVDTGK TKILDKIRHS
                                SPVPENMLVD MIMKIRERKG LPKEIPRVED FVMDYRPPIT VVVGHVDVGK TLLLDKIRGT

                                AMVKKEPGEM TQEVGASFVP TSVISKIAEP LKEIPGLLFI DTPGHELFSN LRRRGGSVAD
                                AVAAKEAGGI TQHIGASIVP ADVIEKLAEP LRSIPGLLFI DTPGHELFSN LRKRGGSVAD
                                SVARREAGAI TQHIGATEVP IDAIYKICGK LIKVPGLLFI DTPGHEAFTT LRARGGALAD
                                AVAAKEAGGI TQHIGASIVP ADVIEKIAEP LKVIPGLLFI DTPGHELFSN LRRRGGSVAD
                                NVQEGEAGGI TQQIGATYFP AENIRERTKE LKKVPGLLVI DTPGHESFTN LRSRGSSLCD
                                KVVAKEAGGI TQHIGATEVP LDVIKQICKD IWKIPGLLFI DTPGHKAFTN LRRRGGALAD
                                KVVEGEAGGI TQHIGAYQIE ---------- --NGKKITFL DTPGHAAFTT MRARGAEVTD
                                NVIAGEAGGI TQHIGAYNVQ L--------- --DGRRITFL DTPGHEAFTA MRARGAKVTD
                                DINQTESGGI TQHIGAYTIV ---------- --NDREITFL DTPGHEAFTM MRSRGAQVTD
                                ---------- ---------- -------TGP LYPIPGLLVI DTPGHEVFAN LRARGGSAAD
                                LVAAREAGGI TQHIGATIFP IRAIEETCRQ LLEIPGILFI DTPGHAAFSN LRKRGGSVAD
                                MVAYREPGMI TQHIGLSYLP WPIIEKYAAP VIWVKGFLMV DTPGHAAFSN LRRRGGSVAD
                                RVASGEAGGI TQHVGAYMVE ---------- --NGRKITFI DTPGHEAFTA MRARGASITD
                                GVQEREAAGI TQHIGASFFP TETILSICGN LLTIDGLLFI DTPGHEAYLN LRRRGGAIAD
                                AVQDREAAG- ---------- -----TICGD LLTIDGLLFI DTPGHEAYLN LRRRGGAIAD
                                GVQGREAGGI TQHIGASFLP REIIKKRCGP LYQVPGVLVI DTPGHEVFTN LRARGGSAAD
                                NMAASEAGAI TQHTGAFKCT ---------- --PVGEITVL DTPGHEAFSA MRARGAEVCD
                                AVAKKEPGEI TQHVGASVVP ASVLNKITEP LKEIPGLLFI DTPGHELFSN LRRRGGSVAD
                                NVQGGEARGI TQQIGASFIP VDAIKEQTKS FAKLPGLLLI DTPGHESFNN LRSRGSGLCD
                                NVQRGEAGGI TQQIGSTFFP LDSIEKMTEK MKKIPGLLVM DTPGHEAFNN LRSRGTSLCD
                                KVASGEAGGI TQHIGAYHVE ---------- --ENGMITFL DTPGHAAFTS MRARGAQATD
                                RVIAKEAGGI TQHIGATEVP IELIKEICKD LWTIPGLLFI DTPGHKAFTN LRKRGGALAD
                                TVAKKEAGGI TQKIGATEID KNTLETNIKN YFTIPGLLFI DTPGHVAFAN MRSMGGALAD
                                SVAKREPGEI TQHVGASVVP SRVIEQLAEP LKKIPGLLFI DTPGHELFMN MRRIGGAISD
                                AVIEGEAGAI TQHIGATAVP LDTVSRVAGS LVDLPGLLFI DTPGHHSFTT LRSRGGALAD
                                AVTAGESGAI TQHIGATAVP LDVISEIAGD LVDLPGLLFI DTPGHHSFST LRSRGGALAD
                                AVIEGEAGAI TQHIGATAVP LDTVSEVAGS LVDLPGLLFI DTPGHHSFST LRSRGGALAD
                                AVSEGEAGAI TQHIGATAVP LDTVSQMAGS LVDLPGLLFI DTPGHHSFST LRSRGGALAD
                                HVQDGEAGGI TQQIGATNVP LEAINEQTKM IKRIPGMLII DTPGHESFSN LRNRGSSLCD
                                TVAAKEPGLI TQHVGASFVP ASVIEKLAEP LKIIPGLLFI DTPGHELFAN LRRRGGSVAD
                                VVALKEPGQI TQHIGASLVP TDVIEKVTEP LKELPGLLFI DTPGHEIFSN LRRRGGAVAD
                                AVVKKEAGEM TQHVGASMVP SSVIEKVAMP LKEIPGLLFI DTPGHELFSN LRKRGGSVAD
                                NVQGGEAGGI TQQIGATFFP RESLVSATAE LINVPGLLVI DTPGHESFTN LRSRGSSLCD
                                TVVKKEPGEM TQEVGASFVP TSVIEKVAMP LKEIPGLLFI DTPGHELFSN LRKRGGSVAD
                                AVVKKEPGEM TQEVGASFVP SSVIEKVAQP LKEIPGLLFI DTPGHELFSN LRRRGGSVAD
                                AMAQKEAGGI TQHIGGTEIP MEVIETICGN LLTMPGLFFI DTPGHEAFTT LRKRGGALAD
                                RVAKREAGGI TQHIGASEIP IDVIKRLCGD LLKIPGLLVI DTPGHEAFTS LRKRGGALAD
                                AVVNKEAGAI TQHIGATEVP LSTIRSLCGN LMVIPGLLFI DTPGHHAFTT LRSRGGALAD
                                RVTQREAGGI TQHIGASEIP INTIKKVSKD LLTIPGLLVI DTPGHEAFTS LRKRGGALAD
                                KVVAGEAGAI TQHIGATLIP FDSIAKMSGD LGSVPGLLFI DTPGHHAFTT LRARGGALAD
                                SVVSTEEGEI TQHIGATLVP IDAVTRMGGA LSNVPGLLFI DTPGHHAFTT LRARGGALAD
                                TITSGEAGAI TQHIGATEVP IDLISKKCGD --IVPGLLFI DTPGHHAFTS LRSRGGALAD
                                AVVQREAGLI TQHIGATEVP IDHIYKVCKP LINVPGLLFI DTPGHQSFTS LRARGGSLAD
                                SVVAKEEGAI TQHIGATIIP LEAIEKMSGT EGDIPGLLFI DTPGHHAFTT LRARGGALAD
                                TVAQYEAGAI TQHIGATEIP LSVIQQFCGS GFMVPGLLFI DTPGHHAFTS LRSRGGSLAD
                                AIVSGEAGAI TQHIGATEVP IDVIVNKLGD --MVPGLLFI DTPGHHAFTT LRSRGGALAD
                                TIASKEAGGI TQHIGATEIP MDVISSICGG FLQLPGLFFI DTPGHEAFTT LRKRGGSLAD
                                SVVSSEAGAI TQHIGATLVP IEAIRAMSTS MQTVPGLLFI DTPGHHAFTT LRARGGALAD
                                SVVAGEAGAI TQHIGATIVP IDSIMSMSGG MKSIPGLLFI DTPGHHAFTT LRARGGALAD
                                AVASREAGGI TQHIGATEIP MDVIEGICGD FLTLPGLFFI DTPGHEAFTT LRKRGGALAD
                                AIAHKEAGGI TQHIGATEIP IKVIEEICKG LLIIPGLLFI DTPGHEAFTT LRKRGGSLAD
                                RVAAREAGGI TQHIGASEIP IDVIKKVCGN LLTIPGLLVI DTPGHEAFTS LRKRGGALAD
                                GVQGREAGGI TQHIGASFLP TETIKETCGP LYQVPGILVI DTPGHEVFTN LRARGGSAAD
                                GVQGREAGGI TQHIGASFLP TETIKETCGP LYQVPGILVI DTPGHEVFTN LRARGGSAAD
                                GVQGREAGGI TQHIGASFLP TETIKETCGP LYKVPGILVI DTPGHEVFTN LRSRGGSAAD
                                SIAEKEAGRI TQKIGATEIS YNILEREIKT AFKIPGLLFI DTPGHVAFSN MRSLGGALAD
                                NVQDNEAGGI TQQIGATFFP KDVLDKEIKK IDLSKGIMII DTPGHESFYN LRKRGSSLCD
                                SVAYREPGMI TQHIGMSFVP WSAVEKFAGP LVWIPGFLFI DTPGHAAFSN LRKRGGSVAD
                                SVAYREPGMI TQHIGMSLVP WPAVEKFAGP LVWIPGFLFI DTPGHAAFSN LRKRGGSVAD
                                NVAAKEAGGI TQHIGATEVP IDVVKEIAGP LIKLPGLLFI DTPGHEAFTS LRARGGSLAD
                                TVALKEPGAI TQHVGASVVP ASVIEKLAEP LKIIPGLLFI DTPGHEVFSN LRRRGGSVAD
                                NVVKGEAGGI TQHIRAYKID ---------- --DGRAVTFV DTPGHEAFTE MRARGANVTD
                                DIAAGELGGI TQHIGAYRVT L--------- --DSKAITFI DTPGHEAFSE MRSRGAKVTD
                                NVQGGEAGGI TQQIGATYFP IDAIKAKTKV MADVPGLLVI DTPGHESFSN LRSRGSSLCN
                                AVAKKEPGEI TQHVGASIVP ASVLRKVAEP LKEIPGLLFV DTPGHELFSN LRRRGGSVAD
                                AVVKKEPGEM TQEVGASFVP TSVIEKISEP LKEIPGLLFI DTPGHELFSN LRKRGGSVAD
                                TVVKKEPGEM TQEVGASFVP SYIIEKLAEP LKQIPGLLFI DTPGHEYFSN LRRRGGSVAD
                                TVVKKEPGEM TQEVGASFVP SYIIEKLAEP LKQIPGLLFI DTPGHEYFSN LRRRGGSVAD
                                AVVKKEPGEM TQEVGASFVP TSVIEKIAEP LKEIPGLLFI DTPGHELFSN LRRRGGSVAD
                                KVAQGEAGGI TQHIGAYHVE VEHN------ --KTEQIVFL DTPGHEAFTA MRARGAKVTD
                                NVQGGEAGGI TQQIGATYFP GPNIAVEIEK CNKAPGLLVI DTPGHESFSN LRTRGSSLCD
                                NVQEGEAGGI TQQIGATYFE KSTLLTQTAK LNTLPGMLVI DTPGHESFTN LRSRGSSLCD
                                NVAGKEAGGI TQHIGATEVP IDVVKQLAGP LIKLPGLLFI DTPGHEAFTS LRARGGSLAD
                                AVAKREPGTM TQHIGASFLP WKALEAVCGS LVVIPGFLVI DTPGHEAFSN LRRRGGSIAD
                                SVASKEPGGI TQRIAATTVD ISRILKETEK LNKIPGLLFI DTPGHVAFSN MRARGGALAD
                                AVAYREPGMI TQHIGMSFVP WGAVERFAGP LVWIPGFLFI DTPGHAAFSN LRKRGGSVAD
                                AVARKEPGEI TQHVGASIVP ASVLKKIAEP LKEIPGLLFI DTPGHELFAN LRKRGGSVAD
                                RVAEREEGGI TQSIGAYQVE ---------- --NGKKITFI DTPGHELFTE MRARGAQATD
                                NIQDGEAGGI TQQIGATYFP ESEIKRRTQF FKNIPGLLII DTPGHESFSN LRSRGSSLCD
                                FVAYREPGMI TQHIGLSFIP WNAVERIADP LLWIKGFLMV DTPGHAAFSN LRRRGGSVAD

                                IAILVVDIME GFQKQTYESI EILKERKVPF LVAANKIDRI PGWKNEPFLF SLQKQSVQKL
                                FAILVVDVTK GFQNQTYESL DLLRSRKVPF LVAANKIDRI PGWTDEPFII SYERQSAKNL
                                LAVLVIDINE GIMPQTVESI NILKRYKTPF VIAANKIDLI YGWKDEPFIF AIQKQKVQSV
                                FAILVVDIME GFKPQTYEAL ELLKERRVPF LIAANKIDRI PGWKDAPFIE TIRRQDVRIL
                                LAILVVDIMH GLEPQTIESL NLLRMRNTEF IVALNKVDRL YGWKNAPIVK AMKQQNVIEF
                                LAILIVDINE GFKPQTEEAL SILRTFKTPF VVAANKIDRI PGWQDTPFMK SYAMQEAKNL
                                ITILVVAADD GVMPQTVEAI NHAKAAEVPI IVAVNKIDK- ---------- --ESAN----
                                IAIIIVAADD NVMPQTKEAI NHAMAAGVPI VFAINKVDK- ---------- --PTAN----
                                IVVLVVSAID GVMPQTIEAI NHAKEANVPI IVAINKIDL- ---------- --PDSN----
                                IAIVVVDVNK GFEAQTIESI DILKKRKVPF VVALNKVDMV TGWRGRFISE EVKKQDVQLL
                                MAILVVDVMK GVQEQTRESI QLLRSRKTPF VVAANKIDMI TGWRNAPFIK TYNNQHVADL
                                LAILVIDLTR GFEEQTYESL ILLKSRNIPF VVAANKVDRI YGWKNASILD SYNAQDTQRL
                                IVIIVVAADD GVKPQTKEAI NHAKAAGVPI IIAINKMDK- ---------- --EAAN----
                                IAILVIDINE GPLTQSYESL KILLSGKTPF LIAANKLDKV PGWRGMTLFQ AIKAQSTQEI
                                IAILVVDINE GALTQTYESL KILQSGRTPF LVAANKLDKV PGWRAMSLSQ AIQAQATQEI
                                IAILVVDVNR GFQPQTSESL RVLQARKVPF VVALNKVDQI PGWRAPFITG AIEIQDIRDL
                                IVVLVVAGDE GIKEQTIEAI EHAKGANITI VVAINKCDK- ---------- --PNFN----
                                MAILVVDVVE GFQPQTIEAL NILKEKRVPF IVAANKIDRL EGWKDTPFLE SVKRQSTIIL
                                LAILVIDIMH GLQAQTLESI NLLRMRKTPF IVALNKVDRI YDWKNTDFKE AYKIQSAAEF
                                IAVLVVDLMH GLEPQTIESI NLLKQKNTPF VVALNKIDRC YQWKGMPFKE TFAKQNTKEF
                                IVVLVVAADD GVMPQTIEAI QHAKAAQVPV VVAVNKIDK- ---------- --PEAD----
                                LAILVVDVNE GFKPQTEEAL MILRTFKTPF VVAANKIDKI PGWQNQPFLK SFQQQDVKRL
                                IAILVIDVNE GLKPQTIESI DVLKKYKTPF IIAANKIDMI PYFVDTSFKE TLSKQRYVFL
                                FSILVVDIIE GFKEQTVESL QLLRARKVPF LVAANKIDKI PGWKNEAFIN SYAKQSTKLL
                                IAVLVIDVTD GFQPQTIEAI KILQDSSTPF VVAANKIDTV PGWNDSPVQG TYDAQSARRL
                                IAILVVDVND GFQPQTLEAI DILKRTQTPF IVAANKIDTV PGWNGQPVQQ TMDAQSVQDL
                                IAILVVDVND GFQPQTEEAI RILKDTGTPF VVAANKIDTT PGWNDAPVQG TYDDQSVRDL
                                IAILVVDVND SFQPQTEEAI DILKRTGTPF IVAANKIDTT PGWNGAPIQK TYEEQSARKL
                                IAILVVDIMH GLEPQTIESI NLLKSKKCPF IVALNKIDRL YDWKDSDVAA TLKKQKTKEF
                                FAILVVDINE GFQPQTYESI EILRQRRVPF VVAANKIDKI PGWRDTPFLI SLQKQAVREL
                                LAILVVDLNE GFQPQTYEAV EILKQRRVPF VVAANKIDRI PGWRDQPFLI SYRKQSVRRL
                                IAILVIDINE GVKPQTIESI DVLKARNVPF VIAANKIDKI QGWKDEPIIS SLKKQSVVKL
                                IAILVVDIMH GLEQQTRESI RLLREKRCPF IVALNKVDRL FDWQNMDIQQ SLELQKVREF
                                IAILVVDITE GFQKQTIESI EILKEKRVPF LVAANKIDRI PGWKNETFSK SFKLQTVQTL
                                IAILVVDITE GFQKQTIESI EILKDKKVPF LVAANKIDRI PGWRNETFTK SFRSQSVQAL
                                LAILIVDIKE GFKPQTYEAL NILKTFRTPF VVAATKIDKI YGWEGLSFIQ TYNKQAVQQL
                                IAILVVDINE GFKPQTVEAV NILRQCKTPF VVAANKIDLI PGWNG-PFIL NFNEKNALEF
                                LAVLVVDITE GFQPQTIEAI KILKQFKTPF VVAANKIDRI QGWTNGPFIL SYNKQPVKAI
                                IAILVVDMNE GFKPQTIEAI NILKQCKTPF IVAANKLDRV PGWNG-PFIL NFNEKNAMEF
                                IAILVVDVNE GFKQQTIEAL QILRTCKTPF VIAATKLDKI PGWRNASFQK AYKNQSVQEC
                                MAIVVVDINE GFRPQTIEAL QILRNYKTPF VIAANKVDRI HGWRNQPFLK TFAQQNVQMV
                                LVIVIVDINE GFMPQTKESL EILKRFKTPF VVVANKMDRI HGWNDAPFSA TYQNQSVKIL
                                IAVLVIDINE GIKPQTMESI NILRRFKTPF IIALNKIDLI DGWIDKPFVL SLKEQPVQKL
                                MAILVVDINE GFQPQTIEAL HILKNFKTPF VVAATKIDRI HGWRNAPFLK CYKAQNVQDI
                                LAILIVDINE GFQPQTIESI NILKRFKTPF VVAANKIDRI PGWRNAPMEK SLAGQTVVTL
                                LAIVVVDINE GFKPQTYESL QILKRFKTPF VVVANKIDRI GGWADMPFAA TFKKQSVQRL
                                LAILIMDVTE GFKPQTYEAL NILKSSKTPF VVAANKIDKI PGWNGECFSK AVQNQHVVDL
                                MAIVVVDINE GFQPQTIEAL QILRGCKTPF VVALTKIDRV HGWRNAPFLT TFAQQNIQFM
                                MAIVVVDITE GFQPQTIEAI QILRNCKTPF VVAATKLDRI PGWRKSPFLK SFAAQNVTLV
                                LAILIVDINE GFKPQTQEAL NILRMYRTPF VVAANKIDRI HGWRGRPFME TFSKQDVQKL
                                LAILIVDINE GFKPQTYEAL NILKMYKTPF VVAANKIDKI RGWKNSSFLE TFEKQVVQSL
                                IAILVVDINE GFKPQTIEAV NILRQYKTPF VVAANKIDLI PGWNG-PFVL NFNEQNALEF
                                IAILVVDVNR GFQPQTNESL KILQSRKVPF VVALNKCDQI SGWRTKFITQ AIKEQDIQDL
                                IAILVVDVNR GFQPQTNESL KILQSRKVPF VVALNKCDQI SGWRTKFITQ AIKEQDIQDL
                                IAVLVVDVNR GFQPQTNESL KILQSRKVPF VVALNKCDQI SGWRTSFISQ AIKEQDIQDL
                                IAILVIDVNE GLKPQTIESI DILKKFKTPF IIAANKIDAV PYFVNTSFAN AIKMQRYIEL
                                IAILVIDLMH GLEQQTKESI QILKQRNCPF VIALNKIDRL YMWNWSPFNN TFKKQKTQEF
                                LAILVVDITS GLEEQGVESL KLIQSRGVPF VIAANKLDRI YGWKNRPFLF AVEDQEAVTL
                                LAILVVDITS GLEDQGVESL KLIQSRGVPF VIAANKLDRI YGWKNRPFLF AVEEQEAVTL
                                LAVLVVDINE GFQPQTIESI EILRRYKTPF VVAANKIDRI KGWVDEPFLL NSKRQDAIEL
                                FAILVVDIME GFQPQTYEAI EILRQRRVPF LVAANKIDRI PGWKDQPFLI SYRMQKVQRL
                                IAVLVVAADD GIMPQTEEAI SHAKAAEVPI VVALNKIDL- ---------- --EGVD----
                                IVIIVVAADD GIKTQTVEAI NHAKAAGVPI IVAINKIDK- ---------- --PDID----
                                IAILVIDIMH GLEQQTIESI KLLRDRKAPF VVALNKIDRL YDWKNNSFRD SFAKQSVQEF
                                IAILVVDIME GFQPQTWESI QILKERKVPF IVAANKIDRI PGWKDQPFLE TIRKQDIVRL
                                IAILVVDIVE GIQKQTLESI EILKSRKVPF IVAANKIDRI NGWKTYSFLE SINKQEVRNL
                                IAILVVDITE GLQKQSIESI QILRERKVPF LIAANKIDKI PGWKDIPFLA SIEKQRVKYL
                                IAILVVDITE GLQKQSIESI QILRERKVPF LIAANKIDKI PGWKDIPFLA SIEKQRVKYL
                                IAILVVDVVE GFQKQTYESL EILRSRKVPF LVAANKIDRI PGWKTYSFLE SIKSQRVQQL
                                IAILVVAADD GVQPQTKEAI SHAKAAGVPL IVAINKVDK- ---------- --PEAN----
                                FAILVIDLMH GLEQQTLESL NLLRMRKTPF VIALNKIDRT YNWKFASSYV SLKNQSNQDF
                                VAILVVDLMH GLEQQTIESL HMLKNRGTPF VVALNKVDRC YAWKDTPIRD ALKEQSTLEF
                                LAVLVVDINE GFQPQTIESI EILRRYRTPF IVAANKIDRI KGWVDEPFLV NIKKQDAIEL
                                IAILVVDVLR GLEQQTFESI DILRERKVPF IVAVNKIDKI PGWKNTPFVE SVKRQSAQKL
                                LAILVIDINE GIMPQTVESI DILKKFKTPF IIAANKIDLI PFFTTNLFTE FIRKQRYVEL
                                VAVLVVDITS GLEEQGLESL NLIRARGVPF VIAANKLDRI YGWQNRPFLF AVERQEAVQL
                                MAILVVDVME GFQPQTVEAI NILKEKRVPF VVAANKIDRI EGWRDAPFLE TIRNQSALLL
                                IVVLVVAADD GVMPQTIEAY NHAKAANVPI IVAINKIDK- ---------- --PNAN----
                                IAILVIDIMH GVENQTLESL QMLVSKKVPF IIALNKIDRL SGWQWREFVN GVKVQDTMQY
                                LAVLVIDITR GFEEQTYESL TLIRSRNIPF VVAANKLDRI YGWENAPFLD SYEKQRVQRV

                                DELIYNLVIQ LASENFNADR FDRIKDFTYV AIVPVSGKTG EGIPELLAIL AGLTQRYMQG
                                EEVIYKIVLS LSEQGFSADL FTRIKDFTTV AVVPVSAKTG EGIPDLLAVL AGLTQQYLKK
                                DEKIYKIVEK LYELGFSADR YDRIADFTNL AIIPMSAKLG IGIADLLLVL VGLAQRFLEE
                                EQRVYEIVGK MYEAGLPAEL FTRIKDFRKI AIVPVSARTG EGIPELLAVL AGLTQTYLKE
                                NLRLKNIINE FQEQGLNTEL YYKNKDMGTF SIVPTSAISG EGVPDLLLWL VQWAQKTMVE
                                ENRLYNLIAE LYQRGFSAER FDRISDFTTV AVVPISALKG EGIPELLLIL VGLAQRYLEK
                                -----RVMQE LTEYGLVPEA ------WGET IFVPLSALTG KGIDELVEMI LLVSE---VE
                                -----KIKEE LAAMNYLVEE ------WGKY QSQDISAKKG MGVEDLMEKV LLEAE---ML
                                -----KIKHQ LSEYGLVSED ------WGDT IFVMISALKN IGISELLDMI LLQSD---MM
                                DEKAYAVVGT LSRLGFLSEV FWRVRDFTEV AIVPISARTG VGIPELLAVL VGLTQQYMAK
                                DNRIYNLMGE LSFLGFRSDL YTRIRSFTTV AIVPVSAKTG EGIPDLLLLL LGLAQQFMKQ
                                EEALANIIMD FNKQGFEAER FDRITDFSQV PIVPTSAVTG EGIPDLLVLM AGLTQRLVKD
                                -----MVKTQ LAEMEIMPVE ------WGSY EFVGVSAKTG MGIEDLLEIV LLQAD---IL
                                DRRLYEIVGA LSANNIQSER FDRVKDFRTV AIVPTSARTG DGIPELLMVL SGLTQQYMKE
                                DRRIYEIVGA LSANGYNSER FDRVQDFTTI AIVPTSAKTG DGIPELLMVL SGLTQQYMKD
                                EQKIYDVVGT LSVLGYSSEA FYNVKDFAEV AIVPMSARSG VGIPELLAVL VGLTQQYLSA
                                -----TVYRQ LAELDLLPEA ------WGSI ATINTSAKTG EGLQDLLEML ALQAE---VL
                                EERIYQLVGK LYEYGFESER FDRVKDFRTV AIVPISAKTG EGISELLALI AGLAQQFMKK
                                DYKVKDIIAA LAGQELNAEL YWRNKDHRYV SLVPTSANTG EGISDLMLVV IQLMQKLMLD
                                ENRLKSTIAD FAAQGINACL YYDNKDIKYV SLVPTSAITG EGIPDLVAVL IAMTQRLMLE
                                -----RVKNE LSQYGILPEE ------WGES QFVHVSAKAG TGIDELLDAI LLQAE---VL
                                ENKIYDLIGE LYKYGFSADR FDRIRDFTTV AIVPVSALTG EGIPELLLVL VGLAQRYLEK
                                DEKIYKIIND LYVKGISSDR YDRITDFTSF AIVPISAKLN IGVPDILMVL TGLAQRFLEE
                                DERIYHLMGE LGRYGFNSDR FDRIKDFTTV SIVPVSAKTG EGIPELLAML AGLSQQYLKD
                                DERLYELIGE LSDHGFSADL YWRVQDFQNV GVVPVSAMTG EGIPDLLTVL MGLSQRYMKE
                                NEKLYEIIGE LSDNGFSADM YWRVQNFQNI GVVPVSAETS EGIPDLLTVM MGLSQRYMKE
                                DDALYELIGE MSDAGFSSDL YWRVQNFQNV GVIPVSAETG EGVPDLLTVL MGLAQRYMKS
                                DEKLYEIIGE LSDRGFSSDF YWRVQNFQNI GVVPVSALTG EGIPDLLGVL MGLSQRYMKD
                                EERAKAIIVE FAQQGLNAAL FYENKDPRFV SLVPTSAHTG DGMGSLIYLL VELTQTMLSK
                                ERRLWNIISK LYELGFQADR FDRIRDFTTV AVIPISAKTG EGIAELLAVL AGLTQRYLQH
                                DNKIYEIMGE LAKLGFDSER FDRITNFTQI AIVPISAKTG EGIPELLAVL AGLAQRYMKG
                                ETLLYNLIAQ LSSYGVNAEY FERVRDFMVV PIVPVSAKTG EGIPELLAIL AGITQRFLAE
                                HTRWCQVKNE LSAEGLNSEL YYNNKEVRVV SVVPTSARTG EGVCDLLLLE IQLVQQFMEG
                                DNYVYKLVMQ LAELGFNAER FDRVRDFTYV AIVPVSGKTG EGLSELLALL AGLTQQYLKS
                                DNYVYKLVMQ LAEMGFNAER FDRVRDFTYV SIVPVSGKTG EGLPELLALL AGLTQQYLKT
                                DTGVYELVGV LHDEGFESER FDRVENFAQI SIIPISAKTG EGIPELLTML MGLAQQYLKE
                                EIRLYNIIKP LNELGFDADL YSRVQDVTTV CIIPVSAVTG EGIPDLLMMV AGLAQKFLED
                                ETRTYELVGK LSDLGFSSDR YDRVRDFTNV GIVPISAKTG EGIPDLLMVL IGLAQRFLEE
                                EIRLYNVIKH LNELGFDADL FSRVKDTTTI NVVPVSAMTG EGIPDLLVII SGLAQKFLEQ
                                ENRVYELVGK LSDMGFNSER FDRVSDFQNL VIVPVSSMTG EGIGDLLMIM IGLAQRYLTE
                                ETKVYELVGK LSDLGFNSER FDRVSDFANI CIVPTSALTG EGLPDILMVL IGLAQRYMTE
                                DQKVYEIVGE LYEAGFNSNR YDRVTDFQNI GVVPISASTG EGIPDLLMVL MGLAQKFLES
                                EEKLYKVVGD LYEKGLTADR YDRIDDFTAI AIVPMSARNG VGLPDLLLVL IGLAQRFLEQ
                                ENKTYEIVGK LSEEGINSER YDRIKDFSNV AIVPVSGVTG EGVPDLLMVM IGLAQRYMTE
                                ETKIYELVGE LYKYGFDSNR YDRIADFTTV GIIPVSAITG EGIPDLLLVL VGLAQRFLKQ
                                ETKLYEVIGE LYNQGFAAER YDRVTNFQTL GVVPASAVTG EGIPDVLMVL LGLAQKFLEA
                                DQKIYEIVGT LHEEGFESER FDRVSNFAQI TIVPISAYTG EGLPELLTML LGLAYQYLNE
                                ETRHYEIVGK LSDLGFNCER FDRVQDFANI AIVPISAHTG EGIADLLMVM IGLAQRYMEQ
                                ETKVYDIVAT LAEHGFSSER FDRVSDFANL AIVPVSAHTG EGIPDLLMVL IGLAQRYMEE
                                DTKVYELVGK LHEEGFESER FDRVTDFAQV SIIPISAITG EGIPELLTML MGLAQQYLRE
                                ETKIYELVGS LHEEGFNAER FDRVTDFTQV SIVPISALTG EGIPELLTLL IGLAQQYLKD
                                EIRLYNIIKP LNEMGFNADL FTRVEDITTV CIIPVSAKTG EGIPDLLMMI AGLAQKFLEQ
                                DQKIYDVVGT LSVLGYQSEA FYRVKDFKEI AIVPISARSG VGIPELLAVL VGLTQQYLQK
                                DQKIYDVVGT LSILGYQSEA FYRVKDFKEI AIVPISARSG VGIPELLAVL VGLTQQYLQK
                                DQKIYDVVGT LSVLGYQSEA FYRVKDFKEI AIVPISARSG VGIPELLSVL VGLTQQYLQK
                                DNRIYKLISD LYTYGINADR YDRISDFSTF AIVPVSAKLK IGIADILMVL SGLAQKFLEN
                                HDRLKNIINE LSEQGLNCQL YWENMNPRYV SIVPTSAITG EGIADLIMVL VKLTQTFMLK
                                EERIGKLIEE LSRHGIDADR YDRVRDFSQV PIVPTSAVTG EGIADLLLVL AGVSQRFIRE
                                EEQIGKLITQ LANLGIDADR YDRVRDFSQV PIVPTSAVTG EGVADLLLVL AGVSQRFIRE
                                ETKLWELIGK FYEFGFQANR FDRVQNFTEL AIVPISAKYG IGIAELLVLI AGLSQKYLEE
                                EELLWNIIGE MYKLGFRADR FDRIKDFTTV AVVPVSAKTG EGIPELLAVL AGLTQQYLQK
                                -----RVMTQ LTEHQLTPSE ------WGDV EIVRTSATQG TGMDELLDTL LTIAE---LN
                                -----RIKNE LYVHEIIGEE ------AGDV IFIPISALKK INLDKLEEAI LLISE---MQ
                                QSRYSKIQLE LAEQGLNSEL YFQNKNMSYV SIVPTSAVTG EGVPDLLWLL LELTQKRMSK
                                EELIYRLISQ LYEAGFMAER FDRVKDFRTV AIVPVSAKTG EGVPELLALL TGLVQRFMKK
                                DKQVYNLVIQ LAEQGFNAER FDRIRDFTTV AIIPVSAKTG EGIAEVLAIL AGLTQNYMKN
                                DNLVYNLVSQ LANLGFSAER YDRIKDFTTV AIVPVSAKTG EGIADLLALL AGLTQRYLET
                                DNLVYNLVSQ LANLGFSSER YDRIKDFTTV AIVPVSAKTG EGVADLLALL AGLTQRYLET
                                DNYVYRLVGQ LAELGFNADR FDRIRDFTTV AIVPVSAKTG EGIAELLALL AGLTQNYMKT
                                -----RIKQE LSELGLLAEE ------WGDT IMVPVSALNG DNLDGLLEMI LLVSE---VE
                                NHRYQQIITQ LAENSFNAAL YWDNPDPKYF PIVPTSGVTG EGIPDLLSVI IKYTSMYMKS
                                RSRASDAKLQ LQEQGVNSNI YWEMGDNSFV PLVPTSAVTG EGVQDILMLL CQIAQRKLWS
                                ETKLWELIGK FYEMGFNANR FDRVQDFTEL AIVPISAKYG IGIPELLVLI AGLSQKYLEE
                                EELLSYIIQQ FASLGFRSDR YDRIRDFTVL ALVPVSAVTG EGIPDLLLVL AGLAQRYLKG
                                DNRIYSIMNK LYEFGLNSDR FDRISDFTTI AIVPVSAKKN IGVPEILMVL AGLAQRFLER
                                EEQIGRLIDQ LSRLGIEADR YDRVRDFAQV PIVPTSAVTG EGVADLLLVL AGVSQRFVKE
                                EEKIYRIAGE LYNHGFEAER FDRVRDFRTV AIIPISAKTG EGVSELLALI TGLVQQFMKK
                                -----KTKQE LVELGLIPEE ------WGDT IVVPISARTG QGVDELLEMI LLVAE---MN
                                QKGLQRVITQ LGQQGLNGVP FNNTKIELDV PIVPTSAITG EGIPDLLAIL QLRAHIQMKN
                                EEAIARIIEE FNKLGMDADR YDRVRDFNQV PIVPTSAVTG EGLADLLVVL AGLSQRFSRD

                                KLKVEGPAKG VVLEVKEDPG IGHTIDVIIY DGILHKNDTI ILGGLNGIIV TKVRGILLPA
                                RLQAEGPAKG SILEVKEIPG LGTVVDAIIY DGVIKEGDTI VLNGKNGPII TTVRSLLMPA
                                NLKEEGPGEG TVLEVKEERG LGKTIDVILY SGTMRKGDTI VVGSHDEPII TKIKAILKPK
                                RLRAEGPAKG VVLEVKEMQG FGTVVDAVIY DGVLKKEDII VVGGREGPIV TRVRALLMPA
                                KLTV-DEVQC TVLEVKVIEG HGTTIDVVLV NGELHEGDQI VVCGLQGPIV TTIRALLTPH
                                NLRIEGKGRG TVLEVKEERG LGVTCDAILY DGTLKVGDRI AIAGKDEVIV TNVKAILKPP
                                ELKPNRQAKG TVIEAELDKG RGSVATLLVQ TGTLHVGDPI VVGNTFG--- -RVRAMV---
                                DLKPNRNATG SIIESSLDKG RGYVATVLVS NGTLKVGDIV LAGTSYG--- -RVKAMF---
                                LLKPSKRAIG KVLDAKIDLG RGIVCSVIIE DGTLYVGDSF VGGACYG--- -KVKALI---
                                KLEHEGPAKG IVLESSEEVG LGPSANIILL DGTLRHGDIV VVGKRDGAVA TKTKALLLPK
                                RLMKDDRCEG VILEIVEEEG FGATANILIH TGTLRVGDKV AFLTRRGPIT SRVKALLLPK
                                RLRVGGPGKG VVMEVKEEKG LGTTMDVVLY DGVMRKGDTI VAMGLNGPVV TRIRMMVMPK
                                ELKPKSFAKA SIIESSVQKG RGAVATVIVQ NGTLTVGSTV VAGEAYG--- -KVRAMS---
                                RLRSEGPAKG AILEVREETG LGITLDTIIY DGVLKKTDTI VIGGLDDVIV AKIRALLQPK
                                RLRVEGPARG AILEVREETG LGITLDTIIY EGVLRKTDTI VVGGLDDVIV AKIRTLLQPK
                                RLEGSKESRG IVLEVNDEVG IGPSANMILI DGELGMNDTI LVAKRDGVVS TKPKAILLPK
                                ELKPSARARG LVIESELHKG LGAVATVLVQ NGTLHLGEAL VFNDCYG--- -KVKTMH---
                                KLVSEDAARG VVLEVKEEQG LGTTIDVIIY DGVLSKNDLF VVAGKNGPIV TRVRSLLMPR
                                KVET-NQLQC TLLEVKVIEG FGTTIDVVLV NGTLNEGDKI VVSGFNGPIE TSIRSLLTPP
                                KLTT-DSLQA TIMEVKTTEG HGTTIDVILV NGFLKRGDRI VVCGMNGPIV TQIRALLLPQ
                                ELKRKGMASG AVIESFLDKG RGPVATVLVR EGTLHKGDIV LCGFEYG--- -RVRAMR---
                                NLRVEGKAKG TVLEVKEEKG LGMTMDVIIY DGTLRVGDKI AIGGVNGVVV THVRGILKPR
                                HIQESKSTRG SVIEIKKEGS LGTTLDTILY QGVLHKGDKI ALNTIAGPAV TKVKAIIAT-
                                RLITSGNAKG VVLEVKEMPG LGNTIDVIIY DGILRKGDTI VLGSAEGPIV TKVRNLLMPK
                                AMAVEGPGAG TVLEVKDEKG FGATVDVVLY DGTIREDETI VVGGTNEPIV TDVRALLQPR
                                EMETSGPGVG TVLEVKDTQG FGTTLDAIIY DGTIRNDDTI VVGGLQGPII TDVRALLRPR
                                EMEIDGPGAG TVLEVKDEQG FGTTVDVILY DGTIRSGDTV VVGAQPEPIV TDVRALLKPG
                                EMAVAGPGSG TVLEVKEERG FGATLDVVLY DGTIRAGDTV VVGGANDPIV TEVRALLQPR
                                RLAC-EELRA QVMEVKALPG MGTTIDVILI NGRLKEGDTI IVPGVEGPIV TQIRGLLLPP
                                RLRAEGPAKG VILEIREQPG LGTAADVVIY DGVLRKGDII VTGGLNGPVI THVRALLMPK
                                RLKVEGPAKG VIMEVKEEPG YGSTIDTIIY DGIIRQGDTI VVGGIEGPIV TKVRALLVPA
                                RLRAEGPAKG VVLEVKEQQG YGAALDVIIY DGVLRERDNI VVAGFNGPIV TKVRAILMPK
                                KVTK-DDLQC TVLEVKPITG YGFTIDVILI NGELHEGDEI CLCGQNGPIF TQIRSLLTPQ
                                RLRVEGPAKG VILEVKEEQG LGHTIDVIIY DGILKKNDTI ALGGLNGVIV TKIRNILLPA
                                RLRVEGPAKG VILEVKEEQG LGHTIDVIIY DGILRKSDTI VLGGINGVIV TKIRNILLPA
                                QLQADAPAKG TILEVKEEKG LGVTVDAVIY DGILKKNDTI ILTSLDDIIT TKIRSILKPR
                                RLKVEGYAKG TILEVKEEKG LGTTIDAIIY DGIAKRGDYL VVGLPDDVLV TRVKALLKPK
                                NLRVTGPGVG TVLEVKEERG LGFTIDTILY DGVIKVGDTV VIGGKDKPIV TKIRALLKPA
                                KLAVEGYAKG TVLELKEEKG LGKTIDAIIY DGIAKTGDFL VVGNPQGVLV SKIKALLKPK
                                GLKTSGPGVG TVLEVKEEKG LGTTLDVILY DGIISVGDEI GIAGSDGALS TKVRALLQPR
                                SLKADGPGAG TVLEVKEERG LGMTLDLILY DGTLKVGDEI VVAGNDQIIE TKVRSLLKPR
                                DLSADGPGVG TVLEVKEEKG LGATIDLILY DGKLRKGDTI VIGSSGEPIK TKVRALLKPN
                                QLVEEGAARG VVLEIKEERG LGATADIILY AGTLHKGDTV VLGTKGKPLT TKVKAILRPK
                                GLSVEGPGIG TVLEVKEEKG LGTTLDVILY DGTLNVGDEI AVGGTNGVIE TKVRSLLQPR
                                NLVSSRPGMG TILEVKEERG LGTTLDVILY DGMISVGDTI VVGTPREPII TKVRALLKPR
                                NLQAKNPGVG TVLEVKEEKG LGATLDVILY DGTLKKGDTV VIGSLGEPIQ TKVRALLKPR
                                QLQEDAPASG TVLEVKEEKG LGLTIDTILY DGVLNKDDRI MMLTKNKVIS TKIRSLLKPK
                                SLAVDGPGCG TVLEVKEERG LGPTLDVILY DGTLSVGDEI MLASEDGVIT TKVRSLLKPR
                                ALTVDGPGSG TVLEVKEEKG LGATIDVILF DGTIRVGDEI AIATTEGVQT TKVRSLLQPR
                                QLKEDSPARG TILEVKEETG LGMTIDAVIY DGILRKDDTI AMMTSKDVIS TRIRSLLKPR
                                QLTSDSPAKG TILEVKEEKG LGTTLDAIIY DGVLKQNDKI VLLTLEDVVV TRIRSLLKPK
                                NLKVEGYAKG TVLEVKEEKG LGKTIDAIIY DGIARRGDYV VVGGPNGIVV SKIKALLKPK
                                RLDKEKESRG IVLEVNEEIG LGHTANIILI DGSIKKTDTI VVAKRDSVII TKPKAILLPK
                                RLDKEKESRG IVLEVNEEVG LGHTANIILI DGSIKKTDSI IVAKRDSVII TKPKAILLPK
                                RLSEEKDPRG IVLEVKDEVG LGQTANIILI DGSIKKEDSI VVAKRDGVIV TKPKALLLPK
                                EIRTYEKTLG TVIEVKIEES IGITLDTILY QGMLKRGDTI AVNTSNGPAR TRVKAILVN-
                                NIQH-DKLEC TVLEVKNIEG LGTTIDVILT NGILRESDTI VLCGINGPIV TVIRALLTPQ
                                RLQREGPAKG VVMEVKEERG LGVVADVILY DGTLRKGDVL VTASLEGPKE ARVRMLIMPK
                                KLQRDGPARG VVMEVKEERG LGVVADVILY DGKLRKGDVI VTAGLDGSRQ AKVRMLIMPK
                                RLKVEGPARG TILEVREEPG LGHTIDVIIY EGTLHKDDTI VVGGKDKAIV TKVRALLKPK
                                RLMAEGPAKG VVLELREQPG LGVVADVIIY DGILRKGDII VTGGLEGPVI TRVRSLLMPK
                                EYSPNRSALG VCLESEQQGD RGVVAKLIVQ NGTLRVGDIL VCGPAHG--- -RVRAMQ---
                                DLKPFGLASG VVIESKIEKG RGTLTTILVQ RGTLRNGDII IAGTSYG--- -KVKKMI---
                                QLML-SHVEA TILEVKVVEG FGTTIDVILS NGYLREGDRI VLCGMNGPIV TNIRALLTPQ
                                RLVSEEPAKG VVLEVKEEPG LGTTIDVIIY DGVIRRGDTI VVGGKDKPIV TKVRALLMPR
                                KLKAEGPAKG VILEVKELQG LGYTADVVIY EGILRKNDII VLAGIDGPIV TKVRAILVPR
                                RLKAEGPAKG VILEVKEDPG LGHTIDVIIY DGVLKKNDTI ILGGINGIII TKVRGIFVPR
                                RLKAEGPAKG VILEVKEDPG LGHTIDVIIY DGVLKKNDTI ILGGINGIII TKVRGIFVPR
                                KLRAEGPAKG VILEVKELQG LGYTIDVIIY DGILKKNDTI IIGGLNGPIV TKVRSILVPK
                                ELVPNRQAKG TVIEANLDRT RGPVATLLIQ NGTLRVGDAI VVGAVYG--- -KIRAMI---
                                RMVKEDAFNC TVMEVKKIDG LGVTIDAILV DGTIRQDDKI VLLGFNGPIK TKIRALLTPH
                                QLMC-ANLQA TVLEVKAIDG LGMTVDVLVV NGYLREGDRA VFCTLDGPIV AEIRGLLTPP
                                KLKVEGPARG TILEVREEVG LGTTIDVIIY DGTLRKDDTI VVGGKDKAIV TKIRALLKPK
                                RLLSIAPGKG VILELKEEAG LGMTATLILY DGVIRRGDIV VTGGIEGAFS TRVRALLMPK
                                EIERDINGHA TIIEVRKEES AGITLDAVLY QGTISVGDSI AVNTKNGPAV TKVKALFV--
                                RLTRDGPARG VVMEVKEERG LGTVADVIIY DGVLRRGDTV VTAGLQGPIT AKVKMLIVPK
                                KLVSSEPAKG VVLEVKEEPG LGTTIDVIIY DGVLRKNDLF IIAGKSKPVV TRVRALLMPR
                                EIKPEGPARA VIIESKLDKK MGPVASAIVK DGVLKVGDAV VASNTYG--- -RVRNLF---
                                RLT-KNELQC TVLEVKVEQG MGTTLDVILV NGVLHVNDII VLAGMNGPIV SRIRALLTPA
                                KLRTYGPGKG VVMEIREEKG WGVTADVVLY DGVIRKGDLI VTAGLEGPVS TKVKMLVMPK

                                PLQDMRAKTG YSVDEVSAAA GVKISAPNLE EALAGSPLYV AESKIDEYKL IEEELSKIRF
                                PLSDMRKGVK FSVPEVQAAA GVRIAASGLD DALAGSSLYV ATDEAKEIAK LRGEVKELIF
                                PLDEMRPRDR FSVDEVHAAA GIKIAAPNLE NALAGSPVIV AD-NLEEVVR VRKE-TGIHI
                                PLQDIRREAR FQVDRVYAAA GVRIAAPGLD DVIAGSPIYA AEEEARKLMA VQREIEELRF
                                PMKELRVKGT YHYKEIKAAQ GIKITAQGLE HAIAGTALHV VGDDIEAIKS AMEDMESVRI
                                PVREMRVESK FSVKSVTAAA GIKIVAPNLE NVLAGSEFEV VEEDIKKFER VRKEYEEIAI
                                -------NDI GRVKTAGPST PVEIT--GLN DVQAGDQFLV FKKTARSVGK AKLSLDDLQI
                                -------NER NRVKEAGPAE PALIL--GLN GAAAGDTFHV VEQEAREITQ KILTLDELRI
                                -------SEK GSVKSVGPAK AISVL--GFS SMQAGDPFQV TKKEAKLISV KKVTMLNLSI
                                PLDEMRPRDK FPVTEVVAAA GLKITSPDLE GVLAGSPLYV YDEELEHLKL VESEIKTAIV
                                PLDEIRPRDR LNISQISAAA GVKMVAEMLE EAVAGSPILA VK--EEEDLR VAEEAQEFIL
                                PLDEMRPEDK YHINEVEAAA GVKVIADGLD DVVPGSSVYV VQ-DPKPYIE VVKDAASVKI
                                -------DDQ GALKEIKPGE CGVIV--GLS EVDAGEILIA VKKEAREYAS TKVSIDELKI
                                PLDEIRPKEK FNVDNVHAAA GVKIVAPDIE GAVAGAPVYA VTDNLEKIMK VRDEVGAIRI
                                ELDEIRPREK FPVSEVHAAA GVKIVAPDIE GAVAGAPVYA ATENLEEIKK VRDEVSSIRI
                                PLDEMRPRDK FPVERVEAAA GIKVASPDLG GVLPGSAVYI TSAEVGRLKE MEAEMKSVFI
                                -------DEH NLLQSATPST PVLIT--GLS AIKAGDPFIV VKKVAKEIIK KRPNFDAV--
                                PLQDMRHEGR FQVDLVTAAT GVKISAPGLE DALAGSPFYV IPDRIQEFTA VQEEVSQIRF
                                PLRESRVKSQ FNHKSIRAAM GIKIVAPGLE KAVPGTSLHV VGDDIEKIRE AKREVDSVDV
                                PMKDLRVKTP YVQDVVCAAQ GVKISAQDLD GAIAGSSIAV CNEELEEVKE VQSEFEKFSV
                                -------NEL GEVLEAGPSI PVEIL--GLS GVAAGDEVTV VRKKAREVAQ QKSKLENMNM
                                PAQEIRVESK FSVKEVTAAA GVKIVAPGIE NVVAGSEFEV VEEDVKKFER IRKEIEEVTI
                                ------GKKG MEKESIKSAA GIRILITDKL DVLSGTSIIA IKGKTDAAFE LINE-SKPDI
                                PLQEIRPEDK FSVDEVVAAV GVKIVAPDLD NAVAGTQLYV ANEEIEDAKK ILEELSKIKI
                                PLAEIRAESR FRVEEVSAAA GLKIAAPDLE AAMAGAPVRV VRREIDDVIE VEAELAEVEV
                                PLEEIRTEQE FQVDEVAAAD GVKIAAPELG DAMAGAPIRV IRRDRSEVIE VEEELAEIEV
                                DLAEMRTEKR FNVDRMQAAA GLKVAAPDLD DAMAGAPIRV VGRDVADVVE VEAELAEVAV
                                PNAEIRTEKR FKVEEVRAAA GVKIAAPDLE DAMAGAPVRV VGRDLDEVVE VEAELADIEV
                                PMKELRVKNQ YKHKEVEAAQ GVKILGKDLE KTLAGLPLLV AYDEIPVLKE LIHELKQTAI
                                PLQEIRAKRE LPVEEVYAAA GVRIVAPGLE EAIAGAPVFV ARGEAKQLAK VRREIEALRI
                                PLTEMRTK-R FPVEEVSAAA GVKIVAPGLE KAVAGAPVYV VDEKLEELKQ VKREVEEVMI
                                PLTDIRARTE LIVEEVAAAA GVRVIAPGIE EAIAGSPFFV VPNEIEKYKL VMEEVETIRF
                                PLREMRVRGE YHHKSIKAAM GVKISGNDFE YVIPGTQLLV VHDNKEKIAL VMKDATNIFL
                                PLQDMRSKYG YSIDEISAAA GIKISGPGLE EALAGSSIYV VEEKLPEVKI IEEELSKIRF
                                PLQDMRTRSG YSIDEISAAA GVKISAPGLE EALAGSPLYV ANAKLQEARL IEEELSKVRF
                                PLEEMRSKKR FKVNEVVAAA GIKIVAPKIE NVVSGSPLRV AR-NSEGVKE VLGEIESIKI
                                PLDEMRPRDK FPVNEVTAAA GVKIAAPELD KVIAGCPIRI VPDKIEEAKE VMKEVEEAKI
                                PNREIRVEER FRVPKLTAAA GVKILAPGLE NAVAGSPLRV AKDSVEAIID VEGELEKARI
                                ELDEMRPKDK FPSKQISAAT GVKISAPDLD NVIAGSPLRI VPDQIENAKE VLQEVEEFTI
                                PMKEILIEDQ FRVKSVVAAA GVKISAPNLE SIVAGSPIRV IR-DHDEVLK INEEMQEINI
                                PMSEILIEER FRVKSVTAAA GIKVAAPKLD GVIAGSPLRA VRGNRDEVIQ VRREVQDIEV
                                YLSEIRTEDK FQVNEVTAAT GVKVSAPDLE NVLAGSPIRA AT-DVDRVVE VKKELEDIKI
                                PLDEIRPKDR FSVPEVTAAI GVKLMCQSLD GVVSGGPLRA AG-NADEALE VAEE-TKVHI
                                PMQEILTEDK FRVKSVTAAR GIKVAAPNLD DAVAGSPIKV IK-DRDEIVS IIHEMEDIEV
                                PLKEIRSEER FPVKHVVAAS GIKVSAPKLE TALAGSTIRV VGEDPEAIAE IRSEIEAVRI
                                ELSEIRYESK FQVSEVTAAA GVKISAPGLD GALAGSPIRV ATETLGEIVQ VKSEIDEVRI
                                PLEEIRSKTM FDTNQIVAAA GVKIVAPHVD DVVSGSPLKV AN-DNIRVEE LLSEVDNIRI
                                PMKEILTEER FRVKSVVAAS GVKVAAPNLD RVIAGSPLRG VR-DREAVAQ IRQEMEEIHV
                                PMQEILVEDR FRVKEVVAAA GVKVSAPGLD QVIAGSPVRV IG-DPEEVKS IAKEMTEINV
                                PLEEMRSRKK FKVDEVVAAA GIKIVAPGID DVMAGSPLRV VT--PEKVRE ILSEIEDIKI
                                PLEEIRSKTE FRVKEVVAAS GVKIVAPGVK DVIPGSPLRV AKENLEDIRE IRKELEEVKI
                                PLDEMRPRDK FPVNEVVAAA GVKIAAPNLE NVIAGSPLRI VPDKIEEAKE IMKEIEEATI
                                PLDEMRPRDK FPVQSVDAAA GLKIASPDLE GVLPGSTLYI ASDDVKKYTL IESEMKSVFI
                                PLDEMRPRDK FPVQSVDAAA GLKIASPDLE GVLPGSTLYV ASSDIARYTL IESEMKSVFI
                                ALDEMRPRDK FPTPQVDAAA GLKIASPELE GVLPGSTLYV ARDEVTKYTL IESEMKSMFV
                                ------SNRG LESEKVVAAA GIRVLITDKI PVIAGTSMIK IDTSEDEAFT IINE-SKPNI
                                PLKELRIKNE YHHKYIKACI GVKISANNLE EVLCGTSLFV VNEEEEEYKK VMTDVSDVHV
                                PLEEMRPEDK FAVEEVKAAA GVRVVADGLE GVVAGSPLIA VWREIPNACL VKEEISEIRI
                                SLEEMRPEDK FAVQEVEAAA GVRVVAEGLE GVVAGAPLLA VWKDLPEALS VGEEIAEIKI
                                PLDEIRPRFR FYVDEVTAAA GVKIAAPGLE EALAGSPVIA APEAVEKAKE IMRQIQSVVI
                                PLVEIRAKRE LSVDEVVAAA GVRIVAPELE KAVAGAPIFV AREEAKELAK VMEEIEAIRI
                                -------DTT GPITEAGPST PVSLM--GLD TPGAGDRFHV LKSQAREIAT TKVSFDSFML
                                -------NDK GEILEATPSV PVEIQ--GLN EVFAGDQFNV VQKQAKDIAA SRSSLEELKA
                                PLRELRLKSE YHHKEVKAAL GVKIAANDLE KAVSGSRLLV VGDDEDELMD VMDDLTGLSV
                                PLQDMRHEGK FSVEQVVAAT GVKISAPDLD NALAGSPIFV VPDKIEEYII VKEEIESVRI
                                PLQDIKAKSD LQIDEVYAAS GVKVYAQNLE TALAGSPIYV AEEEVEKYKI IQEEVSAVRY
                                PLQDMKSKYD LPIDEVYAAA GVKLSAPNLE EALAGSPLYV IESKVEQYKQ IEEEIKEVRL
                                PLQDMKSKYD LPIDEVYAAA GVKISAPNLE EALAGSPIYV VESKVERYKQ IEEEIKEVRL
                                PLQDIKVKTD LQIDEVYAAA GVKIYAPELE NALAGSPLFV AEQQIEEYKI IQEEIASVKY
                                -------DDR GKVEEASPSF AVEIL--GLG DVAAGDEFEV FTKDARLQAS RKVTLSSIQA
                                PMKEMRVKGE YHHDFIHASM GIKISAPDLE EAVAGSQLYL ANDEEQTAIL VMSDYDQVKV
                                PSREMRIKSE YHHKEIKGAL GVKVIGNGLE KVMAGTSVLV VGDEVEDIKE VMSDLTKLKL
                                PLDEIRPRFR FQVDEVTAAA GVKIAAPGLE EALAGSPVIA AREEIEKAKE ILSQIQSVVI
                                PLDEMRPEDR FEVERIVAAA GVKLVAEGLE KAVPGAPLFV AVEEVGRLKL VEEEISGVKF
                                ---NTGGQRA LEVKKVSAAE GIRVLISDKI DVISGSPMIV VR-NLDQVME IEEE-SKVDI
                                PLDEMRPEDR YYVDEVRAAV GVRIVGEGLE GVVPGAPIVA VE-SLEEAVA VGEEIAAVKI
                                PLQDMRHEGR FQVEEVYAAT GVKVSAPDLD DALAGSPLYV IPTKLQDYLM VSEEVSELRF
                                -------DDN MPIREAYPSQ PVMIL--GFE DVDVHSNVYV VEEKAKEIVR KHINLEELMM
                                PLKELRVRSE YHHDKIYAAM GCKISGPDLQ SAIAGSELFV AHEDVEILKR VEADITAISV
                                PLDEMRPEDR YFMDEVKAAA GVKIIADGLD QVVPGAPVFV VPASLDEYVL VREEVSEVKI

                                KDKGIVVKAD SLGVLESIVA LEKGIPVRLA DIGPITKRDI VEAELAGEEY GVIAAFRVKP
[truncated: 766,800 more chars]
