# Supplementary material for: Lokiarchaea are close relatives of Euryarchaeota, not bridging the gap between prokaryotes and eukaryotes
Source: PLoS Genet. 2017 Jun 12;13(6):e1006810. doi: 10.1371/journal.pgen.1006810 (PMC5484517; doi:10.1371/journal.pgen.1006810)
Supplement: S1 Dataset — Concatenated alignments used in this study: the 6 AU-relevant Woese’s proteins (phylip format), the 25 AU-relevant eocyte proteins (phylip format), the 36 universal markers (phylip format) used for the Lokiarchaea analyses, the 34 universal markers (phylip format) used for the Thorarchaea analysis, and the two DNA-dependent RNA polymerase large subunits with the new dataset (fasta format) and with the Asgards archaea (phylip format). The positions of each individual markers within the concantenations are indicated within a text file. The alignment of EF2 performed with PRANK is included (fasta format). (ZIP) [file pgen.1006810.s040.zip › Dataset S1/Concatenation_RNApol_asgards.phy]

123   1685
Acanthamoeba_castellanii        ---------- ---------- ---------- ---------- ---------- ----------
Acetobacter_pasteurianus        MNTFDQIKIQ LASPEQIRWS YGEIKKPETI NYRKPERDGL FCARIKRMKF GIICEKCGVE
Aciduliprofundum_boonei         MSRINSIKFA LLSPEEIRMS AVKVITADTY DDDFPIDKGL MDLHMGVIEP GLRCKTCGGK
Acinetobacter_baumannii         MKEFDRIRIG LASPEMIKWS HGEVKKPETI NYRKPERDGL FCAKIKRMKY GVICEKCGVE
Acytostelium_subglobosum        MAKVKKVQFG ILSPDDIRMS VVLVEHPNNY ENGKPKPGGL VDPRMGTVDK SQKCATCSGT
Aeropyrum_pernix                MSLLDKILFG VLSPHEIRLA KVTVVRGDLY EADTPVSGGL RDPHFGAIEP GERCPVCGNS
Amphimedon_queenslandica        MARVKKVQFG ILSAEEIKRS V--IRYPYTM EGGKPKMGGL MDPRQGVIDR ASRCQTCAGN
Anaerolinea_thermophila         MEGLTALRIS LASPEHIRWS YGEVLKPETI NYRRPEKDGL FCEAIKNPRY GIVCDKCGVE
Arabidopsis_thaliana            MDKVRVVQFG ILSPDEIRMS VIHVEHSETT EKGKPKVGGL SDTRLGTIDR KVKCETCMAN
Archaeoglobus_veneficus         M-RISGIRFE VLSPQEIRMS VAKIITPETY DDDFPIEAGL MDPRLGVIDP GLRCRTCGGK
Aspergillus_fumigatus           M-TIKEIQFG LFSPEEIKMS VVHVEYPETM DEQRPRTKGL NDPRLGTIDR QWNCETCEEG
Aureococcus_anophagefferens     M--------- ---------- ---------- -------GNL DD-------- ----------
Babesia_bigemina                MTKVRAIEFG VLDPEMLKLS VCEVTQTEFY REGIPVTGGL NDLRMGTTDA RHNCLTCYMD
Bacillus_subtilis               MLNFEYMNIG LASPDKIRWS FGEVKKPETI NYRKPEKDGL FCERIKRVRY GVVCDRCGVE
Bacteroides_fragilis            MANFSKISIG LASPEEILNS SGEVLKPETI NYRKPERDGL FCERIKRIRY GIVCDRCGVE
Bartonella_bacilliformis        MNIFDSIRIS IASPENILWS YGEIKKPETI NYRKPERDGL FCARIKRMKY GIICEKCGVE
Batrachochytrium_dendrobatidis  MAKVKTVQFG ILSPEETKMS VAKIEHFELM DNDRPKLGGL LDPRLGTIDR NFKCQTCGEN
Borrelia_afzelii                MKDFEKIKIK IASPDQIRWS YGEVKKSETI NYRRPEKDGL FCERIKSVRY GIICDRCNVE
Brachyspira_hyodysenteriae      MQNFDQIKIS IASPQVMRWS YGEVKKPETI NYRRPERDGL FCEKIKSIRY GVVCDKCGVE
Burkholderia_ambifaria          MKVFDAIKIG LASPDKIRWS FGEVKKPETI NYRKPERDGL FCAKIKRLKH GVICEKCGVE
Caldivirga_maquilingensis       MSVIKEISFN VLSPDLIRMS VMEVTTSETY DEANPVKGGL MDRRLGVDEP EARCETCGND
Candidatus_Caldiarchaeum_subte  MSSVAGIRFG ILSPDLIRMS VAEIISPDTY DEDLPIPTSV MDPRLGTLEP GQRCKTCGNT
Candidatus_Methanomethylophilu  MIRIGSIKFS CVSPDEIRMS AVKIITADTY DDEYPISQGL MDPHMGVIEP GLRCKTCGCK
Candidatus_Nitrosoarchaeum_lim  MSSIDAIRFS VWSPTEIRYS VAEITAPETY DEDMPVQGGL MDGRLGTLEP GQKCLTCGNT
Candidatus_Nitrososphaera_garg  MEILGGIKFS VWSPTEVRFS VAEITAPETY DEDMPVQGGL MDNRLGTLEP GQKCATCGNT
Capsaspora_owczarzaki           MTDIERVQFG ILSPDEIKMS VAKIEFPDAM ENGMQKRGGL SDPRMGTVER QFKCQTCTGS
Catenulispora_acidiphila        MLFFDELRIG LATADDIRWS YGEVKKPETI NYRKPEKDGL FCEKIKRVRF GIICERCGVE
Cenarchaeum_symbiosum           MSSISAIRFS VWSPHEIRYS VAEITAPETY DEEMPVQGGL MDGRLGTLEP GQKCLTCGNT
Chlamydia_muridarum             MFLFDKLEIG IASDVTIRWS CGEIKKPETI NYRKPEKGGL FCEKIKKIKH GIVCDRCGVE
Chlorobaculum_parvum            MIDFSKIKFS IASPESILHS RGEVLKPETI NYRKPERDGL MCEKIKRVRY GIICDRCGVE
Chondrus_crispus                M-HVDSVQFG VLSPDEVRMS VAEIKEERLY ENGEPKHEGL VDSRLGSNAH -FRCTTCHGD
Coraliomargarita_akajimensis    MSSFDQVSIS VASPDAIRWS RGEVKNPETI NYRKPEPGGL FCQRIKRIKY GVICDRCGVE
Cyanothece_sp                   MKRFDYVKIG LASPDRIRWG EGEVTKPETI NYRKPEMDGL FCERIKRVRH GIVCERCGVE
Deinococcus_radiodurans         MKDFNKVRIA IASPEKIRWS FGEVEKPETI NYRKPEREGL FDERIKRQRY GKVCERCGVE
Desulfobulbus_propionicus       MESFNKVKIS LASPDKIRWS HGEVKKPETI NYRKPERDGL FCAKIKRMKH GVVCEKCGVE
Desulfurococcus_kamchatkensis   MSRISRIKFG ILSPDEIRMS VTQIFSSEVY DNDSPIDGGV MDRRLGAIEP GETCPICGNT
Dictyostelium_discoideum        MAKVKRVQFG ILSPDEIRMS VARVEHPETY ENGKPKAGGL LDPAMGTIDK TQRCQTCSGT
Dinoroseobacter_shibae          MNTFDEIKVS LASPERILWS FGEIKKPETI NYRKPERDGL FCARIKRMKY GVICEKCGVE
Drosophila_melanogaster         MSQVKRVQFG ILSPDEIRMS VTEVQFAETM EGGRPKLGGL MDPRQGVIDR TSRCQTCAGN
Escherichia_coli                MKEFDAIKIA LASPDMIRWS FGEVKKPETI NYRKPERDGL FCARIKRLKH GVICEKCGVE
Ferroglobus_placidus            M-RISAIKFE VLSPQEIRMS VAKIFTPETY SDDYPIESGL MDPRLGVVDP GLRCRTCGGK
Ferroplasma_acidarmanus         MNRIEKIKFA LLSPDEIRMS QIRVITPDTY DDDYPIERGL MDLHMGVIEP GLKCATCGGK
Fervidobacterium_nodosum        MSKIASVNVR VASPEVIRWS NGEVKKAETI NYRKPERDGL FCERISGKKY GTVCEKCGVK
Galdieria_sulphuraria           MDKVSALQFG ILSPEEIRYS VAPIQREIAF EQGRPKEGGL MDQRLGAIDR DFPCRTCHSS
Gemmata_obscuriglobus           MSDFGAVRIS LASPQDIHWS HGEVKKPETI NYRRPEKDGL FCEKIRGMKY GMICDRCGVK
Guillardia_theta                MPKVKCVQFG ILSPDDIKFS VAEVKTIEKF DAQKPKTAGL MDPHLGVPPR AYKCATCHGS
Haloarcula_marismortui          MSEIGQLSFG LMDPEEYRMS ATKVITADTY DDDFPIDMGL MDPRLGVIDP GLECKTCGKH
Hammondia_hammondi              MSRVDQLQFG VFSSEQLRMS VCEVTTSELY EHGMPKANGL NDLRLGTLDY RQQCRTCNMD
Heimdallarchaeota               MSTIKGIRFG LLNPDTVRLS VERIITPDTY DADTPVTSGL MDGLLGTIDP GQRCKTCGAR
Heimdallarchaeota_LC_2          MSAIKKIRLG LLSPDEIRMS VERILTADTF DEDSPIATGL MDSALGTIDP GQRCATCENR
Homo_sapiens                    MHTIKRVQFG VLSPDELKMS VTEIKYPETT EGGRPKLGGL MDPRQGVIER TGRCQTCAGN
Ignicoccus_hospitalis           MPIIKEIKFG ILSPDEIRMA VVAVVTDQAY DEAMPVEGGI MDPRMGVTSP GQRCPTCGNT
Kineococcus_radiotolerans       MLFFDELRIG LATAEDIRWS HGEVKKPETI NYRKPEKDGL FCEKIKRVRF GIICERCGVE
Kosmotoga_olearia               MAKISTVQIK IASPERIRWS SGEVKKPETI NYRKPERDGL FCEKIKGKKY GTICERCGVR
Legionella_longbeachae          MSEFDAIKIA LASPELIRWS YGEVKKPETI NYRKPERDGL FCAKTKRLKH GVICEKCGVE
Listeria_innocua                MLNFEYMKIG LASPDKIRWS HGEVKKPETI NYRKPERDGL FCERIKRVRY GVVCDRCGVE
Marinithermus_hydrothermalis    MKEVRKVRIA LASPDKIRWS YGEVEKPETI NYRKPERDGL FDERIKRQRF GKVCERCGVE
Metallosphaera_sedula           MSIIKGVRFG ILSPDEIRMS VTAIITADVY DEDTPIEGSV MDSRLGIIEP GQKCPICGNV
Methanobrevibacter_smithii      MKKIKQINFG LMSPEDIRMS VVKIETPDTY DEDYPIENGL MDPHLGVIDP SLKCRSCGYR
Methanocaldococcus_infernus     MDELKEIMFG ILSPDYIRMS VAKIVTPDTY DEDYPIEGGL MDPRLGVIDP GLRCKTCGGR
Methanocella_paludicola         MTRIRKIKFG LLSPAEIRMS VTKVITADTY DDDYPIDMGL MDPRLGVIDP GLRCKTCGGR
Methanococcoides_burtonii       MQRIGAIKFG LISPREVRMS VTSIITADTY DDDYPIDMGL MDLRLGVIDP GLKCKSCGSR
Methanococcus_vannielii         MDEIGDITFG LLSPEQIRMS VAKIVTADTY DDDYPIDGGL MDTRLGVIDP GLVCKSCSGR
Methanocorpusculum_labreanum    MTRIGKIEFG ILSPKAIRMS VCKVIWPDTY DDDFPYPKGL MDPSLGVIDP GLRCKTCGQK
Methanoregula_boonei            MPRIGKIEFG LLSPKEIRMS VRKIIWADTY DDDFPYPQGL MDLNLGVIDP GLRCKTCDQK
Methanosaeta_harundinacea       MNRIGKISFG LISPQEFRMS VVKIITADTY DDDFPIEMGL MDPRLGVIDP GLRCRSCGGR
Methanosarcina_mazei            MARISSIKFG LMSPKEIRMS ATPIITADTY DDDFPIDMGL MDTKLGVIDP GLRCKTCSGR
Methanothermobacter_thermautot  MRKISQINFG LMSPEDIRMS VTQIVTPDTY DEDYPIENGL MDPRLGVIDP SLRCRTCGAK
Methanothermus_fervidus         MIKIKEIEFT LMSPEEIRLS VVKIDTPDTY DEDYPIEGGL MDPRLGVIDP SLRCKTCGLR
Methanotorris_igneus            MMEIGEIIFG LLSPEHIRMS VAKIVTADTY DDDYPIDGGL MDTRLGVIDP GLVCKTCGGR
Micromonas_sp                   MSRVKAVQFG VLSPDEIRMS VCEIETAETY EKGRPKRGGL SDPRMGTMDR AMACETDGMN
Monosiga_brevicollis            ---------- ---------- ---------- ---------- ---------- ----------
Mortierella_verticillata        M-RVDCVQFG ILSPEEIKMS VAKIEHAELI DEGRPKIGGL HDPRMGTINR NFKCQTCSEG
Mus_musculus                    MHTIKRVQFG VLSPDELKMS VTEIKYPETT EGGRPKLGGL MDPRQGVIER TGRCQTCAGN
Naegleria_gruberi               ---------- --------MS VCEVLHAETQ EKGKPKESGL MDLRMGTIDH HLSCLTCGGN
Natranaerobius_thermophilus     MISFNALKIG LASPEQIRWS KGEVKKPETI NYRKPEKEGL FCEKIKRVRY GIVCDRCGVE
Natrialba_magadii               MRDIGSINFG LMEPEEYRMS ATKIITADTY DDDFPIDMGL MDPRLGVIDP GLECKTCGKH
Nitrosopumilus_maritimus        MSAIDGIRFS VWSPTEIRYS VAEITAPETY DEDMPVQGGL MDGRLGTLEP GQKCLTCGNT
Odinarchaeota_LCB_4             MSMIGGLKIG FLSPEAIRLS VTRIITADTY DEDLPIDSGL MDSRLGTIEP GQKCKTCGNR
Opitutus_terrae                 MSAFDCVSIT VASPETIRWS KGEVKNPETI NYRKPEPGGL FCQKIKRIKY DVVCDRCGVE
Oryza_sativa                    ---------- --------MS VVQIEHAETM ERGKPKPGGL SDPRLGTIDQ KIKCETCMAG
Ostreococcus_lucimarinus        MSRVNAVQFG VLSPDEIRMS VCAIETSETY EKGRPKRGGL SDPRMGTMDR GAVCETDGCD
Oxytricha_trifallax             MSKVRAVQFG LLNPDEVRMS VVNINNERTY DDRIPNFSGI NDPRMGTMDK ELRCFTCKGS
Pelobacter_carbinolicus         MESFNAIRLS LVSPEKIRRS FGEVKKPETI NYRKPERDGL FCAKIKRMKH GIVCEKCGVE
Phaeodactylum_tricornutum       ---------- ---------- -------ETQ VNGQPVYGGA NDPRLGNLHD KSD-------
Physcomitrella_patens           MDRVKTVQFG ILSPDEIRMA VCKIESSETY DRGKPKIGGL SDPRLGTIDR HTKCETCAGS
Phytophthora_infestans          M-RVKYLQFG VFSPEEIRMS VTKISRPETY LNGHPVIGGI GDPRMGTCDF RARCKTCGGK
Plasmodium_falciparum           MTRVKRLELG VLDPEIIKIS VCEIVNVDIY KDGFPREGGL NDIRMGTIDY RTLCGTCNMN
Plasmodium_vivax                MTRVKRLELG VLDPEIIKIG VCEIVNVDLY KDGLPREGGL NDIRMGTIDY KTLCGTCNMN
Polysphondylium_pallidum        MAKVKRVQFG ILSPEDIRMS VALVEHPETY ENGKPKIGGL VDPHMGTIDK TQKCATCSGT
Prochloron_didemni              MSRFDYVKIG IASPDRIKWG EGEVTKPETI NYRKPEMDGL FCERIKRVRY GIVCERCGVE
Pyrobaculum_aerophilum          MSVIKSIKFG VLSPEMIRYS VMEVTTSEVY DEGLPVRGGI ADRRLGVAEP GSRCETCGQT
Pyrococcus_abyssi               MQVIGSIEFG ILSPQEIRMS AVEVTVPDTY DDDYPIEGGV MDKRMGVIDP GLRCETCGAK
Pyrolobus_fumarii               MVIIKEIKFG ILSPDEIRMS VVAITTDQLY DPDRPIPGGL MDPRLGAAIP GQRCETCGND
Rhodopirellula_baltica          MSDYASVRIS LARPQDIKWS FGEVKKPETI NYRRPEKDGL FCERIRGMKY GMICDRCGVK
Rhodothermus_marinus            MPDFTSITLS LASPESILRS YGEVLKPETI NYRKPEKDGL FCEKIKRIRY GIVCDRCGVE
Saccharomyces_cerevisiae        MVTVKEVQFG LFSPEEVRIS VAKIRFPETM DETRAKIGGL NDPRLGSIDR NLKCQTCQEG
Salpingoeca_rosetta             M-KAKRIKFG ILSPDEIKGS VCEITTPEHQ ENGVPKPGGL SDPRMGPIDR DLRCETCHGT
Schizosaccharomyces_pombe       M-RVEEVQFG ILSPEEIRMS VAKIEFPETM DESRPRVGGL LDPRLGTIDR QFKCQTCGET
Selaginella_moellendorffii      MDRVKRVQFG LMSPDEIRMS VCKIESSETY DRGKPKSGGL SDPRLGTIDR QTKCETCGGS
Simkania_negevensis             MQEFDKLSIK IASDDVMRWS RGEIKKPETI NYRKPEKGGL FCEKIKKIKH GIICDRCGVE
Streptosporangium_roseum        MLFFDELRIG LATADDIRWS HGEVKKPETI NYRKPEKDGL FCEKIKRVRF GIICERCGVE
Sulfolobus_tokodaii             MVIIKGIKFG ILSPDEIRMS VTAIITSEVY DEDTPIEGGV MDPRLGVIEP GQKCPTCGNT
Synechocystis_sp                MKRFDYVKIA IASPERIRWG EGEVTKPETI NYRKPEMDGL FCEKIKRVRH GIVCERCGVE
Thalassiosira_pseudonana        MARIKKLQFG IINPEELRYS VTQVTRYETY MSGQPVYGGV NDPRLGDLHD KSD-------
Thermococcus_barophilus         MQVIGSIEFG ILSPQEIRMS AAEITVPDTY DDDYPIEGGL MDKRLGVIDP GLRCETCGAR
Thermococcus_nautili            MQVIGSIEFG ILSPQEIRMS AAEITVPDTY DDDYPIEGGL MDKRLGVIDP GLRCETCGAR
Thermofilum_pendens             MS-VAGIKFG ILSPEMIRIA VLRIETSELY DEEFPIPGGL MDRRMGSIEP GAVCQTCGNR
Thermomicrobium_roseum          M-HFEAIRIG LASPEAIRWS YGEVTKPETI NYRKPEHGGL FCERIKRQRY GTICDKCGVE
Thermoproteus_tenax             MAIIKGIKFG ILSPDLIRYS TLEITTSEIY DEGLPVRSGL MDRRLGVAEP GAKCETCGQS
Thermotoga_maritima             MPKIKAIQIK IASPEVIRWS GGEVKKPETI NYRKPERDGL FCERIKGKKY GTVCERCGVR
Thiobacillus_denitrificans      MKEFDAIKIG LASPDKIRWS YGEVKKPETI NYRKPERDGL FCAKIKRLKH GVICEKCGVE
Thorarchaea_SMTZ1_45            M--------- ---------- ---------- ---------- ---------- ----------
Thorarchaea_SMTZ1_83            M-KIDAIEFG LLSPEDIRMS VAQIVVADTY DEDYPIESGI MDPRLGVIDP GQRCRTCGNR
Thorarchaeota                   MIKIDAIEFG LLSPEDIRMS VAQIVVADTY DEDYPIDSGI MDPKLGVIDP GQRCRTCGNR
Toxoplasma_gondii               MSRVDQLQFG VFSSEQLRMS VCEVTTSELY EHGMPKANGL NDLRLGTLDY RQQCRTCNMD
Treponema_azotonutricium        MRDFDSINIR LASPEMIRWS YGEVKKPETI NYRRPEKDGL FCERIKSIRY GVICDRCGVE
Truepera_radiovictrix           MRDFNRVQIK IASPEQIRWS YGEVTKPETI NYRKPERDGL FDERIKRQRY GKTCERCGVE
Ustilago_maydis                 MSPVREVQFG ILSPEEIRIS VCKVEIPEIK DEAKPRIGGL SDPRLGTLDR NYKCQTCGEG
Vulcanisaeta_moutnovskia        MATIKAIKFS ILSPDIIRLS VMEITTSETY DEARPMVGGL MDRRLGVVEP GARCETCGNP
Xenopus_tropicalis              MHTIKRVQFG VIGPDELKMS VTEIKYPETT EGGRPKLGGL MDPRQGVIER TGRCQTCAGN
Yarrowia_lipolytica             M-TVEEVQFG LLSPEEVKMS VAKIEFPETM DETRPRVGGL NDPRLGTIDR NFKCQTCGEG
archaeon_Loki                   MSMIEKIKFG LLSPNEIRMS AARIITADTY DEDLPIPSGL MDQRLGTIEP GQRCQTCGNL

                                ECPGHFGHLE LAKPVFNIGF LTTVLKILRS VCFHCSKLLV DE--ELKHRF ARVGCGNKIL
                                LAKERMGHIQ LASPVAHIWF LKSLLKDLEK VLYFESYLVL TEEQGIGKVL ERIDCDAELE
                                ECPGHFGHIE LAMPVIHVGF VKNIKNYLDA TCRECGRIKL KDDEKIEKII DDAHCGAKIK
                                TAKERMGHIE LASPVAHIWF LKSLLRDIER VLYFESYVVT NDEEKMGDLL KDIDLEARLE
                                ECPGHFGHIE LAKPVFHIGF IDTVLKILRC VCFHCSKLLV DTVHKIKRRL GAVGCGNKII
                                ECPGHFGKIE LARPVLIPHY TDYVYKILQA TCRVCGRITL PEEKIFRMVV KEAHCGKKVK
                                TCPGHFGHIS LTKPVFHVCF MTKIVKIMRC VCFYCSRLLI DSPKTRTKRL QYIGCGRKLV
                                RSSERMGHIE LATPVAHIWY TRRIRRNLDR VLYFAQYVVT TESRDMGDIL RRLDLDKDLK
                                ECPGHFGYLE LAKPMYHVGF MKTVLSIMRC VCFNCSKILA DEHKKIKNRL KKIGCGAKLT
                                ECPGHFGHIE LAAPVIHVGY AKLIAKLLNA TCRECGRILL KDDKEIEEVF RITHCGMEIR
                                ECPGHFGHIE LATPVFHIGF LTKVKKLLET VCHNCGKIKA DTSKRMRRRF DHIGCGNTIV
                                DDPGHFGHIE LARPCYHLGY IKEVLMCLRC VCFHCSRLMA DPYKKYKKRL EAMGCGATFI
                                HCTGHFGHIT LSKAMYHSSF ITAVMKVLRC VCFNCSSLLC AKPRKLR-RL NRLGCGYRYT
                                RAKERMGHIE LAAPVSHIWY FKGIPRALEE VIYFASYVVT SEKESMGKLL QDIDLVKMLQ
                                EKKERMGHIQ LVVPVAHIWY FRSLTKKLDS IIYYERYVVI SEEEKMGDLL ARLDLDAELQ
                                LSRERMGHIE LAAPVAHIWF LKSLLKDIER ILYFESYIVT SEEEMIGDLL AGMELDKDLE
                                DCPGHFGHIE LAKPVFHQGF LKIIKKVLEC VCHYCGKLKV DEERRIKRRF HEVGCGQVYE
                                HFKERMGHIE LAAPVAHIWY YKYIASSLNS ILYYEKYVVI NEDESMGSLL ENLDLDEKLK
                                HFKERMGHIE LAAPVAHIWY YRNTIAHLRS VLYFERYVVI TEDEGIGDML KDLDMDEKLK
                                LAKERMGHIE LASPVAHIWF LKSLLRDIER VLYFEAYVVI TEEDEMGELL RAINIDETLE
                                RCPGHFGRIE LVRPVVHPEF VKPIYDILRA TCPNCGRLKL TDEERIKRVK KKAHCGAKIR
                                GCPGHFGRIE LPVPVIHVGF AKTIYELLKS TCRSCGRILL PEDDELEKIK QKAHCGEKLK
                                ECPGHFGHID LAMPVIHVGF IKDIKLMLES TCRSCGRLML PAEERMNETA KDAYCGAKIK
                                RCPGHFGHIE LAEPILHIAF IDNIYKLLQS TCRSCARLKV PQEDKIKQII EKAHCGKELR
                                KCPGHFGHIE LAEPVLHIAF VDDIHKLLLI SCRSCNRIKL EPEESIREII ERAHCGKDLR
                                DCPGHFGHIE LVKPVFNVTM MTKIQKTLKS VCYHCSRLLV SPMARTNERF RRLGCGNKYT
                                RAKERMGHIE LAAPVTHIWY FKGVPKDLEK VIYFAAYMIT AALESMGKRL ETFDLDASLQ
                                RCPGHFGHIE LAEPILHIAF IDNIHKLLLG MCRSCSRLKV PQEEKIRQIL DRAHCGKELR
                                LSKERMAHIE LAVPIVHIWF FKTTASDLER VIYYEEYVVI NDAKKMGDLL KSEDLESELQ
                                TKNERMGHIS LAVPVVHTWF FRSVTKELER IIYYEVYVVI TEEQKMGTLL KGLNLDENLE
                                TCPGHFGHIE LAKPMYNVGF VNTTLKILRC VCYYCSKILC NDANRVKDRL RKAGCGHKYT
                                VSRDRMGHIE LAVPVSHIWF LKSMARNLER VIYYENYLVI TEQERMGDAL ARVDLEAELK
                                ESRHRMGFIK LAAPVTHVWY LKGILRDVEQ IVYFNAYVVL TEDQGIGRLL QELNLDEKLQ
                                SSKYRMGHID LATPAAHIWY VKDSAGQLEK VLYFSSFIVT SDDEKMGELL DELNLDEELR
                                QSKERLGHIE LAAPVAHIWF LKSLLKQLER ILYFESYAVV SEDQGIGEML MALDLKETLV
                                SCPGHFGHIE LAKPVIHAGF AKQILIYLKA TCRNCGRLKI PEEELLSYIR RRAHCGAKVK
                                ECPGHFGHIE LAKPVFHIGF IDTVLKILRC VCYHCSKLLT DTHSKIRHRL NAVGCGNKIV
                                LQKERMGHIE LAAPVAHIWF LKSLLRDLER ILYFENYVVI TEEENIGEML AAIDLETQLE
                                ECPGHFGHID LAKPVFHIGF ITKTIKILRC VCFYCSKMLV SPPKSRGKRL AYVGCGHSIV
                                QTKERMGHIE LASPTAHIWF LKSLLRDIER VLYFESYVVI TEEQKMGALL KSMDLEQQLE
                                ECPGHFGHIE LAAPVIHVGY AKLIARLLNG TCRECGRILL KDERQIEEVF RVTHCGAEVK
                                ECPGHFGHIE LAMPVVHIGF IKEIKTMLDA SCKECGRIKL TDDEQISKIL DVAHCSSKVK
                                SKDRRFGHIE LAAPVTHVWY LKNSVKDIET IVYFGSVIVT TQQDETGKLL EKIDLEVEIS
                                DCPGHFGHIE LAQPVYNPGF LASTLKVLRC ICYYCSKLLI NTSRQIKKRL GLFFCGNKLQ
                                HSRKRMGHIE LAAQVVHIWF FKAMTTALEK IIYFQDYVVI DEEKDMGKLL ENLNLVDELK
                                TCPGHFGHIN LAEPVYHCGF LTMLQKILGC VCHQCGMLMV DEIHRLKARL NAIGCGASIE
                                SCNGHFGHIE LAAPVIHVGF AKLIRRLLRG TCRECSRLCL DEHERLTAAI RQAFCGEDIK
                                NCPGHFGHLN LVKPVYHYGF LGAVLRVLRC VCYACGKLLV DRPKKIRRRL KHVGCGCRYI
                                SCPGHFGHIE LSRPVTHVGF NKLIYKVLRA TCRACHRVLL EPPEKMDEVL KKAYCNEKIK
                                GCPGHFGHIE LQRPVVHVGF NKIIYKILQV ICGTCSKIML PQDEKLRDIW KRAHCEAKIR
                                ECPGHFGHIE LAKPVFHVGF LVKTMKVLRC VCFFCSKLLV DSPKSKGKRL THVGCGRRIL
                                DCPGHFGYIE LVKPVIHYEF VPHIYDALRA TCRVCGRVKL SDEELYEFVR KKAHCGAKIY
                                RAKERMGHIE LAAPVTHIWY FKGVPKDLEK VIYFAAYMIT AELEGMGKRL QSFDLEASLQ
                                SKERRIGHIE LAAPVVHVWY LKSASKDLEN IIYYGSYVVT IENEDYGKLL RSLDLEEQIS
                                LAKERMGHIE LASPVAHIWF LKSLLRDIER VLYFEAFVVV NDEARMGDLL RQVDLEDSLE
                                KSKERMGHIE LAAPVSHIWY FKGIPRALEE IIYFASYVVT SEREGMGKIL ADIDLEKDLQ
                                KSIYRMGHIE LATPAAHIWY VKDVVAEIEQ VLYFAKYIVI TDEERMGALL KELDLDAELR
                                NCPGHFGHIE LVRPVIHVGF VKHVYDLLRS TCRRCGRVKI SENDIYDHVK KTSHCSEKIR
                                ECQGHFGSIE LARPVIHVGF GDIIHKILRS TCNECGRVLL TDDEKIKEIY NEAHCEADIK
                                ECPGHFGHIE LAKPIIHVGF AKTIYKILKA VCPHCGRILI PENKKMEETY QEAYCGEEIK
                                ECPGHFGHIE LASPVIHVGF ARLLRKILMT TCRRCGKLML DDKAQIKNVF KDAYCGEEIK
                                ECPGHFGHIE LVAPVIHVGF NKILRKILRS VCCKCSSLLL EESKQLANVF KEAYCNEDIK
                                TCPGHFGHIE LSKSVIHIGF AKDIYKLLKA VCPHCGKVTV TEIKKMLDLL KEASCGEDIQ
                                DCPGHFGHID LAKPVIHVGY TRLIRKLLRV TCRDCGRLLL DKEETIG--- ---YCGDKIK
                                DCPGHFGHIE LAKPVIHVGY TRLIRKLLRV TCRSCGRLLL SPDEQIS--- ---HCGEKIK
                                ECPGHFGHID LIAPVIHVGF AKLIRKILRA ICRDCSRLML LENEQIEKVF SEAYCGAEIK
                                ECPGHFGHIE LVAPVVHVGF NKVIRKLLRA TCRKCSKILL EPAQQLTEVY KEAYCNEEIK
                                ECPGHFGSIN LARPVIHVGF ADTIHKILRS TCRKCGRVLL TETERILEIY AEAHCEEEIK
                                QCPGHFGRIE LARPVIHVGF ADVIHKILRS TCRKCGRILL TKSELLKEIY ETAHCNEEIK
                                TCPGHFGHIE LAKPVIHIGF AKDIYKILKA VCPHCGRIAI NEVKKMKEVL KEAHCGEDIL
                                DTPGYFGHLE LAKPVFHYGF IKNVVSVLRC VGFSSSKLMI DKPKRIKQRL RKFATGTQYV
                                -CPGHFGHIV LAKPVFHAGF LPKIISVLRC VCLYCSKLRV EHQQSQTHRL QAVGCGKRVP
                                ECPGHFGHIE LAKPVYLNGF LTKVKKILEC VCYSCSKLKI DDSKRIRVRL KAVGCGHIFT
                                ECPGHFGHIE LAKPVFHVGF LVKTMKVLRC VCFFCSKLLV DSPKSKGKRL THVGCGRRIL
                                ECPGHFGHVR I-HPVFNVLF INTVVKVLQS VCIHCGKLLA DKLQKFVKRF KEMGCGGKIE
                                QSKERMGHIE LAAPVSHIWY FKGIPRALEK VLYFASYVVI TETEMMGELL KELDLEAELQ
                                SCNGHFGHIE LAAPVIHVGF TKLIRRLLRG TCRECSRLLL VEDEQIEAAI RQAFCGEDIK
                                RCPGHFGHLE LAEPVLHIAF IDNIYKLLQS TCRSCARLKV PQEDTIKQII EKAHCGKELR
                                ECPGHFGHIE LARPVIHVGY ANIIRDILRS TCKSCNRILL TGEEKMREVY KKTHCGEKIR
                                IARERMGHIE LAVPVAHIWF LKSMARSLER VIYYENYMVI TDTEKMGDAL VKTDLEAELK
                                ECPGHFGHLE LAKPMFHIGF IKTVLSIMRC VCFNCSKILA DETKKIRNRL KRIGCGANII
                                QTPGYFGHLE LAKPVYHHGF INVVLRILRC VGYSSSQLLL HKPKRIKNRL KKLYTGTQYI
                                DCPGHFGHIE LAKPVYHAGL LEFIRKVLRC VCFYCSKLLA EKEKRIKARL ARAECGHKFF
                                PSKERLGHID LACPVAHIWF LKSLLKEVER VLYFEAYLVL TEDKTMGDFL LSIDIEEVLE
                                --PGYFGHLD LAKPVYHQGF FNTTLRALRC VCFHCSRLRM LPFKQIKRRL EALHCQGKYF
                                ECPGHFGYLE LAKPMFHIGF LKTVLSILRC VCYNCSRCLA DEHRKVRHRL KKVGCGAKIQ
                                DCPGHFGHVE LARPMYHMGF IKEVLKILRC VCFHCSKVLS DEHRKIKRRL KAVGCGGKYN
                                YCPGHFGHIE LAKPMYHYGF MNVVLNVLRC VCYHCGRLLC NVSKKIK-RL RKLDCGCKYK
                                YCPGHFGYIE LAKPMYHYGF MNVVLNVLRC VCYHCGRLLC NTSKKIK-RL KRLDCGCKYK
                                ECPGHFGHIE LAKPVFHIGF INTVLKILKC VCYHCSKLLV DTIHKIKRRL NAVGCGNKIV
                                ESKHRMGYIK LAAPVTHVWY LKGILRDVEQ IVYFNAYVVL TEDQGIGRLL EEVDKTSKLQ
                                VCPGHFGHIE LVKPVIHVGF ARIIYDVLRA TCPNCGRIML RDEERLNKIR KKAHCGYKVK
                                ECPGHFGHIE LARPVIHVGF AKTIHRILES TCRECGRIKL TDEEKLEEIH KKAHCGAPIR
                                LCPGHFGRIE LALPVINVGF ARHIYEILRA TCRNCGRIKL PERELLEEVK QRAHCKEKIP
                                HSRKRMGHIE LAAPVVHIWF FKAMTSSLEK VIYFQDYVVT TEEEDMGDLL NKLDLVTQLK
                                EKKERMGHIT LAVPVVHIWY FKTVSKDLEK VIYYENYIVI TEEEKIGMML KRLDLDAELQ
                                ECPGHFGHID LAKPVFHVGF IAKIKKVCEC VCMHCGKLLL DEELAIKKRF AAIGCGNTIV
                                ECPGHFGHID LAKPVVHVGM ISKIVQVLRC ICKSCSKLLV DLDERRTKRL KAIGCGAKST
                                DCPGHFGHIE LAKPVFHIGF LSKIKKILEC VCWNCGKLKI DSPKRYRNRL NAVGCGATIL
                                ECPGHFGHLE LAKPMFHIGF LKTVLALLRC VCYNCSHILA LEHKKAKQRL KKVGCGAKIQ
                                LSKERMAHIE LAVPVVHIWF FKTQVSDLER VIYYEEYVVT NDAENMGELL EKEDLIVELM
                                RAKERMGHIE LAAPVTHIWY FKGVPKDLEK VIYFAAYMIT AELEGMGERL TNFDLDLNLQ
                                GCPGHFGHIE LVRPVIHVGF VKHVYDILRA TCRHCGRLKI KEEDIYHYIK KNAHCGEKIR
                                ESRHRMGYIK LAAPVTHVWY LKGILRDVEQ IVYFNAYVVL TEDQGIGRLL AELQLEEKLQ
                                --PGYFGHIE LARPVYHQGF IDVTLKALRC VCFHCSRITM EDYKQIRRRL DAMHCNGKYF
                                DCPGHFGHIE LARPVIHVGF AKTIYRILES TCRECGRIKL TDEEKFEEIH KKAHCGAPLR
                                ECPGHFGHVE LARPVIHVGF AKTIHRVLES TCRECGRIKL TDEEKFEEIH KKAHCGAPIR
                                NCPGHFGYIE LARPVIHPSF APYIAILLKA TCNRCGRLKL PEEKRMETLL KEAHCGAKIK
                                RSKERMGHIE LAAPVAHIWY VKGTPRNLER VLYFASYLVT AEQEKMGEVV SSMDLDQQLQ
                                VCPGHFGHIE LAKPVIHVEF ARFIYDVLRA TCPHCGRIML KDEERLQKIL RKAHCGYKIK
                                SREKRMGHIE LAAPAVHIWY LESITSDLEN IIYYGSFIVT TENEDAGKLL QNLDLEAEIS
                                LSKERMGHIE LASPVAHIWF LKSLLRDIER VLYFEGFVVV TEEDLMGELL RSLDVASTLD
                                ---------- ---------- ---------- ---------- ---------- ----------
                                NCPGHFGHIE LARPIMHEGY AKVIHKVLRS ICRECNRTLL TEEELFKDIL KRAHCGEKLR
                                NCPGHFGHIE LARPIMHEGY AKVIHKVLRA ICRECNRILL TDEELFKEIL KRAHCEEKLR
                                NCPGHFGHLN LVKPVYHYGF LGAVLRVLRC VCYACGKLLV DRPKKIRRRL KHVGCGCRYI
                                HFKERMGHIE LAAPVSHIWY YRSVMTALRS VLYYEKYVVI SEDEGMGTLL ENLDLDKELK
                                KATYRMGHIE LATPCTHIWY VKDVTSQLEQ VLYFAKYVVT TDDEKMGELL ERIDLHKELR
                                ECPGHFGHID LAKPVFHIGY LGKVKKILEC VCFHCGKLKA DTPVKATRRF QRVGCGRNIP
                                KCPGHFGRIE LARPVIHVEY AKYVHDLLRT TCRECGRILL TDEERLERIR KKAHCGAKVK
                                ECPGHFGHIE LAKPVFHVGF LVKTMKVLRC VCFFCSKLLV DAPKSKGKRL THVGCGRRIL
                                ECPGHFGHIE LAKPVFHIGF IAKIKKICES VCFHCGKVLL DEKQRIRRRF NAVGCGNTVL
                                NCMGHFGHIE LARPVIHVGY AKKVLKVLRS ICSECSRLML TIEEQIENVF KQAYCNAKIR

                                LTEKVHAILK LISDFDPKWA RPDWMIITIM PIPPPPVRPS ITMDSARGED DLTHKLADII
                                AKKKLVKRLK LIEAFAESGS RPEWMILDLV PVIPPDLRPL VPLDGGRATS DLNDLYRRVI
                                LTKEIRERLE RIPDMNPETA RPEWMVLTVL PVPPVNVRPT ITLETGRSED DLTHKLVDII
                                TKKKASKRLK LMEAFKDSNN KPEWMVMNVL PVLPPDLRPL VPLEGGRATS DLNDLYRRVI
                                LSERVHNILK RIKDLNPEWA RPDWMVVTVL PVPPPPVRPS IMMDTARGED DLTYKLADIV
                                LTSEIRERLE KTGSVHPERS RPEWMVATVL IVPPLAVRPS ITLETGRSED DLTHALAEIV
                                VSERVLEIFK NMSDIDPNYS RPDSMIITVL PVPPLPVRPA VVMHGSRNQD DLTHKLSDIV
                                QKKKATIRLK VVEAFRRSGN RPEWMILTVL PVIPPDLRPM VQLDGGRATS DLNDLYRRVI
                                LGDRVLSVLK RISDFNPKFA RPDWMILEVL PIPPPPVRPS VMMDATRSED DLTHQLAMII
                                LTKDIRERLE KIPDMDPKAV RPEWMVLTVL PVPPVTVRPS IILETGRSED DLTHKLVDII
                                ITQMALNVFR NISHLSNDYA RPEWMIITVL PVPPPPVRPS VLVGGSRGED DLTYKLAEII
                                LSHRAYEVLR NISDLDPKFA RPEWLLITVL PVAPPHVRPS IQLSDSRSED DLTHQLVNIV
                                FTDEAYKILK GISHFNPERS QPAWLILQVL PVPPPPVRPY VAYGSDRSED DLTLKLLDIV
                                -RTRAIKRLE VLEAFRNSGN KPSWMILDVL PVIPPELRPM VQLDGGRATS DLNDLYRRVI
                                QRNEALKRLQ VVESFRASRN KPEWMIVRIV PVIPPELRPL VPLDGGRATS DLNDLYRRVI
                                LKKKLIKRLK IVENFLESGN KPEWMIMKTI PVIPPDLRPL VPLDGGRATS DLNDLYRRVI
                                MTEKTLTLLR SISDLSADWA RPEWMIITTL PVPPMPVRPS ISMDGARGED DLTHKLMDII
                                -TKKLLRRLE IIENFKISGN KPEWMIMEVL PVIPPEIRPM VQLDGGRATS DLNDLYRRVI
                                -SRRLRKRLE IFEDFKASGN DPTWMILDVV PVIPPELRPM VQLDGGRATS DLNDLYRRVI
                                AKKKYAKRLK VLEAFQRSGI KPEWMILEVL PVLPPELRPL VPLDGGRATS DLNDLYRRVI
                                LDVSIREWLE KVPDWNPSTA RPEWAVLTVL PVPPPQVRPS IQLPSGTSAD DLTHALTTIL
                                LNSTVRARLE RIPDINPQTS RPEWMVLTVL PVPPVYVRPS ITLESGRSED DLTHKLVDIL
                                LTKEVRERLE RIPDIDPATC RPEWMVLTAL AVPPVTVRPS ITLDSGRSED DLTHKLVDVL
                                LLITIRERFS QIIDYDPVTA RPEWFILQAL PVPPVTVRPS IILETGRSED DLTHKMVDII
                                LLITIRERLS HIPDYDPRTA RPEWFVLQVL PVPPVTVRPS IILETGRSED DLTHKLVDII
                                LSEKAHEILK RISDFNPEQG RPDWMIITVL PVPPMTVRPS VVMDSVRGID DLTHKLADII
                                -KTRALKRLK VVEAFRATNN SPSGMVLDCV PVIPPDLRPM VQLDGGRATS DLNDLYRRVI
                                LLITIREKFS QITNYDPATA RPEWFILQAL PVPPVTVRPS IILETGRSED DLTHKMVDII
                                QAMKLAKRLK IVEGFVSSSN RPEWMVLKNI PVVPPDLRPL VPLDGGRATS DLNDLYRRVI
                                QKADALKRLK VVESFRKSGN KPEYMVMEVV PVIPPELRPL VPLEGGRATS DLNDLYRRVI
                                LDSKVYAIFK RISDFSPEFS RPEWFLVSLL PVPPPHVRPS VMRNGSRNED DLTSKLGDIL
                                QIKKVSKRLK TIQGFMQSGT RPEWMVLEVL PVIPPDLRPL VPLEGGRATS DLNDLYRRVI
                                -KAKLIKRLR VIDNFIATGS QPDWMVLTVI PVIPPDLRPM VQLDGGRATS DLNDLYRRVI
                                HKAKARKRLE VTRSFKASGN NPSWMILGTV PVMPPDLRPM VQVDGGRATS DLNDLYRRLI
                                TKTKYGKRLN VVEAFRDSGN RPEWMILEVI PVLPPDLRPL VPLEGGRATS DLNDLYRRVI
                                LTSEVRGRLE KISNGDPNDT RPEWMVLTVL PVPPRSVRPS VLLETGRSED DLTHKLVDII
                                LSERVLNILK RIKDINPDWA RADWMIATVL PVPPPPVRPS IMMDTSRGED DLTHKLADIV
                                LKKKIIKRLK LVENFLESGN RPEWMVLTVV PVIPPELRPL VPLDGGRATS DLNDLYRRVI
                                VSERVWEILK HITDMDPKYA RPDWMIVTVL PVPPLAVRPA VVMFGAKNQD DLTHKLSDII
                                TKKKLTKRIK LLEAFVQSGN KPEWMILTVL PVLPPDLRPL VPLDGGRATS DLNDLYRRVI
                                LTKDVRERLE KIPDIDPKAC RPEWFVLTVL PVPPVTVRPS IILETGRSED DLTHKLVDII
                                ITKEIRERLE RIPDINSTAA RPEWMILTVL PVPPIDVRPS ITLETGRSED DLTHKLVDII
                                VRKKLLKKMK IVKDLIDSQT KPEWMVLEAL PVVPPEIRPM IQIDGGRATT DLNDLYRRVI
                                ITEKAYNILK HMSDFSREQS RPDWMIITIL SVPPPHVRPS IMMDATRGED DLTHKLGDIV
                                QRKELVKRLK TVEALRDSSN KCEWMVLECI PVIPPDLRPL VLLDSGNATS DLNDLYRRII
                                LFDEALAILR RITDLDPRFA RPDWMIVQVV AVSPPHVRPA IMTDSGRGED DITFKLGDVI
                                LMSDIRDWFE DIPDMKPARS RPEWMILTVL PVPPVTARPS ITLDNGRSED DLTHKLVDII
                                FAEEAYAVLR RISEFDPERA HPASFILSTL PIPPLAVRPS VQYGSARSED DLTLKLVDIV
                                LSLDIHSWFK DITKINPHFA RPEWMILWVL PVPPVSVRPS ITLENGRSED DLTHKLVDII
                                LTLDVQNKLK RIPAVDTKYA RPEWMILEVL PVPPVAVRPS ITLDSGRSED DLTHKLVDII
                                LSERVHEIFK RISDMEPRYA RPEWMIVTVL PVPPLSVRPA VVMQGSRNQD DLTHKLADIV
                                LNEEVRSRLE NIPDFDPKEA RPEWAVLTVL PVPPVTVRPS IILETGRSED DLTHKLADIV
                                -RTRALKRLK VVSAFLTTRN SPEGMVLDCV PVIPPDLRPM VQLDGGRATS DLNDLYRRVI
                                ARLKLLRRLK FVKDFLKSGN KPEWIVLEAL PVIPPELRPM IQIEGGRATT DLNDLYRRVI
                                TKKKITKRLK LLEAFYDSGN KPEWMIMDVL PVLPPDLRPL VPLDGGRATS DLNDLYRRVI
                                -RTRAIRRLE VMEAFRNSGN NPSWMVLDVL PVIPPEIRPM VQLEGGRATS DLNDLYRRVI
                                HKARARKRLE IVRAFKDSGN RPEWMILEAV PVLPPDLRPM VQVDGGRATS DLNDLYRRLI
                                LTSDIRERLE RIPDYDPTTS RPEWIILTVL PVPPITIRPS IMIESGRAED DLTHKLVDIV
                                LTSEVRERLE RISDVNPEVA RPEWLVLTVL PVPPVTVRPS ITLDTGRSED DLTHKLVDIL
                                LSADVREILE KIPDLNPKVA RPEWMVLTVL PVPPVTVRPS ITLETGRSED DLTHKLVEIV
                                LMTDVRDRLE MIPDMDPKNA RPEWMVLTVL PVPPVTVRPS ITLESGRSED DLTHKLVDII
                                LTTEIRDRFE NISDMNPDTA RPEWMILTVL PVPPVTVRPS ITLESGRSED DLTHKLVDII
                                LTSEVREILE KIPNINSRVA RPEYMVLTVL PVPPVTVRPS ITLESGRSED DLTHKLVDII
                                LTADIRERLE KIPDIDPEVA RPEWTVLTVL PVPPVTVRPS IILENGRSED DLTHKLVDII
                                LTADIRARLE KIPDINPRVA RPEWTILTVL PVPPVTMRPS IILENGRSED DLTHKLVDII
                                LTSDIRDRFE KIPDMNPDTA RPEWMLLTVL PVPPVTMRPS ITLESGRSED DLTHKLVDII
                                LTTEIRDRFE NIPDMDPKNA RPEWMILTVL PVPPVTVRPS ITLESGRSED DLTHKLVDII
                                LTSEVRERLE RISDVNPEVA RPEWMVLTVL PVPPVTVRPS ITLETGRSED DLTHKLVDIL
                                LTTEVRERLE KIPDINPSAA RPEYMVLTVI PVPPVTMRPS ITLETGRSED DLTHKLVDIL
                                LTSDVREILE KIPDLNPEVM RPEWMVLTVL PVPPVTVRPS ITLESGRSED DLTHKLVDII
                                ITERALNILK NISDFDPEHA HPSWFVLQAL PVPPHPVRPS VAFDSSRSED DLTVKLMEIV
                                ITAEVLKCFR GISDFDPVYT RPDFMIIEVL PVPPLAVRPS VELGESHSAD DLTYQLGDII
                                LTSDAYHILK RISDLSPEFA RPEWMIMTVL PIPPLAVRPS IQMDGSTGED DLTHKLFAII
                                LSERVHEIFK RISDMEPRYA RPEWMIVTVL PVPPLSVRPA VVMQGSRNQD DLTHKLADIV
                                LTERALQIFK RIPAFDKDNA RPEWMILTCL PIPPPQVRPS VHHGSARSED DLTHKLADII
                                -KVRTVRRLE VAESFRKSGN KPEWMILDVI PVIPPDLRPM VQLDGGRATS DLNDLYRRVI
                                LMSDIRDWFE NIPDIDADRS RPEWMILTVL PVPPVTARPS ITLDNGRSED DLTHKLVDII
                                LLITIRERFS QIIDYDPVTA RPEWFVLQAF PVPPVTVRPS IILETGRSED DLTHKMVDII
                                LTTDIRDWFE KIPDINPEVA RPEWLILTVL PVPPVCVRPS ITLESGRSED DLTHKLVDII
                                QIKKLSKRLK VIQGFIHSKS RPEWMVLEVL PVIPPDLRPL VPLEGGRATS DLNDLYRRVI
                                LSERVLNVLK RISDLNPKFA RPDWMILQVL PIPPPPVRPS VMMDTSRSED DLTHQLAMII
                                VTERALQILK AISDLDPEHA RPDWFILQVM PVPPPPVRPS VSFDASRSED DLTVKLMEIV
                                LQDEAHKVFE RIDEFQPKIS RPENMIIKNL AVAPPPVRPS VSMGNTRSED DLTYCYIKIL
                                AKKKVAKRLK VVEAFKFSGN RPEWLILETI PVLPPELRPL VPLDGGRATS DLNDLYRRVI
                                LSDTVVKIFK QIRELDVQHA RPDWLLVQVL PVPPLHVRPS VTVGGGQSED DLTHQLVNVI
                                LSEKVLSILK RISDLNPKYA RPDWMILQVL PIPPPPVRPS VMMDSSRSED DLTHQLAMII
                                LPAKVLSIFK NISDLDPRWA RPDWLVMTLM PVPPPHVRPS VAIDGMRGED DLTHNLASIV
                                LSEEALEILK KIRKFNSDRC VPASLILTCI PIPPPCARPY VQYGNQRSED DLTLKLLDIV
                                LSEEALDILK KIRKFNSDRC IPASLILTFI PIPPPCARPY VQYGNQRSED DLTLKLLDIV
                                LSERVHSILK RIRDLNPEWA RPDWMVITVL PVPPPPVRPS IMMDTARGED DLTHKLADIV
                                -KAKLIKRLR VIDNFVATGS RPEWMVVEAI PVIPPELRPM VQLDGGRATS DLNDLYRRVI
                                LDEVLRERLS KVPSINPSVA RPEWAILKVL PVPPPHVRPS IQLETGRSED DLTHKLVDII
                                MMTEIRDRLE KIPDLHPEKS RPEWMVLTVL PVPPVTARPS ITLETGRAED DLTHKLVDII
                                LNREVRSRLE KIPDLDPKEA RPEWMVLTVL PVPPIHVRPS IVLETGRAED DLTHKLADIV
                                QKKDLINRLK IVESIRDSDN RPEWMVLDVI PVIPPDLRPL VLLDSGNATS DLNDLYRRII
                                QREEALKRLQ VVEAFREAEN RPEWMVMRVI PVIPPELRPL VPLEGGRATS DLNDLYRRVI
                                LSEEILNIFK HISVFNEVFS RPEWMILTCL PVPPPPVRPS ISFNESRGED DLTFKLADIL
                                MSEEIYELLH NISHFDPHHT RPDWLMITCL PVPPLAVRPS VQMGSGRSHD DLTNQYAEIV
                                LSLEVHTIFT HISSLNEQYA RPDWMIITVL PVPPPSVRPS ISVDGTRGED DLTHKLSDII
                                LTERVLGILK RISDLDPQFA RPDWMILQVL PIPPPPVRPS VMMDSSRSED DLTHQLAMII
                                QAMKIAKRLK IVESFTSSPN KPDWMVISCI PVIPPDLRPL VPLDGGRATS DLNDLYRRVI
                                -KARALKRLK VVSAFLNTRN SPNGMVLDCI PVIPPDLRPM VQLDGGRATS DLNDLYRRVI
                                LTSDIRERLE RIPDYDPKYS RPEWMILTVL PVPPITIRPS ITIESGRAED DLTHKLVDII
                                -KAKLIKRLR VIDNFIATKS QAEWMTLDVI PVIPPDLRPM VQLDGGRATS DLNDLYRRVI
                                MSQKAVDIFK KMRDLDVTWA RPEWMCVSVM PVPPLHVRPS VVMGGGQSED DLTHQLVNIV
                                MMTEVRDRLE KIPDLHPEKS RPEWMVLTVL PVPPVTVRPS ITLESGRAED DLTHKLVDII
                                MMSEVRDRLE KIPDLDPEKS RPEWMVLTVL PVPPVTMRPS ITLESGRAED DLTHKLVDII
                                LTLEIWERLS RIPEIDPKEA RPEWMVLRVI PVVPPSVRPS ITLESGRSED DLTHKLVDII
                                -RKRIAKRLR LVEALRKSGN RPEWMLLTVL PVIPPDLRPM VQLDGGRATS DLNDLYRRVI
                                LDETVLERLV KVPNIDPTSA RPEWAILRVL PVPPPHVRPS IQLETGRSED DLTHKLVDIM
                                SKIKLRRRLK MVKDFLKSGN KPEWMVLEVV PVIPPDLRPM IQIEGGRATT DLNELYRRLI
                                TKKKLSKRLK ILEGFQKSGI KPEWMILEVL PVLPPELRPL VPLDGGRATS DLNDLYRRVI
                                ---------- ---------- ---------- ---------- ---------- ----------
                                LTIDIRSRLE NVSDINAEAA RLEWAILTVL PVPPVTVRPS ITLESGRSED DLSHKSIDII
                                LTIDIRARLE NIIDINPEAA RLEWSILTVL AVPPVTVRPS ITLESGRSED DLSHKLIDII
                                FAEEAYAVLR RISEFDPERA HPASFILSTL PIPPLAVRPS VQYGSARSED DLTLKLVDIV
                                -SKRLLKRID IVENFRNSKN KPEWMILKVI PVIPPELRPM VQLDGGRATS DLNDLYRRVI
                                HKAKARKRLE ITRAFIRSGN NPAWMILEAV PIMPPALRPM VQVEGGRATS DLNDLYRRLI
                                LPSEAHTILK KMSSLSEENA RPDWMVLTVL PVPPPPVRPS VQDG---GED DLTYKLADVI
                                LDMKIRERLE KIPDWDPKFA RPEWAILTVL PVPPPQVRPS IQLETGRSED DLTHKLVDIV
                                LSERVHEIFK RITDMDPRFA RPEWLIVTVL PVPPLSVRPA VVMQGSRNQD DLTHKLADIV
                                LTAEILNVFK HISSLNEDYA RPEWLIITTL PVPPPPVRPS IAINDTRGED DLTYKLADIL
                                ITIEIVERLK KMSDISPENA RLEWVVFSVL PIPPVCARPS ITLDSGRSED DLTHKLVDVI

                                KANANLRKQE ANGAAAHIIS QFQELLQYHI ATFIDNEIPG FPQATRSGRA LKSLKQRLRG
                                NRNNRLKRLM ELRAPDIIVR NEKRMLQEAV DALFDNGRRG RAITGANKRP LKSLSDMLKG
                                RINQRLRENR DSGAPQLIIE DLWELLQYHV TTYFDNQTSG IPPARRSGRP LKTLVQRLKG
                                NRNNRLKRLL DLAAPDIIVR NEKRMLQESV DALLDNGRRG RAITGSNKRP LKSLADMIKG
                                KANKELKKQE KNGAPAHIIT EATQFLQFHV ATYVDNELPG LPQAQRSGRP LKTLRQRLKG
                                RQNEKLRNVI VTNAPETLIE ENWMVLQEMV AAYIDNELPG ARRLTRRKRY LKTLAQRLKG
                                KANEQLIKNE QNGAASHIIE EDLKMLQFHV ATLKDNELPG MPKAVRGGRP LKSIKQRLKS
                                NRNNRLKRLL ELGAPDVIVR NEKRMLQEAV DSLIDNSQRG KALSRRGRRE LKSLSDMLKG
                                RHNENLKRQE KNGAPAHIIS EFTQLLQFHI ATYFDNELPG QPRATKSGRP IKSICSRLKA
                                RINQRFMENK EAGAPQLILE DLWELLQYHV TTYLDNEVSG IPPARRSGRP LKTLAQRLKG
                                RANQNVQRCE QEGAPEHVVR EFESLLQYHV ATYMDNDIAG QPKAMKSNRP VKAIRSRLKG
                                KANKTLESLC RAGEANHVVS QFEELLQYKV NALFDNEANA KDQERRGGKP LKTIRQRLKG
                                KANNMLKKHD ERATAPHILQ EISQLLQYHI TTLFDNDIPG MPVASRSKKP IKSIRARLKG
                                NRNNRLKRLL DLGAPSIIVQ NEKRMLQEAV DALIDNGRRG RPVTGPGNRP LKSLSHMLKG
                                IRNNRLKRLI EIKAPEVILR NEKRMLQESV DSLFDNSRKS SAVKTDANRP LKSLSDSLKG
                                NRNNRLKRLI ELRAPGIIVR NEKRMVQEAV DALFDNGRRG RVITGANKRP LKSLSDMLKG
                                KANISLKRHE TEGAPAHIVN EFENLLQFHV ATYMNNDIAN LPQAMKSGRP LKSIAARLKG
                                NRNNRLRKLL LLNAPEIIVR NEKRMLQESV DSLFDNSHKR KVVKGSSSRP LKSLSDALKG
                                NRNIRLRRLL VLRAPDIIIR NEKRMLQEAV DALFDNSRRK KVVKGPGNRP LKSLSDMLKG
                                NRNNRLKRLL ELKAPEIIVR NEKRMLQEAV DSLLDNGRRG KAMTGANKRP LKSLADMIKG
                                RYNEKLRNAI ESGSPTTSIL DLWDSLQANV ATYIDNELPG GIQARRSKRP LKGIAQRLKG
                                RVTQRLRENI RAGSPSPVIE ELSDLLQYHV TTYFNNEAVG VVPAKRSGRI LKTLAQRLKG
                                RINQRLRENR DAGAPQLIVE DLWELLQYHV TTYFDNQTSG IPPARRSGRP LKTLAQRLKG
                                RVNQRLKESK EAGTPPLIVQ DLVDLLQYHA TTYFDNEVSG IPQAHRSGRP LKTLTQRLKG
                                RVNQRLKESK EAGTPPLIVQ DLVDLLQYHV TTYFDNEVSG IPQAHRSGRP LKTLTQRLKG
                                KANHNLRQQE LRGSPAHIME EYTKLLQYHV ATYADNEIPG VATAQKSGRP LKSIRQRMKG
                                NRNNRLKRLL DLGAPEIIVN NEKRMLQEAV DSLFDNGRRG RPVTGPGNRP LKSLSDMLKG
                                RVNQRLKESK EAGTPPLIVQ DLVDLLQYHA TTYFDNEISG IPQAHRSGRP LKTLTQRLKG
                                NRNNRLKAIL RLKTPEVIVR NEKRMLQEAV DALFDNGRHG HPVMGAGNRP LKSLSEMLKG
                                IRNNRLKKLI DIRAPEVILR NEKRMLQEAV DALFDNSRKA NAVKTESNRP LKSLSDALKG
                                RNNNLLKTLE STGAVAHVLK EQEALLQYHV VTYMNNEFAG VIPATKGGRN IKSIGQRFKG
                                NRNNRLKNLL QLKTPDVIIH NEKRMLQEAV DALFDNGRHG RAVTGAGNRP LKSLSDMLKG
                                NRNNRLSRLQ EILAPEIIVR NEKRMLQEAV DALIDNGRRG RTVVGANNRP LKSLSDIIEG
                                NRNNRLKKLM SQGAPDMIIR NEKRMLQEAV DALIDNGRRG SPVTNGSDRS LRSLTDLLGG
                                NRNNRLKRLL ELDAPDIIIR NEKRMLQEAV DVLFDNGRRG RTITGPNKRP LKSLSDMLKG
                                RTNNRLREHV EGGAPSAIIE DEWELLQYHI TTYFDNEVPG LPVAKRSGKT LKGIAQRLKG
                                KANRELQRQE KNGAPAHIIA EATQFLQFHV ATYVDNEIPG LPQAQRSGRP LKSIRQRLKG
                                NRNNRLKRLI ELRAPDIIIR NEKRMLQESV DALFDNGRRG RVITGANKRP LKSLSDMLKG
                                KANNELRKNE ASGAAAHVIQ ENIKMLQFHV ATLVDNDMPG MPRAMKSGKP LKAIKARLKG
                                NRNNRLKRLL DLAAPDIIVR NEKRMLQEAV DALLDNGRRG RAITGSNKRP LKSLADMIKG
                                RINQRFLENK EAGAPQLILE DLWELLQYHV TTYLDNEVSG IPPARRSGRP LKTLAQRLKG
                                RISQRLRESR DNGSPQLIIE DLWDLLQYHI TTYFDNQTAG IPPARRSGRA LKTLVQRLKG
                                MRNNRLKKLL EMNAPEVIVR NEKRMLQEAV DNLIFNGKIG KAYVDRNGRQ LKSLTDLIRG
                                KANNALKRLE REGAPAHALN EQLQLLQYHV ATYMNNEIPG LPRSLRSGRP LKSISQRLKG
                                NRNNRLKKLV DLNAPEVIIR NEKRMLQQSV DALFDNNRCK RPVLGSSNRP LKSLTDMIKG
                                KANNHLKQLK ESGAPPSQRR ESQMLLQYHL ATMYNNELAG QPQAQRNGKA IKSLRQRIKG
                                RINQRFMENR EAGAPQLIIE DLWELLQYHV TTFMDNEISG TPPARRSGRP LKTLSQRLKG
                                KTNLSLKRQG DS-VPSAVLQ EMVMLLQYHV TTLFDNDIPG MPVATRGKKP IKSIRARLKG
                                RINQRLLENR EAGAPQLIVE DLWELLQYHV STYFDNEISG IPPARRSGRA LRTITQRLKG
                                RINQRLQDNR ESGAPQLIVE DLWELLQYHI TTYFDNEVSG IPPARRSGRA LRTITQRLKG
                                KINNQLRRNE QNGAAAHVIA EDVKLLQFHV ATMVDNELPG LPRAMKSGRP LKSLKQRLKG
                                RTNNKLRENI ESGASEAMIE NLWGLLQYHV ATFFDNEIPG IPPARRSGKP LRTLAQRLKG
                                NRNNRLKRLL DLGAPEIIVN NEKRMLQEAV DALFDNGRRG RPVTGPGNRP LKSLSDMLKG
                                NRNNRLAKLL SIGAPDIIVR NEKRMLQEAV DSLIYNGRVG KAVTDKSGRP LKSLTDLVKG
                                NRNNRLKRLL DLNAPDIIVR NEKRMLQESV DALLDNGRRG RAITGTNKRP LKSLADMIKG
                                NRNNRLKRLL DLGAPNIIVQ NEKRMLQEAV DALIDNGRRG RPVTGPGNRP LKSLSHMLKG
                                NRNNRLKKLM AQGAPEMIIR NEKRMLQEAV DALIDNGRRG APVTNGSDRP LRSLTDILSG
                                RINERLKESI DAGAPQLIVE DLWDLLQYHV ATYFDNEIPG LPTSKRSGRP LRTLAQRLKG
                                RINQRLIENM EAGAPQLIVE DLWELLQYHV TTYFDNEASG VPPARRSGRP LKTLAQRLKG
                                RTNNRLMEHI ESGAPNLVVE DVWSLLQYHI DTYFDNELPG ISPAKRSGRP LKTLAQRLKG
                                RINQRFQENR DAGAPQLIIE DLWELLQYHV TTYIDNAVSG VPPARRSGRP LKTLSQRLKG
                                RINQRFQENR DAGAPQLIIE DLWELLQYHL TTYFDNEVSG VPPARRSGRP LKTLTQRLKG
                                RINQRLEENI NGGAPNLIIE DLWDLLQYHI NTYFDNEAPG IPPARRSGRP LRTLAQRLKG
                                RINQRFKENQ DAGAPQLIIE DLWELLQYHV TTYLDNEVAG CPPARRSGRP LKTLSQRLKG
                                RINQRFKENQ DAGAPQLIIE DLWELLQYHV TTYLDNEVAG CPPARRSGRP LKTLSQRLKG
                                RINQRFQENR EAGAPQLIIE DLWELLQYHI TTFLDNTVSG VPPARRSGRP LKTLSQRLKG
                                RINQRFQENR EAGAPQLIIE DLWELLQYHV TTFFDNSVSG IPPARRSGRP LKTLSQRLKG
                                RINQRLKENM EAGAPQLIVE DLWELLQYHV TTYFDNEASG VPPARRSGRP LKTLAQRLKG
                                RINERLRENM EAGAPELIIE DLWELLQYHV VTYFNNEASG VPPARRSGRP LRTLMQRLKG
                                RINQRLEENI EGGAPNLIIE DLWDLLQYHV NTYFDNEAPG IPPARRSGRP LRTLAQRLKG
                                RTNKNLQRQE QNGAPQHVVQ EFTELLQYHI MTFMDNTVAG QPRALRSGRP IKSISERLKG
                                KTNISLQENI ANGATPHMIE ECVEYIQFKV ATLMDNNLPH MPQSQRSGRP IKAISQRLKG
                                KTNADVYRCA QDGTPAHLIQ QHEQLLQYHV ATYMDNDIAG QPPAAKNGRP LKSIRARLKG
                                KINNQLRRNE QNGAAAHVIA EDVKLLQFHV ATMVDNELPG LPRAMKSGRP LKSLKQRLKG
                                KANAAIQKNE KSGTPLHQME EMVRMLQYHC ATYVNNEYPG VPTATKSGRP LKSIRQRLKG
                                NRNNRLKRLL NLGAPDIIVR NEKRMLQEAV DALIDNGRRG RAVTGPGNRP LKSLSDMLKG
                                RINQRFMENR EAGAPQLIIE DLWELLQYHV TTFMDNEISG TPPARRSGRP LKTLSQRLKG
                                RVNQRLKESK DAGTPPLIVQ DLVDLLQYHT TTYFDNEVSG IPQAHRSGRP LKTLTQRLKG
                                RINQRLRENI DAGAPQLIVE DLWELLQYHI TTYFDNDVSG IPPARRSGRV LRTLSQRLKG
                                NRNNRLRNLM QLKTPDVIIH NEKRMLQEAV DALFDNGRHG RPVTGAGNRP LKSLSDMLKG
                                RHNENLRRQE RNGAPAHIIT EFAQLLQFHI ATYFDNELPG QPRATRSGRP IKSICSRLKA
                                RTNKNLERQE QNGAPQHVIL EFTELLQYHI MTFMDNTVAG MPRALRSGRS IKSISERLKG
                                QTNIALQTQI QKGANLTTIN VLRDSLQYYV ATVMDNEIQG QPTQKKSGKP LKAIRSRLRG
                                NRNNRLKRLM ELRAPEVIIR NEKRMLQEAV DALFDNGRRG RAITGPNKRP LKSLSDMLKG
                                KSNLSLQQAV SNGEPQIVVE QFELALQHNV AAFMDNELRG MPQVTRSGRP LKTITQRLKG
                                RHNNNLKRQE QNGAPTHIIN EFAQLLQFHI ATYFDNDLPG QPRATRSGRP IKSICQRLKA
                                KANLALLNCV RKGEPSHIIE QFEQLLQFHL ATFLNNEQPG LPQAQRSGKP LKTLRQRLRG
                                KTNIQLKRQT DRGAKSHVLQ DLCSLLQFHI TTLFDNDIPG MPIATRSKKP IKAIRTRLKG
                                KTNIQLKRQT DRGAKSHVLQ DLCALLQFHI TTLFDNDIPG MPIATRSKKP IKAIRTRLKG
                                KANRELRKQE KNGAPAHIIT EATQFLQFHV ATYVDNEIPG LPQAQRSGRP LKSIRQRLKG
                                NRNNRLSRLQ EILAPEIIVR NEKRMLQEAV DALIDNGRRG RTVVGANNRA LKSLSDIIEG
                                RMNEKLKIAI ETGAPTNVVD NLWELLQYHV ATYFDNELPG IPVAKRGGRP LKGIAQRLKG
                                RINNRLKQNI EAGAPQLIIE DLWDLLQYHV TTYINNETSG VPPAKKSGRP LKTLAQRLKG
                                RTNEKLRETL ESGMPHSVID EWWNLLQYHV ATYIDNELPK IPVARRGGRP LKGLAQRLKG
                                NRNNRLRKLV DLNAPEVIIR NEKRMLQQSV DALFDNNRCK RPVLGSSNRP LKSLTDMIKG
                                IRNNRLKRLI DIRAPEVILR NEKRMLQEAV DSLFDNSRKA NAVRSDSNRA LKSLSDMLKG
                                KANISLETLE HNGAPHHAIE EAESLLQFHV ATYMDNDIAG QPQALKSGRP VKSIRARLKG
                                KANNGLRENE QSGAPRHVIE ENVLYLQFKV ATLFDNNLPH MPMSMKSGRP IKAISQRLKG
                                KANANVRRCE QEGAPAHIVS EYEQLLQFHV ATYMDNEIAG QPQALKSGRP LKSIRARLKG
                                RHNNNLKRQE QNGAPTHIIN EFTQLLQFHI ATYFDNDLPG QPRATRSGRP IKSICQRLKA
                                NRNNRLKSIL KLKTPDVIIR NEKRMLQEAV DALFDNGRHG HPVMGAGNRP LKALSEMLKG
                                NRNNRLKRLL DLGAPEIIVN NEKRMLQEAV DALFDNGRRG RPVTGPGNRP LKSLSDMLKG
                                RINERLKESI DAGAPQLIIE DLWDLLQYHV STYFDNEIPG IPPAKRSGRP LRTLAQRLKG
                                NRNNRLARLQ EILAPEIIVR NEKRMLQEAV DALIDNGRRG RTVVGANNRA LKSLSDIIEG
                                KSNIALKTAI QNGEPNIIVE QFEQALQHNV AAFVNNEMRG MPQITRSGRP LKTLAQRLKA
                                RINNRLKTNI EAGAPQLIIE DLWDLLQYHV TTYINNETSG VPAAKKSGRP LKTLAQRLKG
                                RINNRLKSNI EAGAPQLIIE DLWDLLQYHV TTYINNETSG IPPAKKSGRP LKTLAQRLKG
                                RVNQRLKENI DAGSPSLVIE DLWNLLQFHV ATYFDNELPG IPPARRSGRP LRTLAQRLKG
                                NRNNRLKRLL ELGAPDIIIR NEKRMLQEAV DALIDNGRRG RVVSGTSKHK LKSLSDMLKG
                                RMNEKLKIAL ETGAPTNVID NLWDLLQYHI ATYFDNELPG IPLAKRGGRP LKGIAQRLKG
                                NRNNRLKKLL ELGAPEIILR NEKRMLQEAV DALIHNGRSR RAVLKRNGRP LKSLTDLLKG
                                NRNNRLKRLL ELKAPEIIVR NEKRMLQEAV DSLLDNGRRG KAMTGANKRP LKSLADMIKG
                                ---------- ---------- ---------- ---------- ---------- ----AQRLKG
                                RINQRLRENL DAGAPQLIVE DLWELLQYHC TTYFDNGVSG IPPARRSGRA LRTLAQRLKG
                                RINQRLRENL DAGAPQLIVE DLWELLQYHC TTYFDNGVSG IPPARRSGRA LRTLAQRLKG
                                KTNLSLKRQG DS-VPGAVLQ EMVMLLQYHV TTLFDNDIPG MPVATRGKKP IKSIRARLKG
                                NRNNRLKRLQ ALNAPDIIIR NEKRMLQEAV DALFDNSKKK RVVKGASNRP LKSISDMLKG
                                NRNNRLKKLM AQGAPEMIVR NEKRMLQEAV DALIDNGRRG AAVVHGSDRP LRSLTDLLGG
                                RANATLKKME QEGTPAHILA DFEQLLQFHC ATFMDNDIAG QPQAMSSGRP IKSIRARLKG
                                RVNEKLRTAI ESGAPSSVVD QLWDLLQYHV ATYFNNELPN LPPVKRSGRP LKTLAQRLKG
                                KINNQLRRNE QNGAAAHVIA EDVKLLQFHV ATMVDNELPG LPRAMKSGRP LKSLKQRLKG
                                KANANVQRCE QEGAPAHVVN EFESLLQYHV ATYMDNDIAG QPQALKSGRP VKSIRARLKG
                                RINQRLRENI DAGAPHLIVE DLWELLQYHI TTYFDNQVSG IPPARRSGRA LRTLTQRLKG

                                KEGRIRGNLM GKRVDFSART VITGDPNISI DEVGVPRSIA LNLTYPELVT PFNIDKMYEL
                                KQGRFRQNLL GKRVDYSGRS VIVVGPELKL HQCGLPKKMA LELFKPFIYA KLTIKAAKRM
                                KEGRFRSNLS GKRVNFSART VISPEPFLSI NEVGVPEAAA RELTVPITVT EYNIEKMKEI
                                KQGRFRQNLL GKRVDYSGRS VITVGPTLRL HQCGLPKKMA LELFKPFIFA KLTIKAAKKM
                                KEGRIRGNLM GKRVDFSART VITADPNLSI DQVGVPRSIA LNLTYPETVT PFNIDRMREL
                                KDGRIRGNLS GKRVNYSART VISPDPYISI NEVGVPEEIA KTLTIAMRVT PYNLEEARRY
                                KEGRIRGNLM GKRVDFSARA VITPDPNLSI DQVGVPRTIA QNLTFPEVVT PFNIDRMQEL
                                KKGRFRRNLL GKRVDYSGRS VIVVGPKLKL HQCGLPKTMA LELYRPFVIA KLNVKGARRF
                                KEGRIRGNLM GKRVDFSART VITPDPTINI DELGVPWSIA LNLTYPETVT PYNIERLKEL
                                KEGRFRGSLS GKRVNFSART VISPDPNLSI NEVGVPKVIA EELTVPFYVT EKNIEEAREY
                                KEGRLRQNLM GKRVDFSART VITGDPNLSL DEVGVPRSIA RTLTYPEVVT PYNIEKLQQL
                                KEGRIRGNLM GKRVDFSART VITADPNLSI DQVGVPRSIA KTLTVPERVA PYNVHALMEL
                                KDGRLRGNLM GKRVDFSART VITGDPNLPI DIIGVPKSIA MTLTFSETVT PLNFESLRSK
                                KQGRFRQNLL GKRVDYSGRS VIVVGPHLKM YQCGLPKEMA LELFKPFVMK ELNIKSAKRK
                                KQGRFRQNLL GKRVDYSARS VIVVGPELRM HECGIPKLMA AELYKPFIIR KLTVKSAKKI
                                KQGRFRQNLL GKRVDYSGRS VIVTGPELKL HQCGLPKKMA LELFKPFIYA RLTVKQAKKL
                                KEGRLRGNLM GKRVDFSART VITGDPNLSI DQVGVPRSIA RNLTFPETVT PYNIDILQQM
                                KQGRFRQNLL GKRVDYSGRS VIVVGPELKL HQCGLPAKMA LELFKPFVIR RLNIKRAKNL
                                KQGRFRQNLL GKRVDYSGRS VIVAGPRLKM HQCGLPKKMA VELFKPFIMK KLNIKSAKRF
                                KGGRFRQNLL GKRVDYSGRS VIVVGPTLKL HQCGLPKLMA LELFKPFIFN KLTIKAAKKE
                                KEGRFRGSLS GKRVEFSART VISPDPNLSI NEVGVPIDIA KELTVVEPVT EWNIDLMRML
                                KEGRFRLNLS GKRVDFSART VISPDPNIRI NEVGVPLEIA MQLTVAERVT PWNLEKMRTL
                                KEGRFRSNLS GKRVNFSART VISPDPNLSI NEVGVPTIAA RELTVPVHVN EHNIELMREL
                                KEGRFRGSLS GKRVDFSSRT VISPDPNLDL SEVGVPEQIA MKLTIPEIVT EWNIERMRTL
                                KEGRFRGSLS GKRVDFSSRT VISPDPNLTI ADVGVPTDVA KKLTIPETVS QWNVERLKEL
                                KEGRIRGNLM GKRVDFSART VITADPNLSL DEVGVPRSIA LNLTFPEMVT PYNIDRMYEL
                                KQGRFRQNLL GKRVDYSARS VIVVGPQLKL HQCGLPKQMA LELFKPFVMK RLNIKSAKRM
                                KEGRFRGSLS GKRVDFSSRT VISPDPNLDL SEVGVPESVA MKLTIPEIVT EWNIARMKEL
                                KNGRFRQNLL GKRVDYSGRS VIIVGPELKF NQCGLPKEMA LELFEPFIIK RLTIRSAKKM
                                KQGRFRQNLL GKRVDYSGRS VIVVGPELQL HQCGLPKSMA IELFQPFVIR RLSVKSAKKL
                                KEGRVRGNLM GKRVDFSART VITPDPNLKL HEVGVPISIA MNLTYPEIVT PFNREDLTKL
                                KQGRFRQNLL GKRVDYSGRS VIVTGPELKL NQCGLPKKMA LVLFEPFIIR RLTVRGARKM
                                KQGRFRQNLL GKRVDYSGRS VIVVGPKLKI FQCGLPREMA IELFQPFVIH RLNIKAAKKM
                                KQGRFRQNLL GKRVDYSGRS VIVVGPQLKL HQCGVPKRMA LELFKPFLFK VLNIKQARKM
                                KQGRFRQNLL GKRVDYSGRS VIVVGPHLRL HQCGLPKKMA LELFKPFIYN QLTIKSARKM
                                KEGRFRNNLR GKRVDFSART VISPDPSLSI NEVGVPEDVA KILTIPERVT PWNIEEMRKL
                                KEGRIRGNLM GKRVDFSART VITADPNLSI DQVGVPRSIA LNLTYPETVT PFNIDKMREL
                                KQGRFRQNLL GKRVDFSGRS VIVTGPELKL HQCGLPKKMA LELFKPFIYS RLTVKQAKKL
                                KEGRIRGNLM GKRVDFSART VITPDPNLRI DQVGVPRSIA QNLTFPELVT PFNIDRMQEL
                                KQGRFRQNLL GKRVDYSGRS VITVGPYLRL HQCGLPKKMA LELFKPFIYG KLTIKAAKKM
                                KEGRFRGSLS GKRVNFSART VISPDPNLSI NEVGVPKVIA EELTVPIYVT PNNIEEAREY
                                KEGRFRANLS GKRVNFSSRS VISPEPFLSM NEVGIPEVAA RELTVPVLIN SFNIDKMKEW
                                KKGRFRRNLL GKRVDYSGRA VIVVGPHLKI HECGLPKKMA LELFEPFVIA ELKVKKYRKE
                                KEGRIRGNLM GKRVDFSART VITPDPNIRL DEVGVPKSIA MNLTYPEVVT PLSYGRLQAL
                                KQGRFRENLL GKRVDYSARS VIVVGPELKL HQCGLPKKIA LELFQPFIIR RLTIKSAKKM
                                KEGRVRGNLM GKRVDFSART VITGDPTISC DQVGVPRSIA YNMTFPEIVS IHNIENMRNL
                                KEGRFRGSLS GKRVNFSART VISPDPTLSL NEVGVPDRVA KEMTQTMNVT ERNLEEARRY
                                KEGRLRGNLM GKRVDFSART VITGDPMLPI DTVGVPKSIA MTLTYPEFVT PLNIGQLRQL
                                KEGRFRANLS GKRVDFSART VISPDPLLSI NEVGVPKDIS EILTVPERVT EWNIEEMKEL
                                KEGRFRSNLS GKRVDFSART VISPDPLLSI NEVGVPKAIA EILTVPERVT EWNIEEMKEL
                                KEGRVRGNLM GKRVDFSART VITPDPNLSI DQVGVPRSIA ANMTFAEIVT PFNIDRLQEL
                                KEGRFRSNLS GKRVDFSART VISPDPNISI NEVGVPIEVA KTLTVPVKVT PWNIEEMRKL
                                KQGRFRQNLL GKRVDYSGRS VIVVGPQLKL HQCGLPKQMA LELFKPFVMK RLNIKSAKRM
                                KKGRFRRNLL GKRVDYSGRA VIVVGPDLKI HECGIPKRMA MELFKPFVLG KLKLK--KTI
                                KQGRFRQNLL GKRVDYSGRS VIVVGPTLKL HQCGLPKKMA LELFKPFIFS KLTIKAAKKM
                                KQGRFRQNLL GKRVDYSGRS VIVVGPNLKM YQCGLPKEMA LELFKPFVMK ELNIKSAKRK
                                KQGRFRQNLL GKRVDYSGRS VIVVGPQLKL HQCGLPKRMA LELFKPFLLK RMNIKNARRM
                                KEGRFRGNLS GKRVDFSART VISPDPNISI DEVGVPYDVA QILTVPEKVT KWNIERMRQY
                                KEGRFRSNLS GKRVNFSART VISPDPNISI NEVGVPEMIA KEVTVPAYVN DWNMDEMRTY
                                KEGRFRYNLA GKRVNFSSRT VISPDPCLSI NEVGVPEVVA KELTVPEKVT KYNIEKIKEL
                                KEGRFRGSLS GKRVNFSART VISPDPNLSI NQVGVPMSIA REMTIPVTVT PFNIESTKEY
                                KEGRFRGSLS GKRVNFSART VVSPDPNLSI NEVGVPLSIA QHMTIPVRVI SKNIDLMREY
                                KEGRFRHNLA GKRVNFSART VISPDPRLSI NEVGIPELIA KELTVPEKVT PYNIERIRKL
                                KDGRFRGSLS GKRVNFSART VISPDPNLSI GEVGIPLAIA NEMSVPVRVT KQNLEDMRAL
                                KDGRFRGSLS GKRVNFSSRT VISPDPNLSV TEVGVPRAVA NEMTIPVRVT PYNLEELKQI
                                KEGRFRGSLS GKRVNFSART VISPDPNLSI NEVGVPLEIA MELSVPLVVN GRNIEVMRDF
                                KEGRFRGSLS GKRVNFSART VISPDPNLSI NEVGVPMPIA KILTMPAVVT PRNIEQLKVY
                                KEGRFRSNLS GKRVNFSART VISPDPNISI NEVGVPEIIA REVTVPVYVT EWNIDRMREY
                                KEGRFRGNLS GKRVNFSART VISPDPNLSI NEVGVPEIIA KELTVPVRVN EWNIEEVKKY
                                KEGRFRHNLA GKRVNFSART VISPDPCLSI NEVGVPEVVA KELTVPEKVT KYNIDKIREL
                                KAGRIRGNLM GKRVDFSART VITPDPNLML DELGVPWSIA LNMTYPETVT PYNIERLRKL
                                KEGRVRGNLM GKRVDFSART VITPDPNLAI DQVGVPRTVA AKLTVPERVT NFNLNKMNQY
                                KEGRLRGNLM GKRVDFSART VITGDPNLSI DEVGVPRSIA RTLTYPELVT PYNIDKLQKL
                                KEGRVRGNLM GKRVDFSART VITPDPNLSI DQVGVPRSIA ANMTFAEIVT PFNIDRLQEL
                                KEGRVRGNLM GKRVDFSART VITADPNIDI DQVGVPRTVA SNMTVPEIVT PFNFERLNEL
                                KQGRFRQNLL GKRVDYSGRS VIVVGPELKI YQCGLPKEMA LELFKPFVMK RLNIKSAKRM
                                KEGRFRGSLS GKRVNFSART VISPDPTLSL NEVGVPDRVA KEMTQTMNVT DRNVEEARRY
                                KEGRFRGSLS GKRVDFSSRT VISPDPNLDL SEVGVPEAVA MKLTIPEIVT EWNIERMRKL
                                KEGRFRSNLS GKRVDFSART VISPDPNISI NEVGVPEEVA KILTVPERVT EWNIEELKKL
                                KQGRFRQNLL GKRVDYSGRS VIVIGPELKL HQCGLPKKMA LVLFEPFIIR RLTVRGARKM
                                KEGRIRGNLM GKRVDFSART VITPDPNINI DELGVPWSIA LNLTYPETVT PYNIERLKEL
                                KAGRIRGNLM GKRVDFSART VITPDPNLML DELGVPWSIA LNMTYPETVT PYNIDRLQRL
                                KEGRLRGNLM GKRVDFSART VITPDPILRL DQLGVPQQIA LNLTVPETVT AENIDEMRYL
                                KGGRFRQNLL GKRVDYSGRS VIVVGPELKL HQCGLPKKMA LELFKPFIYN KLTIKSAKKM
                                KEGRIRGNLM GKRVDFSART VITADPNLGI HQVGVPRSVA MNLTVPIRVT AFNQAELSAL
                                KEGRIRGNLM GKRVDFSART VITPDPNINI DELGVPWSIA LNLTYPETVT PYNMERLKEL
                                KEGRIRGNLM GKRVDFSART VITADPNLAI DQVGVPRSIA MNLTVPERVT PFNMNYMHQL
                                KEGRLRGNLM GKRVDFSART VITGDPNLNI DYIGVPKSVA MTLTFCETVT PLNYDNLKKL
                                KEGRLRGNLM GKRVDFSART VITGDPNLNI DYIGVPKSVA MTLTFCETVT PLNYDDLKKL
                                KEGRIRGNLM GKRVDFSART VITADPNLSI DQVGVPRSIA LNLTYPETVT PFNIDRMREL
                                KQGRFRQNLL GKRVDYSGRS VIVVGPNLKI YQCGLPREMA IELFQPFVIH RLNIKAAKKL
                                KEGRFRGSLS GKRVNFSART VISPDPHISI NEVGVPYDIA KVLTVPERVT AWNVDVLREY
                                KEGRFRGNLS GKRVNFSART VISPDPMISI NEVGVPIQIA MELTVPEKVT EFNIEKLRKM
                                KEGRFRGNLS GKRVNFSART VISPDPNISI NEVGVPIEIA KILTVAVRVT PWNIEELRKY
                                KQGRFRENLL GKRVDYSARS VIVVGPRLKL HQCGLPKKIA LELYQPFIIR RLTIKSAKKM
                                KQGRFRQNLL GKRVDYSGRS VIVVGPELEL HQCGLPKEMA VELFKPFIIR KLTVKSAKRV
                                KEGRIRGNLM GKRVDFSART VISGDPNLEL DQVGVPKSIA KTLTYPEVVT PYNIDRLTQL
                                KEGRIRGNLM GKRVDFSART VINPDPNLEI DQVGVPTSVA LTLTVPERVT NFNINTMKQY
                                KEGRLRGNLM GKRVDFSART VITGDPNLSL DELGVPRSIA KTLTYPETVT PYNIYQLQEL
                                KEGRIRGNLM GKRVDFSART VITPDPNINI DELGVPWSIA LNLTYPETVT PYNLERLKEL
                                KQGRFRQNLL GKRVDYSGRS VIIVGPELNF NQCGLPKKMA LELFEPFIVK RLTIRSAKKM
                                KQGRFRQNLL GKRVDYSGRS VIVVGPQLKL HQCGLPKQMA LELFKPFVMK RLNIKSAKRM
                                KEGRFRGNLS GKRVDFSART VISPDPNISI DEVGVPVAIA KTLTVPERVT KMNIERMRQY
                                KQGRFRQNLL GKRVDYSGRS VIVVGPNLKI YQCGLPREMA IELFQPFVIH RLNIKAAKKL
                                KEGRIRGNLM GKRVDFSART VITADPNLGI HQVGVPRSVA MNLTVPTRVT PFNIQELSAL
                                KEGRFRGNLS GKRVNFSART VISPDPMLSI NEVGVPLAIA MELTVPEKVT DFNIEKLRKM
                                KEGRFRGNLS GKRVNFSART VISPDPMISI NEVGVPIAVA MELTVPEKVT EFNFEKLRQR
                                KEGRFRGSLA GKRVDFSSRT VISPDPNLSI NEVGVPIDVA KVLTVPEKVT PWNIEKLRKL
                                KQGRFRQNLL GKRVDYSGRS VIVVGPDLKL HQCGLPKRMA LELFKPFVMQ RLNIKAAKRL
                                KEGRFRGSLS GKRVNFSART VISPDPNLSI NEVGVPIDIA KVLTVPERVT QWNLEDLKQA
                                KKGRFRRNLL GKRVDYSGRA VIVVGPNLKI HQCGIPKKMA MELFKPFVLA KLKVK--KAI
                                KSGRFRQNLL GKRVDYSGRS VIVVGPTLKL HQCGLPKKMA LELFKPFIFN RLTIKAAKKM
                                KEGRFRSNLS GKRVDFSART VISPDPNLSM NEVGVPEQIA KILTIPQRVT EWNIEEMKEL
                                KEGRFRSNLS GKRVDFSART VISPDPNLSM NEVGVPEQIA KILTIPQRVT EWNIEEMKEL
                                KEGRFRSNLS GKRVDFSART VISPDPNLSM NEVGVPEQIA KILTIPQRVT EWNIEEMKEL
                                KEGRLRGNLM GKRVDFSART VITGDPMLPI DTVGVPKSIA MTLTYPEFVT PLNIGQLRQL
                                KQGRFRQNLL GKRVDYSGRS VITVGPELKM WQCGLPTKMA LELFKPFIMK KLNIKKAKML
                                KQGRFRQNLL GKRVDYSGRS VIVVGPQLKL HQCGVPKRMA LELFKPFLFK VLNIKSARKL
                                KEGRLRGNLM GKRVNFSART VITGDPLLEL DEVGVPKSIA RNLTYPERVT PYNRAWLSEL
                                KEGRFRGSLS GKRVDFSSRT VISPDPNLSI NEVGVPIDIA KTLTVPMMVT EWNLELVRQL
                                KEGRVRGNLM GKRVDFSART VITPDPNLSI DQVGVPRSIA ANMTFPEIVT PFNIDRLQEL
                                KEGRLRGNLM GKRVDFSART VITGDPNLEL DQVGVPRSIA RTLTYPEIVT PFNIHKLTEY
                                KEGRFRSNLS GKRVDFSARS VISPNPYISI NDVGVPVEIA KILTIPTNIN DWNIEEMKQL

                                IRNHPRLYKV ERHIQDGDVI IFNRQPSLHK MSMMGHKVKI MPYSTFRLNL SVTTPYNADF
                                VEKRPEVWDI LEEVIREHPV MLNRAPTLHR LGIQAFEPVL VEGKAIQLHP LVCTAFNADF
                                VRRLPRIWVV ERHLIDGDVV LFNRQPSLHR MSMMGHLVKV MPNRTFRFNL AVCPPYNADF
                                VERTPEVWDV LASVIRQHPV MLNRAPTLHR LGLQAFEPIL IEGKAIRLHP LVCAAFNADF
                                IRNHPRFYKV ERHVQDGDVV IFNRQPSLHK MSMMGHRIKV MPYSTFRLNL SVTTPYNADF
                                VLNWPKYDVV ERHLINGDIV LFNRQPSLHR MSIMGHIVRV MPGKTFRLNL LVCPPYNADF
                                VARYPRIYKI ERHIVDDDLI VFNRQPTLHK MSMMGHRVKI LPWSTFRLNL SVTTPYNADF
                                IERRPEVWEV LEEAIKERPV LLNRAPTLHR LGIQAFEPVL IEGSAIQLHP LVTTAFNADF
                                VDYHPRLYKV ERHLQDGDFV LFNRQPSLHK MSIMGHRIRI MPYSTFRLNL SVTSPYNADF
                                VLRHPRIMIV ERQLKDGDIV LFNRQPSLHR MSIMAHYVRV LPYKTFRLNP AVCPPYNADF
                                VANHPRIWKV ERHLMDGDII LFNRQPSLHK ESMMGHRVRV MPYSTFRLNL SVTTPYNADF
                                VRNWPRVFVV ERHLRDDDLI VFNRQPSLHK MSIMAHRVKV LDHSTFRLNL SVTSPYNADF
                                VEMWPRFYRV ERHLQDGDYI LFNRQPSLHK MSIMGHRCKV LPYSTFRLNL SVTSPYNADF
                                IERQPEVWDV LESVIKEHPV LLNRAPTLHR LGIQAFEPTL VEGRAIRLHP LVCTAYNADF
                                VDREPVIWDI LEHVMKGHPV LLNRAPTLHR LGIQAFQPKM IEGKAIQLHP LACTAFNADF
                                VEKHPEVWDI LDEVIREHPV LLNRAPTLHR LGIQAFEPVL IEGKAIQLHP LVCTAFNADF
                                VQNHPRVYKV ERHLLDNDYI IFNRQPSLHK MSMMGHRVKI MPYSTFRLNL SVTSPYNADF
                                IEQVDEVWQI LDLVIKEHPI LLNRAPTLHR LGIQAFEPVL VEGKAIKLHP LVCHAYNADF
                                VEEREEVWGV LEDIAKEHPV LLNRAPTLHR LGIQAFEPVL VEGKAIQLHP LVCHAYNADF
                                VENTPVVWDI LEEVIREHPV MLNRAPTLHR LGIQAFEPVL IEGKAIQLHP LVCAAFNADF
                                VVNWPKIWMI ERHLMDGDYV LFNRQPSLHK MSMMCHIVKV LPGRTFRLHL AVCPPYNADF
                                VRNYPRVYVV ERHLQDGDIV LFNRQPSLHR MSIMAHYVRV LPYKTLRLNP AVCTPYNADF
                                VRRKPRIYTV ERQLVDGDVV LFNRQPSLHR MSIMAHRVRV MPGRTFRFNL CVCAPYNADF
                                VINFPKIYLV ERHLANGDIV LFNRQPSLHQ MSIMAHYVRV LPGKTFRLHP SVCPPYNADF
                                VMNYPKIYIV ERHLADGDIV IFNRQPSLHR MSIMAHSVKV LPYRTFRLHP AVCPPYNADF
                                VRRHPRIYRV ERHIVDGDPV IFNRQPSLHK MSMMGHRIRV LPWSTFRLNL SVTTPYNADF
                                VERRPVVWDV LEEVIGEHPV LLNRAPTLHR LGIQAFEPQL VEGKAIQIHP LVCTAFNADF
                                VVNYPKIYLI ERHLLDGDIV MFNRQPSLHQ MSIMAHHVRV LPGKTFRLHP SVCPPYNADF
                                IQRAPEVWDV LEEIIKGHPV LLNRAPTLHR LGIQAFEPVL IEGKAIRVHP LVCAAFNADF
                                IDKDPVVWDV LEKVIDGRPV LLNRAPTLHR LGIQAFQPTL IEGKAIQLHP LVCTAFNADF
                                VMRHPRVMKV FRHIRDGDYV LFNRQPSLHK MSIMGHRIRV LPYSTFRLNL SVTSPYNADF
                                IEKSPEVWDI LEEVTKGHPV LLNRAPTLHR LSIQAFEPVL IEGDAIRVHP LVCTAYNADF
                                IQRDPQVWNV LEEVITGHPV LLNRAPTLHR LGIQAFEPIL VEGRAIQLHP LVCPAFNADF
                                LERRDSVWDA LEEVIEDKVV LLNRAPTLHR LGIQAFEPVL VEGQSIQLHP LVCEAFNADF
                                VEKTKEVWDV LDDIVQEYPV ILNRAPTLHR LGMQAFEVVL IEGKAIQLHP LVCAAFNADF
                                VLNWPKIFIV ERHLMDGDIV LFNRQPSLHR ISVMAHVVRV LPYKTFRLNL LVCPPYNADF
                                IRNHPRFYKV ERHINDGDVV IFNRQPSLHK MSMMGHRIKV MPYSTFRLNL SVTSPYNADF
                                VEKRPEVWDI LDEVIREHPV MLNRAPTLHR LGIQAFEPVL IEGKAIQLHP LVCSAFNADF
                                VRRYPRIYKV ERHLRDDDLV IFNRQPTLHK MSMMGHRVKV LPWSTFRMNL SCTSPYNADF
                                VEREAVVWDI LDEVIREHPV LLNRAPTLHR LGIQAFEPVL IEGKAIQLHP LVCAAYNADF
                                VLRHPRIWIV ERQLKDGDIV LFNRQPSLHR MSIMAHYVRV LPYKTFRLNP AVCPPYNADF
                                IKRPDRIWTV ERQMTEGDIV LFNRQPSLHR MSMMAHAVRV LPGMTFRFNL SDCTPYNADF
                                LQRDPKAWEK LEKVIQGRVV LLNRAPTLHR MSIQAFEPKL IEGNAIQLHP LVCPPFNADF
                                VANHPRIYKV ERHLQDGDVV LFNRQPSLHK MSIMGHRVRI LPYSTFRLNL SATSPYNADF
                                LERDDVVWDI LEEVTRSHPV MLNRAPTLHR MGIQAFEPVL IEGNAIRIHP LVCKGFNADF
                                VMNHPRVYIV ERQMQDDDCV IFNRQPSLHK MSMMGHRVKI MPYSTFRLNL SVTSPYNADF
                                VSNHPRLWEV SRHLVDGDII IFNRQPSLHR MSIMAHEVVV MPYKTFRLNT TVCPPYNADF
                                VKTWPRFYRV ERHMRDGDFV LFNRQPSLHK MSIMGHQVKI LPYSTFRLNL SVTSPYNADF
                                VMKFPRVFII ERHLRDGDVV LFNRQPSLHR MSIMAHEVKV VPYKTFRLTL PVCRPYNADF
                                VMRHPRVFTV ERHLRDGDVV LFNRQPSLHR MSIMAHRVRV MPYKTFRLNL CVCRPYNADF
                                VRRYPRIYKV ERHMCDGDIV IFNRQPTLHK MSMMGHRVRI LPWSTFRLNL SVTTPYNADF
                                VINWPRIWTV ERHLQDGDVV LFNRQPSLHR MSIMAHLVRV LPGKTFRLCP LVCPPYNADF
                                VERRPVVWDV LSEVITEHPV LLNRAPTLHR LGIQAFEPQL VEGKAIQIHP LVCTAFNADF
                                IEKMPEAWEV LEDVIKGHPV LLNRAPTLHR ISIQAFIPRL VEGNAIQLHP LVCAPFNADF
                                VERESVVWDI LDDVIREHPI LLNRAPTLHR LGIQAFEPVL IEGKAIQLHP LVCTAYNADF
                                IERAPEIWDV LEEVIREHPV LLNRAPTLHR LGIQAFEPTL VEGRAIRLHP LVCTAYNADF
                                LERKDEVWDA LEEVIHGKVV LLNRAPTLHR LGIQAFQPVL VEGQSIQLHP LVCEAFNADF
                                VINWPRIFIV ERHLVDGDIV IFNRQPSLHR ISMMGHKVRV LPGRTFRLNL LVCPPYNADF
                                IENHPKIYII ERHLKDGDMV LFNRQPSLHR MSMMAHEVRV LPYKTFRLNL CVCPPYNADF
                                IKNHPRIDIV ERHLMDGDIV LYNRQPSLHR MSIMGHKVRV LPYRTFRHNL CVCPPYNADF
                                VRRHPRLWKI DRQLKDGDIV LFNRQPSLHR MSIMGHFVKV MPNKTFRLNP AVCAPYNADF
                                VRRHPRIWSI ERQMQDGDIV LFNRQPSLHK MSIMAHRVKV LPNKTFKLNP AVCPPYNADF
                                IENHPKIMVV ERHLGDGDVV LYNRQPSLHR MSIMAHKVKV LPYRTFRHNL CVCPPYNADF
                                IRIPTRIWKI DRQLRDGDIV LFNRQPSLHR MSIMSHHIKV MNGRTFRLNP AVCPPYNADF
                                VRNSSRLWTV ERQLRDGDIV LFNRQPSLHR MSIMAHRIKV MEGRTFRLNP AVCPPYNADF
                                VRRHPRVWKV DRQLMDGDIV LFNRQPSLHR MSIMSHRVIV MPHKTFRLNP AVCPPYNADF
                                VRNHPRIWTV ERQLKDGDTV LFNRQPSLHK MSIMAHSVKV LPNKTFRLNP AVCPPYNADF
                                IENHPKIYIV ERHLKDGDIV LFNRQPSLHR MSMMAHQVRV LPYKTFRLNL CVCPPYNADF
                                IKNHPKIYIV ERHLKDGDIV LFNRQPSLHR MSMMAHEVKV LPYKTFRLNL CVCPPYNADF
                                LKNHPKIMIV ERHLMDGDIV LYNRQPSLHR MSIMAHRVKV LPYRTFRHNL CVCPPYNADF
                                VENHPRLYKV ERHMINGDCV LFNRQPSLHK MSIMGHRVRI MPYSTFRMNI SVTPPYNADF
                                VANHPRIFIV ERHLQDNDVI IFNRQPTLHK MSMMGHRVKV LPWSTFRMNL SVTSPYNADF
                                VRNHPRIWKV ERHINDGDVV IFNRQPSLHK MSMMGHKIRV MPYSTFRLNL SVTSPYNADF
                                VRRYPRIYKV ERHMCDGDIV IFNRQPTLHK MSMMGHRVRI LPWSTFRLNL SVTTPYNADF
                                VTNYPRIYKV ERHLQDGDVI LFNRQPSLHK MSMMGHRIKV MPYSTFRMNL SVTTPYNADF
                                VEKRPEVWDV LEEVIKEHPV LLNRAPTLHR LGIQAFEPVL IEGRAIQIHP LVCPAYNADF
                                VSNHPRLWEV NRHMVDGDIV IFNRQPSLHR MSIMAHEVVV MPYKTFRLNT VVCPPYNADF
                                VINFPKIYLV ERHLADGDIV MFNRQPSLHQ MSIMAHYVRV LPGKTFRLHP SVCPPYNADF
                                VLNVERIFIV ERHIRNGDIV LFNRQPSLHR MSIMAHEVRV MPYRTFRLNL CVCPPYNADF
                                IEKSPEVWDI LEEVTKGHPV LLNRAPTLHR LSIQAFEPVL IEGEAIRVHP LVCTAYNADF
                                VEYHPRLYKV ERHLNDGDFV LFNRQPSLHK MSIMGHRIKI MPYSTFRLNL SVTSPYNADF
                                VENHPRLYKV ERHMVNGDVV LFNRQPSLHK MSIMGHRVRI MPYSTFRLNL SVTPPYNADF
                                VQNWPQIFKV ERHLRNDDYV IFNRQPSLHK MSLMGHRVKV LPFSTFRLNL SVTTPYNADF
                                VEKKSEVWDV LEEVIKEHPV MLNRAPTLHR LGIQAFEPVL IEGKAIQLHP LVCTAFNADF
                                VANHPRIWIV ERHLRDDDIV LFNRQPSLHK MSIMGHKAKV LDWSTFRLNL SCTSPYNADF
                                VEYHPRLYKV ERHMNDGDFV LFNRQPSLHK MSIMGHRIRI MPYSTFRLNL SVTSPYNADF
                                IANHPRIWIV ERHLRDDDLV LFNRQPSLHK MSIMSHRVKV FDWSTFRLNL SVTSPYNADF
                                VERWPKYYKV ERHMTDEDYI LFNRQPSLHK MSIMGHKAKI LPYSTFRLNL SVTSPYNADF
                                VERWPKYYKV ERHMTDEDYI LFNRQPSLHK MSIMGHKAKI LPYSTFRLNL AVTSPYNADF
                                IRNHPRFYKV ERHIQDGDVV IFNRQPSLHK MSMMGHRIKV MPYSTFRLNL SVTSPYNADF
                                IQRDSSVWDV LKEVITGHPV MLNRAPTLHR LGIQAFEPIL VNGRALQLHP LVCPAFNADF
                                VIRWPRIWIV ERHLIDGDIV LFNRQPSLHR VSMMGHLVKV LPGRTFRLHL AVCPPYNADF
                                VLNYPRIWTV ERHLLDGDIV LFNRQPSLHR MSIMAHRVRV MPYRTFRLNL AVCPPYNADF
                                VINWPKIWIV ERHLKDGDIV LFNRQPSLHR MSIMAHIVRV LPGKTFRLNL LVCPPYNADF
                                LERDEEVWDI LEQVITNHPV LLNRAPTLHR MGIQAFEPTL VEGNAIHLHP LVCKGFNADF
                                VDRTDEVWDI LEKVIQGRPV LLNRAPTLHR LGIQAFQPVL TEAKAIQLHP LVCTAYNADF
                                VRNHPRIWKV ERHIMDNDPV LFNRQPSLHK MSMMAHRVKV IPYSTFRLNL SVTSPYNADF
                                VDRHPRIYIV ERHLKDDDVI IFNRQPTLHK MSMMGHRVKV LPWSTFRMNL SVTSPYNADF
                                VRNHPRIWRV ERHIRDGDVV IFNRQPSLHK MSMMGHRIRV MPYSTFRLNL SVTSPYNADF
                                VEYHPRLYKV ERHLCDGDFV LFNRQPSLHK MSIMGHRIRI MPYSTFRLNL SVTSPYNADF
                                IQRDPEVWDV LEEIIKGHPV LLNRAPTLHR LGIQAFEPVL IEGKAIRIHP LVCTAFNADF
                                VERRPVVWDV LEEVITEHPV LLNRAPTLHR LGIQAFEPQL VEGKAIQIHP LVCTAFNADF
                                VINWPRIYIV ERHLIDGDIV LFNRQPSLHR ISMMGHKVKV LPGRTFRLNL LVCPPYNADF
                                ILKDPQIWGV LEEVITGHPV MLNRAPTLHR LGIQAFEPIL VEGRAIQLHP LVCPAFNADF
                                VANHPRIWIV ERHLRDGDIV LFNRQPSLHK MSIMGHMAKV LDWSTFRLNL SCTSPYNADF
                                VLNYPRIWTV ERHLMDGDIV LFNRQPSLHR MSIMAHRVRV MPYKTFRLNL AVCPPYNADF
                                VLNYPRIWTV ERHLEDGDIV LFNRQPSLHR MSIMAHRVRV MPYRTFRLNL AVCPPYNADF
                                VINWPRIYIV ERHLMDGDVV LFNRQPSLHR ISIMAHIVKV LPYKTFRLNL LVTIPYNADF
                                VERDPRVWDV LEEVTQNYLV LLNRAPTLHR LGIQAFEVKL IEGSAIQLHP LVCAAFNADF
                                VMRWPRIWIV ERHIRDGDIA LFNRQPSLHR VSMMGHIVRV LPGRTFRLHL AVCPPYNADF
                                IEKMPEAWEV LEEVIKGSVV LLNRAPTLHR MSIQAFEPKL VEGNAIQLHP VVCPPFNADF
                                VEDEPIVWDL LEEVIREHPV MLNRAPTLHR LGIQAFEPVL IEGKAIQLHP LVCAAFNADF
                                VIRHPRVFIV ERHLNTGDIV LFNRQPSLHR MSIMAHEVRV MPYRTFRLSL YVCPPYNADF
                                VFRHPRVFIV ERHLDDGDIV LFNRQPSLHR MSIMAHEVRV MPYRTFRLSL YVCPPYNADF
                                VIRHPRVFIV ERHLNNGDIV LFNRQPSLHR MSIMAHEVRV MPYRTFRLSL YVCPPYNADF
                                VKTWPRFYRV ERHMRDGDFV LFNRQPSLHK MSIMGHQVKI LPYSTFRLNL SVTSPYNADF
                                VEQTPEVFAI LDEVVKEHPV LLNRAPTLHR LGIQAFEPVL VEGKAIKLHP LVCHAFNADF
                                LERRDEIWDA LEEVIQDRVV LLNRAPTLHR LGIQAFEPVL VEGQAIQLHP LVCEAFNADF
                                VRNYPRIWIV ERHLKDGDYI LFNRQPSLHK MSMMSHRIKL MDYSTFRLNL SVTPPYNADF
                                VLNWPRVFVV ERHLMNGDIV LFNRQPSLHR MSMMGHIVRV LPGRTFRLHL AVCPPYNADF
                                VRRYPRIYKV ERHMCDGDIV IFNRQPTLHK MSMMGHRVRI LPWSTFRLNL SVTTPYNADF
                                VRNHPRIWKV ERHLMDNDPV LFNRQPSLHK MSMMAHRVRV MPYSTFRLNL SVTSPYNADF
                                ILNHPRIFTV ERHLDEGDLV LFNRQPSLHR MSIMAHEVRI MDGRTFRLNL TVCPPYNADF

                                DGDEMNMHVP QTPGARAEVI ELMMVPQIVT AQSNKPVIGI VQDTLLGGCL LTQRFIEDVM
                                DGDQMAVHVP LSLEAQLEAR VLMMSTNILS PANGKPIIVP SQDIVLGLYY LSL-FSSGEV
                                DGDEMNLHVL QSEEARAEAK ILMLVQHILS PRFGGPIIGG IHDHITAMFL LTHKKFTEQA
                                DGDQMAVHVP LTLEAQLEAR ALMMSTNILS PANGEPIIVP SQDVVLGLYY ITRGFADHEV
                                DGDEMNLHVP QTVETRAEVI EIMMVPCIVS PQGNRPVMGI VQDSLLASRL FTKRLVEDLM
                                DGDEMNLHVP RLEEAQAEAR EIMLVEHILT PRYGGPIIGG RQDYVSGAYL LTVKLFTEEV
                                DGDEMNLHVP QSLETKAEIQ ELMMVHNILT PQSNRPVMGI VQDSLTAATK FTKRFLEESM
                                DGDQMAVHVP LSDKAVWEAR NLMLASNLLK PADGEPIISP SKDMVLGVYY LTMGFADDEV
                                DGDEMNMHVP QSFETRAEVL ELMMVPCIVS PQANRPVMGI VQDTLLGCRK ITKRFIEDVF
                                DGDEMNLHVP QSLEAQAEAK VLMAVQHILS PRFGGPIIGG IHDHISGLYL LTRGLFTEEA
                                DGDEMNLHVP QSEESRAELK QLALVPNIVS PQRNGPLMGI VQDTLCGIYK ICRRFLTEQV
                                DGDEMNLHVP QNVAAKAELQ QLMMVPNVVS PQSNKPVMGI VQDSLLASAR MTSKFIDDLL
                                DGDEMNLHLA QTHETRAEVK HLMLVPQIVS PQGNRPVMGI VQDSLLGISK FTRRFLTDML
                                DGDQMAVHVP LSAEAQAEAR ILMLAANILN PKDGKPVVTP SQDMVLGNYY LTLGFKNDEA
                                DGDQMAVHLP LSNEAVLEAQ MLMLASNILN PANGAPITVP SQDMVLGLYY ITKGFYGEEA
                                DGDQMAVHVP LSLEAQLEAR VLMMSTNILH PANGAPIIVP SQDMVLGLYY LSIGFADGEL
                                DGDEMNMHVP QSHETRAEIQ GLCMVPQIVS PQKNAPVMGI VQDTLCGIRK FSKRFLKDLM
                                DGDQMAVHVP LTPSAQAESW ALMLSTNLLN PANGHPIVFP SQDIVLGLYY LTMGFLNNNV
                                DGDQMAVHTP LSAEAQIEAW TLMLAPNILN PANGEPIVNP TQDIVLGISY LTKGFSSKDA
                                DGDQMAVHVP LSLEAQMEAR TLMLASNVLF PANGDPSIVP SQDIVLGLYY ATRGFTGSEV
                                DGDEMNLHVP QTPEARAEAR TIMLVQFIVT PRYGGPIIGA RQDYISGGYL LSRKVLTEKA
                                DGDEMNLHVP QSEEAQTEAR ELLVVENIIS PRYGAPIIGV IRDFLTSLYL LTRDKLTSEL
                                DGDEMNLHVL QSDEARAEAR ILMQVQNILS PRYGGPIIGA IHDHISGAYF LTHGHFDYEA
                                DGDEMNLHVP QSEEARAEAI LLMRVQQLIS PRYGGPIIGA LRDFVTGAYL LTKDLLTQEF
                                DGDEMNLHVP QSEEARAEAT LLMRVQQLIS PRYGGPIIGG IRDFITGAFM LTRDTLTDEF
                                DGDEMNLHVP QNLETRAEVT EIMSVSQILT PAGNRPVMGI VQDTLTGSRK LTKRFIEDLM
                                DGDQMAVHLP LSAEAQAEAR VLMLSSNILS PAHGRPITSP TQDMVLGIFF LTMGFGSSEA
                                DGDEMNLHVP QSEEARAEAM LLMRVQQLIS PRYGGPIIGG LRDFITGSYL LTKDTLTEEF
                                DGDQMAVHVP LSIEAQLEAK VLMMAPNIFL PSSGKPVATP SKDMTLGIYY LMATFKDVEV
                                DGDQMAVHVP LSQEAQLEAS LLMLSSNLIL PQSGKPVTVP SQDMVLGMYY LTKGFYSEEV
                                DGDEMNLHVP QSHLTRAEVQ ELMLVPCIVS PQGNKPVMGI VQDTLLGCML FTQRFLEDLT
                                DGDQMAVHVP LSLEAVMEAK TLMMATNIFS PSSGKPILTP SQDIVLGSYF LTVLLISDEV
                                DGDQMAVHVP LSLESQSEAR LLMLACNILS PATGRPIVAP SQDMVLGCYY LTSEYSDEDA
                                DGDQMAIHVP LSAQAQAEAR IQMLASNLLS PANGEPNVKP SRDIILGIFT LTQGYASADA
                                DGDQMAVHVP LSVEAQVEAR VLMMSTNILS PANGGPIIIP SQDIVLGLYY MTRGFGSGEA
                                DGDEMNLHVP QSEEARAEAR LLMLVEHILT PRYGGPIIGG LQDYISGAYI LTSKLLDDDV
                                DGDEMNLHVP QTLETRAEVI EIMMVPQIVS PQSNRPVMGI VQDTLLGSRL FTKRFMEDLV
                                DGDQMAVHVP LSLEAQLEAR VLMMSTNVLS PANGAPIIVP SQDMILGLYY ITLGFGSEEV
                                DGDEMNLHVP QSMETRAEVE NIHITPQIIT PQANKPVMGI VQDTLTAVRK MTKRFITEQV
                                DGDQMAVHVP LTLEAQLEAR ALMMSTNILS PANGEPIIVP SQDVVLGLYY MTRGLTGKEA
                                DGDEMNLHVP QSIEAQAEAK ILMAVQHILS PRFGGPIIGG IHDHISGLYL LTRGLFSEEV
                                DGDEMNLHVI QSEESRAEAR IIMKVQQIMS PRFGGPIIGA IHDHITSLFL LTHNLISDDT
                                DGDQMAVHLP LSPAAQAEAR LLMLSRNIIS PAHGKPISMP GKDIVAGVYY LTM-FANEEA
                                DGDEMNLHVP QFLEGKAEIL ELMMVPNIVS PQANKPVMGL VQDTLLGCSL FTMRFITDMM
                                DGDQMAVHLP LSIEAQVEAT VLMMSTNIFS PANGNPIITP SQDIVMGCYY LTAGFHSVEL
                                DGDEMNLHLP QSYETKSEIY NIMMVPQIVS PQKNAPVMGI VQDTLLGCSV LTRRFVEDLM
                                DGDEMNMHAL QNEEARAEAR VLMRVQQMLS PRFGENIIGA IQDHISGTYL LTHTKFNTQA
                                DGDEMNLHLA QSEETRAEIK HLMKVPQIVS PQGNKPVMGI VQDSLLAVSK FTRRFLTPMV
                                DGDEMNLHVP QSEEAQAEAR ILMRVQQIST PRYGGPIIGA IQDFITSAYF LTRKIYSSEA
                                DGDEMNLHVP QSEESRAEAN ILMLVQQIST PRYGGPIIGA IQDFITAAYL FTKNMVNQIA
                                DGDEMNLHLP QSLETRAEIQ ELAMVPMIVT PQSNRPVMGI VQDTLTAVRK FTKRFLEGEV
                                DGDEMNLHVP QSEEARAEAL ELMLVEHILS PRYGGPIIGG LQDYISGAYL LTTVLLDSDV
                                DGDQMAVHVP LSAEAQAEAR ILMLSSNILK PADGRPVTMP TQDMIIGLYH LTAGFSSAEA
                                DGDQMAVHVP LSAAAQAEAK FLMLSRNVIS PANGKPISMP GKDIIVGVYY LTT-FSSAEA
                                DGDQMAVHVP LTLEAQLEAR SLMMSTNILS PASGEPIIVP SQDVVLGLYY LTRGFVSQEA
                                DGDQMAVHVP LSAEAQAEAR ILMLAANILN PKDGKPVVTP SQDMVLGNYY LTLGFKDNEA
                                DGDQMAVHVP LSSYAQAEAR IQMLSANLLS PASGEPIAKP SRDIILGLYY ITQGFATQEA
                                DGDEMNLHVP QSEEAIAETK ELMTVHNILT PRYGGPIIGS AQDYISGAYL LTVKLLTDEV
                                DGDEMNMHVF QTDESRAEAK SLMRVQHILS PRFGGPIIGA IHDHISGAYL LTKPEFSEQA
                                DGDEMNLHAP QTEEARAEAE TLMLVEHILS PRFGGPIIGA IHDFISGAYI LT--YFTDEA
                                DGDEMNLHVP QNMEAMAEAR ILMLVQNILS PRFGGPIIGG LHDHISGIYL LTKGMFSTEA
                                DGDEMNMHVL QTEESRAEAS ILMQVQNILS PRFGGPIIGG IHDHISGLFL LTRNFISNDA
                                DGDEMNVHVP QSEEARAEAE TLMLVEHIIS PRYGGPIIGA IHDFVSGAYV LT--NFIDEA
                                DGDEMNLHVP QTEEARAEAE LLVAVQNILS PRFGGPIIGG LHDHISGIFL LTNQWYTSEF
                                DGDEMNLHVP QTEEARAEAS ILCSVQNILS PRFGGPIIGG IHDHISGIFM LTHDWFTEEA
                                DGDEMNLHVP QTEEARAEAE ILMRVQNILS PRFGGPIIGG IHDYVTGNFL LTHGRISIEV
                                DGDEMNMHAL QTEESRAEAK ILMQVQNILS PRFGGPIIGG IHDHISGLFL LTRFRISFDA
                                DGDEMNMHVF QTEESRAEAK TLMRVQHILS PRFGGPIIGG IHDHISGAYL LTRKVFSEKV
                                DGDEMNLHVL QTEEAQAEAK TLMKVQHILS PRFGGPIIGA IHDHISGAYL LTKKKFSDEV
                                DGDEMNLHVP QSEEARAEAE ALMLVEHILS PRFGGPIIGA IHDYITGAYL LT--YFTDEA
                                DGDEMNMHLP QSMETRAEVQ ELMMVPMIVS PQANKPVMAI VQDTLLACRL ITKRFITDVF
                                DGDEMNLHVP QSLGSRAEIE EIMMVHNILT PQSNRPVMGI IQDTLTVARR MTFRFIEEQL
                                DGDEMNLHVP QSVETRAEIT EICMVPQIVS PQSNKPVMGI VQDTLCGVRK FTKRFLTEMV
                                DGDEMNLHLP QSLETRAEIQ ELAMVPMIVT PQSNRPVMGI VQDTLTAVRK FTKRFLEGEV
                                DGDEMNLHVP QSLQTKAELL ELMMVPNIIT PQSNRPVIAL VQDTLLAASK LTRRFIADLM
                                DGDQMAVHLP LSAEAQAEAR ILMLASNILN PKDGSPVATP TQDMVLGSYY LTLDFSSAEA
                                DGDEMNMHAL QNEEARAEAR VLMRVQQILS PRFGENIIGA IQDHISGMYL LTHDRFNTQA
                                DGDEMNLHVP QSEEARAEAI LLMRVQQLIS PRYGGPIIGA LRDFVTGAYL LTKDVLTQEF
                                DGDEMNLHVP QSEEARAEAR ILMRVQQILS PRYGGPIIGG IQDFISLAYI LTSKFLNEKV
                                DGDQMAVHVP LSLEAIMECK LLMMATNIFS PSSGKPILTP SQDIVLGAYY LTVVLSGQEV
                                DGDEMNMHVP QSFETRAEVL ELMMVPCIVS PQSNRPVMGI VQDTLLGCRK ITKRLIEDVF
                                DGDEMNMHLP QSYETRAEVK ELMMVPMIVS PQANKPVMAI VQDTLLGCRL ITKRFITDVF
                                DGDEMNMHVP QSYETMAEVK EIMAVPQIVS PQSNKPVMGI VQDSLLGVML FTLKFIEELV
                                DGDQMAVHLP LSIESQIETR VLMMSTNILS PAHGKPIIVP SQDMILGLYY MTRGLSSDEL
                                DGDEMNLHVP QGLAARAEAE LMMLSSVIVS GQSNRPVMSI VQDSLLATQK MTKRFIEDLC
                                DGDEMNMHVP QSFETRAEVL ELMMVPCIVS PQSNRPVIGI VQDTLLGCRK VTKRFIEDVF
                                DGDEMNLHVP QSMTARADAQ ELMMVHVIIT PQSNRPVMGI VQDSLLGAQK FTKRFLHDWV
                                DGDEMNLHLA QSHETRSEIK HLMIVQQIVS PQGNKPVMGI VQDSLLAIRK FTRRFLTEEV
                                DGDEMNLHLA QSHETRSEIK HLMIVQQIVS PQGNKPVMGI VQDSLLAIRK FTRRFLTEEV
                                DGDEMNLHVP QSLETRAEII EIMMVPQIVS PQSNRPVMGI VQDTLLGSMK FTKRFVEDLM
                                DGDQMAVHVP LSLEAQAEAR LLMLACNILS PATGRPIVAP SQDMVLGCYY LTAGFSGDDA
                                DGDEMNLHVP QTEEARAEAR ALMLVEHIIT PRYGGAIIGA RQDYIIGAYL LSHKFLTKEV
                                DGDEMNLHVP QTEEAQAEAR ILMEVQHIIS PRYGGPIIGG IQDHISGGYL LTREYFTEEV
                                DGDEMNLHVP RTEEAQAEAR ELMLVQHILT PRYGGVIIGG LQDYISGAYL LTSKILTDDV
                                DGDQMAVHLP LSIEAQVEAH TLMMSTNVFA PSNGKPIMSP SQDIVMGCYF MTVGFSTEEV
                                DGDQMAVHVP LSHEACLESM ILMLSSNILS PANGEPIAVP TQDMVLGLYY MTKGFASEEV
                                DGDEMNLHVP QSEETRAELS QLCAVPQIVS PQSNKPCMGI VQDTLCGIRK LTLRFIEDQV
                                DGDEMNLHVP QSLGTRAEVE EIMMVQNILT PQANRPVMGI IQDTLTAIRK LTFRFIEDDM
                                DGDEMNMHVP QSEETRAEIQ EITMVPQIVS PQSNKPVMGI VQDTLAGVRK FSLRFLTNAV
                                DGDEMNMHVP QSFETRAEVS ELMIVPCIVS PQSNRPVIGI VQDTLLGCRK VTKRFIEDVF
                                DGDQMAVHVP LSVESQLEAK LLMMAPNIFL PSSGKPAAVP SQDMILGLYY LMHMFGSEEV
                                DGDQMAVHLP LSAEAQAEAR ILMLSTNILK PADGKPVTMP TQDMIIGLYS LTTGFGSSEA
                                DGDEMNLHVP QSEEAIAEAK EIMLVHNIIT PRYGGPIMGG AQDYISGAYL LTVKLLTEEV
                                DGDQMAVHVP LSLEAQCEAR LLMLACNVLS PATGKPIVAP SQDMVLGCYY LTAGFAGEDA
                                DGDEMNLHVP QSLPARAEAE LMMHSPVIVS GQSNRPVMGI VQDSLLAVQK MTKRFVKDLM
                                DGDEMNLHVP QTEEAQAEAR ILMEVQHIIS PRYGGPIIGG IQDHISGGYL LTREYFTSEV
                                DGDEMNLHVP QTEEAQAEAK ILMEVQHIIS PRYGGPLIAG IQDHISGGYL LTREYFTSEV
                                DGDEMNLHVP QSEEARAEAR ELMLVQHIMT PRYGAPIIGG LHDYISGSYL LTRKLLDKSA
                                DGDQMAVHVP LSAAAQREAR ERMLSTNLLD PSDGEPVIAP TLDIVLGCYA MTLGFADQEV
                                DGDEMNLHIP QTEEARAEAR TLMLVQHIVT PRYGGAIIGA RQDYIIGAYL LSRKLLTKEA
                                DGDQMAVHVP LSAAAQAEAR FLMLSRNIIS PAHGKPISLP TQDIIIGSYY LTT-FSSEEA
                                DGDQMAVHVP LSLEAQAEAR TLMLASNVLS PANGEPIIVP SQDIVLGLYY MTRGFADTEA
                                DGDEMNLHVP QSEESRAEAR VLMRVQQILS PRYGGPIIGA LQDYISAAFL LTRKLYTNQV
                                DGDEMNLHVP QSEEARAEAR VLMRVQQILS PRYGGPIIGA LQDYISAAFL LTRKLYTNQV
                                DGDEMNLHVP QSEESRAEAR VLMRVQQILS PRYGGPIIGA LQDYISAAFL LTRKLYTNQV
                                DGDEMNLHLA QSEETRAEIK HLMKVPQIVS PQGNKPVMGI VQDSLLAVSK FTRRFLTPMV
                                DGDQMAVHVP LTQAAQMECW TLMLSANLLN PANGKTIVFP SQDMVLGINF LTREYTSDEI
                                DGDQMAIHVP LSVYAQAEAR LQMLASNLLS PAHGNPNVGA SRDIILGLFV LTQGFDSDEA
                                DGDEMNLHVP QSEETRAELS QIAWVPQIVS PQANKPVMGI VQDTLCGIRK FSLRLLDQQV
                                DGDEMNLHVP QNEEARAEAR TLMIVQHIIT PRYGGPIIGA RQDYITGGYL LTRKLINELL
                                DGDEMNLHLP QSLETRAEIQ ELAMVPMIVT PQSNRPVMGI VQDTLTAVRK FTKRFLEGEV
                                DGDEMNLHVP QSEETRAELS QLCMVPQIVS PQSNKPVMGI VQDTLCGVRK MTIRFIDDMV
                                DGDEMNLHVP QSEEARTEAE LLLKVQHILS PRFGGPILGG IQDFISSVFQ FTSKLFTNEA

                                MNGTVPTILW TGKQVFSLII PEEGELVSGI LNKKTLGTLV HVIWNHGSVC KHFLNQVQHV
                                EYGALDKIRT PGRVLIAQIL PVPFSLINRQ LTKKAVSDVI DTVYRCGQEA VIFCDRLMAL
                                IHDELPEKDY YGKELFSLIL PRNGKLVAGT IDENAIGSLL DRIAK-GSEA REFIDNMTRL
                                NRGQVARVKT PGRCLLWEVV PLSFDMINLE MTKKNISKLI NSCYRLGLDT VIFADQLMYL
                                MNGKIPAILW TGKQLFSLII PDRGELMAGI LDKRSLGNII HVTWTHGHAT RLFIDQTQTV
                                ERGDLPEILW TGKQLASIFL PTNGKLLEGV LDKKAIGALL HIIALYGNKA RQLLDSFYRM
                                MNGKMPVILW TGKQLFSLII PEHGQLLSGI LSKDTLGNLM HVVAMLGPIA RNFYGNIQTV
                                EMGQVTHIHT VGRVLFNRIL PDNVRFRNIV LDKGGVKDLI ADVLECGQKT TVVADLIKDI
                                MNGKVPAILW TGKQVFNLII PERGELLAGT LCKKTLGTLV HVIWEVGPAA RKFLGHTQWL
                                MSTELPEYKW TGKQLFSLIL PKNGELICGT IDEKAVGAII DEIMRYGSET KRFIDNMTQL
                                MNGVIPPILW TGKQMISMAL PHGGQLMYGM FSKKTVGAVI HTIFNYGPTA VAFFNGAQTI
                                FNGVVPQILW TGKQIFSLIL PQSGRLVTGV MDKKSLGTLI HVIWLMGHAA MHFLNRVQTT
                                MNGKLPQIFW TGKQVITIIL TSKNEHLSGI ICKKTVGTLI HVLWHAGPRC KDFLSTVQKV
                                LLGYVTRVAT VGKLVFNEIL PESFPYMNEP FKKGILGKII AEIFKFHIET SKMLDRMKNL
                                LIGKVAPVKS VGRVIVNEIV PPEVGYINTI ISKKSLRDII SAVIKCGVRT ADFLDGIKNL
                                HHKVVTKIKT PGRLIIGELL PISFDIVNQE MTKKNLSKMI DQVYRCGQET VVFCDRIMQL
                                MNGIIPTILW TAKQIISLIL PEDGELLMGI LCKRTVGSII HTSMNLGPVT MGFFNGTQRV
                                ILRSLASIYT AGRVIFNEAL PNGIEFVNKT LSDLELQILI SKVYVHGSTV IEMLDIIKEL
                                LLNLVSRIKS VGRLKFNEVI PEDFRYQNRD FNSKDLAKFI HEVYLHGTVT VNMLDDIKEL
                                IRKEVSRVNT VGRAILSEIL PLPFSVLNKP LKKKEISRLI NTAFRCGLAT VVFADQLMQS
                                LFVQLEEIMW TGKQIISTLL PVNGYLATGV LDKKSIGALL HVLVKYGNFG RRWIDSMFRL
                                AMGPIPPVKW TGKQVFSLLL PKNGQLISGV IDKGSVGVIL HRLARYGSVA RQFLDNVVRL
                                MNPDVPEGVW TGKQLFSLLL PRNGKLLMGT IDEKGIGNIL ERIARYGARA AKFLNEVTRL
                                YNEKFPKSKY TGKQLFSLFL PKNGELISGV IDKSSIGAVL HRIAKYGNKA KNFLNSILIM
                                ANGPLPEITY SGRQLFSLFL PKNGELISGV IDKASIGAVL HRIAKYGTAA RKFLDSILTM
                                MQGHVPQILW TGKQIFSMII PEKGRLLSGI ICKKTLGPLI HILFKWGHVA RNFFNACQRV
                                MMRELAPIES LGRALFNELL PLDYPYENRE VAKKQLSAIV NDLAEYPKTV AATLDNLKSS
                                TNGALPKAKF TGKQLFSLFL PKNGELISGV IDKSSIGAVL HRIAKYGNPA KKFLNSVLII
                                LRGGFDEICT PGRVFFNTIV PKELGFQNYS MPSKRISELI LQCYKVGLAT VRFLDDLKEL
                                IIERAAQIFT VGRVIFNQHM PEKIGFINKL INKKVAKELI AHLSSVGNET AQFLDNIKAV
                                MNGVIPEIYW TGKQIFSLIL PSRGELVCGI VDKRTVGTLI HVTWKCGATT DKMISQIQVL
                                DTGALDWINT VGRVIFNTIW PDELGFINIP VPKGKLGDII LETYKVGKRT VETLDRLKET
                                LMGLVAYVWT VGRIIYNKTV QVAM-FYNYI VDKGRLKKLI ARVFRQGSRC AQVADELKNL
                                LAGKLSPVMS AGRVQFRRML IDTLVDLETT YEKDALKDMV MACFKLGIAT AGLLDGLKEG
                                RIGSAARVKT IGRILVGELL PVPFSLVNKE LSKKELAFLI DYTYRGGTET VILADRLKDL
                                VDGELPEILW TGKQLVSLFL PRNGVLLEGV LDKASIGRLV HWLIKYGEYG RMFMDRVYKM
                                MNGKVPPILW TGKQLFSLII PERGELLAGI LCKRSLGAII HVVMNHGHTC RLFIDQTQTV
                                EHGTVSKIQT PGRVRLGALL PAPFELVNRL LRKKEVQQVI DTVYRCGQES VIFCDQIMTL
                                MNAKMPQILW TGKQIFSLII PEHGELIMGI LCKKSLGTLL HICFLLGHIA GRFYGNIQTV
                                ERGLAARVKT VGRAILWMIV PLPYSIVNQA LGKKAISKML NTCYRLGLPT VIFADQIMYT
                                MEEKIPEYDW TGKQIFSMIL PRNGELIKGT IDEKAVGAII DEIVRYGTEA KKFIDNMTQL
                                LHDRLPEIKY HGRDIFSLIL PTDGKLVHGT IDDEAVGPIV DKIFRIGPAA AKFIDSVTRL
                                ELGFIEPIIT FGRVIFNSIL PEELRDYNKT FGKNGIKDVV YKTFKHGIRT ADLLDSIKDL
                                MNGQIPTILW TGKQLFSMIT PSGGELVCGV IDKSTVGTLI HVCWKHGPAT CDFISSVQLL
                                FRSKLAKIRT VGRVIFNDIL HPKMAFYDLP LSSKHLSRII ADCYQLGRET IALLDRMKET
                                MNGRVPIIVW TGKQVLSLAI PEDGEILTGS VDSSVIKTLV HMCWALGPGA RDLLNNTQII
                                LDDELPEGVW TGRSLFSELL PEDGQMTGGT IDEDAVGAIV DTIAKYSRRA RILVNEVSAL
                                YNGVVPPILW TGKQLFSLLL FRQGELLAGK ICKKIVGSLI HLLWLAGPRT KDFLSTLQKL
                                AQENLPKEKW NGKTLFSALL PRDGILVSGI IDKKAFGAVL HRILKYGART RTFLDSVTRM
                                SEDNLPEAFW SGKILFSTLL PINGKLIKGI IDKEGFGAVL HRILKFGPAT RIFLDGITKM
                                MNGKVPQILW TGKQIFSLII PENGELIMGI LCKKSLGTLV HISYLMGHIT RLFYSNIQTV
                                QEGELPEILW TGKQLFSVFL PRDGELVEGV LDKKSIGHLM HWIVYYGPKG REIYDRAFKM
                                IMKQLAKVRT LGRALFNETL PVDYEYVNVV VDKKQLSAIV NDLAEYPKQV AATLDALKEA
                                LLGIIEPILT VGRIIFNAIL PEDLKDYSTT FGKKAIKNLI YRCFQYGIRT ADLLDDMMRL
                                QNGHLAKIKT VGRAILAQIL PMSFVQINRT MTKKVITKVI DTCYRFGLET VIFADKLMYT
                                QLGYVSRIAT VGKLIFNTIL PKSFPYINEP FKKKILGNII AEVFKFHIET SKMLDRMKDL
                                IEGEIAPIKS PGRALFARIV PEELLNFNLV QEKNSLRDLV YRSFMLGMKT AKLLDALKYY
                                QTKNLEEILY TGKQIVSHFL PKKGKLLEGV FDKKALGNIL HWLVRYDEYV LWLMDNLFKV
                                LQNENKHRKW TGKELFSLLL PEDGELKHGV IDEKAYGSIL DKIVKYGPRA REFLDRSTDL
                                TLDELWEDKY SGKKIFSKAL PKDGELVKGV IDKKGYGAIL HTIVKFGPAG RKFLDSSTKM
                                LDKELPEK-W SGKQIFSVIL PRDGVLKCGT VDEKAIGAIV DRIVKYSETA AKFIDDVTRL
                                LERVLPEGHW NGKQIFSQIL PEDGELIKGT IDEQAIGAVL DKVVKFGTAG AKFVDDFTRL
                                LTSELGEDFY SGKSLFSKTL PRNGRLVQGV IDKNGFGAVL NTIVKFGSDA RTFLDSATKM
                                LYEHLPEKVW SNKQAFSMIL PVDGELISGT IDKKSVGAIL NRIIRHGTRA KEYIDDLTKL
                                LYDHMPPKTW SNKQVFSQIL PMGGRLESGT IDKKAIGAIV NRIIRYGMRA TEFIDQVTKL
                                MELEIPEGWW TGKQIFSLIL PRDGKILTGT IDAAAVGAIT DRVIKYGPVG AGFIDGMTQM
                                YDRSLPEGHW TGKQIFSQIL PRDGKLITGT VDEAAIGAIQ DRIIKIGPAG ARFVDDMTKL
                                FQ---PLSRW TGKEIFSMVL PENGQLISGV IDEKAYGAIL DHIVKYGTAA REFLDSATKL
                                FQ---PLKKW TGKEIFSVLL PENGELKSGV IDEKGIGAIL DRIVKYGPKA CEFLNAVTKL
                                SIDELWEDKY SGKKIFSKAL PKNGELIKGV VDKNGFGAIL DTIVKFGSEA RKFLDSSTKM
                                MNGKVPKIIW TGKQVFSMFT PERGELITGI MCKKSMGSLI HTIWEWGPAA RDFVSQVQWL
                                MHGKIPVIVW TGKQLVSMII PSKGVLISGI LCKSMLGAVI HAITVHGLEA RQFYGNIQTV
                                MNGFLPTILW TGKQMLSMII PENGELICGI VCKKTVGTLI HVIMNHGPVA KTFFNGCQTV
                                MNGKVPQILW TGKQIFSLII PENGELIMGI LCKKSLGTLV HISYLMGHIT RLFYSNIQTV
                                MNGKLPVILW TGKQLFTFLL PDRGELVSGV LDKKSLGSLI HIIVNKGVEG KKFLGQCQRV
                                VMKDIEPIAT VGKIIFNEIF PEDFPYVNEA IQKGSLGDLV GHCYRYGSKT ASILDKMKEV
                                LDDELPEGIW TGHDVFSELL PEDGQLIEGT IAEDEVGEIV DTITKYGNRS RIFINEVSTL
                                SNDPLPKTKY TGKQLFSLFL PKNGELISGV IDKSSIGAVL HRIAKYGNVG KSFLNSILIM
                                CQGELPEVSW TGKQIFSLLL PRDGQLLAGV IDKKAFGAVF HRIVKYGTSA RIFLDSITKL
                                LYGAMDWVET VGRVIFNQIW PAGLGFVNFP VPKSKLGDLI LNTHKTGNAT VETLDRLKEL
                                MNGKVPAILW TGKQVFNLII PEKGELLSGT LCKKTLGTLI HVIWEVGPAA RKFLGHTQWL
                                MNGKVPKILW TGKQVFSMML PEQGELLTGT LCKKTMGSLI HVTWEWGPAA RGLISQTQTL
                                MQDKLPPILW TGKQIFSLII PRKGELLCGN LTKSTIGSMI HVIWKKGPVT RDFMSNTQLV
                                RMGEIAKIKT TGRVLLRDVV PIPFDYINVV MAKKHVANLI DVCFRAGNET VLLADKLKDT
                                YNGQIPIVIW TGKQLLSTIL PQDGELLEGT VDKKTIGSLI HTAWLVGFET ARFMNQIQQL
                                YNGKIPIILW TGKQIFSLII PEKGEVVAGT LCKKTLGTLI HVIWEVGPAA RKFLGHTQWL
                                MNGKVPTILW TGKQIFSAIV PQQGELLAGI IDKKIIGSLV HITMLKGPET KRLLGAIQQL
                                MSHVIPTIIW TGKQIFSMLL QKNNELLSGI ICKRTVGSLI HVLWHMGPKT KDFLSALQKV
                                MSHVIPTIMW TGKQIFSMLL QKNNELLCGI ICKRTVGSLI HILWHMGPKT KDFISALQKV
                                MNGKIPPIWW TGKQLFSLII PDQGELLTGI LCKRSLGAII HVVMNHGHSC RLFIDQTQTV
                                VKGILAKVWT PGRIIYNLAI QISMKFYNRI VDKGGLKKLI AWAYTYGSRS AQIADKLKEL
                                AFEDPPEILW TGKQIISHFL PINGNLVKGV LDKKSIGALW HRIARYSPVA RRWLDSSLRL
                                EQKELPEDKW SGKTIFSLLL PQNGKLLSGA IDKKAYGRIL DLIVRYGVRA RQFLDQVTKL
                                VDGEIPEILW TGKQLVSLFL PKNGELLEGV FDKKAIGAVL HQLTKYGFYV RRLMDTLFKM
                                DYGIVTRIKT PGRVRFNEML PVGMDFYNRA MRSGDLAKSI SDCYQLGRAT IHLLDDMMQT
                                RQGVVARIKT VGRVLFNEVV PDEVGFINEV LTKKNLKTII GRVLKTGYRT ARFLDDIKAL
                                LNGVIPTIIW SGKQILSVAI PIDGQIIFGV VEKKTVGSLI HVVTRKGPVC AKLFGNIQKV
                                MQGRLPELLW TGKQLVSMVL PQNGKLISGI LCKKTMGAVI HVIMMHGHRA RQFYGNVQTV
                                MNGILPPILW TGKQILSLII PENGEIIYGV VDKKTVGALV HTIWKKGPIC KGFFNGIQRV
                                MNGKVPTIVW TGKQIFSLII PEKGELLTGT LCKKTLGTLI HVIWEVGPAA RKFLGHTQWL
                                LLGSFEK--T PGRVIFNTIV PKELGFQNYA LRKKKMSELV LATYKVGLAS VRFLDNLKNL
                                LMRELAKIQT LGRCLFNQTL PANYPYVNSQ VGKKQLSAIV NELAEYPKEV AAALDALKDA
                                TTGEIGEILY TGKQIVSLFL PKNGILLEGV LDKKAIGNIL HWLVRYGTYG RWVMDNVFKL
                                LRGQVSQIWT PGRIIYNKTI AVFMTFYNYT IDKGRLKKLI ALAYRYGSRC SQLADELKEL
                                MNGRIPPIYW TGKQIMSMIL PMEGELIEGT IDKKTIGSLI HTAWLVGHDT ARFMNQTQVV
                                EQDKLPEDKW SGKTIFSLLL PQNGKLLSGA IDKKAYGRIL DIIVRYGVRA RQFLDQVTKL
                                EQEELPKDKW SGKTIFSLLL PQNGKLLSGA IDKKAYGRLL DLIVRYGVRA RQFLDQVTKL
                                LRDPLVEIIW TGKQIVSMFL PKDGKLLLGV FDKQAIGAVL HEIVRFGVKA KELMDGMFKV
                                VLGAVAPIRT VGRVLFNEIL PKELGFWNEL MDRKALRRLI ATCYTLGAET ARLADRIKDL
                                AFDELPEILW TGKQIISMTL PINGNLLAGT LDKKSIGALW HRIARYSSVA RRWLDSSLRL
                                MLGFITPILT LGRVIFNGIL PEDLRDYNRI FDKKQINALV YETFKHGIRA ADLLDDIKDI
                                RRREAARVTT LGRALLSEIL PLPFSFVDKA LKKKEISKLI NASFRCGLET VIFADKLMYT
                                NQGSLPDIIW TGKQIFSMFI PRDGNLQFGV VDEKAFGALF HRIIKKGPAA RVFMDSVGRV
                                NQGDLPPIHW TGKQIFSMFI PRNGELQFGV VDEKAFGALF HRIIKEGSAA RVFMDSVGRL
                                NQGVLPDIIW TGKQIFSMFI PRDGNLQFGV VDEKAFGALF HRIIKKGPTA RVFLDSVGRL
                                YNGVVPPILW TGKQLFSLLL FRQGELLAGK ICKKIVGSLI HLLWLAGPRT KDFLSTLQKL
                                LMKSLAVIKT PGRLVFNDEM PPEIPFLNYE LKDKELRALI ENVFSKGSIT VKMLDVIKAT
                                LAGELSAITS PGRLYFARMV PASLIRYDTA YEKNALRDLV TDSFKLGIRT AKLLDALKDE
                                QQGVVPMILW SGKQILSMCI PENGEIMYGV INKKVVGALI HIIFRKGPVC KRFFSGVQRV
                                TYGEIDEIMW TGKQVISMLL PVNGYMATGV LDKKSIGALW HVVVKYGNYA RRWVDSILRA
                                MNGKVPQILW TGKQIFSLIV PENGELIMGI LCKKSLGTLV HISYLMGHTT RLFYSNIQTV
                                MNGVVPTILW TGKQMVSMCI PIDGQIMWGV VDKKTIGALV HTIMRKGSVC CNFFGTIQKV
                                LQNN-PSFDY SGKDIFSSLF PTNGKLLTGT IDENSYGAIL ARIIKHGNRG RQFLDSSTKM

                                VNLLHGFSVG VGDTIADEET TTIRKAKEVK ERQLQGQTMM ESFEFVINQI LNKARDDAGN
                                GFAAAGISFG KDDMIIPPEK KLVDRTAEVK EFEQDGLITA GERYNKVVDA WSRCTDEVQA
                                AVISRGFTSG IDDEDIPEEA HIIKESIKTD ELIEQGLSVE ETLEMEIMRV LAHARDEAGK
                                GFATSGVSVG MEDMLIPPTK HIIDKAEEVR EIEQQGFVTA GERYNKVVDI WARTNDQVAK
                                VNLIHGFTVG IGDTIADAAT QSITSAKQVK ELIISNQSML DSFEKEVNRV LNTARDDAGT
                                FILERGLTIS LHDIDLPDRA ELIREYKRVY SIIEKGTSLE ESLEIKIMEV LDELRKRVQE
                                VNLMEGHSIG IGDTIADNLT QTIRSAKDVV EVIKNNETLR QTFENQVNRI LNEARDKTGS
                                GFAMSGATIA VSDISIPEEK NILAKAQEVD QVQRRGLLTE QERNERIIEI WQQTTKIVAD
                                VNLLNGFTIG IGDTIADSST NTISNAKAVK DLIRGKETMR DTFENRVNQV LNKARDDAGS
                                AIIMTGFSFG ISDEDIPEEA HVISEAEKVE ELIKEGNSIE ETLEMKIMQV LGKARDQAGK
                                VNLLNGFSIG IGDTIPDAIT ECVRERKEVE AITAENTNVR ETFESKVSRA LNNARDEAGS
                                TNLVVSFSIG IGDAVADQST EIIDEAKKVK ELVQRGATMI ESFEAMVNRV LNAARTSAGL
                                VNLINGFTVS CSDIMASEST AILDRSKEVQ RLVGKGKSLF ESFEARVNKE LNEAREQSGT
                                GFSTAGITVG VSDIVVLDDK QILEEAQKVD NVMKRGLITE EERYERVISI WSAAKDVIQG
                                GYAFGGLSFN LGDIIIPKEK ELVQRGYEVE QVISMGFITN NERYNQVIDI WTHVNSELSN
                                GFACAGISFG KDDMVIPESK SLVAETELVK EYEQDGLITQ GEKYNKVVDA WGKCTDRIAD
                                INLLNGFSIG IGDTIADRQT NTIAHAKEVN KIIQTDTTIR QSFESLVNQE LNRARDNAGK
                                GFATFGCTIS MSDIIVPDEK KYIDRANEIA KIQNKGVITG EERYNNVVSV WLKTNEELTN
                                GYATFGSTIS IADILIPPMK KEIEEATQVE FIENNGIITT EEKKQKVMDL WTTVEGRITE
                                GFATAGISIC VDDMLVPPQK EIVGDAAKVK EYDRSGLVTA QERYNNVVDI WSATSEAVGK
                                IIIDRGFTMA LDSLNLPEDA DVKNTYIEAY ELLDKGATIE ETLEDKLAET LSKIREEASK
                                ANIEKGFSFA VDDLYVPDQI QIFKKSEEFS KLLATGETAE QAFEADVLKI LSEARDSAGK
                                ALIMHGFSTG IGDEDIPLQA NNSQECIKVD DLVNEGTSLR DTLEVNIMST LAGARDQAGN
                                VKITYGFSYG YADLEVPEKE LDIQETYVIS DLTSKGTKPE EALEAYIVNE LGKARDKAGM
                                LKITRGFTYG YSDLWLSPET NIIQKTYKVY ELIQDGTAAE EALELYVVNE LSRARDRAGR
                                VNLMEGHSIG IGDAVADDAT EAIRRAKDVK KVVEHGRTLR ETFENEVNKY LNNAREDAGK
                                GFATSGVTVS VEDIVVPPKK GILEGYEQAA KIQKRGLVTK EERNQELISI WTKATNEVAD
                                AKITYGFSYG YADLELPEKA FDIGASYKVY GYIAKGGSPD EALEAYIVSE LSRARDTAGG
                                GFSTAAISMG LKDVRIPEIK KILKDAYKVA VVKKDGIITD GERHSKTISI WTEVSDLLSN
                                GFAMGGLSIG LSDAIVPETK VHIKNAQDSA KVVKRGTLTD NERYNQIVDV WQKTSNLVAD
                                VNVLRGQSIG IGDTIADTAT ITIQSAKEVK LLVREKEGMM ESFETEVNKV LNGARDKSGA
                                GFATAGVSIG IDDMIIPEAK PIVAAARKID EVEGKGIITE GERYNKIIDI WTGTTDEIAK
                                GFATAGVSIS VDDLTVPPAK RMLEEAEEIR ITEQRGEITE VERFQKVIDT WNSTSEQLKD
                                GFSTSGITIG IDDIVLPPNK GLLAEADMLA EIEQFGFMTE EERYKQVVQL WNNTTDAVKD
                                GYATAGISIC INDMKIPVRK EFVEDAEEAA DVDQDGLITD GEKYNKIIDI WSKATDKITK
                                FISEYGLTMS YTHLTLPEEA SIIAGKKEVE ELISRGETVE ETLEDEIIDI LSKLLDSVAE
                                VNLIRGFTMG IGDTIADSAT TTISSAKQVK ELIINKQSVI ETFEQKVNQV LNKARDTAGS
                                GFAFAGISFG KDDMLIPDTK WIVEGVRQVK EFEQDGLITQ GEKYNKVVDA WSKCSDEVAS
                                INLLEGHSIG IGDTIADPQT QAIKKAKDVI NVIQNMETLR QTFENKVNRI LNDAHDKTGG
                                GFAASGASVG IDDMVIPEKK HIISEAEEVA EIQESGLVTA GERYNKVIDI WAAANDRVSK
                                AIIMFGFTVG IDDEDIPKEA EIMNEAEKVE ELIEAGNSLE ETLEMKIMQV LGKARDQAGK
                                AVLSRGFSTG IKDYDIPKDA QISNETLKIE KLVDSGQSVE DTLEVEILSS TGGVRDESGK
                                GFATSGLTIS LKDFMISPKK NIITNAMKIE YIEKDGLLSD EEKYKETIKI WTETTNLVQE
                                INLLRGFSIG IGDTIADDET VTMEAAREVT LLIENGETMM ESLEDQINSV LNQARNKVGS
                                GFATSGLSFA ASDLRTPENK EVLKEKDEVD KVRRRGIITE TERYNKVIDL WMEARDLITK
                                VNLLNGWSVG VSDIVASAET GSIDAAKDVQ GFVEQGSTMH QVFEMQVNSR LNNALSDGSN
                                AMIMFGFSIS IDDESIPREA NAIDSAYRVE ELIERGETVD ETLEMKIMQT LGKARDSAGD
                                TNLLQGFTVG CKDIIANEET RILDQAKEVD KLIRRGRSLR ESFEARVNKE LNSARERSGK
                                LIITRGFSMG ASDIDIPPEA GILSTAKSVL KIIKNGTTEE ETLEARIMEI LANARTDCSN
                                LSITWGFSMG LDDVDVSDAG KLLDGKKRVD ELVQDGKTLK DTLEAEVQNV LSQARDEAAQ
                                INLLEGHTIG IGDSIADSKT QTIKKAKDVI EVIENNETLR QTFENQVNRI LNDARDKTGS
                                FLIERGFTTR YDDVRLPPEA EVLKEAYEVE KLIENGLTLE ETLELMIMDV LAKARDKAGE
                                GFATSGTTVS IADVVTPPNK QILETYEKAE KVQQRGLITD DERRQELIEI WTQATNDVAK
                                GFATSGLTIS IRDIVIYPEK DIIEEARKVD KIEDKGFLNE LDRSQEIIKI WEKTTEELMR
                                GFATSGASIG IDDMEIPDDK AIIDHAYEVR EIEASGLVTN GERYNKVIDI WSRTNELVAK
                                GFSTAGMTVG IADILTLEEK HILEKAHTVE KITKRGLITD DERYERVIGV WNAAKDEIQG
                                GFSTSGITIG IDDAVIPPEK QYLKEADALE RIEWRGFLTE AERYQQIVQL WSETTEKVTA
                                FLIEHGLTMT LSDVTIPEEA ARAQEARKVN ELIEKGQTLE ESLESYILDA LDKLRNEAGE
                                AIIMTGITTS TNDEEIPEEA NHLRESEKVD KLVENDYSLE ETLEMKIMQV LGEARDVSGQ
                                AILMRGFTTG IDDEDLPEEA EVLDEAEKVD EIIEKGESPE ESREAHIMRV LREARDKAGE
                                AIIMFGFSYG ISDTDIPREA TIILDSEQVK KLIEAGETLK ETLELRIMQE LAKARDAAGS
                                AIVMTGLSFG ISDEDIPLEA ARLQDAEEVA ELVQNKETLD ETIEMRIMQT LGKARDDTGG
                                SVMMRGFTTG IDDEDIPSEA QLLDKAEDVQ EIVEGGTGIE ESREAYIMQI LGKARDDTGK
                                SIIMYGFSYG INDTDLGKEE RVLDTAEDVA NRINQGHTPE ETLEMQVMKE LGKARDRTGD
                                SIIMDGFSFG IDDEDLSKTE DVLNTAADVS RRIKDGQTVE ETLEMQIMQV LGKARDQTGQ
                                AIIMAGFSFG IDDEDIPKDA EVLNAARNVT KLIDAGETLD ETLEMRIMQT LGKARDNAGS
                                AIIMTGLSFG IADEDIPKEA NVLTEAEAVQ NLIKNKETLD ETIEMSIMQK LGKARDKTGN
                                AIIMAGFTTS TNDEEIPEEA EHLRNAERVD QLIENGESLE ETLEMKIMQV LGEARDKSGE
                                AIIMKGFTTS LRDEDIPKEA KHLKKSEKVN QLIKNGETLR ETLETRIMQV LGEARDKTGE
                                AIIMKGFTTG IDDEDIPEEA QILDKAEEVN EIIRNGESLE ESREAYIMKI LGKARDEAGA
                                LNLLYGFTIG ISDTIADDRT NTITKAKDVK EVVARGETAQ QSFEQKVNQI LNKARDNAGN
                                INLLHGHSIG IGDAVADQDT ELTQEATSVD ELITADDTVR ETFEVEVNTV LNDMVNKAGK
                                VNLLHGFSIG IGDTVADRST TIISNATNVN DLIIQDKTLR ETFESLVNRA LNTARDDAGK
                                INLLEGHTIG IGDSIADSKT QTIKKAKDVI EVIENNETLR QTFENQVNRI LNDARDKTGS
                                INLIRGFSIG IGDTIADKAT ETIRKAEDVK LIVKEGKTIQ QSFENQVNKV LNKAREDAGN
                                GYATAGVTIG ITDVAVPEKK HIISDAEKVD EVEKRGLITP QERYTRVIDI WNNAKDSVTG
                                AMIMFGFSIG IDDETIPGEA DTIEDANRVE ELIENNETLD ETLEMKIMQT LSRARDNAGN
                                VKITYGFSYG YGDLIVPDKD LDIQGTYIVS DLTDKGTKPE EALEAYIVNE LGKARDKAGS
                                LIGEVGFTLG IDELIIEQEA KILEKANRVK ELIEAGETLE ETLEMRIKEE LANARDKAGE
                                GFAMAGISIG IDDMIIPEAK KIVAETRKIA EVEAKGIITE GERKNKVIDL WTGTTDRIAK
                                VNLLNGFSIG IGDTIADAAT NTISKAKDVK ELIKDKQTMM ESFENRVNQV LNKARDDAGS
                                VNVLHGFTVG IADTIADDET NTITKAKDVK EVIKNNETMQ QSFEQKVNQI LNKARDNAGN
                                INLHHGFTVG VQDIIAKKEI RSMVIFKKVQ QITQMGKGMM DSFEASVNQC LNKARDDCGN
                                GYSTAGISIC LDDMVIPESK DLMKAAVEVT EIQKEGLITD GERYNKVIDI WAKCTEDIAQ
                                VNILYSFSIG AIDAVADADT ETIDKAKQVQ DLVRLGETMI ESFEQLVNKV LNTARDHAGK
                                VNLLQGFSIG IGDTIADAAT NTITKAKDVK DLIKDKQTMK ESFENRVNGI LNKARDDAGA
                                VNLVRSFTVG VSDTIADVST VIITQAKQVH DLVVKGKTMV ESFEGLVNIV LNTARDQAGR
                                TNLEVGFTVS CSDIIASNKV RILDKSKEVS KLVEKGESLY ESFETRVNNE LNCAREMAGK
                                TNLEIGFTVS CSDIIASNKV KILSKSKEVS KIVKRGESLY ESFETRVNNE LNCAREMAGK
                                VNLIHGFTVG IGDTIADAAT TAIANAKQVK ELIISNQSML ESFEKEVNRV LNTARDDAGT
                                GFATAGVSIS VDDLQVPPVK RMIESAEEIR ETERQGEITE VERFQKVIDT WNGTSEALKE
                                FLLDRGFTFG MDSIYIPPEA DIIKASLKVD KLIDSGHTVE ETFENKVTEI LSKVREDAAV
                                TIITKGFTTG IDDEDLPEEA KIIREAERVQ KLIERGETLE ETLESKIMAV LAEARDNAGS
                                FLIEHGFTMT LEDVALPPEA RILKEAEKVQ ELIEEGRTLE ETLELKIIEA LTDARRKIEQ
                                GFSTSGLSFA TDDLVTPDTK LFIKEAEEVM KHKKRGLMTG KERYNQVLDA WTHAREAITA
                                GFATAGLTFS LEDIIIPKEK ELIEEANEVA RARQMGVITD NERYNQVIDI WTRTNNRLSE
                                VNLLNGFSTG IGDTIADGPT TTIAEAKKVL DVTKANLTLR ESFEDNVVRF LNEARDKAGR
                                VNLLHGHSIG IGDAIADTHT DEKAAANKVN ELIQLDKTIR QTFEAKVNKN LNQVIKKTGG
                                VNLLNGFSIG IGDTIADADT TTVKEARQVA ECIQHNRTLR ESFEAKVSRI LNQARDNAGR
                                VNLLHGFSIG IGDTIADSAT NTIFKAKEVK DLIKEKQTMM ESFENRVNQV LNRARDEAGS
                                GFATAALSMG IKDVCIPQDK QILEQTQKVA VVIKDGIITE GERHSKIISI WTDITEVLAD
                                GFATAGVTIS IEDVISPPNK AIMETYERAD KVQRRGLITD EERRQELIEI WTHATSDVTD
                                FIIERGFTMT LDDVTIPPQA DQIEVAYKVE ELIKEGTTAE ESLEDHILET LDQLRKVAGD
                                GFATAGVSIS VDDLTIPPEK KMLEAAEEIR ITEERGEITE VERFQKVIDT WNSTSEELKD
                                TNVLSSFSIG VCDTIADFAT ATINKAKQVL DLVRRGETMI ESFEQFVNKV LNTARDHAGK
                                AIITKGFTTA IDDEDLPEEA KIIREAERVK RLIEAGETLE ETLESKIMAV LAEARDNAGK
                                TIITKGFTTA IDDEDLPQEA KIIRDAEKVN RLIERGETLE ETLESKIMAV LAEARDNAGK
                                FILDHGFTMG VDSVEIPREA RILQEAEKVE DLIRSGETRK ETLEDLIMNV LAEARTRAGE
                                GFATSGITIG VTDVHIPAEK AIIARAERVA EVERRGLITD AERHREVVSI WNEARDELAQ
                                FLLDRGFSMG LDSLNLPDEA DIIENGIKAM ELIEEGRTVQ ETLENRLAEI LSRVRSDAEA
                                GFATSGLTLS LKDLKIPPER DILRKTWKVR IIEEKGFLTE EQRKSEIIRL WMSVTEEITK
                                GFATAGMSIA IKDMLIPQEK GILGAAEEVK EIESSGLVTQ GERYNKVVDI WGRAGDAVAK
                                LIITRGFSMG LNDVTLPRAA KILSDADKVN QLIERGETLL ETLEQRIMAT LAEARDSAGE
                                LVITRGFTMG LDDVTLPREA RILEEADKVN QLIERGETLL ETLEQRIMAT LAEARDSAGA
                                LVITRGFSMG LNDVTLPNAA KILSDADKVN QLIERGETLL ETLEQRIMAT LAEARDSAGE
                                TNLLQGFTVG CKDIIANEET RILDQAKEVD KLIRRGRSLR ESFEARVNKE LNSARERSGK
                                GYATFGATIG VDDIIVPVEK AMIEEANKVE EIQREGTITQ EERHINTEVV WTKTNEALTD
                                GFSTSGITIG IDDVAIPPKK RLIAEAEKFE RVMDRGFVTD TERHQQVIRL WNDTTEQVKQ
                                VNLLNGFSIG IGDTVADKAT NTIAAAKAVM DYIKHDWTLR ESFEANVNRV LNQARDDVGN
                                LLLDRGFSMG IDSLEMPRES ELYEESEKVL DYIQEGRTID ETLENDITIE LSRVREAAAR
                                INLLEGHTIG IGDSIADAKT QTIKKAKDVI EVIENNETLR QTFENQVNRI LNDARDKTGS
                                VNLLYGFSIG IGDTIADSAT TTIEEAKKVK EIILANTTMR ESFEHNVSRV LNQARDTAGR
                                LLIRNGITMG LDEVYVHGPA EILKHANESE KLIKENDSMR ETLELRIRQE LAEARKKAEE

                                SAQSLRNNFK AMVIAGSKGS AINISQVLAC VGQQNGKRIP FCFRNSYLRG LTPQEFFFHA
                                AMTEISNSVW MMSHSGARGS PAQMKQLAGM RGLMAGEIIE QPIIANFKEG LSVLDYFTST
                                IASHLGNSSV IMARSGARAS MLNLSQMAGS IGQQSGQRLH RGYQSSYKKG LSPTEYFFHS
                                AMMNLSNSIY MMSDSGARGS AAQIRQLAGM RGLMAGSIIE TPIKANFREG LTVLQYFIST
                                NAQSLSNNVK AMVNAGSKGS FINISQMMAC VGQQNGKRVP FGFQNSYLRG LTPQEFFFHA
                                VASNLDNDVF VMARTGARGS DVNISQMAAM LGQQAGRRIR RGLRSSFRKG LRPTEVFFHA
                                SAQSLSNNFK IMVTAGSKGS KINISQVIAC VGQQNGKRIP FGFRNSYLAG LTPNEFFFHA
                                TVKNMDGNLS TMALSGAKGG FGPIAQLAGM RGLMAGRIIR LPITSNFREG LTTLEYFIST
                                SAQSLANNLK AMVTAGSKGS FINISQMTAC VGQQNGKRIP FGFDNSYLRG LTPQEFFFHA
                                IASFLGNSAV IMAVSGARGS MLNLTQMAAC IGQQSGERIK RGYTSSYKEG LNPIEFFFHA
                                ETESLKNNAI QMARSGSKGS TINISQMTAV VGQQSGKRIP FGFKNSYLRG LTPTEFFFHA
                                SVQSISNNVK SMAMAGSKGN DINISQIIAC VGQQNGKRIP YGFRNSYLRG LSPQEFYFHA
                                IAASLDNNIL AMVNSGSKGS TINISQIIAC VGQQNGKRIP FGFRNSYLSG LTPQEMFFHA
                                KLMSLDNPIY MMSDSGARGN ASNFTQLAGM RGLMAGRIIE LPIKSSFREG LTVLEYFIST
                                ILMTISNSVY MMLDSGARGS KEQIRQLSGM RGLMAGQIIE NPILSNFKEG LSVLEYFIST
                                EMMGIQNSIY MMSHSGARGS ANQMRQLAGM RGLMAGEIIE TPIISNFKEG LTVNEYFNST
                                SAESLKNNVK QMVVSGSKGS FINISQMTAC VGQQNGKRIP FGFKNSYLRG LTPQEFFFHA
                                KMMILKNVIY MMADSGARGS RNQIRQLAGM RGLMAGDIIE LPIISNFKEG LSVIEFFIST
                                AMMNLRNPVY IMADSGARGS KQQIRQLASM RGLMAGEIIE LPIISNFKEG LTVQEYFIST
                                AMMQLSNSIY MMADSGARGS AVQIRQLAGM RGLMAGSIIE TPITANFREG LNVLQYFIST
                                IVDYMNSEVY IMAKTGARGS LLNAAQMTAA LGQQTGERYR RGFTSNFRDG LSPIEYFFHA
                                LIRRVSSSAF IMAKTGARGT MLNLDQMIAV VGQQSRERVH RGYRNSFVSG LDPLEFFFHA
                                IAGYLGNPAV IMAKTGARGS MLNLSQMAGC VGQQAGERIA RGYWDSYKSG LNPTEFFFHA
                                TADSLDNAGR IMATTGARGS ALNIGQMAGA LGQQSGSRLH AGYNSNYREG LSALEFFFHA
                                TADAFPNSGV IMASTGARGS TLNIGQMTAA LGQQSGKRIQ KGYHSNYRDG LSPLEFFFHA
                                KVQSLGNNFR LMAVAGSKGS VLNISQVIAC VGQQNGKRIP FGFRNSYLKG LTPSEFFFHA
                                AMQNFSNPIF MMVDSGARGN FMQMRQIAGM RGLVSNETIP RPIKASFREG LSVVEYFIST
                                IADSFDNAGK IMASTGARGS SLNIGQMAGS LGQQSGQRLL KGYNSNYRDG LSALEFFFHA
                                ALYEIKNPLF LMIDSGARGN KSQLKQLGAL RGLMAGAIIE SPITSNFREG LTVLEYSISS
                                ESYKLKNPLY MMLDSGARGS REQVRQLTGM RGLIAGEIIE NPIISNLKEG LTVLEYFIST
                                SAQSLLNNIK RMVSAGSKGS FINISQICAC VGQQNGKRIA YGFNNSYLRG LTPSEFFFHA
                                AVFELKNPVY LMMDSGARGN KQQVRQLCGT RGLMAGEIIE RPILSSFREG LSVLEYFIST
                                EVVNFRNSVY MMAFSGARGN MSQVRQLVGM RGLMAGQIID LPIKTNFREG LTVTEYVISS
                                AVFNFSNPLW IMSQSGARGN PQQIRQLAGM RGLMAGSTIE VPIRASFREG LTVLEYFIST
                                EMMEMANSVY IMADSGARGS KDQIRQLAGM RGLMAGEIIE TPIKANFREG LNVLEYFIST
                                VITYFTNPVV IMARTGARGN PVNLTQMAAL LGQQTGKRLT RGYLSGFVHG LNPVEMFFHA
                                SAQSLSNNLK AMVTAGSKGS FINISQMMAC VGQQNGKRIP FGFQNSYLRG LTPQEFFFHA
                                EMMEISNSVY MMAHSGARGS PAQMKQLGGM RGLMAGEIIE TPIISNFKEG LTVLEYFNST
                                SAKSLTNNLK AMVVSGSKGS NINISQVIAC VGQQNGKRIP YGFRNSYLAG LTPSEFYFHA
                                AMMNLQNSIY MMADSGARGS AAQIRQLAGM RGLMAGSIIE TPITANFREG LNVLQYFIST
                                IASYLGNAAV IMAVSGARGS MLNLTQMAAC IGQQSGERIR RGYSSSYKSG LSPVEFFFHA
                                IASYLGDPSV IMARSGARAK MLNIAEVAGM VGQQSGGRLN RGYASSYRAG LNPTEYFFHS
                                ETYYLGNPVY IMVDSGARGN KDQLKQLSGM RGLMAGRTIE IPIISNFREG LSVLEFFIST
                                AAASLPNNLK RMVNAGSKGS TXNISQIMAS VGQQNGKRIF YGFRNSYXSG XTPDEFFLHA
                                RMMDLRNPIY LMAHSGARGG IEQIRQLAGM RGLMAGAIIE TPIKSNFREG LTVLEYFSST
                                IVQGIKNRIN EMRKSGSKGT DINLCQIIAL VGQQNNCRIP YGFKNSYTQG LTPQELYFHA
                                IAEHFGNPAV IMAESGARGS MLNLTQMAGC VGQQAGERIN RGYEASYRSG LGPKEFFFHA
                                VAASLDNNIM AMVLAGSKGS TINISQIMAC VGQQNGKRIP FGFNNSYLSG LEPHELFFHA
                                VSAYLDNEAL IMARTGARGN MLNLGQMSAC VGQQAGQRIQ RGYKSSFRTG LNPIEFFMHA
                                ISGLIGNEAV IMARTGARGS YMNLGQMSAC VGQQSGNRIE RGYSSSFRSG LNAIEYFMHA
                                SAQSLSNNFK SMVVSGAKGS KINISQVIAV VGQQNGKRIP FGFKNSYLAG LTPTEFFFHA
                                IAAYLSNNAV IMAKAGARGN ILNLTQMAAL LGQQSGERIK RGYRHSFYEG LTPTEVFFHA
                                DLEAMPNTIH RMVSSGARGN WMQMRQLAGM RGLMAGEIIP RPVKASFREG LTVGEFFITT
                                KTFEFKNPVF MMVDSGARGN IDQLKQLAGM RGLMAGKTIE VPIISNFRDG LTELEFFTST
                                SMMKIANPIF MMADSGARGS AAQIRQLAGM RGLMAGSIIE TPITANFREG LNVFQYFIST
                                KLISLDNPIF MMQDSGARGN ISNFTQLAGM RGLMAGRIVE LPITSNFREG LTVLEYFIST
                                AVFNFENPLY VMSQSGARGN PQQIRQLCGM RGLMAGEIME VPIRANFREG LTVLEYFIST
                                IATYLDNNAY IMARTGARGS VLNITQMAAM LGQQSGERIK RGYASSFRSG LNPIETFFHA
                                IAEYLTNHSV VMARTGARAS MLNLTQITSC VGQQSGGRIH RGYISSYKKG LDPIEFFFHA
                                IAEYLGNHAV IMAITGARGK ILNITQMAAC IGQQSGKRIF RGYKSSYKKG LSPTEFFFHA
                                IAGHLANSAV IMARSGARGS FLNLTQMTGC VGQQSGERIM RGYSSSYKKG LNPTEFFFHA
                                MADSLGNSAV IMARSGARGS ILNLTQMAAC VGQQAGERIR RGYAASYKSG LNPTEYFFHA
                                VAEYLSNHAA LMARTGARGS LLNITMMAAS VGQQSGGRVF RGYRSCYKKG LAPTEYFFHA
                                IASHLGNSAV VMAVSGARGS MLNIAQMAGC IGQQAGERIV RGYENSYKSG LNPTEFFFHA
                                IAGHLGNSAV VMAVSGARGS MLNLTQMAGC IGQQSGERIV RGYDHSYKGG LNPTEFFFHA
                                IAGYLGNSGV VMAVSGARGS MLNLTQMAAC VGQQSGERIR RGYESSYKEG LNPTEFFFHA
                                IADHMGNSAV IMARSGARGS ILNLTQMAAC VGQQAGERIR RGYAASYKSG LNPTEYFFHA
                                IAEYFDNHAV IMALTGARGS MLNLTQITAC VGQQSGGRIS RGYDSSYKEG LDPIEFFFHA
                                IAEYLDNHAM IMALTGARGS MLNLTQMSAC VGQQSGERVQ RGYYNSYRKG LDPLEFFFHA
                                VAEYLSNHAA LMARTGARGS LLNITMMSAC VGQQSGQRIF RGYRSSYKKG LSPIEYFFHA
                                SAQSLDNNVK MTVTAGSKGS FLNISQMIAC VGQQNGKRIP FGFTNSYLRG LTPQEFFFHA
                                SAQSLSNNFK AMSTAGSKGG PINISQIIAC VGQQNGKRIP FGFKNSYFKG LSAQEMFFHA
                                MAQSLRNNVK QMVISGSKGS FINVSQMTAC VGQQNGKRIP FGFKNSYLRG LTPQEFFFHA
                                SAQSLSNNFK SMVVSGAKGS KINISQVIAV VGQQNGKRIP FGFKNSYLAG LTPTEFFFHA
                                KAKSLKNNIK SMVTAGSKGS YINISQIIAC VGQQNGKRIP YGFRNSYLRG LTPQEFFFHT
                                AVMNLDNPIY MMATSGARGN ISQITQLAGM RGLMAGRIID LPIKTNFREG LTVLEYFNST
                                IADHFDNPAV VMANSGARGS MLNLTQMAGA VGQQAGERIN RGYENSYTSG LTPREFFFHA
                                SANCLPNAGK IMATTGARGS SLNVGQMAGA LGQQSGNRLH EGYNSNYREG LSALEFFFHA
                                IAGYLGKHTV IMTKAGARGN PLNLAQMTAV VGQQAGERIQ RGYKSCYRDG LSPTEFFFHA
                                EVFKLENPVY IMMDSGARGN KQQVRQLCGT RGLMAGEIIE RPILSSFREG LTVLEYFIST
                                SAQSLSNNLK AMVTAGSKGS FINISQMTAC VGQQNGKRIP FGFINSYLRG LTPQEFFFHA
                                SAQSLMNNVK MMVTAGSKGS FLNISQMIAC VGQQNGKRIP YGFKNSYLRG LTPQEFFFHA
                                MALDLQNRLK AMVYAGSKGS NLNISQIMAC VGQQNGKRIP FGFHNCYLNG LTPQEFFFHA
                                TMLTLSNSIH MMADSGARGS AQQIRQLAGM RGLMAGEIIE TPITANFREG LTVLQYFIST
                                SAQSLDNSVK AMVTAGSKGS FINISQIIAC VGQQNGKRIP YGFKNSYLRG LSPQEFFFHA
                                SAQSLANNLK AMVTAGSKGT FINISQMTAC VGQQNGKRIP YGFVNSYLRG LTPQEFFFHA
                                EAQSLDNNIK ATVTSGSKGS FINISQIIAC VGQQNGKRIP YGFNNSYLKG LTPQEFFFHA
                                VASSLDNNIF SMVASGSKGS IINISQIISC VGQQNGKRIP FGFNNSYLSG LTPQEVFFHA
                                VASSLDNNIF SMVASGSKGS IINISQIISC VGQQNGKRIP FGFNNSYLSG LTPQEVFFHA
                                SAQSLQNNVK AMVNAGSKGS FINISQMMAC VGQQNGKRVP FGFQNSYLRG LTPQEFFFHA
                                EVVNFKNSVY MMAFSGARGN LSQVRQLVGM RGLMAGEIID LPIKTNFREG LTVTEYIISS
                                VVEYIDSEGY LMAKTGARGS IVNIVQMVAT LGQQTGERIR RGFRNCFRCG LTPVEYFFHA
                                IAEYLGNHTV IMAKTGARGK ILNITQMAAL LGQQSGKRLY RGFRNSYKSG LSPQEYFFHA
                                YVAVLDNNVF IMARTGARGN ELNITQMAAI LGQQTGERIS RGYRHGFYDG LTPTEVFFHA
                                DMMAMENPVF LMSHSGARGG IEQIRQLAGM RGLMAGEIIE TPIKANFREG LSVLEYFSST
                                ILFTLKNPIF MMADSGARGS KEQIRQLGGM RGLMAGEIIE NPIISNFKEG LSVLEYFIST
                                LAENLKNNVK QMVMAGSKGS FINIAQMSAC VGQQSGKRIA FGFVNSYLRG LTPQEFFFHA
                                AVQALSNNFK AMSTAGSKGS EINISQIIAC VSQQNGKRIP FGFRSSYIQG LEPHEFFFHA
                                SAESLKNNVK QMVAAGSKGS FINISQMSAC VGQQIGKRIP FGFKNSYLRG LTPQEFFFHA
                                SAQSLSNNVK AMVTAGSKGS FINISQMIAC VGQQNGKRIP FGFINSYLRG LTPQEFYFHA
                                HLFMISNPLY LMMDSGARGN KSQVKQLGAL RGLMAGEIIE SPITSNFREG LSVLEFFISS
                                DMQAFPNPVW MMVQSGARGN LMQVRQISGI RGLVSGETIP RPIKASFREG LSVLEYFIST
                                IATYLDNNVY IMAVTGARGS ELNITQMTAM LGQQSGERIK RGYMNSFTRG LTPIEMFFHA
                                QVVNFRNSVY MMAFSGARGN MSQVRQLVGM RGLMAGEIID LPIKTNFREG LTVTEYVISS
                                SAQSLDNSVK AMVTAGSKGS FINISQIIAC VGQQNGNRIP YGFKNSYLSG LTPQEFFFHA
                                VAEYLGNFAV IMAKTGARGK ILNITQMAAL LGQQSGKRLY RGYRNSYKSG LTPQEYFFHA
                                VAEYLGNHAV IMAKTGARGK ILNITQMAAM LGQQSGKRLY RGYRNSYKSG LTPQEYFFHA
                                VTSHLGNHAV IMAKTGARGS MLNLTQMAAV VGQQSGKRIE RGYTSSFRRG LSPVEFFFHA
                                VVESLGNSLY MMSKSGAKGN INQISQMAGM RGLMLGQIIE LPIRSNFREG LSVLEYFIST
                                VVDYIDSEAY LMAKTGARGS LTNIVQMVAT LGQQTGERIK RGYRSSFKRG LTPIEYFFHA
                                LTSTLANPIY MMVNSGARGN IDQVKQLAGI RGLMIGQAID YPVDKNLREG VDILQFFIST
                                AMMQLGNAIY MMADSGARGS AAQIRQLAGM RGLMAGSIIE TPITANFREG LNMLQYFIST
                                VAGHLGNSAV IMAQTGARGS RLNLSQMAAV VGQQAGERIS RGYVSSYKSG LDPIEYWFHA
                                VASHLGNAAV IMAQTGARGS RLNLSQMAAV VGQQAGERIS RGYISSYKSG LDPIEYWFHA
                                VAGHLGNSAV IMAQTGARGS RLNLSQMAAV VGQQAGERIS RGYISSYKSG LDPIEYWFHA
                                VAASLDNNIM AMVLAGSKGS TINISQIMAC VGQQNGKRIP FGFNNSYLSG LEPHELFFHA
                                IMMTLENSMY MMANSGARGS RNQIRQLAGM RGLMQGETIE LPIRSNFKEG LSVIEFFIST
                                AVFNFRNPLF VMAQSGARGN PQQVRQLAGM RGLMAGDTIE LPIRANFREG LSVLEYFFST
                                HAESLPNNVK QMVVSGSKGS FINISQMSAC VGQQSGKRIP FGFRNSYLRG LTAQEFFFHA
                                VAEYINGEAY IMAKTGARGS IVNITQMVAM LGQQTGERFK RGFANNFKTG LTPLEFFFHA
                                SAQSLSNNFK SMVVSGAKGS KINISQVIAV VGQQNGKRIP FGFKNSYLAG LTPTEFFFHA
                                SAESLKNNVK QMVVAGSKGS FINISQMSAC VGQQMGKRVP FGFANSYLRG LTPQEFFFHA
                                SAAFIGAHSV IMTKSGARGN ILNLGQMSAV VGQQAGERIN RGYSSSYRNG LKPAEFFFHA

                                MGGREGLIDT AVKTAETGYI QRRLVKALED VMVKYDYTVR NLDVIQGEDG MDVIADAIAE
                                HGARKGLADT ALKTANSGYL TRRLVDVAQD SIIIEEGSER GVAVMDGGES LSRILGRTVD
                                MGGREGLVDT AVRTSRSGYM QRRLINALED LKVIEDGKVV DANVVQGEDG VDEILTDVLK
                                HGARKGLADT ALKTANSGYL TRRLVDVAQD LVITEPGTSG GMPFIQGGDP LRRVLGRVTD
                                MGGREGLIDT AVKTSETGYI QRRLVKAMED VSVKYDATVR NLDVIQGEDG LDLIVEEIRT
                                AAGREGLVDT AVKTSQSGYM QRRLINALQD IVVTYDGTVR DYNLIQGEDG VDRIIQRVKT
                                MGGREGLIDT AVKTSETGYI QRRLMKAMEG LMAHYDGTIR NNQMIQGEDG MDELIRDLMT
                                HGARKGLADT ALRTADAGYL TRRLVDVAQD IIINELGTRE GIKADDAGQS FKRLFGRLTR
                                MGGREGLIDT AVKTSETGYI QRRLVKAMED IMVKYDGTVR NLDVIQGEDG MDEHLEDLKE
                                MGGREGLVDT AVRTSQSGYL QRRLINALQD LKVEYDGTVR ESLLVQGEDG VDRIINEVLK
                                MAGREGLIDT AVKTAETGYI QRKLVKALEE VMVKYDGTVR NLDVIQGEDG LDEVLNEIAE
                                MGGREGLIDT ACKTAQTGYL QRRLVKSMES IMVKYDGTVR NQNVVQGEDG GDDVADACRA
                                MGGREGIIDT ACKTSETGYV QRRLMKAMED IMVHYDKTVR NVDILQGEDG MGETINNILS
                                HGARKGLADT ALKTADSGYL TRRLVDVAQD VIIRETGTDR GAPLKEGTER LERLIGRFAQ
                                HGARKGLADT ALKTADAGYL TRRLVDVSHD VIINEEGTLR GCDLKNNDET LYRILGRVSD
                                HGARKGLADT ALKTANSGYL TRRLVDVAQD AIISAVGTIK GMPIIDAGQS LGRILGRTAD
                                MGGREGLIDT AVKTAETGYI QRRLVKALED VMAKYDGTVR NLDIVQGEDG MENKLDDMSE
                                NGARKGLADT ALKTADAGYL TRRLVDIAQD VVVRIEGTIN GVTVKNGEES LKKAVGSYSR
                                HGARKGLADT ALKTSSAGYL TRKLVDVAIG VVVSEHGTVK GIAIKNGDES LKRVVGFFTH
                                HGARKGLADT ALKTANSGYL TRRLVDVTQD LVVVEDGTSN GMALVEGGEA LRRILGRVAD
                                GGGRDGLVET AVRTSQSGYA QRRLINAMQD IYVAYDGTVR DQAIIQGEDG IDEIIRRVME
                                VGGRDGLVDT AVRTQQSGYM QRRLINALEA LYIDYDGTVR TERIIQGEDG VDNIVNSVLY
                                MGGREGLVDT AVRTSRSGYM QRRLISALED LKLTSDGTVR NVTIVQGEDG IDDLLAEVLE
                                MGGREGLVDT AVRTQQSGYM QRRLINALEH IRLEYDGTVR DHHIIQGEDG IDRLIQTIVA
                                MGGREGLVDT AVRTQQSGYM QRRLINALEH LKIEYDQTVR DHNIVQGEDG IDRLIESIVA
                                MGGREGVIDT AVKTSETGYI QRRLVKCMED VMVKYDGTVR NLDVIQGEDG LDEIYENVME
                                HGARKGLADT ALRTADSGYL TRRLVDVSQD VIIREEGTER GMIASRGADN VESVYARNTK
                                MAGREGLVDT AVRTQQSGYM QRRLINALEH IRLEYDNTVR DHHIIQGEDG IDRLIQMIVA
                                HGARKGLADT ALKTADSGYL TRRLVDVAQD VIITEKGTLN HVTIRQGSEP LKRIYGRTVN
                                HGARKGLSDT SLKTADAGYL TRRLHDVAQD VIVTIDGTTR GV--RNIEEK FRKIKGRVAD
                                MGGREGLIDT AVKTAETGYI QRRLIKAMED VMVRYDGTVR NVHIVEGEDG MDEITEGVRQ
                                HGARKGLADT ALKTADAGYL TRKLCDVAMD CIIEEKGNRD GKAIMEGDDS LYRIVGRCSD
                                YGARKGLVDT ALRTADSGYL TRRLVDVAQD VIVREHGTSR GVAMKDGDRP LARLMGRTLD
                                HGARKGGADT ALRTADSGYL TRKLVDVAHE VVVRDVGSTD SMLGATDERE IESIYGRTLD
                                HGARKGLADT ALKTANSGYL TRRLVDVAQD STIVMKGTMR GAPLIEGGER IGRILGRVAD
                                AAGREGLIDT AVRTSQSGYM QRRLINALQD LRVEYDGSVR LTEIVQGEDG VDRVIEKIFE
                                MGGREGLIDT AVKTSETGYI QRRLVKAMED VSIKYDATVR NLDVIQGEDG IDLVIEHVRL
                                HGARKGLADT ALKTANSGYL TRRLVDVAQD CIVRLNGTEN AAAAVNDGES LGRVLGRVAD
                                MGGREGLIDT AVKTAETGYI QRRLIKAMES VMVNYDGTVR NVQLIQGEDG LCDVIKEMTE
                                HGARKGLADT ALKTANSGYL TRRLVDVAQD LVVTEDGTHE GMPVIEGGDP LRRVLGRVTD
                                VGGREGLVDT AVRTSQSGYL QRRLINALQD LKVEYDGTVR ESIIVQGEDG VDRIIKEVLM
                                IGGREGLVDI AVRTSRSGYM QRRLINAFED LKVNETRRVE DISVVQGEDG IDYAAYDEFS
                                HGARKGSADT ALRTSSAGYL TRRLVDVVQS VVVTEPGTHE GALLKS---K IEFIFGRVLD
                                XSGREGIIDT AXKTSETGYI QRRXXKAMED IMVNYDHTVR DGHAVQGEDG MDDVLEAVHE
                                HGARKGLADT ALKTADSGYL TRKLADVAQN VVITMHGTTQ GKVMYKGDES LSAIRGRVSE
                                MGGREGLIDT AVKTSETGYI QRRLIKALED VVVRYDGTVR NLSVIQGEDG LDDIRSQIAE
                                MGGREGLVDT AVRTSKSGYL QRRLINALSE LETQYDGTVR DSTIVQGEDG TSQIADSVLD
                                MGGREGIIDT ACKTSETGYI QRRLMKAMED VMVYYDRTVR NIEVLQGEDG MSELRNEILE
                                AGGREGLVDT AVRTSQSGYM QRRLVNALQD ISSCYDKTVR NAEIVQGEDN VDIIISKILQ
                                CGGREGLVDT AVRTSSSGYM QRRLVNAMQD LSSQYDKTVR NTAIIQGDDN IDVLMNKILE
                                MGGREGLIDT AVKTAETGYI QRRLIKSMES VMVKYDATVR NIQVVQGEDG LADLVKDVLH
                                AGGREGLVDT AVRTSQSGYM QRRLINALQD LKVDYDGTVK DWALYQGDDG VDHVIEKVTE
                                HGARKGLADT ALRTADSGYL TRRLVDVSQD VIVREDGTFR GMIAEKNSDD VESVYARTLD
                                HGARKGSADT ALRTSFAGYL TRRLVDVAQG VTITTPGTSN GAEMMA---K LEFIFGRVLD
                                HGARKGLADT ALKTANSGYL TRRLVDVAQD VVITEDGVDT GMPLIEGGDP LHRVLGRVVD
                                HGARKGLTDT ALKTADSGYL TRRLVDVAQD VIIREDGTDR GIAIREGTEP LERLEGRYST
                                HGARKGGADT ALRTADSGYL TRKLVDVAHE IVVREAGTTD YVLTHLDELD IEGLYGRTVE
                                AGGREGLVDT AVRTSQSGYM QRRLINALSD LRVEYDGTVR TYEMIQGGDG VHRVLERVVY
                                MGGREGLVDT AIRTAQSGYM QRRLVNALQD LQVKPSGLVT DQMVIQGEDG VDKIIDENRI
                                IGGREGLVDQ AVRTAQSGYM QRRLINALQD LKSEFDFTVR DRIVVQGEDG VDRIIDKVKD
                                MGGREGLVDT AVRTSQSGYL QRRLVNALQD LEVKYDGTVR ERVIVQGEDG VDHIVETVAT
                                IGGREGLVDT AVRTSQSGYL QRRLVNALQD LEVQYDGSVR ERVIVQGEDG IDRVVRSVTT
                                MGGREGLVDQ AVRTAQSGYM QRRLVNALQD IKAEYDGTVR DRIIVQGEDL VDKVFTKVIL
                                IGGREGLVDT AVRTSQSGYL QRRMINALQD LKVAYDGTVR SGKIIQGEDG TDGIAESVLE
                                IGGREGLVDT AVRTSQSGYL QRRMINALQD LKVAYDGTVR TGRIIQGEDS TDGIVEAVLK
                                IGGREGLVDT AIRTSQSGYL QRRLINALQD LEVQYDGTVK ERIIVQGEDG VDRIVQRVLE
                                IGGREGLVDT AVRTSQSGYL QRRLVNALQD LEVQYDLTVR DRVLVQGEDG INRIVRSVVT
                                MGGREGLVDT AIRTAQSGYM QRRLVNALQD LTVDENGRVV DRVIIQGEDG VDKLVEEIR-
                                MGGREGLVDT AIRTAQSGYM QRRLINALQD LHVERNGKVV DSTLIQGEDG VDRLAEEIR-
                                MGGREGLVDQ AVRTAQSGYM QRRLINALQD LRAEYDGTVR DRTIIQGEDG VDKIITKVKM
                                MGGREGLIDT AVKTSETGYI QRRLVKAMED IIVKYDGTVR NADVIQGEDG MDAQVNDLAE
                                MGGREGLIDT AVKTAETGYI QRRLVKSMEG LRLNYDGSIR NNDLIQGEDG MDNIVDDINE
                                MGGREGLIDT AVKTAETGYI QRRLVKALED VMVKYDGTVR NLHVIQGEDG MDGTLAAKRD
                                MGGREGLIDT AVKTAETGYI QRRLIKSMES VMVKYDATVR NIQVVQGEDG LADLVKDVLH
                                MGGREGLIDT AVKTSETGYI QRRLIKAMED IMVKYDGTVR DQNVVQGEDG MDKVYDEILA
                                HGARKGLADT ALKTADSGYL TRRLVDVSQD VIVREEGETD GVAITNGNEG IGRVVGRFAD
                                MGGREGLVDT AVRTSKSGYL QRRLINALSE LEAQYDGTVR DSTIVQGEDG TSQIADRVLD
                                MGGREGLVDT AVRTQQSGYM QRRLINALEH IRLEYDGTVR DHHIVQGEDG IDRLIQKIIA
                                MGGREGLVDT AVRTSKSGYM QRRLINALQD IKVEYDNTVR TVELIQGDDG VDIIIEKVLE
                                HGARKGLADT ALKTADAGYL TRKLCDVAMD VIIAEDGSRD GKAIFEGDDS LRRIVGRFSD
                                MGGREGLIDT AVKTSETGYI QRRLVKAMED IMVKYDGTVR NLDVIQGEDG MDEHVDDLKE
                                MGGREGLIDT AVKTSETGYI QRRLVKAMED VVVKYDGTVR NVDVIQGEDG MDEQASELAK
                                MGGREGLIDT AVKTAETGYI QRRLIKALED VMVKYDGTVR TKQIIQGEDG MADIAHQIIH
                                HGARKGLADT ALKTANSGYL TRRLVDVAQD AIITEQDSLD GMALTEGGER LGRILGRTAD
                                MGGREGLIDT ACKTAETGYI QRRLVKAMET VMARYDGTLR TSQIVQGEDG MDDVIEECRD
                                MGGREGLIDT AVKTSETGYI QRRLVKAMED VMVKYDGTVR NLDVIQGEDG MDEAAEDIKE
                                MGGREGLIDT AVKTAETGYI QRRLVKAMES VMTRYDGTVR NQEIIQGEDG MDDIIKDIRR
                                MGGREGIIDT ACKTSETGYI QRRLIKAMED VMVQYDRTVR NYDIIQGEDG MADGSNTSYN
                                MGGREGIIDT ACKTSETGYI QRRLIKAMED VMVQYDRTVR NYDIIQGEDG MAGQHKGSYS
                                MGGREGLIDT AVKTSETGYI QRRLVKAMED VSVKYDATVR NLDVIQGEDG LDLIIEEIRT
                                YGARKGLVDT ALRTADSGYL TRRLVDVSQD VIVREIGTKR GLPMKDGDRP LQRLLGRMLD
                                AAGRDGLIDT AVRTAQSGYM QRRLINALQD VYVAYDGTVR FGMLLQGEDG VDELLSKL--
                                MGGREGLVDT AVRTAQSGYM QRRLINALQD LKVDYDGTVR DTVIVQGEDG VDRVIMRTLT
                                AGGREGLVDT AVRTSQSGYM QRRLINALQD LRVEYDGTVR LDTLVQGEDG VDRVIERVIE
                                HGARKGLADT ALKTADSGYL TRKLADVAQN VVVTMHGTTQ GKVVYRGEKS LASINGRVSS
                                HGARKGLADT ALKTADAGYL TRRLVDVSQD VTVTMHGTLR GIALKDNEEP LARILGRVSD
                                MGGREGLIDT AVKTAETGYI QRRLVKALED IMVHYDNTTR NLNVIQGEDG MDSLLSEILK
                                MGGREGLIDT AVKTAETGYI QRRLVKSMEG LRLEYDGTVR NTDLVQGEDG MDDVVDDLAD
                                MAGREGLIDT AVKTAETGYI QRRLVKAMED VMVRYDGTVR NMDIIQGEDG LD---NSIES
                                MGGREGLIDT AVKTSETGYI QRRLVKAMED VMVKYDGTVR NLDVIQGEDG MDDCAEDIKE
                                HGARKGLADT ALKTADSGYL TRRLVDVAQD VLVTEDGTLN GVAIKQGQEP IKRIFGRAVD
                                HGQRKGLADT ALRTADSGYL TRRLVDVAQD VIVREIGTDR GLVGERDSQN AENVHGRIMD
                                AGGREGLVDT AVKTSQSGYM QRRLINALSD LRVEYDGTVR SYEVIEGEDE VHRIIERVVY
                                YGARKGLVDT ALRTADSGYL TRRLVDVSQD VIVREQGTER SVAMTDGDQS LARLFGRLLD
                                MGGREGLIDT ACKTAETGYI QRRLVKAMET VMARYDGTLR TGQIVQGEDG MDEVIEDCRE
                                MGGREGLVDT AVRTAQSGYM QRRLINALQD LKVDYDGTVR DTIIVQGEDG VDRIIVRSLT
                                MGGREGLVDT AVRTAQSGYM QRRLINALQD LKVDYDGTVR DTIIVQGEDG VDRVIIRTLT
                                ISGREGLVDT AVRTAQSGYM YRRLQSAMQD FYVSYDGTVR NEMIIQGEDS VDKLIKKVLE
                                HGARKGLADT ALRTADSGYL TRRLVDVAQD VIVTIDGTED GVLEDVPDRT FARILGRVAD
                                AGGRDGLIDT AVRTAQSGYM QRRIINALQD AYVAYDGTVR YTLLLQGDDG TDQILEDV--
                                YGARKGQVDT AMNTSFAGYL TRRLVDVAQS VTVAEPGTHE GADLIK---K MNFLFGRVLD
                                HGARKGLADT ALKTANSGYL TRRLVDVTQD LVVTEDGTKN GVALVEGGEA LRRILGRVAD
                                AGGREGLVDT AVRTSTSGYM QRRLMTALQD LKVESDGTVR TPRIVQGDDG VDIAIEKVLK
                                AGGREGLVDT AVRTSTSGYM QRRLMTALQD LKVETDGTVR TPRIVQGDDG VDIAIEKVLK
                                AGGREGLVDT AVRTSTSGYM QRRLMTALQD LKVESDGTVR TPRIVQGDDG VDIAIEKVLH
                                MGGREGIIDT ACKTSETGYI QRRLMKAMED VMVYYDRTVR NIEVLQGEDG MSELRNEILE
                                NGARKGLADT ALKTAEAGYL TRRLVDIAQD VVVNEDGTIN GYAIKNGEEP LRRIVGRYTQ
                                HGARKGGADT ALRTADSGYL TRKLVDVAHE IVVREIGTAD FVFYAAD--Q IDSLYGRYVD
                                MAGREGLIDT AVKTAETGYI QRRLVKALED VMVCYDGTVR NTNVIQGEDG IDGTLRPGLE
                                AGGRDGLVDT AVRTAQSGYM QRRLINALQD IYVTYDGTVR NSSIIQAEDS IDEIFRRAGE
                                MGGREGLIDT AVKTAETGYI QRRLIKSMES VMVKYDATVR NIQVVQGEDG LADVVKEILH
                                MAGREGLIDT AVKTAETGYI QRRLVKALED VMVQYDGTVR NLDVIQGEDG LDLNINDIVE
                                MGGREGLVDT AVRTSTSGYM QRRLVNALQD MVVENDGTVR NENIIQGDDG IDVLLLKAKY

                                KLFLDQSWWL LGEITDRSLC DPGEMIGALA AQSIGEPATQ MTLNTFHFAG VSAKNVTLGV
                                VGVIDEDARI VETVHDLTPV NIGEAVGVIA AQSIGEPGTQ LTMRTFHIGG AAQRDITGGL
                                LIYLKKEFKV VERTVEVREV DPYEAVGIVA AQSIGEPGTQ MTLRTFHYAG VAEMNVTLGL
                                VSVIDEIAQL VDEVKDLHLV NPGESVGVMA AQSIGEPGTQ LTMRTFHVGG AASRDITGGL
                                ILYLNEAFWL CGEIESKALA NPGEMVGALA AQSIGEPATQ MTLNTFHYAG VSSKNVTLGV
                                VFELSEDKSV VKETIRTSLA QPGEAVGTVA AQSIGEPGTQ MTLRTFHYAG IMEFDVTLGL
                                LLFLTEAFWL LGEIETRAHV QPGEMVGALA AQSLGEPATQ MTLNTFHYAG VSAKNVTLGV
                                VRVLDHLCRI VDEVKDLTMV ELGAAVGIVA AQSIGEPGTQ LTLRTFHTGG VAAGDITTGL
                                LFYLSRAFWV IGEIESRSLV APGEMIGCVA AQSIGEPATQ MTLNTFHYAG VSAKNVTLGV
                                YLPVNKTAKI VERCYQANLM EPGEAAGIVA AQSIGEPGTQ MTMRTFHYAG VAEIDVTLGL
                                VLWMNKAFHV LGAIESRAAA NPGEMVGVLA AQSIGEPATQ MTLNTFHFAG VSSKNVTLGV
                                LLLLNRAFWL MGEIESRARA HAGEMCGVLA AQSMGEPATQ MTLNTFHFAG VSAKNVTLGV
                                QLYIGNALWL LGEVKRISIC HPGECVGAVA AQSIGEPATQ MTLNTFHFAG VSSKNVTLGL
                                VEVIDEKAEI IEEVWNLSDV EVGEAVGIIA AQSIGEPGTQ LTMRTFHTGG VAGDDITQGL
                                IQLITEIAKI IESVENLHMV QKGEAVGVIA AQSIGEPGTQ LTLRTFHAGG TAAGDITGGL
                                IVVIEEDVKI IQSVQDLTPV NQGEAVGVIA AQSIGEPGTQ LTMRTFHLGG TAQKDITGGL
                                AFFLSTAFWL LGEIDARAIV HPGEMVGTIA AQSIGEPATQ MTLNTFHYAG VSSKNVTLGV
                                IIIISEKILL IEKLVDFKPV NIGEAVGIIA AQSIGQPGTQ LTMRTFHIGG VAQQDITGGL
                                IVLITEIGLI IEKISSLNLA SIGEAVGVVA AQSIGQPGTQ LTMRTFHIGG VATRDITGGL
                                VETLDEAVEI IDEVRDLSLV NVGEAVGVIA AQSIGEPGTQ LTMRTFHIGG AASRDITGGL
                                VI-LSDQLRV MKAVVAESIV DPGEAIGIVT AQSVGEPSTQ MILRTFHYAG LREFSMALGL
                                IL-PPAAVKI VEEVVSKSLA EPGDAVGVVT AQSIGEPGTQ LTLRTFHFAG VGEQSILKGL
                                AIGLDDTCKL ISVANRMHLM DQNESAGVMA AHSLGEPATQ MNLRTFHFAG VANINVTEGL
                                TIALSKGAIV CKKGLSLAKV EPGQAVGIIT AQSIGEPGTQ MTLRTFHFAG IAERNVTLGL
                                TIILSKGVKV MKKVLDLALA EPGEAVGVVT AQSIGEPGTQ MTLRTFHFAG VKERNVTLGL
                                MLFLHSAFWL LGEIESRAKV EPGEMVGALA AQSLGEPATQ MTLNTFHFAG VSAKNVTLGV
                                VVTLGDAIKL VAEVKSLKLV DVGEAVGIIA AQSIGEPGTQ LTMRTFHTGG VAGDDITQGL
                                TIALSKGAKV GKKGLDLAKV EPGQAVGIVT AQSIGEPGTQ MTLRTFHFAG IKERNVTLGL
                                VDVLTSQAAI IDSVKNLRLI GLGEAVGIIA AQSIGEPGTQ LTMRTFHLGG IAAKDITGGL
                                IIVITDLAAI VEEAENLKLV EMGEAVGVIA AQSIGEPGTQ LTLRTFHQGG AAQGDITAGL
                                ILFLTKAFWV LGEIETRCRV APGENIGAIA AQSIGEPATQ MTLNTFHYAG VSAKNVTLGV
                                INFITEIGKI IERVKNPAMV ERGSSVGIIA AQSIGEPGTQ LTMRTFHIGG IASQDITGGL
                                IVTLDETAKI VERVKSLYLV DMGEAVGIIA AQSIGEPGTQ LTMRTFHTGG VFTGDIIQGL
                                VFRLSMDVAI IGEVFDLKPV SMGEAVGVVA AESIGEPGTQ LTMRTFHTGG IAG-DITMGL
                                VHIITEKVAI IDRVHDLHMV NIGEAVGIIA AQSIGEPGTQ LTMRTFHIGG TARKDITGGL
                                ILLITRTVRF IEHIIERSLI EPGEAVGTIA AQSLGEPSTQ MTLRVFHYAG VREYNVTLGL
                                TLFLTEAFWV CGEIESKALA HPGEMVGALA AQSIGEPATQ MTLNTFHYAG VSSKNVTLGV
                                VAVIDEKALI IQSMRDLTKV NVGEAVGIIA AQSIGEPGTQ LTMRTFHIGG IAQKDITGGL
                                ALWLSTAFWL VGEIETRAQA NPGEMVGALA AQSLGEPATQ MTLNTFHFAG VSSKNVTLGV
                                VGILHEWCLL VDAVKDLHII NKGEAIGVIA AQSIGEPGTQ LTMRTFHIGG AASKDITGGL
                                YFPVDKTAKV IEKCYEVNLM EPGEAAGIVA AQSIGEPGTQ MTMRTFHYAG VAEINVTLGL
                                IA---DKYKL LERVDREREI DPFEAVGIIA AQSIGEPGTQ MTMRTFHFAG VVEMNVTLGL
                                IGIVDVLALL IDSVYDLKVV TVGESVGIIA AQSIGEPGTQ LTMRTFHTGG IATADITQGL
                                LXFLHSAFWL LGEIESRAQV SPGEXXGAIA AQSIGEPTTQ XTXNTFHLAG VSEKNXTLGV
                                ITVITPKAEL IDKILDLSIV EDGMAVGIIA AQSIGEPGTQ LTMRTFHIGG AAQQDITGGL
                                VLYLNKAFWI LGEVESKAIV NPGESVGCIA SQSLGEPVTQ MTLNTFHFAG VSAKKGTKGV
                                IVEVGVDARI AKAVETRTRV DPLDPVGTVS AQSIGEPGTQ MTMNTFHYAG VAEIDVTQGL
                                LLFIGPALWL LGEVERHALA HAGECVGAIA AQSIGEPATQ MTLNTFHFAG VGSKNVTLGV
                                IL-LTKQLQI IKEIINSAQI DPGSAVGTVA AQSIGEPGTQ MTLQTFHYSG VAEMSVLRGL
                                IVYITKQLTL INEIIKSAQI DPGSAVGMVA AQSIGEPGTQ MTLRTFHFAG VREMNVTLGL
                                ILFLSGAFWL LGEIESKAIA HPGEMVGALA AQSLGEPATQ MTLNTFHYAG VSAKNVTLGV
                                WLYVSEELKV VDLTFRYAQV EPGEAVGTVA AQSIGEPSTQ MTLRTFHYAG VKELNVTLGL
                                VVVLGDVIAL VESLKSLKLV DIGEAVGIVA AQSIGEPGTQ LTMRTFHTGG AASGDITHGL
                                VEVIDVTAKL FTSVEDLEIV NVGEAVGIVA AQSIGEPGTQ LTMRTFHTGG IATADITRGL
                                VNPLDEWVKL VDQILDLHLV NTGEAVGIIA AQSIGEPGTQ LTMRTFHIGG AASRDITGGL
                                IEVITEIAQI IEEVTNLTEV EVGEAVGIIA AQSIGEPGTQ LTMRTFHTGG VAGDDITQGL
                                FVRLTLDVLI IEEVPDLRPV SIGEAVGVVA AESIGEPGTQ LTMRTFHTGG VAT-DITLGL
                                LL-ITREIKI IEIVMKDSLV HPGEAIGVVA AQSIGEPGTQ MTLRTFHFAG VRELNVTLGL
                                VISLSDELML IGELKTAAHV EAGEAVGTVA AQSVGEPGTQ MTMRTFHYAG VMELNVTLGL
                                IRYLTEMIEI IDEVVKSALI EPYEAVGIVA AQSIGEPGTQ MTMRTFHYAG VAELNVTLGL
                                ILEISKQLEI IEKTREAAKV ENCEAVGMVA AQSIGEPGTQ MTMRTFHYAG VAEIDVTLGL
                                IIPVTKEMEI IERVMADACV EPCEAVGVVS AQSIGEPGTQ MTMRTFHYAG VAEINVTLGL
                                -LVINEYIEI IQETIRATVI EPGEAVGVIA AQSIGEPGTQ MTMRTFHYAG VAELNVTLGL
                                FFEVTDNFNI VDRINTETRV QPCEAVGINA AHSIGEPGTQ MTMRTFHYAG VAEINVTLGL
                                YI-ITDQFEI LERVEKETRI EACEAVGVIA AQSIGEPGTQ MTMRTFHYAG VAEINVTLGL
                                IIPVSEEFEV ADLVLADSKV EPCEAVGVVA AQSIGEPGTQ MTMRTFHYAG VAEINVTLGL
                                VIPVSKEMEI IERVMEESCI EPCDAAGVVA AQSIGEPGTQ MTMRTFHYAG VAEINVTLGL
                                -MILSDELEL IRRVRRAARV EAGEAVGTVA AQSVGEPGTQ MTMRTFHYAG VAELNVTLGL
                                ---LEGEIEF IEKTKERAQV EEGEAVGTVA AQSIGEPGTQ MTMRTFHYAG VAEVNVTLGL
                                IVEITDKIEI IEETVKATLV EPGEAVGVVA AQSIGEPGTQ MTMRTFHYAG VAELNVTLGL
                                KLWLSPAFWV IGEVESRALA PPGDGIGTVA AQSIGEPATQ MTLNTFHFAG VSAKNVTLGV
                                MLWLNTAFWI LGEVEKRAQA QPGEMVGALA AQSLGEPATQ MTLNTFHLAG VSAKNVTLGV
                                MLFLTRAFWV VGEIGSRAIV NPGEMVGTVA AQSIGEPATQ MTLNTFHYAG VSSKNVTLGV
                                ILFLSGAFWL LGEIESKAIA HPGEMVGALA AQSLGEPATQ MTLNTFHYAG VSAKNVTLGV
                                TVYLTQAFFL VGEIRMRCLA QPGEMVGSVA AQSIGEPATQ MTLNTFHFAG VSSKNVTLGV
                                IRMITEAAQI LDQVPDLAVA NVGEAVGIIA AQSIGEPGTQ LTMRTFHTGG VAGDDITQGL
                                MVDATVDAEL AKAVEARTRV EPLDPVGTVS AQSIGEPGTQ LTMNTFHYAG VAEIDVTQGL
                                TIALSKGVAV CKKGLLLAKV EPGQAVGIIT AQSIGEPGTQ MTLRTFHFAG IKERNVTLGL
                                IM-ITKELKI IDEVIKEALV EPGEAVGTVA AQSIGEPGTQ MTLKTFHYAG AAEFNVTLGL
                                VNIITEIARV IERVKNPKVA KVGDSVGIIA AQSIGEPGTQ LTMRTFHIGG VASKDITGGL
                                FFVLTKAFWV IGEIESRSLV APGEMIGCVA AQSIGEPATQ MTLNTFHYAG VSAKNVTLGV
                                VLWLTRGFWV IGEIESRALA PPGDGIGTVA AQSIGEPATQ MTLNTFHFAG VSAKNVTLGV
                                ILYLSKSFWI LGEIKSRALV NPGEMVGSIG AQSMGEPATQ MTLNTFHFAG VSAKNVTLGV
                                VVVIDELVKI IEKVKDLHLV NLGEAVGVIA AQSIGEPGTQ LTMRTFHIGG TASKDITGGL
                                ILILSKALWV VGEIETRAMV NPGEMAGVLA AQSIGEPATQ MTLNTFHYAG VSAKNVTLGV
                                IFVLTRAFWV IGEVETRSLV APGEMIGCVA AQSIGEPATQ MTLNTFHFAG VSAKNVTLGV
                                TLLLTEAFWL MGEIESKALV SAGEMAGVVG AQSIGEPATQ MTLNTFHYAG VSAKNVTLGV
                                KLFVSVGLWL LQEIEKISLC HPGECVGALA AQSIGEPATQ MTLNTFHFAG VGSKNVTLGV
                                KLFISMGIWL LQEIEKNSLC HPGECVGALA AQSIGEPATQ MTLNTFHFAG VGSKNVTLGV
                                ILFLNEAFWM VGEVESKSIV NPGEMVGALA AQSIGEPATQ MTLNTFHYAG VSSKNVTLGV
                                VHVIDGLAKI VDCVYSLKMV NLGEAIGIIA AQSIGEPGTQ LTMRTFHTGG VFTGDIIQGL
                                ---LDDKARL VYRVLKLSLI DPGEAIGIVT AQSIGEPGTQ MILRSFHYAG LREFSMARGL
                                IIGLTKEVTI IDEVVKEALV EPGEAVGTVA AQSIGEPSTQ MTLNTFHYAG VAEINVTLGL
                                LILLSVEARI IREVVNESLV EPGEPVGTVA AQSIGEPGTQ MTLRTFHYAG VREFNVTLGL
                                IVVITPIANI LEKIQDMSMV EEGMAVGIIA AQSIGEPGTQ LTMRTFHIGG SVSSDITGGL
                                VLLIDEKARI IEEVENLRLV EVGEAVGVVA AQSIGEPGTQ LTLRTFHVGG TAARDITGGL
                                LLYLTKAFWV LSNIEAQSVV HPGEMVGVLA AQSIGEPATQ MTLNTFHFAG VASKKVTSGV
                                ALYLTRAFWV LGEIEHRSQA QPAEMVGPLA AQCLGEPTTQ MTLNTFHQAG YSAKNVTLGV
                                VLYLNKAFWI MGEVEARAVV SPGEMVGTLA AQSIGEPATQ MTLNTFHYAG VSSKNVTLGV
                                IFVLTKAFWV IGEIETRSLV APGEMIGCVA AQSIGEPATQ MTLNTFHYAG VSAKNVTLGV
                                VDILNAQAEI IESVKNLRNV AHGEAVGIIA AQSIGEPGTQ LTMRTFHLGG IAAKDITGGL
                                VVVINDHVAL VETVRSLKLV DVGEAVGIIA AQSIGEPGTQ LTMRTFHTGG VAGADITHGL
                                IL-LTEDVKI IDLAVKDSLI EPGEAVGIVS AQSIGEPGTQ MTLRTFHFAG IRELNVTLGL
                                V-IIDELARI TDEVYSLHKV DLGEAVGIIA AQSIGEPGTQ LTMRTFHTGG VFTGDIVQGL
                                VLMLSEALWV LGEIEARAKV SPGEMAGVLA AQSIGEPATQ MTLNTFHYAG VSAKNVTLGV
                                IIALKKEVAI IEEVVKEAVV EPGEAIGTVA AQSIGEPSTQ MTLNTFHYAG VAEINVTLGL
                                IV-LKKEVAI IEETVKEALV EPGEAIGTVA AQSIGEPSTQ MTLNTFHYAG VAEINVTLGL
                                LI-LSREASV INEALRRSLV SPGEAVGMVA AQSIGEPATQ MTLRTFHFAG VRELNVTLGL
                                LAVITEIVDI ITAVMNLQIV ELGEAVGIIA AQSIGEPGTQ LTMRTFHTGG VAGEDITTGL
                                ---LDETAKI IYRALRLSLI DAGEAIGIIT AQSIGEPSTQ MILRSFHFAG LREFSMARGL
                                VEVINEVAML IEKVSDLKIV NVGEAVGVVA AQSIGEPGTQ LTMRTFHVGG VMGSDIVSGL
                                IETLSEVVTI IDEVRDLYLV NVGEAVGVIA AQSIGEPGTQ LTMRTFHIGG AASRDITGGL
                                MF-ITKEFTI CDNVIESSLV EPGEAVGTVA AQSIGEPGTQ MTLRTFHYAG VAELSVTQGL
                                ML-LTKEFEI CDNVISSSLV EPGEAVGTVA AQSIGEPGTQ MTLRTFHYAG VAELSVTQGL
                                MF-ITKEFTI CENVIDSSLV EPGEAVGTVA AQSIGEPGTQ MTLRTFHYAG VAELSVTQGL
                                LLFIGPALWL LGEVERHALA HAGECVGAIA AQSIGEPATQ MTLNTFHFAG VGSKNVTLGV
                                VILITEVVKI VETVRNLRSV DIGEAVGTIA AQSIGQPGTQ LTMRTFHTGG AALMDITSGL
                                FIFLMPHIEI VRSIADMRPV SLGEAVGVIA AESIGEPGTQ LTMRTFHTGG VAT-DITQGL
                                LLFINKAWWI LGEIEGQSVA NPGEMCGTLA AQSIGEPATQ MTLNTFHYAG VSSKNVTLGV
                                VL-ITRQLNL IRILINEMLI DPGEAIGIVT AQSVGEPSTQ MILRSFHFAG LREFSMALGL
                                VLFLSGAFWL LGEIESKAVA HPGEMVGALA AQSLGEPATQ MTLNTFHYAG VSAKNVTLGV
                                VLYLNRAFWV MGEIETQSVV HPGEMVGVIA AQSIGEPATQ MTLNTFHYAG VSSKNVTLGV
                                LLRLEKQLYF LNKIYINALV ETSEPVGTIA AQSIGEPGTQ MTLRTFHYAG VEEFSVTQGL

                                PRLKELINIA KIKTPSLTVY LEHEAAKNVQ RTDTKLSIEG IKKVFIRLDT EGTNLLATSN
                                PRVAELFEAR RPKDHAIIAE MERSKRRVIV DEEQEYLIPK GKHISVQFVE KGDPLVDGPR
                                PRLIEIVDAR SPSTPVMQIH LKGDKVKEVA KENRGIKIKG ISRAIVRIYT QGSNLKDRTN
                                PRVADLFEAR KPKEHAILAE VSIGKNRLVI DEIYEELIPK WRQINVFHVN RGETISDGPQ
                                PRLKEIINLA KVKTPSLSIY LREELAKAVQ KTDKRLHVPG IKKVFMRLDT DGVNLLEVSN
                                PRLIEIVDAK QPSQPLMYIY LKEEKAKEAA AEDKGVTIKG IRKVTVRLIV EGSNLREISN
                                PRLKEIINVS KPKTPSLTIF LLQEKCKDVL RTDKKLTIEQ ISKVYMHLET DGVNLLRTSN
                                PRVEELFEAR RPKGEAIVSE IATSDQRLVR YESEEYEIPS TARIVVKHIE AGTPLTEGSL
                                PRLREIINVA KIKTPSLSVY LTEEGAKTVQ RVDKKLSIPD INKVFIKLDT EGVNLLATSN
                                PRLIEILDVR KPSTPMMTIR LTENKAREVA EERKQLTIKE IRRVIIRLYT EGSNLKKLTN
                                PRLKEILNVA TIKTPSMTVY QLHESAKQLR RLDKGLTVQG VERAFINLET SGSSLGEYSN
                                PRLNEILNVA KVRTPSLTIY LAEEKAREVQ RADKKLRVPR VTKVYI-LET DGTNLAACSN
                                PRLKELINVV RVKTPSLTIH LEGERAKDMQ NTDKRLTVAK ISKVYM-LDT DGCNLEDISN
                                PRIQELFEAR NPKGQATITE IDTDKQQEIV QETRSYTAPY NSRLKVAKIT RGQVLTEGSI
                                PRVTELFEAR NPSNPAVVSE IDEGNREIIV ---KKYLVPL SKQILVQYVR AGTPLSDGAT
                                PRVAELFEAR RPKDHAIIAE ISTNKRRIII DEPVEYLIPK GKLFHLQKIE KGDYILDGNP
                                PRLKEIINVA KIKTPRLEIY LDEEMAKKIH FIDKGMTIKN ISRVFISLET DGTNLIQYSN
                                PRVNDLFETR IPKNLTEMAK VSIGKRLINI --EHKHYIPA GKHLLVRIVK AGDMLCDGRI
                                PRVQELLEAQ KPKDTAIIAG IDEGKKVVKI --ETKHLVPH GKMLLVRQVK TGTQLCAGKI
                                PRVAELFEAR SPKDAGILAE VTTGKQRLVI DNQHEFLIAK EKQVLVHVVN KGEMIVDGPA
                                PRLIEIIDAR RPQVPRMTIY LKEEKAHDVA ERYRGLSIRG IKKALVMIYT EGTNLEAISH
                                PRLIEIVDAR RPTTPIMYIP LTEAKARKLA AEEHGVTIRR IKKATVFIRT EGSNLREKTN
                                PRIIEIVDAR RPSTPSMNIP LILKFARYVA PEDRGLQIDG IKRAILEIVT EGSNLKEMTN
                                PRLIELVDAR KPVTPTMDIY LDEEKAIDVA PKERGCTVPD IERVTLVIQT TGSNIAKRTN
                                PRLIELVDAR KPVTPTMDIY LDEEKALEVA EAERGCTVPD IERVTIVIQT AGSNLAKTTN
                                PRLRELINVS KPKTPSLTVY LQGERAKDVA REYRRLTLED IAKVYMTLET DGSSLLLVSN
                                PRVIELFEAR TPKGVAPIAE AAR-TRKIVI --EVAYPVSK RTMLLVAHVE VGQELTKGTV
                                PRLIELVDAR KPVTPTMDIH LDEDRAIEIA EDDRGCTVPD VERLTLVIQT TGSNLPKRTN
                                PRVAELVEAR KPEDAADIAK IDVNKRILVV ---EEHLISL TKHLIVQSVI KGQQLTDGLV
                                PKVTELFEAR IPTDPAIVSE IDYSSKEIKV ---KTYYVQV GKHVLATEVK AGDPLTDGAV
                                PRLKEIINVS KTKTPSLTVY LKEEKAKEIQ KQDRSISISR IRKVFMRLDT DGVNLIATSN
                                PRVAELFEAR RPKEAAEMAK VDVGKKKLLV ---EAHLIPH GKHLTVQLVH KGQQLTDGGS
                                PRIEELLEAR KPKEACVLSR KPTESVDVKV ----EYPILP GASVIVSRVE AGQPLTDGPA
                                PRVIELFEAR KPKTQAVVAD RDVYLVRIEA --DEQYSVPR VLRMTVKRVE AGQPITRGAV
                                PRVAELFEVR KPKEQAIISE IDRGKRRVIV PEAKEYLIPK SKHITVHRVE AGDPLMEGIR
                                PRLIEIVDAR KPETPIMEIY LVEEKAREIA PEDKGLSIKE IRKVIIQIIS EGSNLEEYTN
                                PRLKEIINIA KVKTPSLTIY LKHDRAKIVK RTDKKLTIKG IKKVFMRLDT DGVSLLETSN
                                PRVAELFEAR RPKDHAIIAE IDYNKRRISI DEPVEYMVPK GKHIPVAFVQ KGDYIMDGNP
                                PRLKEIINIS KPKAPSLTVF LTGEKAKNVL RTDKKLTIEA IGKVYMHLET DGTSMMKSSN
                                PRVADLFEAR RPKEPAILAE ISIGKRRLVI VDPYEEMIPK WRQLNVFRVE RGDVISDGPE
                                PRLIEILDVR KPSTPMMTIR LLEEKAREVA PEKKDLKIKE IKRVIIRLYT EGSNLKKITN
                                PRLIEIVDAR RPSTPSMTIY LTKNKVRELI SRDRLVSVNK ISRAIARIYT QGSNLRETTN
                                PRVEELFEAK KKDPEGIFSK VKTKK--IYI DGIHEYEVPS RVRVNVTKVL PGQSLTSGSL
                                PRFKEVINVA KXKKPSLTVY XKDEAAKRVX REDSRIXIPG IHRAYMRLDT EGTNLLAXSN
                                PRVTELFEAR RPRNPAVMAE VPRGKRIIEV -EAREHLVPA SAHIRVHYVT EGDPLVHGPL
                                PRMKELINIA KIKAPGISIY LKGHKAKAIS NDGKDMYIPD IPRVLIELYA EGNNLLRVSN
                                PRLIELVDAR KPDTPMMTVH LDEERAHEVV ELERWPTIEE ITRVVIRLYT EGSDFGETCN
                                PRLKELINVA KVKTPSLTVY LQEERAKDVQ SIDKKLTITN ISKVYM-LDT DGCNLEDTSN
                                PRLIEILDAR KPSTPTMTIY LDVNLAKQVA SEDKDTD--- ----LRR--- ----------
                                PRLIEIVDAR RPSTPTMTVA LEDEKSKEIA TEDKGITLKG VKRVLIRVIS EGSNFMDMTN
                                PRLKELINIS KPKTPSLTVF LLQERAKDIL RTDRKLTIEQ ISKVYMHLET DGVSLMRTSN
                                PRLIEIVDAR RPSTPTMTVY LDEEKALEVA PEDKGITIKG INRVIVQLVT DGSNLAQVSD
                                PRVVELFEAR TPKGNAPISE VAR-GRKIVV ---VEYPVTR RQRLLVEHVE VGQKLVQGAV
                                PRAEELFEAK KKDPEALFAE EEIGRKKIYI TKIKEHDLST VIKPRVEKVL KGESLTTGTI
                                PRVADLFEAR KPKDSAVMAE VSMGKRRLII VQCHEELIPK WRHISVFHVE RGEIIAEGAL
                                PRIQEIFEAR NPKGQAIITE VGEDRQQEIT QDRRSYNIPY TARLRVEIVE RGEALTEGSV
                                PRVIELFEAR RPKQKAVIAE IDT-KLSIFV ---KEYKVDK AARLTVKFVT AGAPLTRGAV
                                PRLIEIVDAR KPSTPMMTIY LNEDMALEVA PKDKGLSVKG IKRAIIRIIT DGSNLEGETN
                                PRLIEIVDAR KIATPTMDIY FTEEFVKTLA EEDKRLDIKD IGKVIIRMHT EGSNLKDTTN
                                PRMIEIVDAR KPSTPIMEVY LTEEKAEEVA EEDRGLDIPG ITRVLVKIHT QGSNLREITN
                                PRLIEIVDAR RPSTPMMTIH LSEDPVRKLA ELQRSMTIKG ISRVVIRIYT QGSALKKKTN
                                PRLIEIVDAR KPSTPMMTVA LAEDFARKVA ELQRDIDIEG IKRVVIRLYT EGSMLKESTN
                                PRMIEIVDAR KPSTPTMSIY LRDESAAIVS VESRQLTVPN IKRVIIRLYS EGSNLKETTN
                                PRLIEIMDAR KPSTPTMTIF LDDDKAREVS KKKRKIAIDD IKRVVVRLHT EGSNLKDRTN
                                PRLIEIMDAR KPSTPTMTVY LEEDRAREVS VEKRKISIDD ILRVVVRLYT EGSNLKDRTN
                                PRLIEIVDAR KPSTPTMTIR LDEDIAREVA ELQRKITIEG IKRVVIRLYT EGSALKDKTN
                                PRLIEIVDAR KPSTPMMTIA LSEEKTRALA EEGRNITIEG IKRVVVRLYT EGSALRESTN
                                PRLIEIVDAR KISTPTMSIY FEDEFVRRKA EQEKHLEVKN IGKVVIRIHT EGSNLGATTN
                                PRLIEIVDAR KISTPIMTIY FEDEFVKNFS EKDRGLDIKD ITKAVIRVVT EGSNLSKTTN
                                PRMIEIVDAR KPSTPMMTIY LEDAKAEKVA ERSRDLTVPN IERVIIKLYS EGSNLKEITN
                                PRLKELINIA KIKTPSLTVA LRDAMAKNVQ RVDKKLLIPD IKKVFIRLDT EGVNLLETSN
                                PRLKEIINVS KPKTPSMVLF IGDNTAMKVL RNTRRILIPD ITRGYLVVET DGSSIQSTSN
                                PRLKEIINVA TIKTPSLNVY LTDERAKQVQ RLDKKLTIKN IARVYMVLET SGSNLKAYSN
                                PRLKELINIS KPKTPSLTVF LLQERAKDIL RTDRKLTIEQ ISKVYMHLET DGVSLMRTSN
                                PRLKELLNVA KIKTPGLTIY LNEEKAKMVK KSDT-LTYKD LKKVFL-LDT EGCNLLATSN
                                PRIEELFEAR KPKGLAVISE IDR-KRKVIV PEQKSYNIPY GARLKVKEIN AGDEITEGSI
                                PRLIELVDAR KPDTPMMTVY LEEERAHEVV REERMITIEE ISRVVIRLYT EGSAFGDTCN
                                PRLIELVDAR KPVTPTMDIY LDEEKAIEVA ERERGCSVPD IERVTLVIQT TGSNVAKRTN
                                PRLEEILDAK KPSTPMMEVY LKEEKVRAIS PEDKGVSIKG IKRVVIRIST DGSNLKDTTN
                                PRVAELFEAR RPKDAAEMSR IDIGKRKLVV ---EEHLIAT GKHIIVQVVH KGQHLTEGAA
                                PRLREIINVA KIKTPSLSVY LKEELAKNVQ RVDKKLSIPD INKVFIKLVT EGVNLLATSN
                                PRLKEIINIA KIKTPSLTIA LKETRAKDCQ RVDKKLLIPD IKKVFIRLDT EGVNLLETSN
                                PRLKEIINVA KIKTPSMKIY LEEKTATMFG SQFKDLTLHE IGKVTFTIET DGVALQKVSN
                                PRVAELFEAR KPKEYAIISE IDVGKRKVHV PSPKEYLIPK GKHISVHHIK AGEALMDGSS
                                PRLKEIINVA KPKTPGLTIY LQEKVAEQVV KYVKKIKVDH VKKVFMRLET DGTNLMAVSN
                                PRLREIINVA KIKTPSLTVY LKGERAKNVQ RVDKKLSIPD IRKVFIKLDT EGVNMLATSN
                                PRLKEIMNIA KVRTPSLRIF LTDDKAKFIQ PADKKLTIEG VKKVYIRLDT DGTNLLDISN
                                PRLKELINIV KVKTPSTTIY LDMQKAKDIL NNEKKLTIEN ITKVYM-LDT DGCNLENVSN
                                PRLKELINIV KVKTPSTTIY LDVQKAKDIL NNEKKLTIEN ITKVYM-LDT DGCNLEHVSN
                                PRLKEIINIA KVKTPSLTIY LQDEKAKSVQ RTDKKLSIRG IKKVFMRLDT DGVNLLEVSN
                                PRIEELLEAR KPKEACLLNR RPVESKLVKV ----EYPLNM GQNTMVVQVD VGEQLTDGPS
                                PRLIEVVDAR RPSTPLMYVY LKPEAAESVA QKYRGLTIKG VRKVVLQIVT EGTNLEAYSN
                                PRIIEIVDAR KPSTPMMTVY LDEEKAEEVA PEKSGLTLSG VGKTIVRIYT EGSNFKQKTN
                                PRFIELVDAK KPSTPMMTVY LDEEKAKAVA KEDKGVTIKK IRRVVVQLLT EGSSLKEITN
                                PRVTEIFEAR KPKDPAVIAE VDEGKRTIIV -IEREHLVPH GKHFLVHIVK AGQALVDGAL
                                PRVIELFEAR TPSDPAIVSE IEYGAQEVIV ---RTYLIPL SKYILVHYVQ AGQQLSDGQV
                                PRLKEILNVA KMKTPSLTVY LEGEQAKLIR RNDKDLTVEN IERVVMMLET DGVNLSEYTN
                                PRLKEIINVS RPKTPSMLLF LDQTLALRCL STLRDVSVEE ISRGYISIET DGSSLAKSTN
                                PRLKEILNVA KIKTPSLTIY LMWDLAKNVQ RLDKKLSVPN ITRVYMMLET DGINLTEYSN
                                PRLREIINVA KIKTPSLYVH LKEERAKNVQ RVDKKLSIPD IHKVFIRLDT EGVNMLAVSN
                                PRVAELFEAR RPREAAEIAK IDISKRIVVV ---EEHLIPL TKHLVIQSVV KGQQLTDGLV
                                PRVQELFEAR VPKGVAPISE AER-SRKIVI ---VAYPVSM RSRMLVSRVT VGQQLIAGAV
                                PRLIEIVDAR KPSTPIMTIY LTEEKALEIA EKDKGVDIKG IRRAIVQIIT DGSNLEGQTN
                                PRIEELLEAR KPKEACVLAR APVESVDIKV ----EYPLLP GQNAMVTRID VGHALTDGYN
                                PRLKEIINVA KVKTPGLTIY LQHDVAKLVH QVDKKIKVDD VKKVFM-LET DGTNLMSISN
                                PRIIEIVDAR KPSTPIMTVY LDEEKALEVA PERSGLTLSG VGKTIIRIYT EGSNFKQRTN
                                PRIIEIVDAR KPSTPIMTVY LDKEKALEVA PEKAGLDLSG VGKTIIRIYT EGSNFKQRTN
                                PRLIEIVDLR RPSTPIMEVY LEEDFALKIA PENRGVTLKG IRHAIVKILT EGSNLKATTN
                                PRVEELFEAR EPKGKAVLAK IDV-GRKVIV RRREEYPLTA TAHLLVSRVK AGQQLTDGNV
                                PRMIEIVDAR RPSTPLMYVY LKPESATEVA QKYRGISIKG IRKVLVDIVT EGTNLEGYSN
                                TTVEKTFEPR KYGSEAILCE VDFGRTVIYI DNIHAYKVPK RAKVRVEKVL RGETLTSGAI
                                PRVAELFEAR SPKDAGVLAE VTTGKQRLVI DVAHEYLITK EKHVTAHIVQ KGEMIVDGPV
                                PRLIEIVDAR NPSTPTMKIH LNENAARAIA PEDKGLTIND VTHVVIRLYT EGSNLEDYTN
                                PRLIEIVDAR NPSTPTMKIH LAENEAKRIA PEDKDLTIND VTHVVIRLYT EGSNLQDYTN
                                PRLIEIVDAR NPSTPTMKIR MVENEAKTIA PDDKGLEISD VTHVVIRLYT EGSNLQDYTN
                                PRLKELINVA KVKTPSLTVY LQEERAKDVQ SIDKKLTITN ISKVYM-LDT DGCNLEDTSN
                                PRISELFEAR KPKSPAVLAE VSVGKRVVII --EYKHLIPM SKRILIRTVE AGESLCLGAV
                                PRVIELVEAR KPKLKALISD LDV-KVRLTV ---KVYKVDK NARLLVREVE AGAQLTRGAV
                                PRLKEIINCA EIKTPSVTVY LTQESAKVIQ RLDKNLTIKG IRKVYIVLET DGSNLAESCN
                                PRMIELVDAR RPSVPMMTIY LDENKAQEVA ESQRGLSIKN VKKSLVRIET EGTNLEAISN
                                PRLKELINIS KPKTPSLTVF LLQERAKDIL RTDRKLTIEQ ISKVYQ---- ----------
                                PRLKEILNVA KIKTPALTVY LESEKAKVVQ RLDKQLTIEG IDRVFMMLET DGINLAEYSN
                                PRLIEIVDAR RPSTPTMELY LTEDKALIVH PEKKGIDVRG VKRGLLTIKT EGTNLQGGSN

                                NIIETIEVLG IEAVRNALLR ELRNVISFDG AYVNYRHLAI LADVMRGHLM AITRHGINTG
                                VPHDILKVMG VEALSDYLIN EIQDVYRLQG VKINDKHIEV IVRQMAGVLQ GITKASLQQS
                                NIIEIADVLG IEAARNAIME EAINTLQQQG LNVDMRHIML VADIMNGSVE AIGRHGIAES
                                NPHDILRLKG EVALTNYIVN EVQDVYRLQG VKINDKHIEV IVRQMQNQLM GITKASLSDS
                                DIIEIIQVLG IEAVRNALLK ELRAVISFDG SYVNYRHLAI LADVMRGHLM AITRHGINSG
                                DIQEIAQVLG IEAARTAIIE EIKRVLEDSG LDVDIRHLML IADLMPGYVR QIGRLGVVPS
                                HIVEIFQVLG IEAVRKALEK EINHVISFDG SYVNYRHLAL LCDIMRGHLM AVTRHGVNVG
                                NPHMILKIKG REACQMYLLT EIQKVYRSQG QNINDKHFEV IIRKMMGVLL GVTKASLNDS
                                HLIEIIEVLG IEAVRRALLD ELRVVISFDG SYVNYRHLAI LCDTMRGHLM AITRHGINTG
                                DIYEIYEVLG IEAARNAVIR EAISTLEEQG LEVNVRHIML VADVMDGELK QIGRHGVAQS
                                QFIEVFEVFG IEAARTAVLR ELTQVLAFDG SYVNHRHLAL LVDVMRGYLT PVTRHGINNG
                                DIVEICDVMG IEGTRQALLQ MLREVISFDG AYVNYRHLAV LCDTMRGSLM AISRHGINSG
                                DISEIFHVLG IEAARMALLR ELRAVISFDG SYVNYRHLSL LCDVMKGHIM SITRHGLNRG
                                DPKELLKVTD LTTVQEYLLH EVQKVYRMQG VEIGDKHVEV MVRQMEGVLL GITKASLEDS
                                TPADILAIKG PTAVQEYIVN EVQDVYRLQG VKINDKHFEI IVRQMAGILQ GITRAALQSS
                                APHDILAIKG VEALASYLVN EIQEVYRLQG VLINDKHIEV IVRQMEGILL GITKASLQPS
                                FACEIMDVLG IEATRAAILK ETRKVIEFDG SYVNYRHLAL LCDIMRGSIM AISRHGINAG
                                NPHDVLEILG GISLQEFLLA EIQDVYRKQG VSINDKHIGV IIKQMQGILI GVTKTSLNDS
                                NPHDILETQG DLALQTYLLE EIQTVYNQQG VGINDKHFAL IIRQMAGVLL GLTKAALNES
                                DPHDILRLQG IEALSRYIVD EVQDVYRLQG VKINDKHIEV IVRQMEDVLL GITKASLSDS
                                DIHEVAEVLG IEAARTMIMR ELKAVLDDQG LDVDTRHLMM VADVMDGKVR QIGRHGVAVS
                                DIYEIAEVFG IEAARNAIVE EAKAVLEDQG LDVDIRHLLL LADMMSGSVK QIGRHGVVSS
                                SVLEVADVLG IEAARNSIIH EAMTTMRHAG LDVDVRHVML VADLMDGTVR AIGRHGVSSS
                                NVFEIAGTLG IEASRNALIN ELNNTLEDQG LEVDDRYIML VSDLMRGYMQ QIGRHGIADS
                                NVYEIWQTLG IEAARTALIK EITNTLEEQG LEVDTRHIML VADLMKGYLQ QIGRHGIATS
                                DIVEIMRVLG VEAVRQSLFK EMHAVYSLYG IYINYRHLAL LCDVMRGHIM AVTRHGINTG
                                NPHDVLRILG QRQVQIHLVA EVQKVYRSQG VPIHDKHIEI IVRQMEGQLM GITKASLADS
                                NVFEIAGTLG IEAARNALIN ELRSTLEDQG LEVDIRYIML VSDLMRGYMQ QIGRHGIADS
                                VPHEILEICG VRELQKYLVN EVQEVYRLQG VDINDKHIEI IVRQMDGVLL GITKASLGES
                                SPQDILRIQG PNAVQQYLVN EIQKVYQING VEINDKHLEV IVRQMRGVLL GITSAALQES
                                DIVEIFEALG IEAVREALMN EIRGVISFDG AYVNYRHLAI LVDTMRGHLM AITRHGINTG
                                DPHDILEILG PSAVQDYLIS EIQKVYRLQG VTINDKHIEV IISQMAGVLL GITKASIEES
                                NPHEILEIIG LEKAQLFLVR QVQSVYQSQG IDISDKHIEV IVRQMTGVLL GITKASLNDS
                                NPHDLLMYKD TDAAQRYLVE EVQRVYRSQG VKVHDKHIEV IVRQMEGVLL GITKSSLTKS
                                LPNDILRVKG AEALARFLVN EIQEVYRLQG VKINDKHIET IVRQMEGLLL GVTKASLSDS
                                NIHEIERVLG IEAARQAIIK EIKEILDDQG LDVDIRHIML LADMMTGHVR QIGRMGVAPS
                                DIVEIIQVLG IEAVRNALLK ELRAVISFDG SYVNYRHLAI LADVMRGHLM AITRHGINTG
                                APHDILRIMG IEALADYLIN EVQDVYRLQG VKINDKHIEV IVRQMEGILL GITKASLQRS
                                DICEIFQVLG IEAVRKSVEK EMNAVLQFYG LYVNYRHLAL LCDVMKGHLM AITRHGINTG
                                APHDILRLRG VHAVTRYIVN EVQDVYRLQG VKINDKHIEV IVRQMNGDLL GITKASLAES
                                NIYEIYEVLG IEAARNAVIN EALATLEEQG LEVDVRHIML VADAMDGELK QIGRHGVAQS
                                DIIEIENVFG IEAARNAIYR EAENTLSEQG LNVDKRHLML VADMMSGAVR AVGRQGISSS
                                KVRKILEELG PEETATYLLK EIKRVYVQQG VDIHDKHFEL IIRQMYGRLL RITQASLEEG
                                DVXEVYEIXG VEAARALLLS EIRAVMEPYG XDXNYRHXAI LADXXRGFLQ SXTRHGXNRG
                                VPHDILKIRG EQEVQEYLVR EVQSVYRSQR VDIDDKHIEI IVAQMKGQLL GITKAAVQDS
                                DITEILQVLG IEAVRCALLK EIREVMRA-S SYVNYRHIAC LVDVMRGILM SITRHGINTG
                                NIHEIYRELG VEAARETLIN ETMNTLEEQG LDVNVRHLML VADIMEGTIE SIGRHGISDS
                                DMTEIFHVLG IEAVRRALLR ELRAVISFDG SYVNYRHLAI LCDTMKGYLM SITRHGINKG
                                --------CN VEI------- ---------- -DAEDKEMII ITPLK--ELK ----------
                                HIHEISETLG IEAARNSILN EALEVMDKQG LEVDPRHISL VADLMTGEIR QIGRHGISSS
                                DIVEIFTVLG IEAVRKALER ELYHVISFDG SYVNYRHLAL LCDTMRGHLM AITRHGVNTG
                                SIKEIEEVLG IEAARQAIIN EILDVLENQG LDVDRRHIML LADAMSGEVR QVGRHGIAPS
                                DPKQVLRILG PRRVQMHLVD EVQEVYRSQG VSIHDKHIEV IVRQMEGELM GITKASLADS
                                RPRKLMEKLG VIPTAMYLLM ETKRVYAEQG VEIHDKHFEL IIRQMTGRLL RITKASLEHG
                                NPHDILRLLG VGALANYIVN EVQDVYRLQG VKINDKHIEV IVRQMEGILL GITKASLAES
                                DPKALIRVRD VLSVQEYLLA EVQKVYRMQG VEIGDKHVEV MVRQMSGVLL GITKASLEDS
                                DPHQLLDAKG PEAVQRYLVD EIQRVYRAQG VKIHDKHIEI IVRQMEGVLM GVTKSALSKS
                                NLHEVESVLG VEAARELITR EIKRVLEEQG LDVDIRHIEL VSDIMTGEVR QIGRHGVTTS
                                DIHEIETVLG IEAARQSIIN EARNTLENQG LSVDVRHIML VADIMEGEVK SIGRHGISSS
                                NIIEIQEVLG IEAARNAIIN EMKNTLEQQG LEVDIRHLML VADMMDGEVK PIGRHGVAGS
                                NINEISEVLG IEAARNAIIN EALDTLSEQG LTVDIRHIML VADMMDGEVK QIGRHGISAS
                                NIGEIYEVFG IEAARFAIIK EASDTLREQG LTVDIRHLML VSDIMDGEVK QIGRHGISAS
                                NIVEIQDVLG VEAARNAIIR EMDATLGNQG LTVDKRHLMM VADLMDGVVK PIGRHGIGAS
                                NISEIASTLG VEAARSAIIY EAFTTLKEQG ISVDLRHIML VSDIMDGEVK QIGRHGIAES
                                NISEIAQVLG IEAARNAIIH EAQSTLNEQG ILVDVRHIML VSDMMEGEVK QIGRHGIAES
                                NITEIGDVLG IEAARNAIIN EATDTLREQG LSVDVRHIML VADIMDGEVK QIGRHGVSAS
                                NINEIYEVLG IEAARNAIIK EATDTLREQG LTVDIRHIML VADLMDGEVK QIGRHGISAS
                                DIHEIETVLG IEAARNAIIH EAKRTMEEQG LTVDIRHIML VADMMDGSVK SIGRHGISAS
                                DIHEIEKVLG IEAARNAIIR EAKNTLEEQG LTVDIRHIML VADLMDGTIK PIGRHGVSAS
                                NIIEIQEVLG IEAARNAIIN EMKSTLEEQG LDVDIRHLML VADIMDGEVK PIGRHGVGAS
                                HLIEVIQVLG IEAVRNTLLK ELRGVIEFDG SYVNYRHLAI LVEVMRGHLM SITRHGINTG
                                DIVEIFSTFG IEGARKAIEA EMYNVISFGG SYVNARHLSL LCDIMKGYLM AITRHGVNTG
                                NCGEVMSVLG IEAARQALLK ELRGVIEFDG SYVNYRHLSL LCDVMRGHLM AITRHGINTG
                                DIVEIFTVLG IEAVRKALER ELYHVISFDG SYVNYRHLAL LCDTMRGHLM AITRHGVNTG
                                DVNEILDVLG IEACRNALMR EMRKVIEFDG SYVNYRHLAI LCDVMRGGLM AITRHGINTG
                                NPHDLLKIKG VRGVQLYILQ EVQKVYRMQG VDISDKHIEI IIRQMEGLLL GITKASLADS
                                NIHEIHRNLG IEAAREAIIE ETNNTLAEQG LDVNVRHLML VADMMRGEIE SIGRHGISDS
                                NVFEIAGTLG IEAARNALIN ELNSTLEDQG LEVDNRYIML VADLMRGYMQ QIGRHGIADS
                                HIGEIAEVLG IEAARNAIIR EAVSVLEEQG LDVDIRHIML VADLMDGYIS QIGRHGISPS
                                DPHEILEILG PSALYDFLIS QVQEVYRLQG VAINDKHIEI IIRQMAGILL GITKASLEES
                                HLIEVIEVLG IEAVRRALLD ELRVVISFDG SYVNYRHLAI LCDTMRGHLM AITRHGINTG
                                HLIEVIQVLG IEAVRNTLLR ELRGVIEFDG SYVNYRHLAI LVEVMRGHLM SITRHGINTG
                                DIIEILKVLG IEAVRMSLIN ELRFVLSSYG IYVNYRHLST LCDVMRGILT AITRHGINSG
                                NPHDILRVLG EKELAKYLVD EVQEVYRLQG VKINDKHIEV IVRQMEGLML GITKASLSES
                                DIVEVFVALG IEGVRGALLS ELRNVISFDG SYVNYRHLAC LVDVMQGHLM AIDRHGINTG
                                HLIEVIEVLG IEAVRNSLLK ELRDVISFDG SYVNYRHLAI LCDVMRGHLM AITRHGINTG
                                DIVEIIQVLG IEAVRRALLN EIRQVISFDG AYVNYRHLAC LCDVMRGHLM AITRHGINSG
                                DIVEIFEVLG IEAVRRALLK ELRTVISFDS SYVNYRHLSI LCDVMKGYLM SITRHGINKG
                                DIVEIFEVLG IEAVRRALLK ELRTVISFDS SYVNYRHLSI LCDVMRGYLM SITRHGINRG
                                DIIEIIQVLG IEAVRNALLK ELRAVISFDG SYVNYRHLAI LADVMRGHLM AISRHGINSG
                                NPHEILEVAA MKEAQKFLVD QVQSVYQSQG IDISDKHIET IVRQMTGILL GITKASLNDS
                                DLHEVEEVLG IEATRALVAQ EIKRVLEEQG LDVDIRHMYL VADAMSGRLR PIGRHGVVES
                                NIHEIAEVLG IEAARNAIIE EIMNTMREQG LEVDIRHIML VADIMDGVVR PIGRHGVVAS
                                NIREIEQVLG IEAARYALIK EMKGVLDDQG LDVDIRHLIL VADIMTGRVR QIGRHGVSPS
                                VPHDILRVTG EEAVQQYLLH EIQQVYRSQR VEINDKHGEI IIARMPGQLL GITKAAVQNS
                                SPQDILRILG PRKVQEYLVN EIQEVYRLQG VSINDKHIEV IVRQMSGVLL GITQAALSDS
                                SFIDIMEVLG IEAGRAALYK EVYNVIASDG SYVNYRHMAL LVDVMQGGLT SVTRHGFNTG
                                DIVEVFQVFG IEAARKAVEN EIINVVTSGG ANVNYRHLSL LCDIMKGSLM AITRHGINTG
                                SFVEILQILG IEATRSALLK ELRNVIEFDG SYVNYRHLAL LCDVMRGHLM AITRHGINTG
                                HLIEVIEVLG IEAVRQALLK ELREVISFDG SYVNYRHLAI LCDVMRGHLM AITRHGINTG
                                VPQEILEICG VRELQKYLVN QVQEVYRLQG VDINDKHIEI IVRQMEGVLL GITKASLGES
                                NPNEVLRILG PRAVQLHLVA EVQQVYRSQG VSIHDKHIEI IVRQMEGVLM GITKASLAES
                                NIHEIADTFG IEAAREAIAR EIKKVLEEQG LDVDMRHILL VADIMTGVVR QIGRHGVTSS
                                NPHEILDVKG LQAAQKFLVN EVQTVYQSQG VDISDKHIEV IVRQMTGVLL GITKASLNDS
                                DIVEVFMVLG IEGVRAAILS ELRNVISFDG SYVNYRHLAC LVDVMHGHLM AVDRHGINSG
                                NIHEIAEVLG IEAARNAIIE EIVNTMQEQG LEVDVRHIML VADIMDGIVR PIGRHGVVAS
                                NIHEIAEVLG IEAARNAIIE EIVNTMREQG LEVDVRHIML VADMMDGVIL PIGRHGVVAS
                                NILEIYEVLG IEAARAAIIK EIKKVLDEHG LDVDWRHIMM VADAMSGKVR QVGRHGVAGS
                                SPEELLNTLG RDAVQRYILD EVQKVYKSQG VITNDRHIEI IIRQMQGVLL GITKASLAES
                                DLHEVAEVLG IEVARTLIMS EIRRVLVDQG LDVDVRHMYM IADAMLGKVR PIGRHGVVES
                                VWWKLLELKG VM-TAMNLLK IIKNAYVQQG VSIHDKHFEI IFKQMAGRLL SLKKAALNPG
                                DPHDILRLQG VEALASYITD EVQDVYRLQG VKINDKHIEV IVRQMAGILL GITKASLSDS
                                NLREIFQVLG IEATRNAIIQ EAMNVLNEQG MDVDVRHIIL VADMMDGTIR QIGRHGISNS
                                NLREIYQVLG IEATRNAIIK EAMSVLNEQG MDVDVRHIIL VADMMDGAIR QIGRHGISNS
                                NLREIFQVLG IEATRNAIIQ EAMNVLNEQG MDVDVRHIIL VADMMDGTIR QIGRHGISNS
                                DMTEIFHVLG IEAVRRALLR ELRAVISFDG SYVNYRHLAI LCDTMKGYLM SITRHGINKG
                                NPHDVLHIKG ESHLQRYLMD EIQQVYRVQG VTINDKHIGV IVRQMQGVFQ GITKASLNDS
                                NPHDLLESRG PEDVQRYLVD EIQRVYRGQG VSVHDKHIEV IVRQMEGVLL GITKASLSKS
                                NPVEVFRVFG IEAARNSLLR ETRAVIEFDG SYVNYRHLAL LCDIMQGALM AITRHGINQG
                                DIHEVAEVLG VEAARTVIMR ELKKVLDQQG LDTDLRHLML VSDVMTGKVR QVGRHGVVES
                                --------LG L--------- ---------- ---------- ---------- ----------
                                SFVEVLSVLG IEATRSALYR EILNVIAFDG SYVNYRHMAL LVDVMRGYLM AITRHGINTG
                                HIHEIEKLYG IEAARKMIIF ESQKVLEQQG LDVDLRHLLI LSDLMSGSIQ SIGRHGISSS

                                CLMRCSFEET ADILLEAATF SELDPLSGVS ENILLGQLPP LGTGCMEDTV ISYFEGLVRQ
                                FISAASFQET TRVLTEAATA GKVDKLMGLK ENVIVGRLIP AGTGSMKSGR IPIAPNLIDV
                                VLARAAFEIT AKHLLTAGVL GEEDKLRGVA ENIIVGQPVT LGTGAM--TI VDLFKSVVNH
                                FISAASFQET TRVLTEAAVT GKEDDLRGLK ENVVVGRLIP AGTGLMKNGK LPVMDYLLSI
                                ALMRCSFEET VEILMDAAMF SETDEVKGVT ENIILGQLPP LGTGS-DDHV ITYFQGLVRQ
                                PLARAAFEVT VKQLYEAAVW GEEEEFAGVT ENIIAGLPPR VGTGSMDETV YKFIRGLARQ
                                ALMRCSFEET VDILMEAAGH AEVDKMQGVS ECIMLGQLPK GGTGAMEAIV ISYFDGLVRQ
                                FLSASSFQHT IKVLAGAAIA GMKDNLYGLK ENVIIGKLIP AGTGFM-SAR IPVFDDLIDV
                                PLMRCSFEET VDILLDAAAY AETDCLRGVT ENIMLGQLAP IGTGDMEDAV ISYFEGLVRQ
                                ILARAAFEMT VNNLLDAAVR GEIDRLSGIT ENIIVGQPIK LGTGDMLDAL AKYFTRLVKH
                                ALMRCSFEET VEILLEAAAF GELDDCRGVS ENLILGQMAP AGTGEMEDTV ISFFDGLVSQ
                                PLLSASFEET VEILFKSAVY ARSDDVDGVT PNIMLGQLAH VGSGVMEDTV ISYFAGLVRQ
                                PMVKCSFEET LEALVDAAVY AEVDNLKGVT ENVMLGQLCP MGTGCMEDKV IGFFNGLVHQ
                                FLSAASFQET TRVLTDAAIK GKRDELLGLK ENVIIGKLVP AGTGMMRSAR ISVLENLIEI
                                FMSAASFQET TKVLNEAAIN GKIDKLEGMK ENVICGHLIP AGTGLMVNAS TKPLEDFLEV
                                FISAASFQET TRVLTEAAVS GKIDTLQGLK ENVIVGRLIP AGTGGMKFGK IPVAENLIEV
                                ALARASFEET VDLLLEAAGL GELDDCKGVS ENVMLGQLAP LGTGEM---- ----------
                                FISAASFQET TKVLTDASIA GKIDDLRGLK ENVVIGHLIP TGTGMM--GR ADILDNLIEI
                                FISSASFQET TKVLTNAAIK GKVDKLLGLK ENVIIGHLIP AGTGVMVNSR TAVIEDLLAI
                                FISAASFQET TRVLTEAAIM GKRDDLRGLK ENVIVGRLIP AGTGLMKSAK RPVHQFLLAT
                                PLARAAFEVT VKNLIEAAYM GESEKFKGVV ENIISGRYVP IGTGYMEDTL VEYVRGLVRH
                                VLARAAYEIS VQTLLEAAAR GEVDSLKGNV ERILIGREIQ VGTGMMDEDV FRNLEGLVQH
                                VLARAAFEIT AAHLLHAAMV GEVDHLEGVT ENIIVGQPVT LGTGAM--DL VNYFRDIVNH
                                VLARAAFEIT VPTIAHAALA GEVEQLKGIT ENVIVGSIIP IGSGTMVKPV IQILKGIARQ
                                VLARAAFEIT VPTIARASLE GQIETLKGVT ENVIVGATVP VGTGMMIEPI INILRGVARQ
                                PLMRCSFEET VEILVTAAQH SETDWLRGPS ENIILGQLAP VGTGYMEDVV IRFFKGLVRQ
                                WLSAASFQET TRVLTDAAIN GKSDSLLGLK ENVIIGKLIP AGTGMMISAK IKPLENLLAL
                                VLARAAFEIT VPTIAHAALS GEVEHLRGVT ENVIVGSNIP IGSGTMNKPV IQILRGIARQ
                                FISAASFQDT TRVLTDAACS SKTDYLLGFK ENVIMGHMIP GGTGFMVSKK KEILDNLVEV
                                VISAASFQET TKVLTDAAVA GKVDHLAGLK ENVIVGKLIP AGTGLMIDSK IQIINDLLKV
                                PLMKCSFEET TDILLEAAQF GEKDHLRGVS ENIMLGQLPP IGTGSMED-- ----------
                                FISAASFQET TRVLTDASTL GKADQLKGFK ENVIMGHLIP AGTGLMINGQ IKVIQNLIEN
                                FISAASFQET TRVLTEAAIE GKSDWLRGLK ENVIIGRLIP AGTGFM--NL TYLL-DLISI
                                WLSAASFQHT THVLTEASMR GQVDDLIGLK ENVILGKLIP AGTGLMIEGD ITVIPNLTEV
                                FISAASFQET TKVLTNAAMA GKIDDLSGLK ENVIMGRLIS AGTGLMKSAK TSIIEHLIAM
                                VLARATFEMT VQKLLESAAT SEEDRLYGVT ENIIIGQTIP VGTGMM---- -RYFEGLVRQ
                                PLMRCSFEET VEILMDAAMF SETDDVKGVT ENIILGQLPP LGTGSMEDTV ISYFQGLVRQ
                                FISAASFQET TKVLTEASTM GKRDKLIGLK ENVIVGRLIP AGTGGMKYGK IRVLENLIEV
                                ALMRCSFEET VDVLMDAAAH AETDPMRGVS ENIIMGQLPK MGTGCMEAIV INYFDGLVRQ
                                FISAASFQET TRVLTEAAVA GKRDELRGLK ENVIVGRLIP AGTGYMKDGK RPVLDYLLSI
                                ILARAAFEMT VNNLLEASVR GEVDRLNGIT ENIIVGQPIK LGTGDMLDVL ARYFTRLVRH
                                VLARAAFEIT SKHLLKAGLL GEIDPLAGVA ENIIVGQPIT LGTGAM--PI LDFFKSVVNY
                                WLSAASFQQT QQVLTDAAIK GAVDYLKGLK ENVIVGQLIP AGTGFMYSGK VDIIQDLVEI
                                ALAKSSFEET VDILLEAATF GELDDFRSVT ENIXMGQMCN FGTGSMEDTV ISYFEGLVRQ
                                FISAASFQET TKVLTEAALA SKVDYLVGLK ENVILGHLIP AGTGFM--GR FGAVEDLTDV
                                PLMRCTFEET VEILLEAAAF SMPDRCLGVA ENVILGNLCP LGTGSMPDEI IRYFDGLVQQ
                                VLARAAFEVT VNHLLDAAIH GEVDELDGVT ENVIVGKPIK LGTGDMQDAI SRYFARLAEH
                                PLMKCSFEET VEILMEAAVF AEADHLRGVT ENIMMGQLCP LGTGYMDAAV VSFFHGLVNQ
                                ---------- ---------- --FSDLPKLA EKV---REIP I-KGEMNSIL VNMFDGLVRQ
                                ILVRAAFEVT VKHLLDAAIR GEADNLVGII ENVMVGQEIA LGTGIMDEIL LDLFSGLVRQ
                                PLMKCSFEET VDVLMEAAAH GESDPMKGVS ENIMLGQLAP AGTGCMEAIV ISYFDGLVRQ
                                VLARAAFEVT VKQLVDAAVE GEVDELKGVT ENIIIGQPIP LGTGMMEDAI MRYFKGLVSQ
                                WLSAASFQET TRVLTNAAME GKSDPLLGLK ENVIIGKLIP AGTGLMYSGK IHPLEDLLAL
                                WLSAASFQQT PQVLTEASVE GKVDYLLGLK ENVIVGQLIP AGTGLMWVGK VIPLENLIEI
                                FISAASFQET TRVLTEAAVS GKIDDLRGLK ENVMVGRLIP AGTGYMKSGK QAKMANLLEI
                                FLSAASFQET TRVLTDAAIK GKRDELLGLK ENVILGKLVP AGTGIMRSAR ISVLENLIEI
                                WLSAASFQHT THVLTEAAIQ GKADELIGLK ENVILGKLIP AGTGSMFKGQ IQVIPPLTQI
                                VLARAAFEVT VKHLLDAAAR GDMEEFKGVV ENIIIGQPIK LGTGMMDDVI VEYFKGLVRQ
                                VLARAAFEET GKHLLRASIR GEVDDLTGII ENIIIGQPIP LGTGSMENKL VDFFDDLVDH
                                VLARAAFEET VKHLYSASEK GEVDKLKGVI ENVIVGKPIF LGTGCM-DTL IDYFKSLVEH
                                VLSRAAFEVT VNHLLDAAVA GEVDELTGVT ENVIVGQPIQ LGTGDMLDEL SKYFTKIAQH
                                VFARAAFEVT VNHLLDAGMR GDIDELNGVT ENIIVGQPIK LGTGDM---- --------QH
                                VLARAAFEET VKHLYSASMR GYVDDLSGVV ENIIVGKPIS MGTGCM-EVI VDFFRSLVKH
                                VLSRASFEVT VNHLLDAAVA HEYDELSGVT ENVIVGQPIL LGTGDMIDVL SGYFSHVARH
                                VLSRAAFEVT VNHLLDAAVA NETDELSGVT ENVIVGQPIQ LGTGDMIDVL SRYFAHVARH
                                VLARAAFEVT VNHILDAAVR GDVDDLRGVT ENVIVGQPIQ LGTGDMLDVL YKYFTKLVHH
                                VFARAAFEVT VNHLLDAGMR GYVDQLQGVT ENIIVGQPIR MGTGDM---- --------QH
                                VLARASFEET GKHLLRASIR GEVDHLTGII ENIIIGQPIP LGTGSMKSGL VDFFDDLVDH
                                VLARAAFEET SKHLLQASMR GEKDRLAGIT ENVIVGQPIP LGTGSMNDEL VEFFDSLVDH
                                VLARAAFEET VKHLYTAAIR GYKDELKGVI ENVIVGKPIY LGTGCM-EVL VDFFKSLVKH
                                PLMRCSFEET VDILLEAAAF SERDGMNGLS ENIMLGQFCP LGTGEMEDTV ISFFEGLARQ
                                VLMKASFEET VDILLEAAAH GETDYLKGVS ENIMLGQVIP GGTGCDEAEV INYFRGLVRQ
                                ALMRCSFEET VEILMEAAAV GELDDCRGVA ENIMLGQLAP LGTGEMEDAV ISFFEGLVRQ
                                PLMKCSFEET VDVLMEAAAH GESDPMKGVS ENIMLGQLAP AGTGCMEAIV ISYFDGLVRQ
                                PLMRCSFEET VEILIEAATF ADTDTLKGVS ANVMVGQLAP IGTGCMEDPV ITFFDGLVRQ
                                FLSAASFQET TRVLTEAAIK GKVDPLIGLK ENVIIGKLVP AGTGMMRSSK LDVFEDLIEI
                                VLARAAFEVT VNHLLNAAIH GEIDELDGVT ENVIVGKPIK LGTGDMDKDI SRYFSRLAEH
                                VLARAAFEIT VPTIAHAALG GEIEQLKGIT ENVIVGSNIP IGSGTMTKPV IQILKGIARQ
                                VLARAAFEKT VQNLFEASVR GDFDELKGIA ENVIIGQTIP VGTGLMDNKL MLFFDGLVRQ
                                FISAASFQET TRVLTDASTL GKVDMLKGFK ENVIMGHLIP AGTGLMINGK LRVLQNLIEI
                                PLMRCSFEET VDILLDAAVY AESDYLRGVS ENIMLGQLAP IGTG-MEDAV ISYFEGLVRQ
                                PLMRCSFEET VDILMEASAF SERDNMTGPS ENIMLGQFCP IGTGEMEDVV ISFFEGLVRQ
                                PLRKCSFEET VEILLEAAVF AETDHLKGIT ENIIMGQLAP YGTGSMDDAV IRYFKGLVSQ
                                FISAASFQET TKVLTQAAIE GKIDYLRGLK ENVIMGRLIP AGTGIMKHST IKIIENLIDI
                                PLLRASFEET VDMLMDAAVY AEEEILKGVT ENIMMGQLAR VGTGDMEDAV ISYFEGLVRQ
                                PMMRCSFEET VDILLDAAVY AEADHLKGVT ENIMLGQLAP IGTGDMEDAV ISYFEGLVRQ
                                PLVRCSFEET VEILMDAAMF SEGDPLTGVS ENVMLGQLAP LGTGIMEDAV ISYFEGLVRQ
                                PLIKCSFEET VEILLEAAAF AQVDNLRGIT ENIMLGQLCK IGTGSMDDVV IGFFGGLVNQ
                                PLVKCSFEET VEILLEAAAF AQVDNLKGIT ENIMLGQLCK IGTGVMEDVV IGFFGGLVNQ
                                PLMRCSFEET VEILMDAAMF SETDDVKGVT ENIILGQLPP LGTGSMEDAV ISYFKGLVRQ
                                FISAASFQET TRVLTEAAIE GKSDWLRGLK ENVIIGRLIP AGTGYM--NK TQLL-DLIEI
                                PLARAAFEVT VKTLIEASVR GEDELFKGVV ESIIAGKYVP IGTGIMDDAL VEFIKGLANH
                                VLARAAFEIT VQHLFEAAER GEVDNLSGVI ENVLIGQPVP VGTGMMDDIV MEYWQGLVRQ
                                VLARAAFEMT VQHLFDAAAR GEADRILGVT ENVIVGGVVP VGTGIMDDAI MRFFDGLTKQ
                                FISAASFQET TKVLTEAALA GKVDKLVGLK ENVILGHLIP AGTGFM--GT GLQFDDLTAL
                                FISAASFQET TKVLSEAAIA AKTDHLYGLK ENVIVGHLIP AGTGQMISAR TKVLDDLLEI
                                ALMRCSFEET VEILFEAGAS AELDDCRGVS ENVILGQMAP IGTGAMEDAV ISFFRGLVSQ
                                ALMRASFEET VDILLEAAAH AETDTMRGVS ENIMLGNLAP VGTGYMQGDV INYFNGLVRQ
                                ALMRCSFEET VEILMDAAAS GEKDDCKGIS ENIMLGQLAP MGTGAMEDTV ISFFESLARQ
                                PMMRCSFEET VDILLDAAVF AEADHLRGVT ENIMLGQLAP IGTGDMEDAV ISYFEGLVRQ
                                FVSAASFQET TRVLTDAACE GKNDYLLDFK ANLIMGHMIP GGTGFMVSIS REIIDNLIEI
                                WLSAASFQET TRVLTDAAIH AKSDSLLGLK ENVIIGKLIP AGTGMMVSAR IQPLEDLLAL
                                VLARAAFEVT VKHLLDAAAR GEMEEFKGVV ENIIIGQPIR LGTGIMNEEI VKFFKGLVRQ
                                FISAASFQET TRVLTEAAIE GKSDWLRGLK ENVIIGRLIP AGTGFM--NL ATML-DLIEI
                                PLLRCSFEET VDMLNDAACF AEEEVLRGVT ENIMMGQLAR VGTGDMEDAV ISYFEGLVRQ
                                VLARAAFEIT VQHLFEAAER GEVDPLNGVV ENVLIGQPVP VGTGIMDDSV MEYWNGLVRQ
                                VLARAAFEIT TQHLFEAAER GETDPLNGVV ENVLIGQPVP VGTGIMDELV MEYWKGLVRQ
                                VLARASFEVT VKNLVEAALR GELDELRGVI ENVIIGKPIP LGTGSMEDRV VKYVDGLVRQ
                                WLSAASFQET TRVLTEAAIQ GKVDYLRGLK ENVIIGKLIP AGSGFMVSAR IPVLENLIEL
                                PLARAAFEVT VKTLVEAATK GDVEPFRGVF ENIIAGRHIP IGTGMMDDAL VRFIRGIVDH
                                WLSAAAFEET AWVLTAAAIE GKVDPLIGLK ENVIVGQLIP AGTGLMVSGK SRPLPDLVEI
                                FISAASFQET TRVLTEAAIM GKKDELRGLK ENVIVGRLIP AGSGLMKSAS RTTLPFLLAT
                                ALARAAFEVT IKHLLGAGIA GTRDPLRGIT ENVILGQLIP LGTGAMDKPV IEFFGGLVGQ
                                ALARAAFEVT IKHLLGAGIA GTRDPLRGIT ENVILGQLIP LGTGAMGKPV IEFFDGLVGQ
                                ALARAAFEVT IKHLLGAGIA GTRDPLRGIT ENVILGQLIP LGTGGMDKPV IEFFDGLVGQ
                                PLMKCSFEET VEILMEAAVF AEADHLRGVT ENIMMGQLCP LGTGYMDAAV VSFFHGLVNQ
                                FLSAASFQET TRVLTNAAIA GSTDYLRGLK ENILIGHPIP AGTGMMTYKE IQVMETLIDI
                                WLSAASFQHT THVLTEAAVS GKADDLVGLK ENVILGRLIP AGTGLMIHGS IEVIENLTDI
                                ALMRCTFEET VELLIEAASM GDVDDCKGVA QNVLLGQMAP MGTGAMEDDV IRFFEGLVRH
                                PLARAAFEVT VKNLVEASIK GELENFRGVV ESVLAGKYIP IGTGIMDDAL VDFISGLVRH
                                ---------- VDVLMEAPAH GESDPMKGVS ENIFLGQLAP AGTGCMEAIV ISYFDGLVRQ
                                ALMRCSFEET VEILLEAAAV AELDDCRGVS ENIMLGQLAP LGTGNMEDTV ISFFNGLVSQ
                                VFARAAFEVT VNQLLDAGLY GEEERLRGIP ENVIVGQISP IGTGRMDKVV LKLFDGLVRQ

                                QLDSFDAFIT MQELVDESDI INFGLSRPTL PNEARLRNLT YSAPLFVDMS KVFIGKVPIM
                                QRASYETFLG LQEVFRSFIR LEFVFEEPKD VEECIQRGLT YAAPLKVILR LVYMGDMPLM
                                HIASYNDLIV MQEIVDTTVK IVFGIGRPET PMEARLRDLS YLAPLYLKIK VVKIGDFPVM
                                QVDSYRTFLG LQAAFRSFIA LEFVLGKPED VRECILRGST YAAPMRVKIR LVYMGEIPLM
                                QLDSFDEFIT MQEIIDESPS IKFGLSKPTT PNQARIRNLT YSAPLYADIT KTLIGRVPIM
                                HLDSFNRLVE IQKIIDSIEK IVFGFKEPMT PFECRVRGIT YSAPLMVEMT IVKIADFPVM
                                QLDSFDEFIS VQRIVEDTPS LKFELSKPTM PNEARLRNLT YSAPLYVDVK -TFIGKIPIM
                                QVDSFKRLKG LIDLFDESIK LYFLFGEPKS IEECVEKDLT YASPLYVGVL LIFLGDFPEM
                                QLDSFDEFIT MQEIVDESDK ISFGLSKPMF PKAARLRNLT YSAPLYVDVT KVFIGKVPIM
                                QIDSFNRFLG LQRVIDEQKY VKLGVERPIY PAMARLRNLT YAAPIYLQCQ VVEVGMLPIM
                                QLDSFDEFIT MQELVEEQQE LKFGLSRPSL PQEARLRNLT YASPLYLGIT -VFIGKMPIM
                                QLDSFDEFIT MQELVDDSEF VLFNVSKPTF PHEARLRNMT YASPMYVDIS -EFLGYVPIM
                                QIESFNDFVR MQEMIDQHPK LKFGLNKPCW PQEARLRNLT YASQIYVDIE QIGLGRIPMM
                                QTSSYQWFLG LREMFQDSIS LEFILGEPKP VEESKERDVT YSAPLRVKVR LVFMGDFPIM
                                QLKSFQDFLG LYKVFAEFIV LEFLIDPPRT IDDCIERGLT YSVPLKAKLK LVFLGPIPYM
                                QKASYDQFLG LQAVFKSFIM LEFVFDAPKD VEECRQRDLT YAAPLKVILR LVYMGDMPLM
                                ---------- ---------- ---------- ---------- ---------- ----------
                                QLNSYEKFLG LESVFRNFIA LEYEIDTLNT EKECKRKGQS YEAVLKVRLN LVYMGTIPLM
                                QKESYESFLG LQEVLTSFIQ IEFIIGEPKT EKEARRRDKT YAYPFKIKVQ LIFVGDIPAM
                                QLESFSTFLG LQAAFTSFIR LEFVLSSPAN IKECQQRGLT YCSALRAKVR LVYMGEIPLM
                                QIDSFNDFVK LKEIVQE--N IDLGVGKPRY PMEARLRNIT YAAPMRLKVM LVPLGDLPIM
                                HLRSFNYFVG LQQLVNSMDV VKFGIDIPTY PWEARLRNLT YEAPIYIKMS IVWVGNIPVM
                                HIASFDDFLR MQRIVDDIVE IVIGIEEPKT PMEARLRNLN YMSPVYVRFE VVHVGDLPMM
                                HLNSFDEFLG LQSIINEVQK IQLGLQQPRT PAEARLRNVS YSAPVMMEAS VVHIGDVPVM
                                HLNSYNEFMG LQSIIDEVEK IKLGLQQPRA PMEARLRNLT YASPVMLECS VIHIGDMPVM
                                QLDSFDDFIT IPELISEQTV VSFDISHPTF PNEARLRNLT YACRLYVNLK RVYLGQIPMM
                                QTESFDWLVG LEEIFEESIS LTFRFEPAKS IDECKDRDFT YAAPLFVTAE FVFMGDFPLM
                                HLNSFDEFLG LQSIIDEQQK IQLGLQKPRT PAEGRLRNVS YSAPVMMEAS VVHIGDIPTM
                                QIKSYKQFLG LEEVFREFII LEYLLGVPKS PEECIRRGIT YSVTLKVRFR LVYMGTIPIM
                                QLDSFHNFIG LEKVLRSFIL LEYIFDKPKT VEECIERGLT YDVSLKIKLK LVYLGRIPYM
                                ---------- ---------I INFGMGRPIY PNQARLRNLT YSAPLYCETK -VFMGRVPIM
                                QINSFKEFLG LEAVFSEFIH LEYVVTAPRT EIEAIREGVT YSVSLYVKLR LIYMGELPMI
                                QRSSFRWFLG LIEELDSSIE LHFQLKEPKT VDEAKRRDST YSVQMYVPTR LVFIGDLPLM
                                QVNSFKAFLG LQSAFREFIV LDFILGEPES PEECREKDLT YEAPLYVKLE LVFLGNLPLM
                                QRESYEHFLG LQSIFQSFIS LEFVFGEPKT VAECIERGMT YEAPLKITVR LVFLGALPLM
                                HLDSYERFII LPSILEEFEK IKLVIDSPKT PMECRLRNLT YATPIYVSVR ILKLMDLPVM
                                QLDSFDEFIT MQEIIDESPS VKFGLSKPTT PNQARIRNLT YSAPLFVDIT KIFIGKVPIM
                                QKSSYDLFLG IMGVFQSFIV LEFVLEKPKD VEECQQRDMT YSAPLKVTLR LVFMGDMPLM
                                QLDSFDEFIS VQRIVEDSAS LKFELSKPTM PNEARLRNLT YSAPLYVDIT KTFIGKIPIM
                                QLDSFQKFIG LEAAFRSFIE LQYVLGEPVD VQECQIRGVT YSAPLRVKLR LVYMGEIPLM
                                QLDSFNRFIR LQKVIDEQIY VVLGLDRPKY PVEARLRNLT YASPIWLKCQ VVKIGMLPVM
                                QIDSMNYFYI MQQIVDETIK IYFGVDKPET PQEARLRDLN YMAPIMLRLR IIKIGEIPVM
                                QRKSFEELLG ILRILKKSIN LEFVVGAPLS VEECKQRLLT YVAPFYATVR VVSLGNYPIM
                                QLDSFDEFVT MQEIVDSQDV VSFGLSKPTY PNQARLRNLT YSSALYCDVT VVFLGRIPIM
                                QTRSYDRFLG LEGVLQEFIK LEYLLGKPRD PDECRQLRLT YGRPFRVWLR LVYLGDMPIM
                                QRASYNEFIN VQEVIEDKQQ VDFGIAQPNL PYMARLRKLT YSCQLFVDIT LVPLGKVPVM
                                HFRSFNAFLG MQQVVDEKTW VELGVVTPRY PQEARLRNIT YSAPVFMEMA ITKIGRMPIM
                                QLESFNDFVK IQEIIDEHPR LKMDLNRPSW PYEARTRNLT YSSPLYVDVE QVLLGRIPMM
                                HLDSYNDFIG LQSVIEEIVY VKLEVEEPTY PMEARIRNLT YASRLNLHMK PVFIGYLPVM
                                HLDSYNHFIG LQQVVDEEIW VELDLGEPAW PMDARTRNLT YAAMLHLKMT PVYVGHLPIM
                                QLDSFDEFIS VQRIVEDAPL LKFELSKPTM PNEARLRNLT YSAPLYVDIT -TFIGKIPIM
                                QLESYNKFVT MQKLIEELEK LEFIYGEPIT PTECRIRDLT YAAPIYVYMR LVEIGMMPVM
                                QTDSFDWLLG LEEIFEESIS LSFRFEPPKS LDDCKERDLT YSAPLFVTAE FVFMGDFPLM
                                QLKSFKWFLG LLDVLKKSIS LEFVIGNPKN IQECKDKGLT YSVPLYVTVR IAFFGYLPYM
                                QLKSYRDFLG LHAAFSSFIR LEYVLGEPAD VRECKLRGLT YSAPLRVKIR LVFMGEIPLM
                                QTASYQWFLG LREMFRDSIS LEFILGEPKS VEESKNRDAN YAAPLRVKLR LVFMGDFPLM
                                QVESFRKALG IQAAFREFIV LDFLLGDPPS PDECREKDLT YQAPLYARLQ LVFLGDLPLM
                                HLDSFNDFIK LQEIIDEQEK IRLGVGKPRT PMEARLRNLT YAAPIFLTMT PVHIGDIPIM
                                HIKSYNDFIG IQNIIDITPT LKTGIEKPFY PAEARLRNLN YSAHMYLEM- AVYIGELPVM
                                QLESYNDFVR LQKIVDEIYK VKFGLGKPIT PMEARIREIT YSVPIYLEMT PVYIGELPVM
                                HIDSFNVFLG LQKVIDEQFK VKLGVGNPVF PTEARLRNIT YAAELFLEMS IVNIGQLPIM
                                HIDSYNKFVG LQKIINEQIY VKLGVEHPVY PNEARLRNLS YSAPLFLEMS VAKVGQLPVM
                                HIDSYDDFVK IQGIIDEVGK VSFGVTKPIT PMEARIRNLA YSAPLYLEMI PVYIGELPVM
                                QLDSYNNFVN LQKVVDEQIW VELGVEKPIY PAEARLRNLS YAAPMILEMT LTTIGQLPVM
                                QLDSFNYFLN LQKVVNEQIW VELGVKKPLY PSEARLRNLT YAAPIQLGLT LTTIGQLPIM
                                HINSFNDFIG LQKVIDEVIY VKLGVENPTY PNDARLRNLT YASPLRLEMT IAMIGMLPIM
                                HIDSFNKFIG LQKIIDEQIY LKLGVEHPVY PNEGRLRNLS YSGPLYLEMS VAKIGQLPVM
                                HIHSYNDFVR IQEIIDTSPR VETGIEKPFY PTEARLRNLT YSAHMSLEMR LVYIGELPVM
                                HIDSYNDFVR LQKIIDEVIE IEIGIEKPYY PMEARLRNLT YAAHLFLEM- GVYIGELPVM
                                HIDSYNDFIK LQKIVDEVIK IKFGVGKPIT PMEARIRDLS YSAPLYLEMT PVYIGELPVM
                                QLDSFNEFIT MQEIVDEMDK VEFKLSKPMF PKEARLRNLT YSAPLYIDMA KVFFGKVPIM
                                QLDSFDHFIT VQKIIKNSPT ISFGFALPQF PNDCRLRNLT YQSLMQCEIT HALLGKVPMM
                                QLDSFDEFIT MQELVDENDE INFGLSRPSY PHEARLRSLT YAAPLYVDMR -IFIGMVPIM
                                QLDSFDEFIS VQRIVEDAPL LKFELSKPTM PNEARLRNLT YSAPLYVDIT -TFIGKIPIM
                                QLDSFNVFIT IQELVEGTEN IKFGLSRPTY PNDARLRNLT YSSPLYVDIH EIPLGSIPIM
                                QKSSYQWFLG LKEMFDDSIV LEFVLGEPKS VEDCKERDVT YSVPLKVKVR LVFMGDFPLM
                                HYRSFNAFLG MQEVVDEKTH VELGVVTPRY PQEARLRNIT YSAPVFMEMS ITKIGRMPIM
                                HLNSFDEFLG LQSIINEVQK IQLGLQQPRT PAEARLRNVS YSAPVMMEAS VVHIGDVPVM
                                HLDSYNSFID LQAIIDEQIY VKLGIGEPSD PAEARLRNLT YAAPLFLELT PVYIGKMPIM
                                QITSYLDFLG LEAVFREFIT LEYVLGDPKT EIECLREGIT YSVPLYVKLR LIYMGEIPMV
                                QLDSFDEFIT MQEIVDESDK ISFGLSKPMF PKSARLRNLT YSAPLYVDVS YVFIGKVPIM
                                QLDSFNEFIT MQEIVDEMEK ISFNLSKPMF PKEARLRNLT YSAPLYVDMV KNFIGKVPIM
                                QISSFNRFLN VQEIVKEHHD VIFEVNNPRF PHEARIRNLT YATEIYVDVK LTFLGKVPVM
                                QKNSYKRFLG LEAVFRSFIS LDYVLGTPKD VGECHQRGMT FAAPVKVCVR LVYFGEIPLM
                                QLDSFDEFIT MQELVDDSDE IHFGLSKPTF PHEARLRNMT YSAPLYVDVD LEFLGYVPIM
                                QLDSFDEFIT MQEIVDESDK INFGLSKPMW PKAARLRNLT YSAPLYVDVT KVYIGKVPIM
                                QLDSFDEFIT MQELVDDSSN ISFGLSKPTF PHEARLRNLT YSAPLYVDVV CEFIGMVPIM
                                QIESYNDFIR MQEIIDEHKS LKFGLDRPFW PQEARLRNLT YSSAIYIDIE QINLGRIPLM
                                QIESYNDFIR MQEIIDEHQA LKFGLDRPFW PQEARLRNLT YSSAIYIDIE QINLGRIPLM
                                QLDSFDEFIT MQEIIDESPS IKFGLSKPTT PNQARIRNLT YSAPLYVDIT KIFIGKVPIM
                                QRSSFRWFLG LIEELNSSIE LHFGLKEPKH VDEAKRRDSS YAVQMYVPTR LVFIGDLPLM
                                QIKSFNDFLK LPKIVEDFVK LVLEVGWPRY PMEARLRNAT YSAPLYLTAT LFYIGELPIM
                                HLDSYNAFIG LQEVVDEFGE VKFGVGEPEY PMDARIRNLT YSAPLYLEMI PVRIGELPIM
                                HIDSYNRFLD LLEIIKSYVK LEIVLGPPMT PLECRIRDLT YEAPIRV--R VVVLGMLPIM
                                QTVSYAAFLG LESVLREFIT LEYLLGKPRT IQECRQLRLT YGRPLRIWLR LVYLGDLPIM
                                QLQAFKEFVG LQAVFKEFII LEFLLDTPKT IEECLAQGLT YSVPLKAKLR LVYLGNLPYM
                                QLDSFNQFVT LQDIICEDTE ISFGVTKPMY PQEARLRNLT YSSGLFVDVK -VFIGRLPIM
                                QLDSFDHFIG IQDAVEKSAS VKFCLSKPTY PNDARLRNLT YWSEMFVEAE EVHLGKIPIM
                                QLFSFDEFVT MQEIVDDDTE INFGLSRPTF PQEARLRNLT YSSPLYVDMR -VFIGKIPIM
                                QLDSFDEFIT MQEIVDESEK IKFGLSKPMF PKAARLRNLT YSAPLYADII KVFIGKVPIM
                                QIKSFQQFLG LEEVFQEFIS LEYLLGVPKS PEECIRRGIT YNVTLKVKFR LVYMGTVPVM
                                QTESFDWLLG LEEIFEESIS LSFRFEPPKS VDECKDKDMT YSAPMFVTAE FVFMGDFPLM
                                HLDSFNDFLK LQQIIDEQEK IKLGYDRPGT PLEARLRNLT YAVPLYLTMI PVYIGDLPIM
                                QHASFHWFLG LIEELNSSIE LHFKLKQPKD VDESKRRDAS YSVQMYVPTR LVFIGDLPLM
                                QLDSFDEFIT MQELVDDSSE VKFGLSKPTF PHEARLRNLT YAAPLYVDVT MEFLGYVPIM
                                HLDSYNAFIG MQEVINEFGE VKFGLGEPEY PMDARIRNLT YAAPIYLEMI PVRIGELPIM
                                HLDSYNAFIG LQEVVNEFGE VKFGLGEPEY PMDARIRNLT YSAPLYLEMI PVRIGELPIM
                                HLDSFNAFLG LQEIVDEVGE IKFGVGQPTT PMIARLRNIT YAAPLYLTMT LVYIGSLPIM
                                QLKSFEWFKG LRELLEESIE VHFLFEKPRT PEICRERDMT YAAPLYFRVR LIYIDDFPMM
                                QIRAFNDFVR LPKIVEEMTK VVIEIGWPRY PMEARLRNAT YSAPIYLTMT LIYAGELPIV
                                QKSSYRRFLG LLEVLKKSIA LEFVTGEPAD PLECKAKGLT YSVPIYATAR LVFLGYIPYM
                                QLESYRAFLG LQAAFTSFIR LEYVLGEPVD IKECQQRGLT YCAPLRAKVR LVYMGEIPLM
                                HLDSFNRFIE LQQVVDSVKV VELGVDEPSY PNEARIRNLT YASKLHLDMT PIYIGDLPIM
                                HLDSFNRFIE LQEVVDSVKH VELGVEAPSY PNEARIRNLT YASKLYLDMT PIYIGDMPIM
                                HLDSYNRFIE LQHVVDSVKI VELGVEEPSY PNEARIRNLT YASKLHLDMT PIYIGDLPVM
                                QLESFNDFVK IQEIIDEHPR LKMDLNRPSW PYEARTRNLT YSSPLYVDVE QVLLGRIPMM
                                QTCSYERFLG LEEVFQSFIR LDYELGNIKN EQECKQKGLT YSVSLKARVN LIYMGDIPIM
                                QIKSYNTFLG LQSAFREFIV LDFLLHPPES PEECREKDLT YQAGLFAKLQ LVFLGDLPLM
                                QLDSFNEFMT IQELVEEVSE IEFGLNKPTF PQEARFRNLT YSASLFVDVT -IFIGKVPIM
                                QIDSFNDFVK LQEVVNENLY IKLEVGKPRY PMEARLRNLT YAAPLYLTMV LVYIGDLPIM
                                QLDSFDEFIS VQRIVEDAPL LKFELSKPTM PNEARLRNLT YSAPLYVDIT -TFIGKIPIM
                                QLDSFDEFIT IQELVWEDTE ITFGLSRPTY PQEARARNLT YSSPLYVDMK -VYIGKVPIM
                                HLDSYNNFIE MQSIVDESEK IKFGVGMPKT PIEARIRELS YAADIILEMT PIYIGKIPIM

                                LRSGYFVING SEKVLIAQEK MSHNHVYVSV AEIRSCGSRP TTMYGQTLKA TIPIRQDIPI
                                TDNGTFIVNG TERVIVSQMH RSPGVFFDSA ARVIPYGSWL DEFDKDLLYV RIDRKRKLPV
                                VKSGYFIIGG SERVLVSLED LAPNRVLVNT AKVFSQGYRA LIMEDGIIVV SVPVAGTIPL
                                TENGTFVING TERVIVSQLH RSPGVFFDSS ARIIPYGSWL DEFDKDLVYV RIDRRRKLLA
                                LRSGYFIING SEKVLIAQEK MSHNHVYVSV AEIRSCGSRP TTMY---MKT TIPIKQDVPI
                                VKSGYFIING SEKVIVAQED LAVNRIIVTT AKAVSTGLRR QIVDDGTLEA SLSLRYRIPL
                                LRSGYFIING SEKVLIAQEK MATNTVHVST AEIRSYSSRP VTLWGQKIVA TLPIKQEIPI
                                TDKGTFIING TERVVVSQLI RSPGVYFDTM AKLIPDGAWM EETRNDYLIL KFNRKRTVPI
                                LRSGYFIING SEKVLIAQEK MSTNHVYVNV GEVRSMQNRP PTMFGQYIRC TLPIRTEIPI
                                VKSGYFIVNG SERALMTLED LAPNKILLGV AKCFSQGYRA LVVENNILEV TFPLPKSIQF
                                LKSGYFIING SEKVLIAQER SAGNTVQVSV AEIRSAGSRL LQLSGPTIRS TLPVKTDIPI
                                LRSGYFVING SEKVVVAQER MSNNHVYCHV VECRSHGARP TTIYGNQIRV TLPVRVDVPV
                                LKSGYFIVNG GERVLIGQER MANNYIYVSV AEVRSQFSQG TPFSHGQLVA SLPLKADIPI
                                TDTGTFIING AERVIVSQLV RSPSVYFSNT ATVIPNGAWL EETDKDVVYV RIDRTRKLPV
                                TDKATFVING AERVVVSQLH RSPGVFFGNS ARIIPFGSWI EATDNNVMYA YIDRKKKLPV
                                TSNGTFIING TERVIVSQMH RSPGVFFDSA ARVIPYGSWL DEFDKDIVYA RIDRRRKIPV
                                ---------- ---------- ---------- ---------- ---------- ----------
                                TERGTFIING AERVIVSQIH RSPGVVFY-S ARIIPYGSWL EEIDKDYLYV KIDRKKRILI
                                TDRGTFIVNG AERVIVSQIH RSPGVVFN-V AKIIPDGTWL EELDKDIMYV RIDRKKKLPV
                                TPTGSFVING TERVIVSQLH RSPGVFFESS ARIIPYGSWL DEFDKDILYF RVDRRRKMPV
                                VKSGYFIING SERVVVSQED LALNKPIYAR AKIISMGYRT TVVEDGVIYV QIPIPTRMPF
                                VKSGYFIING SERVIVGIED LAPNRIIVSS AVILSAGRQV REVSDSPVKV YFSIYKGVPA
                                VKSGYFIIGG TERVLITLED LAPNRVMVGT AKVFSQGYRA LQVEDGTLMV SVPVSGEIPL
                                AKSGYFIING SERVIVGLED LSYNKIIVGK AKVYSSGYRA KELVDGLIVA RIPSPVDIPV
                                VKSGYFIING SERVIVGLED LSYNKIIVGK AKVYSSGYRA KELVDGSIVT KIPSPVDIPL
                                LRSGYFVING SEKVLIAQER MANNNVYVAV AEIRSAGHRP ATLYGNRIQC TLPIKTDIPI
                                TNKGTFIING TERVVVTQLV RSPGLYFSSN AKIIPSGAWL EEIDRDMVGV RVDRKRKQHV
                                IKSGYFIING SERVVVGLED LSYNKIIVGK AKVYSSGYRA KELIDGLIVV RIPSPVDIPV
                                TDKGTFIING AERVVVSQVH RSPGINFEKS FRIIPYGSWL ESFDNDLIYI HIDRRRKILA
                                TERGTFIVNG AERVVVAQLH RSPGVVFSNS AKIVPTGSWI EQTDNNQIFV YIDQKKNFLV
                                LRSGYFVING SEKVLLAQER MSGNHVFVTI AEVRSVSSGP AQLQGQTILT TLPITQDIPI
                                TERGSFIING AERVIVSQLH RSPGIAFESA FRIIPDGTWL EQFDNDLLYV YLDRRRKFLL
                                TERGTFIING AERVIVNQIV RSPGVYYKNS ASLIPNGAWL KETDNGLVWV RIDKTRKLSA
                                TFDGSFIING ADRVVISQIH RSPGVYFT-T AAIIPMGPWI EEF-GDVLEM KVN-KRKFPV
                                TQDGVFVVNG TERVIVNQLQ RSPGLFYTSS ARIIPVGSWL DEFDKDILYV RIDRRRKLPV
                                LKSGYFIING SEKVIVAQED LASNNIIVSV AKVTSVGRRS QIIEDGVFYA SFQ--HKFPA
                                LRSGYFIING SEKVLIAQEK MNNNHVYVSV AEIRSCGSRP TTMY---IKA TVPIKQDVPV
                                TPNGTFIVNG TERVIVSQMH RSPGVFFDSA CRIIPYGSWL DEFDKDLVFA RIDRRRKLPV
                                LRSGYFIING SEKVLIAQEK MATNTVYVGK TEIRSCSSRP TTLWGQRIIA ILPIKQEIPI
                                TDNGTFVING TERVIVSQLH RSPGVFFDSN ARIIPYGSWL DEFDKDNLFV RIDRRRKLPA
                                VKSGYFIING SERALVTLED LAPNKIILGV AKCFSQGYRA LVVENNILEV TFPIPKPIQF
                                VRSGYFIIGG SERVIVSLED LAPNKILVDV AKIFSQGFRA LSMEDGIINV SIPVAGTIPL
                                TENQTFVING VERVVVSQLV RSPGVYFVGL AHFLPVGVWL EMLNDETLYA RIDRRKRLNL
                                LKSGYFVING SEKVIIAQER MTSNHVFVSV AECRSAGNRP PLLQGQYIRV SMPIKQDIPV
                                IGGGEFIING AERVVVSQLH RSPGVDFVAS CRIIPEGSWI ENATKDTLGV RIDQSGKFSA
                                LRSGYFVING SEKVLLAQER RANNLVFVGV AEVGSQGNKP PTLYGASVVL TLPVRKEIPI
                                VGSGYFCVNG SERVLMTSED LAPNKILAGV AKTFSQGYRA LLCEDGLLEV SFPVSGSIDF
                                LKSGYFIING GEKVLVAQER MASNFVYVSV AEVRSQGMQA TGFAGGQIVA ALPIRTEIPI
                                LKSGYFLVNG SERVIVTQED LAPNRILIGE AKVFSVGFRA PTVEDGQLRV SFPMPRKISL
                                LRSGYFIVNG SERVLVTQED LAPNRILVAL AKVFSTGFRA PTLEDGSLRV SFPVSRKISL
                                LRSGYFIING SEKVLIAQEK MATNTVYVST GECRSCSSRP TTIWGQRIVA TLPIKQEVPI
                                VRSGYFIVDG SEKVIVTQED LALNKVLVST AKVLSTGYRV QIVEDGTLHA IFPLPGKIPL
                                TDRGTFVING TERVVVSQLV RSPGIYFEST AKIIPSGAWL EEIDRDTVGV RVDRKRKQSV
                                TDNASFIING AERVIVNQLV RSPGVYFVGV AHFLPVGAWL ELLNKKVLQV RIDRRRKMNL
                                TDVGTFVING TERVVVSQLH RSPGVIFESS ARIIPYGSWL DEFDKDCVYV RIDRRRKLPV
                                TEMGTFIING AERVIVSQLV RSPGVYFNNG STVIPNGAWL EETDKDVVHV RIDRTRKLPV
                                TPDGSFIING ADRVIVSQIH RSPGVYFT-V ASIIPLGPWI DEFDSGALLM KVN-KKKFPV
                                LKSGYFIING SERVIVTQED LATNRVLTST AKIISSGYRV PTIEDSTIHV SFPAPGRIPF
                                LKSGYFIVNG SERAVVTMEE IAPNKIILEK AIVTSIGFRA RSLEGVFLRI SFPVPGEIPL
                                LGSGYFIING TEKVLISQED LIPNRIICGV AKIFSTGFRA LSLEDGLIYA NFPVTGSVPF
                                IGCGYFVING TERVLMTLED LAPNKIMVGV AKVFSQGYRA LIVEKSILEV SFPISGRLNL
                                IKSGYFIVNG TERVVMTLED LAPNKILTGV SKVFSQGYRA LVVEKSLLEI SFPISGRINF
                                LGAGYFIVNG SEKAVVAQED LIPNRILCNI AKVFSTGFRA LTVEDGLLNV SFPMPSTIPL
                                IGSGYFIVNG TERVLMTLED LASNKIMTNV SKVFSQGYRA LVVEKNLLDV SFPVAGHLRF
                                VGSAYFIVNG TERVLMTLED LASNKIMTNV AKVFSQGYRA LVVEKNLLEV SFPVAGHLKF
                                IMSGYFVVNG SERVIMTLED LSPNKILVDV AKVFSQGYRS LIVERSILEV SFPVSGRLNF
                                VKSGYFIIGG TERVVMTLED LAPNKILVGV AKVFSQGYRA LIVEKSLLEV SFPISGRVYF
                                LKSGYFIVNG SERSIVTMEE IAPNKIILDR AIVTSIGFRA RSLEGVFLRI SFPVPGEIPL
                                LKSGYFIING SERVLVSIEE IAPNKVIIEK SVVTSVGFRS RTLEGVYLRV SFPVPGEIPL
                                LGSGYFIING SEKVLVTQED LIPNRILCNV AKVFSTGFRA LTVEDGLLYA TFPMPGNVPL
                                LRSGYFIING SEKVLIAQEK MSTNHVYVSV AECRSSGARA ASCM--VISV TIPIRTEIPL
                                LRSGYFIING SEKVLIAQEK MAGNTVYV-V TEMRSISNRP TTMMGRVIHA SLPIRQDIPV
                                LKSGYFVING SEKVLIAQER MATNTVYVNT AEIRSSGSKN APVWGQTIEA TLPIRDGIPV
                                LRSGYFIING SEKVLIAQEK MATNTVYVST GECRSCSSRP TTIWGQRIVA TLPIKQEVPI
                                LRSGYFIING GEKVIIAQER MATNHVYVSV AEIRSSGYRA PGFFGGLIHA TIPIRQDIPI
                                TENGTFIING AERVIVSQLV RSPGVYFSNS GTIIPNGAWL EEMNQNVISV RVDRTRKLPV
                                VGSGYFIVNG SERVLMTSED LAPNKILAGV AKTFSQGYRA LLCENGLLEV SFPVSGSINF
                                AKSGYFIING SERVIVGLED LSYNKIIVGK AKVYSSGYRA KELVDGLIVA RIPSPVDIPV
                                LKSGYFIING SERVIVTQED LAPNRILISV AKVFSTGFRA PLLEDGAFKL SFPVPGKIPL
                                TERGSFIING AERVVVSQLH RSPGIAFENS FRIIPDGTWL EQFDNDLLYV YLDRRRKFLI
                                LRSGYFIING SEKVLIAQEK MSTNHVYVNV AEVRSMQNRP ASMFGQYIRA TLPIRADIPI
                                LRSGYFVING SEKVLIAQER MSTNHVYVSQ AECRSQGSRG ASCV--PIRC TLPIRTDIPI
                                VRSGYFVING GEKVIIAQER MANNIVLVSV AEIRSQSNKP PQFMARTICA TIPIREPIPV
                                TENGTFIING TERVIVSQLH RSPGVFFDSN ARVIPYGSWL DDFDKDLLYV RIDRRRKLPA
                                LRSGYFVING SEKVIIAQER LSNNHVYASV IETRSQSTRP VTLYGNQIRS TLPIRTDIPV
                                LRSGYFIING SEKVLIAQEK MSTNHVYVNV AEVRSMQNRP PGMFGQYIRA TLPIRTEIPI
                                LRSGYFIING SEKVLIAQER MSNNHVYCSV CETRSHGVRP TTMYGNQIRA VIPIRQDIPV
                                LKSGYFIVNG GEKVLVAQER MANNFIYVSV AEIRSQRSQA TGFSGGQLVA TLPIRTEISV
                                LKSGYFIVNG GEKVLVAQER MAHNFIYVSV AEIRSQRSQA TAFSGGQLVA TLPIRTEISV
                                LRSGYFIING SEKVLIAQEK MSHNHVYVSV AEIRSCGSRP TTMY---IKA TIPIKQDVPI
                                TDRGTFIING AERVIVNQIV RSPGVYYKNS ASLIPNGAWL KETDNDLVWV RIDKTRKLSA
                                VKSGYFIING SERVIISQED LVADRPIYSL AKTISTGYRS TTVEDGVIYA TLSMPVKIPF
                                LKSGYFIING SERVIVSIED IAPNRTLV-I AKVFSYGYRA LTVEDGILYV GIPVPKPVKF
                                LRSGYFIING SERVVVIQEE QVVNRVLVTT AKVISFGLRY QILDDGTLHV SMTAITKIPF
                                LGGGEFIING AERVVVSQLH RSPGVDFVTS CRVIPEGSWI ENVTKDALTV RIDQSGKFAA
                                TERGTFIING AERVIVSQLH RSPGVFFSNS ARVIPLGSWL ESTDAGILWA YIDRRKKIPV
                                LRSGYFIING SEKVLIAQER SAGNIVQVSV AEIRSAGSRF ITLQARTIKA TLPIKQDIPI
                                LRSGYFIING SEKVLLAQEK MAPNTVFV-V TEIKSVSPRP PSLLGPVLHV TLPVRQDVPV
                                LRSGYFIING SEKVIIAQER SAANIVQVSV AEIRSAGSRL ISMQGQTIRA TLPIRSDIPI
                                LRSGYFIING SEKVLIAQEK MSTNHVYVNV AEVRSMQNRP ASMFGQYIRA TLPIKQEIPI
                                TDQGTFIING AERVIVSQLH RSPGISFEKS FRIIPYGSWL ESFDNDLIYV YVDRRRKVLA
                                TGKGTFIING TERVVVSQLV RSPGVYFDSG CKVIPSGAWL EEIDRDSVGV RIDRKRKQAV
                                LKSGYFIVNG TEKVIVAQED LATNRVLVSV AKITSAGYRV QVIEDSSIQV SFAVPGKIPF
                                TERGTFIING AERVIVNQIV RSPGVYYKNS ASLIPNGAWL KETDNGLVYV RIDKTRKLSA
                                LRSGYFVING SEKVIVAQER MSNNHVYASV IETRSQSTRP TTLYGNQIRS TLPIRTDIPV
                                LKSGYFIING SERVIVSIED LAPNRTLV-V AKCFSYGYRA LAVEDGLLYV SIPVPGVVKF
                                LKSGYFIING SERVIVSIED LAPNKTLV-I AKVFSYGYRA LTVEDGILYV SIPVPKPVKF
                                VKSGYFIVNG SERVIVMQED LSVNRVLVGT AKVFSVGQRS PTVEDGMIYA SFPCPSKIPV
                                TETGTFVING AERVVVSQLV RSPGAYFETM AKLIPTGAWL EETSRDVLSV KIDRKRKIPV
                                VKSGYFIING SERVVISQED LVTDRPIYTL AKVISTGYRA TTVEDGVIYV TLSIPVRIPF
                                TDRGTFIING AERVVVNQIV VSPGLYFSIG GYFLPSGAWL EILDDGVLYA GLD-GKKVNL
                                TPTGSFVING TERVIVSQLH RSPGVFFESS ARVIPYGSWL DEFDKDILFF RVDRRRKMPV
                                LRSGYFIING SERVLVTQED LAPNRILISI AKVFSTGFRA PTIETGELRV SFPVPGKIPL
                                LRSGYFIING SERVLVTQED LAPNRILISI AKVFSTGFRA PTIETGELRV SFPVPGKIPL
                                LRSGYFIING SERVLVTQED LAPNRILISV AKVFSTGFRA PTIETGELRV SFPVPGKIPL
                                LKSGYFIING GEKVLVAQER MASNFVYVSV AEVRSQGMQA TGFAGGQIVA ALPIRTEIPI
                                TERGTFIING AERVVVSQIH RSPGVIFS-S SRIIPYGSWL EEIDKELIYA KIDRKKRILG
                                TEDGSFVING ADRVIVSQIH RSPGAYFT-M ASIIPMGPWI EEFDADVLWM KVN-KKKFPF
                                LKSGYFVING SEKVLIAQER MAANHVYVAL AEIRSAGGKT ITMQNNTIRA TLPIRNDIPI
                                IKSGYFIING SERVIVSQED LAPNKPFFSV AKVISIGYKT TTVEDGIIYV TFPIATRIPF
                                LRSGYFIING SEKVLIAQEK MATNTVYVST AECRSCSSRP TSIWGQRIVA TLPIKQEVPI
                                LRSGYFVING SEKVLIAQER SAANIVQVSV AEIRSAGSRL ISMQPVTIKA ALPVRADIPI
                                LKSGYFIING TERVLVTQED LAPNRILASQ AKVFSTGFRA PTIEDGNLRV SFPVPGKIPL

                                IIVFRALGFV ADREILELIV NKMMMLRPSL EEIQAVALDY IGKRGTGATK RIKYAKEILQ
                                TTLLYALGM- DANEILAYFY NALALEEAGI TGLRDEALID IYRVMPGEPP TAETAEAMLN
                                VILMKALGLE KDQDIYRAIV DEMSIALANI EPIQRDAIEY LEKRFAGQAY REKKISQILD
                                TVVLRALGY- NNEQILNLFY -EMVLAEGGV KGLREEALVE IYKVMPGEPP TKEAAENLFN
                                VIVFRALGFV ADKDILEHIC DQMMLMRPSL EEIQEVALDY LGKRGTG-TQ RIKFAREVLQ
                                VVLLRALGLE KDMEIMLAVS DPVQEMLPSL EGAKEDALKY LGNRIPGQPV RIRRAEEFLD
                                MIVFRALGFV SDRDILEHII DIMMMLKPSL DEIQNVALNF IGVRGPGVTK RIKYAKDILQ
                                TIFLRAIKEG TDEELLALFQ DV-------- -RMLTIAQLE FFKRMPGDPA TLENARQFLE
                                IIVFRALGFV ADKDILEHIC DTMMLLRPSL EEIQLVALDY IGKRGVGVTK RIKYARDILQ
                                VTLMKALGVE TDQEIVTMVS DPIMFMLENV EEVQEEAIDY IGRRVPGQSY RIQRANQVLD
                                VVVFRALGVV SDEDILNHIC DTMLMLKPCI EEIREVALDF IAKRGSSMNR RVRYAREIMQ
                                IVVFRALGFV ADRDILEHVV DTMMRLRPSL DEIQTIALDF IGRRGTNIGK RVQYAKELLQ
                                AILFRALGCV ADRDILQRIV DKMLLMRPSL EEYQEVCLDF IGKRGVGAPA RIQYARDLLR
                                TVLLRALGFG SDQEILDLIG ---------- -NLSDKALLE IYERLPGEPP TVENAKSLLD
                                TTLLRAIGFE NDKDILEIFN LAIDIIDSGV QYLEKEAVLY IYRQLNADPA DDASAREVIN
                                TSFLMALGM- DASDILSTFY -NLKLFDVGA NGLRQDALFD IYRVMPGEPP TIDTAEAMFH
                                ---------- ---------- ---------- ---------- ---------- ----------
                                TLFLRALGFD TREKIIETFY NIVEFLQNGV NSLKESVMLA VYGALPGEPI SIDNAENDLK
                                TVFLRAIGIT TNEEILKLFY EVAELLMSGI KNLQEEACTK IYNVIPGEPA LIENVVRTCN
                                TILLKAIGL- TPEQILANFF -VLELREAGI KGLKTAARIA IYRMMPGEPP TEEAVEALFN
                                PVVMRALGLE KDQDIALAVS NDIQELLASF E-AVDEARDY IGRRILGHPI RIQRALEYLD
                                IIMLRALGLT KDQEIANLIS LKVQLLEPSF REVVEQALDY IGSRIFGYAY RLEKAEQIVD
                                IALMKALGME KDSDIYETIV DDMAIVYANI EPYTEDALLY LERNFAGQAY RIKKVESILD
                                VTLTRALGLE SDREIAAAVS VDIQELEGSF EKVAKDAIVY ISKRIPGMLF QIKRAETLLD
                                ITLIRALGLE SDKDIADSVS NEIQELEPSF EKVSRDAIVY ISKRIPGMLF QIKRAETLLD
                                VVVFRALGFV SDRDVLDHVI DQMMMLRFSL EEIQPVALDF IGKRGQGATN RIRYAKEILQ
                                TVLLKALGW- DDARILEEFG EY-------- --LQDEALLD IYRKLPGEPP TREAAQTLLD
                                VTLMKALGLE SDREIASSAS NDIQELEGSF EKVSKDAIVY ISKRIPGMLF QIKRAETLLD
                                MTFIRALGYS TDADIIEEFF AVLKILDAGV Q-LYEAALKD FYRRLPGEPA TLANARSTIM
                                TALLRAIGFA KDEDILALFD LVLDIVAAGY KKIEEEALEI VYEELSNEAP DIDAARSFLE
                                VIVFRALGFQ NDKEVMKHIC DDLMSLMPSI EEIQEVALDF IAKRGQSATH RIKYARELLQ
                                TTLLRAMGYS SDADILNLFY ELVRFEQAGL KDLEEEALKD IYKRLPGEPP TTANAKALLK
                                QVLLKAIGL- SDNEILDALR ---------- -PLEEEALLE LYRKLPGEPP TVSGGQLLLE
                                SLLLRVLGM- DDASIRALFT ---------- ---ADEALLR LFTVLPGDPP KRDKAIQYLF
                                SVLLKALGY- GDEQLLNEFY -HLELAVAGI NSLTDEALIE IYRRLPSSPP TLEVAKAFFD
                                LILMIALGLA SEAEMLYSTS KPIQYLLPSI LERIEEALDF IASKFIGRPE RILRAERLLD
                                IIVFRALGFV ADKDILEHIC DAMMLMRPSL EEIQEVALDY LGKRGMG-TQ RIKFAREVLQ
                                TTLLYSLGM- DQQDIMDAYY DTLKLLDAGI EGLRDTALMD IYRVMPGEPP TVEAASALFD
                                MIVFRALGFV ADRDILEHII DPMMMVKPSL DEVQNVALNF IGARGPGVTK RIKYAKEILQ
                                TIILRALNY- TTEQILDLFF -ELALSQSGH KGLRLSALVE IYRMMPGEPP TREAAESLFE
                                VVMMRALGVE SDQEIVEMVS DPIMFMLENV EEVQEEAIDY IGRRVPGQSY RIERATQVID
                                VILMKALGID KDVDIHEAIY DPMDLIYANI EPINEDALSY LEKRFAGQAF RDKKITQMLD
                                FLVLKTLGFQ NDIDILSLFP AYVELREHGI ENYKMPAFME IYKELPGEVF RYNAAKSYWN
                                IIVFRALGFE NDREIMSHIC DELMFLMPSI EEIHLVALDY IGKRGIAVTK RIQYAREVLQ
                                VTLLRAMMYS TTESILKEFF EQYDVASSMI KDIHEGALLK IYQRLPGNPP QLEKAKELFK
                                VIVFRALGIE SDREILEHIV DVMMALRPSL DELREAALDY IGRRALGMTN RIQHAHDILI
                                VTLVRALGLE SDEEIVHRVS DPIVFMLENL EEVTEEAIET LGKRVSGQGY QLKRANYVID
                                VILFRALGCI SDRDILLRVA DPLILMKPSL EEYQDVCLDF IGKRGVGAQK RIQYARELLR
                                ILLMRALCIE RDDMIAMAIS TPLRRVMSIL MEITEESLDY IGKRVVGQTY RINRAMQVLD
                                IVLLRALGLE KDGVIARRIA TPIQRLLPIL QEVQEQALDY IGKRVVGQTY RVNRTEQVLD
                                IIVFRALGFV SDRDILEHII DPMMMVKPSL DEIQNVALNF IGSRGPGVTK RIKYAKEVLQ
                                VVLIRALGIE SDKDITSLVS DPVQELLPSI E--VDDALDF IGARIIGMPK RIERAKQVLD
                                TVLMKALGW- SESQIREEFA DY-------- --LVEDALLD IYRKLPGEPP TQEAARNLLD
                                FLLLKTLGYE DDLELLDLFV HDPMIAMSTL K--SEDAYIE IFRKLPGEIP RINAAKNYLH
                                SILLRALGY- ETEDILGEFF -ELDMITSGI HGVQLEALVE IYRMMPGEPP TKEAAEALFK
                                TVLLRALGFG SDQEIIDLIG ---------- -NLAEKALLE IYERLPGEPP TVDNARSLLV
                                VLLLRVLGH- DEVSLKRELA --INVLDEGV F--PQEALLR LFTVLPGDPP KRDKAVSYLY
                                AILMRALGVE TDEDITLAVS DPIQELLPSL E--KEDALDF IGNRVIGQKM RIQKAEQILD
                                VILLRALGLA TGQEIITAIS DPFQIIADDI QQDDKEAIKY IGNRVKGMTY RIKRAEDVIN
                                VILMRALGAE TDREIIEAVN E-FVEILLNI QEIQEEALDF IGKKIPNQTK RIARAKSVLC
                                VMLMRALGLE TDQDIVNAVS DPIQFMLENL DEAVETAMEK IGKRVAGQAY QMKRAHYVID
                                ITLMRALGVE TDEDVAKIVS DPIMFMFENL EEVIEDAIEK IGGRVSGQAY QMKRANYVID
                                VILMRALGAE SDREIMELIS EPVVQLVANL QEITEDALEH IGKRVPGQPY KLKRAETILC
                                ADLMRALGLE SDEEIVSAVS SEVLYMMQNL EECVEEGVMY VGKKLPNQTY QRKRAEFVLD
                                VDLMRALGMT NDQEVVNAVS DEILFMMQNL EECVEGGVMY VGKKLPNQTY QKKRAEFVLD
                                VTLARALGLE TDMEIVQAVS NPIIFMLENL EEVKEEALEK IGGRVAGQAY QKKRAAYVLD
                                ITLMRALGIV TDEDIVNAVS DPIIFMLENL EEVQEEAIEK IGARVAGQAY QIKRANYVID
                                VILLRALGLA TDQEIITSIS DFYQIAADDI QKKDEEAIKY IGNRVKGMTY RIKRAEDVID
                                VVLLRALGLA TDEEIITNIS DFYQIVADDL QKNSEEALRY IGNRVGGMAY RISRAEDVID
                                MILMKALGAE SDRDIIEMIS DPIVQLVANL QEVREDALEY IGKRVPGQPY RLKRAETVLC
                                FVVFRALGFV ADKDILEHLV DHMMLLRNSI EEIQDVALDF IGKRGVGVTK RIQYAREILQ
                                VVLFRALGFE DDRSILEHII DMMMLLKPSL DEVREVALDL IGRRSVGMSM RVRFARDILQ
                                VVVFRALGLV ADRDVLEHIC DYMLMLKPCI EQIKEVALDY IGKRGVGATK RTKYATEILQ
                                IIVFRALGFV SDRDILEHII DPMMMVKPSL DEIQNVALNF IGSRGPGVTK RIKYAKEVLQ
                                VILFRALSCQ ADKEIIKHII DGMMLLRPSL EEVNTVALDY IGKRGLGASK RMNHAEEILQ
                                TVLIRALGYG TDDDIFHLFG ---------- -DLYEAGILE IYKRLPGEPL NVENAKSLFE
                                VTLVRALGLE SDEEIVHKVS DPVVYMLENL EEVEEGAIEA LGKRVSGQGY QLKRANYVID
                                VTLMRALGLE SDREIAAAVS VDLQELEASF EKVAKDAIVY ISKRIPGMLF QIKRAETLLD
                                AIMLRALGLI TDKQIMDAIS DPIRELIPTL ED-VNNVLDY IGKRVIGQTY RLKKAEQVID
                                TTLLRAIGYS SDIDLLNLFY EIVRFEKHDI TELEEEALKE IYKRLPGEPP TTANAKALLK
                                IIVFRALGFV ADKDILEHIC DTMMLLRPSL EEIQQVALDY IGKRGVGVTK RIKYAKEILQ
                                FVVFRALGFV ADKDILEHIV DNMMMLRPSI EEIQEVALDF IGKRGVGVSK RIKYAKEILQ
                                AILMRALGCV SDKQIINKIC DSMCSLKPSL EQVEEDALDF ISKRGAQYST RIQYAQKILE
                                TVLLKALGY- SAEELLNYYY QVLELRTRGI VGLPEDARIE IYRRLPGDPP TIKSANALFE
                                VIIFRALGYV ADRDIIEHVV DGMMLFRPSL EEIQDVALDF IGRRGRDVTD RMRYAQAILQ
                                IVVFRALGFV ADKDILEHIC DTMMLLRPSL EEIQQVALDY IGKRGVGVTK RIKYAKEILQ
                                VIIFRALGFV ADREILEHIC DALMRFKSSL EEIQEVALDF IGRRGINVSD RIRYAQDILQ
                                GILFRALGCT SDRDILQRIV DKMIALRETL EEYQDVCLDF IGKRGVGASK RILYAKELLR
                                GILFRALGCT SDRDILQRIV DKMITLRETL EEYQDICLDF IGKRGVGASK RILYAKELLR
                                VVVFRALGFV ADKDILEHIC DQMMLMRPSL EEIQEIALDY LGKRGVG-TQ RIKFAREVLQ
                                QVLLKAIGL- ADNEIIDALR ---------- -PLEEDALLE LYRKLPGEPP TMSGGKQLLN
                                PIYMKALGLE TDEDVVKAVS DPIQELLPSL I-AREDALDY IGGKVVGQPV RIERALQLLD
                                VYVMRALGLE RDKDIVDAVG DPVQILFDNL EDIQQEALEY IGKLVPGQAY RLKRAEYVID
                                VILLRALGLE RDRDIVLAIS DPIQMLYPSL E--QKEALEF IGARFIGKPQ RIRVAEHALD
                                TMLLRAMKYS TDADLLSAFY ETSEICNAGV TVLHEEALLR IYQRLPGNPP QLEKARTLFQ
                                TTLLRALGYS SDEDIIQLFE LAYDLKEAGI TKLEAEALEY IYFQLGTETP DLETARALLD
                                VIIFRALGII PDGEILEHIC DWMLMLKPCV EDIRETALDF IGRRGLGIKK RIQYAKDILQ
                                VVVFRALGFE DDRSILEHII DMMMMLKPSL DEIRDVALDW IGKRAPAISR RIHYAKDILQ
                                VIVFRALGVV PDRDILEHIC DFMLMMKPCI EEIKDIALDY IGKRGTGVTK RLRYAHDILQ
                                IVVFRALGFV ADKDILEHIC DTMMLLRPSL EEIQQVALDY IGKRGVGVTK RIKYAKDILQ
                                TSFIRTLGYS SDSDIIEEFF NTLKMLDAGI TTLYESALKD FYRKIPGEPA TLSNARSTIM
                                TVLLKALGW- TNDQILERFG QY-------- --LQDDALLD IYRKLPGEPP TKESAQTLLE
                                VIMMRALGFT TDKDIVYAVS DPIQELLPSL E--VEDALDF IGNRIIGQKN RIQRAEQIID
                                QVLLKAIGL- SDNEILDSLS ---------- -PLEEEALVE LYKKLPGEPP TVSGGQQLLE
                                VIIFRALGYV ADRDIIEHVV DGMMLFRPSL EEIQEVALDF IGRRGRDVTD RIRYAAGILQ
                                VYVMRALGLE SDKEIVDAIS DPIQVLFDNL EDIQEEALDY IGKKAPGQPY RLRRAESIID
                                VYVMRALGLL SDKEIVEAVS DPIQILFDNL EDIQEEALDL IGRLSPGQPY RLKRAEHIID
                                VVLMRALGLK TDQEIAYAIG DPIQEFLPVL M-APEEALDY IGSRVPGQPV RIERAQAVLD
                                TVLLRAVGYG RDEELFELFA DV-------- -HIREEAQME IYKTLPGDPP TRENAAALIE
                                TVYMRAMGLE SDQDIVLAVS DPIQELLPSL L-ARDDALDF IGGKIVGQPI RIERALQILD
                                FLFLKTIGYE KDEDILSLYP TY--LMIDDI NHFEKTVVLE IFRRLPEELP RINAAKRYLH
                                TILLKALGY- TPESILDAFF -NLKLAAAGI DGLEYAAKVA IYRMMPGEPP TEDAVNALFV
                                AILLKALGIE SDRDIVDVIS DDIRELIVTI EGERSNALDF IGKRVVGQTY RLARAEKVLD
                                AILLKALGLE SDREIVDVIS DDIRELIVTI EESRDNALDF IGKRVVGQTY RLARAEKVLD
                                AILLKALGLE SDRDIVDVIS DDIRELIVTI EGERNNALDF IGKRVVGQTY RLARAEKVLD
                                VILFRALGCI SDRDILLRVA DPLILMKPSL EEYQDVCLDF IGKRGVGAQK RIQYARELLR
                                TIFLRALGYG SREEIIRAFY RVVDLLANGV GSFKSDAISA VYQVLPGESI TVEAADKDLS
                                TLLLRVLGF- GDAEIRGLFS ---------- -EFVEEALLR LFTVLPGDPP KVDKAISYLY
                                VIVFRALGIV PDREVLQHIC DTMLMLKPCI EEIRDVALDF IGRRGTGLSK RTVYAQEILQ
                                PIIMRALGLE TDEDIVLAVS DPIQELLPSL Q-AIDDALDF IGSKVIGQPV RIERAKQVLD
                                IIVFRALGFV SDRDILEHII DPMMMVKPSL DEIQNVALNF IGSRGPGVTK RIKYAKEVLQ
                                VVVFRALGVV PDGDILEHIC DWMLMLKPCI EEIREVALDY IGRRGVGVNR RVRYARDILQ
                                AILLRALGLH SDREIFESIS NEIQELIPVI DD-QQNALDY IGKRVIGQTY RIRRALQVLD

                                KEMLPHVGTK KAYFGYIIHR LLLAAQGKLD DRDHYGNKRL DLAGPLLGTL FRQLFKKLNK
                                GLFLSAVGNM RLDILRTIKT LCDLKDGRID DIDNLGNRRV RSVGELMENQ YRIGLLRMER
                                SSLLPHLGIK KAYLGRMARR VLELHLGLED DKDHLANKRL KLSGDLLEEL FRMAFEALMK
                                NLFLSPVGNR RLGIIDVLRT LVEIRNGKVD DIDHLGNRRV RSVGEMTENQ FRVGLVRVER
                                KEMLPHVSTK KAYFGYIVHR LLLAALERLD DRDHFANKRL DLAGPLLGTL FRQLFKKVNK
                                TQLLPHLGIK KAYLAEMANR VLQLYLGKED DKDFLGNKRL RLAGDLIAEL FRESLEALAN
                                KELLPHVGTR KAYLGYMVHR LLQAALGRLD DRDHYGNKRL DLAGPLLAFL FRGLFRNLTK
                                EQLLERVGNQ KLDILNLIRR MILINNERKD DIDHLGNRRV KTVGELIQNK LRIGLRRMER
                                KEMLPHVGTK KAYFGYIIHR LLLCALGRED DRDHYGNKRL DLAGPLLGGL FRMLFRKLTR
                                QYFLPHLGRA KAFLARMAEA VFELALGLED DKDHYANKRL KLAGDLMEEI FRVAFLRLVK
                                KELLPHISTR KAFLGYMVHR LLQCALGRVD DRDHFGKKRL DLAGPLLANL FRVLFTRVTR
                                KEVLPHVGTK KAFVGYIVHK LLMCSLERED DRDHYGKKRL DLAGPLLGGL FRMLFRKLTK
                                QHLLPHVGGK KCYLGYMVHR ILLSRLGRED DRDHFGKKRL DLAGALMASS FGTLFRKMVK
                                SRFLANVGNK KLHIISSISY FFNLLHGVTD DIDHLGNRRL RSVGELLQNQ FRIGLSRMER
                                NLFLGDVGNK KLNIIEIIKY LIELINSKVD DIDHLSNRRV RTVGEQLSNQ FAVGLARMSR
                                SLFLSAVGNL RMGIIGVVKM LVELRDGRID DIDNLGNRRV RSVGELMENQ YRVGLLRMER
                                ---------- -------IHR LLLAALDRTD DRDHFGKKRL DLAGPLLGGL FRMLFRKLTK
                                TIFLGRVGSK KFGIVNTISH LLRIYEGHLD DIDHLGNRRV RSVGELLTNI YKGAMSRVEK
                                DLVLGDVGNK RLNIIETIRF LIKVFINELD DIDHLGNRRV RSVGELLSIQ IKAGFTRMER
                                RLFLSKVGNR RVGILATIKI LVELRNGKVD DIDHLGNRRV RCVGELAENQ FRAGLVRVER
                                KYFLPHLGLS KAILGQAVAG VIELYKGWPD DKDHMSNKRV RLVGDLLAQL FRSIFAQFVQ
                                TMFMLHLGMK KAVLCEMIGR VLETSLGLPD DRDHYANKRL KLESALLTEL YRMAFVKLLR
                                RSLLPHLGMK KAILGRIAKS VLELSLGKED DKDHYANKRL KLSGDLMEDL FRTSFSSLMK
                                WGLLPHLGKE KAQLGEAACK LLELKLGWPD DKDHYGNKVI KFAGQMLADL FRTAFRNLVR
                                WGLLPHIGHE KALLGEAASK LIELKLGWAD DKDHYGNKVI KFAGQMLADL FRTAFRNLIR
                                KELLPHVGTK KAYFGYIVHR LLQAALGRLD DRDHYGNKRC DLAGALVGGL FRLLFRKLIK
                                NLYLAKVGDK KLGIVNAIKF LVKLHAGEED DIDHFGNRRL RSVGELIQNQ VRTGLARMER
                                WSLLPHLGKE KAQLGEATCK LLELKLVWAD DKDHYGNKVI KFAGQMLADL FRTAFRNLVR
                                RLFLGRVGNK KLGVIGALKY LIRLRMGDID DIDHLANRRV RSVGELIQNH CRSGLARMEK
                                RTFLGDVGQK KLHIIAVINY LIKLVNGMVD DVDHLANRRV RSVGEQLAAQ FVIGLARMGK
                                LEFLPHISLK KGYLGYMVNK MLHVALGRPD DRDHYGNKRL DLAGPLMAGL FRQQLRKLMK
                                RLFLGRVGNQ KLKVVEATKY LTRLKRGDLD DIDHLGSRRV RTVGELLANQ CRTGLARTER
                                SRFLGRVGNK KLRILSAIDY LINLEFDITD DIDHLGNRRV RSVGELLQNQ VRVGLNRLER
                                GLLLGEPGNT KLGLVDTIRY LMALQQGLED DIDHLGNRRV RTVGELLADQ LRVGMGRMAR
                                NLFLSEVGNT KLGIIKSVKY LVRIKDELGD DIDHLGNRRV RTVGELCENQ FRMGLVRMER
                                ERLLPHIGLK KAVIGQMISR IIELQLGYPD DKDHYRNKRL KLAGDMLAVL LRAAMMGFAR
                                KEMLPHVSTK KAFFGYITHR LLLASLERLD DRDHFANKRL DLAGPLLGTL FRQLFKKLTK
                                TLFLSAVGNM RLAIVSCIKA LVDLRDGRID DIDHLGNRRV RSVGELMENQ YRVGLLRMER
                                KEMLPHVGTK KAYLGYMVHR LLLASLGRLD DRDHYGNKRL DLAGPLLAFL FRGLFKNLMK
                                NLFLSAVGNR SLLIIDVMKK LIDIRNGKVD DIDHLGNRRI RSVGEMAENQ FRVGLVRVER
                                HYFLPHIGRA KAFLARMAEA VFELYLGYED DKDHYANKRL KLAGDLMEEI FRVAFLRLIK
                                RALLPHLGLK KAILGRMARS LLELNLGMVD DKDHYANKRI KLSGDLLDEL FRNAFQSVMK
                                NLYLSEVGNK KLTIILVIRM LLETEKHPLD TKDHLSNKRV KTVGELIGSE FERAFSKSIH
                                KEFLPHIGLK KGYLGYVINR LLSTALGRVD DRDHYGNKRL DLAGPLLGEM FRHHLRRVLK
                                EKFLGRVGNR KFNFVNSVKY LLDLRAGKVD DIDHLGNRRL RTIDELAADE LRKGFLKLRR
                                RELLPHIGTK KQYLGYVCNR LLACSLGRPD DRDHYGNKRV DMAGPLLAGL FKGCFKRLVK
                                RYLLPHLHIN KAFLCRMAEA CFELALGRSD DKDHYANKRL KVSGDLMTDL FRTALNKLAR
                                KEVLPHVGNK KAFIGYMVHR LLLADLGRQD DRDHFGKKRL DMAGPLIAAS FGTLYRKMIK
                                KYLLPHLGLK KAFLARMAQR LLELEAGIED DKDHYANKRL KLAGDLILML YRVAFHALCR
                                RYLLPHLGIK KAYLCLMAQR VLELEVGDPD DKDHYASKRL NLAGDLLLLL FRNAFRSLTR
                                KEMLPHVGTK KAYLGYMVHR LLLAALGRLD DRDHYGNKRL DLAGPLLAFL FRGMFKNLLK
                                NNLLPHLGIK KAILAHMARK LLEVYLEKPD DKDHYANRRL KLAGDMLAAL FRTHLRGLLN
                                NLYLAKVGNK KLGIVRTIKY LVKLHAGEVD DIDHFGNRRL RSVGELIQNQ VRTGLSRMER
                                NLYFSEVGNS RLRIVLAARH LAQLESHPLD TKDHLGNKRV RTVGELMQNE FEKAFVKIHK
                                NLFLSAVGNR RVGIMAVIKT LIDIRNGIVD DIDHLGNRRV RSVGEMTENQ FRVGLVRVER
                                SRFLASVGNK KLHIISSISY FFNLLHGVTD DIDHLGNRRL RSVGELLQNQ FRIGLSRMER
                                SLLLGEAGQH KLGLLATLKY LLGLQAGLPD DIDHLGNRRI RTVGELLADQ FRVGLGRMAR
                                KYFLPHIGVA KAYLAFAVSK LIELYLGRPD DKDHYANKRL KLAGDLFASL FRVAFKAFVK
                                RYLLPHMGEA KATLAEMTEM LLQVIDEQPH DKDHYTNKRL RVSGDLMEDL FRVAFTSLTR
                                NYLLPHLGYK KIKLGIMARN VLELHFGYED DKDHLAFKRV KLAGDLLEDL FRDAFSALVK
                                RYLLPHLNIN KSYLGRMAEA CCELALRRPD DKDHYSNKRL KLAGDLMEDL FRVSFNRLTR
                                RYLLPHLGIP KAHLGRMAES CFELALKRDD DKDHYSNKRL KLTGDLMEDL FRVAFNRLAR
                                NYLLPHMGGA KCKLGRMAKN SIELYLGSED DKDHYANKRL KLAGDLMEDL FRHSFNQLIK
                                SYLLPHLGIA KAELGRMAEA CFDLALNKID DKDHYSNKRL KLAGDLMEDL FRISLNRLTR
                                NYLLPHLGLA KAHLGRMAEA CFDLVLNKID DKDHYSNKRL KLAGDLMEDL FRISLNRLTR
                                RYLLPHIGYA KGLLARMAEA CFELALGKED DKDHYANKRL KLSGDLMEDL FRVAFSRLTR
                                RYLFPHLGVS KAHLARMAES CFELALKKED DKDHYANKRL KLAGDLMEDL FRVSFNRLAR
                                RYLLPHIGLE KATLAEMTEM LLQVISGEPH DKDHYTNKRL RVSGDLMEDL LRVAFTSLSR
                                NYLLPHIGIK KAILCEMAEM TLQVVFGEPH DKDHYANKRL KTSGDLMEDL FRVAFTGLIR
                                NYLLPHVGIK KCWLGKMAKT AIELYLGLED DKDHYANKRL KLAGELMEDL FRYAFSQLVK
                                KELLPHVGTK KAYLGYIVNR LLLCALGRED DRDHFGNKRM DLSGPLIAML FRQLFRKVTK
                                KEMLPHIGQA KAFLGYMVHR TLQAALRRLD DRDHYGNKRL DLAGSLVAYL FRTLFKQLTK
                                KEFLPHVGTR KAYFGYMIHR LLLAALARVD DRDHYGKKRM DLAGPLLGGL FKMLFTKLTK
                                KEMLPHVGTK KAYLGYMVHR LLLAALGRLD DRDHYGNKRL DLAGPLLAFL FRGMFKNLLK
                                KEMLPHVGDR KAYIGYMVHR LLLGALGRLD DRDHYGNKRL ELAGGLLQGL FLQLFKKVVK
                                SLFLAKVGNQ KLEIVASIGY MLNLLDGLVD DIDHLGNRRL RCVGELLQNQ FRIGLSRMER
                                RYLLPHLHIN KAHLCRMAEA CFELALGRSD DKDHYANKRL KVSGDLMKDL FRTALNKLAR
                                WGLLPHLGKE KAQLGEAACK LLELKLDWPD DKDHYGNKVI KFAGQMLADL FRTAFRNLVR
                                KYLLPHLGLN KAYLCQMALR IIELVLGRED DKDHYSNKRL KLAGELLASL FRNAFLNLVR
                                RLFLGRVGNQ KLGVVAATKY LVRLKKGEVD DIDHLGSRRV RTVGELLANQ CRVGLSRTER
                                KEMLPHVGTK KAYFGYIIHR LLMCALGRED DRDHYGNKRL DLAGPLLGGL FRMLFRKLTR
                                KELLPHVGTK KAYLGYMIHR LLLCSLGRED DRDHYGNKRL DLGGPLLAQL FRQLFRKLTK
                                TEFLPHVSYK KSYVGYMVNR LIQASLGRED DRDYYGKKRM DMAGSLLSGL FRQLFRQTTD
                                SLFLSVVGNY KLGILEVVRY LIGLRDGRID DIDHLGNRRV RAVGELLENQ YRVGLVRMER
                                KEVLPHVGTK KGFIGYAVHK LLMCRLGRED DRDHFGKKRL DLAGPLLGGL FRVLFRKLTK
                                KEMLPHVGTK KAYFGYIIHR LLLCAIG-ED DRDHYGNKRL DLAGPLLGGL FRMLFRKLTK
                                KEMLPHVGTK KAYLGYVVHK LLMCSLGRED DRDHYGNKRL DLAGPLLGGL FRILFKKLTK
                                KEVLPHMGSK KSYIGYMINR LLLAELGRED DRDHFGKKRL DIAGPLMASS FSTYFRKMAK
                                KEVLPHMGSK KSYIGYMINR LLLAELGRED DRDHFGKKRL DIAGPLMASS FSTYFRKMAK
                                KEMLPHVSTK KAYFGYIVHR LLLAALERLD DRDHFANKRL DLAGPLLGTL FRQLFKKLTK
                                FRFLGRVGNK KLRILSAINY LINLEFDVTD DIDHLGNRRV RSVGELLQNQ VRVGLNRLER
                                RYFLPHLGLK KALLGQIVKG LVELHLGRPD DKDHVGNKRV RLVGDLMTQL FRTVLKQFLQ
                                NNLLPHIGIR KAYLGMMALK VIELSLGKED DKDHYANKRL RLAGDLLKDL FRVAFSQLVK
                                NFLLPHLGLR KALLADMARK LLELAAGRPD DKDHYANKRL LLAGDLIAIV FRTAMRSLYQ
                                EKFLGKVGNR KLGMIAAIRY LIDLFDADID DIDHLGNRRL RTIDELASEE LRKGFLKLRR
                                RLFLGAVGNK RLRIVAIVRE LVLLQNGRVD DIDHLGNRRV RTVAEQLAAQ FSVGLARMAR
                                KEFLPHITSR KAFLGYMINR LLLCALDRQD DRDHFGKKRL DLAGPLLAQL FKTLFKKLTK
                                KELLPHIGTK KAFLGYMVHR TLQAALRRLD DRDHYGNKRL DMSGPLTGFL FRTLFRNVTK
                                KELLPHITTR KAFLGYMIHR MLLCALERPD DRDHFGKKRL DLAGPLLASL FRMLFRKMTR
                                KEMLPHVGTK KAYFGYIIHR LLLCALGRED DRDHYGNKRL DLAGPLLGSL FRQLFRKLTK
                                RLFLGKVGNR KLGIVDALKY LIRLKAGDID DIDHLANRRV RSVGELVQNQ CRIGLARMEK
                                NLYLAKVGNK KLGIVATIEY IVKLHAGETD DIDHFGNRRL RTVGELIQNQ VRLGLARMER
                                KYFLPHIGKK KGYLAAAVNK LLELYLGRPD DKDHYANKRV RLAGDLFTSL FRVAFKAFVK
                                SRFLGRVGNK KLRILAAINY LINLEFDVTD DIDHLGNRRV RSVGELLQNQ IRVGLNRLER
                                KEVLPHVGTK KGFLGYAVHK LLMCKLGRED DRDHFGKKRL DLAGPLLGGL FRVLFRKLTK
                                NNLLPHMGIK KAYLGMMALK VLELSLGLED DKDHYANKRL RLAGDLLRDL FRVAFGQLVK
                                NNLLPHMGRA KAYLGMMALK VLELSLGLED DKDHYANKRL KLAGDLLKDL FRIAFGQLVK
                                ENLLPHIGIS KAFVGQMVSR LLELKLGMPD DKDHLANKRI RQAGELIAQV FRSAFRQLVK
                                RLFLGKVGNK RLGLAALVRT MILVNRGLPD DIDHLGNRRV RTVGELIQMH LRTGLQRLER
                                KYFLPNLNIK KALLGQVAKG LIEMQLGRPD DKDHVANKRV RLVNDLLAQL FRTVMKQFLQ
                                DLFLSEVGNE RLRIVLASRI LFDYFERRFD TKDHLGNKRV RTVGELVQRE FERLFARAQK
                                NLFLSAVGNR RIGIVAVIKI LVELRNGRID DIDHLGNRRV RSVGELAENQ FRAGLVRVER
                                RYLLPHIGLH KAYLGQMVER LLELVLTKPD DKDHYANKRL KLSGDLLMSL FRVALYSLTR
                                RYLLPHIGLQ KAYLGQMVER LLELVLSKAD DKDHYANKRL KLSGDLLMSL FRVALYSLTR
                                RYLLPHIGLQ KAYLGQMVER LLELVLSKPD DKDHYANKRL KLSGDLLMSL FRVALYSLTR
                                KEVLPHVGNK KAFIGYMVHR LLLADLGRQD DRDHFGKKRL DMAGPLIAAS FGTLYRKMIK
                                SMFLGKVGNK KFDIIATMKF LIKVYVGDFD DIDHLGNRRV RSVGELMANS MKTAFSRMER
                                SLLLGEAGNS KLGLVPTIQY LVKLQAGEED DIDHLGNRRI RTVGELVADQ IRVGLGRMAR
                                KEMLPHISTK KAYFGYMIHR LLLAALDRID DRDHFGKKRI DLGGPLMANL FRMLFRKVTR
                                RYFLPHLGVK KALVGQMVKG VIEMYLGRPD DKDHIANKRV RLVGDLLAQL FRAVFKQVLQ
                                KEMLPHVGTK KAYLGYMVHR LLLAALGRLD DRDHYGNKRL DLAGPLLAFL FRGMFKNLLK
                                KELLPHITTR KAYLGYMVHR MLLVALGRPD DRDHFGKKRL DLAGPLMAGI FRMLFKKLTK
                                RYLLPHVGIK KAYLGQMAQK VMELALDMPD DKDHYANKRL KLAGELFTSL FRVAFLNLVK

                                DVRGYLQGNM AVKSKTITNG LKYSLATGNW SQVLNRLTFA STLSHLRRLN TPIGREGKLA
                                AIRERMGIMD LINAKPAAAA VREFFGSSQL SQFMDQTNPL SEVTHKRRLS AGLTRERAGF
                                DLKYQLEKRV SIRQDVLTQK IMHAMSTGNW SQLLDRTSHM STLSHLRRVI SPLTRSQPHF
                                AVKERLSTSD LINAKPVAAA IKEFFGSSQL SQFMDQNNPL SEITHKRRVS AGLTRERAGF
                                DVRMYVQGFS AIKTKTITSG LKYSLATGNW AQVLNRLTFA STLSHLRRLN TPIGREGKLA
                                TMAQKLERRF LVRPTIISDR LKGAIATGNW SQQLDRTNWI SLLSHLRRVI SPLSRGQAHF
                                EVRLYAQGNL AIKTKTITDG LRYSLATGNW SQVLNRLTFA STLSHLRRLN SPIGRDGKLA
                                VIKERMSQTS LVNIRPVVAA LREFFGSSQL SQFMDQTNPL AELRHKRTLS AGLRRERAGF
                                DVRSYVQGNF AIKAKTITSG LKYSLATGNW SQVLNRLTYA STLSHLRRLN SPIGREGKLA
                                DVKYQLEGKT AVRSDVLTDR IMHPMATGNW SQLIDRHNYI SVISHLRRVI SPLSRSQPHF
                                DLQRYVQNYI GIKASTLTGG LKYALATGNW SQVLSRYTYA STLSHLRRTN TPIGRDGKIA
                                DVLAYLQGNS AIKSRVVTDG LRYSLATGNW SQVLNRLTYA STLSHLRRLN TPLGREGKQA
                                DTKRILQGDG AVRSATITQG LQYQLLTGNW SQVLNRLTFA SYLSHLRRLN TPLGREGKVA
                                VVRERMSTTQ LINIRPVIAS IKEFFGSSQL SQFMDQTNPL AELTHKRRLS AGLTRERAGM
                                TIRERMNNTD LINAKTISSV INSFFGTNAL SQFMDQTNPL AEITHKRRMF AGLSRERAGF
                                AIKERMSIMD LINAKPAAAA VREFFGSSQL SQFMDQTNPL SEITHKRRLS AGLTRERAGF
                                DVSRYLQGNL AVKSSTITNG LKYSLATGNW SQVLNRYTFA STLSHLRRLN TPIGRDGKLA
                                IAKDRMSVKE LISVKPIVSA VKEFFATSQL SQFMDQVNPL AELTHKRRLN AGLSRDRAGF
                                IAKERMQMTS LVSIKLIQAV IKEFFGTNQL SQFMDQNNPL SEITHKRRLN AGLTRDRAGF
                                AVKERLGSMD LINSKPISSA IREFFGSSQL SQFMDQTNPL SEITHKRRVS AGLTRERAGF
                                DLRNQLEGET IVRADIISDR LKHALSTGNW TQMLDRTNYV STISHLRRVV SSLSRTQPHF
                                DLRYQLERST YVRHGIVSEF VKHAMATGNW TQLLNRTNYL ATLSHLRRVQ SPLSRGQPHF
                                DLKYQLEKSS SIRPDLFTHK LLHALATGNW SQLLDRTSNM SAMSHLRRIT SSLTRSQPHF
                                DMKYQLERAA AIRPGIITDK LNNAIATGNW TQLLDRTNYL STISHLRRIQ SPLSRTQPNF
                                DMKYQLERAA AVRPGIVSDK LNNAIATGNW TQLLDRTNYM STISHLRRIQ SPLSRSQPNF
                                DVKASLQRNA AFKAKIISDG LRYSLATGNW SQVLNRLTYA STLSHLRRLN SPIGREGKLA
                                VVRERMTVTT LINIRPVVAS IKEFFGTSQL SQFMDQTNPL SGLTHKRRLN AGLSRERAGF
                                DMKYQLERAA AIRPGIVTDK LNNAIATGNW TQLLDRTNYL STISHLRRVQ SPLSRTQPNF
                                IVRERMNSTK IISAKGLVSV LKDFFSRSQL SQFMDQTNPV AELTHKRRLS AGLNRERAGF
                                NVREKLNTAD LINARTVSSV VSSFFATSQL SQFMDQTNPL AEMTNKRRVS AGLTRERAGF
                                DVRANAKGDS IVKSAIITNG LKYALATGNW SQVLNRLTFA SSLSHLRRLN SPIGREGKLA
                                LVKERMTVTK LINPKALSTV IRDFFARSQL SQFMDQINPL AELTHKRRLS AGLNRERAGF
                                IIRERMTATS LVNPKPLVAA IKEFFGSSQL SQFMDQTNPL AELTHKRRLS AGLTRERAGF
                                GVRERMLPTK LVNNRPIVAA MREFFGRSQL SQFKDQTNPL SDLRHKRRIS AGLTRERAGF
                                AIKERMTIMD LVNPKPVTSA IKEFFGTSQL SQFMDQTNPL SEVTHKRRLS AGLSRERAGF
                                EIKEGIETDM VFKPSIITDR IQHAMATGNW SQLLDRTNML STLSHLRRVV SPLARGQPHF
                                DVRLYLQDIS AVKSKTITSG LKYSLATGNW AQVLNRLTFA STLSHLRRLN TPIGREGKLA
                                AIKERMSIMD LINAKPAAAA VREFFGSSQL SQFMDQTNPL SEVTHKRRLS AGLTRERAGF
                                EVRMYTQGNL AIKTNIITDG LRYSLATGNW SQVLNRLTFA STLSHLRRVN SPIGRDGKLA
                                AVKERLSLMD MINAKPISAA VKEFFGSSQL SQFMDQNNPL SEITHKRRIS AGLTRERAGF
                                DVKYQLEGRT AVRSDVLTDR LMHPMATGNW SQLIDRHNYM SLLSHLRRVV SPLSRSQPHF
                                DLKYQLEKRP AVRQDLLTQK VLHSMATGNW SQLLDRTSNM STLSHLRRII SPLTRSQPHF
                                QIQEKLASSS LINLRNVIAS LNSFFATNPL SQFMDQVNPI AELTHKRRLT AGLKRERARF
                                ETRSILQGNG AVKSRTITNG LKNALATGNW SQVLNRLTYA STLSHLRRLN SPIGREGKLA
                                TVQERMAQNT LINPKSVSAA IEYFFGRSEL SQVVDQTNPL AQLTHERRLS AGLNRKRAGF
                                EFRKSLQGNT AFKQDFITKG IKYCMATGNW SQVLSRLTFA AALSHLRRAN TPIGKEGKIA
                                DVKYQLENST VVRSDVLTER LEHPIATGNW SQLVDRTDFM GVLSHLRRLR SPLSRSQPHF
                                DVRRILQGDG AIRSASITQG LQYQIATGNW AQVLNRLTFA SALSHLRRLN TPLGREGKMA
                                DIKYQLEGNT AVRADLITER LRHALATGNW SQLLDRTNYM SALSHLRRVV SPLSRSQPHF
                                DIKYQLE-FT AVRADVITER LRHALATGNW SQLLDRTNYM STLSHLRRVV SPLSRSQPHF
                                EVRIYAQGNL AIKTRIISDG LKYSLATGNW SQVLNRLTFA STLSHLRRLN SPIGRDGKLA
                                DVGYQLEGKI LIRSNYLTDK VRQALATGNW SQLLDRTNWL STLSHLRRVV SPLARNQPHY
                                VVRERMTVTT LINIRPVVAS IKEFFGTSQL SQFMDQTNPL AGLTHKRRLS AGLSRERAGM
                                LLEEKLTFTN LVNVRTLMTT LHQFFATSQL SQFMDQVNPL AELTHKRRLS AGLKREHARF
                                AVKERLSSMD LINAKPVSAA IKEFFGSSQL SQFMDQVNPL SGVTHKRRVS AGLTRERAGF
                                VVRERMSMTQ LINIRPVVAS IKEFFGSSQL SQFMDQTNPL GELTHKRRLS AGLTRERAGY
                                GVRERMLPTK LINNRPLAAA IREFFGRSQL SQFKDQTNPL SELRHKRRIS AGLTRERAGF
                                DLVFQLEGAA LVRPDIISER IRHALATGNW SQLLDRTNWL SMLSHLRRVV SSLARGQPNF
                                DMSYQLEGSQ AVRSDVLTEN IKHAIATGNW SQLLDRTSYM GTLSHLRRVV SPLTRSQPHF
                                DMKYQLENSA AVRGDLLTDR INSAMATGTW SQLLDRTSYL ATNSQLRRIV SPLSRSQPHF
                                DIKYQLENYT AVRADVLTER LIHPLATGNW SQLLDRIDYM AMLSHLRRVI SPLSRAQPHF
                                DVKYQLENNT LVRADVLTDR LQHPLATGNW SQLLDRTDYI STLSHLRRVI SPLSRAQPHF
                                DIKYQLENSA AVRSDVLTER MRHAMATGNW SQLLDRTSYL ATVSQLRRVV SPLSRSQPHF
                                DVKYQLEHAT VVRADVLTER LIHPLATGNW SQLMDRVDHM SVISHLRRVI SPLSRSQPHF
                                DIKYQLEHST AVRADVLTER LLHPLATGNW SQLLDRVDHM AVLSHLRRVI SPLSRSQPHF
                                DIKYQLENNT TVRADVLTER MIHPLATGNW SQLLDRTDYM ASLSHLRRVI SPLSRSQPHF
                                DIKYQLENNT IVRADVLTDR LQHPLATGNW SQLLDRNDYI STLSHLRRVI SPLSRAQPHF
                                DMSYQLEGSQ AVRSDVLTEN LKHAIATGNW SQLLDRTSYM GTLSHMRRVV SPLSRSQPHF
                                DMAYQIERSQ AVRPDVLTEN IKHAIATGNW SQLLDRTNHI ASLSHLRRVV SPLSRSQPHF
                                DIKYQLENSA AVRSDVLTER IRHAMATGNW SQLLDRTSYL ATISQLRRVV SPLSRSQPHF
                                DVRLYSQGQL AVKAKTITSG LKYSLATGNW SQVLNRLSFS STLSHLRRLN SPIGREGKLA
                                KLTRKVTNMT LLDVEILGSG LRYSLATGNW SQVLNRLTFA STLSHLRRLN SPIDRTGKIA
                                DVSKYLRNVV AVKSNTITNG LKYSLATGNW SQVLNRYTFA STLSHLRRCN TPIGRDGKLA
                                EVRIYAQGNL AIKTRIISDG LKYSLATGNW SQVLNRLTFA STLSHLRRLN SPIGRDGKLA
                                EMESTLKSDP AVNKRTITKG LQYSLATGNW AQVLNRLTYT STLSHLRRLN TPIERSGKQA
                                VVRERMTVTA LINIRPVIAS IKEFFGSSQL SQFMDQTNPL AELTHKRRLS AGLSRERAGF
                                DVKYQLENST VVRSDVLTER LEHPIATGNW SQLVDRTNYM GVLSHLRRLR SPLSRSQPHF
                                DMKYQLERAA AIRPGIITDK LNNAIATGNW TQLLDRTNYL STISHLRRIQ SPLSRTQPNF
                                DIKYQLEGNT AVRADVITER LKHALATGNW SQLLDRTNYM SSLSHLRRIV SPLSRSQPHY
                                LVRERMTVTK LINPKALTTV IRDFFARSQL SQFMDQINPL AEVTHKRRLS AGLNRERAGF
                                DVRSYVQGNF AIKAKTITSG LKYSLATGNW SQVLNRLTYA STLSHLRRLN SPIGREGKLA
                                DVRLYCQGQL AIKAKTITQG LKYSLATGNW SQVLNRLSYS STLSHLRRIN SPIGREGKLA
                                DMLKYLKGSS AIKSDTISRG LKSALATGNW AQVLNRLTFA SSLSHLRRLN TPLAKSGKLT
                                AIKERMSVMD LINSKPVSAV VKEFFGSSQL SQFMDQTNPL SEITHKRRLS AGLTRERAGF
                                DVRKHLQGNA AIKSNHITDG LKYSLATGNW SQVLNRLTYA SSLSHLRRCN TPLARTGKQA
                                DVRGYLQGNY AVKAKTITSG LKYSLATGNW SQVLNRLTYA STLSHLRRLN SPIGREGKLA
                                DVKSFLQGNL AIRSRTITNG LRYSLATGNW SQVLNRLTYA SSLSHLRRLN TPLGREGKQA
                                DVRRVLQNDG AIRSCSITQG MQYQLATGNW AQVLNRLTYS SCLSHLRRLN TPLGREGKMA
                                DVKRVLQNDG AVRSCSITQG MQYQLATGNW AQVLNRLTYS SCLSHLRRLN TPLGREGKMA
                                DVRSHLQGIQ AIKSKTITSG LKYSLATGNW AQVLNRLTFA STLSHLRRLN TPIGRE----
                                IIRERMTATS LVNPKPLVAA IKEFFGSSQL SQFMDQTNPL AELTHKRRIS AGLTRERAGF
                                ELKSQLEGHT IVRPDIITER VRQALATGNW SQILDRTNYL STLSYLRRVV SSLSRTQPHF
                                DIQYQMTNFN SIRPDVLTER IEHALATGAW SQLLDRTNYV STLSHLRRVT SPLDREQPHF
                                DIRSQLEGST VIRRDIITNK LHDALATGNW SQLLDRTNWL SMLSHLRRVV SPLSRSQPHF
                                TVQERMSATS LINPKSVSAA IDFFFGRGEL SQVVDQTNPL SQLAHERRLS AGLNRKRAGF
                                TIKERMNATD LVNARTIASV INTFFGTNQL SQFMDQTNPL AELTHKRRVS AGLTRERAGF
                                DIFRYMQANL AINAKTITSG LKYALATGNW SQVLNRYTYS STLSHLRRTN TPIGRDGKLA
                                ELRSYIQSKA GLNSKQIESG LRYSFATGNW SQVLNRLTFA STLSHLRRLN SPIERTGKIA
                                DVYKYMQNNL AVKSNIITNG LRYSLATGNW SQVLNRYTFA STLSHLRRTN TPIGRDGKLA
                                DVRAYLQGNY AVKAKTITSG LKYSLATGNW SQVLNRLTYA STLSHLRRLN SPIGREGRLA
                                IIKERMNSTK LVSAKGLAGV LKDFFGRSQL SQFMDQTNPI AELTHKRRLS SGLNRERAGF
                                VVRERMTVTT LINIRPVVAS IKEFFGTSQL SQFMDQTNPL AGLTHKRRLS AGLSRERAGF
                                DLVYQLEGSA LVRADIITER VRHALATGNW SQLLDRTNWL SMLSHLRRVV SSLARGQPNF
                                IIRERMTSTS LVNPKPLVAA IKEFFGSSQL SQFMDQTNPL AELTHKRRIS AGLTRERAGF
                                DVRKHLQGNA AIKSNHISDG LKYSLATGNW SQVLNRLTYA SSLSHLRRSN TPLARTGKQA
                                DMQYQLTNFN SVRPDVLTER IEHALATGAW SQLLDRTNYM STLSHLRRVT SPLSRDQPHF
                                DMQYQMTNFN SIRPDVLSER IEHALATGAW SQLLDRTNYI STLSHLRRVT SPLSRDQPHF
                                EMTYSIETNS IVRPDIITER LNHALATGNW SQILDRTNYL STISHLRRVV SPLSRTQPHF
                                GIRERMTITS LISTRPLRAA IREFFAGSQL SQFMDQTNPL AELTHKRRVS AGLNRERAGF
                                ELKNQLEGHT IVRPDIITER VKQALATGNW SQILDRTNYL STLSYLRRVV SSLSRTQPHF
                                AIQERLTLSS LINIKSIIST VNQFFAMNQL SQFMDQVNPL SELTHKRRVS AGLRRESKVF
                                AVRERLSSMD LINAKPVSAA IKEFFGSSQL SQFMDQTNPL SEITHKRRVS AGLTRERAGF
                                DIKYQLEGNT AVRADVITQR LKHALATGNW SQLLDRTNYI SSLSHLRRVV SPLSRSQPHF
                                DIKYQLEGNT AVRADVITQR LKHALATGNW SQLLDRTNYI SSLSHLRRVV SPLSRSQPHF
                                DIKYQLEGNT AVRADVITQR LKHALATGNW SQLLDRTNYI SSLSHLRRVV SPLSRSQPHF
                                DVRRILQGDG AIRSASITQG LQYQIATGNW AQVLNRLTFA SALSHLRRLN TPLGREGKMA
                                IAKERMSTKD LISIKPVVAA IKEFFGSSQL SQFMDQVNPL AELTHKRRLN AGLSRDRAGF
                                GVRERMLPTK LVNNRPIVAA LREFFGRSQL SQFKDQVNPL SELRHKRRIS AGLTRERAGF
                                DVYRHLQHHA AVKSSTITNG LRYSLATGNW SQVLNRFAFA STLSHLRRTN TPIGRDGKIA
                                DIRQQLEGST LVRADIITER IRHALATGNW SQMLDRTNVL STLSHLRRIV SNLSRTQPHF
                                EVRIYAQGNL AIKTRIISDG LKYSLATGNW SQVLNRLTFA STLSHLRRLN SPIGRDGKLA
                                DIYRYMLNNL AVKSNTITNG LKYSLATGNW SQVLNRYTFA STLSHLRRTN TPIGRDGKIA
                                DIKYQLEGNT AVRADVITER IRHALATGNW SQLLNRTNHV GTLSHLRRVI SPLSRSQPHF

                                KPRQLHNTHW GMICPAETPE GQACGLVKNL ALMAYISEWS TENLTKIFVN GALTDAVEYI
                                EVRDVHPTHY GRICPIETPE GPNIGLINSL ATYAKVNKYG FIETYRLVKD GVLQDGWKYL
                                EARDLHPTQW GRLCPNETPE GQNCGLVKNA ALIIDVSGLG VEERARVYLN GNVSDKVEWI
                                EVRDVHQTHY GRVCPIETPE GPNIGLINSL SVYAKANDFG FLETYRKVVD GRVTDDVEYL
                                KPRQLHNTHW GLVCPSETPE GQACGLVKNL AMMSYISEWS TENLTKVFLN GLLTDSVEYI
                                EARDLHGSHW GRYCPFETPE GINCGLVKNL ALSAYISDLG VAPLTKVFIN GRLTDSVEML
                                RPRQLHNTHW GMICPAETPE GHAVGLVKNL ALMGYISEWS MENLTKIFVN GNITDAVEYI
                                DVRDVHHSHY GRICPIETPE GPNIGLIGRL ATFSRVNEYG FIETYRRVET GEVSEDVEYL
                                KPRQLHNSQW GMMCPAETPE GQACGLVKNL ALMVYITEWG TENFTKIFVN GMLTDYIEYI
                                EARDLHPTQW GRICPSETPE GPNCGLVKNL AQYAEVSTLG VEPITRVYVN GAVTDAIEFL
                                KPRQLHNTHW GLVCPAETPE GQACGLVKNL ALMCYITQRN MEVLTKVFVN GVFTDAVEYV
                                KPRQLHNTHW GFICPAETPE GQAVGLVKNL ALMSYVSEWS MENLTKIFVN GSLTDAVELI
                                KPRQLHNTHW GMICPAETPE GQAVGLVKNL ALMCFISEWG MDSLIKVFIN GTVTDAIEYV
                                EVRDVHYSHY GRMCPIETPE GPNIGLINSL SSYAKVNRFG FIETYRRVET GKVTGRIDYL
                                EVRDVHYTHY GRLCPIETPE GPNIGLISSL CVFAKINDLG FIETYRKVDN GKVENGLVYL
                                EVRDVHPTHY GRICPIETPE GPNIGLINSL ATFARVNKYG FIESYRKITD GKVTTEVVYL
                                KPRQLHNTHW GMVCPAETPE GQACGLVKNL SLMGYITEWT MESLTKIFLN GQLTDAVEYI
                                EVRDVHYTHY GRMCPIETPE GPNIGLIVSL ATYSRVNDYG FLETYRKVVN GEVTNELEYL
                                EVRDVHHTHY GKICPIETPE GPNIGLIVSL ATYAKINKHG FLETYRKVVD GKVTDEIEYL
                                EVRDVHPTHY GRVCPIETPE GPNIGLINSL ALYAHLNEYG FLETYRKVVD SKVTDQIDYL
                                EARDLHPTQW GRLCAIETPE GQNCGLVKNM ALMATVTEMG VINVANVLLN GRVCDGVEYL
                                EARDLHGTHW GRLCPCETPE GSNAGLVKNL ALSAEVSQLN VIPLVKVFVD GVVTDEIEYL
                                EARDLHPTQW GRLCPSETPE GQNCGLVKNA ALIIDVSEFG LASVTRVFVN GNVCDDLEWL
                                EARDLHATHF GRICPSETPE GSNCGLVKNL ALSGIISDLG TIHFARIFVD GRLCNALEMI
                                EARDLHATHF GRICPAETPE GSNCGLVKNL ALSAIISELG VQNVTRVFVD GRLCNAIELV
                                KPRQLQNTQW GVMCPAETPE GQACGLVKNL ALMAYISEWA TENLTKIFVN GCLSDAIEYI
                                EVRDVHPSHY GRMCPIETPE GPNIGLIGSL ASYGRINAFG FIETYRKVED GRVTDHIDYL
                                EARDLHATHF GRICPSETPE GSNCGLVKNL ALSAIISDMG TVHFTRIFVD GRLCSAIELI
                                EVRDVHSSHY GRICPIETPE GPNIGLITSL SSFAKINEFG FIETYRVVRD GIVTDEIEYM
                                EVRDVHYTHY GRLCPIETPE GPNIGLISSL SVYAEINDKG FIQTYRVVDK GLVTDKVLML
                                KPRQLHNTHW GMICPAETPE GQSCGLVKNL ALMAYISEWS THSLTKVFVN GALTDAIEYV
                                EVRDVHPSHY GRICPIETPE GPNIGLINSL STYSRINEFG FIETYRKVVE GKVLEEVEYL
                                AVRDIHPSHH GRICPVETPE GPNAGLIGSL ATYARVNQYG FIETYYRVEN GRARRDLEYL
                                DVRDVHRTHY GRICPIETPE GANIGLISSL SSYAKVNDLG FIMAYRKVED GKVTNQVEYM
                                EVRDVHPTHY GRICPVETPE GPNIGLIVSL ATYAMVNPYG FIETYRYVQD RIVSNEYKYL
                                EARELHGTQW GRMCPFETPE GANIGLVKNL ALMTNVSRIG VVPICKVFLN GKVTDSVEYL
                                KPRQLHNTHW GIVCPSETPE GQACGLVKNL AMMSYISEWT TENLTKIFVN GMLTDPVEYI
                                EVRDVHPTHY GRMCPIETPE GPNIGLINSL ATFARVNKYG FIETYRRVED GKVTDEVNYM
                                KPRQLHNTLW GMLCPAETPE GAAVGLVKNL ALMAYISEWS MENLTKIFVN GCITDAVEYI
                                EVRDVHPTHY GRVCPIETPE GPNIGLINSL SVYAQTNEYG FLETYRKVTD GVVTDEIHYL
                                EARDLHPTQW GRICPNETPE GPNCGLVKNF AQYAEVSSLG VEPICRVYVN GAVTDAIEFL
                                EARDLHPTQW GRICPNETPE GQNCGLVKNA SLIINVTNMD IHEVGRIYLN GDVCDRIEWL
                                EVRDVHHSHY GRMCPIETPE GGNIGLITSL SVYATIDEYG FLVTYRRITN GKLANEVVYL
                                KPRQLHNTHW GMICPAETPE GQACGLTKNL ALMAYISEWS MENLTKVFVN GALTDPIEYV
                                EVRDVHISHY GRICPIETPE GTNIGLISSL SIYSEIDEYG FLITYKKVSN KNLTEEVVRL
                                QPRQLHNTQW GVVCPAETPE GQACGLVKNL SLMTYVSAGG MEELSKVFVN GVLTDYIEYI
                                EARDLHATQW GRICPSETPE GPNCGLVKNF AQAMELSEMG VQGIAKVYVN GSVADAVEFI
                                KPRQLHNTHW GMICPAETPE GQAVGLVKNL ALMSDISEWG LDPLVKVFVN GSVTDAIEFV
                                EARDLHPTHF GKICPNETPE GPNCGLVKNL ALQAYISDLG LNKICKVFLN GSICDAVEYV
                                EARDLHPTHW GKVCPNETPE GPNCGLVKNL ALQAYISDLG LIQESRVFLN GTISDQIEYL
                                KPRQLHNTLW GMVCPAETPE GHAVGLVKNL ALMAYISEWS MENLTKIFVN GCITDAVEYI
                                EARELHMTQW GRICPFETPE GPNIGLVKNL ALSAHISELG VIRVARVFLN GRVTDPVELL
                                EVRDVHPSHY GRMCPIETPE GPNIGLIGSL SSYGRINPFG FIETYRKIVD GVVSDEVEYL
                                EVRDVHHSHY GRMCPIETPE GANIGLMTSL STYATIDKYG FLLTYRKVKN GKVTDEIVYL
                                EVRDVHTTHY GRVCPIETPE GPNIGLINSL SVYARTNDYG FIETCRKVIE GRVTDEIEYL
                                EVRDVHYSHY GRMCPIETPE GPNIGLINSL SSFAKVNKFG FIETYRRVET NRVTDKIDYL
                                DVRDVHRTHY GRICPIETPE GANIGLISSL AAYGTINELG FIMTYRRVVD GRVTDEVHYM
                                EARDLHGTQW GRMCPFETPE GPNSGLVKNI ALLAQISNLG VVPISKVILN GRVSDSIEFL
                                EARDLHPTQF GKICPNETPE GPNCGLVKNL ALMCNISKMN VLEDAKIYIN GEINDPIEYL
                                EARELHGTHW GKICPSETPE GQNCGLVKNF AIMAKITSIE IMKFVNIYLN GKITDAIEYL
                                EARDLHATQW GRICPSETPE GPNCGLVKNF AMSVELSEAG VLPLSRIFVN GAVTDMIEYI
                                EARDLHPTQW GRLCPSETPE GPNCGLVKNF AQMVELSGLG VAHVAKVFLD GEVSDIVEYL
                                EARDLHATQW GKICPSETPE GPNCGLVKNL AVMCKVTEIG LSKDANVYVN GKITDGIEFL
                                EARDLHPTQW GRICPSETPE GPNCGLVKNF AQLVEISGMK IQPIARVFVD GAITDRIEFI
                                EARDLHPTQW GRICPSETPE GPNCGLVKNF AQMVEISSLN VEHISRVFVD GAVTDRIEFV
                                EARDLHPTQW GRICPSETPE GPNCGLVKNF AQGVELSDLE VAPVARVFVN GEITDSVEYL
                                EARDLHATQW GRLCPSETPE GPNCGLVKNF AEMVELSDLN VEKVAKVFIN GEVSDMVEYL
                                EARDLHPTQF GKICPNETPE GPNCGLVKNL ALLAKISKMG VVN-TKIYIN GKITDPIEYL
                                EARDLHATQF GRICPIETPE GPNCGLVKNL ALMARISSSK LVEETKIYLN GEVTDPIEYL
                                EARDLHATQW GKICPSETPE GPNCGLVKNF ALMCKVTEFG LNQNVNVYVN GKITDGIEYL
                                KPRQLHNSHW GMVCPAETPE GQAVGLVKNL SLMCLVSEWS MENLTKIFVN GVLTDYIEYV
                                KPRQLHNTHW GYICPAETPE GHAVGLVKNL SLMASLTASG LDYLTKVFVN GNVTDSVEYI
                                KPRQLHNTHW GMVCPAETPE GQACGLVKNL ALMSAISEWG MENLTKVFVN GVLTDAVEFV
                                KPRQLHNTLW GMVCPAETPE GHAVGLVKNL ALMAYISEWS MENLTKIFVN GCITDAVEYI
                                APRQLHNTQW GVICPAETPE GGACGLVKNL ALMSYITELG INKLTKVFLN GMVCDSVELI
                                EVRDVHHSHY GRMCPIETPE GPNIGLISSL SSYGKVNEFG FIETYRKVEN GLVTEKIEYL
                                EARDLHATQW GRIGPSETPE GPNCGLVKNF AQAMELSSMG VEGIAKVYVN GSVADAVEFI
                                EARDLHATHF GRICPSETPE GSNCGLVKNL ALSGIISDLG TVHFTRIFVD GRLCNALEMI
                                EARDLHPTHW GRICPNETPE GPNCGLVKNL ALMCHISNLN LYSIVSVFLN GTICDAIEYL
                                EVRDVHPSHY GRICPIETPE GPNIGLINSL STYARVNEFG FIETYRTVKD GRVTDKIEYL
                                KPRQLHNSHW GMMCPAETPE GQACGLVKNL ALMVYITEWG TENFAKIFVN GCLTDYIEYI
                                KPRQLHNSLW GMICPAETPE GQAVGLVKNL ALMALVSEWT MENLTKIFLN GVLTDYIEYV
                                KPRQLHNSHW GMVCPAETPE GQACGLVKNL SLMSLVSDFG VEDLVKVFVN GNITDSCEFL
                                EVRDVHPTHY GRVCPIETPE GPNIGLIASL STYARINEHG FVETYRIVEQ GKVTNEIRYF
                                KPRQLHNTHW GMVCPAETPE GQAVGLVKNL ALMAYITEFS TENLCKIFVN GNVTDAVEYI
                                KPRQLHNSHW GMMCPAETPE GQACGLVKNL ALMAYITEWS TENFTKIFVN GLLTDYIEYV
                                QPRQLHNTHW GMICPAETPE GQAVGLVKNL ALMAYISEWA TENLTKIFVN GNLTDAVELI
                                KPRQLHNTHW GMICPFETPE GQSVGLVKNL SLMCDISEWG LESLVKLFLN GKITDSIEYI
                                KPRQLHNTHW GMICPFETPE GQSVGLVKNL SLMCDISEWG LESLVKLFLN GKITDSIEYI
                                ---------- ---------E GQACGLVKNL AMMAYISEWS TENLTKIFVN GMLTDSVEYI
                                AVRDIHPSHY GRICPVETPE GPNAGLIGSL ATYAKVNDFG FIATYYRVEN GRVCPGEDYL
                                EARDLHPTQW GRLCAVETPE GQNVGLVKNL ALLAEITNMG VIPIAEVYLN GRVCDGVEYL
                                EARDLHGTHW GRICPTETPE GPNCGLVKNL ALMAQITSLG IVPIWRVYLN GVVSDDIEYL
                                EARDLHGTHW GRICPFETPE GPNCGLVKNL ALMAYISNFE IIDATRVYIN GRLTDPVELL
                                EVRDVHISHY GRICPIETPE GTNIGLISSL AIYAGVDDYG FLCTFRKVID GKISDETVWL
                                EVRDVHYTHY GRLCPIETPE GPNIGLICSL TVHARINEFG FIETYRVVRN GKVTNEIVYL
                                KPRQLHNTHW GLVCPAETPE GQACGLVKNL SLMSCISEWG MEPLTRVFVN GVLTDAVEYI
                                KPRQLHNTHW GYICPAETPE GHAVGLVKNL ALMASVTSIG MESLTKIFVN GAISDSVEYI
                                KPRQLHNTHW GMVCPAETPE GQACGLVKNL SLMSYVSEWG LETLTKVFVN GVLTDAIEYL
                                KPRQLHNSHW GMMCPAETPE GQACGLVKNL ALMAYITEWS TENFTKIFVN GALTDYIEYV
                                EVRDVHSSHY GRVCPIETPE GPNIGLITSL SSYAKINEFG FIETYRIVRD GIVTEEIEYM
                                EVRDVHPSHY GRMCPIETPE GPNIGLIGSL ASFGRVNSFG FVETYRKVLD GRVTDTVEYL
                                EARDLHGTQW GRMCPFETPE GPNSGLVKNL ALLAQVSEQG VISQSKVYLN GRVCDGIEFL
                                AVRDIHPSHH GRICPVETPE GPNAGLIGSL ATCARVNDYG FIETYFRVES GRVRKDLDYL
                                KPRQLHNSHW GMVCPAETPE GQAVGLVKNM ALMAYITEFS TENLCKIFVN GNVTDAVEYV
                                EARDLHGTHW GRICPTETPE GPNCGLVKNL ALMAQITKLG IVSIWRVYLN GVVSDDIEYL
                                EARDLHGTHW GRICPTETPE GPNCGLVKNL ALMSQITKLG IVPIYRVYLN GVISDDIEYL
                                EARELHPTQW GRLCPVESPE GQNCGLVKHL ALLATLSRLG VVPVARVYLN GRVCDAVEYL
                                EVRDVHDSHY GRICPIETPE GPNIGLITSL ATYAKVNEYG FITAYRRVET GEVSDEVDYL
                                EARDLHPTQW GRLCAVETPE GQNVGLVKNL ALLAEVTNLG VVPVAEVYLN GRICDGIEYL
                                EARNVHYSQY GRLCPIETPE GANIGFITSL AIYAKIDEYG FLMTYRKVVN GKVTDEVVYL
                                EVRDVHPTHY GRVCPIETPE GPNIGLINSL ALFARTNWYG FIETYRKVVD NKVTDEIEYL
                                EARDLHSTHW GKICPNETPE GPNCGLVKNI AMMAYISKAE VEPIADIFLN GRVCDAVEFI
                                EARDLHSTHW GKICPNETPE GPNCGLVKNI AMMAYISKAE VEPIADVFLN GRVCDAVEFL
                                EARDLHSTHW GKICPNETPE GPNCGLVKNI AMMAYISKGK VEPIADVFLN GRVCDAVEFI
                                KPRQLHNTHW GMICPAETPE GQAVGLVKNL ALMSDISEWG LDPLVKVFVN GSVTDAIEFV
                                EVRDVHYTHY GRMCPIETPE GPNIGLIVSL ANYTRVNEYG FLETYRRVVK KSVTKDVEYL
                                DVRDVHRTHY GRICPIETPE GANIGLITSL ASYSRVNPLG FIEAYRRVEN GRVTSDVQYM
                                KPRQLHNTHW GMVCPAETPE GQACGLVKNL SLMATVTEFG LDSLTKIFVN GVLTDAIEYL
                                EARDLHPTQW GRLCAIETPE GQNCGLVKNL ALLSTITDLG VVPITEVYLN GRLCDGIEYL
                                KPRQLHNTLW GMVCPAETPE GHAVGLVKNL ALMAYISEWS MENLTKIFVN GCITDAVEYI
                                KPRQLHNTHW GLVCPAETPE GQACGLVKNL SLMSCISEWG MEPLTRVFVN GVITDAIEYI
                                EARDLHPTQW GKICPAETPE GPNCGLVKNL GLASIISDLG VIPIVKVFLN GKICDAIEYL

                                DCEEEETMIA MDLYTHCEIH PSMILGICAS IIPFPDHNQS PRNTYQSAMG KQAMGLYYPQ
                                SAMEEEKVVA QKVVTACDVS PKQLVSVAAA LIPFLENDDA NRALMGSNMQ RQAVPLVRSD
                                DAEEEENYIA VDVHTHLEID PLLILGAVAG CVPYPHHNSS PRITMGAAML KQSLGLHYPQ
                                SAIEEVGVIA QAVVTHMDVS AQQVVSVAAS LIPFLEHDDA NRALMGSNMQ RQAVPTLRAD
                                DTEEEETMIA MELYTHCEIH PSMILGICCS IIPFPDHNQS PRNTYQSAMG KQAMGLFYPQ
                                DPEEEQNLIA EEVHTHMELW VPAIVGVAAA TIGYLEHNQS PRNTYQAAMA KQALGLQYPQ
                                DCLEEETMIA MDLYTHCEIH PAMILGVCAS IIPFPDHNQS PRNTYQSAMG KQAMGLYYPQ
                                SADAEDKMIA QLLINYMDVA PNQVVGISAA LIPFLEHDDA NRALMGSNMQ AQAVPLVRPE
                                DTEEEETMIS MDLYTHCEIH PSLILGVCAS IIPFPDHNQS PRNTYQSAMG KQAMGLYYPQ
                                DAEEEENYVA VELHTHLELC PSLIVGICTG SIPYPEHNAS PRNTMGAAMI KQSLGLHYPQ
                                DAEEEETMIV MDLWTHCEIH PSMILGVCAS IIPFPDHNQS PRNTYQSAMG KQAMGLYYPQ
                                DTEEEETMIA MDLYTHCEIH PSMILGICGS IIPFPDHNQS PRNTYQSAMG KQAMGLHYPQ
                                DCEEEEMMIS MDLYTHCEIH PSMILGVCAS IIPFPDQNQS PRNTYQSAMG KQAMGLYYPQ
                                TADEEDNVVA QRLVDYMDVS PKQVVSAATA CIPFLENDDS NRALMGANMQ RQAVPLMQPE
                                TAEEEEAIIA QPLVELMDVA PQQIASIAAS LIPFLEHDDA NRALMGSNMM RQAVPLLRSE
                                SAMEEAKYVA QSLIDLMDVS PKQLVSVAAS LIPFLENDDA NRALMGSNMQ RQAVPLIRSE
                                DTEEEETMIC MDLYTHCEIH PSMILGICAS IIPFPDHNQS PRNVYQSAMG KQAMGLFYPQ
                                SAIDEEKCIA QAFIDYMDVS PRQLISVSSA LIPFLEHNDA NRALMGSNMQ RQAVPLLFPK
                                TAHDEEKHIA DPLVQYMDVS PQQIVSLSSS LIPFLEHDDA NRALMGSNMQ RQSVPLLYPE
                                SAIEEGRMIA QAIIQYMDVA PSQIVSVAAS LIPFLEHDDA NRALMGSNMQ RQAVPCLRPE
                                DADEEENMVT IDLYTHMEII PSIMLGAVAH IIPYSEHNQS PRNIYEAAMA KQSLGLLYPE
                                DAEEEENYVA IKVHTHLEIS SFAMLGVTAS LIPYAEHNQS PRNVYEAAMA KQALGLVYPQ
                                DAEEEEDLVL VNTYTHMEVD PMIILGVAAG IVPYPEHNSA PRITMGAGMA KQALGMHYPQ
                                DANEEENYIT LD-HTHLEVF PPAILGAGAS IIPYPEHNQS PRNTYESAMA KQSLGMLYPQ
                                DANEEENYVA IKLHTHLEIF PSAILGVGAS IIPYPEHNQS PRNTYESAMA KQSLGMLYPQ
                                DTQEEETMIA MDLHTHCEIN PAMILGVCAS IIPFPDHNQS PRNCYQSAMG KQAMGLYYPQ
                                TADEEDRVVA QPVIDYMDVS PRQMVSVATA MIPFLEHDDA NRALMGANMM RQAVPLLQSD
                                DANEEENYVT LE-HTHLEIF PSAILGAGAS IIPYPEHNQS PRNTYESAMA KQSLGMLYPQ
                                TADVEEDVIA QELVTHMDVS PKQLVSVVTG LIPFLEHDDA NRALMGSNMQ RQAVPLLKTE
                                SAEDEENITV PELVNYMDVS PVQIVSAAAA LIPFLEHDDG NRALMGANMQ RQAVPLLVSD
                                DCEEEETMIA MDLYTHCEIH PAMILGVCGS IIPFPDHNQS PRNTYQSAMG KQAMGLYYPQ
                                NADMEEPLVA QEMVDYMDVS PKQLVSVAAG LIPFLEHDDA NRALMGSNMQ RQGVPLLQAE
                                TADEEDERVA PATVDYIAVS PVQIVSVATS LIPFLEHDDA NRALMGSNMQ RQAVPLLRPE
                                TADIEDRTIA QPLVDYMDVS PKQIVSINTS LIPFLEHDDA NRALMGSNMQ SQAVPLVRAD
                                SALQEEDVIA PPLITMMDIA PNQMVSVAAS LIPFLENDDA NRALMGSNMQ RQAVPLLKTS
                                DPDEEENYIA LDVHTHLEIW IPAILGITAS IIPYPEHNQS PRNMYQSAMA KQSLGLHYPQ
                                DAEEEETLIA MDLYTHCEIH PSMILGICCS IIPFPDHNQS PRNTYQAAMG KQAMGLFYPQ
                                SATEEMRTVA QNLVDLIDVS PKQLVSVAAS LIPFLENDDA NRALMGSNMQ RQAVPLLQAD
                                DTLEEETMIA MDLYTHCEIH PAMILGVCAS IIPFPDHNQS PRNTYQSAMG KQAMGLYYPM
                                SAIEEGNVIA QNLVDYMDVS TQQVVSVGAS LIPFLEHDDA NRALMGANMQ RQAVPTLRAD
                                DAEEEENYIA VELHTHLELD PSLIVGICTG SIPYPEHNAS PRNTMGAAMI KQSLGLHYPQ
                                DAEEEENYIS VEFHTHCEID ASMILGVVAS LIPYPEHNSS PRITIASAMI KQSIGLHYPQ
                                AADEEENKIA SAFVDLVDIS PKQIVSVTTS LIPFLEHDDA NRALMGSNMQ RQAVPVIKPE
                                DVNEEETMIA MDLYTHCEIH PSMILGVCGS IIPFPDHNQS PRNTYQAAMG KQAMGLYYPQ
                                RADEESNVLV PPFVQYIDVS PKQMVGVSAG LIPFLEHDDA NRALMGSNMQ RQAVPLLIPE
                                DVMEEETYIA MDVYTHCEIH PAMILGVCAS IIPFPDHNQS PRNTYQSAMG KQAMGLYYPQ
                                DAEEEEDLVG VELHTHLEVD PQLMFGIGAG MIPYPEHNAS PRITMGSGMI KQSLGLHYPQ
                                DCEEEETMIA MDIYTHCEIH PSLILGVCAS IIPFPDHNQS PRNVYQSAMG KQAMGLYYPQ
                                DAEEEENYIA IALITHMEIT PSTILGICAS LIPFPEHNRS DRNVYEAGMA KQALGLHYPQ
                                DAEEEENYIA IHLHTHLEIS PATILGICAS LIPFPEHNRS DRNVYESGMA KQSLGLHYPQ
                                DTLEEETMLA MDLYTHCEIH PSMILGVCAS IIPFPDHNQS PRNTYQSAMG KQAMGLYYPQ
                                DADEEENLIA IDIHTHMEIW VPAVFGVVAS TIPYLEHNQS PRNSYQSAMA KQALGLHYPE
                                TADEEDAVIA QPLVDYMDVA ARQMVSVATA MIPFLEHDDA NRALMGANMQ RQAVPLVKSE
                                AADEEELNIA QEVVDLMAIS PKQIVSVSTS LIPFLEHDDA NRALMGSNMQ RQAVPVIKPE
                                SAIEEVDYIA QALINYMDIS PKQIVSVAAS LIPFLEHDDA NRALMGSNMQ RQAVPTLRSE
                                TADEEDNVVA QKLIDYMDVS PKQVVSVATA CIPFLENDDS NRALMGANMQ RQAVPLMHPE
                                TADEEDRTIA QPLVEFMDVS PKQVFSVNTN LIPFLEHDDA NRALMGSNMQ AQAVPLIRAD
                                DAEEEENYIA LDVHTHLEIW APAILGITAS IIPYPEHNQS PRNTYQSAMA KQALGLHYPQ
                                DAEEEENYIA MDLHTHLEID PATMLGICAG IIPFSDHNSS PRNTMEAGMT KQALGLHHPQ
                                DAEEEENYIA VELHTHLEIN PLTILGIGAG IAPYPEHNSA PRITMAAAMG KQSLGLHYPQ
                                DAEEEENFIA IQLHTHMELD SSLILGIAAG MIPYPEHNAS PRVTMGAGMV KQSLGLHYPQ
                                DAEEEENFIG LDLHTHLEID PSLMLGICTG MVPYPEHNAS PRNTMGAAMI KQCIGLHYPQ
                                DAEEEENRIA MEINTHVEID PLVILGIGAG VAPYPEHNSA PRITMAAAMG KQSLGLHYPQ
                                DAEEEDDFIA VDLHTHLEID PSLILGIGAA HVPFPEHNAS PRVTMGAGMI KQALGLHYAQ
                                DAEEEEDLIA MDIHTHLEID PSLILGIGAA HVPFPEHNAS PRVTMGAGMV KQALGLHYVQ
                                DAEEEENLVA IEIHTHMEVD PSLVLGICTG LVPYPEHNAS PRNTMGAGMI KQCLGLHYPQ
                                DAEEEENYIA LDIHTHMEID PEMMLGICTG MVPYPEHNAS PRNTMGAAMI KQCIGLHYPQ
                                DAEEEENYIA MEIHTHLEID PSTMLGICAG IIPFANHNSS PRNTMEAGMT KQALGLHHPQ
                                DAEEEENYIA IELHTHLEID PAVMFGVSAG LIPYANHNSS PRNTMEAAMA KQALGLFYPQ
                                DAEEEENYIA VELHTHLEID PLSILGVGAG VAPYPEHNSA PRITMAAAMG KQSLGLHYPQ
                                DTEEEETMIA MELYTHCEIH PSMILGICAS IIPFPDHNQS PRNTYQSAMG KQAMGLFYPQ
                                DVNEEETMIA MTLYTHCEIH PSMILSICAS IIPFPDHNQS PRNTYQSAMG KQAMGLYYPQ
                                DAEEEETMIC MDLWTHCEIH PSMILGICAS IIPFPDHNQS PRNTYQSAMG KQAMGLYYPQ
                                DTLEEETMLA MDLYTHCEIH PSMILGVCAS IIPFPDHNQS PRNTYQSAMG KQAMGLYYPQ
                                DTEEEESMIA MELYTHAEIH PSMILGILGS IIPFPDHNQS PRNTYQSAMG KQAMGLYYPQ
                                SAHEEDKVIA QPLIDYMDVS PRQLVSVATA QIPFLENDDA NRALMGSNMQ RQAVPLLQTE
                                DAEEEEDYVA VDLHTHLEID PQLIFSIGSG MIPYPEHNAS PRITMGAGMI KQSLGLHYPQ
                                DANEEENYVT LD-HTHLEVF PPAILGAGAS IIPYPEHNQS PRNTYESAMA KQSLGMLYPQ
                                DAEEEENYIA LSIHTHLEIS PSSILGITAS TIPFAEHNQS PRNVYQSGMC KQALGLHYPQ
                                TADQEEGIIA QEIVHLMDVS PKQVISIAAG MIPFLEHDDA NRALMGANMQ RQGVPLLQSE
                                DTEEEETMIS MDLYTHCEIH PSLILGVCAS IIPFPDHNQS PRNTYQSAMG KQAMGLYYPQ
                                DTEEEETMIS MDLYTHCEIH PSMILGICAS IIPFPDHNQS PRNTYQSAMG KQAMGMFYPQ
                                DVEEEETMIA MDLYTHCEIH PSMILGVCAS IIPFPDHNQS PRNTYQSAMG KQAMGLYYPQ
                                SALEEGGAIA QPLIGLMDVS PKQLVSVAAS LIPFLENDDA NRALMGSNMQ RQAVPLLRAD
                                DTEEEETMVA MDLYTHCEIH PSMILGVCAS IIPFPDHNQS PRNTYQSAMG KQAMGLHYPQ
                                DTEEEETMIS MDLYTHCEIH PSMILGVCGS IIPFPDHNQS PRNTYQSAMG KQAMGLYYPQ
                                DTEEEEVMIA MDVHTHCEIH PSMILGICAS IIPFPDHNQS PRNTYQSAMG KQAMGLNYPQ
                                DCEEEETMIS MDLFTHCEIH PSLILGVCAS IIPFSDHNQS PRNTYQSAMG KQAMGLYYPQ
                                DCEEEETMIS MDLYTHCEIH PSLILGVCAS IIPFSDHNQS PRNTYQSAMG KQAMGLYYPQ
                                DTEEEETMIA MDLYTHCEIH PSMILGICCS IIPFPDHNQS PRNTYQSAMG KQAMGLFYPQ
                                TADEEDDRVA PATVDYVAVS PVQIVSVATS MIPFLEHDDA NRALMGSNMQ RQAVPLLRPQ
                                DADEEENHIA TNLYTHVEII PSSILGAIAS IIPYIEHNQS PRNQYEAAMA KQSLGLYYPE
                                DAEEEENYVA MEVHTHLELM PAAILGLPAS LIPYPEHNAA PRNTYGAGMA KQSLGLHYPQ
                                DAEEEENYVA LDIHTHMEIW TPAIFGVTAS TIPYAEHNQS PRNTYQAAMA KQALGLHYPE
                                RADEEGEYVA PEVVSFMDVA PAQMVGVSAG LIPFLEHDDA NRALMGSNMQ RQAVPLLVTE
                                TAEEEDNVIA QPIIQYMDVA PNQIVSPSAS LIPFLEHDDA NRALMGSNMQ RQAVPLLRPE
                                DAEEEESLIA MDLFTHCEIH PSMILGVAAS IIPFPDHNQS PRNTYQSAMG KQAMGLYYPQ
                                DVNEEDTMIA MDFYTHCEIH PSMILGICAS IIPFPDHNQS PRNTYQSAMG KQAMGLYYPQ
                                DAEEEETMIA MDLWTHCEIH PAMILGILAS IIPFPDHNQS PRNTYQSAMG KQAMGLYYPQ
                                DTEEEETMIS MDLYTHCEIH PSMILGVCGS IIPFPDHNQS PRNTYQSAMG KQAMGLYYPQ
                                TADQEEKVIA QELVTHMDVS SKQLVSVVTG LIPFLEHDDA NRALMGSNMQ RQAVPLLKAE
                                TADEEDRVIA QPIVDYMDVS ARQMVSVATA MIPFLEHDDA NRALMGSNMQ RQSVPLLKSE
                                DAEEEENYIA LDLHTHLEIW PPAILGITAS IIPYPEHNQS PRNTYQSAMA KQALGLHYPQ
                                TADEEDDRVA PPTVDYVAVS PVQIISVATS MIPFLEHDDA NRALMGSNMQ RQAVPLLRPE
                                DTEEEETMIA MDLYTHCEIH PSMILGICAS IIPFPDHNQS PRNTYQSAMG KQAMGLHYPQ
                                DAEEEENYVA TEVHTHLELM PAAILGIPAS LVPYPEHNAA PRNTYGAGMA KQSLGLHYPQ
                                DAEEEENYVA TEVHTHLELM PAAILGIPAS LVPYPEHNAA PRNTYGAGMA KQSLGMHYPQ
                                DAEEEENYIA TELHTHLEIV PAAILGIIAM TIPFIEYNQS PRNSYQAAMA KQSLGMYYPQ
                                TADQEEHTIA QPLVDYMDVS PKQVVSVSAA LIPFLEHDDA NRALMGANMQ RQAVPLLRPR
                                DADEEENHIA VDLYTHMEII PSSILGAIAS IIPYLEHNQS PRNQYEAAMA KQSLGLYYPE
                                RANEEEEKII PPVVDFMDVS TKQPFSVSAS LIPFLEHDDA SRALMGSNMQ RQAVPLLKTE
                                SAIEESKVIA QELIEYMDVA PAQIVSVAAS LIPFLEHDDA NRALMGSNMQ RQAVPCLRPE
                                DAEEEENLIA MDITTHLEIV PSTILGISAA LIPFPERNQS PRNVYMAGMA KQSVGFHYPQ
                                DAEEEENLIA MEISTHMEIV PSTILGISAA LIPFPERNQS PRNVYMAGMA KQSVGFHYPQ
                                DAEEEENLIA MEITTHMEIV PSTILGISAA LIPFPERNQS PRNVYMAGMA KQSVGFHYPQ
                                DCEEEETMIA MDIYTHCEIH PSLILGVCAS IIPFPDHNQS PRNVYQSAMG KQAMGLYYPQ
                                SAMDEDRYIA QKLIEYMDVS PKQIISVSAS LIPFLEHDDA NRALMGSNMQ RQAVPLVFPE
                                TAHEEDRVIA QPLVEFMDVS PKQIVSVPTS LIPFLEHDDA NRALMGSNMQ SQAVPLIKPD
                                DAEEEESLIC MDLWTHCEIH PAMVLGICAS IVPFPDHNQS PRNVYQSAMG KQAIGLLYPQ
                                DGDEEENLVA IDMYTHMEII PSVMIGAVAS VIPYAEHNQS PRNIYEAAMA KQSLGLIYPE
                                DTLEEETMLA MDLYTHCEIH PSMILGVCAS IIPFPDHNQS PRNTYQSAMG KQAMGLYYPQ
                                DGEEEETMIA MDLWTHCEIH PSMILGILAS IIPFPDHNQS PRNTYQSAMG KQAMGLYYPQ
                                DAEEEENYIA MDIHTHLEIS PAAILGICAS IIPFPEHNQS PRNTYEAGMV KQALGLHYPQ

                                KPLITTHSMH LHFRKLPSGQ NGIIAIACYS GYNQEDSLVM NQSSVDRGFF RSVFYRSYVD
                                APLVGTRSNS TCINQRPLGR NVLVAFMPWN GYNFEDSILI SERIAKDDVF TSIHIEEFEV
                                APIVRTKTMF VNFMRRPAGQ NAVVAIISYH GYNIQDAIVM NKASVERGFG RSTFFRTYKS
                                KPLVGTRSNN TCINQNVIGQ NMRVAFMTWN GYNYEDSILL SERVLQEDRL TSIHIQELSC
                                KPLVTTRSMY LHFRELPAGQ NVCVAIACYS GYNQEDSLIL NQSSIDRGMF RSMFYRSYKD
                                VPIVQTRMLI MGYNERPAGQ NMVVAIMSYT GYNIEDALIF NKGSIDMGLA RAYFFRVYTG
                                KPLVTTRSMY LRFRELPAGI NAIVAIASYT GYNQEDSVIM NASAIDRGLF RSVFYRSYKD
                                IPIVSTRSNS TCIDQRPAGQ NVVVAFLSWE GGNFEDAILI SERLVQDDKF TSVHIEKYEV
                                KPLVTTRAMH LHFRQLPAGI NAIVAISCYS GYNQEDSVIM NQSSIDRGFF RSLFFRSYRD
                                IPIVTTDTQE IKFDERPAGQ NFVVAVISYE GYNIEDALIF NKGSIDRGLG RSHFFRTYET
                                KPLATTRSMF LRFRELPAGQ NAIVAIACYS GYNQEDSVIM NQSSIDRGLF RSLFYRTYTD
                                KPLATTRAMH LHFRELPSGV NAIVAIMCYT GYNQEDSLIM NQAAIDRGLF RSTFYRTYSD
                                KPLVCTRAMF LRFRELPAGI NAIVAIMCYT GYNQEDSLIM NQSSIDRGLF RSAFNRTYMS
                                APFVGTRSNG TCYNQRPIGR NVMVGFMTWD GYNYEDAIIM SERLVKDDVY TSIHIEEYES
                                APIVGTKTNN MTIDLRPTGK NLLVAYMPWK GYNYEDAIVL NERVVREDLL TSVHVEEYSL
                                APFVGTRSNS TCINQRPLGR NVLVAFMPWN GYNYEDSILL SERIVADDVF TSIHIEEFEV
                                KPLATTRAMF MHFRDLPAGI NAVVAIACYS GYNQEDSLIM NQSSIDRGLF RSLYYRVYMD
                                PPIVGTRTND TCFNQSVLGN NLLLGVIPWN GFNYEDAILI SDRIVKEDLY TSIHIKEFSI
                                APIVGTRTND TNYHQRPVGR NVLAAFMIFE GYNFEDAILL SRRLVQEDVF TSIHIEEFSV
                                KPVVGTRSNN TNINQRPIGQ NMLIAFMPWN GYNFEDSILI SEKVVADDRY TSIHIEELNV
                                RPLVTTRGLL IGYSMRPSGQ NAVLALVSFM GYSIEDAVMI NKAAIERGMF RSIFYRSYET
                                RPIVTTRTAL IGIDKRPLGQ NMVVAILTGK GYNMEDAVVL NRSSVERGLG LSLSWRIYEV
                                VPMVQTQTMY MGYKYRPAGQ NFCIAVLSYH GYNIEDAIVM NKSSVQRGLG RSTFMRSYRA
                                TPIVNTKAML LGLEDRPAGQ NCVVAVLPFD GYNIEDAIVL SRASVDRGLG RTFFFRIYDA
                                TPVVSTKAIL LGLEDRPTGQ NAVVAVLPFE GYNIEDAVVF NKSSVDRGLG RTFFYRIYEA
                                KPLTTTRSMY LHFDSLPAGM NAIVAISVYS GYNQEDSVVM NQSAIDRGLF RSLFYRSYKD
                                SPYVGTRSNG TSFNQKVVGK NLLVAFMPWE GHNYEDAIIL SQRLVQDDVL SSIHIEEHEV
                                TPIVNTRAML LGLEDRPAGQ NCVVAVLPFD GYNIEDAIVL SKSSVDRGLA RTFFYRIYDA
                                AAIVGTRSNG TCINQTPLGK NVLVAFMPWY GYNFEDAIII SEKLIKQDAY TSIYIEEFEL
                                APVVGTRSND TCISQRPLGK NVLVAFMPWR GYNFEDAIVL SERLVYDDVF TSIHVHEFES
                                KPLVCTRAMH LKFRALPSGI NACVAIACYS GYNQEDSVIM SQSGIDRGLF RSVYFRSYKE
                                APFVGTRSNG TCFNQKPIGR NILVAFMPWN GYNFEDAILI SEKIVKEDIF TSIHVDEFEV
                                RPLVGTRSND TCLNQRPLGQ NILVAYMPWE GYNYEDAILI SERLVYDDVY TSIHVEKYEI
                                SPAVGTRSNG TNLDQHPIGQ NITIAIMPFD GFNFEDAICI NEDLVRQDFY TSVHIEKDEI
                                APLVGTKSNN TCFNQKALGK NVTIAFMPWR GYNFEDSILI NERLLKEDTF TSVHIEIFET
                                RPLVETRMMV IGYNERPAGQ NMVVAVLTYT GYNMEDALIM NRSSVERGLA RSTFFRLYTT
                                KPLVTTRSMY LHFRELPAGQ NVCVAIACYS GYNQEDSVIL NQSAIDRGLF RSMFYRAYKD
                                APFVGTRSNN TCINQRPLGK NVVVAFMPWN GYNYEDSILI SERVARDDVF TSIHIEEFEV
                                KPLVTTRSMY LRFRELPAGI NSIVAILCYT GYNQEDSVIL NASAVERGFF RSVFYRSYKD
                                KPLVGTRSNN TCINQMPCGQ NMRVAFMPWN GYNFEDSILV SERVVQEDRF TTIHIQELAC
                                IPIVTTDTQE IKYDERPAGQ NFVVAVVSYE GYNIEDALIF NKASIERGLG RSHFYRTYEA
                                IPLVTTKVMF IKYRRKPAGQ NFVVAIVSYH GYNMQDAIIM NKASIERGLG RSSFFRTYTA
                                APFVGTRSND TSITQKPIGK NVLVAFLPWE GYNFEDAILV SEELLEEDTF TSVHIEVYET
                                KPLVTTRAMH LQFRSLPAGI NAIVAIACYS GFNQEDSVIL SQSAVDRGLF RSLFFRTFRD
                                PPLVGTGLNR TCLNQKPIGR NVLVAFMSWE GYNFEDAIII SERLVKNDTY TSIHIEEFDI
                                KPLVKTHSMY LKFRELPAGQ NLIVAIAVYS GYNQEDSLIM SQSSIDRGMF RSMFYRSYTD
                                LSMVKTQTTQ IGYDDRPAAQ NFVVAVMSYE GFNIEDALVM NQGSVDRALA RSHFFRTYEG
                                KPLVCTRAMF LRFRELPAGI NAIVAILCYS GYNQEDSLIM SQSSIDRGLF RSVFYRTYCS
                                KPLVKTHGMS IGFENRPAGQ NFIVAVLSYE GYNMEDALLI NKAAIERGLG RSTFYRTYDA
                                APLVKTHAMS IGFDSRPAGQ NFIVAVLSYS GYNMEDSLIM NKSSVERGLG RSTFFRSYDS
                                KPLVTTRSMY LRFRELPAGI NSIVAIASYT GYNQEDSVIM NRSAVDRGFF RSVFYRSYKE
                                KPLAQTKHLI IGYNKRPAGQ NAVAAILSYT GYNIEDAIIM NQSSIDRGFM RATFMRLYQT
                                APLIGTRSNG TAYNQQVVGR NLMVAFMPWE GHNYEDAIIL SQRLVQDDVL SSIHIEEHEV
                                APIVGTRTND TTINQRPIGK NIFVAFLPWE GYNFEDAILV SQELLEEETF TTIHIEMYET
                                KPLVGTRSND TCINQRPIGQ NLLVAFMPWN GYNFEDSILI SERIVQDDRF TTIHIEELTC
                                APFVGTRSNG TCYNQRPNGR NVLVAFMTWD GYNYEDAIIM SERLVKDDVY TSIHIEEFES
                                APVVGTRSNG TTLDQRPRGQ NVLVAIMPFD GYNFEDAIII SEDLLRRDYY TSIHIERYEI
                                KPIVQTRALA IGYTERPAGN NAIFALMSYT GYNMEDAVIM NKSSVDRGMF RSTFFRLYSA
                                TPIVKTRIIS TNYDKRPSGQ NFVVALMSYE GYNMEDAMVI NKGSLERGLA RSSFFRAYDT
                                VPIVKTKHQI LGFDERPAGQ NFVVAIMSYE GFNMEDAIIF NKSAVDRGLG RSTFFRTYEA
                                EGIVSTQTAS INFDQRPSGQ NFVVAVLSYE GYNIEDALVF NKGSIERGLG RSHFFRTTEG
                                KAMTRTQTCA IHFDERPAGQ NFVVAVMSYE GHNIEDALVF NKGSIQRGLG RSHFLRTFEG
                                VPLVRTKHQI LGFDKRPAGQ NFVVAVMSYE GYNMEDAFVI NKASLERGLG RSTFFRSYES
                                VPMVHTQAAL IGSDNRPQGQ NFCVAIISYE GYNIEDALIF NKASVERGVG RSHFFRTYEG
                                KPLTHTQTSL IGSDDRPAGQ NFVVAILSYE GYNIEDALIF NKASIDRGLG RSHFFRTYEG
                                RALCRSRTAA VGFDERPAGQ NFVVAVLVYE GYNIEDALIL NRGSIERGLG RSHFFRVSEA
                                RALTRTRTSA IGFDDRPAGQ NFVVAILSYE GYNIEDALIF NRGSIDRGLG RSHFLRTFEG
                                VPIVKTRIIV TGYDERPSGQ NFVVAVMSYE GYNMEDALIL NKASLERGLA RSSFFRSYEA
                                IPLVRTRIMI NEYDKMPAGQ NFVVAVLSYE GYNMEDALII NKSAVERGLA RSFFFRTYES
                                IPIVRTKHQI LGFDKRPAGQ NFVVAIMSYE GYNMEDAFII SKAAIDRGLG RSTFFRTYDS
                                KPLVTTRAMH LHFRELPAGV NVVVGIMCYT GYNQEDSVIM NQSSIDRGLF RSIFYRSFKD
                                RPLVQTRSMY LRFAELPAGI NAIVGIMTYT GYNQEDSVIM NRYSVERGLF RSVFYRSYAA
                                KPLATTRSMY LRFRELPAGQ NAVVAILCYS GYNQEDSVIM NQSSIDRGLF RSVYFRTYMD
                                KPLVTTRSMY LRFRELPAGI NSIVAIASYT GYNQEDSVIM NRSAVDRGFF RSVFYRSYKE
                                RPLVTTQPMY LRFGELPAGQ NAVVAIACYS GYNQEDSVIM NQSAIDRGLF RSVFYRTYSD
                                SPLVGTRSNG TCMNQVPIGQ NVLVGFMPWE GYNYEDAILI SEKLVKDDTF TSIHIEEYEA
                                LSMVKTQTTQ IGYDDRPAAQ NFVVAVMSYE GFNIEDALVM NKASVERALA RSHFFRTYEG
                                VPIVNTKAML LGLEDRPAGQ NCVVAVLPFD GYNIEDAIVL SKASVDRGLG RTFFFRIYDA
                                VPIVKTKVMA IGFDERAAGQ NFIVAVLSYE GYNIEDALVM NRSSIDRGLG RSSFFRSYEA
                                APFVGTRSNG TCFNQKPVGR NVLVAFMPWN GYNFEDAILI SEKVLKEDIF TSIHIQEFEV
                                KPLVTTRAMH LHFRQLPAGI NAIVAIACYS GYNQEDSVIM NQSSIDRGFF RSLFFRSYRD
                                KPLVTTRAMY LHFRELPAGC NAVVAIMCYT GYNQEDSVLM NQSAIDRGLF RSLYYRSFKD
                                KPLVCTKSMF LHFKELSSGL NASIAIACYT GYNQEDSIML NQSAIDRGFF RSVFFRTYDD
                                APLVGTRSNN TCLNQKPIGQ NVLVAFMPWE GYNFEDSILI SEKLVKEDRY TSIHIEELEC
                                KPLCTTRAMF LHFRELPSGV NCIVGILVYT GYNQEDSLIL NQSAIDRGLF RSSYYRCYID
                                KPLVTTRAMH LHFRQLPAGI NAIVAIACYS GYNQEDSVIM NQSSIDRGFF RSIFYRSYRD
                                KPLVTTRAMY LHFRELPSGI NAIVGIASYT GYNQEDSLIM NQSAIDRGFF RSTFYRCYID
                                KPLVCTKVMY LRFRELPAGI NAIVAIMCYT GYNQEDSLIM NQSSIDRGLF RSVFYRTYTS
                                RPLVCTKVMY LRFRDLPAGI NAIVAIMCYT GYNQEDSLIM NQSSIDRGLF RSVFYRTYTS
                                KPLVTTRSMY LHFRELPAGQ NVCVAIACYS GYNQEDSLIL NQSAIDRGLF RSMFYRSYKD
                                RPLVGTRSND TCLNQRPLGQ NILVAYMPWE GYNYEDAILI SQRLVYEDVY TSIHVEKYEI
                                RPIVTTRGLL IGYSKRPAGQ NAVVALLTYT GYNIEDAVIL NKASVERGMF RSVFYRTYET
                                IPLVNSRIMA VGYEDRPAGQ NFVVAVLAYH GYNMEDAIII NKASIERGLA RSTFFRTYEA
                                KPLVQTRALI IGFNNRPAGQ NMVVAVLSFT GYNIEDAIIM NKSSIDRGLA RSTFFRLYAT
                                PPIVGTGLNR TCQNQKPLGR NVLVGFMSFD GFNYEDAIII SEELVRNDTY TSIHIEDFDV
                                APIVGTRTND TCINMRPIGK NVLVAFMPWR GYNFEDAIVI SERLVAEDVF TSVHIEEFEC
                                KPLGTTRAMY LKFRELPAGQ NAIVAIACYS GYNQEDSMIM NQSSIDRGLF RSLFFRSYMD
                                QPLVKTRSMY MYFKDLPAGI NAIVAIMCYT GYNQEDSVIM NKCAVDRGLF RSVFYRSYAS
                                KPLATTRSMY LKFRELPAGQ NAIVAILCYS GYNQEDSIIM NQASIDRGLF RSIFYRTYTD
                                KPLVTTRAMH LHFRQLPAGI NAIVAIACYS GYNQEDSVIM NQSSIDRGFF RSIFYRSYRD
                                APIVGTRSNG TCINQTPLGK NVLVAFMPWC GYNYEDAIIM SEKLIKDDAY TSVYLEEFEL
                                APLVGTRSNG TCFNQKPIGK NLLVAFMPWE GHNYEDAIIL SQRLVQDDVL SSIHIEEHEV
                                KPLVGTKILI IGYNDRPAGN NAILAVMSYT GYNMEDAIIM NKSSVERGMY RSTFFRLYST
                                RPLVGTRSND TCLNQRPLGQ NILVAYMPWE GYNYEDAILI SERLVYDDVY TSIHIEKFEI
                                KPLCTTRAMF LHFRELPSGV NVVVAIMIYT GYNQEDSLIM NQSAIDRGLF RSSYYRCYND
                                IPLVNSRIMA VGFEERPAGQ NFVVAVLSYQ GYNMEDAIVI NKASIERGLA RSTFFRTYEA
                                VPLVNSRIMA VGFEERPAGQ NFVVAVLSYH GYNMEDAVII NKASIERGLA RSTFFRTYEA
                                KPLVKTRIFL LPLDNLPYGT NMVVAVLTGG GYNIQDAVVI NKAAIERGMS RSVFFRTYEA
                                APIVGTRSND TCINQRPIGQ NVLVAFMSWE GGNFEDAVLI SERLVREDVY TSIHIEKYEC
                                RPIVTTRGLL IGYSRKPAGQ NAVVALLTYT GYNIEDAIIM NKSSVERGFM RSNFYRTYET
                                APLVGTRSND TMINQKPIGR NILVAFMPWE GYNYEDAILV SQELLEEDVF TSIHIEVYET
                                KPFVGTRSNN TNINQRPLGQ NMLVAFMPWN GYNFEDSILI NEKVVAEDRY TSIHIEELSV
                                IPLVKTRAMS IGYEERPAGQ NFIVAILSFE GYNIEDALIM NKASIERGLG RSTFARVYES
                                IPLVKTRAMS IGYEERPAGQ NFIVAILSYE GYNIEDALIM NKASIERGLG RSTFARVYES
                                VPLVKTRAMS IGYEDRPAGQ NFIVAILSFE GYNIEDALIM NKASIERGLG RSTFARVYES
                                KPLVCTRAMF LRFRELPAGI NAIVAILCYS GYNQEDSLIM SQSSIDRGLF RSVFYRTYCS
                                APRVGTRTND TCYNQRPVGR NILVGFMPWN GYNYEDSILI SQRVVKEDMF TSIHIKEWPI
                                APYVGTRSNN TNLDQRPLGQ NVLIAIMPFD GYNFEDAIVL SERLVRSDAY TSVHIEKYEK
                                KPLGTTRSMH LRFRELPAGQ NAIVAIMCYS GYNQEDSVIM NQSSIDRGLF RSMYYRGYMA
                                RPLVITRGML NGYLGRPAGQ NAVVALLTYT GYNMEDAVIL NRSSIERGMY RSVFFRTYET
                                KPLVTTRSMY LRFRELPAGI NSIVAIASYT GYNQEDSVIM NRSAVDRGFF RSVFYRSYKE
                                KPLATTRSMF LKFRELPAGQ NAIVAILCYS GYNQEDSVVM NQSSIDRGLF RSLFFRSYMD
                                QPLVKTSPMI IGINKRPAGQ NFIVAMMSFE GFNIEDAIII NKASIERGLA RSHFFRTYDA

                                SEKHMQY-DE EFEKPIMEKI EDDGLIAPGT RVSGDDIIIG KTTPV--TRQ RFSKKDSSIS
                                MARDTGQEEI TRDIPNLRNL DEAGIVYVGA EVNPGDILIG KVTPKTPEEL LFGERDTSLR
                                EERRYGGQED KFEIPSRKLL DEDGLISPEV YVKGGDVLIG KTSPPLEEEE LGPQRESSVT
                                VARDTGAEEI TADIPNLSKL DESGIVYIGA EVTAGDILVG KVTPKTPEEL LFGEKDSSLR
                                EQKKQALDEE TFEKPDVEKI DEDGLVPPGV RVTGDDIIIG KTTPLLGPKK RQTKRDSSTA
                                IENEYGGERD RITLPKYAKL EADGIVAPET EVEGGEILIG RVSPPLGEGV IATVRDTSIP
                                EESKRFDQEE VFEKPTADKL DEDGIIAPGL RVSGNDAIIG KTISLLEGAK RYQKRDASTF
                                EARDTGPEEI TRDIPNIKDL DENGIIRIGA EVGPNDILVG KITPKTPEEL LFGEKDTSLR
                                EEKKMTLVKE DFGRPDMDKL DDDGLAPPGT RVSGEDVIIG KTTPI--GQS RYTRRDHSIS
                                EEMRYGGQED RFEIPGSAHL DEDGLVFPET EVGPDDVLIG KTSPPLEEPE LSPQRETSIT
                                SEKMVLTVVE RFEKPMIDKL DEDGIIAPGV RVSGEDIIIG KTAPLLGQRK AHTKLDVSTP
                                KEHNKEYLQE TFERPNTEKI DSDGLVSPGV RVSGSDILVG KTSPS----- --SKRDSSTT
                                EEKYVSAIVE RFERPNITKL DADGLVEPGS RVLGDDIIIG RTSPC----- -NLRQDCSCC
                                EARDTGPEEI TRDIPNLRNL DDRGIIRIGA EVKDGDLLVG KVTPKTAEEL LFGERDTSLR
                                EVRETGMEEL TSDIPNTKDL DENGIVRVGA RIQPGDILIG KITPKSPEEL LFGDKDASLK
                                AARDMGPEEI TRDIPNLRNL DEAGIVYIGA EVQPGDILVG KITPKTPEEL LFGERDTSMR
                                QEKKVMISTE TLEKPSLEKL EDDGLIAPGV RVSGEDIIIG KTVPILGQRT MHTKRDASTP
                                EVRETGPEKV TGDIPNLNKL DENGIIRIGT YVKPGDILVG KVTPKTPEFL LFGEKNNSLK
                                EARETDKENI TRDIPNFKNL DERGIVRIGA KVKAGDILVG KVTPKTPEYL LFGEKDTSLR
                                VARDTGPEEI TRDISNLGRL DESGIVYIGA EVEAGDVLVG KVTPKTPEEL LFGEKDTSLR
                                EAMRYMGEND RITIPPRAHL DEDGIVPPEV FVSSKEVLIG KISPPYSALE SAGEKDNSIT
                                EARQTGGQRD KFGIPERRVL DKDGFAHIES DVSGGTVIVG MMSPPLEEYR VREMRDSSET
                                EERRYGGQED HFEIPSVQSL GEDGLISPES YVQGSDVLIG KTSPPLEEED FTPQRETSVT
                                EAKQYGGMRD TFEIPNRRLL EEDGVVASES PVHGGDILIG KTSPPMEEYE FSGPRDTSIG
                                EAKQYGGMKD NFELPQRRLL EQDGAIMHEA VVNGGDILIG RTSPPMEEYE FKGPRDTSVG
                                EVKPADVGDE EFEKPSADKL DADGLVAPGT RVSGDDFIIG KTTPILAQTK RYRKRDASTA
                                DARDTGPEEI TRDIPNLADL DERGIIRIGA DVVPGDILVG KVTPKTPEEL LFGERDTSLK
                                EAKQYGGMRD NFEIPGRRLL EDDGVIASES TVLGGDILIG KTSPPMEEYE FSGPRDTSIG
                                TARDTGKEEI TRDIPNLANL GEDGIVRIGA EVKPGDILVG KITPKAPEEL LFGEKDASLT
                                NVRDTGEEQF TRDIYNLRNL DENGIVRIGA EVKERDILVG KITPKTPEEL LFGDKDASMH
                                EENRKGDVKE SFEVPDLSLL EEDGLVPEGV AITGRTILVG KVQPMTRSME MKVKKCVSLG
                                TARDTGPEEI TRDIPNLKDL NHDGVIRVGA EVKPGDILVG KITPKAPEEL LFGEKDTSLV
                                EARQTGPEEI TREIPNLRNL DERGIIRIGA WVEAGDILVG KVTPKPPEEL LFGERDNSLR
                                EARDTGPEKI TRDIPGLRDL DEDGIVRVGA EVKPGDILVG KTSFKTPEEL LFGEKDTSLR
                                MARDTGKEEI TRDIPNLRNL DDSGIVRIGA EVRAGDMLVG KVTPKSPEEL LFGEKDSSLR
                                VEYKYGGIQD EITIPSREKL EEDGIVAPET QVSGGDVLIG KVSPPLSTQY -GGLQDTSIV
                                EQKKQSLMEE VFEKPEAEKI DDDGLVAPGV RVAGDDIIIG KTTPLLGPKR RHTKRDSSTA
                                AARDTGPEEI TRDIPNLRNL DEAGIVYIGA DVGPGDILVG KITPKTPEEL LFGERDTSMR
                                SENKRGDQEE NFEKPHQDKL DDDGIIAPGI RVSGDDVVIG KTITLLDSNK RFSKRDASTF
                                VSRDTGPEEI TADIPNLSKL DESGIVYIGA EVTGGDILVG KVTPKTPEEL LFGEKDSSLR
                                EEIRYGGQED KFEIPPNIHL DEDGLVVPET EVGPDDVLIG KTSPPLEEPR LSPQRETSVT
                                EERRYGGQED KFEIPSLKNL DENGIIFPES KVEGSDVLVG KTSPPLEEEA DGPLRESSVT
                                TARETGPEEI TSEIPNIRNL DENGIIRIGA YVTSQDILVG KVTPKSPEEI MFGEKDSSLR
                                EERRR--AQE TFEVPNIDKL EEDGLVAEGT RVSGDDILVG KTCPLWKAYQ TKTKKDASTS
                                EIRETGKEEF TRDIPNLANL DEHGVVQIGT YVRPGDILVG KVSPKTPEEL LFGRKNDSLE
                                EQKTEVLCLE QFEKPQSDKL DVDGLVFPAQ NVEDRDIIIG KTTLV--DQQ IAVKRDSSTR
                                EERRYGGQED RFEIPDRTHL DDDGLVNPET KVGENAVLLG KTSPPLEEPD MSPQRETSVT
                                EERQQSLMVE SFEPPSQSKL DADGLVEPGS RVLGDDVIIG KTSPL----- ----RDCSLC
                                EERKYNGQED TFEIPDRVHL GEDGIIEPEI SVEGGEVLIG RTSPPLEEYE FPPQRETSKA
                                EERRYGGQED VFSIPTRRHL AEDGVVEPET FVNGGEVIIG RTSPPLETQE FPMERETSTN
                                QESKKFDQEE VFEKPTQDKL DDDGLIAPGV RVSGDDVIIG KTVTLLESTR RYTKRDCSTF
                                EEQKYGGAED KIEKPKVEKL DEDGIVEPET YVVGGDVLIG KSSPPTEEYE MLETRDASVA
                                DARDTGPEEI TRDIPNLADL DERGIIRIGA EVRDGDLLVG KVTPKTPEEL LFGERDTSLK
                                VARDTGPEEI TADIPNLKNL DENGIVRVGA YVSSGDILVG KVTPKTPEEI IFGDKDTSLR
                                IARDTGAEEI TADIPNLSSL DESGVVYIGA EVNAGDILVG KVTPKTPEEL LFGEKDSSLR
                                EARDTGPEEM TRDIPNLRDL DERGIIRVGA EVKDNDLLVG KVTPKTAEEL LFGERDTSLR
                                EARDTGPEKI TRDIPNLRDL DEDGIVRVGA EVKAGDILVG RTSFKSPEEL LFGEKDTSLR
                                EEIKYGGQED EILLPERRLL ESNGIVSPEV DVKGGDVLIG KVSPPLQEFE LDQARDTSII
                                AEKRYGGQED KFEVPDKRHL DDDGVVNPES YVESGDVLIG KTSPPLEEIE FVAERETSVT
                                CERRYGGQMD KIEIPSRKNL EEDGIVSVES FVKSGEVLVG KTSPPLEEY- -TIQRDSSVC
                                EERRYGGQED TFEVPDRSML DEDGLVNPET EVGPNDVLIG KTSPPLEEPD LTPLRETSVT
                                EERRYGGQED KFEIPDRANL DIDGLVNPET VVGPNDVLIG KTSPPLEEQD FTIERESAIT
                                FEKRYGGQLD KFEVPERRNL GDDGLIDLES EVRSGDVILG KTSPPLEEQ- -TLQRDTSVT
                                EERRYGGQVD RIELPEQANL DVDGIINPET VVNEKDVLIG KTSPPLEEPG EAVERDTSIT
                                EERRYGGQID RIEVPDSKNL DEDGVINPET IVAEKDVLIG KTSPPLEEPG EAVERDTSVT
                                EERKYGGQED KFEIPDRSQL DDDGLVNPNA VVAPNDVLIG KTSPPLEEPE FTPQRETSVT
                                EERRYGGQED KFEIPDRANL DVDGLVNPET PVGPNDVLIG KTSPPLEEPD FAVERESSVT
                                AERRYGGQED RFEIPERRHL DEDGIINPEA EVSSGDVLIG KTSPPLEEIE FVAERETSVT
                                SERRYGGQED KFEIPKRRHL DEDGIINPGT EVSQGDVLIG KTSPPLGEIE FVSDRESSVT
                                YEKRYGGQVD RFEIPERRNL GEDGLVEPEC EVKSGDVIIG KTSPPLEEH- -SLQRDTSVT
                                EEKKQSLTKE ELERPSLDKL DDDGLICPGT RVSGEDIIIG KTSPL--AVK RFTKRDCSTG
                                SEHSERGEII KIDKPSIDKL EDDGIVAPGI RVSGDDAIVG RLLEL--TRA SFEKRDKSLF
                                QEKKIMTTME EFEKPTLEKL DDDGLIAPGT RVSGDDIIIG KTKPIMGQRG SHSKLDASTP
                                QESKKFDQEE VFEKPTQEKL DDDGLIAPGV RVSGDDVIIG KTVTLLESTR RYTKRDCSTF
                                HERKKNFLLE NFEKPKAEKL EDDGIIAPGV RVSGSDIIIG KTVPL--QKS RQTRLDMSTP
                                EARDAGPEEI TRDIPNLKNL DERGIVRIGA EVKSGDILVG KVTPKTAEEL LFGERDTSLK
                                EERRYGGQED RFEIPSRAHL DEDGLVNPET EVDENSVLLG KTSPPLEEPD MSPQRETSVT
                                EAKQYGGMRD AFEIPNRRLL EEDGVVATEA PVKGGDILIG KTSPPMEEYE FSGPRDTSIG
                                EERKYGGQED KFEVPERRHL GEDGLIASEI NVEGGDVLIG RTSPPLEEYE LATQRDTSVN
                                TARDTGPEEI TRDIPNLKNL DHNGVIRIGA EVKPGDILVG KITPKAPEEL LFGEKDTSLV
                                EEKKMTLVKE EFGRPNMDKL DDDGLAPPGT RVSGEDVIIG KTSPI--GQT RYTKRDHSTS
                                EEKKQSLSRE EFERPDLDKL DDDGLICPGT RVSGDDIIIG KTAPL--VLK RFSKKDCSTG
                                CSKEG----E VFAIPDSDKL DIDGLICPGV LVSGDDIIVG KVAKM----- -TAKKDCSTP
                                VARDTGKEEI TNDIPNLKDL DESGIVRIGA EVKPGDILVG KITPKSPEEL LFGERDTSLR
                                QEKASSLTSE LFEKPSRGKL DDDGLVAPGT RVSGDDVLIG KTAPITAGMS RYSKRDCSTS
                                EEKKQTLIKE EFERPNTDKL DDDGLAPPGT RVSGEDVIIG KTTPL--SQQ RYTKRDQSTC
                                QERNKGANCE EFEKPSLHKL DNDGLVAPGT RVSGNDIIIG KTSPL--SLQ RHQKRDASTA
                                EEKQQSLIIE SFEKPSKTKL DDDGLIAPGI RVLGDDIIIG KVSPNLTIST NQYKKDCSLS
                                EEKQQSLIIE SFEKPSKTKL DNDGLIAPGI RVLGDDIIIG KVSPNLTISS NQYKKDCSLS
                                EQKKQSMMEE TFEKPDVEKI DEDGLVAPGV RVTGDDIIIG KTTPLLGPKR RQSKRDSSTA
                                EARQTGPEEI TREIPNLRNL DEQGIIRIGA WVESGDILVG KVTPKPPEEL LFGERDNSLR
                                EEQKYGGEED RIEIPDKSHL DEDGIAPPEV YVSSNEVLIG KTSPPYTTLA ELKERDASVA
                                EEKKYGGQTD KFEIPSRRHL DEDGLIFPES KVEGKDVLIG RTSPPLEE-G LSLQRETSVA
                                EERKYGGQKD LIDDPQIRKL DIDGIVSPEV EVESGEVLIG KTAPPSEEFE ISTERDESVS
                                EIRETGREEF TRDIPNLRNL DDTGIVQTGT YVKPGDILVG KVSPKTPEEL LFGRKNDSLE
                                QVRDTGQEEL TREIPNTKDL DERGIIRVGA EVKAGDILVG KVTPKTPEEL LFGDKDASLK
                                QEKKYMSITE TFEKPQLDKL DDDGLIAPGV RVSGEDVIIG KTTPILGQRA YHSKRDASTP
                                SEENTGREVI KFEKPSAGKL EDDGLIAPGT SVTGDDAIIG RTMEL---RS RFEKLDKSVF
                                QEKKIMTVME EFERPVLDKL EDDGLIAPGT RVSGEDIIIG KTAPILGQRQ LHAKRDVSTP
                                EEKKATLVKE EFERPNTDKL DDDGIAPPGT RVSGEDVIIG KTTPL--TQQ RYSKRDQSTC
                                TARDTGKEEI TRDIPNLADL GEDGIIRIGA EVKPGDILVG KITPKSPEEL LFGEKDASLT
                                DARDTGPEEI TRDIPNLADL DERGIIRIGA EVVPGDILVG KVTPKTPEEL LFGERDTSLK
                                EELKYGGQED KIMKPEKRLL EDNGIVSPEV EVKGGDVLIG KVSPPLQEFE LEQSRDTSIV
                                EARQTGPEEI TREIPNLRNL DENGIIRIGA WVESGDILVG KVTPKPPEEL LFGERDNSLR
                                QEKSSALNSE FFERPAKGKL DDDGLVSPGT RVSGDDVLIG KTAPMIANTS RYTKRDCSTS
                                EEKKYGGQTD KFEIPDRRHL DEDGIIFPES KVSGKDVLVG RTSPPLEEQG LILQRETSIA
                                EEKRYGGQKD TFEVPDQRHL DEDGLIFPES KVEGKDVLVG RTSPPLEEQG LALQRETSVT
                                EERRYGGLED RFEKPSLEAI DPDGIAYVEA ELYGGQAVVS RTSPPYTSTE PMTKKDTSLL
                                EARDTGPEEI TRDIPNLRNL DADGIIRIGA QVGPNDILVG KVTPRSAEEL LFGEKDTSLR
                                EEQKYGGEED RIEVPDRGHL DEDGIAPPEV YVSGGEVIIG KTAPPYMTLT ELKERDASIP
                                QARETGPEEI TADIPNLKNL DENGIIRVGA YVGSQAILVG KVTPKTPEEI IFGEKDTSLR
                                VARDTGPEEI TRDISNLARL DESGIIAIGA EVEAGDVLVG KVTPKTPEEL LFGEKDTSLK
                                EERKYGGQED RFEIPDRRNL GEDGIIETEV EVMGGDVLIG RTSPPLEEYE FASPRETSIA
                                EERKYGGQED KFEIPDRRNL GEDGVIETEV EVQGGDVLIG RTSPPLEEYE FTSPRETSVA
                                EERKYGGQED RFEIPDRRNL GEDGIIETEV EVLGGDVLIG RTSPPLEEYE FASPRETSVA
                                EERQQSLMVE SFEPPSQSKL DADGLVEPGS RVLGDDVIIG KTSPL----- ----RDCSLC
                                EVRETGPEKI TRDIPNLDNL DAEGIIKVGA TVRSGDILVG KVTPKTPEFL LFGERDSSLR
                                EARDTGPEKI TRDIPGLRDL DEDGVVRIGA EVKQGDILVG HTSFKTPEEL LFGEKDTSLR
                                EEKKVVMQLE EFEKPHIDKI DADGLCAPGT RVSGDDVIIG KTAPLLGMRK LHTKKDASVS
                                EQMRYGGEED RIEIPSRAHL DEDGIVSPEV FVSGGEVLIG KTSPPYGVYE ASSARDSSIT
                                QESKKFDQEE VFEKPTQDKL DDDGLIAPGV RVSGDDVIIG KTVTLLESTR RYTKRDCSTF
                                QERRVMSVVE EFEKPTLDKL DDDGLVCPGV RVSGEDIIIG KTAPILGQRK YHTKRDASTP
                                EERKYGGEVD RFEIPERRLL SEDGIIEPET QVNGGDVLIG RTSPPIKSYE FMQPRETSKN

                                VRSSETGIID KVMLSTGYKF CKVRVRSVRT PQIGDKFSSR HGQKGTVGIM YRQEDMPFNI
                                LPPGTSGTIV DVRVFSGDKM VKVFVAVKRK LQPGDKMAGR HGNKGVVSRV VPVEDMPFLE
                                MRPEEEGWVD SVLLTVNSRL VKVKVRDQRI PELGDKFASR HGQKGVVGAI IPQEDMPFTE
                                VPSGTKGTVI DVQVFTGDKV VKVYLAVKRR IQPGDKMAGR HGNKGVVSNI LPVEDMPHDA
                                MRSSENGIVD SVVLTTGLKF TKVRVRSMRT PQIGDKFSSR HGQKGTCGMT YRQEDLPWTV
                                MRLGEKGVVD MVVISTRNKL VKVRVRNLRI PEIGDKFASR HGQKGVIGMI FPRYDMPYTE
                                LRASETGIID QVMLSLGYKF CKIRVRSVRV PQIGDKFASR HGQKGTCGIT YRQEDMPFTC
                                MPHGERGKVV DVKVFTNTMM VRVSVAQRRK ITAGDKMAGR HGNKGVVSRV VPVEDMPFLE
                                LRHSETGMVD QVLLTTGLRF VKVRVRSVRI PQIGDKFSSR HGQKGTVGMT YTQEDMPWTI
                                MRSNEKGIVD AVFLMQGSKL AKVRVRDLRI PELGDKFASR HGQKGVIGLI VPEEDMPFTE
                                LRSTENGIVD QVLVSTDLKF VKVRMRTTKI PQIGDKFASR HGQKGTIGIT YRQEDMPFTR
                                MRPNESGLVD QVMLSTGMKF TKVRTRTIRI PQIGDKFASR HGQKGTIGMT YAQEDMPWTR
                                LRTSENGVVD TVLLSSGSKF AKVKVRSIRV PQIGDKFASR HGQKGTIGMT YRAEDLPFTC
                                VPHGGGGIIH DVKVFNGDQL VRVYIVQKRK ISEGDKMAGR HGNKGVISKI LPEEDMPYLP
                                ASPSLKGVII DKKLFSGDQM AKVYIAKKRK IGVGDKMAGR HGNKGIVSRV VRQEDMPFLE
                                MPPGTFGTVV EVRVFNGDKM VKVFVAVKRK IQPGDKMAGR HGNKGVVSRI LPVEDMPFLE
                                LKSTENGIVD QVLITTGFKF VKVRVRSIRI PHMGDKFASR HGQKGTVGIT YRTEDMPFTA
                                VPHGTEGTVI DVQRITVGEI LKVYVAKKRK LKEGDKMAGR HGNKGVVAKI LPVEDMPYLA
                                VPHGKDGTVI DVRVYSGDEV VKVFLAKKRI IQEGDKMAGR HGNKGVVARI MPIEDMPFLE
                                VPSGMSGTVI DVQVFTGDKM VKVYLAVKRR LQPGDKMAGR HGNKGVVSKI VPIEDMPYMA
                                VRRGEKGIVD QVLITEGFKL IKVKVRELRI PELGDKFASR HGQKGVVGMI VPMEDMPFTE
                                VQPSETGNVE NIFITIGNLL VKAKVRSTCF TEIGDKFSSR HGQKGVVGML IPQEDMPYTK
                                VRPGEKGFVD SVIVTEGSRL VRVKVRDERI PELGDKFCSR FGQKGVVGRL VDQCDMPFTS
                                VRPSETGVVD TVVMTQGGKM YKIRVRDMRI PEIGDKFASR HGQKGVLGIL AKAEDLPYTA
                                VRPSENGVVD TVIVTQGGKM YKIRVRDMRI PEIGDKFASR HGQKGVVGML VNQEDVPYTE
                                LRSTENGIVD TVMLSVGHRF VKVRVRGIRI PQIGDKFASR HGQKGTCGIT YRQEDMPYNA
                                VPHGEQGKII GVRIFDGDQL VRVYVAQKRK ITHGDKLAGR HGNKGVIAKI LPVEDMPFLE
                                VRPSETGVVD TVVMTQGGKM YKIRVRDMRV PEIGDKFAAR HGQKGVLGIL AKNEDLPYTA
                                VPPGTEGVVM DVKVFSGDRQ VKVYVASKRK LQVGDKMAGR HGNKGVVSKI VPEADMPFLA
                                VPAGMKGIVI KTKLFSGDEL AKVYIAQKRK IQVGDKMAGR HGNKGVVGKI LPIEDMPFMA
                                AKSTEKGIVD KVLLATGHRF TRVRLRSVRK PQIGDKFSSR HGQKGTVGIT YRQEDMPFTS
                                VPSGVRGIVM DVKVSAGEKS VKVYIAKKRK MQVGDKMAGR HGNKGVVAKI VPEEDMPYLP
                                VPNGEKGRVV DVRVFTGDMV VRVYVAQKRK IQVGDKMAGR HGNKGIISRI LPIEDMPYLP
                                VQSGQGGIVV KTVRFRGVEM VRVYVAQKRQ LQVGDKVANR HGNKGVVSKI VRPEDMPYLE
                                VPPGIEGVVI DAKVFSGDKM VKIYVATKRK LAVGDKMAGR HGNKGVVSRL LPEEDMPFFA
                                MRHEEKGIVD TVLITMGNKL IKVRVRDLRI PELGDKFASR HGQKGVLGLL LPQYDMPFTE
                                LRSSETGIVD QVILTTGFKF CKVRVRSMRV PQIGDKFSSR HGQKGTCGMA YRQEDLPFTV
                                LPPGDFGTVV EVRVFNGDKM VKVFIAVKRK LQPGDKMAGR HGNKGVISKV VPMEDMPFLA
                                LRNSETGIVD QVMLTLGYKF CKIRVRSVRI PQIGDKFASR HGQKGTCGIQ YRQEDMAFTC
                                VPNGVSGTVI DVQVFTGDKI VKVYLAVKRR IQPGDKMAGR HGNKGVISKI NPIEDMPYDE
                                MRSNESGIVD AVFLTLGAKL AKVRVRDQRI PELGDKFASR HGQKGVIGLI VPEEDMPFTE
                                VRPTESGYVD NVFLTVNSRI IKVKVRSDRI PQPGDKFASR HGQKGVIGYV AAQEDMPFTE
                                VPHGVEGRVI GVHVFH-ETL VRVYLATRKP LEVGDKLAGR HGNKGVVSMI LPKEDMPFLP
                                MRSTETGVVD KVMLAAGARF VKVRIRSVRV PQVGDKFSSR HGQKGTVGIT YGQEDLPFNV
                                VQSGTEGIVI AAHRFSGDQM VKVYVATKRV ISVGDKMAGR HGNKGVISKV LPEEDMPFLK
                                LRHNEHGVVD QVLLTTGQRF VQIKVRAVRV PQIGDKFASR HGQKGTVGIT YRQDDMPFTS
                                MRSGESGVVD TVTLMEGSKL SKVSVRDERI PELGDKFASR HGQKGVVGHI APQEDMPFTE
                                LRSSETGVVD QVMLSVGSRF TKVKVRSVRI PQTGDKFASR HGQKGTIGIT YRTEDMPFNE
                                MRHGESGLSD IVILTDGNRL VKVKVRSERI PEIGDKFASR HGQKGVIGLI IPQEDMPFTE
                                MRFGESGIVD TVIFTEGHRL IKVKMRSLRI PELGDKFASR HGQKGILGVL IKQEDMPFTE
                                LRTSETGIVD QVMVTLGYKF CKIRVRSVRI PQIGDKFASR HGQKGTCGIQ YRQEDMPFTC
                                VRHGEEGVVD TVILTEGIKM VKVRVRSLRI PEIGDKFASR HGQKGVIGMV LPHYDMPYSE
                                VPHGETGTVI GVKVFDGDQL VRVYVANKRK ITDGDKLAGR HGNKGVISKI LPVEDMPFLE
                                VPHGVEGRVI DVKVFD-EKL VKVYVACRKP LDVGDKLAGR HGNKGVVSNI IPKEDMPFLP
                                VPSGMNGTVI DVQVFTGDKI VKVYLAVKRR IQPGDKMAGR HGNKGVISIV VPVEDMPHME
                                VPHGGGGIVL DVKIFTGDQL VRVYIVQKRK IHEGDKMAGR HGNKGVISRI LPEEDMPFMP
                                VPPGEGGIVV RTVRLKGVEV VRVYVAQKRK LQVGDKLANR HGNKGVVSKI LPPEDMPHLP
                                TRHGERGTVD LVLVTEGNKL VKVRVRDLRI PEIGDKFATR HGQKGVIGML IPQVDMPYTT
                                VRHGEKGIVD AVLLTEGSRL AKIRVRDTRQ PEFGDKFASR HGQKGVLGLI LSPEDVPFTE
                                VRHGEEGYVD KVMITEGNKL VKVKVRDLRV PELGDKFASR HGQKGVIGLL VNQEDMPFTE
                                MRSNEKGIVD TVILTEGSRL AKVRTRDQRV PELGDKFASR HGQKGVIGLI AQQEDMPFTE
                                MRSNEKGIVD TVILTEGTRL AKVKIRDERI PEIGDKFASR HGQKGVIGLI VPYHDMPFTE
                                IRHGEEGVVD LVILSEGNRL GKVRVRDLRV PEFGDKFASR HGQKGVIGLV VPQEDLPFTE
                                MRSNETGIVD TVIITESSRL VKVRTRDLRI PEIGDKFASR HGQKGVCGLI TPQENMPFTA
                                MRSNEHGIVD TVIITESSRL VKVRTRDLRV PEIGDKFASR HGQKGVIGLI VNQEDMPFTE
                                MRSNEKGVVD TVILTEGNRL AKVKTRDQRV PELGDKFASR HGQKGVIGLI VPPADMPFTE
                                MRSNETGIVD TVILTEGTRL AKVKVRDERI PDIGDKFASR HGQKGVIGLK VPIADMPFTE
                                VRHGEKGIVD AVLLTEGSRL AKIRVREQRQ PELGDKFASR HGQKGVVGLI VSQEDMPFTE
                                VRPGEKGVVD TVILTEGNKL VKVKVRDGRV PELGDKFASR HGQKGVIGLI VPEEDMPFTE
                                VRHGEEGIVD CVILTEGNRL VKVRVRDLRI PELGDKFASR HGQKGVIGLI VPQEDMPFTE
                                MKNSETGIID QVLLTTGLRF VKIRVRSCRT PQVGDKFSSR HGQKGTIGMT YTQEDMPFTC
                                LRSSESGIID GVMISVGEKF VKIRVRSVRT PQIGDKFASR HGQKGTCGMQ YAQEDMPFAA
                                LRSTETGIVD QVMLTTGVKF VKVRVRSTRV PQMGDKFASR HGQKGTIGIT YRQEDMPFTC
                                LRTSETGIVD QVMVTLGYKF CKIRVRSVRI PQIGDKFASR HGQKGTCGIQ YRQEDMPFTC
                                LRSNENGIVD TVVVTTGFKF VKIKVRVVRI PQIGDKFSSR HGQKGTCGIT YRQEDLPFTR
                                VPHGEHGIVV DVKVFNGDQL VRVYIAQKRK ISEGDKMAGR HGNKGVIAKI LPEEDMPFLP
                                MRSGESGVVD TITLMEGSKL SKVSVRDERI PELGDKFASR HGQKGVLGHL APQEDMPFTE
                                VRPSETGVVD TVVMTQGGKM YKIRARDMRI PEIGDKFASR HGQKGVLGIL AKAEDLPYTA
                                MRHGESGVVD TVVLTEGNRL VKVKVRDLRI PELGDKFASR HGQKGVLGLI VPREDMPFTD
                                VPSGAAGIVM DVKVSSGAKQ VKVYIAEKQK LEVGDKMAGR HGNKGVVAKI VAEEDMPFLP
                                LRHSESGMVD QVLLTTGLRF VKVRMRSVRI PQIGDKFSSR HGQKGTVGMT YTQEDMPWTI
                                MKHAETGIID QVLLTTGLRF VKLRVRSMRT PQVGDKFSSR HGQKGTVGMT YTQEDMPFTC
                                LKHSESGIID QVILTTAQKF TKVKMRAVRI PQIGDKFASR HGQKGTCGMT YRQEDLPFTR
                                LPPGVEGVVI GARVFSGDKM VKVYIAIKRK LSVGDKMAGR HGNKGVLSRV LPEEDMPYMA
                                MKANEHGIVD NVLISTGYRF TKVRIRNVRT PQIGDKFASR HGQKGTIGMT YRQEDMPFTV
                                LRHSESGMID QVLLTTGLRF VKIRVRSIRI PQIGDKFSSR HGQKGTVGMT YTQEDMPWTQ
                                LRSHENGIID SVMLTTGFKF TKVRFRNIRV PQIGDKFASR HGQKGTIGMT YRQEDMPFTV
                                LRSNENGVID TVMLSSGNKF AKVKVRSVRI PQIGDKFASR HGQKGTIGIT YRTEDMPFSS
                                LRENENGVID TVMLSSGNKF AKVKVRSVRV PQIGDKFASR HGQKGTIGIT YRTEDMPFSS
                                MRSSENGIVD SVILTTGLKF TKVRVRSMRT PQIGDKFSSR HGQKGTCGMT YRQEDLPWTV
                                VPNGEKGRVV DVRMFTGDMV VRVYVAQKRK IQVGDKMAGR HGNKGIISRI MDIEDMPYLP
                                VRRGEKGIVD KVIITEGNKL VKVRLRELRV PELGDKFASR HGQKGVVGML LRQEDMPFTE
                                VRPSERGVVD KVIITEGTKL VKVTVRDLRI PEIGDKFASR HGQKGVIGLI VPQEDMPWTE
                                VRHGERGTVD TVFITEGFKL VKVRVRDLRI PEFGDKFASR HGQKGVIGFL VPQYDMPFTE
                                VPSGIEGIVI DTQKFSGDQM VKIYIATKRT ISVGDKMAGR HGNKGVIAKI LPIEDMPFLP
                                APPGMKGVVI DTKLFSGDQL AKVYIARKRK IQVGDKMAGR HGNKGVVAKI VPVEDMPFLE
                                LRSTENGIVD QVLVTTGLKF VKVRVRTTKI PQIGDKFASR HGQKGTIGIT YRREDMPFTA
                                LRASENGIID QVMVAMGTRF VKIRVRSIRV PQIGDKFASR HGQKGTCGMQ YSQEDMPFTC
                                LRSTESGIVD QVMVTTGLKF VKVRMRSTRI PQIGDKFASR HGQKGTIGMT YRHEDMPFSA
                                LRHSESGMID QVLLTTGLRF VKTRVRSIRI PQIGDKFSSR HGQKGTIGMT YTQEDMPFTQ
                                APPGTEGVVM DVKVFSGDRQ VKVYVATKRK LQVGDKMAGR HGNKGVVSNI VPEADMPYLS
                                VPHGEQGKVI GVRVFSGDEL VRVYVAQKRK ITDGDKLAGR HGNKGVISKI LPVEDMPFLE
                                TRHGEMGIVD LVLVTEGNKL VKVRVRDLRI PEIGDKFATR HGQKGVIGML IDQADMPYTV
                                VPNGEKGRVV DVRVFTGDMV VRIYVAQKRK IQVGDKMAGR HGNKGIISRI LPIEDMPYLP
                                MKANENGIVD NVLISTGYRF TKVRIRNVRI PQVGDKFASR HGQKGTIGMT YRQEDMPFTC
                                VRPSEKGVVD KVIITEGTKL VKVTVRDLRI PELGDKFASR HGQKGVIGLI VPQEDMPWTE
                                VRPSERGIVD KVIVTEGTKL VKVTVRDLRI PELGDKFASR HGQKGVIGLI VPQEDMPWTE
                                LRHGEKGIID RVFIMEGIKL AKVRVRDLRP TELGDKFASR HGQKGVVGML VPQEDMPFTE
                                VPHGVHGIVI DVKRFRESEM VRVFIAQKRK ISEGDKMAGR HGNKGVVSRI VPIEDMPYLP
                                VRRGEKGIVD RVVITEGNKL VKVRLRELRV PELGDKFASR HGQKGVIGML LRQEDMPFTE
                                LPHGVEGRVI RVDVYD-DKL VRVYVASRKT LDIGDKLAGR HGNKGVVSNI LPKEDMPFLP
                                VPSGMSGVVI DVQVFTGDKM VKVYLAVKRR LQPGDKMAGR HGNKGVVSKI VPVEDMPFMA
                                VRHGEAGVVD SVILTEGNRL VKVKVRDLRI PELGDKYASR HGQKGVIGYI VPQQDLPFTE
                                VRHGESGVVD SVILTEGNRL VKVKVRDLRI PELGDKYASR HGQKGVLGYL VPQEDVPFTE
                                VRHGEAGVVD SVILTEGNRL VKVKVRDLRI PELGDKYASR HGQKGVIGYI VPQQDLPFTE
                                LRSSETGVVD QVMLSVGSRF TKVKVRSVRI PQTGDKFASR HGQKGTIGIT YRTEDMPFNE
                                VPHGNEGTVI DIQRLSEDQV VKVVVATKRK LREGDKMAGR HGNKGVVARI LPEEDMPYME
                                VPPGDGGIVL RTVRFRGVEM VRVYVAQKRR LIEGDKLANR HGNKGVVAKI LPPEDMPYLP
                                LKSTENGIID QVLVTTGNKF VKVRVRSTRV PQTGDKFASR HGQKGTIGIT YRQEDMPFSA
                                VRRGEKGIVD SVVITEGYKL VKVKVRELRI PELGDKFASR HGQKGVMGMM IPMQDMPFTE
                                LRTSETGIVD QVMVTLGYKF CKIRVRSVRI PQIGDKFASR HGQKGTCGIQ YRQEDMPFTC
                                LRSTENGIVD QVLLTTGLRF VKVRMRTTKI PQIGDKFASR HGQKGTIGVT YRHEDMPFSA
                                MRHNEKGIVD TVIISEGNKL VKIKARDLRI PELGDKFSSR HGQKGVLGLV VEQADMPFTS

                                EGITPDIIVN PHAIPSRMTI GQLIECLMGK VSATTGEGDA TPFNTVESIS LLHGYRGNEV
                                DGTAVDLVLN PLGVPSRMNV GQILETHLGW ACAKIGRPIA TPVDAIPDIE MLEGVSGQSQ
                                SGIIPDLIIN PHAIPSRMTV GHILEMIGGK VGSLEGRVDG TVFSEEKALR ALVGFNGKEI
                                NGVPVDIVLN PLGVPSRMNV GQILETHLGM AAKGLGDPLA TPVDAESQIK LLEDITGQTV
                                EGVVPDIIVN PHAIPSRMTI GQLIECLLGK VSAMSGDGDA TPFDVVEAIS ELHGYTGHEV
                                EGIEPDVILN PHAIPSRMTV GQLLEEIAGK LGAIKGRVDA TPFFEIDGLR ELLGYNAREV
                                EGLSPDVIIN PHAIPSRMTI GHLIECLQGK VSANKGEGDA TPFDVVQKIS LLNNYRGNEV
                                DGTPVDIILN PLGVPGRMNI GQVLETHLGW AAMRLGFRAI TPVDAETEIE ELAYLLGKQR
                                EGVTPDIIVN PHAIPSRMTI GQLIECIMGK VAAHMGKGDA TPFDVVDNIS ALHGYRGFER
                                SGIVPDMIVN PHAIPSRMTV GHVLEMIGGK VGSLEGRIDA TVFYEEKDLR ILKGFTGKEV
                                EGVSPDLIIN PHAIPSRMTI AHLIECQLSK VSALRGFGDA TPFDVVDSIS LLRGYRGFEV
                                DGVSPDIIVN PHAIPSRMTI GHLVECLQSK VGALTGKGDA TPFDVVDQIA VLHGYHGNEV
                                EGIVPDIIMN PHAVPSRMTI GHLVECLVGK VGACCGMGDA TPFKLVQHVA RLFGYHGNEA
                                DGTPIDIMLN PLGVPSRMNI GQVLELHMGM AARYLGIHIA SPVDAEEDVW TLEGMDAKTV
                                DGTPVDIVLN PLGVPSRMNI GQIFEAVLGR AGKNLGVKFA TPIDALDDLN WTDGLYCKTY
                                DGTHADIVLN PLGVPSRMNV GQILETHLGW ACAGMGKSIA TPVDAEADIN MLEGLSGQVT
                                DGITPDLIIN PHAIPSRMTI GHLVECLLSK VSTFTGDGDA TPFDVVEAIS ALQGYRGFEV
                                DGTPLDICLN PLGVPSRMNI GQLMESQLGL AGKYLSESYN VPVEANEQIQ KLKGFTSKEI
                                DGTPVDICLN PLGVPSRMNI GQVIEMLLGW SGHKMGLKYA CPVEPEEALR AFVGMNGKVR
                                DGRPADVVLN PLGVPSRMNV GQVLEVHLGW AAKGLGWPFA TPVDAEEEMG MLDGMKNQVR
                                NGITPDVVIN PHALPSRMTI GQLLEAIAGK TAALYGTVDA TPFEVEGTIR MLMGYSGRET
                                DGIVPDLLIN PHAFPSRMTI GQLIESLAGK LGSIKAEVDG TPFLKLEELR ELEGFSGREL
                                DGVTPDLVVN PHGIPSRMTV GHVLEMIAGK VGSMEGRIDG TAFSEEESIR GLVGFSGKEI
                                DGISPDVLIN PHAFPSRMTV GMFMESICGK AAALRGSFDG SAFVEMEEVK VMDGFSGKET
                                DGVVPDIMIN PHAFPSRMTV GQFMESLGGK AASLRGRVDG SAFLEGDDIK AMEGFTGKET
                                EGITPDIIIN PHAIPSRMTI GHLIECLQGK VAALTGKGDA TPFTVVKSIA LLKRYYGNEV
                                DGTPVDIVLN PLGVPSRMNP GQVLETHLGW IAAT-GWKVA TPVDAEDEIT LLG--TGKAR
                                EGVTPDVLIN PHAFPSRMTV GMFMESITGK AAALRGTFDG SAFVEMEEVR VMDGFSGKEI
                                NGETVQMILN PLGVPSRMNL GQVLETHLGY AAKTAGIYVK TPVEFESRIW MMIGLDGKSY
                                DGTPVDIVLN PLGVPSRMNI GQLYETSLGW AGKKLGVKFK TPINAYKEVQ NLEGLHGKVK
                                EGIIPDIIVN PHAIPSRMTI GQLIECLLGK VSSIRGTGDA TPFKGVEDIA RLLGYHGWEL
                                DGTPVEICLN PLGVPSRMNV GQVLETHLGW ACKKLGIKVA TPIDIEKRVR YLDGLTGKSM
                                DGRPVDIVLN PLGVPSRMNV GQVFECLLGW AGENLGVRFK ITPDARETVH LLE--PGKIM
                                DGTPVDIVFN PLGVPSRMNL GQILETHLGE VARLTGQKFE TPVDVEATIK MLE--TGKSI
                                DGTTVDIVLN PLGVPSRMNV GQVLECHLGF AAKRLGEHVA TPVDAENEIR ALVGVVGQST
                                EGVTPDLIIN PHAFPSRMTV AQLMESIAGK AAALEGRIDG TPFYTIEDLQ ILRGYTGEEA
                                EGIVPDIIVN PHAIPSRMTI GQLIECLLGK VSASTGDGDA TPFDVVEAIS ALHGYTGHEV
                                DGTPVDFVLN PLGVPSRMNV GQILETHMGW AARGMGLPIA TPVDAEADVN ALTGFSGQSD
                                EGLAPDIIIN PHAIPSRMTI GHLIECLQGK LGSNKGEGDA TPFDVVQKIS FLQGYRGNEV
                                NGTPVDIVLN PLGVPSRMNI GQILETHLGM AAKGIGDPIA TPVDAEAEIK LLKDLSGQIR
                                SGIVPDMIIN PHAIPSRMTV GHVLEMIGGK IGAIEARVDG TIFHEEEDLR ALKGFTGKEV
                                DGIIPDLLFN PHSVPSRMTL GHVLEMMGAK VSTMSGEIDS TIFDEERSLR QLKGFSGNEV
                                DGTPVQVVLS PLGVPSRMNI GQVLETSLGW LAKLTNRYFA TPVDAEDDIL ELY--SGKVT
                                DGIVPDIIIN PHAIPSRMTI GQLIECLQGK VSAIAGRGDA TPFWVVDEIS QLKGYRGWEL
                                DGTPVDILLN PLGVPSRMNV GQILETHLGY AAAKLGFKAV TPVDAEEEIR ALKGITGKSV
                                EGVSPDLIVN PHAIPSRMTI GHLIETLLGK VGCLTGDGDA TPFEVVKDVS MLHGYHGNER
                                EGVVPDLIIN PHALPSRMTV GHILEMIGGK VGALEGRVDG TAFTEEDELR SLEGFSGKET
                                EGITPDLIMN PHAVPSRMTI GHLVECLLGK TAAIFGGGDA TPFGYVLDIS RLHGYFGNER
                                SGVVPDIIIN PHAVPSRMTI GMLMELIAGK VSAYAGEIYG TAFSTLTDLH TLKGMLGREV
                                NGLSPDLIIN PHAIPSRMTI GQLMELLAGK LASVSGDIRA TAFEVADYIK GLHGFYGREV
                                EGITPDIIIN PHAIPSRMTI GHLIECLQGK VSANKGEGDA TPFDVVQKIS LLSGYRGNEV
                                FGLVPDIILN PHAFPSRMTL GQLIESIAAK AAAFRGRVDA TPFYELDNLR ILVGFDGTEV
                                DGTPVDVILN PLGVPSRMNV GQVLELHLGW IASR-GWRIA TPVDAEEEIT LLS--DGKAR
                                DGTPVQIVLS PLGVPSRMNV GQVLETHLGW LGQLTNRYFA TPIDAEDEIM ELY--NGKVL
                                DGTAVDIVLN PLGVPSRMNI GQVLETHLGL AAKGLGNPMA TPVDAEAEIK MLQDLDGKTV
                                DGTPVDIMLN PLGVPSRMNI GQVLELHLGM AARALGIHVA TPVDAEEDVW TVEGMDAKTV
                                DGTPVDIVFN PLGVPSRMNL GQILETHLGL AARELGFTFV TPIDAEAEIK LLD--QGKVV
                                SGLVPDIILN PHALPSRMTV GQIMEAIAGK FVAATGNIDA TPFNTIEEIQ KLLGYDGSEV
                                SGVVPDLIVN PHAIPSRMSV GQVLEMVAGK AGCLEGEVDG TPFNEEKEIK QLKGFAGCES
                                SGIVPDIIIN PHGIPSRMTV GQLLEMIGGK VGSLEGRIDG TIFNEEMSLR ALEGFHGREV
                                NGMVPDLIIN PHAIPSRMTI GHVLETIGGK IGSLEGRVDG TAFNEEDELR EFKGFTGKEV
                                LGMVPDLVIN PHAIPSRMTV AHVLEMIGGK LGSLEGQKWG TAFSDEDGIR GLKGFTGKEV
                                DGVIPDLIIN PHAIPSRMTI GQVLEMIGGK VGSLECRVDG TIFSEEWALR ALEGFSGKET
                                AGIAPDLVIN PHAVPSRMTI GHMLEMIGGK AGALEGSVNA TSFRTEQVLR QLAGFTGREV
                                SGLSPDLVIN PHAIPSRMTI GHMLEMIGGK VGSLEGRINA TAFGEEADLR SLRGYTGREV
                                AGQVPDLIVN PHAIPSRMTV GHVLEMIGGK MGSLEGRVDA TAFLEETDMR ALTGFTGREV
                                SGLTPDLMIN PHAIPSRMTV GHVLEMIGGK VGSMEGRVNA TAFSEEDDLR ALKGFTGKEV
                                DGIVPDLIVN PHAIPSRMSV GQVLEMLAGK AACMEGRVDG TPFTEEDDIK ALRGFAGVES
                                DGLVPDLIIN PHAIPSRMSV GQMLEMLLGK GACFEGRIDG TPFTEEEEIK VLKGFEGLEA
                                SGIVPDLIIN PHAIPSRMTV GQVLEMIGGK VGALECRVDG TIFSEEWDLR TLEGFHGKEV
                                EGIVPDIIVN PHAIPSRMTI GQLVECLMGK VAAMMGKGDA TPFPVVESIS MLHGYRGNEV
                                SGVVPDIIVN PHAIPSRMTI GHLIECLLGK SASHSGTGDA TPFKVVTDVA ILENFYGNEV
                                EGITPDIIIN PHAIPSRMTI GHLVECLLSK VSTLEGSGDA TPFDVVEAIS ALKNYRGFEV
                                EGITPDIIIN PHAIPSRMTI GHLIECLQGK VSANKGEGDA TPFDVVQKIS LLSGYRGNEV
                                EGIVPDIIVN PHAIPSRMTV GQLIECLLGK ISSLSGNGDA TPFDAVNYFS MLHGYRANEV
                                DGTPLEIILS PLGVPSRMNL GQVLETHLGW AAKALGLKMA SPVDAEDEIL TLKGLNGKTQ
                                NGVVPDLVLN PHALPSRMTV GHILEMIGGK LGAMEGRVDG TPFLEESALR GLEGFAGKET
                                SGMSPDVLIN PHAFPSRMTV GMMMESICGK SAALRGKFDG SAFVEMDEVR VMDGFSGKEI
                                SGIVPDLIIN PHAIPSRMTL GQVLESMVGK AASVFVKVDG SIFTLNEEVY MLKGFTGREV
                                DGTPIEICLN PLGVPSRMNV GQVLETHLGW ACKRIGLKVA TPVDIEKKVR YLKKLSGKSV
                                EGITPDIIVN PHAIPSRMTI GQLIECIMGK VAAHMGKGDA TPFDVVDNIS ALHGYRGFET
                                EGITPDIIVN PHAIPSRMTI GQLVECIMGK VAACMGKGDA TPFPVAEDIS MLHGYRGNEV
                                EGVVPDMIVN PHAIPSRMTI GHLIECLLSK VASLNGSGDA TPFGQVDEIS LLHGYYGNEV
                                DGTPVEIVLN PLGVPSRMNV GQILETHLGL AARGLGVPMA SPVEVEEQMK QMEGFSGQMT
                                EGIVPDIIVN PHAIPSRMTI AQLIECLLGK VVVFQGCGDA TPFDVVEDIS RLHGYHGNEA
                                EGITPDIIVN PHAIPSRMTI GQLIECIMGK VAAHMGKGDA TPFDVVDNIS ALHGYRGFEV
                                EGITPDIVVN PHAIPSRMTV GHLVECLLGK VSSQTGDGDA TPFDVVQAIA TLHGYHGNEV
                                LGIFPDIIMN PHAVPSRMTI GHLVECLTGK VAAIEGGGDA TPFKIVQEIS KLHGYYGNEM
                                DGTFPDIIMN PHAVPSRMTI GHLVECLAGK VAAIEGGGDA TPFRIVQEIS RLHGYYGNDV
                                EGIVPDIVVN PHAIPSRMTI GQLIECLLGK VSSMTGDGDA TPFDVVEAIS ALHGYTGHEV
                                DGTPVDIVLN PLGVPSRMNV GQVFECLLGW AGENLGLRFK VTPDARETVH LLK--PGKIK
                                DGIVPDIIVN PHALPSRMTV AQLLESIAGK LGASTGQIDA TPFEVEEDLR LLLGYDGKEV
                                SGIVPDLIVN PHGIPSRMTV GQLLEAIGGK VAALKGRVDG TAFIEEEKLR ELEGFTGREI
                                DGITPDLIIN PHAFPSRMTL GQLLETIAGK VAALSARIDA TPFFEVENLQ ELLGFDGTEI
                                DGTPIQIMLN PLGVPSRMNV GQILETHLGW AGAKLGFQAL TPIDAESEIN CLAGLHGKIR
                                DGTPVDIVLN PLGVPSRMNL GQIYETLLGW AGKVLGRKFA SPVDALDDIK LLRGLDGRVQ
                                EGIVPDLIIN PHAIPSRMTV AHLIECLLSK VAALSGNGDA SPFDIVEGIS LLRGYRGFEV
                                QGITPDIIVN PHAIPSRMTI GHLIECLLGK VGCLEGAGDA TPFEVVNEVA ALENFYGNEV
                                QGIVPDIIIN PHAIPSRMTV AHLVECQLSK VSALSGFGDA TPFDVVEAVS LLRGFRGFEV
                                EGITPDIIVN PHAIPSRMTI GQLIECIMGK VAALMGKGDA TPFDVVDNIS ALHNYRGFET
                                DGQTIEIILN PLGVPSRMNM GQLLETHLGI AARKAGIWVK SPVEFEDRIW MMTGLSGKMP
                                DGTPVDIILN PLGVPGRMNV GQVLETHLGW IAAR-GWNMA TPVDAEEEIV LLD--NGKAQ
                                KGVVPDIILN PHALPSRMTI GQIMEALAGK YVALTGKVDA TPFEPLEEIR GIRGLDGTEV
                                DGRPIDIALN PLGVPSRMNV GQVFECLLGW AGENLGVRFK ITPDARDTVH LLE--PGKIQ
                                EGIVPDIIVN PHAIPSRMTI AQLIECILGK VAVFQGCGDA TPFDVVDDIS RLHGYHGNEA
                                SGIVPDLIVN PHGIPSRMTV GQLIEAIGGK VASLKGRIDG TAFIEEEKLR ELEGFSGREI
                                SGIVPDLIVN PHGIPSRMTV GQLIEAIGGK VASLKGRVDG TAFIEEERLR ELEGFSGREV
                                EGITPDLIIN PHAIPSRMTV GQLLEAITGK AAALAGRIDA TAFEPLDEIR ILRGFDGKEV
                                DGTPVDIILN PIGVPSRMNL GQILETHLGW AAHTLGIKVA SPVDAEEEIR LLRGLDGKVE
                                DGIVPDIIVN PHAMPSRMTV GQLLESIAGK AGAMVGRIDA TPFEVESELR LLMGYDGKEV
                                DGTPVQMVLN PLGIPSRMNV GQILETHLGW LAKLTGKWFA TPVEAEDEIL PLY--NGKVV
                                DGRPVDIVLN PLGVPSRMNI GQILETHLGW ASKGLGEPFA SPVDAEEEIR MLAGLGGQVT
                                DGVVPDLLIN PHAIPSRMTI GQILEMVAGK AACMVGKQDA SPFCVEEELF TLKGLNGRET
                                HGVVPDLIIN PHAIPSRMTI GQILEMIAGK AACVEGKQDA SPFCVEDELF TLKGFTGREV
                                DGVVPDLLVN PHAIPSRMTI GQILEMVAGK AACMVGKQDA TPFCVEEELF ILKGLNGRET
                                EGITPDLIMN PHAVPSRMTI GHLVECLLGK TAAIFGGGDA TPFGYVLDIS RLHGYFGNER
                                DGTPLDLCLT PLGVPSRMNI GQLLETELGW AGSTLDEWYS APVQPTEQIE KLRGLTSKAE
                                DGTPVDLVFN PLGVPSRMNL GQILETHLGL AAFKNGVSYV TPVDAEEEIK LLE--TGKSV
                                EGVTPDIIIN PHAIPSRMTI GHLVECLLSK VAALSGQGDA TPFELVEAVS ILRGYRGLEV
                                DGITPDIIVN PHALPSRMTV GQLLESMAGK VAALRGLIDA TPFEVEEELR LLIGFDGKEV
                                EGITPDIIIN PHAIPSRMTV GHLIECLQGK VSANKGEGDA TPFDVVQKIS LLSGYRGNEV
                                EGVVPDIIIN PHAIPSRMTV AHLIECLLSK VSCLSGLGDA TPFDVVDAIS LLRGYRGFEV
                                SGVIPDIIVN PHAMPSRMTL GQLFEGISGK IACVNGKGDA TAFETITKLQ QLVGFNGREV

                                MYNGHTGRKL EQFFIGPTYY QRLKHMVDDK IHSRARGPVQ ILTRQPVEGR SRDGGLRFGE
                                LIDGRTGEPF EKTTVGYIYM LKLHHLVDDK IHARSIGPYS LVTQQPLGGK AQFGGQRFGE
                                MYDGITGRKI EEIFVGVIYY QKLHHMVAGK FHARSRGPVQ ILTRQPTEGR SRLGGLRFGE
                                LFDGRTGEQF DPVTVGYMYM LKLNHLVDDK MHARSTGSYS LVTQQPLGGK AQFGGQRFGE
                                LYNGHTGRRL EQIFIGPTYY QRLKHMVDDK IHSRSRGPVQ ILTRQPVEGR SRDGGLRFGE
                                MYDGRTGQII EPITIGVAYY QRLYHMVADK IHARATGRVH LLTRQPTEGK ARQGGLRFGE
                                LYNGHTGRKL NQVFLGPTYY QRLKHMVDDK IHSRARGPVQ ILTRQPMEGR SRDGGLRFGE
                                LRDGKTGEFY DPVTVGVMTM MKLHHLVEDK VHARSTGPYS LVTQQPLGGK AQFGGQRFGE
                                MYNGHTGRPL TMIFLGPTYY QRLKHMVDDK IHSRGRGPVQ ILTRQPAEGR SRDGGLRFGE
                                MYDGITGKRF TDIFVGVIYY QKLYHMVSSK IHARSRGPVQ VLTRQPTEGR ARKGGLRFGE
                                MYNGHTGRKL VQVFLGPTYY QRLRHMVDDK IHARARGPTQ ILTRQPVEGR ARDGGLRFGE
                                MYSGHTGRII HKVFLGPTFY QRLKHLVDDK IHARSRGPVT MLTRQPMEGR ARDGGLRMGE
                                LHCGFTGEMI VKIFIGPTYY QRLKHMVEDK IHARARGPVT MLTRQPTEGR SRDGGLRFGE
                                LYDGRTGEPF DRVSVGIMYM IKLAHMVDDK LHARSTGPYS LVTQQPLGGK AQFGGHGFGE
                                LCDGGTGERF DPATVGVTYM LKLGHMVEDK MHARSIGPYS LITQQPLGGK AQFGGQRFGE
                                LYDGRTGEPF DQVTVGYIYM LKLHHLVDDK IHARSIGPYS LVTQQPLGGK AQFGGQRFGE
                                LYNGHTGRKL NQVYTGPTYY QRLKHMVDDK IHSRARGPLQ ILTRQPVEGR SRDGGLRFGE
                                LYDGYTGEPF EEVMVGVIYM LKLHHLVDDK MHARSTGPYS LVSQQPLGGK AQFGGQRLGE
                                LYDGRTGEPF KDVAVGYMYM LKLNHLVEDK VHARSTGPYS LVTQQPLGGK SQFGGQRLGE
                                LYDGRTGEMF ERVTLGYMHY LKLHHLVDDK MHARSTGPYS LVTQQPLGGK AQFGGQRFGE
                                MYSGLMGTRL DDIFIGVVYY QKLHHMVADK IHARATGPMQ ILTRQPTEGR SREGGLRLGE
                                LYNGATGKIL EEVFIGVVYY QRLHHLVRDK IHARARGQVQ MLTRQPTEGR SRGGGLKFGE
                                MYDGRTGRMI QEVYTGVIFY EKLHHMVSGK LHVRSRGPVQ ILTRQPTEGR SRQGGLRFGE
                                MYDGRTGKSF PEVFIGVVYY QKLHHMVADK IHARARGQVQ MLTKQPTEGR ARGGGLRFGE
                                MYDGRTGRKF PDVYIGVVYY QKLHHMVADK IHSRARGQVQ MLTKQPTEGR ARGGGLRFGE
                                LFNGHTGKKM NQVYFGPTYY QRLKHMVDDK IHSRQRGPLT NLTRQPVEGR ARDGGLRFGE
                                MFDGRSGEPF PPISVGYMYI LKLHHLVDDK LHARSTGPYS MITQQPLGGK AQFGGQRFGE
                                MYDGRTGKAF PEVFIGVVYY QKLHHMVADK IHARARGQVQ MLTKQPTEGR ARGGGLRFGE
                                LFDGKTGERF DKVVVGYIYM LKLSHLIADK IHARSIGPYS LVTQQPLGGK AQMGGQRFGE
                                LFDGRTGEQF HEVTVGYIYM LKLSHLVDDK IHARSIGPYS LITQQPLGGK AQFGGQRFGE
                                MHNGHTGRPL EQIFLGPTYY QRLKHMVDDK IHSRARGPST MLTRQPLEGR ARGGGLRFGE
                                LIDGRTGEAL HEVVVGYMYM LKLNHLVASK IHARAVGPYS LITQQPLGGK AQYGGQRFGE
                                VYDGRTGEPF DPVTVGQAYM LKLVHLVDDK IHARSTGPYS LVTQQPLGGK AQQGGQRFGE
                                LYDGRTGEPI SPVVVGIMYV MKLYHMVEDK LHARSTGPYS LITQQPLGGK AQFGGQRFGE
                                LYDGLTGEPF DQVTVGVMYM LKLHHLVDNK IHARSTGPYS LVTQQPLGGK AQFGGQRLGE
                                MYDGRTGELI KPVFIGIVYY QKLHHMASDK IHARARGPVQ ILTRQPTEGR SRAGGLRWGE
                                MYNGHTGRRM DQIFIGPTYY QRLKHMVDDK IHSRSRGPVQ ILTRQPVEGR SRDGGLRFGE
                                LYDGRTGEKF AQVTVGVKYL LKLHHLVDDK IHARSTGPYS LVTQQPLGGK AQFGGQRFGE
                                MYNGHTGRKI NQVFLGPTYY QRLKHMVDDK IHSRARGPVQ ILVRQPMEGR ARDGGLRFGE
                                LYDGRTGEQF EPVTVGYMYM LKLNHLVDDK MHARSTGSYS LVTQQPLGGK AQFGGQRFGE
                                MYDGITGKRF VEIFVGVIYY EKLYHMVSSK IHARSRGPVQ ILTRQPTEGR SRKGGLRFGE
                                MYDGITGKKF EDIFMGVIYY QKLHHMVASK FHARSRGPVQ ILTRQPTEGR SRQGGLRFGE
                                LRDGRTGKEF DPVLVGYMYI MKLIHIARDK IHARATGPYS LIHQQPLGGK AQFGGQRFGE
                                MYNGFTGRPL EHIFIGPTYY QRLKHMVDDK IHSRARGPVQ ILTRQPVEGR AREGGLRFGE
                                LYDGRTGDAF DPVTVGYIYM LKLHHLVDDK VHARATGPYS LITQQPLGGK ARFGGQRFGE
                                LYNGHTGRPL TLVFFGPTYY QRLKHMVDDK IHSRARGPTQ MLNRQPMEGR ARDGGLRFGE
                                MYSGVTGEKI DEIFVGDIFY QKLYHMVSNK LHARSRGPVQ VLTRQPTEGR AREGGLRVGE
                                LYHGHTGRHL PLIFFGPTYY QRLKHMVDDK IHARARGPVT MLTRQPMEGK SREGGLRFGE
                                MYDGKTGKRL ETIFVGSQFY QKLHHLVQDK IHARARGPIQ MLTRQPTEGR AREGGLRFGE
                                MYDGRTGEKL LDVFVGVAFY QKLHHLVNDK IHARARGPVQ ILTRQPTEGR SREGGLKFGE
                                LYNGFTGRKI TQIFIGPTYY QRLKHMVDDK IHSRARGPIQ ILNRQPMEGR SRDGGLRFGE
                                MFDGRTGEMI APVFIGVVFY QRLYHMVSDK IHARARGPVQ ILTRQPTEGR TRKGGLRFGE
                                LFDGRSGEPF PPVAVGYMYI LKLHHLVDDK IHARSTGPYS MITQQPLGGK AQFGGQRFGE
                                LRDGRSGLPF DPVVVGVMYM LKLVHIAKDK IHARSTGPYS LIHQQPLGGK AHFGGQRFGE
                                LYDGRTGNRF DPVTVGYMYM LKLNHLVDDK MHARSTGSYS LVTQQPLGGK AQFGGQRFGE
                                LYDGRSGEAF DRISVGVMYM IKLAHMVDDK LHARSTGPYS LVTQQPLGGK AQFGGQRFGE
                                LYDGRTGEPI EPIVVGLMYV MKLYHMVEDK MHARSTGPYS LITQQPLGGK AQFGGQRFGE
                                VYDGRTGEKL KRILFGIVYY QKLHHMVADK MHGRGRGPVQ ILTRQPTEGR AREGGLRFGE
                                LYNGVTGERI EEIFVGVAYY QKLHHMTTDK VYARSRGPVQ VLTRQPTEGR AREGGLRFGE
                                MYDGKTGKKL EEIYIGVIYY QKLHHMVAGK IHARSRGPVQ VLTRQPTEGR AREGGLRFGE
                                FYDGITGQRI TDIFVGVILY QKLYHMVSSK MHARSRGPVQ VLTRQPTEGR AREGGLRFGE
                                FCDGVTGKKI QDVFVGVILY QKLHHMVASK IHARSRGPVQ VLTRQPTEGR AREGGLRFGE
                                MYDGKTGRKL EEIFVGVAYY QKLHHLVAGK IHARSRGPIQ VLTRQPTEGR AREGGLRFGE
                                MYDGITGRRF QDIYIGVIYY QKLYHMVSTK MHARSRGPVQ VLTRQPTEGR AREGGLRFGE
                                MYDGYTGKSF KDIYIGVIYY QKLYHMVSSK MHARSRGPVQ VLTRQPTEGR AREGGLRFGE
                                MYNGINGEQI MDVFVGVILY QKLYHMVAGK MHARSRGPVQ VLTRQPTEGR AREGGLRFGE
                                FYDGATGRMI PDVFVGVILY QKLHHMVTSK MHARSRGPVQ VLTRQPTEGR AREGGLRFGE
                                LYNGITGERI EEIFIGVAYY QKLHHMTTDK VYARSRGPVQ VLTRQPTEGR AREGGLRFGE
                                MYNGMTGEKI EEIFVGVVYY QKLHHMTADK VYARSRGPVQ ILTRQPTEGR AREGGLRFGE
                                MYDGKTGKKF EEIFIGVVYY QKLHHLVAGK IHARSRGPVQ VLTRQPTEGR AREGGLRFGE
                                MYNGHTGRKL EKIFLGPTYY QRLKHMVDDK IHSRGRGPVQ ILTRQPMEGR SRDGGLRFGE
                                MYNGFTGRKM QQVFLGPTYY QRLKHMVDDK IHARARGPLQ NLTRQPMEGR SRDGGLRFGE
                                MYNGHTGRKL AQVFLGPTYY QRLKHMVDDK IHSRARGPVQ ILTRQPVEGR SRDGGLRFGE
                                LYNGFTGRKI TQIFIGPTYY QRLKHMVDDK IHSRARGPIQ ILNRQPMEGR SRDGGLRFGE
                                MFNGHTGRKL EQIFIGPTYY QRLKHMVDDK IHSRARGPLQ NLTRQPVEGR ARDGGLRFGE
                                LVDGRTGEPF DEVTVGYIYM LKLAHLVDDK IHARSTGPYS LVTQQPLGGK AQFGGQRFGE
                                MYSGVTGEKI EEIFVGIIFY QKLYHMVSNK LHARSRGPVQ VLTRQPTEGR AREGGLRIGE
                                MYDGRTGKSF PEVFIGVVYY QKLHHMVADK IHARARGQVQ MLTKQPTEGR ARGGGLRFGE
                                MYNGVNGEKL EDIFIGVVYY QKLHHMVADK MHARARGPVQ ILTRQPTEGR AREGGLRFGE
                                LSDGRTGERL DEVVVGYIYM MKLNHLVSHK IHARAVGPYS LVTQQPLGGK AQYGGQRFGE
                                MYNGHTGRKL TMIFLGPTYY QRLKHMVDDK IHSRGRGPVQ ILTRQPAEGR SRDGGLRFGE
                                MYNGHTGRML DQIFIGPTYY QRLKHMVDDK IHSRGRGPVQ ILTRQPMEGR SRDGGLRFGE
                                MYNGFTGRKF ELIFLGPTFY QRLKHMVGDK IHSRGRGPTQ ILTRQPTEGR SRDGGLRFGE
                                LYNGKTGEAF KKVTVGIMYM LKLHHLVDDK IHARSIGPYS LVTQQPLGGK AQFGGQRLGE
                                LYQGHTGRPL NRVFIGPTFY QRLKHLVDDK VHSRARGPVA MLTRQPLEGR SRDGGLRMGE
                                MYNGHTGRRL THIFLGPTYY QRLKHMVDDK IHSRGRGPVQ ILTRQPAEGR SRDGGLRFGE
                                MYSGHTGRRL TQIFIGPTFY QRLKHMVDDK IHSRSRGPVT MLTRQPMEGR AREGGLRMGE
                                LYNGHNGRML KKIFIGPTYY QRLKHMVEDK IHARSRGPLT MITRQPTEGR SRDGGLRFGE
                                LYNGHNGKML KKIFIGPTYY QRLKHMVEDK IHARSRGPLT MITRQPTEGR SRDGGLRFGE
                                MYNGHTGRRM DQIFIGPTYY QRLKHMVDDK IHSRSRGPVQ ILTRQPVEGR SRDGGLRFGE
                                VFDGRTGEPF DPVTIGKAYM LKLVHLVDDK IHARSTGPYS LVTQQPLGGK AQQGGQRFGE
                                MYSGITGERL VDIFIGIVYY QKLHHMVADK IHARARGPVQ ILTRQPTEGR SREGGLRLGE
                                MYDGITGKRF EDIFVGVIYY QRLHHMVADK IHARSRGPVQ VLTKQPTEGR AREGGLRFGE
                                MYDGRTGEML RPVFIGIVYY QKLHHMVADK IHARATGQTQ LLTRQPTEGR ARGGGLRFGE
                                LTDGRTGEPM EETTVGYIYM LKLHHLVDDK VHARSTGPYS LITQQPLGGK ARFGGQRFGE
                                LYDGRTGEPL DKTTVGYIYM MKLNHLVEDK IHARSIGPYS LITQQPLGGK AQFGGQRLGE
                                MYNGHTGKKL MQIFFGPTYY QRLRHMVDDK IHARARGPMQ VLTRQPVEGR SRDGGLRFGE
                                LYNGFTGRKM QQVFFGPTYY QRLKHMVDDK IHARARGPLQ ILTKQPVEGR SRDGGLRFGE
                                MYHGHTGRKL VQVFLGPTYY QRLKHLVDDK IHARARGPVQ ILTRQPVEGR SRDGGLRFGE
                                MYNGHTGRRL SMIFIGPTYY QRLKHMVDDK IHSRGRGPVQ ILTRQPAEGR SRDGGLRFGE
                                LYDGRSGERF DSVVVGYIYM LKLSHLVADK IHARAIGPYS LVTQQPLGGK AQMGGQRFGE
                                LFDGRSGEPF PPISVGYIYI LKLLHLVDDK IHARSTGPYS MITQQPLGGK AQFGGQRFGE
                                VYDGRTGQKL KRILFGIVYY QKLHHMVADK MHARARGPVQ ILTRQPTEGR AREGGLRFGE
                                VFDGRTGEPF DPITVGQAYM LKLVHLVDDK IHARSTGPYS LVTQQPLGGK AQQGGQRFGE
                                MYQGHTGRPL NRVFIGPTFY QRLKHLVDDK VHSRARGPVA MLTRQPLEGR ARDGGLRMGE
                                MYDGITGRRL EDIFIGVIYY QRLHHMVADK MHARSRGPVQ VLTKQPTEGR AREGGLRFGE
                                MYDGITGRRL EDIFVGVIYY QRLHHMVADK MHARSRGPVQ VLTKQPTEGR AREGGLRFGE
                                LYDGVTGEKL EEIFIGVVYY EKLHHLVADK MHARARGRVQ ILTRQPTEGR AREGGLRFGE
                                LYDGRTGEKF DPVTVGIIYM MKLVHLVEDK IHARSTGPYS LVTQQPLGGK AQFGGQRFGE
                                MYSGITGEKL VDIFIGIVYY QKLHHMVADK IHARSRGPVQ ILTRQPTEGR SREGGLRLGE
                                LRDGRTGEPF DPVVVGYMYM LKLIHIAKEK IHARSTGPYS LIHQQPLGGK SHFGGQRLGE
                                LYDGRTGEAF DQVTVGYKHV LKLHHLVDDK MHARSTGPYS LVTQQPLGGK AQFGGQRFGE
                                MYSGITGERL KDIFIGVIFY QKLHHMVADK IHARARGPVQ ILTRQPTEGR AREGGLRFGE
                                MYSGITGEKL LNVFVGVIYY QKLHHMVADK IHARARGPVQ ILTRQPTEGR AREGGLRFGE
                                MYSGITGERL KDIFMGVIFY QKLHHMVADK IHARARGPVQ ILTRQPTEGR AREGGLRFGE
                                LYHGHTGRHL PLIFFGPTYY QRLKHMVDDK IHARARGPVT MLTRQPMEGK SREGGLRFGE
                                LRDGRTGDVF VPIFCGIIYF LKLHHLVDDK MHARSTGPYS LVTQQPLGGK AQFGGQRLGE
                                LYDGQTGEAI DPIVVGVMYV MKLYHMVEDK MHARSTGPYS LITQQPLGGK AQFGGQRLGE
                                MYHGHTGRKL QQVYLGPTYY QRLKHMVDDK IHSRARGPVQ ILTRQPVEGR SRGGGLRFGE
                                MYSGLTGRKL EDIFIGVVYY QKLHHMVADK IHARARGPVQ ILTRQPTEGR SREGGLRLGE
                                LYNGFTGRKI TQIFIGPTYY QRLKHMVDDK IHSRARGPIQ ILNRQPMEGR SRDGGLRFGE
                                MYHGHTGKKI MQCFLGPTYY QRLRHMVDDK IHARARGPVQ ILTRQPVEGR SREGGLRFGE
                                MYNGITGDKY EGIYCAPIYY QKLYHLVADK LHARARGPVQ ILTRQPTEGR AREGGLRFGE

                                MERDCMISHG AAQFLKERLY DQSDAYCGRK FECRSCRNQS QVHIPYACKL LFQELMSMCI
                                MEVWALEAYG AAYTLQEMLT VKSDDVSGRT YESIVREQDF EAGIPESFNV LIKELKSLGL
                                MERDTLIGHG AAMVIKDRLL DNSDGTCGKR LRCPVCGNNY PIETSYAFKL MHDELASLGV
                                MEVWALEAYG AAYTLQEMLT VKSDDVEGRT YKNIVDGNHM DPGMPESFNV LTKEIRSLGI
                                MERDCMISHG AAQFLKERLF DQSDSYCGKK YECRRCKNQS QVRMPYAAKL LFQELMAMSI
                                MERDCLVGHG ASMLLRDRML DNSDAYCGRK LECPIHGEDR PVKVPYAFKL LLQEITSMMI
                                MERDCQIAHG AAQFLHERLY TVSDAYCGQT FECRGCKNQS QIEIPYACKL LFQELMSMSI
                                MEVWALEAYG AAHTLQEMLT VKSDDVQGRV YEAIVKNEPE EPSIPAAFRV LVKELQSLGV
                                MERDCMIAHG AAHFLKERLF DQSDAYCGKK FECRGCKNDV QVYIPYACKL LFQELMSMAI
                                MERDVLIGHG AALLLKDRLL EESDKVCGRR AYCKICDDNH RVEMSYAFKL LLDELKSMMI
                                MERDCMIAHG ASAFLKERLF DVSDPFCGKK FECRLCNNRS QVHIPYAAKL LFQELAAMNI
                                MERDCLISHG VSSFLRDRMF ANSDPYCGRK FWCKDCQHSV RVHIPYACKL LFQELMAMCI
                                MERDCMISHG AAKMLKERLF DQSDAFCGNR FECTACDNQS QVTIPYACKL LIQELMAMAI
                                MEVWALEAYG AAYTLQEILT VKSDDVVGRV YEAIVKGDNP EPGVPESFKV LIKELQSLGM
                                MEVWALEGFG ASHILQEILT IKSDDVVGRS YEAIVKGEPP QPGIPESLNV LLHELRGLGL
                                MEVWALEAYG AAYTLQEMLT VKSDDVAGRT YEAIVRGDDF EASIPESFNV LIKEMRSLGL
                                MERDCMISHG AANFLKERLF DASDAYCGKK FECRSCRNQS QVYLPYACKL LFQELMAMNI
                                MEVWALEAYG AAHTLQELLT VKSDDMSGRV YENIVKGVPN VSGIPESFNV LMQELRGLGL
                                MEVWALEAYG AANMLQEFLT VKSDDMTGRA YESIVKGDVS SPGIPESFNV LVQELRGLGL
                                MEVWALEAYG ASYVLQEMLT VKSDDVNGRT YENLVKGDHI DAGMPESFNV LVKEIRSLGI
                                MERDVLIAHG AAALLHERMV ESSDKYCGFK PICPIHGDRA KVIVPYAFKL LLQELISLGI
                                MERDCLIAYG ASYLLLDRLL EQSDKYCGKQ FVCPVDGKRK AVSMSYAFYL LLNEMMSMCI
                                MERDCLIGHG AAMVIKDRLL DESDGTCGRR LYCPVCGNSY LIQTSYAFKL LMDELLSLGV
                                MERDCLIAYG ASMILKDRLL DESDKSCGKQ YVCRVCGDKS SVSVAYAFKL LLQEMQSLNV
                                MERDCLIAYG ASMMLKDRLL EESDKACGKQ YICRVCGEKS SVVIAYAFKL LLQEMMSLNV
                                MERDCMIAHG AAQFLRERLF EQSDFSCGKK FECRACRNQS QIFLPYAAKL LFQELMSMSI
                                MEVWALEAYG AAYALQELLT IKSDDVLGRV YEAIVKGDNP EPGIPESFKV LIKEMQSLCL
                                MERDCLIAYG ASMILKDRLL DESDKSCGKQ YVCRVCGDKS SVSVAYAFKL LLQEMQSLNV
                                MEVWALEAYG VAHMLQEILT VKSDDVSGRT YESIVKGENL RSGTPESFNV LIKEMQGLGL
                                MEVWALEAYG AANILREMLT VKSDDVIGRN YEAIVKGQNP EPGTPESFNV LVRELQGLGL
                                MERDCLISHG GANFIQERLM EMSDKSCGTK FQCRGCNNRS QVYIPYACKL LFQELMAMAI
                                MEVWALEAYG AAYTLQELLT VKSDDVAGRT YESLVKGDSL EAGTPQSFNV LMKEIQSLCL
                                MEVWALEAYG AAYTLQELLT VKSDDMQGRN LNAIVKGKPP RPGTPESFKV LMRELQSLGL
                                MEVWALEAYG AAHVLQEMLT IKSDDIDGRD YQSIVKGEES GSTIPESFKV LVKELHSLGL
                                MEVWAMEAYG AAYTLKEFLT VKSDDVEGRT YEKIVKGNNL ETGLPESFHV LVKELKGLCL
                                MEVDCLIGHG SALLLKEAMT DRSDSTCGNK FVCPIHKEVK PVEVSYAFKL LLQELMSMGI
                                MERDCMISHG AAQFLKERLF DQSDSYCGKK FECRRCKNQS QIRMPYAAKL LFQELMSMSI
                                MEVWALEAYG AAYTLQEMLT VKSDDVAGRT YESIVKGEDF EAGVPESFNV LVKEVRGLGL
                                MERDCQISHG AAQFLRERLF EVSDPYCGRN FECKGCKNQS QVRLPYAAKL LFQELMSMNI
                                MEVWALEAYG AAYTLQEMLT VKSDDVNGRT YKNIVDGNHM EPGMPESFNV LLKEIRSLGI
                                MERDVLIGHG AALLLKDRLL EESDKVCGKR AYCKVCDDNH KIEMSYAFKL LLDELKSMLI
                                MERDTLIAHG ASMVIKDRLL DQSDGTCGRK LRCPACGNNY PIETSYAFKL MRDELSSMGI
                                MEVWALEAYG ASYTLNEMLT VKSDDIKGRT YKAIMKSKNP EPGLPESFKV LVRELKGLAL
                                MERDCMISHG AAFFLKERLM DESDAYCGKR FECRSCRNES QVFIPYACKL LFQELMAMGI
                                MEVWALEAYG AAYILQELLT VKSDDVEGRT YESMVKGENL EAGTPASFDV LTHEIRGLGL
                                MERDCMIAHG SANVLREKLF TQSDGYCGDS YRCQATCRSG MIEIPYAAKL LFQELMAMQI
                                MERDVLIGHG AAMALKERLL DESDRECGEQ IYCPNCEEDH EVEMSYAFKL LLDEMKALGI
                                MERDCMISHG AAHMLKERLF EQSDAYCGSR FECKLCDNRS QICIPYACKL LLQELMTMCI
                                MERDCLIGHG TSILLKERLL DESDKTCGNR YHCPICKETA RVIISYAFKL LLQELMSLGI
                                MERDCLIGHG TALILKERLL DESDKSCGRL LQCPVCREQS KIIISYAFKL LIQELMSLGI
                                MERDCQIAHG AAQFLRERLF EASDPYCGRT YECRGCRNQS LVRMPYACKL LFQELMSMSI
                                MERDVLVAHG ASQLLVERLL KSSDATCGNK PVCPIHGEEY QVELSYAFKL LIQEILSMGI
                                MEVWALEAYG AAYALQELLT IKSDDVLGRV YEAIVKGENP EPGIPESFKV LIKEMQSLCL
                                MEVWALEAHG AAHTLNEVLT VKSDDIKGRN YKAILKGLNP GPGIPESFKV LIKELQGLAL
                                MEVWALEAYG AAYTLQEMLT VKSDDVGGRT YKNIVDGDHM DPGMPESFNV LLKEIRALGI
                                MEVWALEAYG AAYTLQEILT IKSDDVVGRV YEAIVKGESP EPGVPESFKV LIKELQSLGM
                                MEVWALEAYG AAHTLQEMLT LKSDDIEGRN YEAVVKGGDP EPSVPESFRV LVKELQALGL
                                MERDCLIGYG AAMLIKDRLL DNSDRACGTK YICPIHGDTY PVVISYAFKL LLQELMSMVI
                                MERDCLIAHG AALTLKERLL DESDKYCGNK KYCPICGDEY PIEISYAFKL LLDELKSLCI
                                MERDVLIGHG AAMLLKERLL DESDPYCGRR KYCPVCGEKA KIRIPYAFKL LVDELKSMCI
                                MERDVMIGHG AAMALKERLL DESDKVCGKR VYCPNCGANY KVEMSYAFKL LLDEMKALGI
                                MERDVLIGHG AAMTLKERLL DESDKVCGTR RYCSNCGADH PVEMSYAFKL LLDEIKSLGV
                                MERDVLVAHG AALLLKERLL DESDPHCGKR KFCPVCGEKP PVKIAYAFKL LLDELKSMGI
                                MERDVMIGHG AAMALKERLL DESDAVCGKQ TRCLACGADY EVEMSYAFKL LLDEMKSMGI
                                MERDVMIGHG AAMALKERLL DESDKVCGKR TRCLACGNDY PVEMSYAFKL LLDEMKSMGI
                                MERDVLIAHG AALALKERLV DESDKVCGRR DYCSVCGSEY PVEMSYAFKL LLDEIKSLGV
                                MERDVLVGHG AAMSLKERLL DESDKVCGQR AFCSACGADY PVEMSYAFKL LLDEIKSLGV
                                MERDCLIAHG AALALKERLL DESDKYCGIR KYCPICEDEF PVEVSYAFKL LLDELKSLCI
                                MERDCLIAHG AALTLKERLL DESDKYCGIH TYCPLCGDDY PVEMSYAFKL LLDELRSLCI
                                MERDVLVGHG AAMLLKERLL DESDPDCGRR KYCPICGEKP SVRIPYAFKL LLDELKSMCI
                                MERDCIISHG AAAFLKERLM DQSDAYCGKN FEC--CKNKV QVMMPYACKL LFQELMSMAV
                                MERDCMIAHG AAQFLRERLF EVSDPYCGEK FECTRCRNRS RIRLPYACKL LFQELMTMSV
                                MERDCMISHG VAQFLKERLF DASDAYCGSK FECRSCKNQS QIHIPYSMKL LVQELMSMSI
                                MERDCQIAHG AAQFLRERLF EASDPYCGRT YECRGCRNQS LVRMPYACKL LFQELMSMSI
                                MERDCMISHG SAAWLKERLF QVSDEYCGKQ FKCDACDNSS QVFIPYAFKL MIQELMAMNL
                                MEVWALEAYG AAYSLQELLT VKSDDVVGRV YESIVKGDNP EPGIPESFKV LIKELQSLGM
                                MESDVFIGHG AAMTLKERLL DESDRECGEQ VYCPNCEEDH EIEMSYAFKL LLDEMKALGI
                                MERDCLIAYG ASMILKDRLL DESDKSCGKQ YVCRVCGDKS SVSVAYAFKL LLQEMQSLNV
                                MERDCLIGHG AALLLKERLL DESDKYCGNK YYCPLCGDTS RVSMSYAFKL LIQEMMALGI
                                MEVWALEAYG AAHTLQELLT VKSDDVQGRT YESLVKGDNL QAGTPESFNV LIKEIQSLGL
                                MERDCMIAHG AAFFLKERLF DQSDAYCGKK FECRGCKNDV QVHIPYACKL LFQELMAMAI
                                MERDCIMSHG AASFLKERLM DQSDAYCGKN FEC--CKNSV QVMVPYACKL LFQELMSMAI
                                MERDCMISHG AARFLKERLF DVSDCYCGAE YECNNCNNNC QVKIPYAAKL LIQELMAMQL
                                MEVWAMEAYG AAHALQEFLT VKSDDVTGRT YEAIVKGKHL EAGLPESFNV LIKELQSLCL
                                MERDCLITHG CANFMRDRFF VNSDQYCGKK YECPMCVGQC QVEIPYAAKL LLQELNSMCI
                                MERDCMIAHG AAHFLKERLF DQSDAYCGKK YECRGCKNDV QVHIPYACKL LFQELMSMAI
                                MERDCLISHG SANFLMDRLF ANSDAYCGRK FECRTCRNQS QVHIPYSCKL LFQELMAMSI
                                MERDCMISHG SAKMLKERLF EESDAYCGNK YECTVCNSNS QIYLPYACKL LFQELMTMAI
                                MERDCMISHG SAKMLKERLF EESDAYCGNK YECTVCNSNS QIYIPYACKL LFQELMTMAI
                                MERDCMISHG AAQFLKERLF DQSDSYCGKK YECRRCKNQS QVKMPYAAKL LFQELMAMSI
                                MEVWALEAYG AAYTLQELLT VKSDDMQGRN LNAIVKGKPP RPGTPESFKV LMRELQSLGL
                                MERDVLIAHG ASALLHERLV ESSDKYCGKS PKCPIHGDQA KVVVPYAFKL LLQELIALGI
                                MERDVLVGHG AAMLLIERLL EESDKTCGRR VYCPVCGERS KVEMSYAFKL LLDELKAMVI
                                MERDCLVGHG AAMLLRERML ESSDKYCGNR FVCPIHKEKS IVVVPYAFKL LLQELMSMGI
                                MEVWALEAYG AAYILQELLT VKSDDVEGRT YESMVKGENL EAGTPASFDV LTNEIRGLAL
                                MEVWALYAYG AAHTLQEMLT YKSDDVQGRS YEAIVKGENP EPGIPESFNV LVRELQGLGL
                                MERDCMIAHG AASFLKERLM EASDAFCGNH FECKGCDNDY QIHIPYAAKL LFQELMAMNI
                                MERDCMIAHG SAQFLRERLF EVSDPYCGNK LECKACSNRS QVRIPYACKL LFQELMSMCI
                                MERDCQISHG CSSVLRERLF DCSDAYCGKK YECRSCQNRS QVYLPYAAKL LFQELMSMNI
                                MERDCMIAHG AAHFLKERLF DQSDAYCGKK FECRSCKNEV QVHIPYACKL LFQELMAMAI
                                MEVWALEAYG AAHLLQEMLT VKSDDVSGRT YESIVKGDNL KAGTPESFNV LVKEMQGLCL
                                MEVWALEAYG AAYALQELLT IKSDDVLGRV YEAIVKGENP EPGIPESFKV LIKEMQSLCL
                                MERDCLIGFG TAMLIKDRLL DNSDKACGAR YVCPIHGENY PVTVSYAFKL LLQELMSMVI
                                MEVWALEAYG AAYILQELLT VKSDDMQGRN LNAIVKGKSP RPGTPESFKV LMRELQSLGL
                                MERDCLITHG CANFIRDRFF CNSDQYCGKK YECPTCVGKC QVEIPYACKL LFQELQSMCI
                                MERDVLIGHG AAMLLVERLL EESDKTCGRR VYCPVCGEKS KVEMSYAFKL LLDELKAMVI
                                MERDVLIGHG AAMLLIERLL EESDKTCGRR VYCPVCGEKS KVEMSYAFKL LLDELKAMVI
                                MEKDCLVGHG ASMLLRERLL ESSDKTCGRK PVCPVCGDRS PVEVSYAFKL LLQELTGLGL
                                MEVWALEAYG AAHTLQEMLT VKSDDVVGRV YEAIVKGEPV EAGVPESFKV LVKELRSLGL
                                MERDVLIAHG ASALLYERMV ESSDKYCGKT PKCPIHGEQA KVVVPYAFKL LLQELISLGI
                                MEVWALEAYG AAHTLAEMLT IKSDDIKGRN YKAILKNMNP EPGVPESFRV LIKELRGLAL
                                MEVWALEAYG ASYVLQEMLT VKSDDVNGRT YENIVKGDHI EAGMPESFNV LVKEIRSLGI
                                MERDVLIGHG AAILLKGRLL DESDKSCGNK YYCPICGTKS SVVVSYAFKL LIQEMMSLGL
                                MERDVLIGHG AAILLKGRLL DESDKSCGNK YYCPICGTKS SVVVSYAFKL LIQEMMSLGL
                                MERDVLIGHG AAILLKGRLL DESDKSCGNK YYCPICGTKS SVVVSYAFKL LIQEMMSLGL
                                MERDCMISHG AAHMLKERLF EQSDAYCGSR FECKLCDNRS QICIPYACKL LLQELMAMCI
                                MEVWALEAYG AANTLQEMLT IKSDDMNGRS YEAIVKGEPT TAGIPESFNV LVQELRGLAL
                                MECWALQAHG AAHTLQEMLT IKSDDIDGRN YEAIVKGNDL EPTIPESFKV LVKELHSLGL
                                MERDCMIAHG IAGFLKERMF DVSDPYCGKK YECRSCRNAS QIHIPYAAKL LMQELMSVNV
                                MERDVLIAHG AAALLKERLV ESSDKYCGNK PVCPIHGDRV RIVVPYAFKL LLHELMSLGI
                                MERDCQIAHG AAQFLRERLF EASDPYCGRT YECRGCRNQS LVRMPYACKL LFQELMSMSI
                                MERDCMIAHG AAAFLKERLM EASDAFCGKK FECRSCRNKY QVQIPYAAKL LFQELMAMNI
                                MERDCLVGHG SALLLKERLL DESDRTCGNR RYCPVCGEIS KVVCSYAFKL LLQEMMSLGL

                                APRML
                                NVELE
                                IMRMK
                                NIELK
                                APRMF
                                KPELK
                                APRIM
                                AVEAI
                                APRML
                                APRLI
                                AARMF
                                APRIQ
                                YPKLV
                                DVKIL
                                SINLE
                                NVKLG
                                APRLM
                                DLSIY
                                NITIH
                                DIDLD
                                YPKLK
                                HPRIL
                                AMRLQ
                                APRLL
                                APRLL
                                APRLM
                                NVEVL
                                APRLL
                                DVRPM
                                EIRID
                                APRIM
                                DVQLE
                                DIAVH
                                DVEVL
                                DIELL
                                RPRLL
                                APRMF
                                NMELL
                                APRLM
                                NIELE
                                APRLI
                                VMRLE
                                DVRVY
                                APRIV
                                NMCLE
                                APRLM
                                APRIE
                                YPRLV
                                APHIE
                                APRIE
                                APRMM
                                AARLR
                                NVEVL
                                DIRVY
                                DIELE
                                DVKML
                                DVETY
                                APKLV
                                FPKLV
                                SPKFR
                                APRLD
                                APRLR
                                DPKLK
                                APRLR
                                APRLR
                                APRLV
                                APRLN
                                FPKLI
                                FPRLR
                                YPKLK
                                APRLV
                                VPRMM
                                APRLF
                                APRMM
                                AVRII
                                DVKVL
                                APRLE
                                APRLL
                                FPKLV
                                DIKLN
                                APRML
                                APRLI
                                APRLR
                                DVELL
                                QTRIY
                                APRMF
                                APRLF
                                YPKLV
                                YPKLV
                                APRMF
                                DIAAH
                                YPKLE
                                RPKLN
                                MPRLR
                                NMQLE
                                EVRLD
                                TPRLY
                                APRIM
                                APRLF
                                APRMF
                                DVRAE
                                NVEVL
                                SPRLV
                                DIAAH
                                SPRIY
                                RPALR
                                RPSLK
                                SVRLI
                                SVEVL
                                YPKLE
                                DVRLY
                                DIDLE
                                ATRLR
                                AARLR
                                ATRLR
                                YPRLV
                                DLTIY
                                DVQVM
                                ALRLY
                                YPRIE
                                APRMM
                                APRLF
                                APRLK
