# Supplementary material for: Lokiarchaea are close relatives of Euryarchaeota, not bridging the gap between prokaryotes and eukaryotes
Source: PLoS Genet. 2017 Jun 12;13(6):e1006810. doi: 10.1371/journal.pgen.1006810 (PMC5484517; doi:10.1371/journal.pgen.1006810)
Supplement: S1 Supporting information — The data related to the Loki 1 genome quality analysis can be interactively browsed through the included index.html file with an internet browser software. (ZIP) [file pgen.1006810.s041.zip]

Archive with 192 entries (171 files):
- Supporting information 1/
- Supporting information 1/bin_by_bin/
- Supporting information 1/bin_by_bin/Set_2/
- Supporting information 1/bin_by_bin/Set_2/Set_2-mean_coverage_Q1Q3.txt
- Supporting information 1/bin_by_bin/Set_2/Set_2-percent_redundancy.txt
- Supporting information 1/bin_by_bin/Set_2/Set_2-mean_coverage.txt
- Supporting information 1/bin_by_bin/Set_2/Set_2-relative_abundance.txt
- Supporting information 1/bin_by_bin/Set_2/Set_2-total_length.txt
- Supporting information 1/bin_by_bin/Set_2/Set_2-num_contigs.txt
- Supporting information 1/bin_by_bin/Set_2/Set_2-std_coverage.txt
- Supporting information 1/bin_by_bin/Set_2/Set_2-Rinke_archaeal_HMM-hmm-sequences.txt
- Supporting information 1/bin_by_bin/Set_2/Set_2-N50.txt
- Supporting information 1/bin_by_bin/Set_2/Set_2-GC_content.txt
- Supporting information 1/bin_by_bin/Set_2/Set_2-original_split_names.txt
- Supporting information 1/bin_by_bin/Set_2/Set_2-variability.txt
- Supporting information 1/bin_by_bin/Set_2/Set_2-portion_covered.txt
- Supporting information 1/bin_by_bin/Set_2/Set_2-percent_complete.txt
- Supporting information 1/bin_by_bin/Set_2/Set_2-abundance.txt
- Supporting information 1/bin_by_bin/Set_2/Set_2-contigs.fa
- Supporting information 1/bin_by_bin/Set_2/Set_2-max_normalized_ratio.txt
- Supporting information 1/bin_by_bin/Set_2/Set_2-functions.txt
- Supporting information 1/bin_by_bin/Set_4/
- Supporting information 1/bin_by_bin/Set_4/Set_4-GC_content.txt
- Supporting information 1/bin_by_bin/Set_4/Set_4-percent_redundancy.txt
- Supporting information 1/bin_by_bin/Set_4/Set_4-variability.txt
- Supporting information 1/bin_by_bin/Set_4/Set_4-original_split_names.txt
- Supporting information 1/bin_by_bin/Set_4/Set_4-relative_abundance.txt
- Supporting information 1/bin_by_bin/Set_4/Set_4-num_contigs.txt
- Supporting information 1/bin_by_bin/Set_4/Set_4-std_coverage.txt
- Supporting information 1/bin_by_bin/Set_4/Set_4-max_normalized_ratio.txt
- Supporting information 1/bin_by_bin/Set_4/Set_4-mean_coverage_Q1Q3.txt
- Supporting information 1/bin_by_bin/Set_4/Set_4-functions.txt
- Supporting information 1/bin_by_bin/Set_4/Set_4-Rinke_archaeal_HMM-hmm-sequences.txt
- Supporting information 1/bin_by_bin/Set_4/Set_4-percent_complete.txt
- Supporting information 1/bin_by_bin/Set_4/Set_4-N50.txt
- Supporting information 1/bin_by_bin/Set_4/Set_4-total_length.txt
- Supporting information 1/bin_by_bin/Set_4/Set_4-mean_coverage.txt
- Supporting information 1/bin_by_bin/Set_4/Set_4-contigs.fa
- Supporting information 1/bin_by_bin/Set_4/Set_4-abundance.txt
- Supporting information 1/bin_by_bin/Set_4/Set_4-portion_covered.txt
- Supporting information 1/bin_by_bin/Set_6/
- Supporting information 1/bin_by_bin/Set_6/Set_6-std_coverage.txt
- Supporting information 1/bin_by_bin/Set_6/Set_6-percent_redundancy.txt
- Supporting information 1/bin_by_bin/Set_6/Set_6-abundance.txt
- Supporting information 1/bin_by_bin/Set_6/Set_6-mean_coverage.txt
- Supporting information 1/bin_by_bin/Set_6/Set_6-GC_content.txt
- Supporting information 1/bin_by_bin/Set_6/Set_6-variability.txt
- Supporting information 1/bin_by_bin/Set_6/Set_6-relative_abundance.txt
- Supporting information 1/bin_by_bin/Set_6/Set_6-functions.txt
- Supporting information 1/bin_by_bin/Set_6/Set_6-N50.txt
- Supporting information 1/bin_by_bin/Set_6/Set_6-num_contigs.txt
- Supporting information 1/bin_by_bin/Set_6/Set_6-mean_coverage_Q1Q3.txt
- Supporting information 1/bin_by_bin/Set_6/Set_6-Rinke_archaeal_HMM-hmm-sequences.txt
- Supporting information 1/bin_by_bin/Set_6/Set_6-max_normalized_ratio.txt
- Supporting information 1/bin_by_bin/Set_6/Set_6-contigs.fa
- Supporting information 1/bin_by_bin/Set_6/Set_6-original_split_names.txt
- Supporting information 1/bin_by_bin/Set_6/Set_6-percent_complete.txt
- Supporting information 1/bin_by_bin/Set_6/Set_6-portion_covered.txt
- Supporting information 1/bin_by_bin/Set_6/Set_6-total_length.txt
- Supporting information 1/bin_by_bin/Set_5/
- Supporting information 1/bin_by_bin/Set_5/Set_5-mean_coverage_Q1Q3.txt
- Supporting information 1/bin_by_bin/Set_5/Set_5-N50.txt
- Supporting information 1/bin_by_bin/Set_5/Set_5-original_split_names.txt
- Supporting information 1/bin_by_bin/Set_5/Set_5-contigs.fa
- Supporting information 1/bin_by_bin/Set_5/Set_5-GC_content.txt
- Supporting information 1/bin_by_bin/Set_5/Set_5-std_coverage.txt
- Supporting information 1/bin_by_bin/Set_5/Set_5-portion_covered.txt
- Supporting information 1/bin_by_bin/Set_5/Set_5-variability.txt
- Supporting information 1/bin_by_bin/Set_5/Set_5-percent_complete.txt
- Supporting information 1/bin_by_bin/Set_5/Set_5-mean_coverage.txt
- Supporting information 1/bin_by_bin/Set_5/Set_5-relative_abundance.txt
- Supporting information 1/bin_by_bin/Set_5/Set_5-Rinke_archaeal_HMM-hmm-sequences.txt
- Supporting information 1/bin_by_bin/Set_5/Set_5-abundance.txt
- Supporting information 1/bin_by_bin/Set_5/Set_5-max_normalized_ratio.txt
- Supporting information 1/bin_by_bin/Set_5/Set_5-functions.txt
- Supporting information 1/bin_by_bin/Set_5/Set_5-total_length.txt
- Supporting information 1/bin_by_bin/Set_5/Set_5-num_contigs.txt
- Supporting information 1/bin_by_bin/Set_5/Set_5-percent_redundancy.txt
- Supporting information 1/bin_by_bin/Set_3/
- Supporting information 1/bin_by_bin/Set_3/Set_3-mean_coverage.txt
- Supporting information 1/bin_by_bin/Set_3/Set_3-GC_content.txt
- Supporting information 1/bin_by_bin/Set_3/Set_3-N50.txt
- Supporting information 1/bin_by_bin/Set_3/Set_3-functions.txt
- Supporting information 1/bin_by_bin/Set_3/Set_3-max_normalized_ratio.txt
- Supporting information 1/bin_by_bin/Set_3/Set_3-Rinke_archaeal_HMM-hmm-sequences.txt
- Supporting information 1/bin_by_bin/Set_3/Set_3-original_split_names.txt
- Supporting information 1/bin_by_bin/Set_3/Set_3-contigs.fa
- Supporting information 1/bin_by_bin/Set_3/Set_3-variability.txt
- Supporting information 1/bin_by_bin/Set_3/Set_3-percent_complete.txt
- Supporting information 1/bin_by_bin/Set_3/Set_3-total_length.txt
- Supporting information 1/bin_by_bin/Set_3/Set_3-abundance.txt
- Supporting information 1/bin_by_bin/Set_3/Set_3-percent_redundancy.txt
- Supporting information 1/bin_by_bin/Set_3/Set_3-relative_abundance.txt
- Supporting information 1/bin_by_bin/Set_3/Set_3-portion_covered.txt
- Supporting information 1/bin_by_bin/Set_3/Set_3-num_contigs.txt
- Supporting information 1/bin_by_bin/Set_3/Set_3-std_coverage.txt
- Supporting information 1/bin_by_bin/Set_3/Set_3-mean_coverage_Q1Q3.txt
- Supporting information 1/bin_by_bin/Set_1/
- Supporting information 1/bin_by_bin/Set_1/Set_1-abundance.txt
- Supporting information 1/bin_by_bin/Set_1/Set_1-relative_abundance.txt
- Supporting information 1/bin_by_bin/Set_1/Set_1-percent_redundancy.txt
- Supporting information 1/bin_by_bin/Set_1/Set_1-percent_complete.txt
- Supporting information 1/bin_by_bin/Set_1/Set_1-total_length.txt
- Supporting information 1/bin_by_bin/Set_1/Set_1-functions.txt
- Supporting information 1/bin_by_bin/Set_1/Set_1-portion_covered.txt
- Supporting information 1/bin_by_bin/Set_1/Set_1-num_contigs.txt
- Supporting information 1/bin_by_bin/Set_1/Set_1-mean_coverage.txt
- Supporting information 1/bin_by_bin/Set_1/Set_1-mean_coverage_Q1Q3.txt
- Supporting information 1/bin_by_bin/Set_1/Set_1-original_split_names.txt
- Supporting information 1/bin_by_bin/Set_1/Set_1-Rinke_archaeal_HMM-hmm-sequences.txt
- Supporting information 1/bin_by_bin/Set_1/Set_1-GC_content.txt
- Supporting information 1/bin_by_bin/Set_1/Set_1-contigs.fa
- Supporting information 1/bin_by_bin/Set_1/Set_1-std_coverage.txt
- Supporting information 1/bin_by_bin/Set_1/Set_1-variability.txt
- Supporting information 1/bin_by_bin/Set_1/Set_1-N50.txt
- Supporting information 1/bin_by_bin/Set_1/Set_1-max_normalized_ratio.txt
- Supporting information 1/bins_across_samples/
- Supporting information 1/bins_across_samples/mean_coverage.txt
- Supporting information 1/bins_across_samples/mean_coverage_Q1Q3.txt
- Supporting information 1/bins_across_samples/std_coverage.txt
- Supporting information 1/bins_across_samples/bins_percent_recruitment.txt
- Supporting information 1/bins_across_samples/portion_covered.txt
- Supporting information 1/bins_across_samples/abundance.txt
- Supporting information 1/bins_across_samples/max_normalized_ratio.txt
- Supporting information 1/bins_across_samples/relative_abundance.txt
- Supporting information 1/bins_across_samples/variability.txt
- Supporting information 1/index.html
- Supporting information 1/.html/
- Supporting information 1/.html/pics/
- Supporting information 1/.html/pics/logo.png
- Supporting information 1/.html/pics/fractal.jpg
- Supporting information 1/.html/pics/bg.jpg
- Supporting information 1/.html/LICENSE
- Supporting information 1/.html/bootstrap-sortable/
- Supporting information 1/.html/bootstrap-sortable/README.md
- Supporting information 1/.html/bootstrap-sortable/bower.json
- Supporting information 1/.html/bootstrap-sortable/license.md
- Supporting information 1/.html/bootstrap-sortable/Contents/
- Supporting information 1/.html/bootstrap-sortable/Contents/bootstrap-sortable.css
- Supporting information 1/.html/bootstrap-sortable/Scripts/
- Supporting information 1/.html/bootstrap-sortable/Scripts/moment.min.js
- Supporting information 1/.html/bootstrap-sortable/Scripts/bootstrap-sortable.js
- Supporting information 1/.html/js/
- Supporting information 1/.html/js/jquery.min.js
- Supporting information 1/.html/js/bootstrap.min.js
- Supporting information 1/.html/README
- Supporting information 1/.html/chartsjs/
- Supporting information 1/.html/chartsjs/README.md
- Supporting information 1/.html/chartsjs/bower.json
- Supporting information 1/.html/chartsjs/samples/
- Supporting information 1/.html/chartsjs/samples/pie-customTooltips.html
- Supporting information 1/.html/chartsjs/samples/doughnut.html
- Supporting information 1/.html/chartsjs/samples/line-customTooltips.html
- Supporting information 1/.html/chartsjs/samples/line.html
- Supporting information 1/.html/chartsjs/samples/bar.html
- Supporting information 1/.html/chartsjs/samples/pie.html
- Supporting information 1/.html/chartsjs/samples/polar-area.html
- Supporting information 1/.html/chartsjs/samples/radar.html
- Supporting information 1/.html/chartsjs/samples/doughnut.color.html
- Supporting information 1/.html/chartsjs/Chart.js
- Supporting information 1/.html/chartsjs/LICENSE.md
- Supporting information 1/.html/chartsjs/src/
- Supporting information 1/.html/chartsjs/src/Chart.Bar.js
- Supporting information 1/.html/chartsjs/src/Chart.Doughnut.js
- Supporting information 1/.html/chartsjs/src/Chart.PolarArea.js
- Supporting information 1/.html/chartsjs/src/Chart.Core.js
- Supporting information 1/.html/chartsjs/src/Chart.Line.js
- Supporting information 1/.html/chartsjs/src/Chart.Radar.js
- Supporting information 1/.html/chartsjs/gulpfile.js
- Supporting information 1/.html/chartsjs/Chart.min.js
- Supporting information 1/.html/chartsjs/CONTRIBUTING.md
- Supporting information 1/.html/chartsjs/docs/
- Supporting information 1/.html/chartsjs/docs/03-Radar-Chart.md
- Supporting information 1/.html/chartsjs/docs/02-Bar-Chart.md
- Supporting information 1/.html/chartsjs/docs/06-Advanced.md
- Supporting information 1/.html/chartsjs/docs/07-Notes.md
- Supporting information 1/.html/chartsjs/docs/01-Line-Chart.md
- Supporting information 1/.html/chartsjs/docs/05-Pie-Doughnut-Chart.md
- Supporting information 1/.html/chartsjs/docs/00-Getting-Started.md
- Supporting information 1/.html/chartsjs/docs/04-Polar-Area-Chart.md
- Supporting information 1/.html/chartsjs/.travis.yml
- Supporting information 1/.html/chartsjs/package.json
- Supporting information 1/.html/css/
- Supporting information 1/.html/css/bootstrap.css
- Supporting information 1/.html/css/anvio.css
- Supporting information 1/.html/fonts/
- Supporting information 1/.html/fonts/glyphicons-halflings-regular.ttf
- Supporting information 1/.html/fonts/glyphicons-halflings-regular.woff2
- Supporting information 1/.html/fonts/glyphicons-halflings-regular.woff
- Supporting information 1/.html/fonts/glyphicons-halflings-regular.svg
- Supporting information 1/.html/fonts/glyphicons-halflings-regular.eot
- Supporting information 1/general_bins_summary.txt
