# Supplementary material for: Lokiarchaea are close relatives of Euryarchaeota, not bridging the gap between prokaryotes and eukaryotes
Source: PLoS Genet. 2017 Jun 12;13(6):e1006810. doi: 10.1371/journal.pgen.1006810 (PMC5484517; doi:10.1371/journal.pgen.1006810)
Supplement: S1 Supporting information — The data related to the Loki 1 genome quality analysis can be interactively browsed through the included index.html file with an internet browser software. (ZIP) [file pgen.1006810.s041.zip › Supporting information 1/bin_by_bin/Set_2/Set_2-Rinke_archaeal_HMM-hmm-sequences.txt]

>DALR_1___0a0c03b090a500c86755358aa783702422d5d1be77bba9c7ecf60286|bin_id:Set_2|source:Rinke_archaeal_HMM|e_value:6.9e-34|contig:LokiG_000000000447|start:21810|stop:23526|length:1716
ATGCAAATCATTGATAGACATGTAATCGGAAAATATCTTTCCAAATATATTCAAAATCTTTCTTATGAGGAAATCGAGAGTATAATAGAAATTCCTCCACAGGACATCAATTTTTCCTATTCTTTTCCAGTTTATCGTTTAAGCAAAATTGAAAGAAGAAATCCAAATCAAATTGCCCAGGAACTTAAGGAAGAATTATTACTACCTGATTTTCTTGAAAAAATTGAGGCAGATGGACCATATTTAAATTTTAAAATTAAACCTGCATGTATACTGGAAAACATTTTTAAATTAAAAGATACATATGGACGAATTTACGAAGTTTTGAGAGAAAACCAAGAAAAACCATTAAAAATTGTTATTGAATATCCCGCTCCAAACACTAACAAACCCCTTCATTTTGGGCACGTACGTAATATGTTAATAGGTAGTTCCATGTCAACCTTATTGAGATATAAAGGTCATGAAGTTTTCGAAGTGAATTTAAACAATGATCGAGGAGTTCATATCTGTAAATCAATGTTAGCCTATAAAAGATTGGGAAACAACAAAGAACCTGATAAGAAATCAGATCATTTTGTTGGAGATTTTTATATAAAATATGGTGAATTAGAAAAAAGAAATAAAAATATTATTGAAGAAGTTCAGGAATTGCTACGGTTATGGGAAGCTGAAGACCCTGAAACTATATTATTATGGAAAAAGATGAATAATTGGGCTTTAGAAGGTTTTAAAGAAACTTATAAAAAGTTAGAAATTACATTTGACAAAGAGTATTTTGAATCTGATATTTACAAAAGAGGAAAAAGTATAATTTTAAAGAACCTTGAACTTGGGATATTTAATAAAACTGAAGATGGCGCTGTGTATGCTGATTTAAAGAATAGTTACAATCTCCCAAATAAAATTTTAATTCGCAGAGATGGAACTTCATTATATATTACTCAAGATATATTTCTTGCATTCCTTAAAAAAGAAGATTATGATTACGATATATCATTCTATGTTGTTGGAAACGAACAGGATCTCTATTTTAAACAATTATTTGCTGTACTAGATATGATTGGGTTTAGAGAAGATAAATATCATCTTTCATATGGAATGATTAGTCTTCCAGAAGGAAAAATGAAAAGTAGGGAAGGGACAATCGTAGATGCAGATAACATTATTACTGATATCCTAAAACTAGCATACGAAGAGGTAAATAAAAGATATCCTAAGATTAAAGAAAAGGAGAAAAGTCATAGGGCAAATATAATAGGGATGGGAGCCTTGAAATTTTATATATTAAAATTTAACCCTAAATCGGAATTCATTTTTAATCCTAAACAAAGTATCTCTTTTGAAGGAGAGACTGGGCCATACATACAATATTGTTTCGCGAGAATTGAGTCCATAATTTCAAAATCCAAAGAAAAAATTGATTTGGACATCAATTGGAATTTATTTAAAAATGACTCAGAGCAAAACTTGATAAAACAATTAAATTATTTTCCGGAAATAGTAGCCCTAACGGCAAAAAAAAATGATATTCATTTAATTCCTCAATACCTTCTAACTTTGTGTCAAACTTTTAATTCATTTTATAGTAAATGCCATGTGTTATCTGAGGATAAACAATTGGAAAAGGCTAGGTTACTATTAATTAAGTGTGTGCAAATAGTCATTAAGACAGGTTTAAGTATTCTAGGAATTGAAACTTTAGTAAAAATGTAA
>Ribosomal_S6e___2ddd03c0971aac23018e08cb3ac654c3aa3e24df579c83efd8bd222f|bin_id:Set_2|source:Rinke_archaeal_HMM|e_value:1.4e-33|contig:LokiG_000000000057|start:1091|stop:1496|length:405
GTGTCCTCTGAAAAAATTGTTCACAAATTAAACATTAGTGGTGGAAAACAAGGCCTTGGAAAGGGACTATCTAAACTTCTAGAGATTGATGAAAAGAAGTTTAGATTCGATGGAATGAAAATTGGAGAAATCATCAAAGGTGGACTAATTGGATTTCCAAATTATGAATTTGAAATTACTGGAGGAAGTGATTCGAGTGGTTTTCCAATGAGAAAAGATGTTCACGGTCCAGTGAAAAAAAGAATTCTAGTTTCTAAAAGAGGTATTGGATATAAACCCAAAAGAGCTGGCGAAAAACGGAAAAGAACTGTGAGAGGTAATGAAGTTAGTTTTGACATGACTTTAATTAACTTAAAAGTTGTAAAATACGGTGAAGCCGAACTCTTTAAGAAAAAGAGTGAATAA
>Ribosomal_S19___b354a76857923abee3b3f3e61b13087ecead744299a45906d1ab206a|bin_id:Set_2|source:Rinke_archaeal_HMM|e_value:3e-29|contig:LokiG_000000000227|start:10582|stop:11158|length:576
ATGGCTCCAGATGAACAATCTAATGATGAAAAACCTGAAGAAACAAAAGAAGAATCAAAGGCTGATTCTTTAAAGGAATTAGACTCAGAAAAAAAAATTGAAACTGATAAAACCCCCGATTCAAAAGAAGAACTAGACTCCAAGGAAGATCTTGACACAGAAAGAGAGTTAGATAGATTAAGATTTCATTATAGAGGATTTACTTTAGAGGAACTTAGAAAGATGAATATGGATCAGTTTATACAATTGATACCAGCAAGAGCAAGACGTTCTTTGAAGCGCGGATTACCCCCAAGACAAAAGAAGCTTTTAGAGAGGTTAAGAAGAGCTTATCGAGCAAAAAAAAGGGGGAAAGATTTAATTACAAGGACACACGTTAGAGATATGATAATTTTTCCTGAGATGGTTGGTCTAAAGATTGGTGTTTACAACGGACACAAATTTGAAATCGTGGATGTCAAACCAGAAATGATATCGCACTACCTTGGGGAATTCTCACTCACAAGAAAACATGTATCCCACGGAAGCCCAGGTATTGGAGCTACTCGTAGCTCAAAATATGTCCCTTTAAAATAA
>RNA_pol_Rpb2_6___21b2c0acf5b58b86d93f13a0afd2f9d0533ca57369680e9a6d31c69b|bin_id:Set_2|source:Rinke_archaeal_HMM|e_value:6.3e-124|contig:LokiG_000000000268|start:812|stop:4181|length:3369
GTGAGTGAAAATTTATCAAATGAAGATAAATGGGTAGTGTTAAAAAGCCTATTTGATGAAAAGGGTTTAGTCCGTCAGCATTTAGATTCATACAATAATTTTATTGAAGATGAGATGCAATCAATTGTTGATGAATCTGCAGAAGTGATACCGGATATTCCGGGATTTAAAATTAAATTTGGCAAAATTATTGTTGGAATGCCTAAAGTTAGAGAAGCGGATGGAGCAACAATGGAGATCACCCCCATTGAAGCAAGAATCAGAGAATTAAGTTATGCGGCAGATATTATATTAGAAATGACTCCTATCACTATAGATGAGCGAACACAAAGAGAAGAGGCAGAAGAAACGCTCGATATTTATATTGGTAAGATTCCTATAATGCTAAAGAGTTGTCGCTGCCCATTGGAGAACTTATCTGAGCAGGAATTAATAAATAGAGGAGAAGATCCATTAGATCCCGGTGGATACTTCATTATAAATGGAACCGAACGGGTTCTTGTTACACAAGAAGATTTAGCCCCTAATAGGATCTTAGCTGAGGAAGCTAGCAAAAGTTCGAGCGCCACTCACCAAGCAAAAGTCTTTTCAACAAGAAGTGGATTTCGGGCTCCTGTCACAATTGAAAGGAGAAAAGATGGAAACTTACGAGTTTCTTTTCCTTCAGTTCCAGGTAAAATCCCTTTAGCAATTCTATTAAGGGCTTTAGGCCTACACTCTGATAGGGAGATCTTTGAGTCAATCTCTGAAAATGAAGAGATTCAAAAAGAATTGATCCCCGTAATAGATGTAGCTTCTGAGATTCAAGTTTTAAAAGATCCTGAGAAGTCTCAGCAAAATGCTTTAGACTATATAGGGAAAAGAGTTGCGATTGGACAAACTAAGGATTATCGTATTAGAAGAGCACTTCAAGTCTTAGATAGATATTTATTACCTCATGTTGGGAATGAAGAAGAAGATAGGATCAAAAAAGCCTACTATTTAGGACAAATGGCACAAAAAGTAATGGAACTTGCTCTAGATATGAGGGAGCCAGATGATAAGGATCATTATGCAAATAAAAGGTTGAAGTTAGCAGGTGAATTATTTACATCATTATTTAGGGTTGCTTTCTTAAACCTTGTTAAGGACATTAAATATCAGCTTGAAAGAACAGCAGTGCGAGGAAGGGCCCCAAATATAAAAACAGCAGTCAGAGCGGATGTAATTACAGAAAGAATTAGACATGCATTAGCTACGGGAAACTGGGTTGGTGGAAAAGCGGGAGTAAGTCAATTATTGAATAGAACAAACCATGTTGGAACATTGAGTCATTTAAGAAGAGTTATATCACCATTAAGCCGTAGTCAACCGCATTTTGAGGCAAGAGATCTACACCCGACGCAGTGGGGGAAGATTTGTCCCGCAGAAACTCCTGAAGGTCCAAATTGTGGTTTAGTTAAAAACCTGGGTTTAGCCTCAATAATATCTGTCGGTGCTGATGAAAGAATAATTGAAAATATTTTGATTGATTTAGGGGTCATCCCTATAAATGAAGTTAAGAATGTTAAAGGAGATAAAGTAAAAGTATTTCTTAATGGAAAATTAGTAGGTATTCATCAACAGTATAATCCATTTATTAGACAACTTAGAGAAAAAAGAAGAAAGGGAGAAATTGGACAACATGTCAATATTGGATATTACCATGAATCAAGGGAGATTCAAATAAATTGTGATGCAGGAAGAGCGACGAGACCCCTTATTGTTTTAAAAAACAAAAAACCATTACTCATAAAAGAAGATATTGAAAAAATTATACAAAGTAAATATATTTGGTCAGATCTAATTCAAAAAGGCGTAATTGAATACTTAGATGCCGAGGAAGAAGAAAATGCATATATTGCTATGTTTGAGGAGGATATAACAGAAGAGCATACTCATCTAGAGATTTCCCCTGCTGCTATCCTAGGCATTTGTGCATCAATTATTCCATTTCCCGAACATAATCAATCACCAAGAAATACTTACGAGGCGGGAATGGTAAAACAGGCATTAGGTTTATTTGCAGCAAATATGCACTTAAGACTTGACACAAGGGGGCACACTCTACATTATCCCCAACAGCCTTTAGTGAAAACAAGTCCTATGGAGATAATTGGAATTAATAAACGACCTGCAGGACAGAACTTTATAGTTGCAATGATGAGTTTTGAAGGCTTTAATATCGAAGATGCAATTATAATTAACAAGGCATCCATAGAAAGAGGACTTGCTCGTAGCCATTTCTTTAGAACATATGATGCCGAAGAAAGAAAATATCCCGGTGGAGAGGTTGATAGATTTGAGATTCCCGAGAGAGGAGTCAGAGGTTTTAAATCTGCTGAATCCTATAGACTTCTTTCTGAAGAGGATGGCATTATAGAACCCGAAACTCAAGTGAATGGGGGAGATGTTCTTATTGGAAGAACTTCTCCACCAAGGTTCATTAAATCTTATGAAGAATTTGAATTGATGCAACCTAATAGGCGTGAAACTTCAAAGAATATGAGACATAATGAAAAAGGAATAGTTGATACGGTAATTATTTCAGAAACAGTTGATGGAAATAAATTGGTAAAGATAAAGGCAAGAGATTTAAGGATACCTGAATTAGGAGATAAATTTTCATCGCGTCATGGTCAAAAAGGAGTTCTTGGATTAGTAGTTGAACAAGCAGACATGCCATTTACCTCATCGGGAGTAATTCCTGATATTATAGTCAACCCGCATGCCATGCCTTCGAGGATGACTTTGGGGCAATTGTTTGAAGGAATAAGTGGGAAGATAGCATGTGTCAATGGAAAACTAGGTGATGCTACTGCCTTTGAATGGACAGATATTACTAAACTTCAAGAACAATTAGTTGAAGCTGGATTTGAATTCAATGGTAGAGAAGTAATGTATAATGGAATAACAGGTGATAAGTATGAAGCGGGGATTTATTGTGCACCAATTTACTATCAAAAGTTATATCATTTAGTTGCTGATAAACTTCATGCGAGAGCCCGAGGTCCTGTCCAAATTTTAACGAGACAACCAACAGAAGGTAGAGCAAGAGAGGGAGGTTTAAGATTCGGTGAGATGGAACGTGATTGCCTTGTTGGTCATGGATCAGCCTTACTACTAAAAGAAAGATTATTAGATGAGTCGGATCGAACTGTAATATTAGTCTGTGAGAAATGTGGACTCTTGGCTGTATATGATCGAAATCGTGATAAGCGATACTGCCCAGTGTGTGGTGAAGGAACGATAATATCAAAAGTTGTGTGTTCGTATGCATTTAAACTACTCTTGCAAGAAATGATGAGTTTAGGCTTAGCACCTCGCTTGAAATTAAAAGAAAAAATCTAA
>DUF359___477e4d6355a8834a9c59c68cc399432a84bd7d14869c4576018e3257|bin_id:Set_2|source:Rinke_archaeal_HMM|e_value:9.4e-24|contig:LokiG_000000000057|start:6551|stop:7142|length:591
TTATGATAATTTATCGATGGCAGTTAATATTCTTCTCACTTTTTCTTGAATTTTTTTATTAACAGTAACGACGACGATTCCTTCGGGAATTATAAATTTTGAGTCGGTGATAGGAGGTTGACCATAAAATGCAAAATTCCCTTCTTCTTCGTTAATCGGGATTTCTAAAATAAGTGGGAGAATCAGGAGATCCTCTTCTCCTTCAGTTATTTTAACTAACGTCTTTTTATTTGAAATAATAATCTTTCTGAAGATTTCCCAACAATCTTTATTAATCGTTCCAGCTGGATTTTGGAATTCAATAATTTCTTCAAATTTGCCTTCAAAATCCATATCAATTTGGCTTCTTTGAGTTTTTTCATCGATAACACAAATTTTAACGAATGTATTTAAAAATTCATTGGATAAAAAATCTTGAGCTACAATATCTCCTACAAGATAAAAATTTAAAAGCAATCCAAATTTTAGTTTATCTTTGAAGATCTTTTCAACCTGAGCAATAGTTTCTTCTCGAGTGCCTGCTATTAAAAAATCCAGTGGTTCAGCGTATGAATGCCGATTACTTTTAGGAATCCGTAAATTCTTTGCCAT
>Ribosomal_L2___97f3e0fd6e022db4d7f0562f02567da484bcc8575cbf913497e962df|bin_id:Set_2|source:Rinke_archaeal_HMM|e_value:1.2e-14|contig:LokiG_000000000451|start:663|stop:1386|length:723
TTAATTCTGATGTCCAGTTCTACGCGCAGCTATTTGTCCAACTTTCCTTCCTGGTGGCCTATTTCTACTAGTTGTTGTTGATTTATGTGGAGATTGTTTTGCACCACCACCATAGGGATGGGAGACAGCATTCATTGCTACACCACGCACTACAGGCCACTTTTTGGCTTTAGATTTTTTATAGTGAAATTTATTCCCGGCTTTTAAGAAAGGCTTATCAGTTCTTCCACCTCCGGCCACAACACCAACAGTAGCAAGACAATTTTCATTTATCCATTTACTTTTCTTAGATCTAAATAGGAGTTCAACTGAATTTCCGGATTTATTCCTCACTATTGCTGCAACTCCAGATGATCTAGCGAATTTACCACCATCTTGAGGAGTGGCTTCAATATTGAATACTAAAGTTCCTAGGGGTAAATCTTTTAAAGCTAATATATTTCCTACTTTCACTTCTATTTTTGATTTAGATTGGGTAAATTTTTGACCTTCGAAAATACCCTCAGGTGGGAGCCATAATGACTTTTTATAATCATTATATTTAATTAATGCTAACGGTGCACCCCTCCCAGGTGAATGTAGAAATTCAATCACTTTAAACGTAAATTGATCTTGACTTTCTAAAAACGGGCGATATTTAGCCTTTCCAATATGGCGATGTGAGGGTGATCGAAACGGTAAAGATCCCCTTCCCTTTCGCTGAGCAAGTATACGCTTTCCCAT
>TIM___b798e4f9f1bcd8ae0acdd25f41918f985aaa8dc60d89ff1d280a533e|bin_id:Set_2|source:Rinke_archaeal_HMM|e_value:4.1e-94|contig:LokiG_000000000025|start:1516|stop:2287|length:771
TTGAGAAAGCCAGTAATTGGGGGAAATTGGAAAATGAATAGGGGTACTCCAGAAGAATCTGATGAGATGCTAAAGAAATTGATACCATTGATTAGCGATGTACATAATGTCGATGTAGTAATTTCACCTCCCTTCACTGCTCTAATTAGCGCTTATAAAACTTTAAAAGACACCAACATTAAACTTGGGGCCCAAAACATGCATTTTGAAGAAAAGGGTGCGTTTACAGGCGAGATTTCACCAGATTTTTTAAGAGCATTAGGGGTCGAATATATTATTCTTGGTCACAGTGAAAGAAGAGATATTTTTAATGAATTAGATGACTTTGTGAATAAAAAAATTAGAAAAGCATTATCAGTCGGCTTAAAACCAATAGTATGTATTGGTGAGCACTTACAAGAAAGGGAGTCTGGCAAAACAAAAGAGAAAATCAGTTATCAATTAAAGGAAACTTTTAAGGATCTCAATAAAGATCAGATGGCACAGATAATTATAGCTTATGAACCTATTTGGGCTATAGGTACTGGAAAAACAGCTACCCCAGATCAAGCAGAAGAAATTCATTCTTTTATTCGAGAATTAATATCCCAAAAGTTTGATCAGGTAACAGCAAATATAATGAGAATTCAATATGGAGGATCAATTAAACCAGAAAATGCTGAAGATTTGTTTAGTAAGGAGAATATCGATGGTGGTTTAGTTGGAGGAGCTTCTCTTCAGGCAGATTCTCTTGCTCAAATAATAAAAACTGCTGAAAAAATATATAAGTAA
>Ribosomal_S5___ef97e0a50bac2f055cc0fe8fb29faf7f91f30ae7a35e7f511f74a80e|bin_id:Set_2|source:Rinke_archaeal_HMM|e_value:5.2e-20|contig:LokiG_000000000423|start:736|stop:1351|length:615
TTATATATTGAAGTTAAATTTATGTGCATTCTTTAAAGCATCAAATGTTGCTTTTACAAGGTTTTCACTTGTTCTAGTATCTCCAAAAGTCTTACTCCATATATCTTCAATACCACATAATCTTAAGACGTCTTTAACTTTATCAGCACAAGCCAATCCTACACCTGCAGGAGCAGGGATAAGCTGTATTCTAACAGAACCACATTTACCCTTTACCTTGAAAGGAATACTATGGATTCCACCACAACCACACTCTTTACTTCCACAGCCCCTCAATACAGGAACTACGGAGAGTTTCGCCTTGTCGATTGCTTTTCTTATCGCAGGACCAACCTCTCTAGATTTTTCAGAAGCTGTTCCTATAAATCCTTCAGTCCCAATAAGTACAACTGCTTTAAACTTACTACGCTGCCCGCTAGCAGTCATTTGCTGTACCATTTTAATCGTGACTACACTTTCTTTTAATTGTGGCAAGAGAATATTAATGATCTCTTTTTCTTTAACCACTAAATTATTTTGATATATCTTATCTAAGGTAATAAGTCCACTCTTCACGAGTTCACCGAGCTTAGTTTTAGGTACCCATTCCTCGTTAATATTCCTTAATCGACTCAT
>TruB_N___d31bc3d0a910d93224939122b62b2118b1dfae2dd38b64908971d8b7|bin_id:Set_2|source:Rinke_archaeal_HMM|e_value:5.7e-26|contig:LokiG_000000000451|start:2|stop:548|length:546
GAAACAAAACTTTCGGATGTAAGTTCCTGCCTCACATCCTATTCTAAAGAGAACATGGTTTCCCTTCATTTCAATTACTTTGCTATAATAAATTTCTCTAATTCTTAATCTCCTAGCAACTGATGACTTTATAGGAGGTCTCTGATATATTTTTCCAGTAAATAATTTGAATACTTTTTCAACTCTCTTTAATTCCTCTGGTGAATGTAAGTATAGAACTCCAATATATTCTTTACCTGCATTCAATAATGCAGATAATACTCGCGTTGCTCTTCCAAGGGCACATGGTAATATTCCAGTAACTTTGGGATCTAAAGTACCGCCATGTCCTGCATTGGTGATCCCTAATACCTTACGAACCCAAGAGACAACTTCGTGACTAGTTGGACCACTAGGTTTATCTAAATTTATTACTCCATATTGGAGAAGTTTCTCTACACTTCTTTTCTCAGGATCAGATCCATAAATTGGTTTAGTTACATCTTGAGATTTTACCAAAAGTTGCTCAGGTTCATCAGAAGGTAACTTGAATTCCGAAAGTTCCAT
>UPF0086___30b53810f11b007510c62642bfbd94729e984cc61de8864a02e16cc5|bin_id:Set_2|source:Rinke_archaeal_HMM|e_value:5.2e-09|contig:LokiG_000000000227|start:13470|stop:13782|length:312
ATGATTGACCCAAAATATGTAATTTATCATGATCTAATAGGGTTTCATGTTCTTTCTAGACCTAAATCAAAAAAAAAAAATGAAAAATTTTTAGATATTGGTATAGTGATTGATGAAACGAGAGATATGTTAATCACTGAAAACGAAGGAGTAAGGAAGAAGTACATAAAAGAAAATTATGTTTTTAGATTTAAATTATCAAGTTTCCATGAAAATAATGATAAATTGTTAGAAGTTCACGGAGAAAATATTATTGGTCTTCCTGTGAATAGATTAAGAAGTTTGAAAAAAAAGCGGTGGTTTAAAAGATGA
>Ribosomal_S8e___2d279a111fddc62e7ceb27ec92109cecd48f22e4a61c6de825d5fe77|bin_id:Set_2|source:Rinke_archaeal_HMM|e_value:2.9e-29|contig:LokiG_000000000384|start:994|stop:1375|length:381
TTAGCCTATAAGTACACCATTCAATACCCCATGCTGTCCAGGGCGACTTGTAACTCTCACATTACCCAGTTCAGTTTCAACGACTGCCCCCTTTGTTAAAACATGTCTTCGGTTCAAATCTTTTGAAGCGGCATTACTTTCAAATCCCATTATTCTCACATTTGAAGTTTTATTAGTACTCATATCAGTTACGTTGATTACTTGGGTTGAAAACAGTCTGAGCTTAAAATTTCCACCTAAGGTTCTTTGTTTTTTCCTCTTTTCAGGACCAACAAGCGGATCTATAGTAGGACGACTAAGTTCTCTTTTCCGCTTTTTTCTAAAATACTTATATTTTTTCCCAGTAAACTTCCTTTTACTTCGAGTGTGTGATCGTGCCAT
>Ribosomal_L19e___6b0f2df7ec9d4886fb0c1328cee6adf2a68c64469602c9f37c2e61f8|bin_id:Set_2|source:Rinke_archaeal_HMM|e_value:1.4e-53|contig:LokiG_000000000423|start:1969|stop:2425|length:456
CTATCTTCCTCTTCTTATTAATTCTTTTTCTTTAATATGACGGTTTAATTGAGCCACGCTAGAAAACATGCCACCTTTAGCATTTTTGTATAGTTTACGATAACTTGCAGGGGCAATTAGTTTCCTTTCTCTTAGTTTTCTTAATTCTTTTCTCTGAGGACGAATTCGTTTAATCCAAGCTCTTTTCTTTGGTGTTCGTGCATGTTTTGTCCCCTTTCTTTTTCCAATACCTCTTGCTCTACCTTTCTTTTTTCTCTCATGGAGCACTTTTTTCCTATAGTTGGAATTCCCTTGTTTATACTTCTTTTGAATAATTCTCTGTTTTATTAAATTGCGAATATCTTCACGTGTAATAGCAAGAGAGATTTCTTCTATTAAATATGGATCAAAGTAAACTCGATTCTCTCCACATTTGAGAATCTCAGAAGCCATTCTTTTCTGTGGTTTTAAGTTCAA
>Ribosomal_L44___1d6368f8af7c66c13758d510bc215e945060f75afdaf786360597b69|bin_id:Set_2|source:Rinke_archaeal_HMM|e_value:3.1e-25|contig:LokiG_000000000047|start:4810|stop:5092|length:282
ATGAAGTATCCCCGTACTTTAAAAAAGTATTGTCCCAAATGCCATTCACATCAAACACACAATGTTACAATTTATAAAAAGAGTAAAGAGCGAACCCTAAATCATGGAAGGCGTCGATTAGAAAGGAAGAAGAAGGGCTATGGTTCTTTTCCTAAACAGATTTTTCATAAAAATGCGAAGATTAACAAAAAAATCACGCCTCTTCTAGAGTGTTCTGTGTGTGGGAAAAAACAATACGCTCAATCCCACCGTACAAAGCGACTTGAATTACACGAAGTATAA
>Ribosomal_S7___37719b598718d88586c6087889835c5c05924bc5f22d9a62f7a3b733|bin_id:Set_2|source:Rinke_archaeal_HMM|e_value:4.5e-33|contig:LokiG_000000000393|start:4652|stop:5270|length:618
ATGAGTAAAACAAAAAAAGAAATACTACTTTTTAATAAGTGGTCTTTTGAGAACATTGAAGTTGTAGATCGAACATTGGGAGACTATATTAATTTACGACCGATTATTATTCCCCATTCTGCTGGTAGACATGAGCATAGAAGATTTTGGAAATCATCTAAAGTTTCTATTGTTGAGCGATTTACCAACCGATTACTCGCACCGGGATTTATAGGGAGTAGAATAAGAGGCAGGAAGAGTTCGTTTCATTCAGGAAAAAAAGCTATGTTATTGAGAAGTATAAGAGATGCATTTGTGTTAATCAACTTAACTAGTGGAGTAAATCCTGTCCAGATCTTAATAGATGCAATTGTTAACACAGCACCAAGAGAAGAGACGACCAAAATTGCGATGGGAGGCATCTCGTACGCGTCAGCAGTAGATATCGCGCCCCAGAGAAGAGTTGATTTAGCTCTTAAATATTTAGTTCAAGCGATTGGGGTGAGGTCACATTCAAATGAAAAAACATTTGAAGAAAATCTTAGTCAAGAATTGTTATTAGCTGCTCAGAAAAGTCAAGATTCTCGAGCTATAAAACGAAAAGACGAAATAGAGAGAATTGCGATCTCTGCACGTTAA
>Ribosomal_L22___2815cf9e40fda922d424ca188b3256f733f73d1e5d66bfac41b8480c|bin_id:Set_2|source:Rinke_archaeal_HMM|e_value:3.8e-22|contig:LokiG_000000000227|start:11220|stop:11700|length:480
ATGCCTAACTGGGGATATTCCTTCGTGGAACAAAAGTACGATTCTGAAAGATTAGCAAGAGCATCAGGAAGAGATTTAAGGATCAAACCAAAACATGCTCGAGAGGTTTGTGCCACGATAAAAGGAATGAAAGTAGAGCAAGCAAAAGAATTTCTTGAAAAAGTGATTCAATTAAAGCAATCAGTACCTTTTAGACGACATAAGAAAAAACTCCCTCACCGAAAAGATTTAAAACAATTCAAATGGTATGGAGGGAGATACCCGCAAAAAACGGCTGCAAGAATTTATGAAATTCTCACAGCCGTTGAATCAAACGGAGAATATAAAGGTTTAGATATAGACATGTGTAGAATCATTCATGCCGCAGCACATCACGGAAGAATAATAAAAAGGTATATTGAACGCGCTAGAGGTCGTAGTACAGCAAAGTATAAACATCTCTCGCACGTTGAATTAGTCATCTATGAATTTCCTAGCTAG
>RNA_pol_Rpb2_4___2e35ab96488f00b9b86eeb611161ad9a10ed9e8b63e4f7c3f11644da|bin_id:Set_2|source:Rinke_archaeal_HMM|e_value:2.5e-24|contig:LokiG_000000000268|start:812|stop:4181|length:3369
GTGAGTGAAAATTTATCAAATGAAGATAAATGGGTAGTGTTAAAAAGCCTATTTGATGAAAAGGGTTTAGTCCGTCAGCATTTAGATTCATACAATAATTTTATTGAAGATGAGATGCAATCAATTGTTGATGAATCTGCAGAAGTGATACCGGATATTCCGGGATTTAAAATTAAATTTGGCAAAATTATTGTTGGAATGCCTAAAGTTAGAGAAGCGGATGGAGCAACAATGGAGATCACCCCCATTGAAGCAAGAATCAGAGAATTAAGTTATGCGGCAGATATTATATTAGAAATGACTCCTATCACTATAGATGAGCGAACACAAAGAGAAGAGGCAGAAGAAACGCTCGATATTTATATTGGTAAGATTCCTATAATGCTAAAGAGTTGTCGCTGCCCATTGGAGAACTTATCTGAGCAGGAATTAATAAATAGAGGAGAAGATCCATTAGATCCCGGTGGATACTTCATTATAAATGGAACCGAACGGGTTCTTGTTACACAAGAAGATTTAGCCCCTAATAGGATCTTAGCTGAGGAAGCTAGCAAAAGTTCGAGCGCCACTCACCAAGCAAAAGTCTTTTCAACAAGAAGTGGATTTCGGGCTCCTGTCACAATTGAAAGGAGAAAAGATGGAAACTTACGAGTTTCTTTTCCTTCAGTTCCAGGTAAAATCCCTTTAGCAATTCTATTAAGGGCTTTAGGCCTACACTCTGATAGGGAGATCTTTGAGTCAATCTCTGAAAATGAAGAGATTCAAAAAGAATTGATCCCCGTAATAGATGTAGCTTCTGAGATTCAAGTTTTAAAAGATCCTGAGAAGTCTCAGCAAAATGCTTTAGACTATATAGGGAAAAGAGTTGCGATTGGACAAACTAAGGATTATCGTATTAGAAGAGCACTTCAAGTCTTAGATAGATATTTATTACCTCATGTTGGGAATGAAGAAGAAGATAGGATCAAAAAAGCCTACTATTTAGGACAAATGGCACAAAAAGTAATGGAACTTGCTCTAGATATGAGGGAGCCAGATGATAAGGATCATTATGCAAATAAAAGGTTGAAGTTAGCAGGTGAATTATTTACATCATTATTTAGGGTTGCTTTCTTAAACCTTGTTAAGGACATTAAATATCAGCTTGAAAGAACAGCAGTGCGAGGAAGGGCCCCAAATATAAAAACAGCAGTCAGAGCGGATGTAATTACAGAAAGAATTAGACATGCATTAGCTACGGGAAACTGGGTTGGTGGAAAAGCGGGAGTAAGTCAATTATTGAATAGAACAAACCATGTTGGAACATTGAGTCATTTAAGAAGAGTTATATCACCATTAAGCCGTAGTCAACCGCATTTTGAGGCAAGAGATCTACACCCGACGCAGTGGGGGAAGATTTGTCCCGCAGAAACTCCTGAAGGTCCAAATTGTGGTTTAGTTAAAAACCTGGGTTTAGCCTCAATAATATCTGTCGGTGCTGATGAAAGAATAATTGAAAATATTTTGATTGATTTAGGGGTCATCCCTATAAATGAAGTTAAGAATGTTAAAGGAGATAAAGTAAAAGTATTTCTTAATGGAAAATTAGTAGGTATTCATCAACAGTATAATCCATTTATTAGACAACTTAGAGAAAAAAGAAGAAAGGGAGAAATTGGACAACATGTCAATATTGGATATTACCATGAATCAAGGGAGATTCAAATAAATTGTGATGCAGGAAGAGCGACGAGACCCCTTATTGTTTTAAAAAACAAAAAACCATTACTCATAAAAGAAGATATTGAAAAAATTATACAAAGTAAATATATTTGGTCAGATCTAATTCAAAAAGGCGTAATTGAATACTTAGATGCCGAGGAAGAAGAAAATGCATATATTGCTATGTTTGAGGAGGATATAACAGAAGAGCATACTCATCTAGAGATTTCCCCTGCTGCTATCCTAGGCATTTGTGCATCAATTATTCCATTTCCCGAACATAATCAATCACCAAGAAATACTTACGAGGCGGGAATGGTAAAACAGGCATTAGGTTTATTTGCAGCAAATATGCACTTAAGACTTGACACAAGGGGGCACACTCTACATTATCCCCAACAGCCTTTAGTGAAAACAAGTCCTATGGAGATAATTGGAATTAATAAACGACCTGCAGGACAGAACTTTATAGTTGCAATGATGAGTTTTGAAGGCTTTAATATCGAAGATGCAATTATAATTAACAAGGCATCCATAGAAAGAGGACTTGCTCGTAGCCATTTCTTTAGAACATATGATGCCGAAGAAAGAAAATATCCCGGTGGAGAGGTTGATAGATTTGAGATTCCCGAGAGAGGAGTCAGAGGTTTTAAATCTGCTGAATCCTATAGACTTCTTTCTGAAGAGGATGGCATTATAGAACCCGAAACTCAAGTGAATGGGGGAGATGTTCTTATTGGAAGAACTTCTCCACCAAGGTTCATTAAATCTTATGAAGAATTTGAATTGATGCAACCTAATAGGCGTGAAACTTCAAAGAATATGAGACATAATGAAAAAGGAATAGTTGATACGGTAATTATTTCAGAAACAGTTGATGGAAATAAATTGGTAAAGATAAAGGCAAGAGATTTAAGGATACCTGAATTAGGAGATAAATTTTCATCGCGTCATGGTCAAAAAGGAGTTCTTGGATTAGTAGTTGAACAAGCAGACATGCCATTTACCTCATCGGGAGTAATTCCTGATATTATAGTCAACCCGCATGCCATGCCTTCGAGGATGACTTTGGGGCAATTGTTTGAAGGAATAAGTGGGAAGATAGCATGTGTCAATGGAAAACTAGGTGATGCTACTGCCTTTGAATGGACAGATATTACTAAACTTCAAGAACAATTAGTTGAAGCTGGATTTGAATTCAATGGTAGAGAAGTAATGTATAATGGAATAACAGGTGATAAGTATGAAGCGGGGATTTATTGTGCACCAATTTACTATCAAAAGTTATATCATTTAGTTGCTGATAAACTTCATGCGAGAGCCCGAGGTCCTGTCCAAATTTTAACGAGACAACCAACAGAAGGTAGAGCAAGAGAGGGAGGTTTAAGATTCGGTGAGATGGAACGTGATTGCCTTGTTGGTCATGGATCAGCCTTACTACTAAAAGAAAGATTATTAGATGAGTCGGATCGAACTGTAATATTAGTCTGTGAGAAATGTGGACTCTTGGCTGTATATGATCGAAATCGTGATAAGCGATACTGCCCAGTGTGTGGTGAAGGAACGATAATATCAAAAGTTGTGTGTTCGTATGCATTTAAACTACTCTTGCAAGAAATGATGAGTTTAGGCTTAGCACCTCGCTTGAAATTAAAAGAAAAAATCTAA
>RS4NT___2d260cbf8726e4ad81b6e79cc053516b07141216507bab8c09ed8992|bin_id:Set_2|source:Rinke_archaeal_HMM|e_value:5.3e-12|contig:LokiG_000000000227|start:15013|stop:15769|length:756
ATGACTCGACATGGTGGACAAAAAACACTCAAAAGACTTAATACACCAGCTTTTCTGCAGATTAAAAGAAAGCATGGGAAATTTTTCATTAAGCCATCTCCTGGACCCCATCCGAGCAGATTTTGCTTACCTCTCTTGCATACAGTTAGAGATATTCTAAAGCTCACTGATAATTATAGAGAAGCGAAAAAACTCATAGGTTTAGGTAATTTTAAAGTTGACGGTAAAATTGTGAGAGACGGAGGTCATCCTTTGGGATTGATGGATGTGCTCTCAATTGAAAAAATGAATTCGTATTATCGTATTTTACCCGATTCTCATCATGGTCTAATTTTGCATGAAATTTCTGAAGAAGAGAGCACATTTAAATTATGCAGGATTAGCAATAAAACTACTATAAAAGGGGGTTATATTCAATTAAATTTACATGACGGAAGGAATATAACTATAAAAGTAAATGACCCAAGAAACCCAAAAGAAGACATATATAAACGTATGGACGTACTAAAAATATCTATTCCAGAGCAAGAAATAATAAAATTATTGAATTTTAAAGAAAATAATTTAGCGATAATTATGTCAGGGAAAAACATCGGACAAGTTGGAAAAATAGTGAATATACTAAAAAGATTTGGTCCTAAAGCGAGTACAGTCTCTATACAGCATAATGGAAGCCATACAGAAACATTATATGATTACACATTTATCGTAGGGGAAGAACAATCGGAAGTAGATATCCCTATAGTGGATAATTAA
>MoaC___50ff6d350fcf8a5d91b32e9a78493c6117d25b2f40c3aface859a0d9|bin_id:Set_2|source:Rinke_archaeal_HMM|e_value:7.1e-47|contig:LokiG_000000000369|start:1961|stop:2393|length:432
TTAAGTATACTTTATCTTTTTTTCAACTTTTATATCGTAAATTACAGTAGATGGATACAAACCCTTCTTATCTTTTTCATACATCTTTACCACATCCCAGATATTTAAGAGGGCAATACCTACTCCTGATAGAGCCTCCATCTCGACCCCAGTTTGAGCAATACTTTTTACTTTGCATCTAACGTTTATAACAGTATCGCTTTCAATTTCAAAATCTACATCAATATTCGAGATGGGGATAGGATGACATAATGGAATTAGGTCGGGAACTTTTTTAACCGCGTTAATCGCAGCAATTTTTGCTATAGTAAAGACATCCCCTTTCTGTACCTGGTTGTTTTTAATTCTTTTAATGGTTTTTTCTTTAAGTTTAATTCTTCCTGATGCTAATGCAATCCTAAGAATTGGGTCTTTTTCAGAGATATCGATCAT
>Ribosomal_S3_C___28d22e4ae5d68d80654d367e3674757d3a49073261875db01e1061c9|bin_id:Set_2|source:Rinke_archaeal_HMM|e_value:2.1e-18|contig:LokiG_000000000227|start:12445|stop:13237|length:792
ATGCAGATCAATGAGTACCTCCGATCAGAATTAGTAAGAGCGGGATTTGCAGGTGTTGACGTTCAAAAAACACCCTTAGGTGTCAGAATAACCTTACGAACAAGTAGGCCCGGACTCGTGATCGGAAAAGGAGGGAAACGTATCCAAGAAATTACGGATGTGCTCCAGGAACGGTTTGACTTGGAAATGCCTCAGATTGAAGTAGAAGAGGTCAAAGACCCAGATCTTAACGCACAAATAATGGCTGAAAGACTTGCTTATTCATTAGACAGAGGTCGCCACTACCGTAGAGCTGGGTATTATATCCTTCGGAAGATCATGGAATCTGGAGGTGCGTTAGGTGCCGAACTCAGGATTAGCGGAAAAGTCACGAGCCAGCGCTCAAGAACTCAGGTGTTCAGAGCAGGCACAATGACAAAAAGCGGTCAAGCCTCCCAAGATGGGGTGGATAAAGGTGTAGCTCAATGTATTCAAAAATCGGGGGTTTTAGGTATTGTAGTAAAAATCCAGCATATTGATACAAAGATGGGAGATGAAGTGTATTTAAAAGAAGATTTATTGCTTAAAGCCCAAGCAGAAGCGGAAGTACAGATAGCAAAAACTAAGGCTGAGTATGCTATACAGGAAGAAGAAAAGGGATTGAGTGAAGAAGATAAGCAAATTATTGATGAAGTTGATGAGGAAGCTATTTCAGAGGTTTCACTTGTTCCTGAAGTTGATGAGGAAGCTATTTCTGAGATTTCACTTGTTCCTGAAGTTGAAGAGGAAAATAAAGAAAAGGGAGAAGAATAA
>DUF137___cfc5b85b7ae148732a79e0c966c6c4806d598892d54ef2860a3b48a8|bin_id:Set_2|source:Rinke_archaeal_HMM|e_value:1.1e-08|contig:LokiG_000000000053|start:2|stop:185|length:183
AATGTTGTAAGAGTATTACCCATAATGGTTGAAATTGCAAAAGAATTTAAAAATTTGAGTGAGATTGAATTAAAAAATATCCTTAGCAAATTCGATAATAAAACAAATATCCAAAATACACTTGATTTAATAGTTAATTACATCAAAAAACAAAAAGAAGTAGCATTTAAAATTCTCGAATAA
>Spt4___b883d008a400132b40caa50300ca76c0d417d9c86422ecfe19aca1f1|bin_id:Set_2|source:Rinke_archaeal_HMM|e_value:2.7e-15|contig:LokiG_000000000057|start:7227|stop:7416|length:189
TCACCGTACTCTTAAAGCGTATTTTCCGGGAAAATGAATCTTTAGGTATTCCGCGAACTTAGATTCGTCTGGACGAATAATTATTACCTCTCCGGTATAATCAGTACTCAAAGTGTGGGTTTTACATTTTGGGCATACTGTTTCGTTCTTAGTTATTAAATGACAATTTTTACAAGCCCTTTCTTTCAT
>SBDS___286f3b39d23a16cac3ff8d6e5609d3ff5222201b50dea9055ed77fc4|bin_id:Set_2|source:Rinke_archaeal_HMM|e_value:2.6e-12|contig:LokiG_000000000011|start:1706|stop:2417|length:711
TTAGGATTTTAAAATTTTTGTTTGGACTCTCCCATGAGTGAGTTTATTTAGCTTATCAATTAATTCCATCTGAAAACCCGCAGGGAGACTAATTACTGAAGCCCAAGAACCATCAGATTGCCATTCTTCTTTCTTAATTTGTGCTAATTGAGCGACAATGTTATACCCTTTAGCGGTAAATGCTGAAGGAATTTTAATTTCCAGCTCTACTTGCTCCATCCGAATAGGAATGATTGCTCGAATACTTTTTACGATATCATCAACTTGTTCTTCAGCGTTTTTCATTAAATCGATTTTCACTTTTGCTTCTTCTATTGCCTTTTCTATTCGTTGATAAGGGTGAGGTTTTTTATTTTGAGGATTTATCGCATTTTTACTAATAATAGTTATTATTTGTTTCAACTTTTTGTTTCTCTCCTCTTCTCTCTGAGTTTTGGTCCATTGTATATCTCCTTCAAGTAAAATATGTGCGGCAATTCTTATACTATCAGTCGTATTGAAAACAACTTCCATATCTCCATCGGTTGCTTTCTTTCCTCTTTTTAAATCTTCAAATACAGTAAAACTTTCAAAAATCAGCTCAAGATCTATCTTTCTATCATTTAGAATGTCATCCAATGAAAGCCGTGATTTTTTATTTCCGGCTTTTAATCGTCTGCCTATTTCTTCACGTACCAATTTTTTAGCTTCCCAAGCTTTCTCTGGATCCAT
>tRNA_NucTransf2___3fade19b2d164635bf3b70a4523bc071f3f4d30e673a4187c9072070|bin_id:Set_2|source:Rinke_archaeal_HMM|e_value:6.9e-24|contig:LokiG_000000000184|start:10101|stop:11565|length:1464
TTAATCTTTAGTGATATATGGCAACACCATTTCTGTGAGGACCGTCAGACTCTTTTTTCCAGAGGTTGTTCTAACATTAAATGTATTTGATATATTTAGAATTTTAAAGTTAATGGGAAGTTTTGATTTACTAAATGTGGTTAAAAATTTAAGAAAATTATCAAATTCCCTAGTAGTTTTAACCCATAGATAATTTTCCTCTTCAAACCATTCCGAATTTCTCTTTTTAAAATTAGTTGCATGAAAATGTTCTGTAATTGGAGGTCCTTTACGGACATAAGTCTTTGAAATGTCTGGTTTTTCACAATATAAAGCTATATTATATTCATTTTTCTCATCTTCGAAATATACTTCAAAAAATATTTTTCCAAATCTCTCTGCATGAGAAAACTCTTTTTCTCCGTTAACTTTAATGCTCTCTCCGAGTGAATATAATTTGTCTCTATTTATTGTATAGTGAATCTTATCATTTTCATTTTTCAATTCAATGATGTATACATTTGAGAGTATTGGGTCTTCCTTATTAGCTAGATTTTTTTCTGGAATTGGTTTTAATTTAAAAAAATTAGTATTTGGAGTCTGCAAAAATTCAAAAACTTTGTGATTACAATATTTATACGCTTTATCTGAAATAGCTGATGCTACATTTCTGTTTTTATCAATAGGATCTATAATTATCAAACAATCTCCTTTAAAATGGGGTATTTTCTTTAATTCTTTTACACTTCTAGAATAAAAATCAAATGGTTTTTTTTTTAATTCATTAAAATGTTTAAATACGTTTAGAATATTCCCCAAATAATAGATTAATAATTCGGCACTATATCCGATAAACCCAATCTTCCCAACCGCACTTTTATCTCCATAACAATGACATGATTTAAAAAACTGTTTGAGAACCCTAACATCATTCTTTTGAGCCTTTGTTAATTCATCTCTGACAAAACGACCGTGCCAAGGTGACCTATCAACGGCAGTCACAGGTCCACTTTGCTTTATTATATTTAAATCTAGCTCAAAATAGAGAACGATGTCTATTTTTATAATTATATTATCTGTAATGAAATCTACAGTGACGTATGGGTGTTCAGCATACAAGAGACGCGGATTATTAAATTCTCTTGAAGATAAACTTTTAATGATCCAGTTGTTACAAAGGTCTAAAAAAAGTTTTTTAGTTTCTTTCCTTAATTTATTCTTACTTAATCCATGATACTTTGGTCTGTATTCATTATAATCTAATCCCACAAATAGATCAACATCAAAATCATCTCTTAATTGTGTTTGTTTAATTCCCGTTGAACCTTGAGGTTCGATTACGGTATAAGTGATATTTAATGCTTTAGCTTTTTTATCTAATAGATCTTTTAGTTTGTCAGTAATATTATTAACAAGAACAATTTCTCTTTTAGTTGGAGTAATTTTATTCAAAGTCTCTTCGAAAACTTTATTGATTGATGACAT
>Mob_synth_C___8dbcf8341d3f542fc3515b0ec282d09ae7b6fab35831c257cd7b17e2|bin_id:Set_2|source:Rinke_archaeal_HMM|e_value:5.6e-18|contig:LokiG_000000000369|start:1043|stop:1961|length:918
TTAAAAATAGGGCTCCCTAGAGTCTATCACTTGCTTAACAATTTGTTCGTATTTAGAAAGCGAGTTATTATTTTGGAGAGCTTCTTTAATGTTTTTTCCTAAGTCAGATCGATAGAGACAACCAAATAGGTTCCCATCGCAACCCACTCTTAGCTTAGTGCACCCCATACAAAACTCATGACTGGGTGTCACTGTTTCAATAATTGCTGAATTTGGTAATGTAATGACCTTTCGATTTTGCATTGAACCTCTTACTAATATTTTCACAGCTCTTGATCCAAGTTGTTTAATAATTGGTTTAAGATCTATATGATATTTTTTATAAAAGTCACTATTTCCGCCAATTGTTTTAGAAACTTTATGTAATTCAATTAATTGTAAAATAAAGTTATTCTCTGCACAGAAATTTATAAAATCTTCCAATTCATTCTCATTGAGAGATCTCATCAAAACTAAATTTAATTTTATGGGATTAAATCCTATCTCTTTTGCTTTTTTCAAGCCTTTTAATACTGTTTCTAGAGTATCCATTCCATAAACTTTCTCATATGTCTTTGAGTTTAGGGATGCTAGGGAAACGTTGATCCGATTTAAACCAGCTTTATACAATTCTTCTGCCTTTTCAAATAAATATAAGCCATTGGTGGTCATTGAAATATCTTTATAAAGCTGTAAATCAGAAACATTTTTTATTATCTCTATTATCTTTTTGCGGCATAAAGGCTCGCCCCCCGTAAATTTAATTCTGGTAACGTTTAAAATTTCTGCTAATAGTTTGCAAAGTTTTGTAATTTCCTCGACAGAGAGCTCATTTGTTTTACTATAGCCTTCACTATCACAATATAGACACGAGTATTGACATTTTGAGGTGACGGAAAACCTAATATGCTTAATTTTTCTGTTAAAATTGTCTTTCAT
>DHO_dh___cd20ebf2273efb91fdc17bb5bf927f83bc8486a984450fa9a0636a07|bin_id:Set_2|source:Rinke_archaeal_HMM|e_value:2.7e-09|contig:LokiG_000000000303|start:10706|stop:11210|length:504
TTAATACAGAATTTCTGGAGTTACTTCATCAATAGATCTACAACCCGTCATTTTCATTGCTTTTTGAAAAGTATTTTGCATATAATCCATGTGGATTTTTACCCCTTTAGTTCCAGCACCCACAGCAGCTCGAATAATGTCACGACCGATCAAAACCGAATTAGCTCCAAGGGCAAGCATTTTAACCACATCGTAACCAGTACGAATACCACCGTCAACAATAATCTTTATTTTATCTTTTAATTCATTAACGATCTCAGGCAATACGTCAGCAGTTCCGGGAGTATGATCCATAACCCGTCCACCATGATTTGATACAACAATTGCTGCTGCTCCAGATTCTGCTGCTTTTAAAGCATCTTCAGGACACATAATCCCTTTAATGATAACAGGTAATTCTGTAGAAGAAACTAACTCTTTAATATCCTCATGTGATTTTTTGAAAACAGGCTTATTATGTGTTCTCATAGCATATGAACAAGCACCATCCACATCTACCCCAAC
>RNA_pol_Rpb5_C___742df872b3db70f5c5a7aeae5d6c753670714f42f9d5c64bf727a6dd|bin_id:Set_2|source:Rinke_archaeal_HMM|e_value:1.1e-26|contig:LokiG_000000000268|start:506|stop:764|length:258
TTGTCAAAGAAGAAGAAAATAGACGTTTTATTACATAAATTTGTTCCTCATCATAATTTACTTACTAAAGAAGAATCTATAAATCTTCTAAAAAAATATAAAATTGGAGTAACAGATTTACCCCAGATGTTTGAAAATGACCCAGTAGCGGTTGCTATTGGAGCAAAAGAAGGAGATATTGTAAAAATTATCCGAGACTCGAATACGACAGTAAAATCTATTGATTATTATCGTTTTGTTAAAAAGGAAAAAGTTTAA
>SHS2_Rpb7-N___54d34e4717717f07ea88f7ae60c74f5b5f7d65e4189258ba214a5e89|bin_id:Set_2|source:Rinke_archaeal_HMM|e_value:5.5e-14|contig:LokiG_000000000057|start:7430|stop:8030|length:600
TTATGTACTACTTTCCTCTTCACTTTCTTCTTTTCCCTTTGATTGCTTGTTGCTGATTTCTTCCTCAATATCACTTTCAATCCACTCTTCCTTCCCTAAAAATTTCTGACGCATCGTTAGTCCAAGTTTACCGCTTCTTCCAGTACCTAAAGACACAGCTATTATTTTAGCTCTTACTTGATCGTTCACTTCTAATATTTTTCCGGTTTCTTTACCAATAAACCGATTTCCTACTTGCTCGTAAGAAATGTAATCATCACAGATTTGTGATACATGTACTAAGCCATCTAATGGACCCAAACGAATGAATGCACCGAAATCAACGATCTCTACAACAGTTCCTTCAACAACTTCTGAAATCGTTGGTTTAAATGTAAGTAATGTGAATTCTACCTCGTGAAATGTGTTTGCGTTTCCAGGAATTATAATTCCTTTACCAACGGTTAGGACATCAACAACAGCTATTATAAATCCAAAGTCACGTGTGATAGTACCCTCATAATCTTCACTTAAGATTATCCTAGCACTTATGGTTTTTTCTTGGCCAAATAGAAAAGGTGGTATTTCAATTTTTCCTTCAATAGTAAAGAGCTTAAACAT
>Ribosomal_S17___ac4f55ee3d9bbd6576677087d6fd64200816ace17ae5908f9286fb58|bin_id:Set_2|source:Rinke_archaeal_HMM|e_value:7.4e-22|contig:LokiG_000000000227|start:13778|stop:14132|length:354
ATGAGTAGAAATATTGGAATTCCTGGTGTTATTCCACCTAAGGGTAAAGCAGAAGATTGTCATGATGAGTCATGCCCCTTTCACGGTCAAACAAGAATTCGGGGGAAAATTACCCAAGGAGTTATTGTAAGTAAAAAATCAAGAAACACAGTTGTTATTAGAAGAGATTATGTTCAATTTGTAAAAAAATACCAAAGATATGAGCGCCGTAACACACGACTCGCATGTCATTTACCAGACTGTTTAAATCATGAGATTGAGGTTGGTGACCTAGTAAAAGTAGGTGAATCTCGCAAAATTTCAAAAACAAAATCATTTATAGTATTGGATAAAATAGCAGGTGGGGATTCTTAA
>tRNA-synt_1d___90bef106245bb88be942925870eb7745193968fb01285d20a570c9f4|bin_id:Set_2|source:Rinke_archaeal_HMM|e_value:7.2e-46|contig:LokiG_000000000447|start:21810|stop:23526|length:1716
ATGCAAATCATTGATAGACATGTAATCGGAAAATATCTTTCCAAATATATTCAAAATCTTTCTTATGAGGAAATCGAGAGTATAATAGAAATTCCTCCACAGGACATCAATTTTTCCTATTCTTTTCCAGTTTATCGTTTAAGCAAAATTGAAAGAAGAAATCCAAATCAAATTGCCCAGGAACTTAAGGAAGAATTATTACTACCTGATTTTCTTGAAAAAATTGAGGCAGATGGACCATATTTAAATTTTAAAATTAAACCTGCATGTATACTGGAAAACATTTTTAAATTAAAAGATACATATGGACGAATTTACGAAGTTTTGAGAGAAAACCAAGAAAAACCATTAAAAATTGTTATTGAATATCCCGCTCCAAACACTAACAAACCCCTTCATTTTGGGCACGTACGTAATATGTTAATAGGTAGTTCCATGTCAACCTTATTGAGATATAAAGGTCATGAAGTTTTCGAAGTGAATTTAAACAATGATCGAGGAGTTCATATCTGTAAATCAATGTTAGCCTATAAAAGATTGGGAAACAACAAAGAACCTGATAAGAAATCAGATCATTTTGTTGGAGATTTTTATATAAAATATGGTGAATTAGAAAAAAGAAATAAAAATATTATTGAAGAAGTTCAGGAATTGCTACGGTTATGGGAAGCTGAAGACCCTGAAACTATATTATTATGGAAAAAGATGAATAATTGGGCTTTAGAAGGTTTTAAAGAAACTTATAAAAAGTTAGAAATTACATTTGACAAAGAGTATTTTGAATCTGATATTTACAAAAGAGGAAAAAGTATAATTTTAAAGAACCTTGAACTTGGGATATTTAATAAAACTGAAGATGGCGCTGTGTATGCTGATTTAAAGAATAGTTACAATCTCCCAAATAAAATTTTAATTCGCAGAGATGGAACTTCATTATATATTACTCAAGATATATTTCTTGCATTCCTTAAAAAAGAAGATTATGATTACGATATATCATTCTATGTTGTTGGAAACGAACAGGATCTCTATTTTAAACAATTATTTGCTGTACTAGATATGATTGGGTTTAGAGAAGATAAATATCATCTTTCATATGGAATGATTAGTCTTCCAGAAGGAAAAATGAAAAGTAGGGAAGGGACAATCGTAGATGCAGATAACATTATTACTGATATCCTAAAACTAGCATACGAAGAGGTAAATAAAAGATATCCTAAGATTAAAGAAAAGGAGAAAAGTCATAGGGCAAATATAATAGGGATGGGAGCCTTGAAATTTTATATATTAAAATTTAACCCTAAATCGGAATTCATTTTTAATCCTAAACAAAGTATCTCTTTTGAAGGAGAGACTGGGCCATACATACAATATTGTTTCGCGAGAATTGAGTCCATAATTTCAAAATCCAAAGAAAAAATTGATTTGGACATCAATTGGAATTTATTTAAAAATGACTCAGAGCAAAACTTGATAAAACAATTAAATTATTTTCCGGAAATAGTAGCCCTAACGGCAAAAAAAAATGATATTCATTTAATTCCTCAATACCTTCTAACTTTGTGTCAAACTTTTAATTCATTTTATAGTAAATGCCATGTGTTATCTGAGGATAAACAATTGGAAAAGGCTAGGTTACTATTAATTAAGTGTGTGCAAATAGTCATTAAGACAGGTTTAAGTATTCTAGGAATTGAAACTTTAGTAAAAATGTAA
>Ribosomal_S27___7547066dcab7fd22044f6f3ab3baaf935161665be5f85382b59a9fba|bin_id:Set_2|source:Rinke_archaeal_HMM|e_value:1.3e-21|contig:LokiG_000000000057|start:5824|stop:6034|length:210
CTACATTGACTTAGTGCGTTTACGAGGAGATCTTCTAGTTGCTCTTCCTTTAGGGGTACCTTTTCTCTTGAATGCAGTATAACCACATTTCCCACAACTCCATCGATCATAATGATTCGCGAGGAAAAAACTTGGACCACATTTAGGGCATGACCGGTGAGTTCTAACTACCTTTCCTTCTTCTAATTTATAAAATTTTGAAGCGTCCAT
>Ribosom_S12_S23___cb0df9bdd7bb3e0a1e80a0beecdd0142351b9fdf05a2d1e12ec488f6|bin_id:Set_2|source:Rinke_archaeal_HMM|e_value:2.7e-57|contig:LokiG_000000000393|start:4201|stop:4639|length:438
ATGATTAAAGTGCCCAAAGGTCTTTATGCCGCAAGAAAACTTAAAGCTAATAGAAAGAAATTTAATTGGTCAAAAACTAAGTGGAAAAGAAGGAAATTAAAACTAAAAGCTAAATCTGATCCCATCGAAAATGCTCCTCAGGCTCTAGGGATTGTTCTTCAAAAAGTCGGCCGTGAGAGTAAACAGCCCAATTCTGCCATTAGGAAATGTGTAAGAATTCAGCTGAAAAAGAATGGAAAAGGCGTTACAGCCTTCCTTCCAGGAGATGGGGCACTTAACTTCATAGAAGAGCATGATCGAGTTATTATAGAAGGGATCGGGGGGGCAAAAGGACGCTCAATTGGAGATCTTCCAGGAGTCCGATATAAAGTAGTAAAAGTAAACGGTGTTTCACTTGAAGCCTTAATATCCGGAAAGAAAGAAAAACCAATTCGTTAA
>Ribosomal_L2_C___ea33f1f6f59c877c84bff7fd6d8c00c835465abebb3ca006800ffd5b|bin_id:Set_2|source:Rinke_archaeal_HMM|e_value:1.6e-41|contig:LokiG_000000000451|start:663|stop:1386|length:723
TTAATTCTGATGTCCAGTTCTACGCGCAGCTATTTGTCCAACTTTCCTTCCTGGTGGCCTATTTCTACTAGTTGTTGTTGATTTATGTGGAGATTGTTTTGCACCACCACCATAGGGATGGGAGACAGCATTCATTGCTACACCACGCACTACAGGCCACTTTTTGGCTTTAGATTTTTTATAGTGAAATTTATTCCCGGCTTTTAAGAAAGGCTTATCAGTTCTTCCACCTCCGGCCACAACACCAACAGTAGCAAGACAATTTTCATTTATCCATTTACTTTTCTTAGATCTAAATAGGAGTTCAACTGAATTTCCGGATTTATTCCTCACTATTGCTGCAACTCCAGATGATCTAGCGAATTTACCACCATCTTGAGGAGTGGCTTCAATATTGAATACTAAAGTTCCTAGGGGTAAATCTTTTAAAGCTAATATATTTCCTACTTTCACTTCTATTTTTGATTTAGATTGGGTAAATTTTTGACCTTCGAAAATACCCTCAGGTGGGAGCCATAATGACTTTTTATAATCATTATATTTAATTAATGCTAACGGTGCACCCCTCCCAGGTGAATGTAGAAATTCAATCACTTTAAACGTAAATTGATCTTGACTTTCTAAAAACGGGCGATATTTAGCCTTTCCAATATGGCGATGTGAGGGTGATCGAAACGGTAAAGATCCCCTTCCCTTTCGCTGAGCAAGTATACGCTTTCCCAT
>RNA_pol_Rpb2_5___a02cd6990ea679c4f135eb372effdb1ed13a7f23cd4023656917eb6a|bin_id:Set_2|source:Rinke_archaeal_HMM|e_value:1.3e-16|contig:LokiG_000000000268|start:812|stop:4181|length:3369
GTGAGTGAAAATTTATCAAATGAAGATAAATGGGTAGTGTTAAAAAGCCTATTTGATGAAAAGGGTTTAGTCCGTCAGCATTTAGATTCATACAATAATTTTATTGAAGATGAGATGCAATCAATTGTTGATGAATCTGCAGAAGTGATACCGGATATTCCGGGATTTAAAATTAAATTTGGCAAAATTATTGTTGGAATGCCTAAAGTTAGAGAAGCGGATGGAGCAACAATGGAGATCACCCCCATTGAAGCAAGAATCAGAGAATTAAGTTATGCGGCAGATATTATATTAGAAATGACTCCTATCACTATAGATGAGCGAACACAAAGAGAAGAGGCAGAAGAAACGCTCGATATTTATATTGGTAAGATTCCTATAATGCTAAAGAGTTGTCGCTGCCCATTGGAGAACTTATCTGAGCAGGAATTAATAAATAGAGGAGAAGATCCATTAGATCCCGGTGGATACTTCATTATAAATGGAACCGAACGGGTTCTTGTTACACAAGAAGATTTAGCCCCTAATAGGATCTTAGCTGAGGAAGCTAGCAAAAGTTCGAGCGCCACTCACCAAGCAAAAGTCTTTTCAACAAGAAGTGGATTTCGGGCTCCTGTCACAATTGAAAGGAGAAAAGATGGAAACTTACGAGTTTCTTTTCCTTCAGTTCCAGGTAAAATCCCTTTAGCAATTCTATTAAGGGCTTTAGGCCTACACTCTGATAGGGAGATCTTTGAGTCAATCTCTGAAAATGAAGAGATTCAAAAAGAATTGATCCCCGTAATAGATGTAGCTTCTGAGATTCAAGTTTTAAAAGATCCTGAGAAGTCTCAGCAAAATGCTTTAGACTATATAGGGAAAAGAGTTGCGATTGGACAAACTAAGGATTATCGTATTAGAAGAGCACTTCAAGTCTTAGATAGATATTTATTACCTCATGTTGGGAATGAAGAAGAAGATAGGATCAAAAAAGCCTACTATTTAGGACAAATGGCACAAAAAGTAATGGAACTTGCTCTAGATATGAGGGAGCCAGATGATAAGGATCATTATGCAAATAAAAGGTTGAAGTTAGCAGGTGAATTATTTACATCATTATTTAGGGTTGCTTTCTTAAACCTTGTTAAGGACATTAAATATCAGCTTGAAAGAACAGCAGTGCGAGGAAGGGCCCCAAATATAAAAACAGCAGTCAGAGCGGATGTAATTACAGAAAGAATTAGACATGCATTAGCTACGGGAAACTGGGTTGGTGGAAAAGCGGGAGTAAGTCAATTATTGAATAGAACAAACCATGTTGGAACATTGAGTCATTTAAGAAGAGTTATATCACCATTAAGCCGTAGTCAACCGCATTTTGAGGCAAGAGATCTACACCCGACGCAGTGGGGGAAGATTTGTCCCGCAGAAACTCCTGAAGGTCCAAATTGTGGTTTAGTTAAAAACCTGGGTTTAGCCTCAATAATATCTGTCGGTGCTGATGAAAGAATAATTGAAAATATTTTGATTGATTTAGGGGTCATCCCTATAAATGAAGTTAAGAATGTTAAAGGAGATAAAGTAAAAGTATTTCTTAATGGAAAATTAGTAGGTATTCATCAACAGTATAATCCATTTATTAGACAACTTAGAGAAAAAAGAAGAAAGGGAGAAATTGGACAACATGTCAATATTGGATATTACCATGAATCAAGGGAGATTCAAATAAATTGTGATGCAGGAAGAGCGACGAGACCCCTTATTGTTTTAAAAAACAAAAAACCATTACTCATAAAAGAAGATATTGAAAAAATTATACAAAGTAAATATATTTGGTCAGATCTAATTCAAAAAGGCGTAATTGAATACTTAGATGCCGAGGAAGAAGAAAATGCATATATTGCTATGTTTGAGGAGGATATAACAGAAGAGCATACTCATCTAGAGATTTCCCCTGCTGCTATCCTAGGCATTTGTGCATCAATTATTCCATTTCCCGAACATAATCAATCACCAAGAAATACTTACGAGGCGGGAATGGTAAAACAGGCATTAGGTTTATTTGCAGCAAATATGCACTTAAGACTTGACACAAGGGGGCACACTCTACATTATCCCCAACAGCCTTTAGTGAAAACAAGTCCTATGGAGATAATTGGAATTAATAAACGACCTGCAGGACAGAACTTTATAGTTGCAATGATGAGTTTTGAAGGCTTTAATATCGAAGATGCAATTATAATTAACAAGGCATCCATAGAAAGAGGACTTGCTCGTAGCCATTTCTTTAGAACATATGATGCCGAAGAAAGAAAATATCCCGGTGGAGAGGTTGATAGATTTGAGATTCCCGAGAGAGGAGTCAGAGGTTTTAAATCTGCTGAATCCTATAGACTTCTTTCTGAAGAGGATGGCATTATAGAACCCGAAACTCAAGTGAATGGGGGAGATGTTCTTATTGGAAGAACTTCTCCACCAAGGTTCATTAAATCTTATGAAGAATTTGAATTGATGCAACCTAATAGGCGTGAAACTTCAAAGAATATGAGACATAATGAAAAAGGAATAGTTGATACGGTAATTATTTCAGAAACAGTTGATGGAAATAAATTGGTAAAGATAAAGGCAAGAGATTTAAGGATACCTGAATTAGGAGATAAATTTTCATCGCGTCATGGTCAAAAAGGAGTTCTTGGATTAGTAGTTGAACAAGCAGACATGCCATTTACCTCATCGGGAGTAATTCCTGATATTATAGTCAACCCGCATGCCATGCCTTCGAGGATGACTTTGGGGCAATTGTTTGAAGGAATAAGTGGGAAGATAGCATGTGTCAATGGAAAACTAGGTGATGCTACTGCCTTTGAATGGACAGATATTACTAAACTTCAAGAACAATTAGTTGAAGCTGGATTTGAATTCAATGGTAGAGAAGTAATGTATAATGGAATAACAGGTGATAAGTATGAAGCGGGGATTTATTGTGCACCAATTTACTATCAAAAGTTATATCATTTAGTTGCTGATAAACTTCATGCGAGAGCCCGAGGTCCTGTCCAAATTTTAACGAGACAACCAACAGAAGGTAGAGCAAGAGAGGGAGGTTTAAGATTCGGTGAGATGGAACGTGATTGCCTTGTTGGTCATGGATCAGCCTTACTACTAAAAGAAAGATTATTAGATGAGTCGGATCGAACTGTAATATTAGTCTGTGAGAAATGTGGACTCTTGGCTGTATATGATCGAAATCGTGATAAGCGATACTGCCCAGTGTGTGGTGAAGGAACGATAATATCAAAAGTTGTGTGTTCGTATGCATTTAAACTACTCTTGCAAGAAATGATGAGTTTAGGCTTAGCACCTCGCTTGAAATTAAAAGAAAAAATCTAA
>RNA_pol_Rpb2_1___9298442515fff06c2c9bc638e5373893b99dab33af829c8fe8dd7612|bin_id:Set_2|source:Rinke_archaeal_HMM|e_value:1.7e-57|contig:LokiG_000000000268|start:812|stop:4181|length:3369
GTGAGTGAAAATTTATCAAATGAAGATAAATGGGTAGTGTTAAAAAGCCTATTTGATGAAAAGGGTTTAGTCCGTCAGCATTTAGATTCATACAATAATTTTATTGAAGATGAGATGCAATCAATTGTTGATGAATCTGCAGAAGTGATACCGGATATTCCGGGATTTAAAATTAAATTTGGCAAAATTATTGTTGGAATGCCTAAAGTTAGAGAAGCGGATGGAGCAACAATGGAGATCACCCCCATTGAAGCAAGAATCAGAGAATTAAGTTATGCGGCAGATATTATATTAGAAATGACTCCTATCACTATAGATGAGCGAACACAAAGAGAAGAGGCAGAAGAAACGCTCGATATTTATATTGGTAAGATTCCTATAATGCTAAAGAGTTGTCGCTGCCCATTGGAGAACTTATCTGAGCAGGAATTAATAAATAGAGGAGAAGATCCATTAGATCCCGGTGGATACTTCATTATAAATGGAACCGAACGGGTTCTTGTTACACAAGAAGATTTAGCCCCTAATAGGATCTTAGCTGAGGAAGCTAGCAAAAGTTCGAGCGCCACTCACCAAGCAAAAGTCTTTTCAACAAGAAGTGGATTTCGGGCTCCTGTCACAATTGAAAGGAGAAAAGATGGAAACTTACGAGTTTCTTTTCCTTCAGTTCCAGGTAAAATCCCTTTAGCAATTCTATTAAGGGCTTTAGGCCTACACTCTGATAGGGAGATCTTTGAGTCAATCTCTGAAAATGAAGAGATTCAAAAAGAATTGATCCCCGTAATAGATGTAGCTTCTGAGATTCAAGTTTTAAAAGATCCTGAGAAGTCTCAGCAAAATGCTTTAGACTATATAGGGAAAAGAGTTGCGATTGGACAAACTAAGGATTATCGTATTAGAAGAGCACTTCAAGTCTTAGATAGATATTTATTACCTCATGTTGGGAATGAAGAAGAAGATAGGATCAAAAAAGCCTACTATTTAGGACAAATGGCACAAAAAGTAATGGAACTTGCTCTAGATATGAGGGAGCCAGATGATAAGGATCATTATGCAAATAAAAGGTTGAAGTTAGCAGGTGAATTATTTACATCATTATTTAGGGTTGCTTTCTTAAACCTTGTTAAGGACATTAAATATCAGCTTGAAAGAACAGCAGTGCGAGGAAGGGCCCCAAATATAAAAACAGCAGTCAGAGCGGATGTAATTACAGAAAGAATTAGACATGCATTAGCTACGGGAAACTGGGTTGGTGGAAAAGCGGGAGTAAGTCAATTATTGAATAGAACAAACCATGTTGGAACATTGAGTCATTTAAGAAGAGTTATATCACCATTAAGCCGTAGTCAACCGCATTTTGAGGCAAGAGATCTACACCCGACGCAGTGGGGGAAGATTTGTCCCGCAGAAACTCCTGAAGGTCCAAATTGTGGTTTAGTTAAAAACCTGGGTTTAGCCTCAATAATATCTGTCGGTGCTGATGAAAGAATAATTGAAAATATTTTGATTGATTTAGGGGTCATCCCTATAAATGAAGTTAAGAATGTTAAAGGAGATAAAGTAAAAGTATTTCTTAATGGAAAATTAGTAGGTATTCATCAACAGTATAATCCATTTATTAGACAACTTAGAGAAAAAAGAAGAAAGGGAGAAATTGGACAACATGTCAATATTGGATATTACCATGAATCAAGGGAGATTCAAATAAATTGTGATGCAGGAAGAGCGACGAGACCCCTTATTGTTTTAAAAAACAAAAAACCATTACTCATAAAAGAAGATATTGAAAAAATTATACAAAGTAAATATATTTGGTCAGATCTAATTCAAAAAGGCGTAATTGAATACTTAGATGCCGAGGAAGAAGAAAATGCATATATTGCTATGTTTGAGGAGGATATAACAGAAGAGCATACTCATCTAGAGATTTCCCCTGCTGCTATCCTAGGCATTTGTGCATCAATTATTCCATTTCCCGAACATAATCAATCACCAAGAAATACTTACGAGGCGGGAATGGTAAAACAGGCATTAGGTTTATTTGCAGCAAATATGCACTTAAGACTTGACACAAGGGGGCACACTCTACATTATCCCCAACAGCCTTTAGTGAAAACAAGTCCTATGGAGATAATTGGAATTAATAAACGACCTGCAGGACAGAACTTTATAGTTGCAATGATGAGTTTTGAAGGCTTTAATATCGAAGATGCAATTATAATTAACAAGGCATCCATAGAAAGAGGACTTGCTCGTAGCCATTTCTTTAGAACATATGATGCCGAAGAAAGAAAATATCCCGGTGGAGAGGTTGATAGATTTGAGATTCCCGAGAGAGGAGTCAGAGGTTTTAAATCTGCTGAATCCTATAGACTTCTTTCTGAAGAGGATGGCATTATAGAACCCGAAACTCAAGTGAATGGGGGAGATGTTCTTATTGGAAGAACTTCTCCACCAAGGTTCATTAAATCTTATGAAGAATTTGAATTGATGCAACCTAATAGGCGTGAAACTTCAAAGAATATGAGACATAATGAAAAAGGAATAGTTGATACGGTAATTATTTCAGAAACAGTTGATGGAAATAAATTGGTAAAGATAAAGGCAAGAGATTTAAGGATACCTGAATTAGGAGATAAATTTTCATCGCGTCATGGTCAAAAAGGAGTTCTTGGATTAGTAGTTGAACAAGCAGACATGCCATTTACCTCATCGGGAGTAATTCCTGATATTATAGTCAACCCGCATGCCATGCCTTCGAGGATGACTTTGGGGCAATTGTTTGAAGGAATAAGTGGGAAGATAGCATGTGTCAATGGAAAACTAGGTGATGCTACTGCCTTTGAATGGACAGATATTACTAAACTTCAAGAACAATTAGTTGAAGCTGGATTTGAATTCAATGGTAGAGAAGTAATGTATAATGGAATAACAGGTGATAAGTATGAAGCGGGGATTTATTGTGCACCAATTTACTATCAAAAGTTATATCATTTAGTTGCTGATAAACTTCATGCGAGAGCCCGAGGTCCTGTCCAAATTTTAACGAGACAACCAACAGAAGGTAGAGCAAGAGAGGGAGGTTTAAGATTCGGTGAGATGGAACGTGATTGCCTTGTTGGTCATGGATCAGCCTTACTACTAAAAGAAAGATTATTAGATGAGTCGGATCGAACTGTAATATTAGTCTGTGAGAAATGTGGACTCTTGGCTGTATATGATCGAAATCGTGATAAGCGATACTGCCCAGTGTGTGGTGAAGGAACGATAATATCAAAAGTTGTGTGTTCGTATGCATTTAAACTACTCTTGCAAGAAATGATGAGTTTAGGCTTAGCACCTCGCTTGAAATTAAAAGAAAAAATCTAA
>LigT_PEase___e6dc2bc0e2d68c26c0df916de6629992deef90df608ebd1cbee957ca|bin_id:Set_2|source:Rinke_archaeal_HMM|e_value:3.7e-18|contig:LokiG_000000000358|start:3135|stop:3708|length:573
TTAAAACACCAAATCAGAATAAATTGGCCCTGTAGGTGTCAGATCAGACTTTTTTAACTTGACTTGGTTTATCCTAAATTCACCGAATTCCATATTTTTATTCTCGTTAATTAAGTTCTTTAATGTCTCAAAGGTTTTGTAATTAATTTTCTCCTTTCTTAATCTACCAATAGTTAAGTGAGGTTTGAACTGTTTCCTTCTATCATAATCAATTTTTAACCTTTCATATAATAAATTCTCTATGGAATCTTTAACCACTTGTAAAAATTCTATATCTCCAACAAGTTTTATCCACAAAACAGAGAATTTATTAAACTGTCCTACCCCTTTCAGGAAATATTTTAAAGTTTTTCCTCCAAAAAGCCTATCATTTATTTCTTCTTGCAGAATCGTATAAATCTTTGGTGCTAGAGTTTCAGGGATGTTACCTAAGAATTTTACTGTCATATGGAGATTTTCAGGTTTTACTAATTTAAGCTTCTGTTGATTTTGCTTTAAACGGGAAGAAAAAGAGAGAATTTTCTCTATCGTCTCTTTCTTTTCTAATTCAATTGCGATAAATGCTCTTAACAT
>Ribosomal_L14___32d1411bb465acba801a1dca0de2e5e74a881cfedfd540dce0401695|bin_id:Set_2|source:Rinke_archaeal_HMM|e_value:9.3e-32|contig:LokiG_000000000227|start:14132|stop:14558|length:426
ATGGGAACTAGACGTAAAGCTGGCATAAAGCGAAATGTTAAACCAAGAACGAGTTATGGATTGTGTAATGGCTCGAGAATTCAGATTACCGATAACTCAGGTGCGAAAATAGCCCAAATTATCAATGTTGATCATTATAAAGGCCGACTTCGAAGATTACCGAAAGCTTCAGTCGCTAGTGTCTGTACTGTGACGATTAAAAAGGGTAAACCTGAATTGAGGGGAAATATTATGAAAGCTGTAATTGTAAGACAGAAAATGATATTCCGCCGAATAGATGGTACAAGACTATGTTTTGAAGATAATGCAGGTGTATTAATAACTACTGAGGGTGATCCGAAAGGAACTGAAATTAGAGGACCAATCGCTCGGGAAGCAGCCGAATTATTTCCAAGACTAGCTTCAATTTCTTCATTAATAATTTAA
>EFG_C___6d556b0ec00d82607e000f7687315031d6159db908905eb903c8aa52|bin_id:Set_2|source:Rinke_archaeal_HMM|e_value:1.6e-22|contig:LokiG_000000000184|start:6245|stop:8504|length:2259
CTAGCTACGTTTATAAATAAATCTATCCCAACTCTTGCTATTGGGCATTTCTAACGGCATGCCTTTTCGTTTACGAATTTCCATAATGATGTCTTCTTCTAATGAAGCAGGAACTTTATTGAATCCTAAAAATTCATAACCAAAAAATGCTCTTCCTTGAGTTGAGCCCCTAATATCATCTGCTATCCCAATAGTTTCGGCGGCAGGAATCTGACCTTGGATTCTTACATATTCGCCTTCTGGAATAACATTTGTAATTCTTCCTCTTCGTTTAGAAATTATTCCAGTAACCCCTCCTTCTGTTCCTTGAGGTGTCTTAATGTCTATTTTCTGGACAGGTTCAAACAAATGTGGTCCCGCATCCAACATGGCTAATGATAAAGCAGAGAAAGCCATTCCAGCGATCTGTCCATATTGTGTATGCCTGGGGTCTTCGTGTATGACTAAATCTGTAAAAATTGCTTTAATCCCAGTTGCGGGTTCCTTTGCTATAAGACAATTACCAAGCCAATCTCTAAAAGCCGCACTTAAATAGGATTTAACACGATCAAATCTCTGCAATCCTGAAGTGCCATTTACCAAAAGACTGCCTTGATATACATCAACAATTCTTCTCGCTTCCTTCGCATCCCATCCAGCATCTTCTCTTAGAATTTGTGCTCTCTCCTTATCATTTTGTAAATCGTTGATCTTTCCAGCGTCGATTAATTTTTCAGTTGTTTCATCTAAGGGTTCGAGATAGAGTAATATTCTATTATGTGTATTTGCGGACTTAGTATGATATAGTGGACTTTTCTTGGTTATTTTTTCACGATAGACTATAATTGGTTCTCCAATAATAATTTCAACTTGATTATTAATTCTCTTAGTTAAAATTTCTATTTGTAGTGGATCAATCCCTGAGAGTACGAATTCTCCTGATTCCTCATCTCTCCTATATTCTGCAGTTGGATCAGCTTTAATCCACTTGCCAACAACATCATCTAATTTATCAATTTCATGAGGATCTTTCGGTTTTATACTTCTTGAAACCACAGCTTCACAAGCATATTGAATCTTCTCAAATGACGAAGCCGACAGTAATTTTCTTTTTTCTTTATCTTTAGGAACATCATTCCCCAACATAAAAGTTTCACCAGATGGGCATATGAAGCCAAATAACGCAAATAAATTTCCAGCAGGGATTCTAGCTATATCTAAAAGATCAGTTATTTCCATAACTCCTAATCGTTTGAGTCTATTTTTAGTATCACTATTAATTAAATAAATAGTATCAGTTTGATCTAAAGTGCCTGAGAAAACTCGTCCAATTAAGGTGGGTGCATAATTTCGCTTAGGATCTAAAAAGATTTTTGTGATCATACCCAGGAGTGGCCCATTGGGGTCACTTTTCTGTAGTGCTTGACCTAAATCAGAATTCAAGTCACCCCCCCATATATGAGGGATCCTATATTTTGCTGCAGTTACTGGATCTGGCAAGTGATCAACGACCATTCTTAGCAACGGTTCATCTAATGGTAGGTTATCTCTAAGCCACTGAATATCACCTTCATTATACTTAGCGAAAACATCTTGAGGTTTTAAACCTTTTTCAAGTAAAATCTCAAGAGTAAAACCCCAACCATGCTTCGCAGATCCAACCGTAACTGAGCTCTTAGCAAAATCTACGCTCCATTTTGATCCTTCCGGTCTAACTTTTTTAATTAATTCATTAGCTTCTCTTGTAATTTTATCAATTTTTGCGAAAGTGTCTTGTGGGCTTAATTTTAATTCGCTAATTAATCGATCGACTTTATTGATAAAGAGAACGGGTTTGCAATATTCCTCTCCAACCGCAAGCCTAATATTGGTTTCCGTTTGCGTCATGACCCCTTCTAATGCATCAATCAAAATAATTGCCCCATCTGACCCTCTTAAAGCTCGAGACACCTCGCCTGTAAATGAAATATGTCCTGGAGTATCATTGATCTGTAGAATATAAGGTTCTTTTTCTTGTTGTTCACGAAGGTCATTAAACGCTAATAAAACTACACTTGTAAATATTGTGATACCCCGAGCTTGCTCTTCTTCATCAGAATCCGTCATTTGAAGCTGTCCTGCATCTTCAGGTCTCATTAAACCAGCTCTTCTTAACAAGAAGTCTGTCGCAGTAGTTTTCCCGTGGTCAATATGGGCAATTATCGAAAACACCCTCTTTCTATCATAGGAACCAGAAGTAATTAACTCTGTTATCTCTTCGGGGTTCTTTACCTTAACCAT
>PcrB___eacec360828874a0d480f24b9b9c74c1b2e5e03c5b4985a5b299cf68|bin_id:Set_2|source:Rinke_archaeal_HMM|e_value:2.9e-10|contig:LokiG_000000000137|start:2562|stop:3282|length:720
ATGGAGATAATTCCCGCTGTAGATATTAGCAATGGAAAATGTGTACGTTTATACAAAGGATTAAAAGGAACGGAAACAATATATTTCGATGATCCTCTTAGAGCAATAAATTTTTGGATCGAAAAAGGCGCAGAGAGGCTACACTTAATAGACCTGGATGGAGCTTGGGGTTCGGAAACCAACAAACTAATATTTCAAAATTTACTCAAAAGAGCTTCTAACAAAATAAAGATTCAAGTAGGTGGTGGAATCAGAACAATTGAATCAGCCTTAGAATTAATTAGGTTTGGAGCTGACCGATTAATACTGGGTACGTTTGCTTTAAAAAATCCGAAAGGTTTAAAAAAATTAGCGCAAATGATTGGTTTTGATAAGATTATTGTTGCTATCGATTATAAAAATCAAAAAATTGCTGTTAAGGGTTGGACAGAAATGACTGAAAGAAATCCGCTAACTTTTGGCAGAGAAATCGAGAAATTGGGAGTGAATTATGTCCTCTTTTCATCTATTGAGGCAGATGGGACATTAGGTGGCCCAGATTTTAGTTATATTAAGAAAATGATGGCAACAGTGAAGAAAACTCAAATCTATGTAGCTGGAGGCGTAAGGAATATAGAAGATATAGAAAAATTGGAAGAAATTGGCGTAATGGGCGTTATTATTGGAAAAGCATTTTACGAACATTCTATACCCTTTACAATAATCAAAAATTCTAAATAG
>Ribosomal_L18p___480fb688b3d6b2bdd0dafabf1c155ae512fe728c0ee29cf619b7307c|bin_id:Set_2|source:Rinke_archaeal_HMM|e_value:1.4e-08|contig:LokiG_000000000423|start:1366|stop:1966|length:600
TTAGGTTTTATTTTCTATTATTTTAATTGAATCTGAAAAAATTTGACTTATCTTTAGGGGATTAGCATTAGTTTTCTTAAGGTATCCAGAGAAGATTTGCTCATACAGTTCAGGGTCTTCTGATTTTAGCTTTTTTGCATAATTTTCTATATGAATTCCTTTTATCTTTTCCTCTAAATCATCTGGAAAAAATTCCTCATTATGCGGAATTTGAATCCCCGCATCCACAACACCCTTACAAGCAGCAAGTACTCTATTTCTATGGTAGAAAATACCAAGATCAAATATTGCTTCTTGAACGTTGTTTTTTTTTGCTCTTACTCCTGCTAAAAAACCCGTTAAATATGCTGCGGGAATGTTTCCAGTACCGACGTTCCATCCAAAATTTGTTGTCAGTTCTTTTGAAAAAGCAGAAATTAGGATCTCATCTCCCCCCAATTTTGATTGAACAATTTGGGTTCTAACATGATTATTTGAAGCTCTAATTACCACTCTTAATTTTCTTGATTTTAATAATTTTAATCTCTTCTGATAATCTGTTTTGCCTTCAAATCTTCTCCTAAAGGGTCTTCTGTATCTAGGGCCTCTTCCTTTTCTCAT
>tRNA-synt_1c___f361f8f218f9c6f39bc8a74f4adc3ae03afef6b29880584cda463096|bin_id:Set_2|source:Rinke_archaeal_HMM|e_value:2.7e-46|contig:LokiG_000000000355|start:2|stop:1343|length:1341
TACGATGATACAATTGGAAGCCCAAAATCTTTAAGAGGAAGTCCAAAAGCTAAGTATGTTTTACCCGAAGCATACGATTTAATAAAAGACGGATTAAATTGGTTAGGTGTAAAGGTTTCAAAAGTTTTATATAAAAGCGATAGATTAGATGTTTTTTACGAATATTGTGAAAAATTAATTAAAGATCATATTGCTTATGTTTGTTTCTGCTCTTCTGTGGAATTTAGAGAAAACTATAAAAAAAAAGGTATAAATTGCCCCCATAGAAACATTTCTGTTGAGATTAACCTAAAGGAATGGGAGGATATGTTAGATTTCAAGTATCATGAAGGAGAGGCTGTCGTTCGTTTAAAAATGGGGATGGATCAAAAAGATCCTGCTTTAAGGGATCAAATCATCATGAGAATTTCAGAAGCAGAGCATCCAAGAGTTGGCAAAAAATACAAAGTATGGCCAATGTTAGAATTTTCATGGGCTATAGATGACCATTTAATTGGCGCTTCTCACATCATAAGAGGAAAAGATTTAGTAAAAGAAGGAATTATCGAAGAATTTGTATGGGATCATTTTGGATGGAAAAAAGCAAAATTACTATATCACGGTAAGCTTAGATTCCCTGACTTGAAATTAAGTAAAACTGAAACACGAAATAATATCCAACAAGGAATTTATAAGGGATGGGATGATCCTAGGACATGGAGTTTACAATCTCTTAAAATGAGAGGAATAGAACCACAAGCGCTAAGGGATGCTCTATTAGATCTGGGAATGTCTACTACGGATATTGAATTTTCTGTTAAAGTGTTATATTCAAAAAATCAAGATATTATTGATGAGACTTCAGATAGATACTTTTTTGTTGAAGCTCCAATTTCTCTCATAGTTCAAGATCCCCCTTTTGAAGAATATGTTGCTGAACCATTAATACTCCCCTCAAATCCAAAAAAGGGTAGGAGAGAGATAAGAGTTATTACAAAGGATAATCATTTGCGTTTATCAATTGCTACCTCGGATGTTGGAAAATTGAAGATTGAGAAGATTATCCGTTTGAAGGATTTAATGAACATTAAAATTCAATCGATTGATTTAAATAATAAAATTATAACCTCTGTTTACCAGAGTAAAGAAATGAACCGTAGTTATTCAATAATTCATTGGGTACCACGAGATGAGAATATCAGAGTTTCAGTTATCAAGCCCGATGGGTCTGTATCTATAGGATTTGGAGAAATAAATCTTTTACAAATTCCTCTGAATAGAGTTATACAATTTGAGCGATATGGGTTTGTGAATCCTATTGAAATAAAAGAAAATTATCTCTATTGCTATTTTACTCATTAA
>NAC___c9cf137ee9d80686ff17950e5fc6ad31d0a66cb5ed8fa33506f13df8|bin_id:Set_2|source:Rinke_archaeal_HMM|e_value:3.5e-12|contig:LokiG_000000000035|start:1817|stop:2297|length:480
ATGGTTAAATTGCCAAAAGATATGCAGGAAAAAATTAAAAGTAAACCTAGACGCCCACAAGCAGTGAAAAAAAGAGATGGGGGTCAAGCGGGATCTAGACAGATGAGAAGAAGAATGCAACAGCAAGGAATTGAAATGGATCAAATAGATGCAATTAGAGTTATAATTGAGGGAACAGAAAAAACATTAGTAATTGAACAACCTGAAGTTATTCTTATGAAACAATCAGGTCAAGAAATTTATCAAATCATAGGACAAGCGGAAGAATATTCCCCAGAAAGTTTGGTATTTACTGCTGCAAATAAAATTAAATCTGAAGACTTTAATGATGAGTTAGATATTAAACCGAAAATAACGGAAAATGATATAATGTTAGTTGCTTCTCAAGGTAATGTTGATAAAAAGGAGGCTGAATTAGTTTTGAAAGAATGTGAAGGAGATATTGCTAAAGCAATCTTATTTCTAAAGAATAAGCCTTGA
>IF-2___31e9df231e16f6e047a0032ae1bb43917291374df3cb4bd9232e8026|bin_id:Set_2|source:Rinke_archaeal_HMM|e_value:7.5e-23|contig:LokiG_000000000184|start:11625|stop:12777|length:1152
CTACATCCCCCACCAAGGATGATTAATTTTTCTCATCAGTGAAATGAACTCCCTTAGAATTTGCTTCTGATCAGAAGTTAATTCATCTAGAAAACTTCCCATTAATTGCCTAACATGTGATTCTGGTACATTTACATAGAGAGTTTCATCTTTTCCGAGTTCTTTTCCGATTTCAATACCACGAATTGAGATCGCAACTTCAGAACCCTTCTCAGCCTTTTCTAATGTTTGTCCCTTATCTTGAATTTGATGCACCCTCCTAATTCTTCTTCCATCTTCAGTGATTAAAGTTACTTTTGGATATAACGTTCCTCCTTCAACCATAACACCAAATACTGCAGGGTTGGAATTTCGAAAAATAAATTCTGGAAACATTTTTAATTTTGCGGGCAAAATTAATTCGTTTAATCCTTTCGCGGTATCCTCTGCTCTTCTGGTTTCAGCATATTCAATATAATCTTCCAATAATCGATAAATGACATTGTTTGTAAAAATTCTTATATTTTCAATTATTGCTTGTTCTTTTGCTTCAGGAAGTATCTGAACATTAAAACCTAACACTGCTGCAGAATATGGGTCAAATTTTCTTACAATGTTAGCATTGATAATATCTTCCTTTTTTATTGGACCTACATCAGCAATACTTATTTTCACACCATTCTTTGTGAAATGGTTTTCTAAGGCTTCAAGAGAACCTAATGTATCAGCTTTCAGGACAACTCCGGCTTTATCAGTTTTTATGCGAATGCTTTCTACTTCTGATTCTATTTCTTTATACACTTTTTCTTCATTAGAAGAATCTCCTATCACCCTAAAAGGAGATCCAGCAACAACATCATCAATATTTGGAGATAAAATTCTAATTCCTGAAGCTGCTGAAACAGATTCAACAGAATCAAATTTCTGTCGTGGATCTCTAATCTCATCCAATGGCTTTGGGATTAATAATGCTCTTGCTTTAGATTTAATTGGTTTATCTAAACCACCAACAATAAATTCATCTCCTTTATTAATGACGCCATCATAAATTAAAACATCCATAGTTTTTCCCTGTCCTTTCTCTTTTTTAACTTCTAAAACAACCCCTTTGGCTGGACCTTCAGAAAATTTAAGGTTTGTGGTTAAATATTGTTGAACTAAACCCATCAAGAC
>MAF_flag10___78162751bf0c652c3f173ed74571f8e60961cfd18445887b9a1a1c37|bin_id:Set_2|source:Rinke_archaeal_HMM|e_value:4.5e-16|contig:LokiG_000000000227|start:1624|stop:2458|length:834
TTAAGGAAATAAATTCATATACTCATCTAGAGTGATATATTTAAATTTATCAGAGATTCTCTCAGAATTTATAAAAAAAATATCATTTTTTATTTTTGGTGTTACCCATTCTAATAACTCAACTGCCAAGCTTAGTTTTTTTTTCTTAACCTGGCTCCCTTCCCGATTGTGTTCGATATATAATTTAGAATATTTCCCTACGATATTTTTGAAATCCATTCCAATAAGAAATAACTTCTGATACGGTTTTATTAAACTGCGTAAAAAAAAAAGAATTCTATCTCCATCCGTGAAACCTCCTGGGCTTATAATATTACTTACTGGCTCTACTTGAGTTGTTCCTATAACATTATGAAAATTTATTATTTCATTTTCAAATTGTTTTATTTTGTCGAGGTTATCTCCATGAGCATGAATGATTAGAAAATCTGGATAATTAAATTCCGTAATAGTAATTCCGTCTAAATCTGTAAAAATGGCATCGACTGGGATCAATTTTTCTTTTAAAAAAACAGCAGCACCGTCCGCTGCTAAATTAATAATTTTTCCAAAAATACTTATTCCTAACTTTTCTATTATATAATTTACAGTTTCTTCTAAAGACGGACCACATCCATAGATAAAAATGTTAGATTTTTCATGTATTCTTTTTTGAAACGAGAAAAGAATTTTATCAAGATGCCATTCATTAGCTTTTGAATCTAAAATTTTTGATAAGTATTCTCTAGCTCTATAATCTTCTTTATAATCAAAATTGAAATCATTAATAATCTTAAAATACCAATCCTTAAATTCTCTGAAAAAATTTAAGTCATCCTTTAGGTTGGAATCCAT
>PGK___8b7ed4c180dbc8a1b8f42849b2422dc53c1e6e7821f4d4e7c68f9a93|bin_id:Set_2|source:Rinke_archaeal_HMM|e_value:3.4e-93|contig:LokiG_000000000412|start:3265|stop:4489|length:1224
TTATGCTTTTTTTTCTCTTAAGGCTCTAATCATTGGTAAGTCTTTTCCCGAAAGAATTTCTAGCATAGCGCCTCCAGCTGTAGAAATAAAAGAAATACCATCAGCTTTCCCTGACATTGCTGCCGCTGCACCCATTTCTCCACCCCCAATAATTGTTAGAGCATTATTTTTCTTGGTTGCTTGTACCATTGTTTCAACCAGTTTATTTGTGGCTTCTCTGAATACTTCCATCTCAAATATTCCAGGAGGACCGTTAGCAATAATGGTTTTACATTTCATTATGATCTCACTAAATTTTTCGACAGTTTTTAGACCAATATCCCCAGTTGTTGTATTATAAGTCCCAGCTTCATCAATACCAATTGTTTTCCTGTTACCATTGTCATCAATGATTAAATCTTCAGGAAGTATAATTTTATCTTTATAGTTTTCATAAGTTTCTAATATCATGTCTTTGTGCTCTTCCAAGTCTTCGGCTATAATTTTATGATTTTGTTCACCCATATTTTTACCCAAAGCTTCAAAAACTAAAATCGCTGTTAATCCCGAACATAACGCATAATCTAATTTCTCATTGTCAAAATTATATTTCATGGCTTTAAATTTATCAATAGCTTTTGCTCCCCCGATTAGCATTGCCATGGGTCTTTCAGGGTTTTCCATTATTTTCTTCAGCGCATTTAATTCATTGTCTGTTATCGGTCCTACCATCATTTTTGGCCAACCGACAATAGATGCATGTGCCCGATGAGCTGCTCCAAAAGCATCGACTATGACATAATCTACCAATGGAAAAAGTGTTTTCACCATATCTGTATTTTCCGCTTCTGTAAAATCTTTATAACCCTTCATTTCACCCTCAAATTTTCGTACATTATTAAGAACTAAGGTTTCTCCAACCTTGAGGTCTTTAATAGCCTGAACTGCTTGTTCTCCATATATATCTTTCACAAATTTAACTGGACGTTTAAGATACTTTTCAATCTCTTTTGCATGTATATCCAAATCTGTAAAATCATCTTTCCCGGGACGAGATTGATGTGCGAGGATAATTACAGCACTATTTTTAAAATGTTCGTTCAAAGCGAGAACAAGTGCTCGAATTCGAGGAGAATCTCTAATCTCCATTTTTTCTAAATCAATATTGGAGTTTATATCAACACGCATTAATATTTTCTTTCCTACCAAATCTACATCTTTATATGACGTATAATCAATTTTCAT
>CTP_synth_N___4db13d22bb91a27e74e990e9421835f0d38b78806d2ebc423216f481|bin_id:Set_2|source:Rinke_archaeal_HMM|e_value:5.9e-36|contig:LokiG_000000000077|start:20138|stop:21314|length:1176
TTATTTAGAATTTTTAAATTTTATGCACTCTTTAATGAAATTATAATATAGCGGGGAAGGTTTATACGGTCTTGACTTAAATTCTGGATGGAATTGAGTTCCGACCATCCAATGATCTTTACGATTCAACTCGATGCTATTTATTATCTTACTAGATTGATCTCGACTAGAAACAACAAATCCCTTATTTTTGGCTTCTTCTGTAATGAACCTTTCTTGAATGTGGTATCGATGTCTAAATCTTTCTATAATTACTTGTTGATTATATGCCTCGTATAATTTTGTTCCCTCTTCAATAATAATATTTTCAGCACCTAACCTCATGGTGCCTCCTTTTTCGTTTACTTGATACTGACTTTCTAGCAAATCTACTACAGGATAAGGGGTATTTTTATCAATTTCCGTCGAATTCGCATTTTTAAGTCCAAGGTATTTTCTGCAGAAAGCTGCAAAAAATAATTGAGCCCCAAAACATATTCCAAGAAAGGGAATTTTGTGCTCCATGGCACACTCAGCTGATTTAATCATTCCTTCGACTGCTCTTTCACCAAATCCAGGGGTTAATAAAATACCATCAACATCCTTTATTTCATCCTCAATATTGGTGTTTTCATCAATGTTTATCATTTTCAATTCTGTTTTATATCCATGATGAGCTGCAGCATCTTCTAAAGCAACATTTATTGAGATATACGAATCAGAAATGTTAAAGTATTTTCCAGGCATCGCAATTCTTACTGTTTCTTTAGCGTTCTTAAACATTCCAACCATTTTTACCCATTCTGAGTAATTAGTTACTTCACTGTAGGAAACCAATTTTGCTTTTAAATCGATAAGCTCACAAATCAAGTCTCCCAATCCCTGTTCCTCAAATAAAAGCGGAAGTTCGTACACAATCTCCAAATCGGGGTTCGAAATTACAGCATTTTCAGGGATGTTAGAATATGAGGAAATTTTTCTCTTGATTTCTTTATCTAATGGGGTTTCGCTTCTCCCTATTATTATATCAGGCTGCAATCCAACACTCTGAAGCATTTTCACTGAGTGTTGGGTAGGTTTAGACTTTTGTTGCCCTACCGCTCTCGAATAGGGGATAAGCGTCACATGAATAAATGCAGTTTGGTTATGAGAGTCCAATTTTATTTGCCTGAAAGCTTCTAAAAAAATACTTGATTC
>ATP-synt_C___b5b9b17ccdde00cda80399bd3866c1b675752062aadf7f92bc18b699|bin_id:Set_2|source:Rinke_archaeal_HMM|e_value:1.4e-08|contig:LokiG_000000000430|start:758|stop:1064|length:306
ATGAATGGTAAACAGAAATTTTATGTACTGCTCGGATCATTCCAGATAGTTTTAATCTTCTTAGTCATTTTTACAACAAATGGAATCATTTCATTTGTAGCTGCTCAAACTGAAACCACTGATCCCTTGGCTTATTTTGATACTTCAACAACGATAGCTTTAGCGCTAGCTACTGCGATTTCGGTAAGCTCAGCGGTTTTAGGAAGTGCATGGGCTATTAGAACTGTTGGCACTGCTGCAATTGCTTCTCTCTCAGAACGAGAAGAAGCCTTTTTTAAAGCTTTTTTAGTTGTTGCATTATGTGAG
>Ribosomal_S28e___62b70ccc9c69719b2bce4f7372e65c15d69e7128a84bb4d15d746f58|bin_id:Set_2|source:Rinke_archaeal_HMM|e_value:3.1e-30|contig:LokiG_000000000057|start:2499|stop:2751|length:252
TTGGTTAAATTGATAGATAAATCTAAGGGCAAACAAGTTCGTGATCTATCTACACCTGCTCAGGTGATTCAAATAATCGGTCGAACAGGGCTTACAGGAGAAATCACTCAGATCAAGGTAAGAATCTTAGAAGGTCCGGATAGAAATCGAATTTTAACACGCAATGTTAAAGGTCCAATTAGAATGGATGATGTTGTGATTCTGAGAGAAGTTGAAAGGGAAGCGAGGAAGATTAGAGGTCGTAGAAAGTAA
>EFG_IV___1eef06dc9626710a0690364119adbaf1930702614776361912913527|bin_id:Set_2|source:Rinke_archaeal_HMM|e_value:2.6e-11|contig:LokiG_000000000184|start:6245|stop:8504|length:2259
CTAGCTACGTTTATAAATAAATCTATCCCAACTCTTGCTATTGGGCATTTCTAACGGCATGCCTTTTCGTTTACGAATTTCCATAATGATGTCTTCTTCTAATGAAGCAGGAACTTTATTGAATCCTAAAAATTCATAACCAAAAAATGCTCTTCCTTGAGTTGAGCCCCTAATATCATCTGCTATCCCAATAGTTTCGGCGGCAGGAATCTGACCTTGGATTCTTACATATTCGCCTTCTGGAATAACATTTGTAATTCTTCCTCTTCGTTTAGAAATTATTCCAGTAACCCCTCCTTCTGTTCCTTGAGGTGTCTTAATGTCTATTTTCTGGACAGGTTCAAACAAATGTGGTCCCGCATCCAACATGGCTAATGATAAAGCAGAGAAAGCCATTCCAGCGATCTGTCCATATTGTGTATGCCTGGGGTCTTCGTGTATGACTAAATCTGTAAAAATTGCTTTAATCCCAGTTGCGGGTTCCTTTGCTATAAGACAATTACCAAGCCAATCTCTAAAAGCCGCACTTAAATAGGATTTAACACGATCAAATCTCTGCAATCCTGAAGTGCCATTTACCAAAAGACTGCCTTGATATACATCAACAATTCTTCTCGCTTCCTTCGCATCCCATCCAGCATCTTCTCTTAGAATTTGTGCTCTCTCCTTATCATTTTGTAAATCGTTGATCTTTCCAGCGTCGATTAATTTTTCAGTTGTTTCATCTAAGGGTTCGAGATAGAGTAATATTCTATTATGTGTATTTGCGGACTTAGTATGATATAGTGGACTTTTCTTGGTTATTTTTTCACGATAGACTATAATTGGTTCTCCAATAATAATTTCAACTTGATTATTAATTCTCTTAGTTAAAATTTCTATTTGTAGTGGATCAATCCCTGAGAGTACGAATTCTCCTGATTCCTCATCTCTCCTATATTCTGCAGTTGGATCAGCTTTAATCCACTTGCCAACAACATCATCTAATTTATCAATTTCATGAGGATCTTTCGGTTTTATACTTCTTGAAACCACAGCTTCACAAGCATATTGAATCTTCTCAAATGACGAAGCCGACAGTAATTTTCTTTTTTCTTTATCTTTAGGAACATCATTCCCCAACATAAAAGTTTCACCAGATGGGCATATGAAGCCAAATAACGCAAATAAATTTCCAGCAGGGATTCTAGCTATATCTAAAAGATCAGTTATTTCCATAACTCCTAATCGTTTGAGTCTATTTTTAGTATCACTATTAATTAAATAAATAGTATCAGTTTGATCTAAAGTGCCTGAGAAAACTCGTCCAATTAAGGTGGGTGCATAATTTCGCTTAGGATCTAAAAAGATTTTTGTGATCATACCCAGGAGTGGCCCATTGGGGTCACTTTTCTGTAGTGCTTGACCTAAATCAGAATTCAAGTCACCCCCCCATATATGAGGGATCCTATATTTTGCTGCAGTTACTGGATCTGGCAAGTGATCAACGACCATTCTTAGCAACGGTTCATCTAATGGTAGGTTATCTCTAAGCCACTGAATATCACCTTCATTATACTTAGCGAAAACATCTTGAGGTTTTAAACCTTTTTCAAGTAAAATCTCAAGAGTAAAACCCCAACCATGCTTCGCAGATCCAACCGTAACTGAGCTCTTAGCAAAATCTACGCTCCATTTTGATCCTTCCGGTCTAACTTTTTTAATTAATTCATTAGCTTCTCTTGTAATTTTATCAATTTTTGCGAAAGTGTCTTGTGGGCTTAATTTTAATTCGCTAATTAATCGATCGACTTTATTGATAAAGAGAACGGGTTTGCAATATTCCTCTCCAACCGCAAGCCTAATATTGGTTTCCGTTTGCGTCATGACCCCTTCTAATGCATCAATCAAAATAATTGCCCCATCTGACCCTCTTAAAGCTCGAGACACCTCGCCTGTAAATGAAATATGTCCTGGAGTATCATTGATCTGTAGAATATAAGGTTCTTTTTCTTGTTGTTCACGAAGGTCATTAAACGCTAATAAAACTACACTTGTAAATATTGTGATACCCCGAGCTTGCTCTTCTTCATCAGAATCCGTCATTTGAAGCTGTCCTGCATCTTCAGGTCTCATTAAACCAGCTCTTCTTAACAAGAAGTCTGTCGCAGTAGTTTTCCCGTGGTCAATATGGGCAATTATCGAAAACACCCTCTTTCTATCATAGGAACCAGAAGTAATTAACTCTGTTATCTCTTCGGGGTTCTTTACCTTAACCAT
>SBDS_C___be86a7e108ee5cff26dc689a57eeaee09e66452342c06dd3c9dbcecf|bin_id:Set_2|source:Rinke_archaeal_HMM|e_value:3.9e-22|contig:LokiG_000000000011|start:1706|stop:2417|length:711
TTAGGATTTTAAAATTTTTGTTTGGACTCTCCCATGAGTGAGTTTATTTAGCTTATCAATTAATTCCATCTGAAAACCCGCAGGGAGACTAATTACTGAAGCCCAAGAACCATCAGATTGCCATTCTTCTTTCTTAATTTGTGCTAATTGAGCGACAATGTTATACCCTTTAGCGGTAAATGCTGAAGGAATTTTAATTTCCAGCTCTACTTGCTCCATCCGAATAGGAATGATTGCTCGAATACTTTTTACGATATCATCAACTTGTTCTTCAGCGTTTTTCATTAAATCGATTTTCACTTTTGCTTCTTCTATTGCCTTTTCTATTCGTTGATAAGGGTGAGGTTTTTTATTTTGAGGATTTATCGCATTTTTACTAATAATAGTTATTATTTGTTTCAACTTTTTGTTTCTCTCCTCTTCTCTCTGAGTTTTGGTCCATTGTATATCTCCTTCAAGTAAAATATGTGCGGCAATTCTTATACTATCAGTCGTATTGAAAACAACTTCCATATCTCCATCGGTTGCTTTCTTTCCTCTTTTTAAATCTTCAAATACAGTAAAACTTTCAAAAATCAGCTCAAGATCTATCTTTCTATCATTTAGAATGTCATCCAATGAAAGCCGTGATTTTTTATTTCCGGCTTTTAATCGTCTGCCTATTTCTTCACGTACCAATTTTTTAGCTTCCCAAGCTTTCTCTGGATCCAT
>RNA_pol_Rpb2_3___df55c5b4e71989c1a66cf10f4224281b4e2e63ff713e1235e3b4ecef|bin_id:Set_2|source:Rinke_archaeal_HMM|e_value:5.6e-27|contig:LokiG_000000000268|start:812|stop:4181|length:3369
GTGAGTGAAAATTTATCAAATGAAGATAAATGGGTAGTGTTAAAAAGCCTATTTGATGAAAAGGGTTTAGTCCGTCAGCATTTAGATTCATACAATAATTTTATTGAAGATGAGATGCAATCAATTGTTGATGAATCTGCAGAAGTGATACCGGATATTCCGGGATTTAAAATTAAATTTGGCAAAATTATTGTTGGAATGCCTAAAGTTAGAGAAGCGGATGGAGCAACAATGGAGATCACCCCCATTGAAGCAAGAATCAGAGAATTAAGTTATGCGGCAGATATTATATTAGAAATGACTCCTATCACTATAGATGAGCGAACACAAAGAGAAGAGGCAGAAGAAACGCTCGATATTTATATTGGTAAGATTCCTATAATGCTAAAGAGTTGTCGCTGCCCATTGGAGAACTTATCTGAGCAGGAATTAATAAATAGAGGAGAAGATCCATTAGATCCCGGTGGATACTTCATTATAAATGGAACCGAACGGGTTCTTGTTACACAAGAAGATTTAGCCCCTAATAGGATCTTAGCTGAGGAAGCTAGCAAAAGTTCGAGCGCCACTCACCAAGCAAAAGTCTTTTCAACAAGAAGTGGATTTCGGGCTCCTGTCACAATTGAAAGGAGAAAAGATGGAAACTTACGAGTTTCTTTTCCTTCAGTTCCAGGTAAAATCCCTTTAGCAATTCTATTAAGGGCTTTAGGCCTACACTCTGATAGGGAGATCTTTGAGTCAATCTCTGAAAATGAAGAGATTCAAAAAGAATTGATCCCCGTAATAGATGTAGCTTCTGAGATTCAAGTTTTAAAAGATCCTGAGAAGTCTCAGCAAAATGCTTTAGACTATATAGGGAAAAGAGTTGCGATTGGACAAACTAAGGATTATCGTATTAGAAGAGCACTTCAAGTCTTAGATAGATATTTATTACCTCATGTTGGGAATGAAGAAGAAGATAGGATCAAAAAAGCCTACTATTTAGGACAAATGGCACAAAAAGTAATGGAACTTGCTCTAGATATGAGGGAGCCAGATGATAAGGATCATTATGCAAATAAAAGGTTGAAGTTAGCAGGTGAATTATTTACATCATTATTTAGGGTTGCTTTCTTAAACCTTGTTAAGGACATTAAATATCAGCTTGAAAGAACAGCAGTGCGAGGAAGGGCCCCAAATATAAAAACAGCAGTCAGAGCGGATGTAATTACAGAAAGAATTAGACATGCATTAGCTACGGGAAACTGGGTTGGTGGAAAAGCGGGAGTAAGTCAATTATTGAATAGAACAAACCATGTTGGAACATTGAGTCATTTAAGAAGAGTTATATCACCATTAAGCCGTAGTCAACCGCATTTTGAGGCAAGAGATCTACACCCGACGCAGTGGGGGAAGATTTGTCCCGCAGAAACTCCTGAAGGTCCAAATTGTGGTTTAGTTAAAAACCTGGGTTTAGCCTCAATAATATCTGTCGGTGCTGATGAAAGAATAATTGAAAATATTTTGATTGATTTAGGGGTCATCCCTATAAATGAAGTTAAGAATGTTAAAGGAGATAAAGTAAAAGTATTTCTTAATGGAAAATTAGTAGGTATTCATCAACAGTATAATCCATTTATTAGACAACTTAGAGAAAAAAGAAGAAAGGGAGAAATTGGACAACATGTCAATATTGGATATTACCATGAATCAAGGGAGATTCAAATAAATTGTGATGCAGGAAGAGCGACGAGACCCCTTATTGTTTTAAAAAACAAAAAACCATTACTCATAAAAGAAGATATTGAAAAAATTATACAAAGTAAATATATTTGGTCAGATCTAATTCAAAAAGGCGTAATTGAATACTTAGATGCCGAGGAAGAAGAAAATGCATATATTGCTATGTTTGAGGAGGATATAACAGAAGAGCATACTCATCTAGAGATTTCCCCTGCTGCTATCCTAGGCATTTGTGCATCAATTATTCCATTTCCCGAACATAATCAATCACCAAGAAATACTTACGAGGCGGGAATGGTAAAACAGGCATTAGGTTTATTTGCAGCAAATATGCACTTAAGACTTGACACAAGGGGGCACACTCTACATTATCCCCAACAGCCTTTAGTGAAAACAAGTCCTATGGAGATAATTGGAATTAATAAACGACCTGCAGGACAGAACTTTATAGTTGCAATGATGAGTTTTGAAGGCTTTAATATCGAAGATGCAATTATAATTAACAAGGCATCCATAGAAAGAGGACTTGCTCGTAGCCATTTCTTTAGAACATATGATGCCGAAGAAAGAAAATATCCCGGTGGAGAGGTTGATAGATTTGAGATTCCCGAGAGAGGAGTCAGAGGTTTTAAATCTGCTGAATCCTATAGACTTCTTTCTGAAGAGGATGGCATTATAGAACCCGAAACTCAAGTGAATGGGGGAGATGTTCTTATTGGAAGAACTTCTCCACCAAGGTTCATTAAATCTTATGAAGAATTTGAATTGATGCAACCTAATAGGCGTGAAACTTCAAAGAATATGAGACATAATGAAAAAGGAATAGTTGATACGGTAATTATTTCAGAAACAGTTGATGGAAATAAATTGGTAAAGATAAAGGCAAGAGATTTAAGGATACCTGAATTAGGAGATAAATTTTCATCGCGTCATGGTCAAAAAGGAGTTCTTGGATTAGTAGTTGAACAAGCAGACATGCCATTTACCTCATCGGGAGTAATTCCTGATATTATAGTCAACCCGCATGCCATGCCTTCGAGGATGACTTTGGGGCAATTGTTTGAAGGAATAAGTGGGAAGATAGCATGTGTCAATGGAAAACTAGGTGATGCTACTGCCTTTGAATGGACAGATATTACTAAACTTCAAGAACAATTAGTTGAAGCTGGATTTGAATTCAATGGTAGAGAAGTAATGTATAATGGAATAACAGGTGATAAGTATGAAGCGGGGATTTATTGTGCACCAATTTACTATCAAAAGTTATATCATTTAGTTGCTGATAAACTTCATGCGAGAGCCCGAGGTCCTGTCCAAATTTTAACGAGACAACCAACAGAAGGTAGAGCAAGAGAGGGAGGTTTAAGATTCGGTGAGATGGAACGTGATTGCCTTGTTGGTCATGGATCAGCCTTACTACTAAAAGAAAGATTATTAGATGAGTCGGATCGAACTGTAATATTAGTCTGTGAGAAATGTGGACTCTTGGCTGTATATGATCGAAATCGTGATAAGCGATACTGCCCAGTGTGTGGTGAAGGAACGATAATATCAAAAGTTGTGTGTTCGTATGCATTTAAACTACTCTTGCAAGAAATGATGAGTTTAGGCTTAGCACCTCGCTTGAAATTAAAAGAAAAAATCTAA
>Ribosomal_S4e___55ef2645968e4699bd71f1b8281ddf64bbcc0f88f4034c9a16ff3234|bin_id:Set_2|source:Rinke_archaeal_HMM|e_value:2.7e-27|contig:LokiG_000000000227|start:15013|stop:15769|length:756
ATGACTCGACATGGTGGACAAAAAACACTCAAAAGACTTAATACACCAGCTTTTCTGCAGATTAAAAGAAAGCATGGGAAATTTTTCATTAAGCCATCTCCTGGACCCCATCCGAGCAGATTTTGCTTACCTCTCTTGCATACAGTTAGAGATATTCTAAAGCTCACTGATAATTATAGAGAAGCGAAAAAACTCATAGGTTTAGGTAATTTTAAAGTTGACGGTAAAATTGTGAGAGACGGAGGTCATCCTTTGGGATTGATGGATGTGCTCTCAATTGAAAAAATGAATTCGTATTATCGTATTTTACCCGATTCTCATCATGGTCTAATTTTGCATGAAATTTCTGAAGAAGAGAGCACATTTAAATTATGCAGGATTAGCAATAAAACTACTATAAAAGGGGGTTATATTCAATTAAATTTACATGACGGAAGGAATATAACTATAAAAGTAAATGACCCAAGAAACCCAAAAGAAGACATATATAAACGTATGGACGTACTAAAAATATCTATTCCAGAGCAAGAAATAATAAAATTATTGAATTTTAAAGAAAATAATTTAGCGATAATTATGTCAGGGAAAAACATCGGACAAGTTGGAAAAATAGTGAATATACTAAAAAGATTTGGTCCTAAAGCGAGTACAGTCTCTATACAGCATAATGGAAGCCATACAGAAACATTATATGATTACACATTTATCGTAGGGGAAGAACAATCGGAAGTAGATATCCCTATAGTGGATAATTAA
>Ribosomal_S27e___16f23d15a8b8babdab6c7af553ad92ef530fae246b404263523e7399|bin_id:Set_2|source:Rinke_archaeal_HMM|e_value:9.3e-09|contig:LokiG_000000000047|start:5116|stop:5212|length:96
ATGGTAAAAAATAAAAAAAGCAAAGAACTTATTCCGCAACCTAATAGTAGGTTCTTACGTGTGAAATGCTTAAATTGTGGGAATCAACAAATTATT
>Ribosomal_L30___cf7d6437fcd191e5fd658331aa31d6600b0387ee30162b9e37ebecf7|bin_id:Set_2|source:Rinke_archaeal_HMM|e_value:1.7e-11|contig:LokiG_000000000423|start:189|stop:765|length:576
TCATAACATTTTACGTACTATTTCATTAATATAAATACCGACATAGCCAAGAGTTCCTCCCTCGCCATAATGTCTTTTGATTGTCCCTCGATGTCCTTTTATTGGAGGATGTAGACGAAAAACTGGCTTAATCTTATATATGAACCCCTCTCGATATTGGGTTTCTCCAACTAGTAAAGCTTTTGAAAGTTCTTTAAATGTTTTGTATTTAGTTAAATTCTTTATATGTTCTTCTGTGAGTGGTTTATTTCCTTCTACCTTTCCTCGTAATCTTAACAATTTTACCAATGATTTTTCATCAATTTCCCCATATGCGATATAATCTTTACATTTCACCAGCATTCCTTTGTAACTTTTAGTTCCCCAAATTAGAACACCATGGTTTACCCTATGCATTCTAAGCATTTTAAGCGTGTCAAGCATTTTGCCTTTCATACTACCAACAGCTCCTCTTATCCGAACTGCAAAGTAAAGTTTAGGAACGAATTCAGTATCTTTAGATTTGATTTTCTTTTTTGATATTGCCATAATAATTATCACTCGCTTTTTATATATTGAAGTTAAATTTATGTGCAT
>Ribosomal_L5_C___954370c8bd055d4da00c603327c6ba2d5734282f1bf1503b1aba8cf4|bin_id:Set_2|source:Rinke_archaeal_HMM|e_value:1.9e-18|contig:LokiG_000000000227|start:15783|stop:16386|length:603
ATGATTAAAATGTCTGCTAAAGCAAAAAAGAAAGGTCAAAGCGACCAATCAAAAGAATTTGAGGAAATTTGGAAGAGTCCAATGAGAAAACCCTATTTAGAAAAGATAGTTTTAAACATCGGGGTTGGGGTCGGAGGAGAAGAGCTAGAAAAAGCCGCTTCTGTACTGAAACAAATTACGGGGAAAGATCCTGTTAAAACTCTTTCGAAAGTTAATGTAAAAGAATTTAACTTAAGAATTGGGCGACCAATTGGCTGTAAAATTACAATTCGAAGACAAGAAGCAGAAAAATTATTAAAAAGATTAATGATTGTAAATAACAATAAGATGCTGCGGAAAAGTTTTGATAATTTTGGGAATTTCGGATTTGGTATTGATGAACACATCAAAATCCCCCAGACGGAGTATGAAGCAGATATTGGATTATGGGGTTTAGATGTCTGTGGGAGGATAGTTAGACCAGGGATGAGAGTCAAAACAAGAAGAAAGTCACGATCAAAAGTTTCGAGACATCATTATATAGCAAAAGCCGAAGCCCATTATTTTTTGAAACAGAATTTCGGAGTTGATATTGTTAATAAATTAGATTTAGAATATATTTAA
>RNA_pol_Rpb2_7___abb98aa6b83286d4df8bed0ffbc2f0bd0a48d25fadedd431065fbbbe|bin_id:Set_2|source:Rinke_archaeal_HMM|e_value:1.9e-31|contig:LokiG_000000000268|start:812|stop:4181|length:3369
GTGAGTGAAAATTTATCAAATGAAGATAAATGGGTAGTGTTAAAAAGCCTATTTGATGAAAAGGGTTTAGTCCGTCAGCATTTAGATTCATACAATAATTTTATTGAAGATGAGATGCAATCAATTGTTGATGAATCTGCAGAAGTGATACCGGATATTCCGGGATTTAAAATTAAATTTGGCAAAATTATTGTTGGAATGCCTAAAGTTAGAGAAGCGGATGGAGCAACAATGGAGATCACCCCCATTGAAGCAAGAATCAGAGAATTAAGTTATGCGGCAGATATTATATTAGAAATGACTCCTATCACTATAGATGAGCGAACACAAAGAGAAGAGGCAGAAGAAACGCTCGATATTTATATTGGTAAGATTCCTATAATGCTAAAGAGTTGTCGCTGCCCATTGGAGAACTTATCTGAGCAGGAATTAATAAATAGAGGAGAAGATCCATTAGATCCCGGTGGATACTTCATTATAAATGGAACCGAACGGGTTCTTGTTACACAAGAAGATTTAGCCCCTAATAGGATCTTAGCTGAGGAAGCTAGCAAAAGTTCGAGCGCCACTCACCAAGCAAAAGTCTTTTCAACAAGAAGTGGATTTCGGGCTCCTGTCACAATTGAAAGGAGAAAAGATGGAAACTTACGAGTTTCTTTTCCTTCAGTTCCAGGTAAAATCCCTTTAGCAATTCTATTAAGGGCTTTAGGCCTACACTCTGATAGGGAGATCTTTGAGTCAATCTCTGAAAATGAAGAGATTCAAAAAGAATTGATCCCCGTAATAGATGTAGCTTCTGAGATTCAAGTTTTAAAAGATCCTGAGAAGTCTCAGCAAAATGCTTTAGACTATATAGGGAAAAGAGTTGCGATTGGACAAACTAAGGATTATCGTATTAGAAGAGCACTTCAAGTCTTAGATAGATATTTATTACCTCATGTTGGGAATGAAGAAGAAGATAGGATCAAAAAAGCCTACTATTTAGGACAAATGGCACAAAAAGTAATGGAACTTGCTCTAGATATGAGGGAGCCAGATGATAAGGATCATTATGCAAATAAAAGGTTGAAGTTAGCAGGTGAATTATTTACATCATTATTTAGGGTTGCTTTCTTAAACCTTGTTAAGGACATTAAATATCAGCTTGAAAGAACAGCAGTGCGAGGAAGGGCCCCAAATATAAAAACAGCAGTCAGAGCGGATGTAATTACAGAAAGAATTAGACATGCATTAGCTACGGGAAACTGGGTTGGTGGAAAAGCGGGAGTAAGTCAATTATTGAATAGAACAAACCATGTTGGAACATTGAGTCATTTAAGAAGAGTTATATCACCATTAAGCCGTAGTCAACCGCATTTTGAGGCAAGAGATCTACACCCGACGCAGTGGGGGAAGATTTGTCCCGCAGAAACTCCTGAAGGTCCAAATTGTGGTTTAGTTAAAAACCTGGGTTTAGCCTCAATAATATCTGTCGGTGCTGATGAAAGAATAATTGAAAATATTTTGATTGATTTAGGGGTCATCCCTATAAATGAAGTTAAGAATGTTAAAGGAGATAAAGTAAAAGTATTTCTTAATGGAAAATTAGTAGGTATTCATCAACAGTATAATCCATTTATTAGACAACTTAGAGAAAAAAGAAGAAAGGGAGAAATTGGACAACATGTCAATATTGGATATTACCATGAATCAAGGGAGATTCAAATAAATTGTGATGCAGGAAGAGCGACGAGACCCCTTATTGTTTTAAAAAACAAAAAACCATTACTCATAAAAGAAGATATTGAAAAAATTATACAAAGTAAATATATTTGGTCAGATCTAATTCAAAAAGGCGTAATTGAATACTTAGATGCCGAGGAAGAAGAAAATGCATATATTGCTATGTTTGAGGAGGATATAACAGAAGAGCATACTCATCTAGAGATTTCCCCTGCTGCTATCCTAGGCATTTGTGCATCAATTATTCCATTTCCCGAACATAATCAATCACCAAGAAATACTTACGAGGCGGGAATGGTAAAACAGGCATTAGGTTTATTTGCAGCAAATATGCACTTAAGACTTGACACAAGGGGGCACACTCTACATTATCCCCAACAGCCTTTAGTGAAAACAAGTCCTATGGAGATAATTGGAATTAATAAACGACCTGCAGGACAGAACTTTATAGTTGCAATGATGAGTTTTGAAGGCTTTAATATCGAAGATGCAATTATAATTAACAAGGCATCCATAGAAAGAGGACTTGCTCGTAGCCATTTCTTTAGAACATATGATGCCGAAGAAAGAAAATATCCCGGTGGAGAGGTTGATAGATTTGAGATTCCCGAGAGAGGAGTCAGAGGTTTTAAATCTGCTGAATCCTATAGACTTCTTTCTGAAGAGGATGGCATTATAGAACCCGAAACTCAAGTGAATGGGGGAGATGTTCTTATTGGAAGAACTTCTCCACCAAGGTTCATTAAATCTTATGAAGAATTTGAATTGATGCAACCTAATAGGCGTGAAACTTCAAAGAATATGAGACATAATGAAAAAGGAATAGTTGATACGGTAATTATTTCAGAAACAGTTGATGGAAATAAATTGGTAAAGATAAAGGCAAGAGATTTAAGGATACCTGAATTAGGAGATAAATTTTCATCGCGTCATGGTCAAAAAGGAGTTCTTGGATTAGTAGTTGAACAAGCAGACATGCCATTTACCTCATCGGGAGTAATTCCTGATATTATAGTCAACCCGCATGCCATGCCTTCGAGGATGACTTTGGGGCAATTGTTTGAAGGAATAAGTGGGAAGATAGCATGTGTCAATGGAAAACTAGGTGATGCTACTGCCTTTGAATGGACAGATATTACTAAACTTCAAGAACAATTAGTTGAAGCTGGATTTGAATTCAATGGTAGAGAAGTAATGTATAATGGAATAACAGGTGATAAGTATGAAGCGGGGATTTATTGTGCACCAATTTACTATCAAAAGTTATATCATTTAGTTGCTGATAAACTTCATGCGAGAGCCCGAGGTCCTGTCCAAATTTTAACGAGACAACCAACAGAAGGTAGAGCAAGAGAGGGAGGTTTAAGATTCGGTGAGATGGAACGTGATTGCCTTGTTGGTCATGGATCAGCCTTACTACTAAAAGAAAGATTATTAGATGAGTCGGATCGAACTGTAATATTAGTCTGTGAGAAATGTGGACTCTTGGCTGTATATGATCGAAATCGTGATAAGCGATACTGCCCAGTGTGTGGTGAAGGAACGATAATATCAAAAGTTGTGTGTTCGTATGCATTTAAACTACTCTTGCAAGAAATGATGAGTTTAGGCTTAGCACCTCGCTTGAAATTAAAAGAAAAAATCTAA
>RtcB___16062f34bf9b577d0dd7c8ed0e7064420b0e08935f13db31d8fa6b6a|bin_id:Set_2|source:Rinke_archaeal_HMM|e_value:6e-31|contig:LokiG_000000000241|start:2|stop:260|length:258
CTCTCTTTTGGTTCTACAGCTCACGGATCTGGTCGTATAATGTCTAGATCAAAAGCTACAAAAAGATATTGGGGAGCTAAAATAAAAGAGGATCTCAAGAAGAAAGGAATTTTGGTGAAAAGTGCTTCAATGAAGGTTTTAGCTGAAGAGAGTCCTGGAGCATATAAAGATATTGATCAAGTTGTTCAAGTGAGTCATGATCTTGGAATTGTTGAAAAAATCGTAAGATTTGTCCCTATTGGTGTTGTAAAAGGTTAA
>DNA_binding_1___1517692a7711dcb8bd7e467624870f312e5148c1adf1daf7899a575b|bin_id:Set_2|source:Rinke_archaeal_HMM|e_value:1.2e-22|contig:LokiG_000000000239|start:4017|stop:4542|length:525
TTAATTTGATTCTTCGATTTTTAACAAATTCTTTTTTAAATTCACTTGCCAACTTTTGTCAGATTCTCCCATGAAACCACCTATATCTCCACTTTTTTTTAAAACACGATGACATGGAATAATTAGAGGTAAAGGATTTTTTCGTAAAACATTTCCGATAGCTCTGTAGGCTTTTGATCCTATTTTCGCTCCAATTTCCGAATAAGTAGTTTTTTCGCCTCGATCTAAATTGATTAAGCTTTTAATAACGTTTCGAGAAAATTCTGTAGTGAATTTTTCTTCTTCGGCTAAATTGATGTTTAAAGCTTTAATACTATCAAATAAATTAAAGTTCTTACCTGACAAATAATTTAGGATTAACTCCTTTAAAGCTAAGATCTCTTTACAGTCTGTAAGGCTATTATCTTCGAATATTTCAAGCTTTTCTCTAAGGATATAATTCAATGCATCGGTTTCGTTTACAAAGAATCTTACTTGGTCTAAGACTGTGTTTTTATTTTCTTCAAAGCACCTGAATGAAACCAA
>Archease___6589ad2341d92f273aa8bd8f9458f803f4dfc31e69ac6c747b01bcdb|bin_id:Set_2|source:Rinke_archaeal_HMM|e_value:5e-41|contig:LokiG_000000000241|start:265|stop:703|length:438
TTAAATATCAAATACAATACTTATTTCAACTTTCCTCTTTTTTTCTTCAATGTTCATAAAAGAATAAGTTATAGCCTTTACTTCGGTACCAATTTCGTGCTTGTCCTTATCAAAATGGTCCCCTTTTACAACAGCCTTTAATATATACCCATTTTCTAAATTTTTAATTGATTCTATAAAAATATCATTAAAAACTAGATCATCTGTATCGAATAAGTAGAGAAACTCAGTGAGAAAATCAATACATAACGCATATTTATCTTCTGATACTATTTCGATCTTTTTCTCAATTTTTGACGAAATTTTATTCAAATTTGGAGTGATAGTGGTCATTAAGCTTAAAGCGGTTTGAGAAAAAGCCTCCTCTAGAGTTCTTCCCCAACTTTTAACTTCAACATCAGCTGTATGATCTTTAAACTTAAATCCCGCTTTCTTCAT
>tRNA-synt_1c_C___c2ea8d60787097a1e180bf09ea3fd75f8889e3f4ecfd0b621ed29773|bin_id:Set_2|source:Rinke_archaeal_HMM|e_value:3.1e-24|contig:LokiG_000000000355|start:2|stop:1343|length:1341
TACGATGATACAATTGGAAGCCCAAAATCTTTAAGAGGAAGTCCAAAAGCTAAGTATGTTTTACCCGAAGCATACGATTTAATAAAAGACGGATTAAATTGGTTAGGTGTAAAGGTTTCAAAAGTTTTATATAAAAGCGATAGATTAGATGTTTTTTACGAATATTGTGAAAAATTAATTAAAGATCATATTGCTTATGTTTGTTTCTGCTCTTCTGTGGAATTTAGAGAAAACTATAAAAAAAAAGGTATAAATTGCCCCCATAGAAACATTTCTGTTGAGATTAACCTAAAGGAATGGGAGGATATGTTAGATTTCAAGTATCATGAAGGAGAGGCTGTCGTTCGTTTAAAAATGGGGATGGATCAAAAAGATCCTGCTTTAAGGGATCAAATCATCATGAGAATTTCAGAAGCAGAGCATCCAAGAGTTGGCAAAAAATACAAAGTATGGCCAATGTTAGAATTTTCATGGGCTATAGATGACCATTTAATTGGCGCTTCTCACATCATAAGAGGAAAAGATTTAGTAAAAGAAGGAATTATCGAAGAATTTGTATGGGATCATTTTGGATGGAAAAAAGCAAAATTACTATATCACGGTAAGCTTAGATTCCCTGACTTGAAATTAAGTAAAACTGAAACACGAAATAATATCCAACAAGGAATTTATAAGGGATGGGATGATCCTAGGACATGGAGTTTACAATCTCTTAAAATGAGAGGAATAGAACCACAAGCGCTAAGGGATGCTCTATTAGATCTGGGAATGTCTACTACGGATATTGAATTTTCTGTTAAAGTGTTATATTCAAAAAATCAAGATATTATTGATGAGACTTCAGATAGATACTTTTTTGTTGAAGCTCCAATTTCTCTCATAGTTCAAGATCCCCCTTTTGAAGAATATGTTGCTGAACCATTAATACTCCCCTCAAATCCAAAAAAGGGTAGGAGAGAGATAAGAGTTATTACAAAGGATAATCATTTGCGTTTATCAATTGCTACCTCGGATGTTGGAAAATTGAAGATTGAGAAGATTATCCGTTTGAAGGATTTAATGAACATTAAAATTCAATCGATTGATTTAAATAATAAAATTATAACCTCTGTTTACCAGAGTAAAGAAATGAACCGTAGTTATTCAATAATTCATTGGGTACCACGAGATGAGAATATCAGAGTTTCAGTTATCAAGCCCGATGGGTCTGTATCTATAGGATTTGGAGAAATAAATCTTTTACAAATTCCTCTGAATAGAGTTATACAATTTGAGCGATATGGGTTTGTGAATCCTATTGAAATAAAAGAAAATTATCTCTATTGCTATTTTACTCATTAA
>GAD___da7e590c6b9aff23b49241064fca0a13b179d18a06f708c6ab7572ff|bin_id:Set_2|source:Rinke_archaeal_HMM|e_value:5.5e-08|contig:LokiG_000000000451|start:2867|stop:4787|length:1920
TTACTTTAACTCCTTTAATGATTGTTTTAAAATGCTTTCTAATTCCCTTGAAACAATTGAACCATCGATTTTTCCCCTTACTTGCTTCATAACTAATCCCATTAATGGTCCCTTAGCTCTCATTCCTTTTTCTTTTAACATGGGTAAATTTTTTTTAACAATCTGTGATATTATTTGCCTCAATTCTTCAACAGTTAATCGTTGAATTTTGTGTTCTTTTATAATCTGATCAATCGTAAATTCTGGGGAATCTGCTTTTAAACTGATTAATTCTTCAATTGCTTCCTTTCCTATTTCTTGCTTTTTTAAAAGAGAAAAAATATCAATGTAATCTTGTTCTTTAACATTTCCAACGTTTTTCCCTTTTCTTCTTAAGTCGGTAGTTTTCTCTAATAAAGTTGTTATTATGAGGGATGGATTATTATCATAAATGGAAATTAATTTATCAAATAAATCAATTTTTCCATCAAAAATAAGCTTTTTAATCAACCGTTCTTGTGTTCTATACTTTTTAGAATAATTCTTTATTAATATCCAAGGATATTCTGGAAGGTTGATTCTTATATCCTTTATTTCTTTATCCGTATTTAAAATGGCTTTTGAATCCGTATCTGGATATAATCTTGCTCCACCATGTAATTCTCTGAGAAATTCGGTATTGCCATTTTCTACTGCCCTTCTTGTTTCAGGAGGAACTCCTCGAAACGCAGCTTTTACTCTACTTTTAATAACCTCCATGGCTTTAAGATTCTCGTTTTTAGAACCCAGTACCAATACAAAACAATCATTATCTAAAGATTTCAGTTTTTCTCGAATTTTTGTTAGAATTTCATCTGATAATTTATACTTCTTTAAATTTTCGTCAGAATGAATGATGCCTTTTAGTCCGGATATTGATTTCACTTTACTACTAATTTCCGTTCCAAATCGATAATCTTCGATTAATTCTTTTCCGAATATACCCTTAAACCCGATAAAATTGATACCGTGCAATTTTTTGCCCGATTCTATACCTTGCACTAAAAAGTTTGAGTTATCTTCTTCGATAATATTTGTAAGATCAACGGATTTTGGGGGGATATCTTTTTCATTTAACTTCCTTTTCGCTAATTCTTCTTTTATTTGGATCAAATTTAATTGTCTTGAAACTTCCCGATTAATTAAAATTTTAATTTGCTCTAATTTTTGGACTCCTTTAATTTCGACTCTTGTCCCCCCTTCAATGCTAACATTAATATCCTGTCGAATTGATCCAAGGATTTTCTTAACTTTTGATGACCATAATAACAATCCAATTCTCTCAGCGGCTTCTCGGCATTCTTCTGGAGTTCTAATATCTGGCTTGGTCGTTACCTCTACTAACGGAATACCTAAGCGATCTAATCTAAAATAATTTGTTTTCTGTTCGGTTTTTATTTTTCTTGCAGCATCTTCTTCCAAGCTGAGCAAGTCTATTCCAATCTGTTTTCCATTTTCTAAACTCACCCACCCACCAGTACCTAATATCATTGTCCTTTGAAATCCACAAGGGACACTTCCGTCTAAATAATTCTTTCTGCAGACGTGCATTTCTTCAATTATATTCGAGTTGAGGAGTAGAGCTATTTCCATTGCAATCTTTTTAGCCTCATTGTTACATTCGAAAGGGGGCGTTTCATCTAATTCATAAGTACATAATACATCGTTATAGCCTTCGTAAACAATTCCCATTCCTTTTTCATACTCTGTAAGCATCGCCTCATCGTAAGTACCAAGCTCTCCAAGGACGGGGCGCATTGTTCGCTTTACAGTAAAATCCGGATCTCTCTTACCTTGAAGTGTAGAAGGACACCTACAAAATAGTTTAGTGGCTGTGTCGAGTTGTTGATGGATTTCTAACCCACATTTCAGTCCTAGTTTTTCATAATCAAACTTTTGCAT
>SRP19___35188ffb2174096804c6038a45653538699d1340ac635ed28e4b8ad2|bin_id:Set_2|source:Rinke_archaeal_HMM|e_value:1.1e-22|contig:LokiG_000000000384|start:291|stop:582|length:291
ATGAGAGCACGAAAACCTTTCCTAATATTTTGGCCACAATACTTTGATGCTAAGAGAAGTCGAGGAAAAGGAAGAAGATTACCCAAAAAATTTTCAATCGATAAAGTCTCTATCAAGGATATAGTTAAAGCTGCTAGAAAACTCGGTTATAAAGCTGACATAGAGCAACATTATAAATATTCTAGAACATGGTGGGATGACCCCGGAAGAGTTGTAATAGATGCCAAAGGGAAAAAAAAATCCAAAGTGTTACTTGAAGTTGCGAAAGAAATGAGAAAATCAAAAACTTAA
>Ribosomal_S24e___b478aa8c28f788259930ebb8c6d27c381c7799b997ca6eea0fcb5c9a|bin_id:Set_2|source:Rinke_archaeal_HMM|e_value:2.1e-19|contig:LokiG_000000000057|start:6063|stop:6417|length:354
TTAATATTCAAAAAGATGCATGTAAGGTTCTTTTCTTCTCTTTAATTGGTAAATTTCGGTTCTTCTTTCCTTATCAAAGTTCCGAACAAGAATATGAAATGGTTCAAAAAATTGCATTTCAGTTGAATCTTCATAAATATATGCAATTCCATTTGTATAAGACTTCCCAAAATAAGTATTAAGGTGTTTAATAATAGTTAGTTTTTCATTTGAGCTTTGCAACGCTGCTATCTTTTTTTTAACATCTAGTCGATTGGGAGTACTAGCCCCAAAATGATCAATTCTAAACCTCAACTCGACTCTATTAATTAAAAGATTTTTTTTCTCTTCTGTTTTCTCAATTTTAAATGACAT
>Spt5-NGN___abb3afefa9228dfdcc625bbce4df659117a4ce1b85a651fb28602d61|bin_id:Set_2|source:Rinke_archaeal_HMM|e_value:1.4e-15|contig:LokiG_000000000284|start:471|stop:1230|length:759
TTGACTGAAGAAAAAAAAAAATTAAAAGAAAATGAAGATAAGGGTGCTAAAATTGAGGCTTATCTAACAAAAGAAGAAATAGAAGACAAAGACGACTTGACGACTTTATTCGCTGTTCGTACAACAATAAATCAAGAAAGCAATATTTTAAGACAAATTTTTTATCGATTCAAAATCCTAGATATAATCCCTGATATTAGAGCTATGCTCGTAAGCCCTTTACTTCCGGGGTATTTATTCTTTGAAGCTCCCCAGAAGCGTGATGTGCAGATTGCTGTTCAGGGCATTCCACATATTAAAGGAAGAATTGTACAAAACATAAGTTTGGGAGAATTAAAACATGTTTTATTGCCTAGAAGTGTTACAGAATACTTAGAACAGGGTGACACTGTAGAGATTATTAGTGGAGTGTTTGAGGGTTCACGAGCTTTAGCCATGCGTTTGCCACGCGATTCCTCTCAAAGTGAAGAAGTAGTCGTAAGGCTTCTTCAAGAAGAAACTCCAATAACTATCAAGATTCACGGAGATTATTTAAAGCTAGTTGAAAAGAAAAAGCCTGTAGAAGAACTGGTACCAGAAGTAAAGGTTTCCGCAGATAGAAGTACCGATATGGAAGAAGCAATAAGTTTTGAGGATGATTTTGAAGAAATTGAAGAAGAGTTTCCAGAAAGTGCTACTCGAGCAGAAGTTGAAGAATATACTGATGATGAGGACGAATTAGAAGAAGAAGATGAGTGGGCTAAATTTGATGGTTTTTAA
>DUF46___c7434214584d2c37cf5da0f62fcd855e31ecf217c4ee817936ad6f87|bin_id:Set_2|source:Rinke_archaeal_HMM|e_value:1.8e-34|contig:LokiG_000000000241|start:1328|stop:2072|length:744
CTACCAAGGAACAGACTTTAAACCTACAAAATAAGCAACTGTATTAGCTATAATACTTACTGCTGGTGTAAGTATAATAACAAAAATTAAGATGAAAATGTCAGGCAATAAAAATAAACTAGGTGAAATAAAACTTGGAATAGAAATAAATAGTAGAGCAAATACAGCAAAATCTAATTGATCAACTATCCAAAAAGGTGACCCACTCTTAATATCGAGACGTCTTTTTAAAAATGAACCAACTAAATCCCCTATAACAGCTCCATAGGACGCAAGGATAATTCTAATTAATAAAACTAAGAAATTTACTGGAAAAACTCCCCCGAGAAAATAGTATTGAAATATTTTAATATCATCATAAAGCATATATTGCCCCTCAGCTGAAGCTTGAACAATTACCTCACTTATAGGCTGCCAAAGAAAAAGTAAAATTAGGAAAAGCATTATTGAAAGTGGAATACCAAAATATAATGGTCCCTTTAGACCAGCAATCGTTTTATGGTCTCCCAATATTCTTCTTCCATCTCTAAAAAACTTTCCACCATCAATGGGGCGTCCACCTCCTGTGATAACCATTGATGCGTTTGAAAAGTAAGCCGGGGTAATTAATAGGAATGAAAAAAGCAATAAGCTTACCCAATCGGCCCATGTAAAGAAAATTGATGTTATTATAAAATTTATAAAAAGTAAGAACGCAAAAAATAAGGTTAGAATTATTGCAATCCTCTTATTTCTTTTTTCCAA
>UPF0004___ec3a61b77ef2e21995d50ebfe91f5b1d1e4495d463073e4827a9c0dd|bin_id:Set_2|source:Rinke_archaeal_HMM|e_value:6.4e-19|contig:LokiG_000000000438|start:2|stop:1001|length:999
ATTTAATATCTCGGGCTTTAACCATTTTATAAAATTTATAGATCTCAGAAAGTCATATTCAGTTTCACCAGGGAAACCGCAGATAATATCGGTAGATAACGTAAGATCCGGTAATTGATTCCTTATTAATTCACATTTTTCTATTAGATCTGAAATTAGATACCTCCTTTGCATTGTTTCTAAGATTTTATTACTTCCAGATTGGATTGGTATATGTAAAAATTGGTAAATTTTTTTTTTCTTAATAATTGAGATTAAGCCGTCTGTATTATTAATCAGAAGAGAGGGATTTATCATTCCAATTCTTAAAAAAAACTCATAATCTAAGCTGACGATTCGGTTTGCAAGATTAGTCAAGGAAATACCATTATATTTATAACTACTACAATCTTGTGATGTTAAATATATCTGTTTAATTCCTTGCTTTAGTTGATGTCTTACATTTTCAATAATGCTGTCTGGATCATAGCAATTTAGTTTTCCCCTTGCATTTTTAACACAGCAGTATGTGCATGAGCCTAAACAGCCCTCAGAAATCGGTACAATTCCCGTAATTTTTCCTGGGGGGTGATCAATTGAAAACTTTGCCTTGTCAACTACTTTTTCTGATTTAAAAACGAAACCTTTCTTTCCTAATTTTATTTGTCGAATAATATCTGGGAGATCTGTAAAGTTATCTAAACCTATTATCGCACTAAATGATGGAATAATTTTTTTAATTGTATTAATGTAAGTCGGTGTTATAAATGGGAGACAACCAGCAATTATGATATAAACACTAGCCACCCGATAAAATTTTTTATGTAAGTCGATTAAACGTGATTTTATCTTGTTTTCTGTCTGCTCTTTGACAGCACATGTGTTAATAATTATAAATTGAGCATTTTCTAACGTTGTTAGGTTAAAATTCGCTTTTTCTAAAACGTTTAAAATAATATAGGAATCCGCCTTATTCGATGTACACCCATAAGTTTCAATATAAAAAGAGTTTTCATCCAT
>DHO_dh___15e84e399506331901f15f8e3729dc7422084a55813c4e088c279f46|bin_id:Set_2|source:Rinke_archaeal_HMM|e_value:5.8e-62|contig:LokiG_000000000451|start:10169|stop:11018|length:849
TCAGTCAAATTCAGGCACCTCCTGAGTTTTAAATTGATGAGCTAAACCTTTAATATCCTCTATGGATTTAAATTCATTTTCCTTTAGATAATTAATTACTCCTAAATTAATTTCTGATATAACCTCCACACCTCCATATAAAGCCGTTCCAATTTGCACCGCAGAAGCTCCAGCAAGGAAAAATTCCACTACATCCGACCATGAATCTATTCCTCCGCATCCTATTATGGGTATATTTAAAACTTTATATAAATCAAATACCTTTTTCATAGCAATTGGATGAATTGCTTTCCCTGAGAGACCACCGCTTCCATGAGATAAAATTGGTCTTTTAGTATTCACATCAATTTTTAGTGCTGCTACTGTATTTATCGCTACTACTCCATCAGCGCCTCCATTTTCAGCTGCTAAAGCAATTTCTTCTATATTGGTTACATTTGGATTTAACTTTACAAAAAGAGGAATAGTAATTGACTTTTTTAAAAATTTTACAATTTTATAAGTTAACTCTTTATCAATTCCTATTGATGATACCTCTGCGTGTGGACAAGAAATATTAATCTCTATAGCATCAGCACCTGCTTGTTCTGCTTTAGTAGCAACATTTAAATAAGTGTCATTTGTATCACCAAACACGCTAACTATTAAAGGAATGTTATGATCTTTTATTTCCCTAACTTCGGACAAAAAATTCTCAATCCCTGGATTTCCAAGACCAACTGCGTTCAAAAAAGTACCAGGGTAAACTTCTATAATAGAAGGGTTTTTATAGCCTTTTCTTGGCTTAGGACCAATTGACTTAGAAGTTACAGCACCTGCCCCGGCATCAACTACTCTCTTCATTGAAGA
>Ribosomal_S5_C___69c2e06b86695c34c2019e9c0ffaa5bedfd7ac20571cc57030f224ff|bin_id:Set_2|source:Rinke_archaeal_HMM|e_value:4.8e-25|contig:LokiG_000000000423|start:736|stop:1351|length:615
TTATATATTGAAGTTAAATTTATGTGCATTCTTTAAAGCATCAAATGTTGCTTTTACAAGGTTTTCACTTGTTCTAGTATCTCCAAAAGTCTTACTCCATATATCTTCAATACCACATAATCTTAAGACGTCTTTAACTTTATCAGCACAAGCCAATCCTACACCTGCAGGAGCAGGGATAAGCTGTATTCTAACAGAACCACATTTACCCTTTACCTTGAAAGGAATACTATGGATTCCACCACAACCACACTCTTTACTTCCACAGCCCCTCAATACAGGAACTACGGAGAGTTTCGCCTTGTCGATTGCTTTTCTTATCGCAGGACCAACCTCTCTAGATTTTTCAGAAGCTGTTCCTATAAATCCTTCAGTCCCAATAAGTACAACTGCTTTAAACTTACTACGCTGCCCGCTAGCAGTCATTTGCTGTACCATTTTAATCGTGACTACACTTTCTTTTAATTGTGGCAAGAGAATATTAATGATCTCTTTTTCTTTAACCACTAAATTATTTTGATATATCTTATCTAAGGTAATAAGTCCACTCTTCACGAGTTCACCGAGCTTAGTTTTAGGTACCCATTCCTCGTTAATATTCCTTAATCGACTCAT
>Ribosomal_L29___f30c90757b954ec50e0db7548b82276908397b4cb95cee242b49fbf6|bin_id:Set_2|source:Rinke_archaeal_HMM|e_value:9.3e-16|contig:LokiG_000000000227|start:13270|stop:13474|length:204
ATGGGAAATTTATTAACTGCTAAGGAAATAAGAGAAATGGATGAAAGAGAGAGAGAAAGAGAGTTATTAAATAAAAGAGAGGAATTAATGATTCTCTATTCCAATCAAACGGGTGGAGGTCTTTCTGATAACCCTGGAAAACCTAAATCTTTAAGAAAAGAAATTGCTCGGATTTTAACAGTAATAAATGAGGAAAAGAGATGA
>Ribosomal_L5___addf575f225268aac6ba38b6aa6d38b5de27160483984aac3b0bff48|bin_id:Set_2|source:Rinke_archaeal_HMM|e_value:1.4e-19|contig:LokiG_000000000227|start:15783|stop:16386|length:603
ATGATTAAAATGTCTGCTAAAGCAAAAAAGAAAGGTCAAAGCGACCAATCAAAAGAATTTGAGGAAATTTGGAAGAGTCCAATGAGAAAACCCTATTTAGAAAAGATAGTTTTAAACATCGGGGTTGGGGTCGGAGGAGAAGAGCTAGAAAAAGCCGCTTCTGTACTGAAACAAATTACGGGGAAAGATCCTGTTAAAACTCTTTCGAAAGTTAATGTAAAAGAATTTAACTTAAGAATTGGGCGACCAATTGGCTGTAAAATTACAATTCGAAGACAAGAAGCAGAAAAATTATTAAAAAGATTAATGATTGTAAATAACAATAAGATGCTGCGGAAAAGTTTTGATAATTTTGGGAATTTCGGATTTGGTATTGATGAACACATCAAAATCCCCCAGACGGAGTATGAAGCAGATATTGGATTATGGGGTTTAGATGTCTGTGGGAGGATAGTTAGACCAGGGATGAGAGTCAAAACAAGAAGAAAGTCACGATCAAAAGTTTCGAGACATCATTATATAGCAAAAGCCGAAGCCCATTATTTTTTGAAACAGAATTTCGGAGTTGATATTGTTAATAAATTAGATTTAGAATATATTTAA
>RNA_pol_Rpb2_2___ce76e33f7f34a23769c80a90b6780c6637e047d93b33f30b2e1de213|bin_id:Set_2|source:Rinke_archaeal_HMM|e_value:2.3e-37|contig:LokiG_000000000268|start:812|stop:4181|length:3369
GTGAGTGAAAATTTATCAAATGAAGATAAATGGGTAGTGTTAAAAAGCCTATTTGATGAAAAGGGTTTAGTCCGTCAGCATTTAGATTCATACAATAATTTTATTGAAGATGAGATGCAATCAATTGTTGATGAATCTGCAGAAGTGATACCGGATATTCCGGGATTTAAAATTAAATTTGGCAAAATTATTGTTGGAATGCCTAAAGTTAGAGAAGCGGATGGAGCAACAATGGAGATCACCCCCATTGAAGCAAGAATCAGAGAATTAAGTTATGCGGCAGATATTATATTAGAAATGACTCCTATCACTATAGATGAGCGAACACAAAGAGAAGAGGCAGAAGAAACGCTCGATATTTATATTGGTAAGATTCCTATAATGCTAAAGAGTTGTCGCTGCCCATTGGAGAACTTATCTGAGCAGGAATTAATAAATAGAGGAGAAGATCCATTAGATCCCGGTGGATACTTCATTATAAATGGAACCGAACGGGTTCTTGTTACACAAGAAGATTTAGCCCCTAATAGGATCTTAGCTGAGGAAGCTAGCAAAAGTTCGAGCGCCACTCACCAAGCAAAAGTCTTTTCAACAAGAAGTGGATTTCGGGCTCCTGTCACAATTGAAAGGAGAAAAGATGGAAACTTACGAGTTTCTTTTCCTTCAGTTCCAGGTAAAATCCCTTTAGCAATTCTATTAAGGGCTTTAGGCCTACACTCTGATAGGGAGATCTTTGAGTCAATCTCTGAAAATGAAGAGATTCAAAAAGAATTGATCCCCGTAATAGATGTAGCTTCTGAGATTCAAGTTTTAAAAGATCCTGAGAAGTCTCAGCAAAATGCTTTAGACTATATAGGGAAAAGAGTTGCGATTGGACAAACTAAGGATTATCGTATTAGAAGAGCACTTCAAGTCTTAGATAGATATTTATTACCTCATGTTGGGAATGAAGAAGAAGATAGGATCAAAAAAGCCTACTATTTAGGACAAATGGCACAAAAAGTAATGGAACTTGCTCTAGATATGAGGGAGCCAGATGATAAGGATCATTATGCAAATAAAAGGTTGAAGTTAGCAGGTGAATTATTTACATCATTATTTAGGGTTGCTTTCTTAAACCTTGTTAAGGACATTAAATATCAGCTTGAAAGAACAGCAGTGCGAGGAAGGGCCCCAAATATAAAAACAGCAGTCAGAGCGGATGTAATTACAGAAAGAATTAGACATGCATTAGCTACGGGAAACTGGGTTGGTGGAAAAGCGGGAGTAAGTCAATTATTGAATAGAACAAACCATGTTGGAACATTGAGTCATTTAAGAAGAGTTATATCACCATTAAGCCGTAGTCAACCGCATTTTGAGGCAAGAGATCTACACCCGACGCAGTGGGGGAAGATTTGTCCCGCAGAAACTCCTGAAGGTCCAAATTGTGGTTTAGTTAAAAACCTGGGTTTAGCCTCAATAATATCTGTCGGTGCTGATGAAAGAATAATTGAAAATATTTTGATTGATTTAGGGGTCATCCCTATAAATGAAGTTAAGAATGTTAAAGGAGATAAAGTAAAAGTATTTCTTAATGGAAAATTAGTAGGTATTCATCAACAGTATAATCCATTTATTAGACAACTTAGAGAAAAAAGAAGAAAGGGAGAAATTGGACAACATGTCAATATTGGATATTACCATGAATCAAGGGAGATTCAAATAAATTGTGATGCAGGAAGAGCGACGAGACCCCTTATTGTTTTAAAAAACAAAAAACCATTACTCATAAAAGAAGATATTGAAAAAATTATACAAAGTAAATATATTTGGTCAGATCTAATTCAAAAAGGCGTAATTGAATACTTAGATGCCGAGGAAGAAGAAAATGCATATATTGCTATGTTTGAGGAGGATATAACAGAAGAGCATACTCATCTAGAGATTTCCCCTGCTGCTATCCTAGGCATTTGTGCATCAATTATTCCATTTCCCGAACATAATCAATCACCAAGAAATACTTACGAGGCGGGAATGGTAAAACAGGCATTAGGTTTATTTGCAGCAAATATGCACTTAAGACTTGACACAAGGGGGCACACTCTACATTATCCCCAACAGCCTTTAGTGAAAACAAGTCCTATGGAGATAATTGGAATTAATAAACGACCTGCAGGACAGAACTTTATAGTTGCAATGATGAGTTTTGAAGGCTTTAATATCGAAGATGCAATTATAATTAACAAGGCATCCATAGAAAGAGGACTTGCTCGTAGCCATTTCTTTAGAACATATGATGCCGAAGAAAGAAAATATCCCGGTGGAGAGGTTGATAGATTTGAGATTCCCGAGAGAGGAGTCAGAGGTTTTAAATCTGCTGAATCCTATAGACTTCTTTCTGAAGAGGATGGCATTATAGAACCCGAAACTCAAGTGAATGGGGGAGATGTTCTTATTGGAAGAACTTCTCCACCAAGGTTCATTAAATCTTATGAAGAATTTGAATTGATGCAACCTAATAGGCGTGAAACTTCAAAGAATATGAGACATAATGAAAAAGGAATAGTTGATACGGTAATTATTTCAGAAACAGTTGATGGAAATAAATTGGTAAAGATAAAGGCAAGAGATTTAAGGATACCTGAATTAGGAGATAAATTTTCATCGCGTCATGGTCAAAAAGGAGTTCTTGGATTAGTAGTTGAACAAGCAGACATGCCATTTACCTCATCGGGAGTAATTCCTGATATTATAGTCAACCCGCATGCCATGCCTTCGAGGATGACTTTGGGGCAATTGTTTGAAGGAATAAGTGGGAAGATAGCATGTGTCAATGGAAAACTAGGTGATGCTACTGCCTTTGAATGGACAGATATTACTAAACTTCAAGAACAATTAGTTGAAGCTGGATTTGAATTCAATGGTAGAGAAGTAATGTATAATGGAATAACAGGTGATAAGTATGAAGCGGGGATTTATTGTGCACCAATTTACTATCAAAAGTTATATCATTTAGTTGCTGATAAACTTCATGCGAGAGCCCGAGGTCCTGTCCAAATTTTAACGAGACAACCAACAGAAGGTAGAGCAAGAGAGGGAGGTTTAAGATTCGGTGAGATGGAACGTGATTGCCTTGTTGGTCATGGATCAGCCTTACTACTAAAAGAAAGATTATTAGATGAGTCGGATCGAACTGTAATATTAGTCTGTGAGAAATGTGGACTCTTGGCTGTATATGATCGAAATCGTGATAAGCGATACTGCCCAGTGTGTGGTGAAGGAACGATAATATCAAAAGTTGTGTGTTCGTATGCATTTAAACTACTCTTGCAAGAAATGATGAGTTTAGGCTTAGCACCTCGCTTGAAATTAAAAGAAAAAATCTAA
>DKCLD___563eb15289210829889f59e20a6391e7203e63519144b75bb72e748a|bin_id:Set_2|source:Rinke_archaeal_HMM|e_value:7e-22|contig:LokiG_000000000451|start:2|stop:548|length:546
GAAACAAAACTTTCGGATGTAAGTTCCTGCCTCACATCCTATTCTAAAGAGAACATGGTTTCCCTTCATTTCAATTACTTTGCTATAATAAATTTCTCTAATTCTTAATCTCCTAGCAACTGATGACTTTATAGGAGGTCTCTGATATATTTTTCCAGTAAATAATTTGAATACTTTTTCAACTCTCTTTAATTCCTCTGGTGAATGTAAGTATAGAACTCCAATATATTCTTTACCTGCATTCAATAATGCAGATAATACTCGCGTTGCTCTTCCAAGGGCACATGGTAATATTCCAGTAACTTTGGGATCTAAAGTACCGCCATGTCCTGCATTGGTGATCCCTAATACCTTACGAACCCAAGAGACAACTTCGTGACTAGTTGGACCACTAGGTTTATCTAAATTTATTACTCCATATTGGAGAAGTTTCTCTACACTTCTTTTCTCAGGATCAGATCCATAAATTGGTTTAGTTACATCTTGAGATTTTACCAAAAGTTGCTCAGGTTCATCAGAAGGTAACTTGAATTCCGAAAGTTCCAT
