# Supplementary material for: Lokiarchaea are close relatives of Euryarchaeota, not bridging the gap between prokaryotes and eukaryotes
Source: PLoS Genet. 2017 Jun 12;13(6):e1006810. doi: 10.1371/journal.pgen.1006810 (PMC5484517; doi:10.1371/journal.pgen.1006810)
Supplement: S1 Supporting information — The data related to the Loki 1 genome quality analysis can be interactively browsed through the included index.html file with an internet browser software. (ZIP) [file pgen.1006810.s041.zip › Supporting information 1/bin_by_bin/Set_2/Set_2-original_split_names.txt]

LokiG_000000000184_split_00001
LokiG_000000000488_split_00001
LokiG_000000000325_split_00001
LokiG_000000000378_split_00001
LokiG_000000000159_split_00001
LokiG_000000000401_split_00001
LokiG_000000000277_split_00001
LokiG_000000000329_split_00001
LokiG_000000000239_split_00001
LokiG_000000000344_split_00001
LokiG_000000000227_split_00001
LokiG_000000000047_split_00001
LokiG_000000000022_split_00001
LokiG_000000000063_split_00001
LokiG_000000000450_split_00001
LokiG_000000000231_split_00001
LokiG_000000000318_split_00001
LokiG_000000000412_split_00001
LokiG_000000000381_split_00001
LokiG_000000000025_split_00001
LokiG_000000000360_split_00001
LokiG_000000000068_split_00001
LokiG_000000000058_split_00001
LokiG_000000000264_split_00001
LokiG_000000000434_split_00001
LokiG_000000000138_split_00001
LokiG_000000000135_split_00001
LokiG_000000000020_split_00001
LokiG_000000000407_split_00001
LokiG_000000000393_split_00001
LokiG_000000000364_split_00001
LokiG_000000000149_split_00001
LokiG_000000000312_split_00001
LokiG_000000000357_split_00001
LokiG_000000000143_split_00001
LokiG_000000000461_split_00001
LokiG_000000000241_split_00001
LokiG_000000000441_split_00001
LokiG_000000000091_split_00001
LokiG_000000000430_split_00001
LokiG_000000000031_split_00001
LokiG_000000000452_split_00001
LokiG_000000000075_split_00001
LokiG_000000000284_split_00001
LokiG_000000000438_split_00001
LokiG_000000000442_split_00001
LokiG_000000000119_split_00001
LokiG_000000000098_split_00001
LokiG_000000000376_split_00001
LokiG_000000000045_split_00001
LokiG_000000000073_split_00001
LokiG_000000000177_split_00001
LokiG_000000000331_split_00001
LokiG_000000000445_split_00001
LokiG_000000000268_split_00001
LokiG_000000000303_split_00001
LokiG_000000000089_split_00001
LokiG_000000000369_split_00001
LokiG_000000000011_split_00001
LokiG_000000000304_split_00001
LokiG_000000000315_split_00001
LokiG_000000000421_split_00001
LokiG_000000000137_split_00001
LokiG_000000000201_split_00001
LokiG_000000000353_split_00001
LokiG_000000000077_split_00001
LokiG_000000000480_split_00001
LokiG_000000000015_split_00001
LokiG_000000000463_split_00001
LokiG_000000000183_split_00001
LokiG_000000000196_split_00001
LokiG_000000000415_split_00001
LokiG_000000000266_split_00001
LokiG_000000000340_split_00001
LokiG_000000000283_split_00001
LokiG_000000000416_split_00001
LokiG_000000000424_split_00001
LokiG_000000000034_split_00001
LokiG_000000000032_split_00001
LokiG_000000000498_split_00001
LokiG_000000000057_split_00001
LokiG_000000000372_split_00001
LokiG_000000000204_split_00001
LokiG_000000000423_split_00001
LokiG_000000000484_split_00001
LokiG_000000000489_split_00001
LokiG_000000000036_split_00001
LokiG_000000000374_split_00001
LokiG_000000000426_split_00001
LokiG_000000000390_split_00001
LokiG_000000000202_split_00001
LokiG_000000000018_split_00001
LokiG_000000000352_split_00001
LokiG_000000000447_split_00001
LokiG_000000000081_split_00001
LokiG_000000000005_split_00001
LokiG_000000000203_split_00001
LokiG_000000000451_split_00001
LokiG_000000000398_split_00001
LokiG_000000000053_split_00001
LokiG_000000000208_split_00001
LokiG_000000000384_split_00001
LokiG_000000000039_split_00001
LokiG_000000000285_split_00001
LokiG_000000000023_split_00001
LokiG_000000000367_split_00001
LokiG_000000000035_split_00001
LokiG_000000000142_split_00001
LokiG_000000000136_split_00001
LokiG_000000000404_split_00001
LokiG_000000000064_split_00001
LokiG_000000000358_split_00001
LokiG_000000000355_split_00001
