# Supplementary material for: Lokiarchaea are close relatives of Euryarchaeota, not bridging the gap between prokaryotes and eukaryotes
Source: PLoS Genet. 2017 Jun 12;13(6):e1006810. doi: 10.1371/journal.pgen.1006810 (PMC5484517; doi:10.1371/journal.pgen.1006810)
Supplement: S1 Supporting information — The data related to the Loki 1 genome quality analysis can be interactively browsed through the included index.html file with an internet browser software. (ZIP) [file pgen.1006810.s041.zip › Supporting information 1/bin_by_bin/Set_2/Set_2-contigs.fa]

>LokiG_000000000177
GTTGCGTCAAAAGCAAAGTCAACTTCTAATTTCCCAACATCTAAGGTTTTCAAATCAGCAACAATAAATTTTTCTCTGGC
GACTTCCCGAATTTGTTTAATCGATTCGACACCATATTTCTTTAGGAAAGGCGTGCCGACCTCCAAAATGATACGATCGC
TCTTAGGGAGTTGTTTTACAACTTTTACCTGTTTTTCAAGATTGGGATGGTCTAATGCAACTTGTATATATGGTGGACGC
CAAAGCCTAGGAACGCGAATTCCTGCAACAGGATGTTTAGCTCTGTCTTTATCATAAAAAATCTTCTCAATGGGAGGGTA
TGATTTTAAGGCTCTCTGAATTGCCAATTTAGTAGCACCATAATTATATTGGTAGATTTTTCGGTAATCCTTAGCATCAG
GATGTATAAATACACTCGCTATTATTAACCATTCATCCAATTTTCCCATCGGTATAATTCCCTCCTCAACACTATCTGCA
ATTCCTTTAGCTACAGCTGCTTGAGCCGGTCCAAAGATCTTATTGGCATCTGCCATATCAGATATCGTGACTTTGGGCAC
AATAAGACTAATTGGTTTGGATAAGAGGTTAGGTCTAATAGTAGCTAGTAATCCACCGTGACCTTTTGAGGGGGTGCTTA
ACGCATTTGCGAATGAAATTCCAATGGGTCCATCCTTTGACCCAATTATCAAATCTATGTGAGCTAGATTAGGAGCCTCT
CCGATCAGTGCTTCCCCGATAAAATAATCATTTTTAGCCATTTAGTTTTCCTTTTTTAATTTTTATTTTTTCTTTTATTA
ATTTTCTACTTCTATTCTTTTATATTCGTGTATTTTTTGGATAATACAAAAAAAATCTTTTCCACATGAAATTAAAGTTA
ATTTTCCATTAATAAAATTATCCTTACCTCATTTGAAAATAAAGAGTGATAAAGATAATCATAAATATCTGAATTATTAT
ATGTATCTTTAAAGACTATAAAAAAAATTTGTTCTTTTGTGCATCCTTCTTTCTTACTAAGAAATCATTTCAATACCAAA
TTATTTATATCAAAATTGACATTTATATCAAAGAAAAGAAATTAAGATTAAAAGTTAGAAAGGTGAAAAGTAGATCGCAT
ATACTATAGCTGAAGGGAAATTCCCCAAGAAACCAGGATATGGAAATCTCTTAGAAGCTTGCAGAAAGGATTTTAGGAAT
TTTAAAAATGGTGTTGATAATAAAGCAGCAGTGTTTTTAAATGAGCGATTTAATAGATTAAATCAAAATAGGATGGATTC
CATATTATTTAATAGTCAAGAAGAGAGTATTGAGAAAATTCGGAATCTCTTAAATAAAAATAAGGAAAATTTAGCATTTT
CGATGTTTTTTAGGACGTTTCCATCTTGTTTACCACATAGGTCAAAGCGTTAAAATATCAAGACTTTTTTTGAGAAGATT
ATTTAAATATTTTCAATCGACTCGACATTCCAGAGATATAGCTTTAAATCAATTTTGAAAGTATCTAAAAACTGTATCCC
CTCGAGTTTAAGTAGTTTTTTGTGGAATAGTCTATCATCAATTGATTTCATAGACAAAGATCCAGTGGAGCTTATTACAC
GTTGCCATGGTAATTTATATTTTTTACTTGAGGAATGTAGAATCCATGAAACTTGTCGCGCAGCTCTTGGATTTCCTGCT
AGTTTTGCGACTCTTCCATAAGTTAAAACTTTCCCCTTAGGGATTTTTTTAATTACGGATATAACATTTTGAGTAAAATA
GGTTAGTATGGAAAATTACCTCTTAGGAAGAAATTCTTTTTAATTCGCTGCCTCTTTCAACTTTTTTGGCAACATCAAAC
ATTTTTTTTAGTGTTTCTCTATTTAAATCTTCAGTTTCAAATATAATATGATCGCAATCATACTTTGCAAAATTATGTTC
AATAATGTTAATATTAAAATTTTTCTTCTCATCCCATAGTCTAGAACCAGGATAAGGTGTAGCTATAAAGTAATTAAGTG
TGTCTCCATCATCTAAAGGTAAATCTTTTATATAATTGATGGTTTCTTCAAAAGTGCTATCAGTTTCCCCTGGCAATCCT
AACACGAAATAAACTTGAACAGGGATATTATATTTTTTTATATTAAATAATCCATTCTTAACTAATTCGGGGTTTTGAAT
TTTAAAGTTATTTTGAAGAACTTTGACACTGGCAGATTCTATTCCAGTGGCTATTAACCTGCAGCCCGCATCTTTTAATA
TACGGGCATCTTCATCAGAAATAATGTCTATACGAAGTTCACAACCCCAAGGAATCTTGATATCATTATCGATAAACATT
TTACAAAAATCCCTAAAGAATCCCTTACTTATATTAATATTATCATAAAAATTAATGTAATTATATGTTTGGAGGGAAAT
TATGTCTCTTACCTCAGCCAGAATTGATTTAATGCTCCTAATTTTGGTTTTTTTGAATAGTTTCTGCCTTGAACAAAAAG
AACATTGATTAGGACATCCTCTATTTGCTATAACAGTAGCAACTGTGTAATAATGATATTCTGGGGCTAATAAATGACGG
GCAGGGAGGGGTAGGCTTTCAATTTCTGTTTCCTTAACACTTTGATTCACGTTCAAGTTACCTTTTGAATCAATGAAAGC
AAGACCTCCCATATTTTTTAATCTGGTTTCAAAGATCTCTAATTCTATGTTGAATTGTATTTTAGATATTAATATTTTTA
CCAAATTAAGAAAAGATCGTTCAGCTTCTCCAATGCAAACAAAATCAATTAAATTTTCTGTTTTTTTATCATTTTCTAAG
ATTTCTTGATACATAAAGGTAACGTGGGGTCCCCCTAGAATAATATAACTATTTTTAATATACTTTTTAATAATCTGTGC
CGTTTCCAGAGCAATATGATAAGTGTTTGTCAATGAGGTTATACCAAAAATCTGATATCCTTTTATTCTTTCCTTAATTA
GGGCTTTTCGCTCAATTTTGGTAAATTCAAAGTATTGTTCAAGATCTAATACATCCACCGGAATGTCGTTTTGTTCTAAA
ATTGCTGCTAAATATAAAATCCCTAAATTAGGTTCTCGAAAATAATTCTTCTGAGTTTCGT
>LokiG_000000000277
GCATTCGAGTAAGTAACAGATAAAAGAAGATTCCCAAGCATCATAAATACTAATGTAAGCATAATAATAACCAAATATCC
ATAACTGAATATTCGAGTTCTTATTTTCAGTATATTTTTTTTATGAAGGTTAAAATAAACAAAAAGAAGGTTTTCAAACA
AAGTGATTGGAATGCACGTCCCAAAAATATCCAATAATCTAAAATAAGAAAGATGGGAAATGTACAAAATTCCAAAAATG
ATACTAAATAAGTTAAGGATAATTGTTATAGAGCTTATGATGACAATTTTCCTTAATTTTAGTGGATTTTTTATTTTATA
TGAGAGTAAATTTAAATTCTCTACAGAATTCTTCATTTCTATGTTATCGCTAAACGATTAAATAACTTCGTAGTCTTATT
GATCCTAAATGTAAATCAGGATTTTTGACCAGTGAATATATTCTTATAAGCTTTAAATCAGGTGAATCAAGGTTCAAGGC
TTTATTATTTAATAATAATTTTCATATAAAAATATTTTAAAAAAGATAGATTTTTAAGTAGAAAGCATAAATCTTGATAG
TTTACCTCTTTGACCTAATTATATACATTTGAAAAGAAAAAATTTAAGGTTATTTTAAAATAGGGAGAATTTGAGGTCCA
TTGGGCAATATTAAAATACTCGCGTCTTCCCCATGCCGTTCTAAGCCTTGTTTAATTGCTTCTTCCACTGTATTAGCATA
TTTTAAACCAATATTTCCAATTTCATCCTCTTTAAGATTCGAGACTACATAAATTTCAGCTTTCTTTAGGATTCTTGTTA
ATATTTGAATCTCCCATTGATCAGGAACTACAATTTCACTATTCAGAATTTTATTACAGAGTGCTTTAGGGTCCATACCT
GAGAAAATCAATTCTCGAAATTTTTCTCCACCGATACCATCAGCACATTCATTTACAGAGATAATAGTTCCCCCATTCGT
TACTGCAATTTCACCAATAGCCATACTCTTTACAGCTTGATATAAATTCATATCTAAGGGATATCCCCCATTACCACAAA
CTACAATATCATATGGCTCTGAAATTCCTTTGAAAATCTTTTTCAATTGAAAATTCACTAAGTGTTCATGCACTTTTTCT
AGGTCTCCCGCAGCAACTACAGTAATCTGATGTTTTGCATTAATACAGACATTAACCGTGAAATCAGGGCTAATTTTTTT
AGCTATTTCCGTAGCATGGCGATGCAAGGGATTATTTTTATAGATTCCAAAGCGTGAATTCGGTGATGCTATGTGATTTG
CCGAATGACTCGCTTGAATAGTTTCTATTCCCGCAATTCCTGGGGAAATTGATTTTCTCCCGCCCGAAAACCCAAAGAAG
AAGTGAGGCTCCACATAACCACAAAGAATTTTCAATTCACTCTCGCAATAATTCTTATTGATAAAGATGGGACTTTTATT
AGATGTAGTTCCAATAAATCTCATTGAATTTTTATCTGTAGCTACATGATTGATAACTTTTAATCTATTTCTTAAACTTC
TTCCTATGATTCTTTCTATTTCATCTTCTTGGGAAGGTCGATGCAAACCCGTTGCTATTAAAATGGAGATTTGATTATCT
TTTATCCCATAGCTGTTTAATTCTTTAATTAAACCTTCTAGAATGAGATAAGATGGTAAAGGACGTGTGGCATCTGACAC
AACAATACAAATTTTCTTCAGATTTCTTTTATTTTCAACAATCTTCTTTAAAGAATCACTTCCAGCCGGGTTCTTGATAA
CTTTTTGAATTTCCCCAACAGGATTAAGTAATTTTTTTTGCTCAACAGGACAAAGAACCGTTACATTCCAAGCAGGATTG
AGTTTGATTTCCAATCCTTTTTTACCATAATCAACCTTAACTATAGTTTTCACCTTTTTTCATGAAGTATTTCTCTTGCT
TTTTCAAATATTTGGTGAGTTTTTACTCCCGCAGGGCATTTCAAATAACACTGGCCACATAGTGTGCAAGTATGAAAGAT
TTTGTTAATCAAATCTACATTCTTTAAGGATAATTCATCATGAACTAAAGCATTTAAAAGACTTAAACGGCCTCTGGGGC
TATAAGCTTCAGACTTAAAGTAAATCTTTGACGGGCAAATCTGACAAAAACCGCATCTCATGCAATTTAATTCCAACAGC
TTATCATTTTGATTCTTTAATTGTCTTATTAGATGAAAGGATTTTAAAGGTCGAATATCTCCCTTACCTGCTCCAGGATT
TAGGATCATATTTGGGTCTATCAATTTTTTTATCCTATACATTAACTCGACAACATCATTTCCATGCTCTAATATTAAAA
ATGGTGTTTTAACTTTACCAATTCCATGTTCTCCAGTTATAGATCCACCCATAGGAATAACAATTTCTTTATATAAGTAA
TCAATTGCTCTCTCAAAATCTGCCCGATCCTTTGGATCGTTTTCGTTGAAAATAAATGTAGGATGCATGTTTCCTTCCAT
ATGACAAACTAATGCGGTAACAATATTGGGTATATT
>LokiG_000000000372
CATATTCAAAATGTCCAAGAGTTTTTTTATTAGCAGATATAAGCGGTCAATATAATGTAATTATGGGCATCTTTGGAACT
AGCATTGATGTTCTCCATAGATATCTTAATCATTGTGGTCCTACAAATCAGAAAGGAGTTTCACACTCACTGATTTTGTT
TAATTCAGTAATCAAGATTCCCGAATATCTTCCTCTTAATATGTTTAGAAGTAAAAGTCAAGAAAATTTATGTGGTAATG
TCTGTAACGAATGTGAAGCCTTTTTAGATGGAATCTGCGAAGGTTGCGAAAATTTATAAATTTCACATTCCAAACCAGCT
TTTTTTTATGATGTGAGTATCTAATATGAAATATGCTCTTTTATTAGGAAAACGATAACCTACTTCCCTACAATTTAGTT
ATAGAGAATTACAAAATTATAAATATAATATTCAGTGTTCTTTATTATTCTTTTTCTCTTCTAGCATCTTGAGAAAAAAT
GATTGTATTGCCAAGTGATCCTTCTCCAGTATCCCCTCTCATATCTCTGGCGGCAGATAAATATATCCCAATTGCCATTG
TGGAAGTTTCTGCTTTAGCGCGAGCAGTAAAAATATCTGAAGCAATTTTGCGAATAATTTTATTATCAGGAGAACTTAAA
AAAGCCCATTCTGCAAGGTGACAAGCTAATCTTAAATCTCCTTGATTTAGAAGTTCTTTTGCTCTTTCAGCCAGCTTAAT
TCCTCCACCGGAAAGATTTGCTATTTCTTTTGCTCGTGCAGCTTCTGGAGCAGGTTTAAGATGTGAAGGTGTTCCGTCAT
ACCACCCCCTATACAGTCTCCAAATATTCCTCACTATAAATTCTGGTTCGTCATATACAGGTTTTAAATATGATTTTGTT
AGTAGATCATCTGAAACTTTCACGCTATGGAGAATAGTATCAAGAGAAACCCCTTTATTCATTAAATCTATCGTCTGTTC
ATGAAGCGACTCAAGTAACATCGCTGTGTTAATTAACGCTTCCTTTACTCTTTCATTCCCAATAATTGGAACTCCGTGTC
CTGGGCACAATATTTTAGGACTTTTACTTGCCATCTCTCGCAGGGCAATGGCCCATTCTTTAGCATAACGTTGAACCTTT
TGTGGATTCCCTGTGTTTGGAACTGCCCATATAAATAAATCTCCAGTACATAGTATACTGCTATCGGGGAAAAATACCCA
TGTATGATCGTCTGTTTCGCCCCTAGCATGTTTCAATTGGACATCAACTCCTCCGATTTTTAATTGTAATTCCCCTTCAT
AGATTTTATCGGGATAATAAAAACCAGTAGGAAACATCGGTTCACCTTGATTTCCTCTAAATTGTCTTAGATTTATGTAT
CCATTCCAAGATTCTGTTAGTTTATACCTATCGAAGCGATCAATAATTGACTTATGTCCAATAACCTGAGGTTTTGGCCA
ACCTTTCTTTTTGGATTCTTTCAAATAATTTTTTATTCCAACGTGGTCAACATGACCATGTGTAAATACGGCAGTATGTA
ATCTTTGTTGTGATACCTTTCTAACAGCATTGAATCTTTCCCTGACATCAAATAATGCACCGGGATCTACAATGATTAAT
CCCTCATTAGATTCTCTAATAATCGAATTTGAAAAACCACGATAAAACCAGGTGCGATTATTATTTTGATCATCAATTAA
TTCAAGCCCTCGTGGCATACCGAAGGGATGATAAGTAAAAGTATCTTTTTTTCCCGTCCACAGATCTTCTGCAAGTTCTA
GAACTTTTCCCATATTTTAAACACGAAAATATTTTTCTTTCAATAAAATTATTCTTGATTTAAATAAAATTTTTTTACTT
GAGTGAGAAATTTATAACTGATTATAAAGAAAATGTATAAAAAAAGAATATCATAATTTGTTTATAAAGAAAAAAAGAGG
AAAAGTAAAATGGATGTTGAAGAAATAAGAAGGCTATTAGGGAACGAGTTTGCTTTCATTTATAATGAAACCTATCCTGT
TATTCATGACTTAAATTTAGATAAGAATGCAAAAATCTTAGACATAGGGACGGGGATGGGCTTAATGGCAATAGCTCTGA
CTTTAAATAATTTTAGCATTATTACTGGAGAACCAGAGGATGATGAATCAAAATACGCAAAACAGGATTGGTTAGAATCT
GCTCAAAAAATAAAAGTGGATCATATGATAACATATACTCCATTTAATGCTGAAAAAATGCCATTTGAGGATTCTTCTTT
TGACGCGATATTTATATTAGGGGCGTTGCATCATATAGATGACAAAAAAACGGCTCTAAAGGAATGTGATCGGACTTTAA
AAATAAATGGAATTATTTGTATTTTTGAACCAAATCGCGAGATGTTAATTTTTATACGTGAAAAGCGGGATCCAGATCAT
CCAGACTCAGTTGATCCAAGGGGATATGCCCAAGAACTTCACTTGTCTGTAGAATTAATACAACGTCCTTTTTATGATAC
TTTCATTTTAAAAAAGATTTAAGAAATAAATAATGTAATTTATGTAAGAGTTCAAAAAATTGTACAATTATATTTAAAAG
AGAATTTATTAAAAGAATGGATGGTTTCACCTGGATTTTCTCTATAAGCAGGATATGATCGGATTATTGGTGAAACTCTT
ATATTATAGGAGGTAAATCAATTTATTATAGTAGCTGTGTCCTCCACCTTTGCTTTTTCTCCTACTTGTATTTCTTTTAC
TCTTTCCAAGAAGTAGGGATCGACGATCTTGGAGATCTGGTTAAAATCATAATGCTTAGCATCTATGGCTTTTAATCTGC
AAACGGATGAGCACTTTCCGCATCCCTTACAGAGCGCTGAATTAATAACGGCTTTTTTAATAGGTAAACTGACATCTTCG
TATTCTCTTTCAACATCAACAATATCAATGGCGTTGAATTCACAGACCTCGACACATCTTTCACAACC
>LokiG_000000000374
TGCAACTGAGATAAATGAAAATATCCTTCTCGCTTCTCTGTGTGTTCAGGTGTTTCTGCTTCGGGAAATTCACTGAAAAA
CATGCTTGCTATTTGTATTGCGTTAATCATTTTATTCTTTGCATATCCGGGATGAACACTTAAACCAACAAATCTAATTT
GGGCTAACCATGCATCATAGCACTCGAATTCTAATTCTCCCATAACACCACCGTCTACTGTATAACATATTTTGGATAAT
TTTTTTTTATCCACCATATCAATACCAATTCCAGTCTCCTCATCTGTAGTAAAACAAATTGTTATTGGACCATGTTTTAA
TTCGGGATATTTATCCCATGCATTGCAAGCTGCCATTATTTCAGCTATACCTGCTTTATCATCAGCACCTAATAAAGTAT
CACCCTCAGATGTGATAATGTCAAGTCCAATGTAGTCTTCTAAGCTAGGAGAATCTTCAAAAGTTAAAATTAAGTCTTGA
TCTTGAGCAAATTTTATGTTTTTACCATCGTAATTTCGATGAATCACTGGTTTGACATCCTTTCCACTCACTGCAGGAGA
AGTATCTAAGTGTGCCAGTAAACCAATAGGTTCAGTTTTTTCAAAACCTTCAGATGATGGTAAAAAAGCATAAACGAAAC
CGTAATCATCTTGAAAAATGTCTTTAAGATTAAGATCTTTTAGTTCCTCAACCAACAGTTTTCCTAATTCAAGTTGGTTT
TTTGTAGTAGGAACTGTTTCTTTACTCTCATCTGAGGTAGTCCAAATTTTCACATATCGTAGAAAACGTTCTACCGCGTC
ATTCAATAAAAAATCCTGAATCTCTTTTGTAACAGCCATATCATTGAAAGTTAATCCTAAATTTTAAATTTGAATAATTT
TTCATGAAAAAACTCTTGTTGTAAATCGAGATAACAAACCATATATATCCTTATCTTCCTTCAAATACCGGATCCCGTCT
CTCATAAAAAGATTTAATGCCTTCTTCATAATCATTCGTCATCGAATTTTCATTAAATAATTTGAATTCATTTTGTAATG
ATTTGAAAAGATTATTTTCTAAAGAATAATTTAGCATAGATTTATTGTATCCAAGGCATTTAGTTGGCATTCTTGCTATT
TTTTCTATGAATTCTCTAGACTTCCCATTGAAATCTTTAACCGAATAAATTCTATTCAATAAACCTATCTCTAGAGCTTC
CTTTGCATCTAAATGCCTTCCCGTAAAAATAATATCTGTCGCACGAGCAAAACCTATAAGTCTAGGAAGTAACCAACTTG
CTCCGCTAAATATACCTATCGCCCTTGAAGTTCGGTGATCCCCAATCTTTAAATCTTCTGCTCCCAATCGAAAATCACAA
GCAAGTGCCAATTCAAATCCTGCTCCTAAGCAATATCCATGTAAAAGAGCAATAAACGGCTTTTGGATTTCCCTGATCAT
GTGAATAACTTTATGATGCGGTATTTTGAATCCTTCTTCTAATGGTGAAAAGCACCCCATATTCCTCAGATCATCTCCGG
AGCAAAAACTTGTACCAGCTCCTTTAATAACAACTACTCTGACACTTTCATCGTCTCTAATAGATTCTAAAATGTCCACA
ATTTCCATTTGTAATGGATACTTTAAAGCATTAAGTCGATCTGGACGATTGAGGGTTATGAAACAAATGCCCCTTTCTAC
TTTAAAAATAATATATTTATAATCTCTTTCTGTAATGATAAATCACTTATTTGTATAAATGTGAAAACCAAGGTTATTTT
ATTATAATACAGCTAACTAATATTAATCTTTTAAATGAATATAATTATGTCTTAAAAAAGAAAATTGTTTTATGGATGAG
GAAATCTATAAATCATTAATTTTTTCATTCTTTTTCAATATAAGATTGAAATTAAAAGAAAAAAAAAAAATAATCACCAA
AATTCGAATTTTTCATCTAATTTGGGGATAAAAACTATTAAGTAAGGAACAACGAGATCTAACACACTAGTATAGAGATT
TATTATGGTTGTAAAGATTAAAACAGCCGACAAACCACTAATATTCCCGAGACCTATAACTCCAAGAGTCACATATTGTA
AACCACTCCAGATTGTAGCAAAAAAGAGTAAGTTTAAACCGATCATTGCTAATATTCTTACAGCGATACCCACTATACCA
CTTATTGCAAACATTTTCGGATCTTTCAACTTTTGGCTCTCTTTTAATTTGAAGATGTAGTAAGGGATAAGTATTAACGG
AATAGTAGCAAAAAATTTGAAAATCGGACCTACTCCAGTTGGATCAATAATTAATAACCCAAATGAACCTGTAACGCTAC
TAATTAATCCCCCTATAGGACCAAAAATCATAAAACATATAATCCATATCCAAGATGTTGGATCAAACATGGCAATACCC
CAATTTGGAATCCTTGTAGCATTAATAACTGGAGATATCACAATTGCTAGAACTACTGATAATGCTCCAAATATAGCCCC
TCCCGCGATTTGAATCTTTAAAATTGTATTTTTAGTTCTTGAAGTTTTAACTTCCCCTGGTTTTACTTCGGACAAACTTA
CCTATCACCAAAATTTTTATTTAATATTTTGAACTAGAAGACTATTCATGAATTTTCTCCAGAAAGGATAAGATTCATTG
CTTTTTTAATTAGTACATCTTGAAAAATGATAATTCTAATATATATTTAAAATTTTCGGGTAAAAGGAATCTTAAAAATT
ATTGATTAATTTTTGTTTCTTCTTTAATATGTTAAAGATTTTTTTGAAGTTTCATATCCTAATATAGATTCAGCTTAAAT
CGTTAATAATCTTAATTATTATATCTGAATTTACGAGAATTTTGAAGATCGGATCTACCCATTTTTGGATACATCCTTTT
AATGCCCCAATTAATCTATTTTATCAAGATTTACATCTACTTTAACAATTTTTTTTGTTTAGCATCTAAATCTAGCCAAT
CACTTAAGTTTTTGAGCTGTTTTCGTGAAGATCCACTCAAAAGTTTTAGAAAAGGAAGAAAATTTTGAATGAAATCAATC
TGAGAAATCTCGTATTTTTTATTTATTTTCTCAACCAACTCTTTTTGAGCCTGTGTTAAAGAAAATCTCCCACCTACATT
ATATCTAGGAAACACAACTCTTCGATAACCTTTCGATTCATGCGTTTCGTTTCTAGACAAAGCAACACCCCCTGCGAAAA
GATCAAAAAAATAAGGTAATAGACCCCAGTATTGATTAATCCGAATTCTGCCAAAAATTTCGTCCGCTAATGAAAGGTTT
TCAAAGGCATCTACAAGTTCTTTATTAGTTTTTATGAAAGTTGGGAGATTTTCATTTACCCATTTATACAAAAAATTATA
GCCTACATCTGATTTGTCAGTTAAATTTCGAGCTTCTCTTAAAGA
>LokiG_000000000376
GAATTGATAATTAATCAGAGTCCAGCTGTGGTCTTTCTTGTACGAGATGAAGAAGGCTGGCCTGTAGAATATATTACAGA
AAATATTTCACAATTTGGGTACGAACCTAGTGATTTTTACTCCCATATGTTAAAATTTGCGGACATCATTCATCCAGATG
ATCTTGGGAATGTAATTACAGATGCTTACTTAAAAGGCCAAAGTTCTGCTACAGAATTTGTCCAAGAGTATAGGATTGTT
TCTAAACTAGGAGAATATAGATGGATTAACGTTAGAACGTGGATAAAAAGGAATAGAGAAAATAGTATTACGCACTTTCA
AGGAATCATTTTGGACATTACTGAACGTAGACAGACAGAAGAAAAATTGAAGGAATCAGATGAAAAATTCAGAACGATTA
CTGAACAATCATTATTGGGTGTAATAATTATCCAAAAGGGAAAAGTGGAGTATGTTAATAAGGCTCTAGCTGAAATGGCT
GAATTCGAACCCAATGAAGTAAAAAATTGGCCAATAAATGAATTTATGAAGAGTATATATCCAGAAGATTTACCATTGGT
AATGGAAAACATGCAAGTAAAACTCGAAGAGAATAGAGAAGCAATTACTAGATATACTTTCAGAATACTAACCAAATCCA
AGAAAATTAAATGGCTAGAAATAATTTCAAAGACGATTAGTTATCAAGGGGATTTGGCTATACTATCAACATTAATAGAT
ATCACAGAAAAGAAGGAAGCCGAAATAAAGTTAAGAGAGTCGGAAGAGAATTTAAAAAAATTAAATGAAGCATTAGAACA
AAAAGTATTAGATAGAACTGAGGATCTAAAAAAATCTGAAGAAAAATGGCGATCAATGGCAAAAAATTCTCCAGATTTTT
TGCTTACACTAGATAGGGACGAACGAATCATAGACATAAATAAAATCGAACTTTTAAGCTTAAAAATGAAGGATGTTATC
GATAAACCTGTATATGACTTTATTCCTGAAAAATATCATGAATCAGTTAAATATTGTTTTAAACGAATTTTTAAGTCGGG
TCAAAATGATCGCTATTATTCAGATTTTGTTTATGATGATGCAACTATTCATTATTTCGAGAATCGCGTTGGACCTATCT
TAAAGGAAGGAACTGTTGTTGGTTTTTCTGTAAGTAGCACAGATATCACCGAGCGCAAGAAAGCAGAAGAAGAGTTGAAG
AAATTCAAAAGTATATCTGATAATGCGAATTATGGGATTGGAATCAGTGATAACGAAAGAAAACTTGTATATGCCAATAA
TTATTTTGCTTCAATACATGGATACAAAACAGATGAACTCATGGGAAAGGATCTTTCCATATTTCATAATGATAAGCAAA
TTGAGAGGGTTATGAAACTCAAGCAGAAATTACTAGAGGAGGGGAGCTACAATGCTGAAGAAGTGGGGCACACTCGTAAA
AATGGCACTATATTTCCTATGCTAATGAATGGGATAATTATTAATGATGATAAAGGTAAACCCCTATTTATGGCGACTAC
TGCTATTGATATAACTGAAATCAAAGAAGCAGAAAAAAAACTTAAGAATTCAGAAGAAAAATATAGGTCGTTATTTGATC
ACGCACCTGATTCGATTATACTCATTGATACAAAAACAGGCGATATTGCAGATTTTAATGACCGAATGAATGAAACTCTT
GGTTACACACGTGAGGAATTTAAAAATTTAAAAATACCCGATTTTGATCTGATGGAAAACTCAGAACAATATCAACTCCA
CATCGAGGAGGTTATTAGAGAGGGCACAGTTATTTTTGAAACAAAATATTTAACCAAAAATGGTGAAATTAGAGATATTT
TAGTAAATGCCAACTTATTAAAAATTAGTGGTAAAGATTACATTCAATCGATATTACGTGATATTACTGATCGAAAGAAG
ATAGAAAGAAAATTAAGAGAATCTGAACAAAAATATAGACTGATTACAACAAATTCTCAAGATATAGTCTATACATTAGA
TATGAATTTAAATAATACCTACATTAGTCCATCAGTCTATAATGTATTAGGATATGACGTAGATGAAGCGATATTAATGA
ATCCAAGAGATAATACCCAAAGAGACGATTTGGAGAAGATTTCCCGAATTTATAAAGAAGAATTTAAATTAGAACAAAAA
AAGGGTTTAGAGAAAGACTTAAATAGAAAAAAAATGTATGTTATAAGAGAAAAGCACAAGGATGGAAGAATATTAACAAT
GGAACATACTATTTCTTGGCTACGTGATGAGGATGGGAGCGCAGTTGGGATTCTAGGAGTTGCTAGAGATGTTACAGAAA
AAAAAATGACAGAAATATTACTAAAAGAATCAGAAGAAAAATTTAGAAATATTACTGATCAATCTCTCATGGGTATATGT
ATCTTACAAGATGATGTTGTAAAATATGCTAATCAACGAATGGCGGATATCAATGGATATAGTTTAGAAGAGATTATGAA
TTGGCAACCAAAAGAGTTCAATAAAATAATATCTTCTGAATCATTAGATTTTGCGTCAGAACAAGCTAAAAAAAAACAGT
TAGGTTTGCCAGGCGTAATTACACAGTATCAATTGCAGATAATTAAAAAATCGGGTGAAAAAATCTGGATTGAAAATTTT
TCTAAAACAATTAATTTCAATGGAAGACCTGCTGATTTAGTGACATGTTTTGATATTACCGATAAAAAGAAAGCAGAACA
AAAATTAAAAGAAAGCGAAGCAAAACTCAGCACTGCAATTGAAAGTTTACCATTTCCATTTTTTATGATTGATGAAAGTG
GAAGATATATAATGCAAAATACTAATGCTAAAAAAACTTGGGGGAACCTCATTGGAAAAACCCCTAAAGACATCGCAAAA
GATGGAGAAACCTTATCATTATGGTTAAGTAACAATTTACGTGTTTTTTCTGGTGAAACTATCGCTAATGAAGCAGAATA
TGACATAAATGGAGAATCACGATATTTTTATGATATTGTTGCCCCAGTTTATGTTGATGATGAAATACAAAACATTATAG
GAGTTAATATTGATATTACTGAGCGCAAGAAAGCAGAACAAAAATTAAAAGAATCCGAAGAAATTTTGAGAGCAACTCTC
GAATCAACGGCAGACGGCATTCTTGCAGTTGATGATAGGGGTCGAGTAACACACACTAATTCTAAGTTTGCCGATATGTG
GCATATTTCACAAGAGTTAATTGAGGAAAGGGATGATAAAAAGTTATTAGATTATGTACTAGATCAATTAAAGGACCCAG
AAGTTTTTATTTCAAATGTAGAACAACTCTATAAATCTACAAAGGAAGATTTTGATACTCTTTATTTTAAAGATGGAAGA
ATTTTTGAACGGTTTTCTAGCCCATTAATTCGAGAAGGTGAAATTAATGGACGAGTATGGAGTTTTAGAGATATTACCAA
ACAACAGAAATTAGATCAAGAATTAAAAGAATCCGAAGAAAAATATCGTCAATTAATAGATAATGTTTCAGATGTAATAC
TAGAGATGAAAGTAGATGGAAATATAACTTATATTAGCCCTAAAGTTTACGACATGTTAGGCTATAAACCAGAAGAAATA
TTCAAATTAAGTGGATTCAAGCTCATTCACCCTGAAGACTTACCAAATATAGTTGAAATGATAAAAAAAGATATAAATCT
AGTATCGGAAATTGCACAAAAAACATTAAAATTCCGGATACAACATAAAAATGGGCATTATGTTTCAGTTTCTGCTAATG
GTACCATGATAAAAGTTAATGAAAACACTAAATTTGTTGCTGTATTAAGAGATATCACCGCTTCACAAATTGCAGAACAA
AAATTAAAAGAATCTGAAATAAAATATAAAGCAGCGTATAACAAAGCTGAGTTTTATAAAGATATATTTACACACGACAT
TAATAACATTCTCTCTAATATAAAAACGTCAATTGAGCTTAGCGCGATGTATTTAAAAGATCCTAACCGAATGACTGATG
TGGAAGAGCTTTATAGAGTCATTCGAGGACAATTTACAAAAGGTGCGAGTCTTGTTTCAAACATCCGAAAACTGTCACAA
ATTGATGAATCTATTTCATTGGTGAAATCGGTTGAGATTAACGATATCCTGAAAAAAGAAATAGATTTCATTCTTAATAG
TTATCAAACTCGAGATGTTAAGATACGGACACATATTTTTGAAGAAGGAGTTTTAGTTAATGCAAATGATCTTTTGATAG
ATTTATTTAATAATCT
>LokiG_000000000077
GGCATTGATTCAGCAGGGTTTGTACCCCAAATCACAAGTAAATCTGGATATTTTCTCTGCCAAAATTCTCCGTGTAAATA
CATATAAGGAAATTGGTGCCCAAAAATTATTCTACTCCCACAAGGTAGCCCTGCATCTCCGTATCCCCATGCACTCACGC
GTGTACTTTGAGTTAAACTAGCTAATCTGAGATAGGCTCCAAATTTAGTAGTACCTGCCCCAGGTCCTCCTAAAACCCAT
CCTATCGATTTCCATCCATATTTTTCTGAAATTTCTTTAAATTGTGATACAATTATATTATAAGCCTCATCCCATGATAT
TCGTTCAAATTTTCCCTCACCTCTCTCACCAACTCGCTTCATTGGATATTTAATACGATCAGGGTGATAGGTTATATCTA
AGCTAGTTAATCCACGTAAACATATTCTTTTATCTTTTTCATCGGGAAAATCAGCGGGTTCCAGTTTTACTATACGATCA
CCTTTTACGTGTGCTAATATTCCACAGGCATCAATTCCACAATGAGCCGGGCATGCGGTCCTAATTAATTTTACTTCTTC
ACTTTTTGCCATATTACATCATTATAACAGTAATTTACAACAGAAATTTTTAAATATTAGGTATGATAATGAAAAAATGG
TATTAATTATTAGTAAACTTTAATAAAATTATCGCTGAAATATCTAAAATAAATAAAAAAGATAAATAACAAATTATGAT
ACCACAAGAAGTAGAACATCTGTTTCAACCTATAACAATAGGAGATGTTGAAATCCCCAACAGGATAATGATGGCTCCTA
TGAATACGAGATACGGATATGATGGATATGTTACAGATCAATTAGTAGATTATTACATAGAGCGGGCTAAGGGAGGTGCT
GGCTTTATTTGTGTAGAAATGGGGATCGTAGATTACCCTGTTGGTAGTACTGCAGGTAAAGGGATGATCGCCACTGATGA
TGACAAGTACATCCCAGGGTTACAAAGATTAGCAAGGGAGATTAATAATGCAGGATCTGTTCCCATGATAGAGCTCTCAC
ATGGTGGACGATATTGTCACTCAGGGTTAACCGGTATGCAACCAGTAGCACCATCACCTCTTCCAGGTTTTAGAGGTAGA
GGAGAAATGCCTAGAGCGTTAACGACAGAGGAAGTTGAAGAGTTAGTTGAAAGATTTGGTGAATCTGCAAGAAGAAGTGC
TGAAGCGGGTTACAAGGGAGTATTGTTGATGGGATCAACAGGATATTTAATAAGTCAATTTGGCTCGCCTCTTACAAATA
AAAGAACAGATCGATTTGGGGGGAAGACTCCTGCGGAGCGTGCAACGTTTGTTGTTGAGATAATTAAAAACATAAGAAAA
AAACTTGGCAATCAATTTCCCATTATCTATAAAATCAGTGCTGAAGAATATATTGCTGATGGTACGACTCTGGAGGATTC
TCAAATAATGGCTAAAAGGGCAGAACAAGCAGGTGTTTCTGTAATTCATACATGGGCAGGATGGCATGAATCACCAAAAC
CAATGTTGCCAATATGCGTTCCAAGAGGTGCCTTTGTCTATTTAGCAGAAGCAATGAGAAAGACTATAAAGGTTCCAATA
ATGACAGGGGGGAGAATCACTGATCCCCGATTAGCAAGTGAGATTATAAGAGAGGGAAGGGCAGATTTAGTTCATATGGG
ACGTCAATTTTTAGCGGATCCCTATTTTCCAAAAAAAGCAATGAAAGGTGAATTTGATGATATTAGACTGTGTATGGCAT
GCTGCCGCTGCTTTGATGCAATTGTTAAGGGTAGACCTGTGGAATGTTCCGTAAATGCGGCTTTAGGGAAAGAAAGTGAA
CCACTACAGAAAGCAGACAAATCAAAAGAAATTCTTATTATTGGCGGAGGGCCAGCTGGAATGGAAGCAGCAAGAGTTGC
AGCCATTAGAGGTCACAAGGTATCTCTATGGGAAAAAAATGATTATTTGGGAGGAAATTTAAAAGTAGCGTCATTAGCGC
CGCATAAAGAGGAAACAAAGACAATTATAGATTACTTAACCTACCAAATGAAAAAACTGAAAATTAATATTAAGCTAAAT
AAAAATGCGACAATTGATTCTTTACTAAATGAAAATTTTGATGAAATTGTTATAGCGTCAGGTGCAAAACCTATTACACC
TGATTTACCTGGTGTAGATGGAGAGAATGTAGTTCTCGCTGTTGATGTTTTAAAGGGTATAGAAGCTACTGGGGATAAAG
TTTTGATTGTGGGAGGGGGTATGATTGGTTGTTAAACAGCAGAATTCTTAGCATCACAGGGAAAGGATGTCTCAATTATT
GAAATGTTGCCTAAGATCGCTCGAGATATTGGTCCTACTACCAGGTGGTCAGTTACAATGCGAATAAATCGTTGGGGGAT
TAAGCAACACACTTCTGCCAAAGTTATTAGAATCACAAATGATGGTGTAGAGATCGAAAGAGAAGGAGACCTGGAGTTAA
TCGAAGCAAATACGGTTGTGATTGCTGCAGGTATGGAACCGAATAGTGAATTGGTTAATCAGTTGAAAGGGAAACTCTCC
AATTTACATGTAATAGGAGATAGTTCACAAACTAGAAGGATGTTAGACGCTATTCATGAAGGATATGCCCTAGGTCAAAA
ATTCTAGTTAGATCAAATTTTTATTCTATTATTTTTTGATAGTAATCTTTCTAATTCTGTTCTTTGGACACGAACATTTA
GCAAAACATATATTTGGTCAATAACTTAAAACTGTCGAAAATAATTTAAATGATCGATTATTACTCTATAAATTTACGGT
AGTAAACAATACTGAGAGCTCATGACAACTGCGAGAGGTAAAATAACAACTAAGAAATCTGGGAATGGGGGGTATAAAAG
TGCTTGGATCTACATTCCAAGCAAGATTTATAAAGATAAATTATTTCCATTCCAGGATAATGAAGAAATAGTAATTGAAA
TAGAAGATGGATCTTTGGTAATAAGCAAAAATGATGATCTCTCTAAAATTCTAAGAGAATTTGGATCCGATAATGCGACA
CTTCCAAAATTATTAGAAATTAAGGCTGTAGAAAATAAATATCAGCCGTTTCTTTACTTTAAGGATGAAATTTATTCATA
TCAAGAGATAAATAACAATTCTAATAGATTAGCTCATGGGATTTTAACTTTAACTGAGAAATTGGATCTGAATAAACCAA
AAATTTCATTATTAATGAACAATTGCCCAAAATTCATTTTTACATGGTTTGGAATAGTTAAAGCAGGGTGTGTCATTGTA
CCTATTAATAAATCACTGAAAACCGATAGTGTGCAACATATATTAAATAACAGTGATACTGAAATTTTAATTTTAGATTA
TGAATTTTTTAAAATTTTTGAAAAAATCAGAGTTAACCTACCAAAAATCAAGAAAGTTGTAATACGAAATGCTCCCCTTG
GTTTCACTTTTAATGACATATTTATTGATTTTCAATCAATTGAGACTTCAAATATAGGTAATCCTAAGATTAACCTATTT
CATGATGATCCAATTGAAATCTTGTATTCAGCAGGAGTTACCGGGAAGCCTAAAGGAGTAATTTATAGAAATATTGTTTT
AGCGGGAATAGCGATAGGATATGAATTAAACAAGCTAGGGTTAGATAAAGTTGAAAAAATTTATTGCCCCTTACCTTTAA
CTCATGGCGCTACACATATATTTGCTATAATACCATCTCTTTTTTATAACAAATCGATTTTAATTACTGAAGAATTTAAT
GTCTCATCTTTTTGGGAGGATATAACGAAGCATGAACCTTCTTGTTTTTGTTATTTTGGGCGTTATCTTACAAAATTGTT
ATATCATAAAGCTACAATAAGAGATCGAGCTCATTCAATTAAGTTTGCCTATGGGTTTGGTGTGTTAACTGATTTATGGA
AAGCATTTGAAAAAAGATTTGGGATTCTTCTTTACGAGTGCTGGTCTCACAATGAAGGAATTGGTATAACCATAAATAAT
TTAGGATCTAAGGGAGGTAAAATAGGATCAATTGGAAAAGCTTTGGATTTTCTTGACTTAAAGATAGGGGATTCTGAAGG
AAGAGAATTACCTCCAGGTCCTAACAATATTGGTCAAATTATTGTGAGGAGAAAATCCGGTGTTAAATTTGAATATTATA
AACCCCCAGAAAAGGAAGATGTAATTATAGGGGAAAATAATTGGGTTTTTACCGACGATTTTGGTTACATAGATAATGAT
GGACATGTTTATTTTAAGGGCAAAAGTATAGAAATTATAAGAATGAGAAACGATACAATCTTTTCAGGAGATATTGAACG
AGTAGCAAATTCTCACCCAAATATTATAGAATCAGCAATTATTCCTCTAAAAAGTGATCATGATATTAATGTTGATTTAA
AAATTGTTGCGGTGAAAGTGACGGATAGTTCATTAACTCCCGTAGAATTTAGTGAATTTCTTTATCGAAATTTAGCCTAT
TTTCATGTTCCACGATATATTGAATTGAGAGAAGAATTGTTAAAAAGCTCAAGTACAGAACTACAAAAGAGAATCTTATT
ACAAGAGTGGTATAATCAAGATTCAAGAAGTGCTACTTGGGATTCTCAATTATCTGATTTTTTAAAATAGAGAAATCAAC
TACATTACTAACGTAAAAGTTAGTCAATTAATTTACACAAATCAAAAGGATTTAAATTTCTAAAATAATTTTACACTTTA
AATTAGAGTCAAATAAATACTAAAATAGGAGTTGCTACATTATGGAAATTGAAGGTCAGACGGAAATTAACACTCAAGGA
GAAAAGGGTCATATTAAGATCGACTGGGGGAGACAAGGAGGGGTGATTGCTGGATATATAGTAGTTCTTCTCGGTTATTA
TGGTATTATCGCAAATTTAGTAATGTTTAATCAATGGGGTAAATGGCTTTCATTTCTGGAACTACCACTATTTTCTAATT
ATGGGAAAATTCCATCTGGTACAATACATTTCTTTCCTGGAAGAGATATTTTTTTCTGGTCATATAATACGTATATCGCA
ACTTTTTTCTTACCTGCATTAATTTTATTCTTAATTTGCTTTCTAATGACTTATAAAGAAGATATTCCTCACTACGGAAT
TAAAGCTTCATTATGGTTAGCACCTCTCATTATTATCGAGGGATTTATACTCCACAGCATAATGTTTGGTTTCTCTTCAG
AACCATTTTACCTGAAATTCATGCGTATTGAAGGATACATAGATATAATAACCATATTTGGATTAGCCCTTTCTGGTGCC
ATTAGCGGCATGAAAGTAAAACAATATAGGGAAAAAAGAAAAAATTTTTAATAAATTTTTTATCTAATTTTGTTTTAAGA
TACAATTTAAACTGATACATTATGGAATTCTTATAAATACCTAAATTAATTATTCGACATTCTTCCAGAGATGTGATCAG
TAATTAAAAAATGACACAAAATCAGTAATTAAGTAACAATAACCTATTTACTGCCCACAAATTGCCACCAATAAAAAATT
TCACTAAATTCTTCATTTTTTCAAAGCTTTTTATCAGATCTTTTTTGACAGCTGATGTATTGTCGTCAGTACTAAAAGTG
ACATCTCTGAAGTGAGTTGTAACTAACGATGGAGGACTTTATAGGTTATTATATGACCTAAATCGTATTTTGCTTTAAGA
TTGCTTTTGAAAGTATTGTATCTACCCAAAATCTATCAAAAAAGATAAAGCACTGATATAAATGAAAAAATCCAAAAATG
AAACAAATCGTGAAGAAGCACGCGAATTACATTATAACAAGGGTCTTATGATTGAAAAACTTGCATCTCGTTATTGTAAA
TCTACCAGAACAATATATAGATGGCTAAACAATAATTATCAAGAGAAAACACCTGATCAACAGAAAATTAAAAAGAAATA
CAAATGGACTCGGAAATATCCTCCTGAAGTTTTTACGCAGATTATTGAGCTAAAAAAAGAATTACCACAGAGAAGTGCCC
CAATAGTATGGAAATTACTCCAAAAAGAGTTTCCTAATAATAAACCCTCCTTATCAACCATTCCCAAGTACATCAGAGAC
AAACGCCATACTTATAAGAATAATAATCGAAGACAAGGATATATAAAATTTGAAAGATCAAAACCTAATGATCTCTGGCA
AATTGATATCGCAGGAGTTCAAACTGTTGGGCACTTGGAAAAACTCTATCTAATTGCCTTACTCGATGATTTTTCAAGAT
TTATCGTGGTTGTAGAATACTTCAAAAACCAGAAAGGCATCTCGATTAAAAGTGAAAAACAATCCTAACACCAAGTTGGC
CAATTTCAATCAAATGTTTAAAAATTGGGTGAATTTGTACAATACTGAAAAACCTCACCGTAGCCTACCAGGAAATAGTT
CCCCTGTGAAACGATTTCTTGAAACGGAGGGATGCATCTTTCGTCCCTTGAAGGTAAAAGTGAATTGGGACCGTTAGCTT
CATGAAGTGGAGCAAAGAAAAGTCAATAAATAGAATGAGATCCATTATAAATCACAGAAATTTCATGTTCCACCAGGGTA
TTCGGAGACAAAAATCGAAGTGATTGAATATGAAGACAAAATAGAAATAGACTATAGGGAACGTTTGCTTATCACCCATC
CTTACAATGTACCGATATTATTGAAGCGAAAAAAGCGGAAGATCACCAGCAATGGTAATGTCATGTATCAGGGAAAACAT
TTTTCCATCGATTACAAGTTGGCAGGTAAGACCGTGGAGGTTCAAGAAATAAACGAAAACAGGAACTTCTTGGTCTATCT
GAACGGCGTGCTTTTAAAGACATTAAATCTTTAAGATTTACTGACTAAATATTATTACTACAAAACAACTAACAAATAAA
AAGAAAAAAAAAAAAATTGTATTTTTAAAATTTCAATATGTTATCTTAACTTCTTCTTTCTCATGATTAAGTAAGCAACA
CCAAGAATCGAAGCTACTGAAACGGTTATAGTCATGAATAGTGAAAAGCCGGGTATAAGTGGGGCGGTTGATACTGGTCC
TCTATAGTTTATGAGAGAGTAAGAATACATTCCTCCTGGGTCTCCCCACAGGGAGACAAGTTTCCCAGATCTTGGATGAA
CATACAAAGAAATATTCCAAGTATCCCAAATAGCATTCCCTCCAATACTTTGGTAAGCATAGAGGAAGGGATAATTCTCA
TTCTGTTGTTTATTCTGTATCTTGCTAATCCAGACTACTTTCTGATCTGGTGAGGACATAAACATACGATCTATCCATCC
GTCAATCTCAGCATCATATGTGAACCCGAAATTCCACGTTGGCCACCAACTTGCGATACCAGCGAGACCCCAGCCAGGAG
CTTGGTTTCGCCACCTACCTAAATCGGGATCACGGAGCATAAAGTCAATCCATGCTTCTGGGGTTCCATCTGGCATCCAA
AAATCCATAGGCCATGCACCAGCTGACCAGATTGAATGTGTTCCGTCGAAAGTGCTCTCCCAATATATCTGTACAACATC
CCAGATTCGTTCTGGAACTCTATTATTTGTTCCAATTGGATCTGTTATACCAACTCCAAGCGAATATAGAGCTGCTTGAA
ATTCATCCTTTAACGGTTCATGCCATGAATCCCAATAATAATCAACTGTCCACACTGGATCAGATCCTTCTGCAACTGCT
CGCCACTCCGAATCCGTACTATTTTCATCTAGGAATCTTTCTGCGGTCCTCTTACTAAAGTTATAGAGATCCGGATCGGG
TGTATACCCTTGCCATATATTACGCGAGTTAAAAACTTCTCCTGAAGTATCACTCTCAGTAGTAAGCAGCAGTTCTCGGG
CATAAGTTATGTTAAAGTTTGGTTGTGAGACGCTTGCATTAAAATATATACTATTTACACCGACAACACCTCCAGATCTA
ACGGCTTTTCCTTCTAGACCAACGTCAATCATATGATCATAGTCAAATGCGTAATTGATTGCTTTCCGAAGAACCCGAGG
AATTCCATTTATATCCCCAGTATCGATATAATTGTACCCTGCTTCTGCCCCTGGCCACGCCCACCATGTTTCATTGATAG
AATTCAATGTAATCTGTGTGAGATAGTTTGAGGGAGGAGCTTCATAATAGTTAATATTAGGATCGTCTTTTATGGCTTGG
GTATCCATAGGCATATTTGAAGAATCACCAACCGCATCTAGAGCATGGCTAATCAATGCATTATTTTGAGCTAATGCTCC
CGCTGGGCTTGTAGGGAAATTAATAATATTCACTCTTTCGATGTCGTATAAACCTTCAGCTTCGAGGGCAGTTCTATTCC
AATAATCATTGAATTTTAGCATATAACCTCCATCCTCATCAGAAAACTCATATGTATAAGGACCGGTGCCAATCATATGA
TCGACAATTGTAGGATTTTTGTCATCCTTAACGCCGTTTTGGTACCCATAAATACCTTGTCCAGTATAATTTTGAGAATA
GGCGGTATAGGAAAGCGAGTCAAAAAAAGCACCTCCTTCCCCTGCATACGAATTCCAACTGTTGTAATGTAACTTTATCG
TCCCTCCTGATTCCTGATCATTAAGTATTTCAACGTATCTCATCAATGGATACCTATCATATGGAGCAAAGTGTATAGGG
TCCCCAGTAGTAAGCGAATAACCCCCCCAAGGGGCAGGGTTTCTAACCCATCCATCTACATCATTAACTCCCGGGTATTT
AGTTCCATTCCCAATATAATACCCCACATAATCACTATTAGGAGGAGTACTCCATCCAGGTGCCCCAAGGGCAGGTTTAT
CAAAGTCTGAAAGATTCCAACTTGGGGTCCAAGTATTTTCTGTTTTTACAACTTCGGGATAGTAATAATCAAAATTTCTC
ATATCACCATTACCAGTCTGATTACCCACTATGAGATACATTCGATCGATGTTCCACTTTAATACTGTTGCATTCCAATT
TGACCCATCGTGGAACTTTACTCCCTGTCTGAGGGTCCATGTTGATGTCATAACCCCACCTGTATTATTCCATCCTAAAC
TATTATTCTCCGATGGCCAATATTCAATACTAAAATCAGTAGCAAGAACTGGGAACCATTCGTCCTCGATAGGCTTAGTT
ATACCGCCATTAAAATCATATCTTCCGGCAGCAGGAGTTTCAACAGTTATAGGGTAAAAAAAGAGAGTTTGTAGCGACCA
TCCAGGTGTTATAGTAGGGTCCCAATCACCCACAGGGGCGGCAACGCCTACCCTATATGGTGGTACTCCTGCCGCCGCTT
GAACAACAGGAACAGCAGGAAGAACTGGGAGTAAAATCGAAGTAATAACGAACAAGAAGATTAAAACTGTCAAGTTTTTT
TTCATGTTTTTTTTCATGTTTTTTTCTCCTTTATTAAATTTTTAGCTTTCATTTTTTTTTTAGATGTCTTTACTAAATAA
AAAATACTTAGTAAATTTAATATAAGGTAACGACATTTTACTATTTAAACTTTTTAAAAATCATATAGTACGAACGTAAT
TTTCGAGCACAAAATAACAATTCTTAAATATAGTCAATTTTTTTCACATCTATCATTCAGCATGAAAAAAGAGAATGGTA
GTACTGATCTATATATATTTAATGCGTTCATGTGTTGGAATTAAAAAGATTTTATTTATTACCAAAATTAATAAAAATTA
AATTAATAATTTCTTGAAGTTTAAGAAAAATAAAAAAGTAGAAAGGTCAGAAAAATGACACGTCAAGCCCAGAACATGTT
AAAATATGTTCTAAAACGAATATTCCTCATGGTTCCCATCCTAATAGCAGTTTTAATATTCACATGGATATTATCTCATA
TGATGTCTGTCAATCCTTATTTAAATAAAATAGGATCTGTATATGACCGAGAAACTATTAGAAGGTTACTAACACAATAT
GGTTATTATGATCCTTGGTATGTGCAGCTTGGCATATATATTAGGGATTTCTTCACTGGAGATTGGGGAGAGTCCTTCGT
CCTTATAGAAGGAAAACCAGTTCTGCAAATCATTGAAAAAATTTTTCCTAAAACTATTGAGTTAATGATAATTTCGATTG
TTATTGTACCGATTATATCAATAAAGCTTGGAGTTGTCTCTGCAACAAATAAGAATAAACCAAAAGACACTCTCATTCGA
GGATTGGCGATTTTTGGAGCAGGATTCCCTATTTTCTATATTGCCACTTTGGTACAATTATTTGTTGGGGTTTCCTTGGT
GCAATTTACGAATAGAGCAATTAGCATTGAGATCCTATTCGCAAATGATCCATCATTATTAAATCCAGTTCCTTCTGGTG
GAGTCGGTACAGGTTTTAGAATTATTGATAGTGTTTTATATAATGATCCCCTTTTCTTATTCGACACCCTTATTCATTTA
GCCCTTCCAGTATTTTGCATGATTTTTGTGTCTTTATCTGGAATCGTGAGACAGACTAGATCGAGTATGCTAGATGTTTT
AGATCAGGATTATGTTAGAACTGCGCGTGCCAAGGGAGTTCGGGAAAAAAAAGTGATCAATAAACATGCCCTTCGTAATG
CTATTCTCCCTACGAGTCATATGATTATTGGAGGTACTGCAGGAGCATTACTAGGATCTCTTTTCATAGAAATGATATTT
AACTATACTGGTTTTGGGTATTACATGCTTATGGCGATATATGGCGGTGATTATATGCTAATAAATGGACTTCTTGTATT
TTCAGCTATAATCGTGATTTCTGGGACTCTTATCGCAGACGTCGCCTATACTATTATCGATCCAAGAATTATATATTAAA
TTAAAAAAACGTGATTATATTGACACAAGTCTCTATTGAAAGTTCAAAGAAATATGAAGGTAAATCAATCGAAAAAAAAA
GCAGGCTTAGATTTTTAAAATTCTATTTAATTCCTGGTTGGCGGGATCCAGAATTTAGTGCACAAGAGTATGAGATTGGA
AAAATAAAATCAAAAAGGAGATTATTTAGACGCCTACTAACTCCTTTAACAATTGCAGGATTAACAATGATAATGTTTAT
TGCTGTACTGGGTGTGTTTAGCACTTGGCTTACTCCATATCCCCTTGATTGTATTACACGAACAATATGTGTATGGCCCG
ATCCCCTCGTCGGGACAGAAGGACTACCATATGCTGCTCCTTCTGGGCTTCATCCATTAGGTACGACAAAAGCATCATAT
GATCTTCTTGCAAGAATGATATGGGGGGCAAGAACAGCACTTACGGCAGCAATACTCCCTGTTATTGTTGGGACTCTGGG
AGGTCTTGTAGTAGGGACGATCTCAGCATACTTTGGTGGAAAAATCGATTCAATTATTATGCGTTTTAGTGATTTTTGGT
TTGCATTACCGACATTTATTCTAATTATAATTTTATCCCCGATGGTGGGAAAAGATTTATATAATATACTCTTACTCTAC
GGTATTTTTAGTATACCTGCTTCTGCGAGGTGGGTAAGAGCTTTAGTTTTACAAGTAAGACAAAATATCTATGTCAAGGC
AGCCATAACTAGTGGAGCGGAGAAATTTAAAGTTATGTTCAAACATATTTTACCTAACGCAATTTCTCCTATAATAATAG
GTTTCTTTGGGTCGATGGGGGGCGCTATTTTAGGTTTTGCAGGTATCGCTTTTTTAGGATTGGGAGATGAAAGATTTGCT
GATTGGGGTACAGATATATCATATGGTTTGGGCCATCTTGGTGCTTATTGGACAATTATTTGGCCAGGATTGTTAATTTC
TATAGCAGCTATTGGATTTATGTTAATTGGGGATGGATTGAGGGATGCATTAGACCCTCGATTACATATATAACTAAGAG
GAGTTTAAAATTATCGGTCAAATTTACTTCCCAAATTATGGATATGCGCTTATCGAAGCTTTAATCGCCTTTCTTTTTTT
AGCTTTAATTTTTCAAACTGTATTTAAGATGTTTTTCAAAGATGAAGAACTATTAATAAGGATTTATAAAAAAGGTTCAA
TAGTGACCTGTTTAATTATTTTTGGCATTATATATGCCATTAGAGCTCTTTTTGAAACATTAGGTATATTTAGTGAGATA
TTTAGAATTCTGAATAATGATCAATTATTCATAGCTTTAATGGTAACAATTTATTACTTTCTTTACAAAACGATTGTAAG
AAAATTTGGGATTGCAGAATCCATAGAAGAAATTCATTCTCAAAATTTTGATAAGTTTCTTAAATTTTTCATAATAATAT
CAGGGATTATTGCAATACTTTTTCTCTCGATATCATTTCTACATATTCCAATGGAGAATCCAGATATTTTTAATTTAAGC
TTATTCTGGACTCTTGCTTGGGTATTCATCTGTGTATTTATTACTTCTATAGTTAATAGAGTCTTTTCGTCTGAGAAGAG
GTTGACTAAAGAAATAATTAGAAACTCAATGATTGTGGGTGGATTGAGTGCATTTGGTTTGTGGTCTATCCAACTTCTAG
TGTTTGAATTATATTTGAATAGATGGCTTGGATTTGAAATAATAAAGCAAGATATGCGTGTTTTAATTATTTCCGTTTCT
ATTTTATACACAATTTTCTTTCTTCAATCATTAAAAACTAGATTCTTACCAGAAATTAAAGAGAAGAGTTCACAAAAAAT
CCAAAAGCTATTAGATATGGAATTAAATAAACAGAGTAATTTGAATCAAAATACTGATACACAACTCGTATTAGATAACC
AATCCTACATTGATGACGAATATAAAGAAATTCACTTCCCTGAAGGGATTTCATTTAAAGTCTACCTTTTTGCTTTAAAA
AAATTCCGTAAATCCTCTCTAGGAGAAGATGTTTCTTTAAATTATAAGAATGCTAAAGGAACTCATATCCTAGGAGGATT
AGTTTGGGCTATTTCAATAGGGTTTTTTATAACATTCTTGTACTTGACATTTATTATAGGGATTTCTAATCCCCCAAAAA
CGGCAGAAATTTTCATAGCTATTCTTTCTCTCAGTTTTAGCTGTTCTCTTTTTATGGTTCTTGGGGATTTGTTAATTATT
TTCCTGTTTAACAGAATAAATAAAAAAATAACTCGCACTCCTAAAAATATCATTAGAAAAATAGTTCTAACCGGGGGAGT
GTTAACATTTTGGATATGGATGGTTCCATTTTTCATCTTTTTTATGTATCTTTATATTTTGTTATCAAACATTCTAGTGT
TAGAACCCATTCTAATATCAAATATTCTAAACATCACCTACATATTTATCTTTTCTATGGTGATGTTTGTTGTAGGTACT
AAAATCGTCTGGTGGTATGCTACATCATTGAGAATGTGGGATGTTGCATTAAAGAAATCGCCTTATGTTAAGAAAAAAGC
ATTCCGTGTTAATCTCTTCTGGTTATTAATTAATATACCTATCAGAATCTTAATAAACTTTTTTATTCTCTCTTATTCAA
GCGTCTTTAACTCTTTTTTTCTGGAAAGAATGAACTCGCAAAAAATAGAATTATTTTTCTTAATTGAATTTCCTATAACA
ATTATTAATATACTTATAGGAATTGTCTTAGTTTCAAAGGTTTACAAGAGAGGATTTAAAGAATCATTAACTTTTGTTGT
CTTTACTCAAATTATTATTCTTTTAGTATCAATTGTTATACACTTAGTCTTAGGGTTCTTTCAATCACTTCTCACAGTAT
ATACATTTGAATTAAATGACCTTCGCATTCCTTTAGTAGTTGCAACTGGTATTTATGTTATTTCGATTATCGCAACCACG
AAGATTAAACCTATGATAGATACAACCGAAAAAATAAAAGAAAGATTCCGTACAGCTCTCCAACCTTATGAAGAAAGCCC
TATTGAAGCATCTATGAATTTAGACAACAAAGTGATATTAAATGTAAAAGATCTTACAACTTATTTTTACACTGAAGAAG
GTGTTGTTAGAGCAGTTGAAGGTGTTTCATTTAAAATATATGAAGGTGAAACCCTTGGTCTTGTAGGAGAAACTGGTTGC
GGTAAATCAGTAACTGCTTTATCTATTCTTCGATTAGTTCGACCTCCAGGTGAAATTAAAAGTGGCCAAGTTATTTTTGA
AGGAGAGGATTTGCACCAAAAAACTAAAGGTGAATTTCTGAGGTATCGGGGCAGTAAAATTACTATGATTTTTCAAGATC
CACTTAATTCCTTAAATCCAGTCTATAAAATTGGAGATCAAATCTCCGAAGTTTATCTACTTCACATGGAAAATGAACTA
CTCATTGAATCCGCTAAAAAGAACACAAGTATTTATCAAGTTGCACGAAGGTGGAGTCAACGGATGTTAAAAGATTTAAA
CATCCCTGTGCCACGGATAATCTATGATCGATATCCCCATGAGTTAAGCGGGGGGATGCGACAAAGAGTTCAAATTGCGA
TGGGTCTTGCTTGTGGTCCTAAACTATTAATAGCTGATGAACCTACAACCGCTCTCGACGTTACCATACAGAATCAGATA
CTTAAATTAATGAAAGAACTGAAAGTCAAATATAACACTTCAATTTTGTTTATTACTCATGATCTAGGTATCATTTCGAA
GATGTGTGACCGGGTAGCAGTTATGTATAGCGGATTTATCGTAGAATATGGTGAGATAAATAAATTATTTGGATCACCTT
ATCATCCATATACAAGAGGATTAATAGCTTCTGTACCTGTTGTTGGAAAGAAAAAAGATAGACTTGAGGTAATACCAGGG
ATGGTACCTAACTTAATATATCCACCTTCAGGATGTAGATTTCATCCACGGTGTCAGTATTGCTTTGAACCATGTGATTC
AGTCATTCCAAGAAGGATAGAAGTTGAACCAAGATATTTGGTGGCATGCCATCTTTATGACCCTCAGTATAAAGACCTCG
CTGAGATATCCATAAAGAAAGTAGAAACCGAGGAATTTAAATAACCAAAACCTTAATAGATAAAAATAATTTAAATAAAA
AAAATTGATTAAACCACCAATCACTCATAATTAAAGGGGAATTTATTTGGCAATTATTGTGAATTTAACTACTGGAGAAT
TAATTTCTGAGTTTATCAATGCTATCATAGTTTCTATCTTGATATTTTTTTGTGCAATAGTATTTACAAGATGGTATGCA
AGAAGAAAAGTTTATGATTCTTCTATCAGAAGTGCAATTCAAGTAAGTGTAATATGGTTAATTACTGACATCGCTTTAAA
ATTCCTTATTCTCTTTATTCTTGGACCGAACATGATATTTGACGCTATAAGAGTAGTAATAGAAGTATTTGTTATCGCGG
TTGTTGTGATGAAAATTTATAATAAGGATTTATCGGATAATCTAATCATTATTAAAAAGGCTTTATTATTTGCAGCTATA
GTTCAAGTTCTCTTATATATTGTAACCATCGATATTGAGATTTTTCTTGAATCTTATTTATTTATGGTAAGTGGTAGAGA
TGATGATTTATTTGCATCAGGTATGATGTTTTATTTTTGTTTAATAGTATTGATAGGTATTAATGGGTTTTATGTAAGAT
GGGGAGATAAGATGCAATTTGTCAAAAATAGAAATATAATTATTCTAATTACTACTACACCTGGTATTTTTTATTTGTCA
AATTTATTATATTCACAGGGAAAGAATTTTTTACCTAATTATGCCACAAATTTACTGTCTTCTATAGTATTTGGTTTAAT
AGTTAGCACTATAGCAAAAATATTATCTTATAGAACTATAGCGTTTGAAGAATACAGAGATCTCACCGTTCTCGAAAAAG
GGAAATTATTATTGGAGGTAAATGGTTTAAAGGTTTATTATCCTCTTATCGGGGGAATGCTAAAAAGAACGTTTGGATCC
GTTAAGGCTGTAGAGGGTATTACATTTAGTATAAAAACCGGTGAAACTGTTGGATTGGTAGGTGAAAGTGGTTGCGGAAA
AACTACAGTCGCTAATGCTATTTTAGGGTTGGTACCGAGGGAAGCAGGTGAGATTCTATTTCAAGGTGAATCTATACCCA
ATAATTACCCTAAACATTTTAGACAGAAAATTCAAATAGTTTTCCAGGATCCTGATGCATCGTTAAACCCACGAATGAAG
ATTGTTAATATAATTGCAGAACCCCTGATAAATTTATTAGGGATCACTAAAAAGGATGAAATCAGAAAACATGTTCTAAA
GTTATTAGATGAAGTTTCATTAAAGCGTGAACATATGGATCGCTACCCTCATGAATTTTCTGGAGGTCAAAAACAAAGAA
TAATTATTGCGAGGGCTCTGGCAAGTAATCCTGAATTAATAATACTAGACGAGCCTACTTCTGCTTTGGATGTGTCGGTT
CAAGCTCAAATTCTTAACTTGCTAAAAGATTTGCAAAAAACCTATGGGTATGGTTTTTTATTTATAACACACAATTTAGC
GGTTGTTAATCATATTGCTGATAGAGTTGCCGTCATGTATCTTGGCAAATTTGTTGAAATTGGAGAGACGCATCAAATTT
TCTCTAGACCCACACATCCTTATACAATAGCTCTTCTAGAATCGAGAACCGAACTCGACCCTAGCAATAAAGAAATACGT
TTTGTAATTAAAGGAGAAGTTCCAAGCCCAATAGCACCCCCACCGGGATGCACATTTAATCCAAGGTGCGTTTCAGACGC
AAAAACAAGAGAATGCCAATTTAAATTACCACATAAAATTAAAATTGAGGAAGGTCATTTTATCTGGTGTGTCAATCCTC
CTGTTTCAATGCAAGGAAAAATGGATTCAGAAATAGAGATTAGTGATAATTAAATTTACTCAGATTTTTATTTATAATAG
GGTCATTTATTGCTTTATTTTAATCTTCTTTAATTTCAAATTATGTTCAATTTTGATTTTATGCTTATTTCATATGTTAT
ATTTACCCTTTTAATAAAAGAAAAAGAGGAAGAAAGATAAATTTAAATTTATCTACTAGGTTATATATTTAATTAGGTTT
ACGAAAAGACCTCGAAAATATAACAAAATTTTATCGATTTCTTATTTATGAGTGTGTATTATCAATGGAAGTATTTCTAA
AACGAGCAGAAAGACCTTTTAAAGCAAAAATAGGAGAGGCGAAGACACAATCTACTTTTGATAATATTAGAAAAGCAACA
AATGAAATTCCTGCCAAATTCAGGCGAACTATAGGTTCAGAAATTCCAAGATATTTATTTACTTTCTCGCAAGAAATTGA
TAGTTTATCCCCAGAAATTATTGAAGGTGTTCTTGACCACATTTTAATATTTGCAGAATCCCTAAAGGATTTACTAAATA
AAGATAGAAACCAAGTAAGCCAACTTCTTACCAAAAGAAGTGATAACAAAGTAAGGAGTCTCTCAGATTTATTAAACTTC
TTTGTGGAAAAGGCGAAGAATCAAGATTTTCTTAAGAATCCGGGAAGTTTTGAAAATCTCCTCACATATTTATTTGGGGA
TAAAACTGAAATTCACCAATTAACTGAAGTAGAATTGTTTATTAAACGAGCAGAGAAAAACTTCTCACAAATATATGGGG
AAGTAAAGTCTCGAGAGTATTCAGAAAATATAAAAAAAGCATTATCAGGAGTAGATCCTAATTTACAAGATTATATTAAC
TCAGAGATTCCTAAGTATTTGTTTACCCTTTCTCAAAACGTTGAGAATTTATCAAATGATACTATAGAGAGAAGAACTAT
AAATATTATACCATTCCTTAGAGCAATTTCTAATGTGGATGGAAAAAATAAAGAAGAGATAAATCAAATAATTATAAAGA
GAAGTGAGAATAAATTATTTAACTTAATAGATTTATTTAATGCATTTTTGGGAGATGCAAAGGAGGGAAATGAATTAGAG
TCTTGTGATAATTTAGAGGACATCTTACTTCACCTATTAGGTGAAGAAAAAGCTCGAATGCAGTTCTCAGATATAGAAGC
GTTTTTAAAACGGGCAGAAAAGAAATATACTTTGATAGTTGGGCAAGATATGATTAAAATGTTGATGGAAGAACTTTTAG
AAGCTATAGATCAAATTCCTGAACAACATAGAGAGTACTTAGGCTCTGATATTGCTAAATTCTTATTTACATATTCAGAA
ACAGCATCTTACCATGAGCCTGAAAAGGTAGAGTTAGTATTTAATGGTGCCATTTTATTTGCCAATTCATTGGTAGAGGT
GGGTGACTTAAACAAAGCCGAAATCAATCAGTTTATTATAAAGAGATCAAAGAATAAGGTTCGAAGTTTATTTGATCTCT
ATAAAGCCTTTTTAGTAAAAATCGAAATTCGAATGCCTTTGTCCTCTGAACCAAATTTTGATGAAATTATTATTCATACA
CTTGGGAGATATGATGGGCCAAAGGAGTTTGATAAAGGAGGTCTAATACACGATTTATTGGCAGATTTACACGAAGAAAT
ACCATTAGCAAAAGAACATGCTAATTGGGCAAAGGCAATCTCTGAAATCATACCAAGATTTCTTGACATCCTTCCGAATC
CAGAGGGAGATCGAATTCTTGATTTTTTGTGGGAGAATAAATTTCCGGAAGATCAGATACAAGAGAAATATCGTGAAAGA
ATGGCAGGTATCCCGCGAGAAAAAGAGAAAACTTTTACATTTAGACTATTCAATATGCTAACAAATCAAATTTTACTTGA
TGAAACAAAGGACAAAGCACTAACTGGGGCACTGGCATTTAAGATTCTCGGTACATTATTTATTGAAATATATGGGGGTA
GAAACGCTCAAATTAGAGGAATAAGACTCAATCAATTACTAAAAGATAGAAAAATAGCAAATGCTGAAAAGAAACAAAAC
ATAGATGAGCATATTAACCATATTTTGGAAGAAGATTTAAAGGCTATCCAACAACGAACGATGACGATTAATACGATAGT
TCCAATCTTAAGTAAAAAAGGATTTTTTATAAAAACTTATGATATTGTCACAAAAGATTTCCCAGAGTTAATCGTAAAAA
TTATATCCTATCGTGAAGAAGAACGCTTAAAAGATATTGGGAGTGAATATAAAAAATCAGGTTTTACTGGGGAACTAATC
CCCCTGGTTAATGGATTTCTCCAAAAACTTGATTATGCTTATAGGTTTTATAAAAAATATTTTGAAGAAATGTATTCAAT
TGCTTTAGATGCTCAAAAAAATATGCTTAGTTTAAGAGAATTTTTTAAATTTTTAGTAGATTTGAGAGAAAATATGGATA
CAATTGAATTCTTTGACTATAAGGTTGCGAATACAGAGCATTCTATATATATCCTAATACTGAAATATTTGTATATTCCC
CTCACTGACGTTTTTGATACTACCAGAATTATTCTGGATGAACAAGAATACCAAAAGAAGATAATAAAATTAGATAAGTA
TCTAAGTAATCAAAAGTTGGAACAACTCCAACTTGAAATAAGAGAGACAGAAAAGAAAATTAAAGAATATCAAGATTTCA
AAGATTTTGATGCATCTCATAAAATTACGAATTATACCAAATTTCTAAATAGAGACAAAAATGAAATAAAGTTCTATGAT
GTTATGTTTAAATTGCTTAACGATTCAGAAAAAATCAGTGATAAATTGAAATTTAGATTAGAATTTTCTATGGAACTTTT
AAAATTCTCAAAGTCACTGAAGAAGATACATTCAAGTCTCCCAGCTGCTTTATCTGAAAATCTGGGCATTTTTACTGATT
TTGAGCAAAAAATAGATGATATTGTTGAAAAGTTAAAAGGGAAAAGCTCTTCAGGTATTCTTTCACCTTTTGAATTTAGA
GAAAAAAACGATGCTGCAGAACAATCGAAAAAATTGTTGCTAGATTTAATCTCGAATGAGGATTTCACCCTTCACATCGA
AAAATTGATAAAAATGTCTGAAGTTACGATTCCTTAGCCTAAAATATTATTAAATCTTTATTATTCAATCGTCATCGTCA
TCATCGCCATCATCGTCCTCATCGTCCTCATCGTCATCATCGTCATCATCGTCCTCATCGTCAAAACCGGGATAATTAAC
TTCAGCTTCGGGATAACATTTATCACAATATGGTGAATCATCTAAATAATTTGCATCTTCCTCGGGAATCTCTTTATTGC
ATGTTTTACAATTAACAATATCTTCCATAATATCACTCTCTTTAAATTTCGTTGATTTTTATTTAGAATTTTTAAATTTT
ATGCACTCTTTAATGAAATTATAATATAGCGGGGAAGGTTTATACGGTCTTGACTTAAATTCTGGATGGAATTGAGTTCC
GACCATCCAATGATCTTTACGATTCAACTCGATGCTATTTATTATCTTACTAGATTGATCTCGACTAGAAACAACAAATC
CCTTATTTTTGGCTTCTTCTGTAATGAACCTTTCTTGAATGTGGTATCGATGTCTAAATCTTTCTATAATTACTTGTTGA
TTATATGCCTCGTATAATTTTGTTCCCTCTTCAATAATAATATTTTCAGCACCTAACCTCATGGTGCCTCCTTTTTCGTT
TACTTGATACTGACTTTCTAGCAAATCTACTACAGGATAAGGGGTATTTTTATCAATTTCCGTCGAATTCGCATTTTTAA
GTCCAAGGTATTTTCTGCAGAAAGCTGCAAAAAATAATTGAGCCCCAAAACATATTCCAAGAAAGGGAATTTTGTGCTCC
ATGGCACACTCAGCTGATTTAATCATTCCTTCGACTGCTCTTTCACCAAATCCAGGGGTTAATAAAATACCATCAACATC
CTTTATTTCATCCTCAATATTGGTGTTTTCATCAATGTTTATCATTTTCAATTCTGTTTTATATCCATGATGAGCTGCAG
CATCTTCTAAAGCAACATTTATTGAGATATACGAATCAGAAATGTTAAAGTATTTTCCAGGCATCGCAATTCTTACTGTT
TCTTTAGCGTTCTTAAACATTCCAACCATTTTTACCCATTCTGAGTAATTAGTTACTTCACTGTAGGAAACCAATTTTGC
TTTTAAATCGATAAGCTCACAAATCAAGTCTCCCAATCCCTGTTCCTCAAATAAAAGCGGAAGTTCGTACACAATCTCCA
AATCGGGGTTCGAAATTACAGCATTTTCAGGGATGTTAGAATATGAGGAAATTTTTCTCTTGATTTCTTTATCTAATGGG
GTTTCGCTTCTCCCTATTATTATATCAGGCTGCAATCCAACACTCTGAAGCATTTTCACTGAGTGTTGGGTAGGTTTAGA
CTTTTGTTGCCCTACCGCTCTCGAATAGGGGATAAGCGTCACATGAATAAATGCAGTTTGGTTATGAGAGTCCAATTTTA
TTTGCCTGAAAGCTTCTAAAAAAATACTTGATTC
>LokiG_000000000075
AATGTACTCAAGGCAAAGGATGGGCTCTTTTCACTAAGCTGAAAAATGACGGATTTTTCAAGGAATTTTCTCCTGCTAAA
AGTTATTCCATAACTAAACTTGGTTTACTAGTTGATGCTAAGTTGAAAGGATTGCAATGGGAGCAAGAAGATAGTTTCCA
GAAATCTAAAGAAGAATTAGCTCAAGAAGAGGAATTTAACAAATTGCAGAAGACTTTTGGCTTTTGAAAAGATTGGAAAA
CAACTCACATAATATTTCCTCATTAAATATGATTAAATGTTAAATGGTGCAAAGTGCAACTGCACTACAAAGTATTTGGT
AATATAACGTTGTATTAAACTGTTTTTTACAAGTGATTCTTTAAAAATTCAGACCAATTAATAAAAGTATCTTCATAAAA
AATAAGAATTAATGGTATTGAAAATTAGTCTAATTTTTTAACGTTGCTCTATCCCAGTAATTTCGATCAACATATCATTT
AAGTAGTTTACTTTGAGATTAAAATTGAGTAAAAGTAGGTGATTATAGATTTACGGAATTTTATAAATAAGTATTTGTTC
TTATTTTATCAAAGAAAAATAAAAGTTTACATAAGTAAGGATAATGCGCGAATTTGTTGAGGTTGATGGTAGAAAGGTAA
AACTGTATAAAAGGAAGGGAAGAACCGGTTTAAGACTTAATAATAAATATATTCGCGATATTTCAGAGATCAAGGGTTTA
GACTCGATGACTCATTTAAATCATTTAATCCTTGATAATAATGAAATATCCGAAATAAAAGGTCTGGAAACATTTGTAGA
ACTGAAAATTTTAAGTATTAATAATAATCAGATAACAGAGATAAAGGGTTTAGACAATTTATCAAAATTGTTTCAGTTGC
GACTAAAAGGTAATCAGATAACCGAGCTTAAGGGTTTGGATTCGCTCCCAAAGCTAAGTTTGTTGAATCTCAAAATAATC
CTTTTAAAGAACAATATATTGCGATAGTAAAGCAAAAAACAAAAAAAATTGTAGAATATTGCAAACAAATGAAAAATAAC
AGTTAATTTTTAAATTCTTGAAATGAAAAGAAATATCAAAAATACCCCTAAATTCGCAGTTTTAGGGGCAGGAAATAGTG
GTCAAACTTTAACGGCAGTTATTGCATCTAAAGGATTTTCAGTAAAATTATGGAATCGAAGTAGTAAAACTGTGGATATT
TTAAATGAAAAAGGATCATTCGAAATTACAGGTCTTATAAATGGGTTTTTCAAGGCAGATTTGATTACTACAGATATTGA
AAAAGCCATAGAAAATACGGATGTAATTTTAGTTGCTACACCATCTCTAGCACATAGAAACGTTGCAAAAACGGTTGCAC
CATACCTAACAGAAAGTCAAACTATTATACTTAACCCAGGAGCCACGGGCGGAGCATTAGAATTTAGAAACATATTAGAT
CAGCATAATATTTCAAAAAAGATTGCAATAGCAGAAGCAGAGAATTTTATTTACATATGTCGAGCTGTAGAAACAGGAAA
AGTATTTCTGAAGGCTATCAAGGAAAAATGTTACTTTTCAACCTTACCCGCTACTGAACTTGATAGAGTAACTGAGCTTT
TACATCATTTACACTCACAGTTTACTGCTACATCAAATGTATTAACCACTAGTTTAAATTATATTAATGGAATGGTACAC
CCCGTTCCACTCCTTTTCAATACTGCCCGCGCAGAAGATCCAAACGTTGAATATTTACATTATACAGAAGGCATCTCACC
TAGTATTGCAGCATATATTGAACGATTAGACTCAGAACGGATGGCACTCGGACAGGAATTAGAATTAGAAGTTAATTCAC
TCCTTGATTGGTGGCGAACCAATTATAATGAGCCAACTGCTACCTCATTGATGGATTTCCTTGAAAAAACTCATGTTTAT
GATGAAATTACTGCCCCTAATACAATCGAGCATCGTTATATTTTTGAAGATGTTCCTTTTTCGCTGGTACCACTTTCTAA
TATAGGAAAATTATTAAATATACCAACCCCTTGTACTGATGCCTTTATTAATCTTGTTTGTGCGTTTTTTGATGTTGATT
TTTGGAAGGAAGGAAGAACAATTGAATCTTTAGGATTATCTGGAATGACAGTAGAAGAAATCAAAAAATACATCGAGACT
GGGATAAAGTAAATCCTTAATTTTGGTGCTCAAAATTGATTAAATGAAAAGGCTCGTTTTGCTTCTATAAAATAGTTTCT
TCTTTCTAATACTTAATGCATGGAAGATTAACTCCCTTCCATTTACAGTACTCATTGAAAATTCCTCATATTTATGTAAT
TTCCATTTATTTTTACTGAATGAAAAATAATCCTTTGAAAAACCAAGAAAAGAAACTTAATTACTTCGAATCTGGGTAAA
TTTTTAAACTCTTATTTGATATTTTTTCTTGAGGTGAGAAAAAAATTCCAATTATTATGATTGAAGGACCACCCCGAGAT
GTAGAAACTAAAAGAAAACTCGTAAAGCAATTTACTAAAATTTTTAAAGAAATTTACGGATACCCCGAAACTTTTCCTCA
TATTTCAGTTATTATTCGTGAAAATACGCCTGAGAATGTCGGAGCGAATGGAGAATTACTTGTAGATAGATTTAATAAAT
AACCTATTTTTTTATTTTCGTTAATTTTCTTTTATAATTTAAAAGAATTAACAATTTTCTACTTAAATGATGCTTATGTA
CTCACTCAGAAGAGCAAATCTTAACGATCTTGGCAAATTGATAGATTTACGTGTTGAATTTTTAAAAGAACATCAAAATC
CCCCAACCGTTATGGAAATGGAGAGATTTATTAAAACTCTAAAGGATTATTTTTTAGATAAAATGAAATCCAATGATTTT
ATTGCTTGGTTAGCAGAATCTAAATATGATGTCATTGCCACTAGTGGTTTAATTTTTCTACAAAAACCACCTCATTTTAT
CAATCTAACTGGAAAATTTGCTTACATTATGAATATGTATACTAAACCTGAATGGCGTAGAAAGGGTATTGGGCTAGCAT
TACTCGAAAAATTACTTGAAGAAATAATGAAAAGGGGGATAAAATCAGTGACTCTTCACGCCACGCCCGCGGGAAGACCA
TTATACGAGAAATTTGGTTTTAGAGGAAATAACGGTGATAAGGAGATGAAATTAACCTTATAATCCATGTGGATTAGATA
TTAAAAAATAACATATTAGAATTAGTCGTAGTAATAGTTGGTGCGGGAAATGTTATCTTGAAAAAACGAGGAACACCAGA
ATAATTCTTAATTAAATTCTTTTTGTTTGTATTTTTATATTTCAAATTTTATTAAAAAAGAATCAGCAATACACCTATAA
TTGTTATTGATACCCCTAAAAATCCTCTTCTTGATAATTTTTCCTTATTTATGATGTATGAAAAAGGAATGGTAAATAAA
GGCATTGCAGCCGAAATTAAGGACATGAAAGAAGCGCCAACAATATGTACTGCCTCTCCAAAGAGGATACTACCAAAAGT
GTAGCTAAGTATCCCTGATAATATTAAAATTCCCCAAGGACTTCGACTTTTTGATATTACTGTTTTTTCTCTTTTTATGA
TTACAACACTACTTAATACAATTAACGCAAAGAAAAACCTTACAACCATTGCGAGCATAGTGCTTAAAATTCCTAGCCCT
AAAATTTGATTAGTCTGACCAATAGAATATTCTGATAAAGACATACCTATTGCTAAAGAGATAGAAACAAAAAGTCCCAA
TAACACCCCTTTGGTAGTTTTTCTGGTATTTTTTGTCTTTTCTTGTATTAAATCCTTTTCAAATTCATGCTCGTTGCTAT
TTTCTCTTTTTGTAATAATGATTACCCCTACCCCTATGAGTATGCCTGAAATAACCATTTGGATGGTGACTGATCTACCC
AGAAAAACTGCTGCGAATATAAAGGTAAAAAAAGGGCTTGTGTTTGCAATAGCGAGAGCTTTGGTTGGGCCTAATATCCT
CTGAGTGTGAAGTAGAGTGGTGTCACCTAATATTACTGTGAACGTAATGCTCAATATTAACATTATAATTACATTTATAG
GAAGTATAACTAAATTAAATAGAGCTCCCAGTATTAAGGTTATTACAAAAAATGTGAAAAATCCAATAATCGATTTTATA
GCATTTTGAAATATTGGTGTAAAATCATTTTCTATCCTCCTCGCTAACACGAATGCGAGAGCAAAAGACATCACCGTTAG
AATTGCAGCAATTTCGCCGTACATCTAAATCTCACTAAGAATAAGTATTGATTTTTTGAATGATTATTGTAATGAAAAAC
ATTATACCCTAAAAGAACTTGTTGAATTGTAATCCATTTCCAATTCTTTTAGATTTTGGAATAAACAAAGAGTATTTACA
CTGATATAAACTTGTGGTTAATTAAATATACCTTACGGTCCTTTTGTTTTTAATTATGGTAAAGAAAAGATTATTATTTC
TACTATAATTTTGATTAAACAATATAAAGAAGTGATTAAAATGAGTGATAAAATTTATGTTATCGGTGTAGGGATGACAA
GATTTGCCAAACTTCCCGGTCGAACAATGAAAAGTATGACTGGAGAATCCACTAATCTTGCTTTAAAGGATTGTGGCTTA
GATAAAGGTGATTTAGAAGCAGCTTGGTTCAGTAATTCTGGTTGGGGTCAGTCAGAATATCAACATTGTATTCGAGGTCA
GGTGACACTAAGTACTCATGGTATTGATAAAATACCAATTACCAATGTAGAAAATGCATGCGCGGGAGGAAGTACCGCAT
TTCACAGTGCATGGATGTCAATTAAAGCGGGAGTATACGATGTTTCTCTAGCTGTTGGTGCAGAAAAAATGTATTTTGAC
AAACCCCCTCGAGTAACTAGTGGGGGCATTCCAGGACTTGGAGCCATGAGCGGTTTTATATCCGGTACAGATGTCGAGGA
CACTCTCAATATGATGGGTGCATTAAAGAAACAATTTGAGGCAGGAAATAAACCTCCAACTGAGAAAAAGGGGGACGATG
AGAAAAGCGGAGAAAAAAAGCCAAAAAAGAAGGATCACAGTATATTTATGGATTTTTATGCGGCTGGAGCTCGAAACCAC
ATGAAAACATATGGTACAACACAAAGACAAATTGCTGCTATTGCTTCTAAAAATCATAATAACTCTACAATGAATCCACT
AGCCCAATACACATTCCCTCAGACTATAGAACAGGTAATGAACGATTATATTGTAGCCTATCCATTGACTAGAGCTATGT
GTGCTCCTACAGGTGATGGTTCTGCAGCTGCAATTCTTTGCTCAGAGCAATTTTTAAATGATAATCCAAGCTTAAGAGAT
CGAGCAATTCTAATTCGTGCTTCAATTCTGCGATCCGGCTCGCGACAAAGTTTTAATGAAATAAAAGTAGCCTCCGATAT
TGCTTATAAAACGGCAGGTCTCGGTCCAGAAGATATTGATGTATCAGAAGTTCATGACGCAACAGCGTACGCCGAACTTC
ATGTAACAGAAGGATTAGGTTACTGCCCCGTTGGTCAAGGTGGTCCGTTTGCTGAAAGTGGTGCTACAGCGCTTGATGGT
AAGGTTGCAGTCAATCCTAGCGGAGGATTATTAGCTCGAGGACATCCTATTGGAGCTTCTGGTATAGCACAAATGTATGA
ACTGGTAACACAATTACGCGGAGAGGCAGGTGAAAGACAAGTAAAAGATGCTAAAATAGCCCTCGCCCATAATGGGGGAG
GCAACTTAGGTCCAGGTGGCGCGGCTTTATGCATACATATTTTAGGGAATAATTAATTATTTTTATTTTTTTTTATAAAA
CTCTTTATATTAAAATCTAAAACCTTCTTTTTTTTTATTGTATTTTTTTTTGTTTTTTTAAACCTAAATCAAGATCAAGG
TTTTTTAACCACAAATCAAATAATTAAATAACTATTAAAAAAAAAAGAGGGAATTAAAATGATAACATGGATTTTAGGTG
GAATTTTGATTGTTTGGATCCTTTTCAACCGTTTTTCACAAGATGGAAAAGTTAAAGGAGAACCTTTAGGTATGCCCCGT
GGAACAGTTAGAGCTTTAATTACTATTATGATTGTTTCTTTTCCTTTAGGATATTTAATAACCCAAGAGACCATCCCATC
CTTGATTGTAAATGCCATATTCATCGTGGTTGCATTTTACTTTGAAGCACGAAGGAGTAGTCATGAAAAATTAAAACAAA
TTGTCAACGAAGTCAAGAACTCTGAACATGTATCAATAAATTTGATGGATGCAAAAAAACCATTATATTTACCTAAATAT
ACAGTGAGATTTTCATTGGTGGTCATCTTAGTACTAATACAAGTTATGATTGTTATTCAACCAAGTATAATCTTCGAAAC
AACAAATTCACTAGCTGATATATTACTAATTGTAGGTTTTTTTATAATAGGGGCTTTCTTCAGATCAGTAGCCTCATCTC
GAGAAAAGAAAAAAATTAAAACTCAGATTGAAAATATGGATGCATCACTTTCAGATGTTGATATTATTGAAAAACTGATG
TTAAATGAACAGAGTTGGTGGAGAAGAAAAGGTAAGAACGTTCTATCTGTTGCGATGTTAGCTGCAATCATCACAGGGTT
GTTGTTCTATACTTTTGATATTGATACCATGGTATTTTCTTCCAAATACTACACGCTAACTCTTCAGGGTATGTTATTAC
TTTTTGTAAACGTATATTATGGGTTCAGAGATTAAATTTATCATTTTTTTTCTACCCTTTTTTTAATCCAAATGGTTTGG
GAGGAACCTTTAAATAATCTAAGTTAAAGCTTTTAAAAGTAGAACACCTTAATCTTTATAGCGACCTTATAATTGATAAT
TATCTAATCATAAAAGGAATAATGGGTAATGAAAATGGAAGATGAATTAGCAGGACTAAAGGAAATAGCAATTGCTAAAA
TTAAAACAGCATACAACCGATCTGTGGCTTTAGAAGCTACACATTCCATTCTTTGGGATAAAGGTGACAAGAATAAAAAA
ATAATATCAATAATAACATTGATTTTCGGTCTTATTTCTGCGAGTTCGATTATTTTTACCTTGCTTAATGAAGGTACAAC
AAATTTCTTAACTTATCTCATAATTACAGACATCTTCGCAATTCTAACACTATTATTAGTTATTTGGGAAACCTATTTGA
GATTTACGGGTAAAATTGGGATTCATGGACATATTTTAAATGAAGCATATGAATTGCGAGACAAAAGCTCAAATTTTCTG
CAATATAAGTTAGATAATCTAGATAAACAAGGTTACATCGAAGAGCTTAAATCTCTTGAAATTTTGGATACTAAAATTAA
GAAAAAAAGTTTAAGTAATACTAAAAGAATATCGGTTAAAACAAAAAATGCAATCGAGCAGAAAATTGAAGATTTAGAAA
AACAAGGTACGAAGAAGTATTTTATGATTAAAGAGGAAATTGATTCTGCGAATGAAAAACTTCAAAAATTTACTGCCTTA
CGTACTTGCGAAGCTTGGATAAAATTTGACTAATTTTTTTATATTCAGGGTGAAATTTTTTAGAGGTAAACTTATCCAAA
ATATATTTAATTTTAGGAAACCATGAAAAAAAGATGTTCTAAATGTGGGATGCTTCGAGCTCAGAAAGATTTAGTGCTCT
TGGAAACTGGAGAATATTTGTGCTTCTCATGCTGGAATAAAGACTTAGCTACAGAAGAAAAACCTAAAATGTAAATTAAT
AGGAACAAAGATATATATACTTCTCAAGATCGAATTTTTTTATTTTAAAATCCTTTTCTGAATTGTCTCTATCAATTAAT
TTCATTTTTATAACAATTTTATAGTTTTCTATATAAACATTATTGTAAAATGTGTTCTCGAATTTATCCCAATCAATAAA
CTTTTGAAGAAAAATCTCATTATTTTTAACAATAGGGATTACTGACATAATTTAACTATAATATTTAGTTTCTTGTATTA
AAAGATATAAATTAGTTTATTTCTTTGTAGCAATTAATGTTTAAGTAATAGAATATATTCGAATATCCTGAATCGATGAA
TGCGTCTTAATGTCGGTTTAATTTTATTTCAAATATATTATAAAAAGTTGTATATTTAAATGTTACTTAAACAATTAATT
TACTTTCTTAACAAAAACCCTCATTTCGAATTAAATTTATTTAAGAGAGAAATCCTCATCAACCTTCTATTTTTTTATAA
TAAGGATTGTTTAATTAACTGATAAATAAATAAACTTCAGCAAAATTTCAAGTATTTAACATCCAAAAAAGCAAAATTCC
CGTTAAAAATTGATAAGAGATATGGTAAATCCAACTGAAAAAGACTTAACGCTTTATTTTAAAAGAAATATAATAAAAGA
TCACAAAAAAATTAAAGGAAAACATGCACCGATCGCAGAGATTGTTGACAATATACCTCGATCATTTCCTATAGACAGTA
TTTATAATATTAATGAAATTTATAAGAATTTTTACTTACTGGTAGCCAAAAATTATTTAAAAGAACCCAAGTTTAAATAT
TTTTTAGCCGTATCTATAGCCAATAATAGTTCTGATTTATTAGTACAATTAGCGAGAAATTCTGCTATTAAATATGGCTT
AAGGTTGATACAATACTCAGTTTATCCTAAAACTTTGAGAATTCATTTATTATCTTTGAAAGAAATTAAAAATTCTTCAG
AATATAAGAGTTCCGTTGAGGTTTTAAAAGCAATAAGAAAAGAAGTACGAGATAAATTAGTAAGATTAGAGAAACTTGTG
GAAGATGAATAATTTTTAAGGGTATATACAATAATATTATTAATTACTTAACTATCCTATGGAGTTAAAAGATTTTTTTT
TTTACATGTTAACTAAATCATTTAGAAAAGTTAAAGAGGCTATCCACAATGTCTTTTAGAGAAAATACGGTAAAAATTGT
TTCAACTCTTGGTCCAGCTTCATCTTCAGAGCAAATGTTAAAAAGTTTAATCGACGCAGGAGTTGACATTTTTCGTCTTA
ACTTCTCGCATGGTACACACGATGAAAAAAGAGCCCTTGTCAAAAAAATTAGAGGGATTAACGAATATGTTGGAATTTTG
GCTGATATTCAAGGACCCAAAATAAGAGTTGGAATATTTAAGGATGAGAAACCCTATAATTTAAATATTGGAAATGAAGT
TAAGGTTTTTGAGAAGGAAATTGAAGGTGATCAAGAACAATTCTCAATCCCCTTAAAAGGATTTATTGAATCCATAAGAG
TGGGAGAAGTTTTCTTTATAAATGATGGCATTATTAAAATTAAAGTAAAAAGTAAAGCAAGCGATCACATCATTGGAGAA
GTCTTAGCGGGGGGAATAATTAGTAACAGAAAAGGTGTTAATATACCCAAAGGCCAATTGAAACAAAGGGTTCCTACAGA
AAAAGATGTAAAAGATTTAAAATTGATTGCTGAATTGGATCCGGAATATGTTGCAATCTCCTTTGTTTCTGATGGGAGTG
ATGTTCTTCATGTGAAGAGAATACTTGAAAATTACGGGAATGAAAACATTAAATTAATTTCTAAAATCGAGAGACCTATA
GCTTTAGACAATTTTGATGAAATATTGGACGTATCTGACGGAATCATGGTTGCAAGGGGTGATCTCGGTGTAGAAATTGA
TCCCGATAAAGTACCTTTAAAACAAAAAAATATGGTTTACAAATGTAATCGAGAAGGAAAGCCTATAATAGTTGCAACAC
AAATGCTTGAGTCTATGATAAATGCACCTATCCCAACTCGTGCAGAGGCAAATGACGTGTTTAACGCAGTTTTTGATGGA
AGTGATGCGTTAATGCTCTCTGGTGAAACTGCAGTAGGCAAATATCCAATCAACACTGTACAATATATGAATCAGATTGC
TAAAACTGCTACTGACAATATGCCAAAAAGGATTCCAGATAAATATGATTCTGATAGATTGACACATACTCAAACCTTAG
GGCATGCAATTCATGCATTAGCAGAAATGATGCAAGAATTAAATTTTAGAGGAAAAATATTAGTGATCACTAGAAGAGGA
TATGGTGCTCGAATGATTGCAAAATATCGTCCTCCACTCCCAATTATTGCGATCACACCATTTAAGAGGACTGCGAGAGA
ATTAGGCCTTGTATGGGGCGTACACCCATTACATATAGAAAACATCGACTTTTTTAATTTAGATGCTGAGAAAATTATAG
AGGAATCAGTTAAACACGCTGTAGAAATAAAAATGCTTGATGAAAATGAGCATGTGATTATCCTACTGGCTTCTAGAAAA
TTCGAAAGAAGAGGAAATTTAATTGGATTCTATTATGTTGGAGAAATACTTGAAAATAATTCCTAAAAGATGGATTCTTT
AATCTAAGTAAGAATAGCTAAGCTTCTATATCAACCAACACTTAAAATTCTTTAAATAATTGCTTTCTTAATATACAAAT
AATTCAAGAGTTATAGTAAAAAAAGTGATGGAACTATGAGTTTCGAAGGAACAAGTCTCAAATGGTCAAAATATGAAAAA
TTTGTATCTGAATTTGGAAAATGGGCATGGATACTTGGTATATTAAGCGGGATTATCAATTTAATTTGGGGTCTTTATAC
CATAATAACACTTGCATCTTTACCATCAGGATTGGGGATATATGCTATGGACGCTTCCATTTGGCTGATATTAAGCGGTA
TTTTCGCGATATTAATATCTTACTTAATTATTAAACCTAAATTCTCTGAAAAATGTGCCATCCAAGATTGGAGCTTTCTA
TTGGAAAATTGGATTATTCTCCTTGGAAATTTTAGATTTCCATGGATGCTTTTTTGGGGAATAATAATGTGCATATTCGG
ATATGGATGGGGAGGGATTCCGATATTGATCCCTTCAATACTCCTACTGTTTGCTGGACCAATAAAATTTGAGTGGAGCA
CCAAAGGGTAATTTACAGATATAAATGCTAACAACTTTTAAGTTATTTTATTTTCTTCTTTCCAATAAATTATATTTACA
CACCTATTTCACGAGATTACAAAAAATTAAGTGCCTTTTAAACTATTTAAAATATGTTATTTGTCTGCTCCTTGATA
>LokiG_000000000073
GATATAAATAATGTGATCTTGAATAATGCGCTATTAGTAATTGAAAAAAATTTAGAAAAATTTTTTGTAGCAAAAAATAA
AATCACAAAAGAAGAAGCAGAGAATATTCTTAACAGAATAAATGTTTATGTAGATCGCAATAAAGCTCTTGATGGTGTAC
AGATGGTAATTGAAGCAATTTCGGAAAATATGGTTATAAAGCAACATTTGTTTTCTGAGCTAGATGAAATATGTGAAAAA
AAAATAATTCTTGCGTCTAATACATCCTCATTGAGCATTACAAAAATTGCTCAAAAATCTATAAATCAAGATCGGATCGT
GGGGATGCACTTTTTTAATCCTGCCCCAGTGATGAAATTAATAGAACTTATTAGAGGGCAATATACTTCAGATGAAACTA
TGGATATTTCTAAGAAATTTTCAGAGAGTTTAAATAAAACTGTTGTTTCCATCACAGATTCACCTGGTTTTGTTTCTAGT
CGATTAATTTACGTTTTATGTAATGAAGCTATTAATATGCAGCGGGAAGGTATTGCAAGTACAAAAGACATTGATTCAAT
ATGTAAACTAGCTTTTAATTTCCCAATGGGTCCCTTGGAACTCTCTGATTTGGTCGGAAATGATGTATATCTCAATATCG
GGGAATATCTTACAAAAGAATTTGGGGATAAGTATAAACCCAGTCAACTTTTAAAAGATATGGTAAGTGAAGAATCATTA
GGAAGAAAGACAAAGAAAGGCTTCTATGAGTACTAAAACATAAGAAATCTTTATTACTCCGTTGATAAAAGAGATTTTTT
TATAAGATTGGTTATCTAACTTAAATTAGTTAAAAAAATTGTGGTTGAAATGAGCGGAAAAGAAGTTATTTGTGAAAATT
GCGGTGAAAACCTTGAAGCTGAACTCTTCGAATGTGGAGATTGTAGTAACCAATTATGTAATGAATGTGCTAATATCTGT
AAAAAATGTGGTAATTATTTTTGTGATAGTTGTTATCTCGATCATAAATCAAGTTGTAAATGAATGAAAGGTGCATATTT
CTTAGTATTATATATTCTTAATGATATTGAAACTTCAATTGGAAAATTAGGAATAATAAATTTTAAGAAAGGGTTTTATA
TTTATATTGGTTCGGCGATGGCGGCATATGGCTCAACCACTTTAGAGAATAGAATCAAACGGCATATTTCACCTTCAAAT
AACAAAAAAGTCCATTGGCACATTGACTATTTAATAAATTCTGAAAGTAGTACTGTAATCCAATTATATTTAATTCCTTC
TTCACAGCGTTTGGAATGTATAGTTGCCCAAGAGCTCATTAATAAGTCAGACAGTTATATCGGAAACTTTGGATCATCTG
ATTGTTTATGCCAGAGTCATTTATTGTATTTTAGAGAATGGGAAGGGATTAATTCTCTAAGCCGTTTTTATAAGGAGTAG
AATTGTAAAAGCTAAACTTGTTATCATAATGAGTTATTGTCTTCATTTATCTCCCTTTGATTGACAGTTGGATATTAAAT
AAAATCCTTAAAATTTTTTAAACTTGTAACTGAAATCTATTTATTAAAAACCAATGTAAATTAAAATTGATGGAATAATT
ATGGGAATGTTAAAAAATAAGGTTGCAATTATAACCGGTGCAGGACGTGGATTAGGACGTGAGGAAGCATTAGCTATGGC
AAGGGAAGGTTGCAATTTAGTCATAAATGATTTGGGTGGAACATTCGATGGCAGTGGTGCTGAAAAAAAGGTTGCTGACG
AAGTTGCAGAAGAATGTAGAAATCTCGGAGTAAAAGCTGTGGGAAATTACGACTCGGTGACAGATTTCAATAAAGCGAAA
GCAATGATTGATCAAGCAATTTCTGAGTTTGGTAAACTTGATATTGTGGTTAATAATGCGGGGATTTTAAGGGACAGAAT
GATTTTTAATATGAGCGAAGCAGAATTTGATGCTGTAATAGGTGTTCACTTAAAAGGGACATTTAATATGAGTAGGCATG
CTGCTGCTTATTTTAGAGAGCAAGGAAAATCAGATCCTACTCTAAAAAATTTTGGTAGAATAATAACCACGGCTTCTGAC
GCGGGATTATTAGGAAATGTTGGTCAAGCGAATTATGGTGCTGCTAAAGCGGGAATTGCTTCATTTTCTTTAATATTAGC
GGCCGAATTAAAGAAATATGCTACTGTAAATTGTGTCGTACCGATGGCTCGAACACGCCTGACCACTGATGCTACTCCCA
AAATGACCGGAGTTATGAGTGCTAAGTCAAAACAAGGTATGGATGTTTTTAATCCCTCACATTTCGCTCCATTAATCGTT
TATTTAGCTTCTGATCAAGCAGAAAAGGTTACGGGTGAGGTCTTTAGATCTGCTGGCGATATGGTTTGGATTTATAGAGG
TTGGCATACTGTTAAGCGTATTGAGAATGATGGCAAACCATTCACTCCTCAGCTTCTTGCAGAGAGAGTAGAATCAGAAT
TATTAAAAGAAATTCCTCCAAAGCAATCAATAACAGGAGTTGCTGGTGAACTCCTAAGAATGTAATATAATCTAAATATG
AAATTCTTTTTTTTTTTACTTTTAAACCATAATTAAGGTTTTTTATCTCTTGGCTAAATCCTTATAAAAATCATCGTCTA
TCCCCCCTTCTTCATTTTCTCCTTGCGTATCCTTATACATATAGTAAGCACCCAAAAATGCGCCCGTTATCGCTCCAATA
ACTATTCCTGAAATAGAAATATATCCTAACCACAAAAAGTAATAAATAATGTTAGGTCCTGCTACTATAAAAAAGGGTAC
TGTTTGGTAAAGTGAAATAAACACAGATGACAAAAAACCTCCTCCAATACCCGTAAATATTCCATATTTGAGGATAGATT
GCTCAGGTTTTCTATATTTTAAAGTAAATACTCCCCCCAAAATAGCTCCGAATAAAAATTGGAGATCAGCATAAACAAAA
TATCCTGGATAATAGTAAAAAGTCGAGATATATACCACAAATGTGATTAAGACAAAAATTGAAATACCGGTATTTAAATT
CTTTTCTGTAAAATAATCTGTTAAATTTGACATGATTAAATTTCAAATTTTAGTGACTATAAGAAATTTAAAAAAGAATA
AGTTAAGTATTTTTCCATTCTTAATCTAACTTTCAGTCCCGGGGATATCTTTACCCTTAGTTATTTCTTTTGAAACAACT
TTCTTTGCAAATTTGGTTGGGTCTGTTAAAGATTTAAGCCCTTATACTATTTCACTACATATCATTTGTAGAAAGTTTTG
TTTTAGTAGGTATCAGAATATGAATAATTATGTTTATCCTTTCTATATTGTTCGCATTGGAAATTACAAAATTAACTAAT
AGATAGCACAAAAGAAGAAATTGTCAAATATCTTTTTTAGGATTTGTATACTTATATATAATTACATCTTACATATTAAA
TAAGAAATTTATATCTTGATATTTGACGTGGAATGAGCTAAATGATTGAAGGTATAACAAAAATCCTGGATTCTTTAAAA
GCAATTAAGGGAGTTCATGGTGCGGCTCTCATTGAAAAATTTGGATTAATAAAAGGAAGTGCTTTACCCGGATGGGTAGA
TCCAGAAGCTGTAGCAGCAATGGTTACTTTGATATTAAAAGCAAGTCAAAGAGCAACTAAAGAATTGGAACAAGGACAAT
TCTTCAGCGCAATTATTGAATCTGAAAAAGGAAAGATACTTTTTAGTGAAATTGAAGGAAATATCCTCACAATAATTACG
ACTAAAGAAGCCAAACTTGGAATAATAAATTTAAAGTTGGATGCTGCGAGTACTCAACTTAAAAAGTATATATAATTTTT
TTTTGCCTCTTTTTGCCTTACCTAAAGGGATTGAGCTGTTGCTAAACTTAACTAATTACTTCTAATTCTTGTAAAAATTT
GATTATCATTTGCCTTGTTATCCCCGGATCAGCTTGTCCTTTAGTTTTCCCCATAACTTTTCCTATTAAAGCTTCAATTG
CTTTTGAGTTATTATGACAATCTTTAACTATTTTAGGATTTTCATTAATTACTTCAAGACACTTCTTCTTAATGAACCCT
TCATCAGAAATTCTTTTTTTTCCGTTCTTTTCAATTATTTTAGATATTGAAATACCTTGAAGCATCTCATTTATTAATGA
CTTCGCGATTTTGGTTGTAATTTTTCCTGCTTTAATATGATGTATCAAATCTACAACTTGGTTAGGGTGGAACCTAGTAT
CTTTTATTTTTTTATTTTGCTCATTTAACTCTCGCGAAATATCATTCATCAGCCAATTACAGAATTGTTTATACTCAAAA
GGTCCAAATGAAGGATCTGCGTTGACTCCAGTCTCATAAAAATCAGCAATATTCTTATCTATAACTAAATTATCAGCGTC
AAATTCTGATAGGTTATAATCTTTACGAAGTCTTAATGCTCGTTCATTGGGCATTTCTGGTAAACTTTCTTTGATTTTTT
GAATAAATTTATCATCTATTGTAATTGGTACTAAATCCTGTTCAGGAAAATAACGATAATCCTCTTCAAACTCTTTTACT
CTTAGGGAAATAGTAATTCTTCTTTTATCATCCCAATGTCTCGTTTCCTGGGTAGGAATTTTACCCCTCTTCAAAAGGTT
TTTTTGTCTTTGAATTTCCCATTTTAAGGCTCGTTCAACTTCCTTAAAACTATTAATATTTTTAACTTCGCTTCTAGTGT
GTCCTTTAATCGATATATTTGCATCAACTCGAACAGCTCCAGTTAAATCCAAGTCTGAGATTGCTGAATATTG
>LokiG_000000000461
ACCTAAAGGAAAGACGAGTTCTTGGGCGTCCCGCACTTCATTATTTTATCGGCGACGATGGTTGATCGAAACGGGATTCA
GCGACTTAAATCGGATCAATCGTCGATGGAAATCAAATCATGATAACGTGCGATATCTTGACATGCTGGCACGACTGCTG
CTTTATAATTCCCGGAAAATGAACAAAAAATTGATCCTTAATGCCGGAAAGCGGGAGAGAAAAAGGAGAAAATGGACGCT
ATTTCAAAATCAGGATTGCTTGAAGCAGCTATTGCTAACAAGGGAGAAAAAATCACTGGGGGTGATTGGTTAAATTTAAA
ATAATGTTGGCTCTCCGAACACGGAAAATAATAGAAAAAAAAAATAAATACTTGAATACTAAGAAAAAAAAAATAAATAC
TTGAATACTAAGAAAAAAAAAATAAATACTTGAATACTAAGAAAAAAAAAAAGAAAATTTTTATGATATTTTTTACCTAA
ACATGCTTATTTGTATTTGATCGATAATAACAGATCATTTTTGGTAATCTATATACAAGCAGTAAGAGGTTTATTGCTTA
TTTTACGGTTCGCATGCATAGTGAATGTTCGCGCTTGTGTGGTCAAAGCGGTAGCAGTCTTTTCCAAATGATCAATTAAT
AAATCAACTGCATTACGAGCTACTATTGAGGCTCCCTGTTGTTTCATTAATCTTCTGATTGGAGACCATGCAAACGAATG
TTTCTTTTTAGCCATTTTTTATTCCTCCAAAAGGTTTAAATTTAAATTTTAAAATCTAAGTTTTTAATTTTTTTTTTGAA
TATTATTAATGTTTCTTAGATAGTATAATATCTGAAGAGTTATTTAAATGTTTTGGCAATTCAGCAGAAATTCAAGAGTT
AAATGAAAAAAAAATTACGACAAAAAATTTTAGTTTCAATTAAAGGGTCAGCATCTCTGATCATTCAGTGGTTGATCATG
GAAAAAAGATGAAATGTTCTTGTTAGTATAACCATTATTCAAACGGTAAATTTGGTGAAATTATTTTTTGACTTAGTTTC
GCTATGATTTAATAAAGAATTAATAAAAATAAAATGAAAGTAAGTTATCGTTCATGAATATCAGATCAAATTTTGTGTGA
TCATATTATGTTCAACCATTCAAAAAAGATGAGTCAATTTATCTAGAATCACAATTATTCTACTAACAATATTGGTTAAT
TCTTCTTTAATCTCGTTTTCCTAATAATTTACTAAGGAAATAAAAAAATTTTAATGAAAAAAAATAATCCCTACCTAATA
CCATATCATTTTTTGTAGGATTATACTAATTAAGACTTAAATGAATTAGACAAATAAATATTAAGGACAAATTAGAGATT
ATTTAATTAAAAATAATATGAAACCTTATTATTGTTAAAATATGATGATTAGTTTTGATTTGTTAAGTAAAATTGGTAAA
TTTTATAATTTAAAACAGAAATTTTAATTAATTTTCCTTATTTATAATATCAAAATATACTTAATAATTCAATAAATAAG
GTTTAAAAAAATGAGTCAGCAAATAATGGTTCCCGGGGCTGCGGGTGTAGCAATCAAGTGTAAGGATGGTGTAGTTCTTG
GAAATGATAGAAGAGCTACATGGGGGTACACAGTTACAAATAAATCAACAAAAAAAGTATTTAAAATAACGGAACATATT
GGCATGGTCGCCTATGGCTTAATCGGAGATTATCAAATCGTAGTTAGGATATTGAGGGCTCAAGCAAATCTCTACAGCTT
AGATACAGGATTCAGGATTTCTACTAGGAGTATGGGTAAGCTTGTATCGAATTACCTGTATTCTCGTAAGATGGCTCCTT
TATACACGAACTTAGCAATTGCGGGAATGGATGAAAATACTTCAACTTTATATTCTTTAGATGCTCTCGGTTCACTTATG
GAGGAAGATTTTACCGCAGTTGGCACTGGAATGTTACTTTCATTCGGTATTTTAGAAGCTGAATATAAACCTGATATGAA
TGTAGTGGCCGGAGAAAAACTAGTTGAAAAAGCAATACGTACTTCAATTACACGAGATATTATGTCAGGTAATGGTATTG
ATATTTTAACAATATCAAAGGATGGGGCTAAAGAAAAATATATAGAAATAAAAGAATTAGGGGAATAAATATTTACAATT
CTTTTTCTAAAAAGTAATTATTATTACATTAAAAATTAAAGATAAAATTTTGTTTTTTGTAGAGTAAAATGTACTATCTG
AGTGAATTCCATTGAACTTATTTAAAAATATATTTGAAGGCATGAGTGAAGTTTCTAGCTTTACAAAAGACGAAATAACT
GAGATTAAAGCAGCATTAGCAAAATTTAAATCAGTACCAGTACAAGAAGCGGAGATTCAAGATTATATGCAATCAAAGTT
AGTATCTCTAACGAGTTTTGATATATATTCGAATTATTTAGAGAAAATAGAGGATTTTATAGATTTATATTTAAAAAGCC
CAGTTGTACTAGAGAAAGTTGAACTATTTTTCAACTTAAAATCTGGTATTCTTAGGGAATTAAACCAAATTATACAAATG
CTACAAAATTTAAACTCAAACTGTATGAATATAAAACGTCTGTTAAAAAATGGAAAAAACGGTAATACATATTTAGAAGA
TTTACATTCCAAAACAAAAGATCTACTCCATCATAGTAACGATATAGCTTCCTTTGTTATAAATTCTTTAAAAGAGGAGA
AAAATCTATTTAGCAATGGATCATACCTTTGGATTGAACTTAACAAACTAAAGAATTTACATTTCAAATTAAATAAAATG
CCATTGGATTTAGACGTATGGAATGAGCTTAAGGAACTAAAAACTTTTATAATAAGTTTAAATGAAGCAGATAAAAAAAG
GCCTAAGAAAGAAATTTTAACATTTCATTTTGATGAGATTTATCAGTATTATTTAGCAAAAGATGAAAAAAACATAAGTT
TGTTCATGGATTTAATTTATCTGCTATACCTAAATGAAATAATTGAAATAAATAAAGGAGAAGAGTTCATAAACATTCTT
GAAAGAAAAGAGGTTAATGAAAATTTAAAAAAATTTATTCAACCATTATCTAAAGAGTTTATTTTTGACAAATTAAGAAA
TATTCTTGCGGATTTTGAAGATTCTAATTATGTAAATTCTCTTAAAAAGCAAAAGATAAATAATATTTTACCTAATATTG
TAGATACTTTTATTAAAGGGTTGGAAAGAAAATTCCAAGAAAAGATCCAAGACGTAATCGAAGCTGAAAAATTTGAGGAA
ATTGCTAATTATTATTATCAACAAATAGATGAATTTTCTGGAGTTTTTGATGAAATAGAAGACTGGGTTTTAACTTTGGA
GAATTATCTATCCCCATATGAGAATATAACAAAACCATTAAAAAAAATCTTTTCTAATTTATCCTCTGAAATCATTCGAA
GAAAAAACGAGTATTTAACTTTTATAAAAACTGTTAAAGACGAAGAGCTAAGAGTTAGCATTCGGAAATATGTAGATGAA
AAAATTTCGGATGTTAATGATTTAATCCGAAACTATGAAGATAAAACATCAGTTATAATTAAAGAAGAGTTTCCTCAGCT
AAAAAAAGTAAAACAAATTTTAAATGAATCAAATTCTGAGATTCAAAGGATAAAAGCCGAAGTATTTAAGAAATTAGAAT
CTATACGTTCGAACGATGTAGATATTTATCAAATCATCAAACTCTGGGAAGATAATTTTAATCGGAAGCGACAACAACTT
ACGTTCCTCATATCACTATTAATTAATAAGTTATTCAAAAGTTTTAAAGAATTAATTGATAAAGAGGGAATTCTCTTTGC
AACTATTACAGAAATTTCCGATCAAACCGATAATTTTGAAGGGTTACCTTTAAATTTTGCCTTATCATCATTCCTGGCAG
AAAAATTAACCGAAGACGAGTTAAGAGAGAGAATTTCTGAAATTGAGTCAAAAATCAACCATTTGAATAATTCACTCGGG
CTTTATCAAGTGGAATTATCAAAACTTGAAACTATTTTAGCTAATAGAGTAAAACTTAGAAAAGGAATTTCAAATTCAGA
TGTTCAATGTACAGTTTGTCACAAATACATCAATTTTGCCAAAGCTAAAATCATTACTTGCCCATTTTGTGGAAGTACAT
ATCATTATCTTTGTGTAGCATTTTGGCTTTCTAAATATAACTCTTGTCCAATGTGTCAAAACCATTTTCTCGAACCACAT
TCAGGATTGTTTGAACGACAAGAAGATCAGGAATTAGAGAGATATTAAGTTAATTTTTTTTGTTTTTACTCGGGTAGTTA
TACTCTAAAATGAATCAAAAATTAGAATTATACCGAGGGAGGAAACAAAATGACGTTAAATATTAAATATACACCAAATG
TTATCATAAAAGCACCACAAATTATTAGGATATATTTGAAAATTGACGGATTTAAAGTTTTACCTCCAAAATATGTTAAA
AGAGAAATTGGAACATACCACACGATGTCTCCTAATTCGTGGCCTATAAAAAATAACAGTAAACCAAGGGGATTATGAAA
TCCGATTTGGAAGTTTACTATGAAGCTTAATCCTACTACAGCCCACCAGAATTCCCAATAAGGATTACTCAAACTGACAA
TAATTCCCCCGAGATAGCTATTCCCCTTAAAGCCTTTTAAGTCTTCATCTTGAATTTCAGACAAATTCAAACCCATATTT
CTTTTCTTAACATCCCTTATTATGAAAATCCCAAAGAGAACTAAAAAAATTCCCCCAAAAATACCGATGAATGTTAGAAA
AATAATATTTTGTAAAAGTATTGTAGCGCCTGCAAGCAAACAGATAATTAAAACGAATTCAATTGTACTATGACCTAGTA
TAATATAGAATCCTGCAAGATAACCCCTCTTCTGGTTCAGAGATTTGTATATTGTAAAGGTTAATAAAGGTCCTGGAGAT
AATGCACCAGTTAGGGCAACTAAGAAAGAGAAAAAGAAGATTCTCAACATGATTTGTTGGGGTAAAATTTAGCTGAAATC
AAGAACTCTTGGAATTTTAAATCATCCTATGAGACTATTTATGATAACAAATACAACAATAACAATTATAAGAATCGGAA
TTGTTAATACCAAAAACCAAAAATAGGCTTTAAAAAATCCTTTTCGTACTGATGCAACACCGTCATTCCAATCTTTTTTT
GTTTTTTCTTTCCAATTGTTAAAGTCTTCACCAATCTTCTTTTTATGAGCATCAAATTGTTCTATTGTTTCAATTTTTCT
TTTTTTGATATCAGCATCCCATTCTTTAATTTTGTTATCCCAATCCTGGTTTAAGCCTGTAAAGAATTTATTGGTTTTTT
CTTTATTCTCAGTCCAAAAATCTTTATTTTTCTTAGTTTGATTTTCTAGAGATTTTTGAAATTTATCGAAACCATCCTTT
AAGAATGAATTCCAACCCTTAAGAACCGGTTTTTTATCAGTTTCTTTTTGTTCAGACTTGTTTGAATTATATTTTTCACT
CATATTATTTCTTTAATATTTTTTATTATTTAAATTCAGTAAATTAATTTCATTAATATTCCTTTTTTAACTAAATGTAA
ATCTTTAATATTAAAACAAAAAATCAGTAGAAAAATTATGGATTTTATTACACTAAAAAAAACTCCACTCTATAATGGGT
TCTCAGAACTAGGAAAAAGAATCTTTTTACCAGATGGTATCTTTCATTGGTCAGGTAGAGCGAAAAAAGAAGCTGAAATT
ATAGGAACAATAGGAACTGCTTTTGGTTTTGAAAAAGATTTTATTACTGGGGGAAGCTCTGATTGGTTGCCTTGTTATCT
AAATGGAATTTCAGAATATACTAGTTTATCTGTCAAGGAAATTGTCCCTTATGCTTCAATTGGCGGATTAAGTGAGACTC
GTGAAATTTGGAAAAATTGGATAATTAAGAAAGCCAAATACGACAATGAGAAAGAAAAGTTATTGAGATTAGAAAGATAC
ATCTCAACGCCAATTATTACTTCGGGTGTCACTAATGGGATTTTTCAGAGTTGTTCCTTACTTTTAAATCCTGGTGAGAC
TATTATTGCCCCTAATAAAAGATGGGGAAACTATGATAATATTATTGTAAAATTTATTGGTGCTAAGATTAAATCTTTTA
CATTTTTTAAGGATCAAGAAATTGATCTTGAGAGCCTTGAGGAAGCTATAAATGAAGTTGCAAAAGTTCAGGAAAAGATA
GTTCTCATACTCAACTTTCCAAATAACCCGACTGGGTATGTCCCAACCAGAGAGGAAGCAAGAGATATTGTAAATTTATT
ACAAGAAAAACAAATTTTTCATAATAAACCTATATTTGTTCTAGTTGATGATGCCTATGAACCCTTTGTTTATAGTAATA
GAGCAATAGATAAATCAATTTTCTATGATCTCCATCAATTAGAGGAAAACGTAATTCCTATTAAGCTTGACGGGATTACA
AAAGAACTCCTGATGTATGGGGGTCGAATAGGATTTATTACATTTGGCTTGAAATCTAGCTGGGTTGAAGATATTAATGA
GTTAGAGGTTCTTAAGAAGGAGCTTCACAACAAACTAGAAGGTTTTAATCGGGCTACAATTTCTAATTGCAATCATTTTT
ACCAAACTCTTACACACAAAATTTTCAGTGAGAAGGGAGTAGATGATATTATCAAATCAAGAAATAAGGTAAAAGAGTTG
CTAAAAGAAAGGTATGAAAAAATAAACATAGAGTTAGCAAAAATTGACAACCCAGATATTTCAGTTGACCCGAATTCAGG
TGGTTTTTTTGTATTTGTAAATTTAAATCCTGATAAGATAAAAGCGAAGGAATTTGGAGATCATCTTCTAAGAAAGTATC
AAGTAGGGATAATTCCTATAGAAAAATTAGATGAAAAGATAAATGGTATTCGTATTGCTTATTGTTCTATAGATCTTGCT
TCTATACCAGAATTGATAAAACGATTTAATTTGGCTTTAAATGATTTTTAATTTATGCATTTCACCATTTTTTTTACACA
CATTTTTATAAACCTTTTATCATGATCTAATTAAAATTAAATTTTAAAAAAATCTTAGAAGTGAAATTTAGTGAAACTAT
TTCTTATTGTTAAAGGTGAATTAAAGGAAATCAAAAAGAATATCTTTTCCAGTGGAGATGTCTATCTACTTGATGCGGAT
CAAACAATCTATGTCTGGATTGGTAACAAATGCTCCGTGGATGAAAAAACTGTTGGTGCGGCTCAAGCAAGAACATTAGA
CCAACAACGAGGGGGCGCTGCAAAGATTATTACTGTAGACCAAGGTTTTGAAACGAAAGATTTTCTTAAGTTAATCGCTC
CTAAGGGAGCTATGAAAATCGTGGAAAAAAATTATGCTAAAACGCTACTGATAGATGTGAGTACAGGAGATTGGGCAGGA
TTCACAGAGTGGAAGAATATCTTATATCGTGCTTCTTCTGAGGAATTCGATGGCATCAATTCTATGAAAATGGTTCAAGT
TGGATTCAATAAAAGTTCACTGGATTCAGAAGACTGTTTTGTTGCTGACTTAGGAAATAAAGTATATATATGGCAAGGCA
AATCCTCTACAGTAAAAGAAAGAGTTAAAGCTGGCCAATGGGCTAGATCTATTGATGCCGATAGAGCAGGGTTACAACAA
GAAACGATCTTTGAAGAAGGTGATGACGTAGAGTTTATGGCCGCTTTAGAAAGAGGGATAGATTATAAAGAATCTGATGC
AGTACAATTGAAAGCGGAATCTGTATTGGAAGGAGAAGATGAAGATGATAGAATTGCTAAAGCGATTCAACCTGAATTTA
AATCGGAAGTTAGAGAGGTAACCCCAAAAGAGGTTAAAGCTGATATATCTGAAGTAAGATCTTCATCAGCTGCGCCGGGA
ATACCAGGTAGGACGGATTCGGCAATATTAACCATCGAAAAAAGAGAGGGGAGAAGAAAATGCCCCGAATGTAATATTGA
TAACCCTCAAATGATTCACGAGAGTGTGGATAAATCTAATATCATATTGGATTATCCCAGAGTCTACGGAAAAAAATTTA
AATGTGGCTCGTGTGGCGTAGAGTGGCGGGAGAGATAATATTCTCTTATCCACAGAGAAATTTATCAACGTCAGTTCTGC
AGGATCAATGAAACAATAACCCACAAATTATTTATTTTTTCTTTATATTTTTAAAAATTCTTAGGAAATTTAAGCTAAAA
GCTAGTTATTTGTTCTCAGGAAGAGCATCTCTAGAAATGTTAATTTGAGATTTTAACTAATATCATTTTTAAAAACTAAA
ACATAAAAAGAAGTACAGATAATAACTGATTTATGTTTTTCGCATATCTCTACGCATTAACTTAATTCTTTTTTTTAATT
CTACCACTTCTTTAATTTTGTCCTCATGTTCGGTTTCAATTTTTAGTTTTTCATCTTTAATATTCTGAATTTCATTTAAA
AATTTTTCTTCAGCTTTTTTATCTTTTTCAAACTCAATTTTTATATTTTCATATTTTTCTTTTATTTCTTTTATACTTTC
GTCCTTACTGTCTATGAGATTTCGCAGACTTCCTAATTCTAATTCAAATTTACCCGTTAGAATCCCAGAATTTTTATGAG
CTTCTTCCAAGTTTCTTTCAAGTCGGTTTAATAACTCTGTGTTTGTATTGTTTTTTTGTTTTAATTGATCATTTTGAATC
GTTAATTCTTTATTTCGTTCAGTTTTCTTATCGAGACCTTTTTTTACTAAAGAAAATGTCTCTAATTGTTGTTGTATTTC
TTGAGTTCTTTGATTTGCTGTTTTTAATGAGTTTTCAAGACCAAAAATCGTTTTTTCTTTCTCTGTTATTATCTCATCTT
TTTTCTCTAAGAGAACTTCGAGTTTTTGAAACTTAGATTTTTGAATTGTATCACCTTCAAGATACTTTAATTGTTCATTT
AACTCTTTAATCTGAACATCTTTTTGACTTACAAGTTCAGTTTGATCCAATTGAGATTCTTCTACTTTTAAAGATAATTC
TTTTATTCTTTGAACTTGGTCATTGATGATTCTTTTAGATTTATTAATTTCCTCCTCAAATTGGGCATTTAAATATTCTA
TTTCATCATTTTTACTTTCTATCGTTTCGTAGAGTTTTTGGATTGCTTGATCGTCATCCGATTTATCTCCCACTTTATCA
GATAAATCTTTCACAGTAATTTCAAGTTTACTGATTAATTCTAGTTTTTCATTCATCTCCCTAATTAATCTTTTATTATC
TTCTTTAAAGAAATTAAGCTGCTCATCAATATTTTCATCTGATTCTAATAAATCCTCCTCTTCATCTCTTTCTTCAACCC
ATCCTAGGGTTGATAGAGCATCAACTATAGATTTATCCTCATCTTCTTCGCGTTCTTCTCGTTCATCTGCCATAATTTAA
AAAACACGTTTCGATCTATTAAATTTTTTTATTCTTCTTTGTTTATAAATACGTATTTTCTATCGAGGAAAAATTTAGTA
AGATAACCAATTGACAATGCAATAATAAGACTGGCTTCCAAAGGTGTATTCATGTAATTTGTTAATAAAAACTGAATTCC
AACATTTTCTACAGTTGTTAAAATTGCGAACCCAAAATATTTAATAAACTCCAAAGAGGTTTGTTTTAACTTAGTTTGAG
TTCTTTTAAATACAACGTACTTATCCAAGAAAAATTTAATAATGTAGGTAATACCGACTGCTAAAATAGAACCTATTAAT
TCGGGCATATTAAATGGATCGGTTGAACAATATAATGTTTGGAAAAAGCCAGTACTACCACAGATAAAAGGAGCAAATAC
TATTTGATTTAATTTTTGAATAAGATAATTTAATGCTATCATAAATGCCGCAAATACCAAATAGAGAACCAACTGTTTTT
TCATATTATTTTCTTCAACCATCTTCCCACATCTTTTCTTATTTGAATCAAGCGTTTGTATAGTTAGTAAAATTAATAAA
ATTCAATTAACTGGAAAAAAAACGAAGAATTAGAATATATGGAATGCCTACTGTTGAAGACGGTCTTTCCATGAACTAGA
TTCTTCACTTTCTCCATCTTGGCTCGATGATACATTCCTTTTCACTTTCTGTAGGTTTGATATAGATGCCCCAGGGGGCT
GATATGATACGCCTGATAATTGCTCGCGGGGTGACACGATTTGCATAATCTCTCTAAATTTATTTTGAGACGACATTTTT
TTTCCTGTTATTTTTTTAATGAGTTTTTTTATCCCAAATATAATTAGTGATAATGTTATTGAGAAAAGGAAATATATTGC
AACCCATCCACTCCCCAGGATGAAAAGGTTAAAAGATAACAATCCGCTAGCATAACCAGAATAAAAAAAACTTAGAATTG
AAAAAATTCCGATAAATATAATGCATCTCAAGCATAAAGGAATAAATTGTTTTAACATAATCTGTTTAGTAAATTGCATT
GTTTCTCTTTGCACTTGAGCCATGAGTCTAATATCTCCTAAAACTTGAGCTTTTTTTAATCGTTCTTGGATGTTTAAAGC
TTTCTCTTTAAATTCATTAAAATTAGCTTTCTTTAATCCTAATATTCTATTAAGAACCATACCTAACATTATCATACAAA
TTGTTATTAGCAATAATTGAAGAATTATAAGAGCGTTTGACATCATTTCATCACTATATTAGGAAATACATAATTAAAAT
TAAATTTTTTGAAATTAAAATTACATTTTATTCATGATATAGATTTTATGCTAAGATTTAATTAAAATTTATTAACGGTT
TTTATCTTACCTTAAATTTCCGTCTAAGAATCCTCTAATATACTTAGAATAAAGACCTTTCCAACGAGTCGGAATTGATG
ATGCTATAGCACAGCCTAAACGACATCGATCACAAAATCGAAAATTGTCATGTTCATTTATTATATCTCTAACTTCTTTT
GAATAGTAGACCTTATCCAAAGGGTGTTTTAATGCATTGAAGCTTGTTATTGGGTGAATTTTACATGGGTAGTGAACAAA
TCCATCATGACCTATAAATAAATATGCTTCAGCAACATGACACCTCAGTAAATTTTGGTGATACTGGGGATAACCCCCAA
ATCCCCCCATTTCAACCACTTCAATACTAATAGGATCTGTTAAGATATTTTTATATTGTCTCCTTAAAGAACGCATTAAA
TTAGCCCATAGGCTAATGTCTGGAATTAAATCGGTGATATTATCAATTCGATAGGTTTTATTAGGGAATTCTCTAATAAT
ATCCTCACATGGATATAATTCTATCGAACAATTTAGTGAATCCGCTAATTCACACATATCTTTCAAGTATTGCATATTAT
CTTTCATAACCACAGTACTTATTATGGGTTTTATGTTATTTTTATTTGCCAGATTAATTGAGTCTAATACTCTATTATAA
GTTTTAATTCCTCGCCTTTTATTGTGTAGTTCAGCTTTGGGATAATCGAGAGAAAGTAAAATATAATCTAACCCTTCTAA
ACTGCTCTTTTTAAGTAGTTTAGGCATCAAATACCCATTCGATGCAATACCATTCATAAAACTATGCACAATCCCCGCGT
GATAGATAAGTTCAGGAAGATCTTTTCTTAGAGTAGGTTCACCTCCTGTAAATGATAATGCGAGAATTCCTAAATTAGCG
AGTTCATCGATTAATTTTTTGATTTGTGCTGTATTCATATCATAACTTAATATTGATTCGGGTAAAGTATGAAATGAGCA
AAAAGGGCATTTTGCATTACACCTCAATGTTAATTCGATTTGCGCTGAGTAAGGAACCTTTTTATTTGTGAAATTATTCA
AAAGAAAGTTTCTTAGATATTGAATCCACTTACTTACTCTCCATGCTGGAATTTAATAACCCACCATTATCTTAGATTAA
AGTTATTATTAAAGATTTTAAGTATCTCCTAATTAAAAATCTAACTAAAATTGTCTAAAAGGAGGAAGTTTATAAGAA
>LokiG_000000000183
GATTCCCATAGCTATTAATATTGAGTATAGGTAAAATCCTGGAATACTTGAATCCACGTTAGGATCCCCATTCCCATCAG
GATCCGCTCCTATTCCCGGTGTATACGTAAGTGTCCAATTCAAATATTCTGCTCCCGGTATTCCGGCCCAATTCGTAAAA
TTAAACTCAAGAAAATAATGATGAATGTAAGAAAGATCACTCCCCGAACCCTAGCCACCTTTCATAAAGTAATACTTTGT
AGCGTCCCAACGAAAATTAGCTCCAGGGTTAACGGAATACTGATTTTCTGCGAAAACCGGGGAGATTGAAGAAATACCCA
TTAGACCAATTATGAAAGTTGCAAATCATATCTTCGAGTTTTTCATAAATATAAATAAAAACGTCAAATTGTATGGAAAA
TTAATAAATTTAATCATAACGATTTACAAAATTAATGACGTGAAGACCAACATGCAATCTTATACTATTAGAGAACCAGA
AGATGGCGAGATAATTGAATGCATTAAAGTTTTTTTACAATCATTTGGTAGAAATCTCAGTAACAGGCTTGAAGAAGAAA
GAAAGGTGTGGACATATTTAATTCAACAAAATATTGCGAAATTCATTGTTGCTGTGAAAAATGATAAGATTATCGGTATA
GGGGGTATTTTTTTATTTCACAATGTAAGTAGTATTGGATACATGGGTGTTTTACCTGATTATCGAAGTCAAGGAATTGG
GACAGCAATATTCAGAAAATTGATGGGACTATCAGTAAGTATGAACTCTGTCTCTGTAAATTTATTTGCATCGAAATTTG
GTCAACCAATTTACGAAAAGTTCGGCTTTAAAGGAAATTATTGCGCAAGTGCATATAAATTCCCGAAAAATGAGCCCGAC
TTACAGAATAAAGAAAAAATCGTAAAAGAAATTCAAATTTTACCTGATTGGTTGTTAGAGATAGATAGAAAAACTATGGG
ATATGATAGATCTAAATATTTACAAGCAAAACTCTACCTTGGTGACAAAATTTTAGTTGTCGAAAATGAGGGTTACGCTT
TTCTTTCTAAAATTTTATCGACAATAAGAATTGGACCGTTAATAACAACTAACTTAAAAGCGACATTGTGTATCCTTAAG
GAAAGTAAATACCTGGGAGCAGAAAATTTAATAATTCCCAAAATTTCCAAAGTCCAAAATGATTTTATTAGCTTAATGGG
GTTGATAGAAGTGGGTACAGCGAATTTAAAGATGGAATTTGGGCGGGAATTAACACAAAATTTGGATTATCTTTATGCCA
TTGGGACATATGCTAAAGGCTAATTATAGGGATCTGCTTAATCCAATTCTACCACTTACCCTGAATTCACAAGGAGACAT
TGATGGGACGGGTGCTAATTAGTATCTAAAGTTTTTAATAAAGAATGGACTATTGAATTTTTAAATATCCACTGTTTCTA
ATTAAATTTAAAATATAATAAAATATACTAAAATTTAATTATGAAATCTAAACAACAAAATTTTACTAAGCTAATTATTG
TGATTACAGGTGTTTCGCTATTTTTAGGAATCTTTACTTCCGTTGGTGAAATCCAAACAATGGGGTTCCAAGAATCAGAC
GACTTCAATACTCCGCCATCTACTTCAAATTATGAACAATTTATACAAGGGAACTTTTCTGGATACGAGTTTTCAAATTA
TTATCTTTCGGTTTTTCTAGATGAAGATACATCAACAGTGGCTGGAAACCTAACTGTTGATTATTACAACGATGATCCTT
TAAATTTTACACAAATCCCTTTCCATATTTATCCTTCTGGAATGGAATTCGATAAAAGACCCGGATTTCTTGAAATATTA
AATGTAACTACATCAGAAAATCCAAGAAAAGGATTAGAATTTGAAGTCTTTAATAGTACTCAATTAATGTGGGTGAATCT
AACTGCCCCATTGGTACCGGGGAACCGTACTTCTTTCATTATATCTTTTAACACAACTCTTCCGGATGGTGGCATAGGTC
GTGCAAGTGATCATGGATGGGATCCTAATCAGAGTCGTATCTTTAAGTTTGGGAGTTCTTACCCTTTGCCTTGTGTATAT
GATGAGTTTGATGGATGGAATATAGATCCTTATATCTTAGTGGGGGATCCTTTCTATTATGATATGGCTTACTATGATTT
TATTATCAATGTACCTGTGAACATGACTGTGGCAGCTACAGGAGAGCCAGTAGAAAACGTTACGATTGGTAATCGAACCA
TTTATCACTATGATCCGTTTCTCCCCGTACGCGAGGTCACTTTTTCTGCATCTTATTATTTTGTAGTAGAGTCATTCTAC
GAGCCTGATGTAAATGTGACAGTTTCTTTCTACTATCTTAATAAATCCTATTGGTTGTGGCATGATTTTATTCCAGATGC
TAGTGGAAACGCAGGAGGCTTATTTTATTCCATATTTGGTAATTATACTTATCCAACGTTAAATATTGTTCAGGATTATT
CACAGTATGGTGGTATGGAATATCCATTGCAAGTGTATGCTGCTGAATCGGCAGATAGAGCAGCTGATCCTTATTGGTGG
CTTGAGACCATTGTAGTTCATGAGGTAGCTCACCAATGGTTCTACAATTACGTAGGGGTAGATCAAATAGACTGGGGCTT
TTTAGACGAGGGACTCGCATGTTGGGCTACAGACTTCTACAAATATATATTCCATCCCGATTGGAATATGTATAGCCCAT
ATTGGGGCGTGAGTGACGTTAATCATTATTCATTGAATTATGGATTGCCAAATAAAATTAATCAATCAATACCTGATTCT
ATAACTAGTGGATCTGATTACTACTATGCTGCTTATACGAAAACTCCCACAATTCTTTTTAAATTATTTAATATACTCGG
ATTTGACAATTTTCTTTCGGGGATTCAACTTTTTAGTCATGAAAATTACTTCAAAATAGCTACATTGACTGATCTACAAA
CTTCGATGGAAACGATAGTAGGGCAATCTCTTGATTGGTTCTTTTTTCCCTGGTTTGATAATCCATTTCTTCCAAAATAT
AATATTACAGGTGCGGTTTATGATGCTTCGAGTAAAGTCCTTAATATAACTGTGGAAGATCTCAATGAACCCTTAAACCA
ATATATCTACTCTCAACAAATTCCTATATATATTTATGACACCAATTCAAATTTAGAATACTCTGATAATGAATGGATTA
ACGGTACAACTACTTTACTGATACCCCTTCAAAAAACTCCTGAGCTTGTAGTATTAAATTACACTGATTCTGTTCTCGTC
CAATTTTCTGACTATGATTTGAGTTATGTAGAAACTACCGATATAACCATTGTTAATATACCTCCCAATATCCCAGGATA
CAACCTCTTAATTATTATTCTGGCTTTTAGTGCCTTCGGAATCGTATCTGTACTTAGGAAATCAAGAATTTCTCAGAAAT
TAAAAAAAGTTTAATCAACTTCATTTTTTTTCTATTTTTAATTAACGATTTAATGATGAAAAAAACCTAAGTTTTCTGCT
TCTTATGAAAATAGAGAGTTCGGTTAAATTAATAAAGATCTCCCATCAAATATCGGTTTCATACCTAATGGTCTTACTAC
TTTCTGCATTTCTTCATCAGGTGTTCCTTTTTCAAAACGAGTTGCTGCATCGAGAATTTTGGGAAGAAGATGAATGTCAC
CGCTTGTATTGAGAAAAATCCCCTCTCTATTCAACACCCAATGAACAACTCGGTCGATATCTGATTGGTCCTCAAATGGT
TCATACCACGTGGTTCTTGTCCTTTTTTTATTACCCCAAGGACGGCGTGCTAAAGATTTTATTGTCTGTACAGCCACGTT
ACGGCTATGGCATAATTCCAGGAGTTTTCTAAAATCTGAAGCATATTTTTGATTTTGCATCATTATATAATTATAAGGTA
ATAAAACTGAGTCAAACTCAAATTGAGCCAAACTACGCTGGTGCATTTCCGCTACCGTGTATCCGTGACCCGTTACCCCA
ATATATTTAACCATTCCTTGTTCACGAGCTTCAACGGCAGCTTTCAATGCTCCTTCAGCGCCCATTACTTTTTCCCAACT
ATTTGGATCTGTTAAATTATGGAATTGTATTAGATCTATTGAAGATACTCTCAATCGTTCTAATGAACTCTTTATTTGAT
TAAAAGCATCCTGGTAGGAACGCCTAAATACTTTTGTCGCAATGAAGAATTTATTACGGTGTTTTTCCATCCATGGACCA
ATACGTAATTCAGATTCTCCATATCCTGCAGCAGTATCAATATGATTAATGCCATATTTAAGGAGAACGTCAAGGGTATT
ATCTGCTTCAGCTTGAGTGACATTACTCAGAGCTGCAGCTCCGAAAATTATTCTTGTACTCAAATGCCCAGTATTTCCAA
ATTTTTGATTCAGTATCATTTTTTTTACTTCACTTCACGTATTTAATTCATTTTCGTTAATAAATATTATATACTTTTAT
TTTTATAATATAATTTAATAATTAATAGATTCACCTAACAACTAATATATATAGGGGGAAATAGTGGAGAAAAAAGCAAT
CCAAGATTATTATACAGATTCAATGAGTCATTGTTATGGATGTGGAAGATTAAATGATGTTGGTATGAAAATTAAGAGCT
TCTGGGTTGACGAAGAGAATGCGGCTATAGCTAGATTTATCCCGCAACAATACTATACCGCATTTCCTGGGTATGTTTAT
GGAGGATTAATAGCTTCGTTAATTGATTGCCACGGGACAGGAACTGCAGCAGCTGCAGCTTATCGTGCCGAAGGTAGAAA
GATGGACTCGAAACCTTCATTAAGATTTGTAACTGCTTCTCTCCATGTGAATTATTTGAAACCAACACCTATAGATACAA
CACTCGTTTTACGAGGTGAAATAAAAGAAATGAAAGGTAAAAAGGTGACAGTTAAAATCTCTCTCTCAGCTAACGGAGAA
ATTTGTGCATCTGGAGAGGTAATCGCAATAAAAATTCCCGATACTATGTTAAAGCGAGAAATATGAGTAGTTTATTAGAA
TGGTATTTTGTTACTTTCGATAATAAGAATGTTTACAGAGATGTTCGACCTTCTTTCCAAGAATCTTGGAAGGATCAATT
TGAATGGAACAAAATAATTCGGATTTGTTTTCAAACTGGTGATTTATATTCAAGTGATGAGCTTTACATATTCATTAAAG
ACAAGAAAGAGAGTTTTCTTATTCCGATGGAGGCAAACGGGGGATTAGAACTCTGGGGGGAAATTATTGATCGCAGGCTT
TTTGATGCGGATCTGGCAATTAAGATTGCATCTGAATCAGAAGGAATGCTTCACTGTTGGCCGGAAATTACTCGTAAAGA
AATAGACAAATTCTCGGAAAATAAAGAGTAATTGATCTGAATCAAAAGATTTCTTGGTAAAACCTAGTTAGGCCTTCTTA
CTATAAGATATTCATCTTTTTATTAAAAGAAAACCTACAATTAAAAAAAGTTAATTTTATTTAGAATCCCGTTAAATTAG
AATAGAAAGTGATTTATTATGACGTTAAAAACAAATATAACTGAAATGTTTGGAATTAAAAATCCAATCGCAAATGCCGC
CATGGGTCCCTTCAGAACGACTGAAATGGCTTTAGCGGTATCAGAAGCAGGGGGTCTTGGTATGATTTCTCATGCAAACC
AGTCCATGGATGGTAGGGAACCAGATGCTATTGTTGCTCTGAAAAAAAATCTTGATTGGGTCGTTGATCATACTGATGGC
ATCTTCGGTTTCAATATAAGAACATCGAGAAATACTGTAAATTGCGATTAGCTGAGAATATTCCAGGAGCAAAAATCACT
TTAATCGATAATGTTGGTCATGACATGTTTACACAAGAGCCAATATTGATGGCTAAAAATGTTATAGAATTTTTAAGATA
AAATCAAGATGTTTTAATTAGATTGAGAAACGATAGTAGAACAGATTATACAAAAAATCTTAAATACCATCAAATGCTTT
ACCTTTTCAATTTAATAATATTTTATATTCTGAAGCTTATGAGATTTATTTCATTCCATGTCAACTCATTCTGGTATAAA
GTTACAAAAAAAGGACGCTCCTCAATCATTGAGAAAATTACGGAAGACAATAGAGAAAAACGAGTAGAAGAAGCTCTTGT
TCTGTTTATTAGTATGGAAATGCAAGATGAAAAAAACACTGAGATATTAGAAAGAGCTATTGTTGAAATTGAAAAAATAA
CCAATCAATTAAAAATCACAAATATCGTGATTATTCCATATGCTCACCTTTTTGGTAAACTTAGTACTTTAGAATTTGCC
TTTGAGTCATTTAAAAGTATTGAGTCCCTTTTGAAAACCCAAGGCTTTTCCGTTACTCGTCTTCCTTTCGGATGGTTTAA
CAAATTAGACATGAAAGCTAAAGGACATCCACTTTCTCGGATCTCAAGAAAAATTAGATAATATAACATAGAATTTTATT
TAATTTCTTGATGTGAATCTTTTACGATTGTCAGAAACATTTTTTATATGGAATGAAAAGTTAATTACATATAGCCTTTA
AAAACATAATTAAGGTGAGAAATATTTATAAAAAAATTTTAATAGCGACTGATGGTTCACCTCATGCAAAAAATGCTACG
AAAAAAGCAGTAGAACTTCAAAAGTTCTACAATTGTAACGTAGTGATTATTCATTCCATAAAAGATAATAGAGTTCCATC
AGAATTATACCCAAATATAGAATCACTATATTCTAAATATAGTAGCATGGAAGATTTATACAAAGACGCCGGAAAGAAAC
TATTAAATAGCACAAAAAAAATGTTTGGTGAAAATGAGTCATTTGTAGAAACTCGCTTAATTGAAAATGAAACACCTCAA
GATTATATTAAACATATTGTCGAAGAGGAAAAGTTCGACCTTGTAATATTGGGAAGCCAAGGACACCATTCTAAATTAAA
AAAGGTTTTAGGGACAGTATCAAGCAAACTTACGAAGAATCTTGAATGCGATATTTTGTTAGTCAATTAATAGAAAAATG
TTAACCTTGTCTGTAATTTAATTAAAATGAGTCGATAAATTCTCGATTTTTTCTTACCATGTATAAAATTAAGCATTGAA
AAGGGAGTAAGACCTGTTAATCTAATTTTGTCGGTTTGATAAACAAGGTTTTCAGTTATCAATTTTTAAAAACTTTCACT
CTCTTTTTTTATTAAAAGATATTATTATTAATTGATTCATGCTCAAACTTGAGGAAAAAAACCGTATGGCATCGAACAGT
TATTCTATGAATCCTAACTCCTCGAATAAAAAAAAAAATAATTTGGTGAGAAATAAATTAATTGAAATATCCGATCTTTC
TACAGGTTTCCATAAAATTCCACCAATAATAGGTGTCATGATATGCGATATTAATGGGAATGCTATTATGGTTATTGAAC
ACAATTCTAAAAATATAAATGGATATGGTTCAATTAACTTCTATTTATCTGAAAAAAATAAACATCTCGTAGATTTAAAT
CTAATCTCGGGATACTTTAGTGCACTCAAATCTTTCGCGGGAGAAATTAACATTAAAAATTTATCTAATATTGAAATAGA
TGGTTCTAACATCAAAGTCCAGATATATATGTTGTGTGCTAATTATATGATAATAATTTTCCTTAATTCAAGTACAGAAT
TAAATTCAAACACTAAACTTCAAGTTATTAATTATTTCGAAGAAATATTAAAAAAAAATGAAAATGAATTTTGCTATTTT
AATGCTCCCTACTCCAGAGAAATTCTGAGAGTCCTGGAACGTAGGGGGAAAATATGGCTCAAAAAATTAAATAGAAGTCA
CATACAAATTCATAGAAAGACTTACTTACAAAAACATTCGATAACTGATGAATTATTAAAAGGTTTTGATCAAATAATAC
AAAATGAAATAAATGAATATCTTATCAATGTCCCTGAAGATCTTGTAGAGAATTTATCTAAAGAGATACATAACAAAATT
CAGGACAAATTATTTGAGAATCTCAGAGAAAAGATTGTATAACTTTATTTTGGTTACCTATCAAAAAAAAGTATATTTTA
ATTATTGATGTTTCTTTTTTTTTAATTTTTATAAAATCAAACCTTAAAAAAGCCTATCCATTTTTCAAAGAGTTCATATT
ATAAAAATTAGAGTAAAAATGAAAAGAAGGGAGAGTAAAAATGAAAAATTATGAAGAATTCAAGGGAAAAATTGGTCGCA
CACATGCTGAATCAACTCCATGGTGGCCTAAACCCAAGAGAACCGTTGATGATAGTCCTAATATCATTATAATGTTGTTT
GACGATACAGGGTTTGCTCATTTTGGCTGCTATGGCTCACCAATCGAGACACCAAATATTGATCGTTTAGCTAATAGTGG
TATACGTTTCACTAATTTTCATACTACTGCTTTATGTTCTCCCACCCGAGCGTGTCTATTAACAGGACGGAATCATCATT
CTGTTGGTATGAGAACAGTTTCTAACTTCAATCAGGGGTATCCTAGTTGTCGTGGACACTCAACACAACATGCAGCAAAT
ATAGCAGAGATACTTCAAGAAGAAGGCTATGCTACTTATATGGCAGGTAAATGGCATCTTGCTCCAATGTCGGATGCATC
AGCAGGTGGACCTCATACCCATTGGCCACTTAACCGGGGATTTGATCGGTTTTATGGATTTTTAGAGGGGGAGACAAATC
AATTTTATCCAGATTTGTGCAATGATAACCATTTTATAGACCCACCTTACAGTCCAGAGGATGGTTACCATCTTACTAAA
GATCTTGTCAATCAATCCATGGGATTTATACGTGATCTGAGGTCCTTACGACCTGATCGTCCTTTTTTCCTATATTTAGC
ATTTGGAGCGACTCACGCCCCTCATCAATCACCAATTGAATTTAGGGATAAATATCGCAATCGTTTTGACGCTGGTTGGG
ATGTAATGAGAGAAGAGGTGCACAAAAGGCAGCTTGAGATGGGTATCATTCCTGAAGGCACTGAATTAGCGCCCCGTAAC
CCTGGGGTAGAATCTTGGGATAGCTTATCAGAAAACCAAAAAAAATTTGCTTGCAGATTACAAGAGGCATTCGCAGCTTT
CCTTGACCACACTGACTACCATATTGGACGACTAATGTCTTTCCTTGAAGAAATGGGTGAGATCGATAATACAATAATAA
TATTACTTTCCGATAATGGATCTAGTCAAGAAGGACTGGCTACTGGTTTGATGGATGAAATGAAATATTTCAATCGATTG
GAAGAGGATGTTGATGCACTTCAGGATCGTCTTGACGAAATTGGTGGTCCTAATAGCCATTCCAACATTCCATGGGGTTG
GGCTCAAGTAGGAAATACTCCGCTTAAGTGGTATAAACAAAATACTCATGGTGGTGGGATTAGAGACCCTCTAATCATTA
AATGGCCAAAACTAATTCAAGATCTTGGGGGTATTCGTAATCAATATCACCATGTTACTGACATTGTTCCAACTATCCTT
GAATTGTTAGAAATTGAATTACCATCATCAGTTAAGGGATTTAATCAAATGCCCGTCCATGGTACATCAATGGTTTATTC
ATTTAAAAGCCCCAATGAGCCTAGTCATAAAAATATGCAATATTTTGAAATGTTAGGTCATAGAGGTATTTGGTCTAATG
GTTGGAAAGCGGTAACTTACCATAAAAGAAGAACACCTTTCGTTGATAGCGAATGGGAGCTTTACCACATTGAGGAAGAT
TTTTCTGAATGTCACAACCTAGCTGGTGAAAATCCTGAAAAACTTCGGGAACTTATTGACTTATGGTGGGTAGAAGCTGG
TCGTTATGGTGTATTACCTCTAATTGATCCCTCCAGTCTTAACAGATTAGATAGAATACGTTCAACATTTAGACCTGGAA
CCCCTCATGGCAATCGTAGCTATACATATTACCCCCCTATTTCTCATGTTCCAAATGCACCAAGTCCAAGATTTGGTGTG
GCTAGTTGGATAATGAGGGCTAAAATCAATAGAGCTCATGAGAGTGATGAAGGTGTTATACTTGCAACGGGAACACAAAA
TTGTGGATTAAGCTGGTATATTAAAGATAATCATCTGGTATTCGATTACAACTATTTTACTGATCATCATATAGTTCGTT
CTGACCGTTCTGTACCTGTAGGAGATTTTACACCCCAAGTAAAATATATGAGAGGAAAAGGAGAATCAAAAATTATTCTT
TTTATAGACGGGCAAGAATGCGGGGAAATTTCAATCCCATACATATTAGGTATACTGTCAACAACCGGAATGGACATAGG
GAAAGATATTTTATCAGCCGTTAGCCCAGAGTATAAAATACCATTTGAATTTACGGGAACAATCAAAGAAATTAATATTG
ATCTTCCCGTGTTTAAAACTTCATCCCAACAAAATAATGAAACGGAAACAAGGGAACGTGTTGAGAGCTATAGACAATAA
TCCCTAAATTTTAAAAAAATCCATATACACAATTTTTTCAAACTTCTTGTTTTAAAAGTAAATTCAATAATAATTGAGTA
AAAATTTCTTTGATCACCTTAGATCATTTAAGGCAAACAATTAAGAAATGAAGTCTTTACCACATATTCTCATAATAAAA
TTTATTTCTAATCGAATGAAAAATTATCAATTAGTTATACACAACTTAACAAAATCTGCATAGAAAAGCTCTCCTCCAAA
TATCCAACTTTTTTCAATCATCGATACACAACAAAAAACACAACATTTAAATACTAATTTACACACTTAATGATCATAGA
AATACACAAATAATTACACAAAAAAAAAGATATGATAAAAAATAATGACCAATGTTTATGAAGAAGTTTTGGTAATTGGA
GATCTTGAACTTGAAGAGACTCAACAACCATCTGTTATAAAAAAAAGCAAAAAAGAAGTCGATGGATTAATTGGAGATTT
AAATCCAAGATATCATGAGGAAAAAATCTCCTTGGAAGATGCCCGACAAAAAGTATATTCATCTCATTTCATAGTCAGTG
GCAACTTTAACATATTTAATCCATATTAGAAATTCTCAAAAAGAGGTTAAAAGATATGAACAAAAAAAAATTGACCGAGA
AGGAATTAATAATTATCAGGAATAACCCATATATCCTTAAATTTTAATTAATCAACACATTTTTTTAATATTTTATATCA
CGCTCATAAAAGGAAAAAAAGAATATTATCAAATTCACACAAAAAATTAGATAAAATTAAAAAATAAAAGGAAAAAAAAA
ATAGAGGTAAAAAAAAAATGAGAAAAAACAAAACAGAAGAGAATGAGTTAATAATAGTTAGGAATATTCATTATATCCTT
AAATATCAACATTTTTTTTAATTCATTTAATTCATAAAAAAGCTATAAAAATTAAAGGAAATAAACAACATCGATAAAAA
TCAATTAAAAAAAATAAGAAGAGGATTAAAACTATGAAAATATCAGGCTCAACAAGTTTTTCAGGTCAGAAAATTGATGA
TGATTTGATCTCATCAGGTTCAGTTAGGTTACAAGGAAATTTTGAGTGTATAGGGTTGCGTTCTTCTGGAGCTTTTCGGG
GTGGAGGAGATTTAACCGTTCATGGAGATATTAGAAGTTCTGGAGCATTTAGACTCGCAAGTAATCTTATAGGGGATGGA
AACGCGAAGTTTTCAGGCTCAACCAGAGTTGGGGGGGCTTTGATGATTAGGGGAGCATTATCAAACTCAGGAGCGCTTAG
AGTCGGTGGTAAGGTTGAATGTCAAGAAGGTGTTCGATTTACAGGCTCCTCAAGAGTGCATGGTAGTGTATCGTCTCAAA
AAACTATTGTAATAGATGGTACAGCGAGGATTGAGGGAGGGATAAAAGGGGGTGAGGTGTATATCGGACACGAACGACTT
TTTTCAAGGAAATTACTTAGACAACCATATAAGGTAGGTGGGAGTATTTTAGCTAAAGAGAATGTAGAGCTTATAGGGAC
TTATGTTGGGGGTGATGTACGAGGAACGGATGTGAAAATTGGTATAGGAACTGAAATCTCAGGCACAGTTTATTATGTGA
ACAACATTGAAATTCACAATAAAGCAAAAATTAACCATGGTCCTATTCAAATAACCATGAATGATTTACCAAATTTAAAA
TAAAATAGTTGTTAATAGTTAAAAAATTGGATTAAGAAGTCAAATTAGGTTAAAATTGTAATAGACAGCAGTGAAAAATA
ATATGGAAAGGAGGAAAGAAAATGGATAATAATGAGGAAAAAAGTGAAAAAGACGAGAGAGATGCTGAAAGGATAAAGTG
GGAGTTAGGTGAGATTCAGGAAGAACTTATGGACGAATTAGAGGACTTACAGGACGAGTTTAACGAAGAAATAGAAGAAC
TAAAAGAAGCAGGAGATGGTATAAAAGGTATTTTAGCTGAAGAATTAACAGAATTAAAAGAAGAGGAGCTATCATTACTA
AATGAGATCGGGGATATGAAAGGGGAAATAGGGGCTTTAGAAGAAAACGCAAGCGATAAAACACAAAAAGCAGAAAAAAA
ACTTGAAAATCTAAAAGAAAAGGTACGTAGGCATGAGGCTAAATATGGTGCTAAAATCAAGAAGTTATTGGAAAAAGCTA
AACAAAAAGCTGTAAAAAGGGTAAATATTTCAGTCGATCCTAGAACGAGTCAAGAGTGGAAAGGATGGTCAGAACAGTTA
GGTAAATCGGTTTCAGAGCTGGTGAGGAAATCCATGAAATTTGTAAAGAACAATATCGGTGATATCGCAAAATTAGAAGA
ATGGGGGCATAAAATGGAATCAATGGGTGTAGATATTGAAAAAGCTGTGAAAGAGTCAGGAATAGAAGATATCGGTGAAA
AGTTAAAGAAAAAGTATAAACAAGATAAAATTAAGGGAAAAATTAGAGGATCAAATAATTTAAAAGTAGACAAAGAGCGA
ATTAAAAAACGAGTCAGTGGTCTAATTAAGCTCCATAAAAGTGTGCCAATTGACAAATTAGCTCAAACAATCAACAAATC
AGAAGATTATGCTGAGAATCTGATTTATGAATTAGTGGCGGATGGTATCGAAGGCTCTTTAGAAGATAAGGTGTTTAAAT
TTACTAAAAATCCCGAAGAGGTAATATCAAAACTACACGAATTTATTGATAAAATGTAGAATCTAAGTAAAGTAATGAGT
AAAGCTAAATAAAAAAGGTGGGATGAGTATGAAAGATAATAAATCTGATGATTATGAAGCATTTGGTCAAAAGATGGAAA
ATATGGGAAAAAAAATCGAAGAGGCTATAAGCAAACTTGATTTGGAAGATTTGGGTAAGAGAATAGAAGAATGTTTTCTA
CCAAGAGATATTGATAAAGAGCAAATCAAGAAAATAGTTAAGGGATTAATTCTGACACAAAAAACTTTACCAATCAATAA
ATTAGCCATAACGTTAAATATATCTAATAATGAGGCTGAAAATGTTATATATGAGTTGGTAGCTGATGGCATAGAGGGTG
TATTAGAAACCGAAGTTTTCAAGTTTTCGAATAATCCTGATGAGGTTATTTCAAAACTTAATGATTTAATAGATAAATTA
TAAGAGAGAGAATTTTTATGGAAGAATTAGCGAACGAGAGCACATTTCGCTCATACATGTTTTTCTGGTCAGGACAATTA
GTTTCTCTAATGGGGTCATTAGTAGTTCAATTTGCTATTATTTGGTGGATTACAGAAGAAACTGGCAGCGCTTTCTATCT
TTCCATAGGGACATTCTTATATTTTATTCCTATGGTTCTTCTTACTCCTATTACGGGAGTTTTAGCTGATAGAATGAACC
GCAAAACCCTAATTATACTTGCAGATTCAAGTCAAGCATTAGTTACAGTCTGGATTATCGGATTATTTTATTATACCAAT
CCTGTACAAAATCCTATAGGTTTAATATTAATAAATAGCTTGAGGGGAGTATGTCAAGCATTTCATATGCCAACCGTAAG
TGCTATTGTTCCCACAATGGTTCCAAAAGATAAATTGAGCAGAATAAATGGAGTTGGATTTTTATTTACAAGCTTAATTC
AACTCATAGGACCTCTGATTGGTGCTGTGCTCATGGCTTTTTACACATTGGATCTTGTTCTCTGGGTGGATATCTTTACT
TTTAGTATAGCTGTTATTCCTCTGTTGTTGATAAAGATACCTAATGTAAAAGGTTTAATTGAAAACCTTAAAGAGACAAA
CGACCTATCTTTTATAAAAGAATTTAAGGAAGGGATAAAGATTATAAAATTTATCCCTGGAATGATGACGCTTTTATTCT
TAGATATGCTTGTTAATTTTCTTATTGCTCCAATCAATGTTCTACTACCCCTTTATATTTTTGAAACACACTCTGGATCA
GCTATTAGTTTAGCCACTGTAATGTTATTTTTAAATGCAGGGATGATTTTAGGAGGTTTGATAACAGCTTTAAAGAAGGA
ATGGAAGTATAAAATGAGTGTGTATTTTTCTGGTTTAATGATTGTAATGGCTTTGATCTCTGTTTTAGGACTTGCTCCAT
CTGGATTTTTTATAGTATTGTGGATTGGGATAGCGATTGTAGGATTTATTTTACCTGTTATATCTACAATCTTTTTGACG
ATAATTCAAACAACAGTTCCTCCTGACAAAATGGGTAGAGTATCATCTGTAAGTCAATCAATGTCTTCAGCAATATTTCC
AATTGGAACACTTGTCGCTGGGCCTCTTGCTGTAGCTATTGGAATGCGAAATGTTTTCTTATTCTCTTCAATACTGGGTG
TACTAGTTGTTTTTCTAATTTGGCGCTTTACTAAAATACGCCATGTCGATTATGATAATCTTGACAGAATAGTAGAGCAA
ATCAGAAACATTAATAAATAATTAAACAACTTGAGCCTTGTTACAGTATTATGGTAGAATTAGCAAGTAAAAAAACCTAT
AAAAATTATATATTTTTTTACTCGGGGCAATTATTTTCATTGTTAGGTTCATCCATTACACAATTTGTAATAGTCTGGTG
GATTACTATTGAGACAGGAAGTCCAATAATGCTTTCAATTTCTAGTTTTGCGTATATTCTGCCAATGACCTTAGCTATGC
CAATTGCAGGTGTTATAGTAGACAGATATAATCGAAAAAACATAATATTCATAGTTGATTCCCTTCAGGCATTTACAACC
ATTTCTATAATTATATTGTTTAATATAGGAATTATTGAGCCATTTTTGATAATTATTTTAAATAGTCTGTTGGGCTTATT
TCAAGGGTTTCATATGCCAACTGTAAGTGCTATCGTTCCCACAATGGTACCAAAAGATAAACTGAGTCGAATAAATGGTA
TGAGTTTTTTATTTTCAGGTTTTATTCATACTATCGGACCGATAATTGCTGCCACGTTTTTAGCATTTTTGCCTATTAAA
TTAATTCTTTGGATTGATCCTATAACATACATAATTGCACTCATACCTTTAATACTAATTAAATTACCTACAGTCAAGCC
AGAAGAAAAGCTAATTAAGAAAGAATCTTTTTTGACAGAATTTAAAGAGGGATTTCAAACTTTAAAATTAATTCCAGTAG
TATCCATGATGTTGTTGACATCAATGTTTGTAAATTTCTTAATTAAACCGTTCCAAACTCTAATGCCTTATTTTATAAAC
TTCATACACTCAGGAAATCCCGCGGATTTGGCTCTTGTTTCTGCTTTTATTAGTGGGGGCGTGCTAACGGGAGCAATTAT
AACATCAATTAAAAAAGAATGGAAACATAAGATATTTATTTATTTTTTTGGAGAAACTGTTATATTCCTGCCAATAGTAA
TTTTTGTCTTCTTACCAAAGGGATCTTTTTTATTAATGGGTATAGTTGCTGGAGTTTACGGGATGATTATGCCAATATTA
AATACGATTTATTTAACTCTAATGCAAACTAGAGTCCCTGCTGATAAATTGGGGAGGATAAGTTCAATGGACTGGGCAAT
CTCACTAGCAATCTCTCCACTAGGAGCTCTTTCTGCAGGATTTCTGTCTGAAATATTAGGATTCAGAAATCTTATTCTCT
ATTGTGCAATAGCGGGAGCAATAATTGCGATTATAATATGGCGATTTACGAGTGTTCGATATAATCGGAACCAAGAAAAA
AATGAAGTAAAGATATTAAAATGAACTCTTTGAATTATTTTTAGATAATTTTAAAATTCAAAGTAATATTTGAGAATAAA
AGCGAAAAAATTGTGGTGTAAACATAATTGCAAGAGACAGTTAATCAGAAAAGCTTAAGAAATTATATGAATTTTTGGTT
TGGGCAATTATTTTCGTTATTAGGATCATTAGTTGTCTATTTTGTCATATTTGTGTGGATTACTGACATAACAAAAAGTC
CATTAATGTTATCCTTGGCAAGTTTGATTAATCTGATTCCGTTACTCGTCATTACTCCTTTTGCTGGCGTTATTTCAGAC
AGACTCAATCGGAAGATGATAATTATAGTTGTAGATTCATTGCAAGCGTGTTTATCGATTATTTTAACAATATTTTTCAT
CTTAGATTCCGCAGAAATTTGGATCGTTTTTATATTCCTTGGCTTTCGAAGTATTTGTCAAGCCTTTCATCAACCAACAG
TGATGGCAATTTTACCATCTATGGTTCCGCAAGATAAGCTAGGGAGAGTAAATGGTATCAGATACTTATTTTTAGGTATT
ATACAATTCATAGGACCAGCAGTAGGGGCAACCTTATTATTTTTTATTGAAATAAAATATATTCTCTGGATAGATGTAAT
TACTTTCTTTATTGCACTTGTTCCTCTTTTAACTTTAAAATTACCTCCGCTTCAAATTAGTAAGGATCATGTTGAAAGAA
AATCCTTTGTCAAAGATTTTAAAGAAGGTATTATGGTAATGAAAAATGTTCCTGGACTTCTAACAATTATGATTATTGCG
ATGCTATTAACCATGTTGACACAACCTTTAATGGTTCTAGCCATATTTTTTATAAAGTATATACATGGCGGTAATAATTT
TGCGTTAGCAATCATCCAAATGATTATGCAGGGAGGAATGATTTTAGGTGCATTGATCCCTTTTTTTAAGAAACGATGGA
AAAATAAAATGAGAATTTTGTTTATCGGAATGATTGTAATAAATATTGGTTATTTAATGTATGCACTTGCTCCAATTGGA
TTTTATCCTCTGATAGGTGCCGGAGCATTTATAATGGGGTTCACTATACCGGTAATAAATATAATTGTAATGACGGTTGT
TCAAACAACAGTTCCTCATAATAAAATGGGTAGAGTTTCTTCTATATTAAGTACATTAATGATGATTGGTTCACCTTTAG
GAGCTATTTTGGCAGGCACATTAAGTGAGATTATAGGAGTATCCTTTCTATATCTAATATGCGCTATTTTGGGAATTATC
ATCGCTATAATCCCCTACTTTTTCACTAACATTAGACATATTGAT
>LokiG_000000000463
GTTGTTAATGGATGGCCGGGCTTGGACTTAGTTATGCCTCATATATTAGGGGCTGATGGATCGGGTGTAGTTAAGGAGAT
CGGTTCAGAAGTTACAAGCATTTCTGAAGGAGAAAAAGTGACAATTAATCCAGGATTAAGCTGTGGGAAGTGTAAATATT
GTTTATCAGGAAAACAGGTATTTTGTAAACAATATTCAATTCTGGGAGAACATCAATGGGGAACATTTTCTCAATATTTT
AAAATACCAGAGATAAATATTATAAGAATTCCGAATAGTTATCCCTTGGAAAAAGCAGCAGCAGCTCCTTTAACATTCCT
AACAGCATGGAGAATGTTAAAAACGCAAGCAGATTTACAAAGTGAAGAAATTATTTTTATCCATGGAGCTGGTGGTGGTG
TAGCAACGGCAGCAATTCAAATAGCAAAATATTTTGGAGCAATTGTGATCACTTCAACAAGCAGTCCAGAAAAAATAGAA
AAGGCGAAGCAACTCGGCGCTGATTATGTTATAAATTATAAACAAGATAAGGATTATAGCCGTTATGTTTTTAAAGAGAT
TACAAACGGTCATGGGGTTGATGTTGTAATAGATAATGTAGGACAGGCCACATTTTCTACTAGCATTCGATTATTAAAGC
CTGGAGGACGCTTGATCACTTGCGGTGCTACTACAGGACCAAACACGAATTTATTAATTAGCCAAATCTTTTGGAAACAC
TTAGAAATTAAAGGTTCTACAATGGGCAATCAAGGAGAGTTCCATAATGTCATGAAATTAGTATTAAAAGGCAAGTTAAA
CCCCATTATAGACAAAATATTTCCATTACGAAATGTAAAAAAAGCTGTGAATTATTTAAAAGAAGGGCAACAATTTGGGA
AGGTTTTATTGGAAATACCTTAGGAAATTTAAAACTTCTTCAGCAACCTGAGCCTCATACCCTCCATAAAAATGGTCTGT
ATCAATTATTTTCTTATACTTTGGTTCAAGATAAAAGTCAAAATTTTCTTCAAATTTTTCATACAAAGCAACGTTATCCT
TACTCCCTTGGATAAATAACTTTGGTTTTGCTGATTGTGACATCTCTTTATATTTTATTCCCATAAATTCCCAGGGAAAA
GAAACAGAGACATATCCAATAATAGAGTCCGAATATTCTATAGATGAACAGCCAATCGCTGCTCCATATGAATATCCACA
TAATACAATATTTTTAAATTTTTGCTCATTTATTAAAAAATCAACACAAGTATGAACATCACTTAATTCTCCTGTTCCAT
TAGAGAAAGAACCTGTTGATCTTCCAACACTTCTAAAATTGAACCTTAGACATGATATATTGTGTTCAATTAATTTAAAA
AATATACCAGATACTACATTATTAAACATATTACCCCCATACTGAGGATGTGGATGGGTTATTAACACACAGAGTAAATT
CTTATCTAATTTCGGTTTGAAGAGTTCAGCCTCCAGTTTAATTTCGTTATTTAAAATAATTAGATTTTCAGTTTTTACCA
TAGTTTTATTTTATTTTTAATTTATAATAATTATACTACAATTCGTCGTGTGTCATATGACTTTTAATAAAATAGTTATA
GAGAGAAAACTACGTGAGTTTCTTGAGGAAGATTGTAATTTCGTTGATGTGAGTGCTACGCACATCCCCTTAGATGCCAT
TACAACAGCAAAAATTTATGTAAAGAGTGATGGTTATGTTTCTGGTCTGGAAGAATTGAAAATATTATTTGATATTTTAA
AAATATCTGCACAATTTTCCAAAAAAGATGGGGATAAAATCAAACAAGGAGAAATCGTAATTATATTAAAAGGAAATATA
AGAAATATACTACTTGGAGAAAGATTGGCGTTAAATCTTCTTACACATATGAGCTCTATTACTTCTACGGTGAGAAAATA
CATAAGCATTATAAATGAGTCAGGAAAATCTGTTAAAATCGCATGCACACGAAAAACTATGCCAGGATTAAGAATTTTTG
AGAAAAGAGCAGTGTTTATTGGACAAGGTGAAACTCATCGTTTTAGTTTAGATGACATGATCCTCTTAAAAGATACGCAT
TTAAAATTATTTAGTGGAGATGTAGCAAAACTTCTAATGGAAGTTAAAAAAACTGCTAGTTTTTCTAAAAAAATTGAAAT
TGAAATTGAAAAAGTTACTGATGTTTTAATTGCAGCAGAAAATGGTGCTGATATAATAATGTTTGATAATATGAATCCAA
ATCTAGTCATGGATGCAATTAAAATATTGAAAAAGAATCAGTTAAGAAATAAAGTAATTATTGAGGTTTCTGGGGGGATA
ACAGAGGAAAATCTCATCGATTTTCTAATTGCTGAACCGGATATAATTAGTCTAGGGTTGTTAACTCAGCGACCTACAGA
ATATATCGATTTTTCGCTTCGATTTGATTAAAACTTTTCTACTCTATGATAATTTCACGAATTGAGCATATAACATCGTT
AATCTTAGCTAATTCTTTATAGACATCTTGAATTATTTCAACTTCACCTACTAAAAGTATTAATTCGATTTTTTTCTCAG
CTATTCTCCAATCAGTTATGGATTTAATGATTTGATGAAATTTTGCATATATATCAGATATTAAATCAACTATAATATCC
TTGAAAGGGTATACAAGGCTTATTGTCATTATTTTATAACCTTCTAAATTTTCAAACTGCTCGTGTTTTTCAATAAAACT
CACAATTGAGTCTCTTAAAGCTTCACTCTTGGAATTAAATCCACTTTGATTTCTTACTTTTTCAAATCTTTCTAATAAAT
CTTTACTAACTTGGAGAGAAATTATAGGCATCTTACCACCACATGAAAGTGTTTAAAAATATGAATAATCAAAACAAAAT
AATAATTAAGAATTATAATCATAACTTAAAGTTATTTCAATTTCCTTGTCTTTTTTAAAGATCAAATCCATTAAACTTTA
TAATTTCATAGAGCGGCCATACAATCCTAGCGACTTAATATAATACTCCATTATTGTCCATATTTAGGTTTATTAATTAA
TCTCCTTCTTCAAACTACGTGGGTAATTTGCGAATAATTTCTCGTAGATATTTTGGAACTTCTCAAGGTCTTTCATTGAT
ATTATATAAGGTTCTCCAACCTGTAGTGTTCCCCAATATATTTTTGCTAATTTCTCCACAAGTTCAGCAAACTTTATAGT
ATGATCTACAGATTTCCCACACACAATAACTCCGTGATTAGCTAATAAGGCAGCATTTTTCCTACCTAGAGCTTTGAGAG
CAGCTTGTCCAATTTCTTTAGTATGTGCTTCACCAAAATTTGAAACGTCTACTGATCCTCCTAAAAAAATAAACATCTCT
TCCATGAGTATTGGAATATTTTTTCGAACAATCGAGAGCATTGTGGCAAAGGGAGAATGAGTGTGAATTACAGCACGAAC
TTTTGGTCTTGCTTCATAAATTGTGATATGCATTTTTGCCTCCGTAGACGGTAATTTTCCCGAGCTTAAAACTATACCAT
TAAAATTCATATGAATTATTTCTTCATCTGTGAGATTTTTATATTGATTAAATGAGGGTGTGATAAAAATTTCTTTTTTT
TTACCATTTCTTACACTCACATTTCCTTCACCAGTTTCTACTAAACCTTTAGAATAAATAGCCTTCGCTCCCGCAACTAC
TTGGCTTCGATGTTTATTTTCTTCATTTGATAACATAGTTTTATTAAATTGAAGTGGATTAAAAAGATATTTCTTAATTT
ATAATTTTAGTATTAAAAAGAATGAGAACATATTTATAAATTCAAAATACCCTTATTTTTTAAATTAAATCTATATATAC
AAAGAATTATGAGGTAGATTTTATTTATCAGTGAATCATCGTTAAAAAATGGACCGGTTTATATTACATTGTGATTTGGA
TTGCTTTTATGCAGCTGTAGAGATACGAGATAATCCCCATTATCGAGGAAAGCCAGTTATAATAGGAGCAGATCCAAAAG
AAGGAAAAGGAAGAGGAGTTATCTCAACTTGTTCATATGAAGCAAGATTATTTGGTTTACATTCTGGAATGCCTATATCT
CAGGCATATGTTAGATGTCCTCAAGGAATATATTTGCGTGGAAATTTTAATAAATATAAGGAAGCTTCAAAAGAGGTTAT
GAGAATTCTTGAGAAATTTTCCTCTGATTTTCAAATTGTAGGTCGTGATGAGGCCTATCTAGATCTTACAAATATTTGTT
CAGATATTAAAGAAGTGCATGAGATCGCAAAACAAATACAACATGAAGTATTTGAAACAGTTGGGATTACAATTTCAATT
GGTTGTGCCCCAACAAAATCAATTGCAAAAATTGCCTCAGATCAAAATAAGCCTAATGGGATAACAACTGTCAAACGGGA
AGATATTAATGCTTTTTTAAGAGATATGGATATTACACGAATTCCAGGTATAGGAAAGAAATCTAAATTATATTTTAACA
AAAGAGGTATAAGAAAAATAGGAGATATTATAAATATTCCATTGTCTAAGTTTATTCGATTATTTGGAAAACATGGTGAA
TGGGTATGGAAAATTGCTCATGGTTTGGATAACCGAAGAGTGAAAGAATATACTGAGGAGAGAAAGTCAATAAGTGCTGA
AAGGACATTTTTAAAAGACACAGATAGTTTTAAGGAGATCTTATCTAGATTTGAGCAAATCAATGAACAAATTCATAAAA
CTATTATAAAATACCATATTTCATATAAAACTATTACATTAAAGATTCGGTTTGAGGGTTTTGAAACTTTTACACGTTCC
AAAACACTTCCTTTCCATATCCAGGATTATAATAAAGTTATAGAAGTTGTATTAAAGCTATTTAAAGAATTTTCTTCTTT
TAAAAAGAAATTTAGACTTGTTGGTATTAAATTATCAAATTTAGAAAAAAATACTAAAGTTCGACAAACCGACCTTGTAA
GTTTCATTAGTGTGTAACTACAATTTTATTGGTGCGATTTCATAAGAAGAATAGTTGTGAACCTAAAAAATCTTGTAATT
GGATAAGGAATAATGAATCCCAGACTCTAATTAATATTAGAATAAGAAATTTTTACATTTTTTTTGATTCCTTAAAGATT
TCGTAAATTTCCACCTTAATTTTATTAGATGGAATATCGATTGTAAGAATTTTATTTTAAGTTTCTGTCATATTATTAAA
AGAAGATTATCTTAATTCAATCTTAATTAAAAAAGACACTGTTCTAATGATTCAGGATAACAATAAAATGAATATCATAA
ATAAATCCTCTCTACTTCTCCTCTTGGGGTTTTTTCCTCAAACAAAATAGCCTGAAAAGAATAAATTTTTGTTTTTAAAT
CCTTCCATGCATCGGGATCAAGCCATGCCTTTGAACATGTATGCGATAAAAAAGTTTTCACATCCCAATTTCTACCATGG
TCTACAGGTACTTGAGGAAGAAGTAACCCTTTATTCGTACCTCTTTCAACAATCAAACCATCTCTTCCGATTACAATTTT
AATGAGATATTCATTTGGGTCTTTAACTTCAATCAATTTAGGAGGAGTTAATAGAGACAATTCAATAATTATCTTTTCCA
TTTCTTCAAGGGTTACCGAAGGAAATCTTGGATCTTCAATAGCTGAGCTGATTGAGACTCTATGGATAACATCAAATAGG
GAATAAATAGGTTCAATATAACCTATACAACCCCTCAATTCCGAATCATTGCCTTTGATTTTATTTAATGTAACAAACGC
CCCGTATTTCTCTTTAAATTTTTCTTCTATTTCTTTAGGTATTGGGATTCTTTTTTTATTTTTTAGAAAGAATTCGATGT
TGTCTCTTGCGAATGTGATGAGGGTTTTCCCATCTTCAAGCAAAAATTTACCTTCTTCAGACATATTTCCTTTCCCTTGT
TTATTTAAATTATATATGGTTAGAACCTTTATACTTTTATACTTTATAAGTTTCGATTTATAATTTGACCATAAGGGATT
GTTTTATCAGAATTAATTTCAATCCCTCTTAAAAATACTTTCCATATTTGAATTGAGGTTTTATAATTTTCAAATGGGGA
ATATTTTGCTTTTGTTTTAAAATTTTGAGATATAATTCTATATTCAGGGATCTTTTCTACTATCATTAGATCGGCATCAT
AACCTTTTTTTATGAAACCTTTGTTCTTCAAGTAAAAAATACTAGCTGGATTTTCTGAGGATGCTTTAACAAAATTTTCT
AAAGAAAGGTTGTATTTAGTAAAACTGTTCAACAATACTAACGGATAAGTTTCAAAACCAGGAAACCCAGATGGCGCACC
TAAATAATCTTTAGATTTTTCTTCCAGAGTATGAGGTGCATGATCGGTTCCAATAAGCGCGATGTTTCCCCCCCTTAATT
CATTAAATAAAAATTGACTATGTTTTGGATTCCTTAATGGAGGTAACACTTTGCCAAAATTCTCGTTAATTAAGACACTC
TCATTTGATAGGAATAAATGGTGTGGTGTAACTTCAAAAGAAATTCTTATGTTTGGTTTTACTTGCTTGATCTTCAAATA
TCCTTCAATACAACTTACATGGCAGAAATGAATGATTGGCAACTTTTTTGGGTTCAATTTGTTAATACTAATATGTTTTT
TATAATTATCAATTACAAAGGAAATATAATCATCCTCCATCTTAACAGGATTTAATCTATTAAAGAGATCTAACACCGGA
ACTTTCTGAGTTTTGAAGTCATTTATTATTTCATTCTTTTCTATATCAGAAAGAGGGAAAGCTGGATGAATAAATATAGG
AATTTGGTATTTAGAAGATATATTTAGAATTTTCTGAATATTTTCAGGGTTTGTCCAATCGATTCCGCTTAATGGATTGA
TTGGATAAATTTTAAATCCTATTATACCCAATTTTATGATTTTTTTTATCTCATCTTCATCAATTCCTTCAGGGACACCT
GCAATAAATCCAACATCAACGTGAATATTATTTTGTGCTTTTTCCATCCAAAATTTAACTTGTTTCTCAGTAATAGCTGG
AGGTATAGTATTTGGCATATTAAAAACCGTCGTTATCCCGGAATAAGCAGCAGATATAGTTCCAGTAGCAAATGTTTCTT
TATACCTTTGTTCCATATCACGTAAATGGGAATGGATGTCAATTATCCCCGGTAATATAATTTTATTTCTACAATCTATT
TCCATCTCATCCTTATTTTGCGCATAAAGGATATTATAATCTTCTTCTTTAGGGTTAAAACTAATTTCTGCTATACTTCC
TCTATTGATAAGAATGGTTCCCTCACGTAGAAAACCATCAATAAAAATTTTTCCCTGTTTTAAAATCATAACGAACCTTT
CTCACATTGACGATCTTTACTATAATTAATATACAAAATTTTATTTTCGATAGATTTTATTTTAGAAAGGGATAATACTT
TTATATTTTTCATTTCCTTTATGAGATCAGAAAAATTAGGATTTTCCAGATGAGGTGCAAGGAGATACAGATTATTATTG
TTAATTTCTTCAAGTATCTCAACTAGATTTGGCCTGACTAATTGTTCTTTAATCGGTTTTTCTCTGTCTATTAATTTATA
ATAAAGCCCTCTTATTTTTGATTTCATGTAACCAATAAAATCCAGATCATTGAGGAATTTAGTAACATATATTCCCGGTG
TAGATTCCGTTATTCTTTTTTCAGTTAAATATTGGTTTTCTCTCGCAATTTTTAAAGCTTTATATAACAGCAACGCTTGA
GATCTTTCATCGGGACCAAGGAATCTTAACTCTTTTCCGATGAAACTAATTAAATTGTGGAAATTTTGTAAATAAATATA
TAAATTATTATCCTTCCTTATAGAATAGGATATACAGAAAGTTTCCCTAATACAGGAGCATAACTCATATACTTCTTGAG
GAGTGAGCCCTCTATCAATTGTTTTTTTGTCATATTCAATAACATTTTCAAGAAGTAGTAAGAAGTTTACCAATTTAATC
TGATATAATTTAATTAAAAATCATTT
>LokiG_000000000184
ACGGTTTTATATCACGTTAATAAATTAAAGGCATTAAATATAGCAAGGGTAACAAAGAACAAGGCAGGAAAAAAAATATT
TGTGGTTAATTTTGAGTTATTAAAGAGCTATAATGAATTTTTTGATGAACCCGATTTTAGGAAATTACTCCAGGGTCTTT
AGACTTTTATCTATTTATTTTAATAAATTATTTTTTATTTTTGGTAAACATTTACTAAGAAGCTTTAAAGCGTTATTAAT
TCCAATTTCAATGTTTGGGTGGATTTTATTCGAATGGAATAAATCAAATTTTGGATCACCGGGTAAATCTGTCACAGATA
GTATTGAAGCCGTTTTTAAATTATATAGTTTGCCTAATAAAAATAATATTGAAGTTTCCATATCAATACCGCGAATATTT
ATTGATTGTATAGAACGAATAAAATCGAGAGACTCACAGAATAAGGCATCAGTTGTCCATAACTTTACTTCTTTTACTCT
GTTTGGTAAGAATAATTTCCCCTCAGTAAGCAAAATATCTTTTAAAGTTGGTTCTGGGAGTGAAATGAATATGTTTTGAT
TGCCTGTTAAAAGGGTTTGAAATTTAGCGAGGGGATTTGGAATTTTATTTAGCTCGTTTGCCAATGATGGATGCTCTCTT
ATATATTGAGGACTAGTTCCCTCATCGCAATAAGCCATCTGCGGGATCAAAATATCACCAATTTCAGTTTTTTCATTATT
AGTTTCAATTCCCCCACATAAATCTATTCTTATTATAATTTTTGTTTTACATCGCTTTAGGCACTCTAAGGCTATTGCAC
AGTTAGGAGCTCCTACCAAGGAGCGAATGACACTTACTTTAACACCATTTATCTCTCCATTACATACCCTCCCATAAATT
CTTTTATTTTCTAATATTTTTAGAATTTTTTGCATGACTAGTTTTACAGCAGGGAGAATTACAATTTCATTAATATTTGA
TGGTTTTGTTTCTAATATCATTCTAACTATTTTTTCATCTACACTAATAAATTTTAATCCAAAATTTAACAAATCCCTTT
TTATTCTGTTTAACATCTTTAATCATCTTAATATTTATTCTAATTAACCAATCTAAGAAAATCAGTTCTATTTTAAAAGC
ATGGTGGTAATTTTAAAGAATATACTTATAATTTTAAAGAAAATAGTTTAATATCTAAATAAAATACTTTTATTTATATA
AACTAATGAGGATCTTGGTTTCTAAGTGTTTCTTAAATGAAAAATCGGTACATTGTTGATAACAGAATTTCAAATAAGTT
TGTCAAAACCTATACAAAAACAACATATAGAATTGTTGGAGAAAACAAACATAGTTCCATAAAACCGTGTCATTGGTTAG
AACAAAAATTAATGACCGGTAGGAGTAATCGAAACTGTTATAAAGGAATATTTGGGGTTGAGTCTCATCGATGTCTTCAG
AATACCCCTTCATTACCATTTTGTAATCATCAATGTGTATTTTGTTGGCGTGATATTGAAATTGGTTCTTTAGGGAATGA
GTTTACTGTTAAACCAGATGAACCTAAGATAATAGTTGATGAAATGCTTCGTCATCATCGTGATATCGTCAAAAATCACT
TACCACTTAGACGATATCTAGATAATTATGAAATAATGCTTGATATTTTACATTATATGGTATTGAAGGGTGAAAAATCT
TACAATATAAATTTACTAATGAAAGACATTCATGTTTCAAAAAATAAAATTGAACGAGCGATCAATTTACTAAAAAATCA
AAACTTTATTAAACAAAAAAACAACTTGTTGACTGAATATGAATTGGATGATGATATTCAATGTTGTATTAACTCAAGAG
AGGAAATAGAAATACTAATTAACAGAGCATTAACAACTCCAGATGAAATTATGCAAACTCATAGTGATGCTATGATTCCT
AATCATGCAGCGATTTCTCTTGATGGAGAACCAATGTTATACCCTAATATGTCTGGCTTTATTCAGCAATTTAAAAATCG
TTCTATGACAACATTTATAGTAACGAATGGAACCCTTCCTGAAAAGATTAGAGATTTAGATCCTTTACCGAGTCAGCTTT
ATGTTACTTTACCTGCTCCTGATGAATCAACTTATAAACGGGCTTGCCGTCCTATGGTAAAAAATGGTTGGAATAAAATA
AATGAGACCTTAGAATTATTAGATTCATTATCTTGTAGAACTTTAGTTAGGTTAACAGCTGTTAAAAATCTTAATGTTGA
TAAACAGTATATTAAAAACTATATATCCCTAGTAAAAAAAGCAAACCCAAACTTTTTTGAAGTAAAGGGATTTACATTAC
AAGCCAAAGCCTTGTTAATAAAAGATCGAATGAATAATGATAATCCAGCACAATATTACTTTCCTGATTATGACTTTTTA
GAAGATTTTTCTCTTAGATTTGAGGAAATGAGTGGATTTCCAATAATTTATAAAAATCGAGTAAGTAGAGACTTCTTATT
TGCTGTGAATTGGGATAAAGATAAAGATCCAAAAATTACTAACCTGTAAATTTTTTAAAAGAGTAATATTGCTGCTCCTA
AGGTTCATAGGTCTTACAAAATCAAAAAATTCATATTGATCCTTTTCTTTTCCACCATGAGATGTATATTATTTGTTCGG
ATTTAGAAGGAATATTTACTCCAGAAATATGGGAGATGTGCGCTCATGCTTGGGGGATTAAAAAACTCAAATTAACAACT
AGAGATATTCCGGACTATAATGTACTTATGGAGCAAAGGTTAAAAATCCTAAGAGAAAATAATATTTCACTTTATGATAT
TCAAGAAATTATAGCTGATATGGATCTTTTACCAGGCGCTTTAGAATTTTCACAGTGGATTCAATCAAATGCTCAAATAA
TAATAGTTACTGACAGTTTTGTTGAATTTAATCGTAGTCTTGCAGAAAAACTTAATTATCCATTAATTTTTTGCCATAAT
CTTGAAATAGATGAAAACGGCATGATAGTTAACTACAACCTGCGTCTTGATGACATGAAAAAAAAAACTGTAATTGCATT
TAAAAATTTAAATTATAAAATTATTGCTATAGGTGACTCTTATAATGATATTGAGATGTTATCTGAAGCAGATTATGGAA
TATTATTTCGTCCACCTGAAAATGTACAAAAAGAGTTTTCCCAATTCCCGGTGTTCACCGAATATGCAGAGTTAAAGAGT
TTTATCTCCAATCACTTGGGATTGAAATAAACGAATCTAAGGTACGAATTTTTGGATAACTTTTTTCAATTCTTTAATAT
GTGTTTTTTTTAATGCGGAAAATTCTAAATAAGGAATTCGAGAATCGCTTTTGTTTTTAAACTCTCCTAATTTAACTAAA
TTAATACCAAATTCCTTTATAGCAGTTATAAATAAATTTATAATTCTGTTTTTATCAAATATTGAAATCTTATCAATTTT
ATTTAAAATTATTAAGAGGGGGATATTAAATTCATTTAAAAACTGAATCAATTCAAAATTCAACGGGATGGTATTCGTAT
TCTTAATAAAATACTTATCAATCTCGTCTTCTATTCTAAGAATATTTATTACAACTAATCCAAAAAAAAAATCTTTATGA
TGTTTTTCAATGTGAACAACAATCTGTTTTTTTATATGTTCCTCTCTTCTCTTACTAGAACGTTTTGTATATCCAAAACC
AGGAAGGTCAATTATCTTATAGGGTAATTTAGGTTGATTAATAGCTTTTATTAGAAGAGTACTACCGGGGGCCTTCCCTA
TTTTACCTTTAAACTTCTTAGGGTTTGGTACTAACAATTTAGCTATAGAAGATTTACCGACATTTGAATTTCCTATAATT
AGCAAAGAAGGTTTATCATTCATTTTTTAACTAGTTGAGAAATACTAATAAATGGGATATAATTCTTTAATTAAAGCGAA
TTTTAATATTATATACAATACAAACCAAGAATATTTTATATTTTTATTTATCAAAAAAATATTTTATGGGACATAAATTT
GGTTATTATTCCATCAATTTACCTCTAGACGAGGTATGGAACAGAACTTTGGAATTTTGGGACAACAAGTGAGGTAAAAT
AAAAGATCAAAAAATAATGAGTAACAACTTATTTTGTTCTTTAGAAATCCAAAGGGGATTATCAATGACATCTAATGGTA
TTGACAATAATTTTTATAATATTTTAAACTCCATAAGAAATTCTAATATTCAACAAAAATATTGTCATAACTGTGGTAAA
GGATACAAGTTATCTGATAACTATTGTCTCGATTGTGGGATAAAATTAGAGATCTAATAACGACGATTTAAATATCTAGA
AAATCTTCGCTAAGAAAATCTTTGAACATTTTTTTTCTTTCTTCTTTTTTAATTATCGGCCTTGTACTTATAGGTTCACC
AGCTTCTATTAAAATCTCTTTCAGATTTTCAACGTTTATATTGATTTTAAACTTTCCGCCCCTTATAAACCGCACCACTT
GTTTATCTCTTAATTTTAATCTTAATATATACCCCAACCCAAAATAAAATTGGTGTTCTGGAATAGGATCTATGGGAGAT
TTACTTGTCGTCTCTTTCAAAACATCGTACAATAATGCTTTTGACGCTATCTGATCTTCACTATTAAAAACTAAATAATA
GAGTGAATGGTACCAAATTTTGTCGCGTTTTTTTCTAATATAATCAAGAAATTTCTCCGGAGATATGATTTCCTCCTCAA
TTTCCTTTCTTTTTATAAGTTCTTGTTTAATTCTCTCTTCTAATTCCTTGGAAACTTCTTGAGTCTGTACATCTGAAGAT
TCTCCTTCGAAAACTTCCTCTTGTTTGACGTTATCAATTGCTTCTTGCATTTCTTTTAATTCATCAAAATCTATTTCATC
TATATCCGAAAAGTCACTAATCATGGTTTCCCTAAGCTCTCTTCCTTCTTTGATCTCATCTTCAGTATTTATTTTACTAT
TAAGGCTATTTGGGGTTTCGGATGAAGATAGATCTTCACTTTCCTTGACTTTGGTGATAGCTTCTTGAATTTCTTGAAGC
TCTTCAAAATCAAGATCTTCTAAATCTGAAAAATCTGTCTCAAGAGCTTTCATATCTTTAAGATATGTTTCTAAATCATC
TTCCTGTACTCTTTTTGGATTAATATCTCGATCTTCACTTTTTTCTTGGTTTTCACGCATGATTAGTTTAAATTTACAAA
ATAAATATTCTATTACTAAATATATTTCTTTAATTCTATAAATTTTAAGGTTTATTTTTTGAATATTTAATATAAGGGTG
TTACAACCTATCGATTCTATTAAATAATGAAACTTTTACTTCTAAAATACCATTTTTTTTCCTGACTTAGAGAATTAAAA
AAACAATTTAACTTCTAACCTGGTTCTAAATAGCTATACCATGAATCACAAGTTTAACCTTCACAACGAAAGTTTAAATC
TTTTAATTAAAAGTACTCTAAGATAATAAATCATTGGGACTGGATTATCCCATTGTAAAAATTTAAAATACCTAACTTAT
ACTAATTAAGAAACTAATTAGGAATGATCGAAAATGAGTGATGAAAAAGGCTACGGCTTCAAAATCACAGATCTATTGAT
AAACATTCTTTAGAGTGGATTTATTGGAGACGGAGCTGTTGGAAAAACTTCACTAATAAAGAAATATACACATGGTTCTT
TTAAGAACGAATATATCGCAACATTGGGGACCCAATTTTCTAAATATGAAGAAGTAATTGAGGGGGATAAAGCTGAATTA
TATATTTGGGATATAGCAGGTCAAGATTCTTTTCAAGCATTGCGCCAGAGATTTTATACTGGAAGTAGTGGTAATATAAT
AGTATTTTCTCATGCTCCAGAACAAATCGAAAGCTTTAATCATGTACCAAGATGGTTGGCTGATATTAAAAAACATTGTG
GTGGTATACCAATTGTGCTATTTGGAAATAAAGTTGATTTAACAGATGATGGAGAATTGGGATCAAATCCTAATTTGCCA
AGATCTGATAGCAATGTTGAAACCATGGCGAAAGATAATGGATTTATCGGGTATTATAAAACTAGTGCTTTAACTGGTCA
GGGAGTAACTGATGCATTTAAAGTATTAGTGAAAAAATTGTATACAATTGCTAAAATAAGTAGTTTTTCTTAAAATTTCT
AAATTTTTTACAATACTTACTTTTAAACTCGTTAGTTATGACAAAATATTGTAGAAAATTAAAGTAAAAAAGAAATTTAA
CTAGACTAGCTACGTTTATAAATAAATCTATCCCAACTCTTGCTATTGGGCATTTCTAACGGCATGCCTTTTCGTTTACG
AATTTCCATAATGATGTCTTCTTCTAATGAAGCAGGAACTTTATTGAATCCTAAAAATTCATAACCAAAAAATGCTCTTC
CTTGAGTTGAGCCCCTAATATCATCTGCTATCCCAATAGTTTCGGCGGCAGGAATCTGACCTTGGATTCTTACATATTCG
CCTTCTGGAATAACATTTGTAATTCTTCCTCTTCGTTTAGAAATTATTCCAGTAACCCCTCCTTCTGTTCCTTGAGGTGT
CTTAATGTCTATTTTCTGGACAGGTTCAAACAAATGTGGTCCCGCATCCAACATGGCTAATGATAAAGCAGAGAAAGCCA
TTCCAGCGATCTGTCCATATTGTGTATGCCTGGGGTCTTCGTGTATGACTAAATCTGTAAAAATTGCTTTAATCCCAGTT
GCGGGTTCCTTTGCTATAAGACAATTACCAAGCCAATCTCTAAAAGCCGCACTTAAATAGGATTTAACACGATCAAATCT
CTGCAATCCTGAAGTGCCATTTACCAAAAGACTGCCTTGATATACATCAACAATTCTTCTCGCTTCCTTCGCATCCCATC
CAGCATCTTCTCTTAGAATTTGTGCTCTCTCCTTATCATTTTGTAAATCGTTGATCTTTCCAGCGTCGATTAATTTTTCA
GTTGTTTCATCTAAGGGTTCGAGATAGAGTAATATTCTATTATGTGTATTTGCGGACTTAGTATGATATAGTGGACTTTT
CTTGGTTATTTTTTCACGATAGACTATAATTGGTTCTCCAATAATAATTTCAACTTGATTATTAATTCTCTTAGTTAAAA
TTTCTATTTGTAGTGGATCAATCCCTGAGAGTACGAATTCTCCTGATTCCTCATCTCTCCTATATTCTGCAGTTGGATCA
GCTTTAATCCACTTGCCAACAACATCATCTAATTTATCAATTTCATGAGGATCTTTCGGTTTTATACTTCTTGAAACCAC
AGCTTCACAAGCATATTGAATCTTCTCAAATGACGAAGCCGACAGTAATTTTCTTTTTTCTTTATCTTTAGGAACATCAT
TCCCCAACATAAAAGTTTCACCAGATGGGCATATGAAGCCAAATAACGCAAATAAATTTCCAGCAGGGATTCTAGCTATA
TCTAAAAGATCAGTTATTTCCATAACTCCTAATCGTTTGAGTCTATTTTTAGTATCACTATTAATTAAATAAATAGTATC
AGTTTGATCTAAAGTGCCTGAGAAAACTCGTCCAATTAAGGTGGGTGCATAATTTCGCTTAGGATCTAAAAAGATTTTTG
TGATCATACCCAGGAGTGGCCCATTGGGGTCACTTTTCTGTAGTGCTTGACCTAAATCAGAATTCAAGTCACCCCCCCAT
ATATGAGGGATCCTATATTTTGCTGCAGTTACTGGATCTGGCAAGTGATCAACGACCATTCTTAGCAACGGTTCATCTAA
TGGTAGGTTATCTCTAAGCCACTGAATATCACCTTCATTATACTTAGCGAAAACATCTTGAGGTTTTAAACCTTTTTCAA
GTAAAATCTCAAGAGTAAAACCCCAACCATGCTTCGCAGATCCAACCGTAACTGAGCTCTTAGCAAAATCTACGCTCCAT
TTTGATCCTTCCGGTCTAACTTTTTTAATTAATTCATTAGCTTCTCTTGTAATTTTATCAATTTTTGCGAAAGTGTCTTG
TGGGCTTAATTTTAATTCGCTAATTAATCGATCGACTTTATTGATAAAGAGAACGGGTTTGCAATATTCCTCTCCAACCG
CAAGCCTAATATTGGTTTCCGTTTGCGTCATGACCCCTTCTAATGCATCAATCAAAATAATTGCCCCATCTGACCCTCTT
AAAGCTCGAGACACCTCGCCTGTAAATGAAATATGTCCTGGAGTATCATTGATCTGTAGAATATAAGGTTCTTTTTCTTG
TTGTTCACGAAGGTCATTAAACGCTAATAAAACTACACTTGTAAATATTGTGATACCCCGAGCTTGCTCTTCTTCATCAG
AATCCGTCATTTGAAGCTGTCCTGCATCTTCAGGTCTCATTAAACCAGCTCTTCTTAACAAGAAGTCTGTCGCAGTAGTT
TTCCCGTGGTCAATATGGGCAATTATCGAAAACACCCTCTTTCTATCATAGGAACCAGAAGTAATTAACTCTGTTATCTC
TTCGGGGTTCTTTACCTTAACCATTATATATTCACATTAATCCACTATAATTTAATTTTCAATTTCAAGTTATATTTGAA
GAATAGAATTAACGAAATCATAAAAATTTTTTGAATGTAAGAGAAATAATGGAAAAAGGTCAGAAGATATTAGACCGTTC
CGAAATTGTTTTACAATAATAAGACATAAATCTCTCAAAGATTTAATAAAAACTTAATATTACCTATATTCAGAAACAAG
AAATTTATAGAAGAATTTAAAATGTATTATTTTATTATAAATTCTAAAAATAGAGAAAAATTGCTAAACGGGTATATTTC
TTGAACATAGATATTTTTGATCTGTCAAGAGCCGTTACAATGATTGTAGCAACCGTAATTCTTGGTTGGGTGTGTAGTAA
ACGGCGAGATTTGTTTTCATGGCTTTATGCTTATATCGCTACTACCTTATCTCAAATATTCAGAGTAATTTCAATAGACC
CTTTTGATACTTTTGAACTAATTTCTATTTCTTTTTCAACCCTCAGTATGGTCTTAATAATAATTGCAGTTTCTGTTGAG
TATTATAAAACTTTTTACAGACCAGATAAAAAAAAAATATATAATTTGGCTTTATTAGCTTTAACAGCTCAAATCTTTAC
AATTGGATTAGAATTAGTGATTGCCTTCCTAGTGATAACTACTTTTTTCTTAATTTTTAGAATTTATTTGAGAAAAAAAA
CTCCCACTCACGCTTTTCTATGTCTTGTTTTAATCAGTGGTTTGATGAATTTATTAGCCTCCATGGTAAATTCAGAAGGT
TCTGAAGGCACTGAACAATTTTTTCAATTTTCATCTGACATGATGGTTATTACATTGCTAATTACAGGAGTTGTTGCGTT
AATTGAAGATAAACTTGTCAAATCAGAGAAAGGTTATCGTTTAGCATACAATAGAGCAGAATTCTATAAAGACCTGTTCG
TTCATGATATAAATAATATTCTTCAAAATCTTGAATTTTCGTTGGAAATAATGTCTAAAGAATTGGAGAATAAAGATATT
ACGCACAAATTTAGAGATTTAATAAACCTTGCTAAAAAACAAGTGGACAGGGGAGCAGAATTAAGTGTAAATGTGAGAAG
GCTTTCAGATTTGGAAACGGGTAAAAATAATTTTACATCGGTGAATGTCTTCGATCTTGTTAGCAAGATTGGAAAATTTA
TATTAGAAAGATTTCCTGATACGAATCTAAATCTCAATTTTGATTCTATTGAAAAAAATCTTGAAGTAAATGCAAATGAT
ACGTTAGATGATGTATTCCGTATATTGTTAAATAACGCAATTCGCTATAACGATAATTCTGAAATAGAGGTGGTGATAAC
AGCCTCTACTGAACCAAAAAATGGAGTTAATTATCAGAGAATTGAAATCACCGATAATGGAATTGGGATGCCAGATCCAA
TGAAGGATAGTGTTTTTTATAAGATTTATGAAAAACCAAAAAGTTATAAGAGAATTGGGTTGGGATTGTTACTTGTTAGT
GAAGTAATTCAAAGCTTTAATGGAAAAGTTTGGATTGAAGATAAGGTGAAGGGAGACTATAAGAAGGGGAGTAGATTTGT
CATTTTACTTCCGTCATCTTCTTAATCTTTAGTGATATATGGCAACACCATTTCTGTGAGGACCGTCAGACTCTTTTTTC
CAGAGGTTGTTCTAACATTAAATGTATTTGATATATTTAGAATTTTAAAGTTAATGGGAAGTTTTGATTTACTAAATGTG
GTTAAAAATTTAAGAAAATTATCAAATTCCCTAGTAGTTTTAACCCATAGATAATTTTCCTCTTCAAACCATTCCGAATT
TCTCTTTTTAAAATTAGTTGCATGAAAATGTTCTGTAATTGGAGGTCCTTTACGGACATAAGTCTTTGAAATGTCTGGTT
TTTCACAATATAAAGCTATATTATATTCATTTTTCTCATCTTCGAAATATACTTCAAAAAATATTTTTCCAAATCTCTCT
GCATGAGAAAACTCTTTTTCTCCGTTAACTTTAATGCTCTCTCCGAGTGAATATAATTTGTCTCTATTTATTGTATAGTG
AATCTTATCATTTTCATTTTTCAATTCAATGATGTATACATTTGAGAGTATTGGGTCTTCCTTATTAGCTAGATTTTTTT
CTGGAATTGGTTTTAATTTAAAAAAATTAGTATTTGGAGTCTGCAAAAATTCAAAAACTTTGTGATTACAATATTTATAC
GCTTTATCTGAAATAGCTGATGCTACATTTCTGTTTTTATCAATAGGATCTATAATTATCAAACAATCTCCTTTAAAATG
GGGTATTTTCTTTAATTCTTTTACACTTCTAGAATAAAAATCAAATGGTTTTTTTTTTAATTCATTAAAATGTTTAAATA
CGTTTAGAATATTCCCCAAATAATAGATTAATAATTCGGCACTATATCCGATAAACCCAATCTTCCCAACCGCACTTTTA
TCTCCATAACAATGACATGATTTAAAAAACTGTTTGAGAACCCTAACATCATTCTTTTGAGCCTTTGTTAATTCATCTCT
GACAAAACGACCGTGCCAAGGTGACCTATCAACGGCAGTCACAGGTCCACTTTGCTTTATTATATTTAAATCTAGCTCAA
AATAGAGAACGATGTCTATTTTTATAATTATATTATCTGTAATGAAATCTACAGTGACGTATGGGTGTTCAGCATACAAG
AGACGCGGATTATTAAATTCTCTTGAAGATAAACTTTTAATGATCCAGTTGTTACAAAGGTCTAAAAAAAGTTTTTTAGT
TTCTTTCCTTAATTTATTCTTACTTAATCCATGATACTTTGGTCTGTATTCATTATAATCTAATCCCACAAATAGATCAA
CATCAAAATCATCTCTTAATTGTGTTTGTTTAATTCCCGTTGAACCTTGAGGTTCGATTACGGTATAAGTGATATTTAAT
GCTTTAGCTTTTTTATCTAATAGATCTTTTAGTTTGTCAGTAATATTATTAACAAGAACAATTTCTCTTTTAGTTGGAGT
AATTTTATTCAAAGTCTCTTCGAAAACTTTATTGATTGATGACATTTTGTTGAATTTGTAGTCGTTTACTAGTAAATGAT
CAATTTTAATTTAATTTTAGAGAAGCTACATCCCCCACCAAGGATGATTAATTTTTCTCATCAGTGAAATGAACTCCCTT
AGAATTTGCTTCTGATCAGAAGTTAATTCATCTAGAAAACTTCCCATTAATTGCCTAACATGTGATTCTGGTACATTTAC
ATAGAGAGTTTCATCTTTTCCGAGTTCTTTTCCGATTTCAATACCACGAATTGAGATCGCAACTTCAGAACCCTTCTCAG
CCTTTTCTAATGTTTGTCCCTTATCTTGAATTTGATGCACCCTCCTAATTCTTCTTCCATCTTCAGTGATTAAAGTTACT
TTTGGATATAACGTTCCTCCTTCAACCATAACACCAAATACTGCAGGGTTGGAATTTCGAAAAATAAATTCTGGAAACAT
TTTTAATTTTGCGGGCAAAATTAATTCGTTTAATCCTTTCGCGGTATCCTCTGCTCTTCTGGTTTCAGCATATTCAATAT
AATCTTCCAATAATCGATAAATGACATTGTTTGTAAAAATTCTTATATTTTCAATTATTGCTTGTTCTTTTGCTTCAGGA
AGTATCTGAACATTAAAACCTAACACTGCTGCAGAATATGGGTCAAATTTTCTTACAATGTTAGCATTGATAATATCTTC
CTTTTTTATTGGACCTACATCAGCAATACTTATTTTCACACCATTCTTTGTGAAATGGTTTTCTAAGGCTTCAAGAGAAC
CTAATGTATCAGCTTTCAGGACAACTCCGGCTTTATCAGTTTTTATGCGAATGCTTTCTACTTCTGATTCTATTTCTTTA
TACACTTTTTCTTCATTAGAAGAATCTCCTATCACCCTAAAAGGAGATCCAGCAACAACATCATCAATATTTGGAGATAA
AATTCTAATTCCTGAAGCTGCTGAAACAGATTCAACAGAATCAAATTTCTGTCGTGGATCTCTAATCTCATCCAATGGCT
TTGGGATTAATAATGCTCTTGCTTTAGATTTAATTGGTTTATCTAAACCACCAACAATAAATTCATCTCCTTTATTAATG
ACGCCATCATAAATTAAAACATCCATAGTTTTTCCCTGTCCTTTCTCTTTTTTAACTTCTAAAACAACCCCTTTGGCTGG
ACCTTCAGAAAATTTAAGGTTTGTGGTTAAATATTGTTGAACTAAACCCATCAAGAC
>LokiG_000000000119
TCAAAAAAACCCTTTGAAAATATTTCCTCTTTTAAAATTTGGAGTTCTTTCGCACACGGGGGATTTGTTAATAGCGTAAT
ACCACTCCATAAGATCGGTGTATCTTCTTCGAAAATATAATTTGCTATTACCTTTAATTTATCTCCAATAAATGTAGAAC
TATTCTCTGAACGAGATAATTTTAATTTTATCAAATTCCTTAAAAACAAAAATATTAATTTCTATATGATTGGTTTTTAT
TAAATTTTTTTTTAATAAATCGTAAATGTGTAATTGATTATTCTTTATCATAACAATTCCTTTCCTCCCACATTTTTCAT
TATTAAAAAGACAAAAAAGGGATTGTTTAGTCTTTATGAGCTGAAATAATCAAATCAGCAAATAATTTCATATCTTTTAG
TAATATGTTTAGTTTCTCTTGAGATTCCATATCTAATTCTCCTGACTTCATAATTAAGACAGAAATTATATATTTAAAAA
TAAATAATTCAATCACCTTTCCATCCTCATCTTCTCCTCTAAAATTAGCAGAATCATTCATGAAGATATTTTCCCGTATG
ACATTACAGGCGTTAATGAAATCTCTTAGATCACTTCTTAGAGTTAAACCACTTGTTACACCAGCAATATTATGAGAGAG
TACATTTCCAGATATATCAGAAATTATAATTTTTGCTTTAATTTCTTCAAGCTGCTTATCAGCTTTTTCAACATTATTCT
TTAATTCTGTATAAGAAGTCATTAAAAGGTTTCTAAATACCTTAGCTAATTTATCTTGCTCAAAGATGCTTGTAAAAGTA
AAATCAAAATCATATGTTTTGAAAAGATCTAAGAAAATTTCCTTTGCCTTCTTTACATTCGTATCTAAAAGTTCTTTCTG
ATAATCTTGAGTATCCCATTTATGAAGGAAGAGAAAAATCTTTGGTTTCTCATTATTTTTTCTATAGATATCTAATAATT
CAAGAAAATACTCTTTTGCTTTTTCAAAATTATCAGGATCATGTAAATCTACTATAGGGATAAGAATGTCTGTCCCTTTT
AGGGGTTCTGTGTTTTCCATATAATCTTTTCTGTATTGTTCTTGACCACCCATATCCCAGATGCCCACATTTAATCCTAA
AAATGGATGACGGCGAGTTTCATATAAAATTGTAGGGGATAATGATTTTGTCTGCTCTGGTGTTGCTTCTGTAAACCCTA
CTAGATAAAGGCTTGTTTTACCACAACCAGCTAGGCCAATAAGGCTAATCTTTAAGAGAACCACACCTTTTTGAGATTTA
TTTTAAACATAATTTAATATATAGACTTTAAAATAAATTTAATTTTTTTATACTTAATTATTTTCCTTGATAATAAAAGG
ATTGTATTATTTTTTTTCCGCAGAATATTTCAAAGTTCGCGAGAAAATCTTACCAAAAGTCTTACTTGAAGCCTCGACCA
ATACAATTCCTTCCATTGATTCTAAAGGATAAGGTATCTCAATATTTTCAAATGGAAAGAGTTCTTTTATCGTTGTTACC
CATGGTTTAGTTTCAAAAAGTTCATCGACAGCTGCAACTCTGATTTTTATACCATCTAATGCAAAACCAACTGTATTTGT
AATAGTGAGATCTAAGGTCTTATCTTTGATATTTAATTTTTTCGATACACTTATGGCTTTTCGAGTACCTTTTAAGGGTT
TTGGTTTTTCTACCTCAGGCATAGATTCGATGTTTGATTCTTCTTCACCCTCTTCTAATACATCTCGTATGACAAAAACT
TTTCTCTTTTGGATATTATACTGAGCAGACTTTTTTCTCTTACTTAAATTTAACACCGCATTTAAATTAATTGCATTATA
CGGTTCGATTGTTAGATAACCTTTTTTTGCGGCATCTTCTATTATTTCTGCTCCAATACCGGTTCTTGCAAAAACAGTAT
TTTTCTTTGCTCCACTTCCAACTGAACCTACAGAAATATCAGCATTTTCCGCAGTTAAATCCGTACAAAAAGTACAACTA
GGGGATTTGTATTTATGCAATGATCCGATTGGATACGATTTAAATGGTTCATCTTGATTTTCATAATAGATATGAAATTT
ACCCTTATTTATATCCATTTTAACAACTTTAGATAAGTCAATTCCATCTTCCTCGAACTTTGGGTAAAGGGTTTCTGTTG
AAAAGGAATCCATACAAAATATCCCAATTTTCAAAACAAATGCGCGCATAAAATATCGAAGCATTCCTGCCGGTGAATTT
ATCATTTTATTGACAGCATCAATATTACAAGGTGTACCGACAAAAGCTATTGAACGATATTCTTGACGCACCGCTTCCAT
CAAGGCTTCTACCGTTTGAGAATGAGTGTAAATTGAACCCGAAGATCTAATCGCATCAGGTTTACTTGTTATAATTTGGG
CAGCGGGGTACCAGGGTTGGGATGGATCTCTCATCGTTACAATCGCAGCATCTATTAAATGCTCATCAAATAGATAACAT
AGTAGAGTTGTCACCGTTCCGCCATCCTGGCCACCAATTACCTCAGGGATGTTGGTGTTTGATACATATCCAGTTTTAAA
TTCCCCCATTAGTTGAATAGGATCTGTGATGGTTCTGGGGCATTGATTGTAGCAAATTCCGCATCCATTACATTTACCTA
TAAGTTTAGGTTGCCCTGCAATTTGGTCCCATTCCAAAACTGGGCATACTGCAGCACATGTTCCGCATTCCGTGCAGATT
CCCGTTCGAATAATATCTTTAACGAGTAAACCATACGAATCTTTGGCCCCCTCAAGCTTCCTTTGAATGTAATCAAAGGA
ATATTCATACTGGGTTTTAGATTTCTCGTCTTCAGTTTTATCTTCTGTCATAATAATTTTCAGTAACTCATATTAATAAT
AAAAAAATTGAAAATATCATATAAATAAAAGAGCTTTTGTAAGAAAAAGATTACTATGATGAGAAAAACTAATCCTCTCT
AATTTACAAATAATCCCCAAATTTGATAAAGGGAATTATTCGTTAATATTTTCTAAATCAATTCTTTCTTGAATTTTCTT
TATAGCTTTAGAAGCACGAATTCTGACAACTCTGTGGAAGTTATTTACCAGATCCGTTATGGGACGAAGAATGGAGATAA
CAATAGCCATCCTCCTAAGACTATTTCATAAAGGAAAATTAACAGGCCCCCGATTTTCCACAGAACTTTAAAGTCAGGTT
TTACCAGTGTTATACCTGCACCGGTACCATAGAGAATGCTGGCAACAATCCCAAACCAACCAATAAATGCGGGTACAACT
CCATATGTAGCAAATAAGATTGAGTATGCAAGAGTACCAATGGAGAATAAGATTTGGGCAAATGTGAAACTAGAGTTTTT
TGTTTTGAGAATGTTACGACCTGAATCAATTAACGCATTTTTTTCAGCGCCACTAGTACCTGAGTATTGTCTTGCTATAT
TGAGAAGTCCCCAGTAGTTTTTCTTATTGTAGATTTGGATCAAACCTTCTCCTATTCGAAAGAGAGCCCAAACAATTCCA
AGTATTATGTTATAAGGACTAAAAGCAATAAACAACGTTACAGCAAGAGAAATTATGCTAATATGCTCTATGAGTATTAA
CACGATACTAATTTTGAATTTTTTTGGATCATTGTTAATCTCCTGCAGTTTAGCATCTGAGTCCAAATCACTAAATGTTT
TATTACCAAATCTCACACTTGCAATGTTTGTAATTATAATAAACAGAAAGAGAAAACCAGATAAGAACATTTCAACTTTC
ATAGGGAATTCTCCAATTTAACGTATTTGGCGAATAAAATCGCTTTCATTTTACCTTTAACCTCTGTCATGATAATTCTT
GTAAACTAGAGTTTGAAATTACAAAATTAAAAATTTTAAATAAATATTATAGATTATGTTAAAAAAAGATTATTATAATG
AGAAGAAACTAACTCTCTCCTAATTAGAAATGAGTTATAAATTTAAATAAAAAAAAATGAAATCAAGGATATAACGAATG
TTTTCCTTCAAACAAATTTTCATTACGAGAATTTAATAAATTATGTTATGCACTTCCCTATGGTTTTAAATTGCAAAAAA
AATAGGTGTAAATATTTATATATTCTTTCGCATTATCATATTACGAAAAATGAATTGATGTTAAATATGAGTAAATTTGA
AAATCATAAAAAATCATTTTTGAACTTTAAAAAAGATGCTGAAAATGAGGTAATTTCAAAACCTTCTAGAGCAGAATTAT
ATTTTCTTTCTATATTTCATTTAATTGAATGCTGTGCTGCGAAATATCGAGTACATGTTAACAAACATCAAAAAGTAAGG
ATTGTTTTGGAAAATAATCCTAATATTTTTGAGAATGAAACAGAAAATGTATGGCGATTATTTCAAGATATTGAAAATAA
AATTCGTCCAAAATTTACTTATGGATTTAGTTGGACAGATGATGATTTTAATGAATTAAAGGAGAAATATTACAAATTAG
AAGAGATATGTAAAAAGGTGTTATAAGTTGGCTCTTAATATAAAATTTGAAAAAAACCAGATTGAAGATTATGGAAAAAA
TCCAAAATTGGAGAAGCTTATAAATAAAATCAAAAATTTTATAGGCAGCAAACTCTCCGAATTTAAAGAGATTGAAAGTA
TTGTATTATTTGGCTCATTGGCTTCAGGAAAATTTAATGAGGAGAGTGATATTGACATCTGTATTTTATTTAAGCAAAAT
ACTCCTAAAATGTTGCAAAATACTATTTTTAATTATTTTTTAAGCCTAGGAAAAGATTTAAACCTCTCCATCCAATGTGT
GTTCTTTTTTCCGGGGGATATAAATAACTGGGATACTATTTTTATTGAAAATATCTTGGCCGAAGGACAATTACTTTATG
GGAATTCTAATTATTATGAAATTTTAATAAAAACCCTTGAATTTAAGCCATATCAAATCATAACTTTAAATCTAAGAGCA
CTTAATAGTTCTGCTAAAATGAAACTAAAAAGA
>LokiG_000000000268
AAATATGAATCACCAGAAAGCTTAGTATATTTAATAGATATTAACAGAAATGCAATTTGGTGTGCTAAAGAAAATGTCAA
AATAAATCTAGTGAAGGATCAGAGTACCATCCGACTTTTCTCAGGAAATTATCTCGGTCCAGTTAAAAAAAGGAGAGTTA
AATTTGATGAAATTTATATGAATCCTCCATTGCGTCAAGGTAGAAAAGAGTTTCTAAATATAATCCAATCTGTTCAAGAA
TTTATTAAAAAAAATGGATCTTTTCAGTTTGTAATTAAAAAAAAAATGGGAGCTCCCTATATATTTAAATTTCTTAAAGA
AAATTATCCAAATAATCATACTGATGTCATATGTAAAAGAAGTGGTTATTGGGTCTTAAGATTTTTTGGGTAAAATTAAA
AAATAACACATATAGGATTTATTAAAAAAAATAATGATAAAATAGAAAAATATTTTAGAAAAGTATGATTTCTAAAAATA
TTATTGTGTTTTAAGAGGATCTTTCCTTGTCAAAGAAGAAGAAAATAGACGTTTTATTACATAAATTTGTTCCTCATCAT
AATTTACTTACTAAAGAAGAATCTATAAATCTTCTAAAAAAATATAAAATTGGAGTAACAGATTTACCCCAGATGTTTGA
AAATGACCCAGTAGCGGTTGCTATTGGAGCAAAAGAAGGAGATATTGTAAAAATTATCCGAGACTCGAATACGACAGTAA
AATCTATTGATTATTATCGTTTTGTTAAAAAGGAAAAAGTTTAATAATGTTTTTTAAACATTAAAGAAAATTTTGGTTTG
GGTTTATTTATCGTGAGTGAAAATTTATCAAATGAAGATAAATGGGTAGTGTTAAAAAGCCTATTTGATGAAAAGGGTTT
AGTCCGTCAGCATTTAGATTCATACAATAATTTTATTGAAGATGAGATGCAATCAATTGTTGATGAATCTGCAGAAGTGA
TACCGGATATTCCGGGATTTAAAATTAAATTTGGCAAAATTATTGTTGGAATGCCTAAAGTTAGAGAAGCGGATGGAGCA
ACAATGGAGATCACCCCCATTGAAGCAAGAATCAGAGAATTAAGTTATGCGGCAGATATTATATTAGAAATGACTCCTAT
CACTATAGATGAGCGAACACAAAGAGAAGAGGCAGAAGAAACGCTCGATATTTATATTGGTAAGATTCCTATAATGCTAA
AGAGTTGTCGCTGCCCATTGGAGAACTTATCTGAGCAGGAATTAATAAATAGAGGAGAAGATCCATTAGATCCCGGTGGA
TACTTCATTATAAATGGAACCGAACGGGTTCTTGTTACACAAGAAGATTTAGCCCCTAATAGGATCTTAGCTGAGGAAGC
TAGCAAAAGTTCGAGCGCCACTCACCAAGCAAAAGTCTTTTCAACAAGAAGTGGATTTCGGGCTCCTGTCACAATTGAAA
GGAGAAAAGATGGAAACTTACGAGTTTCTTTTCCTTCAGTTCCAGGTAAAATCCCTTTAGCAATTCTATTAAGGGCTTTA
GGCCTACACTCTGATAGGGAGATCTTTGAGTCAATCTCTGAAAATGAAGAGATTCAAAAAGAATTGATCCCCGTAATAGA
TGTAGCTTCTGAGATTCAAGTTTTAAAAGATCCTGAGAAGTCTCAGCAAAATGCTTTAGACTATATAGGGAAAAGAGTTG
CGATTGGACAAACTAAGGATTATCGTATTAGAAGAGCACTTCAAGTCTTAGATAGATATTTATTACCTCATGTTGGGAAT
GAAGAAGAAGATAGGATCAAAAAAGCCTACTATTTAGGACAAATGGCACAAAAAGTAATGGAACTTGCTCTAGATATGAG
GGAGCCAGATGATAAGGATCATTATGCAAATAAAAGGTTGAAGTTAGCAGGTGAATTATTTACATCATTATTTAGGGTTG
CTTTCTTAAACCTTGTTAAGGACATTAAATATCAGCTTGAAAGAACAGCAGTGCGAGGAAGGGCCCCAAATATAAAAACA
GCAGTCAGAGCGGATGTAATTACAGAAAGAATTAGACATGCATTAGCTACGGGAAACTGGGTTGGTGGAAAAGCGGGAGT
AAGTCAATTATTGAATAGAACAAACCATGTTGGAACATTGAGTCATTTAAGAAGAGTTATATCACCATTAAGCCGTAGTC
AACCGCATTTTGAGGCAAGAGATCTACACCCGACGCAGTGGGGGAAGATTTGTCCCGCAGAAACTCCTGAAGGTCCAAAT
TGTGGTTTAGTTAAAAACCTGGGTTTAGCCTCAATAATATCTGTCGGTGCTGATGAAAGAATAATTGAAAATATTTTGAT
TGATTTAGGGGTCATCCCTATAAATGAAGTTAAGAATGTTAAAGGAGATAAAGTAAAAGTATTTCTTAATGGAAAATTAG
TAGGTATTCATCAACAGTATAATCCATTTATTAGACAACTTAGAGAAAAAAGAAGAAAGGGAGAAATTGGACAACATGTC
AATATTGGATATTACCATGAATCAAGGGAGATTCAAATAAATTGTGATGCAGGAAGAGCGACGAGACCCCTTATTGTTTT
AAAAAACAAAAAACCATTACTCATAAAAGAAGATATTGAAAAAATTATACAAAGTAAATATATTTGGTCAGATCTAATTC
AAAAAGGCGTAATTGAATACTTAGATGCCGAGGAAGAAGAAAATGCATATATTGCTATGTTTGAGGAGGATATAACAGAA
GAGCATACTCATCTAGAGATTTCCCCTGCTGCTATCCTAGGCATTTGTGCATCAATTATTCCATTTCCCGAACATAATCA
ATCACCAAGAAATACTTACGAGGCGGGAATGGTAAAACAGGCATTAGGTTTATTTGCAGCAAATATGCACTTAAGACTTG
ACACAAGGGGGCACACTCTACATTATCCCCAACAGCCTTTAGTGAAAACAAGTCCTATGGAGATAATTGGAATTAATAAA
CGACCTGCAGGACAGAACTTTATAGTTGCAATGATGAGTTTTGAAGGCTTTAATATCGAAGATGCAATTATAATTAACAA
GGCATCCATAGAAAGAGGACTTGCTCGTAGCCATTTCTTTAGAACATATGATGCCGAAGAAAGAAAATATCCCGGTGGAG
AGGTTGATAGATTTGAGATTCCCGAGAGAGGAGTCAGAGGTTTTAAATCTGCTGAATCCTATAGACTTCTTTCTGAAGAG
GATGGCATTATAGAACCCGAAACTCAAGTGAATGGGGGAGATGTTCTTATTGGAAGAACTTCTCCACCAAGGTTCATTAA
ATCTTATGAAGAATTTGAATTGATGCAACCTAATAGGCGTGAAACTTCAAAGAATATGAGACATAATGAAAAAGGAATAG
TTGATACGGTAATTATTTCAGAAACAGTTGATGGAAATAAATTGGTAAAGATAAAGGCAAGAGATTTAAGGATACCTGAA
TTAGGAGATAAATTTTCATCGCGTCATGGTCAAAAAGGAGTTCTTGGATTAGTAGTTGAACAAGCAGACATGCCATTTAC
CTCATCGGGAGTAATTCCTGATATTATAGTCAACCCGCATGCCATGCCTTCGAGGATGACTTTGGGGCAATTGTTTGAAG
GAATAAGTGGGAAGATAGCATGTGTCAATGGAAAACTAGGTGATGCTACTGCCTTTGAATGGACAGATATTACTAAACTT
CAAGAACAATTAGTTGAAGCTGGATTTGAATTCAATGGTAGAGAAGTAATGTATAATGGAATAACAGGTGATAAGTATGA
AGCGGGGATTTATTGTGCACCAATTTACTATCAAAAGTTATATCATTTAGTTGCTGATAAACTTCATGCGAGAGCCCGAG
GTCCTGTCCAAATTTTAACGAGACAACCAACAGAAGGTAGAGCAAGAGAGGGAGGTTTAAGATTCGGTGAGATGGAACGT
GATTGCCTTGTTGGTCATGGATCAGCCTTACTACTAAAAGAAAGATTATTAGATGAGTCGGATCGAACTGTAATATTAGT
CTGTGAGAAATGTGGACTCTTGGCTGTATATGATCGAAATCGTGATAAGCGATACTGCCCAGTGTGTGGTGAAGGAACGA
TAATATCAAAAGTTGTGTGTTCGTATGCATTTAAACTACTCTTGCAAGAAATGATGAGTTTAGGCTTAGCACCTCGCTTG
AAATTAAAAGAAAAAATCTAAATTTCCTAATCGAGCTTTTGGTTTTTATTTTTTTTAACAATTTCATTATTTTAAGATTT
TAACTGACTATCCATAAATGAAGAAAAAAAGAAAAGAACTATTTTTTATGTTAGATTGTTTTTATATTTTAAATCCGAGA
AAGGTAGCAAGACCAGGTACTAAAGTATACAGGAGGAATAAAATAAACAATGCTAATAAAGCTATCCATACAGCGCTATC
CCACGCAACGTCTAATAGAAATTTAACCAGTATCATTATTATTAGAAAACCAATTACTGGTATTAAAAGTGTTAAATAAT
TACCATCACTCCATGGGATATTATCTTGATCAAAAACACCAAATACCGAGCCAATTGCTCCTAAAACTATTGGAATCAGA
AGCACACATATGAAAGCTAACAAAATAATTAAGATTTTTTTATCTGAGGCTTTAGTTTTAGACACAATAAGTAAAACAGC
AATGTAGATAATCAGAGTTAAAATTACTGTTGCTAAAATAAGCCCTATTACAAACAATACATTATTATCCATTTGAAATA
ACATTTTAATCTCCTTCCTTCAATCTTATAAGATTGGAAAAATTATAAATATAAAACTCTCCTTCTTTTTTAAATATTGA
CTTTGATGCTTGAATTTCACATATATCTTAGCTTTCTAAAAACGGTAAATTTAAAAATCAAATTTTTAGGAATGGTATCA
TATACCCCAAGTTAGTAAAAAAAAGTGAATGGAGAATCCTAAAAATATCGACCCAAATAAAATCCCAAGTACCGATAATC
GTATTGACTTTTCCCTGCCGTATTTTGTATATATCACCAAGATGGTAAGAGATATTAATCCTATGATCAGGAATATCCAC
GCTAGTGCCCATAAAGTTATAGAAGGAATTGCCGACATTTATCAGTAAACTTTTTTTTAATATATATAATTATTAAGTTA
TGTTTTGTTTTTTTTTAATTTTATTGAAGAATAAAATTTAAAATGAAATTCTTTTGATAAATAATAAGAAAAACATTTTT
TAATTAAAAATAAAATTTCTTCCAAAATAATCATGCATTTCCTAAAAAAGTTATTAGAATCCCCAAATTTAGAGAATCCA
GCGGTAAAACATCTAGATGTTCATCGTCATTTTTATCGGTATTCAAAAGGAGAATTTCTTGGCCCTGCATTAAAAATCAC
AAAAACTAGTAAAAAAATTACTCTTAAAGGTTCACATGAATATGAGGATTTAATCCTCGAAACCGTTACAAACACTATTA
CTGAGAATGAATTTGAGATAAAAGGTAAGATAATTTCTGGTAGTGATATAGGCGATTTAGTCTCAAATTTAGGATTTGAT
TGGAATTTAAAAAAATCAACTGGTCAAACAAAAAATTATAAAGCTAATATCCTTAGTAAAACAAATAAAGAAATCCTTTT
AGAGAGTACTAAAGCTTTTAGGAAGACTAGTTATTTTCTGATTTCTTTCAATATTAATCCTACTTGTAAGGTTACAACCA
AAAAAAATATCCCACAACCTTCTAAAAAGAAAGTGGAGGAAGATGATGTCAATAAGAGGATTCAGTTCTGTACTGGTGTT
ATTGAAAATACTGATGATAATGTTAAATTAGTCATAGGTTTGACTTTACCTGATTTAAAGTCAGAGCTTCCTGAAAAGTG
GAAAACAATTGTTATTAAAAACAATTATAGAATAAATGAAATAATCCTCCCGGAAAATGTTGACAATTGGGGTCTAAAAA
GAATACTAGCAATCAGAAAAGGTATATTTTTTCGATCAATTGAAGTTGATAATGAATTTAGTGAAAAACAATATTCCTTT
ACCGCGTAAAAATTTAATTTCTCGAAATATAATTTATTTTCAATAAAATTTAATTTTTATAAATAATTAATTATTATCAA
CTTAAATTAAACCTAGGTAGAATATAATTTCAGATTTAAATCCTTATTTAAGATCTTTTTTATATATAGTTGGTGGAGAA
ATTGCGATTTATGTTGGGAAAGAACTTATCAATAGCTCGAATATTGATATAACAGATGAAGACATAACAGAAAATATTAA
AACGCAAATTGAAGGTACAGAAATTGATTTTGAACCAAATGATACTGAAGTTTTAAAACTAAATTCGGTCCGGAAAACAC
TATATAAACTATATGCTGAAAAATTGGCACAATTCAGGCGTATACGAGATAAATCTACGGGATGGTTTATTTATTATTGG
TGGCATGAATTTGATTATTTAGAAGAAATTCTAAATGAAAAA
>LokiG_000000000266
AGGAATTGTAGTAAATGTTGTACTTTAACATTAAATTCTGAGCCTAAAAATTCTTTATAATTTTTAAAATAAGCATAACA
CCCAGCACAAATTGTGACTAGTTCGGTAACATTATTCTCGTTAAACCAGTCATTAACAAATTTGATATGTTCACTTAAAG
TTTCATCAGAAGTGATATGAAATGATAGAGAACCGCAACAAGGGGGATCATCTATAACTTGAAATTCATTATCTATAAAT
TGAATTAGTTTTTTTGCATTATCACATGTGGATTCATAGTTTTTGGCACTTAAACAACCAAAATAGATAAGTTTAGTCAT
GATTAAACTTCTTTTTTTACTATTAACTTTAAATTAGTTGAAAAGAATTAAAATTCAATCCTTTTTTGAGTCAATCATGA
CTTTTATATAATTATTATTTTTTTTTGTGGAAGGGGAAAGCTAAACCTTTGTTAAAGTAATTTAATAATTAATGATTCAC
TTCTCATAAGAAAAATTAGTATAAATAAATTCAAAACGTATAGACAGGAAAAGTATATATGTCTGATACAAATTCTTATA
CAGATTTAATAGAACATTATAGAAATTGGATATTTGGTTTACCAGATTCTGAATTCCTCCAACCTATGCTTGAGGCTAGA
TTTACACCTGAGGATGCCCAATTTCTTGCACAAATACCATTTATTGGACATGATATTGAGAAGCTTTCTGAAAAGTTAAA
TATCCCATCAGGGGAACTCATTAAAAAATTAGACACATTTGCGAAAAAAGGAATAGTATTTAAAAGCACTAGAGGAGATT
CGGTTAGATATTCTCTATGCGATTCAGATTTTGTTTTTTATCGATCTACGGGATGGAGAACAGAATTGGACGACTGGAGT
CATGAAATGGCTGAACCTCAAATCAAATATTGGATCAATGCTTATGCCAACGGATTTTTAGGACACGAAACTCAAGGATT
ACGTGCAGTTCCTATAAACAAAACTATTGAGGATCCTAGAAAGGTTATGCCTTATGAAGATATTATAAAAGTAATAGAAA
ATCTTGAGTACCATTCTGTATCCCTGTGTCCTTGTGCAAGAAAATATAATATTGTTCCTGAATTTTATGAGTGTAGTCAT
GATTTCGAAAGATGTCTACATTTTGGTGATCTTGGTAGATATTGTGTAGAACAGGGGTTGGGTAGAGAAATCACAAAAGA
AGAGACGCTAGAAATATTAAAAAGAGCTGCTGATGAGGGATTAGTTCATGGAGTTTCAAATTCTCAGGAGAATATTGATA
CAATATGTAATTGTTGTCCAGATTGCTGCGTATTCTTAGATTCTCTTGTAAAAATGCCTGGAATTATTCCTAGAGGGCAC
CAGCCATCAAATTATATACGAGAATTTAGGGAGGAAAATTGTATTGCCTGTGGTGTTTGCGAAAAAGTATGTCCGATGAA
TGCAATAGAACTTAAAGACAAGAAAGTAATATTTGATCCAGAAAGATGTTTAGGATGTGGGGTATGCGTTTATAAGTGTA
AACAAAATGCTACGTATCTTAAGCATCGAGAAGGAGAACAAAATTTCCCAAAAGATGGAAGAGAACAAGTAACCAGATAC
CTTACCGAAAGAGGATTAGATCCCAACGAATCTTTTAGAAAGAATTTCATAATGTAATATAAAGGAAAAATAAATATATC
TGATTTAGGTGAAGATTTCATCTATTTCTTTTAAACTTTTTACAGATTTTTTTAATGTAGAAGGTAGCTTTTTAATAATC
TTCTCATCTGCCGTGCAAAATATTATCCCTAAACCTATACTTAATCCAAGATAGGAGGCATCATAAATTGATAATTCCTG
GTCAACAGCAACTTTAATCATGTGTTTGCGCATCTCATTTTTAATAGTAATTACCTTAAATCCATAATTCTCTAAACTCT
CTCCAGCATCGTTAAGTTCACTTGGATCAAATAATTTACTATATTTCAATGCATTTAAGACTTCAAAGTATAATAGTGAT
GGAACAGTTAATTCAATTTTGCCGTCTATGAACTTATCTCGTAGTAGTCTTGCTTTGTCTGAATCAATTTCTTCAATGAA
CCACTTAACCACTATACTAGCATCGATAACTATTCCAATCATTTATTATTGCTCTCCCCTTTTTTTAATGTCTTTCTTCC
CTGAATCTACGAATAATTTCGACGCTATTGAAATTTTCGGGAGCCTTTTTACGGATCTTTTCATTCAGCAAGACAGCTTT
AGCTTTATTCATCTCTGTTTCATTCTGAATTTTCGATTTAATCGCTTTCCGAATAATCTCGCTCCAGTTAAGGTGCTTAA
GCGAATCCATCTTCTCTTTTAATTCGGGATCGATTCTTACACTTATGTTTGTCATAATGCATCAGTATATACATATAATA
CGTATATATAAATATTGCTAGTTAAATTAATTTTGTAATAGACATGTCATTTGGTCTACAATTCCTGATGGTAGAATACA
TCGTGAAAAAGAAAGATTCATTGAAATCAAACTTTCATTGTAATATTTATATAAAAGAACAAATATCCATTGTTGTTGAA
TAATTTTCTCTAGGTTACATCCTTGACGCTTGACTCCTTAGTTATATTAAATACACAATTGGGGATCTTAAGGTGGTTCT
TTCTCATCTAATCATAATTATCATAAAAAAAAGTTAATATAATTACAAACTCTTATCTAATTTGAGATTAAACACATTAT
AAGTTATTTTATTGTAAAGCTAAATATATTGATTGAGCGATTTTGATGACAGAATTTGAAAAAATCAAAGAAGATATGGA
AGAATGGAAAAGCGCCTTCCCAAATAGTAAAGAAAGGCAAAATAGTTTTAGAAATCTTTCAGATATAGAAGTTAAGCGTA
TTTATACTCCTAATGATGTAAAAGAATTGAATTATGGGTTGGATTTAGGATTTCCAGGACAATTTCCTTTTACAAGAGGT
GCATATCCTAATATGTTCAGAGGACAACTATGGACGATGAGACAATTTGCTGGTTTTGGGTCTGCTGAACAAACTAATAG
CCGATATAAATTTCTAATTGAGCATGGGCAAACAGGATTAAGCGTAGCTTT
>LokiG_000000000264
TTTTAATATTTAAAATATCCTCAACCACATTTTCAATATATCTAAATTCCACTTCAAGCTCATCATCAACGTAACCTCTA
TTAAAGTCACCCCAAATTTGGGCTGATATAAAACCTTGATATCCAGACAATTCCCAGAGTTCTTCGCATAGATGCGGAAT
AGTTAAAGAAAGAATTTTTAACCAATCTATATAAATAATTTTAAATATTATTAAGAAATCGTTTTTATCATCAGTGTATT
GAAAGAAATCTTTAATTACGTTAAAAATTTCATAAAATGAAATTTGAAGATATCTCCTTACATTAAATTCTTTTAAGGAT
CTCTCTGCTTCAATAAATTTTCTAATAATTTTTGATAACATAACTTTTGAGTAGAGAGTATTTATCACTTTAAATTCTTC
CAAAGTATTTTTAGACTCTCGAATTTTATCAGACACAAACTTATAAAATTTTTGTATATGATTTTTCACTGAGTCTATTT
CTCTCACGCGAAAATCCATATGAGCTCCAAAATCAGCACCGTGAGATATATAGAATCTAAACAAATCAGCAGAATACTTT
TGTTGAATCTCAGCAAGAGAGATCACATTTCCTTTTGATTTACCCATTTTTTGACCTTCAATAATCACAGGTTCAATTAG
CGTTAGTGCTTTTGGCCAGTTCTTCTCAGGAAAGATTGCAACATGGTGAAATATATAAAAACTTAAATGGTTCGAAATAT
GCATTATTGCTATATGCCTATGATCAACTGGATACCAGTATAGAAATTCCGCTTGCAACTCTTTTAGTATTTTTTCCCCG
ATATTTATGATTTCGGATAACCTTTTAATTTCTCCTTTTTCTAGAAATACATAATCGAAAAACTCGGGAATTAGTTGTTC
TGGTCCAATGTTATATTGTCGAATCTTATGTGAAATTGTATAAAAAGCCATATATATAGTAGAATCACTTAATGATTCTA
TTATCCATTCTTTATTAAAAGGGAGTTGAGTACCTAATCCTCTTTTACGCGCACATGGTCTTTTTTCCAACCAATTGAAA
ATCTTTTCAAAATTTCGTCTATACTTGCTAGGAGTGATATTCATGTTATTAAGACATTTAAATGCTTTTTCTTTCCAATC
ACTTGCTTGGAAGTTTAAAAACCACTGGTCTTTCAAAATTGATACTATAACTTCTTCTCCGCACCTGCAGAAAAGATCTT
TTGTTGTAGGAATATATATTTTATCTGCTCTATTTTCTTTTATAAGATCTTTAGATACTTGTTTGGCTGCTTCATCTACT
TTCATTCCCTTATATTGAAGGCATTTTTCATTAAGAACACCACTGTAAAATTCATCTTTGTAGTTTTCTTTTGTCGCCTG
ATCTAGTTTTTGAGTGTCATTTTGAGTTTCAACATTATATTTATTGCAATAGATCTTTGCAGGAAAATCTTTTAGATCTT
CAAGCTCAATAATTTGAATTGGATAAATTGATTCAATTTCTATTTGATCCAAATTAAATTTTTCAATTAACTTTGTATTC
TTCACTAAATCTATTAAAGCGATGTAATCATAGGGTGCATGTGCAGGAACAGAATAAACCACACCTGTTGCTGTAGCTGT
ATCTACAAAATCTCCTGGTAAAATTGGAATTTCTTTAATATTATAAACATCTTTAGCTTTTCTACCAACAATTTCTTTCC
CTTTAAAAGTTTTAATTATTTTAACATCTTTTCCTTGATTTGTAAGTATTAACGCGGCTTCCTCTGATATGTACCAAGAT
TCATCATTAATAATTGCCTGTATATAATTACCATCTGGGTTAATCCATAAATTAGTTACACCATAAATTGTTTCAGGTCT
TAATGTAGAGGCCACAAGAAACCCACCTTCGAAAGGAAATTTTATACAAATAAACTCAGTAATACCAAGATCTATTTCAT
CTCCTCTAGAAATATCATCTTCACCAACTGCATTTTTATCTCGAGGGCAATATAAAATGGGGTATTCTCCTTTTTCAATA
TATCCATTCTCTTTTAAATGAAAAAATTGCCATTCTATGAATTTATTATAGGTTTTATCCCCAGTCGTGAATTCCCTTCT
CCAATCAAAGCTCATCCCCATTGATTTAAAATCAACTTTAGTAGTCTCAGAAAAATAATTTACAACATTCCAAGGATCTA
CAAAACTTTCGACAATTTCTTGTACTTTTTCTTGGTCTTTGGTATATAATGACACATATTGACTCATTCGTTCAATAATT
GTATTATCCTTTCTTTCAATCGAGGAAGAAATTGCTAAAACAGGTGTACCTGTTATGTGAAATGCCATTGGGTACAAAAC
ATTAAATCCTTTTGCCCGAAAGTATCTCGCAAATACATCTCCATTAATAAAGCTTCTACCATGTCCTATATGTAAGGGGC
CGCTGGCGTATGGATATGGTGAAGTAATAAAGAACTTTTGTTTTTCTGCGTCTGAATCTGCTTCAAATATCTTTTCTTGT
TCCCATCTATCTTGCCATTTCTTTTCTATTTTTTTTGGGTTATACATTTTTTCATCCCATTAGTTTTTGGATCTCGGCAG
AAAAATCATCAAACACATGAGCCCATTCAATTAAATATCATTTTTAAAGCGAAATAATCATTATCAGATATAAAAAGAGC
AAGATCATGCAGATCTTTTTCGCTATAATAATAATAGTAAAGCTGTTAATAAAAGGGATAAAGAGATATTTCCAATTAAA
ACGGCTTTACTTGAGATCATATTCCTATATATTATATTTTCTACAGAATTTAAAAATTTTAAGGTTTTCAATAAATCGTC
GCAATCTTTACTTTTTTTGCTATGTTGCGAAAAGTAAAATTTCTTATCTTTGAAAACTTCTATAAATAAAGTAACTTACT
TAAAAGTGTAAATGGGGATATTTACATTTTGAAGATTTCAGATTTCAAACAAAATATTGATATAGAGGATCAAAAACATA
TTGAAATTGAAGGATTAGATCAGCAACATCTAACAATTCTTAGTTCTCTAAATGATCCTCTACACGTAGTTAATAATGAT
TTGAAAATCATATATTTAAATCCAGCTATGAATAAGTGGCTTACTAATTTGAATATTGATTCAAATATCGTTGGTAAGAC
CGTATTTGAAGCATTTCCGTTCTTAATTTATGACAAGGTTTTTGGAGAATATGAAGTAGTATTTCGATCTAAGGAACGGC
TAACATCATTTGGTAAAACTAGAACCCAAAATGGAATTTTTTATATTGAGTCTTTAAAGATCCCAATAGTCCATGAAAAG
AGAGTGGATCAAATAATTACAATTTTAAGGGATGTTACTGAAAAGATTAACAAATCAGACAAATTCGAAACAATTATCGA
CACCCTTATCGATATGATTGCTATCTTAGATCTAAAGGGAGAATTCGTATATGTAAGCCCTCAAGTTTATGGTATCACAG
GTTTTACGCAAGAGGAAATTGTAGGGAAAAATGGATTCACTTTTATTCACCCAGATGATTTAGATAAGATCTTAAAAACC
TTCTCACTTCTCTTGAAAGAGAGAAAAAGAGTGACTATGGAATATAGAATATTGAATAAAGAAGGTAATTATATAATTGT
ATCTGCAACTGGTAGAATAGCCCGGATTGATGGGGAAGATAAAATTATTACAGCTATAAGAGATATTTCAGAGAAAAAAA
TATCGGAACAAAAATTGAGAGAATCAGAAGGAAAATTTAGGAATATCGCAGATCAATCTTTAATGGGAATCGGAATTTTA
CAAGATGGTGTTTTTAAATATTTTAATAAACAGTTTGAGAAAATTATAGGTTTTAGCGAAGAAGAAATAACTAAATGGAA
TCCTGGGGAATTTCTTGAAGCTATTCACCCAGATGATAGAAATTTTGTAAGGGAACAGGCTCGAAAAAAACAAGAAGGTG
CTGAAGATGCTTTAACTCAATATCAGTTTAGAGGCTTAAATCAGTATGATAAAACGGTATGGAGAGAGGTTCATTCAAAA
TCAATCAAATTCAACAATAATTTAGCTGACTTAATAACTGTTATTGACATCAATGAAAGGAAAATTGCTGAAGAAAAATT
AATACAATCTGAAGACAATTTTAGAACAATTGCTGAGCAAGCTTTAATGGGAATTTTAATAATGCAGGATGATAAAGTTG
AGTATGTAAATAGTACTTTATTACAGATATTTGAGTTTTCTTTAGAAGAAGTTAAGAATTGGTCAATGACAGATTTAATT
AATCTAATCAATCCAGATGATTTTGGATTGTTAAGAAAATCAAGGAAAGTAATGCACACAGATAGTTCTAATATAACTTC
ATACCATTCTTTTAGAGCATTTACAAAATCAGGCAAGGTAATATGGGTTGACCAATTTACGAAAATGATTGATTATAAGG
GAACACGAGCTGAATTAATTACTATAATAGACATTACTGATAAAAAAGAAATAGAACTAGAGCTGGTAAAATTGAGTACA
ATAAAATCTGAGTTATTACGAAGAACTTCTCATGAGCTAAAAACTCCTTTAGTATCAATTAAAGGTTTTTCAAATCTTCT
ATTGGAAATGTATAGTGATAAGCTTGATGATTACGTTCTAAACACGATTGGGGAGATTAATCAAGGTTGTATCCGGTTAG
AGAATTTAATAAAGGATATTTTAAAATCAGCGGAGTTAGATTCCGAATCCATTCAATTACAAAAGGCTTCTGAAGATTTA
TCTTTCTTAATAAGAGTTTGTGCTAATGAATTAAAAGGATTTATAAAATTGCGGAACCACTCTATAAATTTACAACTCCA
TGATGAACTAATAACAAGTTTTGAAAAAGAGCAAATCCATCAAGTTATTTCTAATTTACTTACAAACGCAATTAAATATA
CTCCTATAAATGGAATTATAGAAATCAAATCTATAACCTATGAAGATTCATTCAGAATTTCAATTAAGGATAATGGGATC
GGCTTTACTGAGGAAGAAAAAGAAAGATTGTTTAAACAGTTCGGGAAGATTGAAAGATATGGTCAGGGTTTAGATATTGT
TTCAGATGGCTCAGGCCTAGGATTATATATCTCAAAAAAAATTATTGAATTACATGGAGGAAAGATTTGGGTTGAATCAG
AGGGGAGAAGCAAAGGATCAACATTTAATTTTACTCTGCCACTGATCACTGAAACTAAGAAAATTATAGAAAAAAAACGA
ATTTTTGATCTTTTTTAACAAATCTCTTAATGTTTTTTTCCTTCTATTACACATATATTTTAATCTAAAAAATAGAGATG
TAAGTAACAAGTGGTGGATTTTAATCCAAAAATTATAAGTAAAGAAGAATTACGAGCAATTTCCGCAGGAGTGAATGAAG
AAGAACTACTCCTATTTGATAATCATTGTTTAAACGTATACTATGATAATAATGTAATAATTGAAGCTAAAGAACCAGGA
TCTCCTTGGGTTATTGTAAAGGATTTCAAAACCGGGAAAATAACTGAGATATTAGATTGTACTTCACAGAATTGGGTTCT
AGCATTAGGATTTGCGAATCCCGATGTAAATTTTGCGGTAGCTGAACAAATGAGTAGAATTACTCATATCAGATCAGATT
CAGTTTCTCCAGCTCGTGCTAAATTTATCAATAAATTATCCGAATTAGCTCCCGGTAAGTTGAAAGGAGGGCGGGTTCAT
GTAAATAACGAAGGTGGTGGTTTAGCAATTGAAGCTGCAATAAAACTCGCACTAATTGCATCAAAAAATGGGGAACATTT
CCTGACATTCAACGGTGGATACCATGGGAATACCTTAGCTACATTATCTGCATCACATCCAATTCATTCAATCACAAGAT
TTAGACCATTTGGAAGTGAATTTTTCTCAAAAGTGCCCCAACCTTATTGTTATAGATGTCTATGGAAGTATAAAGAAGGA
CTCTATGGTAAAAAAGATTCACTCTGTAATTTAGAATGTTTTAATTTAGTGGAGGAGTATCTCATGGGATTAACACCAAG
AGCTCTTGCTGGAGTTATTTTAGAACCATGGCAGGGTCCTGGAGGTCATATTCCATTTCCCCCAGAATTTCTTGTAAAAT
TAAAAGAAATTTGTGAACAAGAAAAGATATTTACTATCTATGATGAATGCCAAACAGGGATGTGGAGGACAGGTAAATAC
TTCACCCTTTCTGAAAGATACGAAAAAGAATTAGGAATTGATGTTGTACCAGATATGATGTGTTTCACTAAAGCTATAGG
AGGGGGATTCCCTCTAGGAGCGATGATTGTTTCTACTAAGATAAAAAAACGTTTTACTGCAGCAGAGGACCATACTACTT
TTTGTAACACGCCGATCGGTTGTACTGGAGGTTACGCTTCAATGTTGGTAATCGAAAAGGCAAAGATAGGAGAAAATTGT
GAGAAAAGAGGGAACCAAATCACAAAAAGATTTAAAGAATTACAAGAAAATTACGACGTCATAGGAGATATTCGAGGTCC
AGGACTATTTATCGGGATTGAGTTAGTTAAAGATCGGGGATCAAGAGAACCATTTTCAGAGCTTCTGACGGAGATGCTTC
AGGAGGGTGTCAGGCAGAATATATTCTTTGGCCCTAGTATGCCATACTTTAGCGGCACGGGGAAACTTTTAAGAAGAAAT
GTAATTAAAGTAAAACCACCGCTTATTATTACAGAGGAAGATGCTGATTATATATGCACCAAATTTGAGGATGTTCTAAA
GGCATCAATAAGCAATATAAAATAAAAAATGGATTGAAATTGTTTTTTTAGTAATTCTCCTTATTTCATTTCTAAGAATT
CGGTCACCTAGGCATTTTTCCTTCTATTTAGGGTCCTGTTAACAAATATATATATAGCTCCTAATAGAAGGAAAAAAATC
ACAAAAACAATAATTGTGACGGTCAAATCAATTACTGAGATCACTGTTAAATCTATGAAAGAATATGGATAAAAATCGGT
AACTGCACCTCTTATTAAAGAATATATTACATATAGAATAGGATAGGAAATCCAATACACATCGTAAAGCCATTCATACT
TATTTTTTGATTCAGTAATTACCCACTCACCGATGAACGCAATGGGAAGAATATAATGGTTAACAGAATTTGTGTATATT
GCCAAACCTTGAGGTACATAACCTGGAGCTAAAACTATTGCAAATATCAAAAACGTCACAGTAATGTAAAGAGTTATAGC
TCCATGCGAAATCGATCCGAGTATTTTTGGTTTGTTTTCTTTATTTGCATAAATGATGGCAATAGTTAACCATATATCTA
TCATTAGATTTGTTTGATTTGTAAAGTAGCTAAAATAGTTAGAATAAGCTGCAACGGCATCATTACCATTCAAATTAATT
CCTACATTAATTAATCCAAGAATTATTGAAATCCATCCAATTACACAGAGAACAATGCGAAAATAATAAATATATTTGTC
TTTATCAAAATCAGTCATTTTTATTTCCTCTACTTTTTTTTTTTAAGTGACAAACTAATTATCAGTAAATAGGTCAAATT
AAAAAAAAAGGGTTTCTTTTCTTCTTTTAAAGTTATCATGTAATACATTTACCTCCTAATTTGAATGAACAGTCAAAACT
AGAGAAGATTTCTTATCAAAATTAGGTAATTCTTCTTTAAGTGGGATAATTTTGATTAATGGTCGTGAATTAGCCAAGAA
TAACGAAATACCTCGAACCTCTGCCCCATCTAAAAAAAATTTAATATTACTTTCAAATTTTAAAAATCCAAATTGTTCCC
GATATTCTACTATTTTTCCAATCATCCGCGCACCAAGATAAACAGGATCACCTATTTTTAGTTTCATTTGATTATCGTAA
ATTATCGTACCGTTGGAATAATGAGGAATCCCTCCATCGAGGATGCAATTAATATTGTTTACAGCCCCTATAACCCCATA
AATATTATTTGTATTAAAGTATAAATCTTTTGGGAACCTAGCAAGAAAGAATTCTGAATTGATTGAGTGGATTCTAATTC
GGAACTCGTTTGTTATCTTCGGTTTTGTTTTATTTTTTTTTGTTCCCCTTATTGTGGTAAATGAAAATGGAATCCCCCCG
GTTGCTCGAATTGCATTATCATTGTGCCTAATTTCTAAATGCAAGTGAGGACTTGACCAATTTGCAAAATATCCATTCCG
TATTGTCTTGCCTAATAAATCTCCTATTGTAATCTTTTCACCTACTTTAACCCTTGGCTTGATGTGTAGTATTTTATAGG
TAATACTAGGATCGTCGTTATTACTTACCAAAGTAATATAATCCTTATCAATACCACCTTGAAATTTAGGTTTTGGTGCT
AATAAAGGTTTTACTTTCAATATTGTTCCTGAAATTGGACTAAATGCTTCATAATTCTTTAATTCTAAGGATTGGTAGAT
ATCAATTCCAAGACCATGCTGGTGAGCATAATATGGAGAAGTTCCAATTGTAAAATGACTACTTTGGGGTATAGAAACCA
GAATATCATCCTTATTCACTATGTTATAAAATTCAGGCTGAGTCATAATATTTGGAAGATCTTAAATATATGGGATTTAA
AGTTATTTAGTTTTAATAAAACTGATCTACCTATTTTTTATAAAAATGAATTAATTAGTTTTTATAAAAATGATATGAAA
AGATTAATTTCTGATTCTTCCCTTAATATTATTTGAGTAAATATGATTTCAGGTAAAATACGGCCGATATTCGATTCAAT
AAAAAAAAGAGATATTTCAGGATTGAAAAATGCGCTTTATAACTTTTCAGAGAATAAATCAATCAATAAATCAGAGAGAG
AATCGAATGAGAGAATTAAAGAGATTATAGAAAAAAACTATTACATTATGCTATCATCATTGCTTAGGAGGGACCATTTT
AAATATTTTATTCAACTTCTTGATTTGTCTGCAGACCTTGATATTTTTATTGAAGCGTTTCGAATCCCGGATCGTTTTAA
TTTCTTAAAAG
>LokiG_000000000344
GGATTATATCCTCTACGACCAATTGTAAAGGGTCTGATTGGAGAAAGAAAATTATTAGTTTTCAATACTCACACTCACTG
GGATCACATCTTAGGAAATGAGGAATTTGGGGAGGTATATGTTCATGAAAATGAAGTACAAGTTGTATCGAAATCATATA
ATCTCTCGTTTTTAAAAGATTCTCCTAATGAAATAGTTAAAAGATATGGAGAACAGAATTTTTTAATCCCTCCTTCAAAA
ATAATTACAATATTAAGAGATGAAGATGTCTTTGATTTAGGAGAAATAGAAGTTAAGATTATCCATTGCCCTGGACATTC
TCCAGGTTCAATTTGTTTACTTTCAAGTACGGGGGAACTTTTTACGAGTGATGTTGCTTACTATGGAGATACATTTCTAC
CTAATAGAGAATTATTTCCAGTAGTTCTTAAATCTCTTTCTAAATTAATGAAAATTTGTGAAGAACAACCAGATCTTGAA
CTCTATCCATCACATCAGAAGTATCCATGTGATAAAAACCTATTAACAGATCTTTATAATGGCATCAAAAACATCAAGAA
CCTATGGGACACTAAGAAACCTTTTGATTTTTTTGAAGCATGGCAGATTGATGATGAAAAATTCAGGTATTATATATATA
GATCGTAATCATATTCTTACATCTATGTTGTTTTATTGAGCAAACCTACTTATCCATCTTCATATTTAATAAGGTTTTTA
TCTAATTCTTGCTTTTCGCCACTCTCTTGAGCTATAGGTGCAATATTGGATAGCTTACTACCCGTAAATGAGATTATTGA
TTCCCCCACAACTTAATCGTTTGAGTTACCCCGTTTTTGTACCGCATTCCTGGCAAAAAGTTCCTACCAGTTTAGCACCA
CAGTTTACGCAAAATCCTCCCTGGTGAGTTTGATCAGAGGCTTGTACACCTGTTGTTGGTAGATCTAAGGGTTGTTGTTG
ATATATCTCAATAGGTCTTCCTTTTTCTTGTATATAAGCGTATCCTAATGCGATACCACCTAAAATTCCAATAATACCAG
CTACGATTGGAAGATACCATCCAATACTTTGATCAAATCCATACCAAAAATTGGGGAGATTTTCTTCTAAATAATAGTAA
AATGCAATTGGAGCAACTAAAGCCAAAATTCCGCCGAAAATACTCGTTCCTGCTGCTATTGATTTACTTTTCTCTAATTT
TGCTTGATTAGATGATATAAACATTGCTATCATTGCTATAATTAATAGTACAGATGCAATTATCCCAATAGTCATATATT
TATCAGCATATTCAGGAGCAAACATCTTATTTATCATACCGGTTTCTGTATCACCCCCAACACTCACAAACCAAAAGCCC
CAATACCATAAGAAAAGCATTCCTCCAGATTCTAAAATGTGAATTGGAGGAAGGATAACCCCTAAGAGCGCTAAAACCCC
ACCAATCATTGTTATTTTAGGAATTTTTTGTGCCCAATCTGTCGATCTATTCTGTACCATCTTTAATGACCTCCCAATAT
TTATTTCTTAATGTGTTTGATAGCTATATAAAGTTTTTCCATCTATCCTATGAAGGATGTTAAAAGAAGTAAAATCTTTC
CTCATGATTGTCCTGTGTTTTATCATGCAGAGGAACATTTAACTTGAATTTTATTGATTTTGATAAGATAATAAAAAAAA
AAAAAAAATAATTTTAAGTTCGCTTTAACTTATTTGAAGTATTTAATCGCTAAAAGAATGTCGTTTTTCACGCTTTTTTA
GGAATTCTAAAGGAAACTCGTGATTTTCTTTCTTTTAGAGTGTTTCGTTAAAATTAAAGCACTTTTAGTAAGTTTCTCAG
CGGAAGTACCCATCCATTCAACGAGCTCGTTAACTGCATCACGAGCAACGATTAACGCGCCATTATTTTGAAGAAATAAT
CGAGTTGATTATTATAGTTTCATAAGGCGCCTAATAGGACTCCAACTAATATATTCAGAACCTGCCATTTTTTTTTCCTC
CACTAATAATTTTTTATAATTTTATTAAATTTTGTTATTTTTCAAGAGTTTGTTATGTAAATAATTATCTTTTATATATT
TAAAGATTCCTATTCATACTTAATTTTATGGGGAAAAAAATACAAAAAAATAAACGACAAAATTCCAAACTAGGAAAATG
ATCAATCTCGTGCAAGTTTCACTTTTCGTTAAAATTGAGAAGCATTCATATTAATAAAGCCTGATCTTCAGCAAATTTAT
TACTTTAGCTTAAGATATTGAAGAATTAAAAAATTAGGTCAAATTCTGAGATATATATTCTTCGATAATTATTCTTGCAT
AGAAATTAAGAGAAAACCATAATCTAACTTATTTTACTCTTTAAATTATGCTATTGCCTTGCATGCTGATGGAATCCAAA
TTATTGAATTCACTTTTCTTAGAAAATGTTAAATTTCTTAGAATCAAGTAATATATAGAATAATAATTTTTTGGGTGTTT
AGAAATTAATTTAACTTCTACTGTTAGTAATAAAGGATTAACTACAATTCCTAAAGAAATCAGGCAAAAATTAAATATTA
AGAAGGGAGATAAAATATATTGGATCTTAAGTGATGATGAAACAGCAGATTTAATTATTGCTAGTGAACCTTTAAAATTT
TTAACTGGGCGTCATTCACGAAAAGATTTAATATATGAAGAATTAGAAGAAACTGCTGATGATATTGTCTTGGATATGGT
GAAAAAGAAATCCCCGTAATTGAACTAGACTTGATAATCGGACAGGTAAATCTGACTTAAAATCTTCCTTTTGTTTTACT
AAATCCCACAAACGTTCGAATTGTTCATATACACCTTTATACAATGACTTGGGATGTTCCGGAATCCACTTAAAGGAATA
AAAATCGTTAGCATTCCACCAACGTGAATGAAATTTAGCAAGAGATGTAACTGCGATTTTAGTCTGCTCATAATTCATCC
CTTTAATTAAATCTATACCAGTATATTTTGAGCAATCTTCTAGGATAAGGGCGAATCTCTTAGAATTCAAATCAAAATCT
GAGTATATAAGATTAGGAACTCTAATTGGACTAATAGGTGCTATCTCAGAGTAAAATCTTACTTCATTTTCAAGAAATCC
TGTTTATATCCCCCAATTATAAAACAATTCAATAAAAGGATGCCATTTTGCTATCATGGAATTTGGTACATTAGATGCAT
TTCCCTCATATTTAACCATTATTCGAACAATATCGCCAAGTAATCCCTCCCCTCTTCCACAAGGTTCCAAGTATATGGAT
TTAATATTTTCTCCTTTTAAAACTCCATTTTTATGTAATACGGAATTAAGCCATTCTGAGGTAATAGATTTGGTGTTTTC
AGGAATCATTTTGTATATTCTCTAATTTTCAAAAATATTAAATTTCACAGATCAATATTGATTTTCATTAATATAGTTTA
TAAAGATATCTTTTTGATTCTATTTTTTAAAAAAATAAATATAAATATCATTTCTTAAATTACATAAAGATAATTAGCAA
ATTTCTGTGATTTAAGATTGTTTGATAAAAATTATTTGGATAAAGTCAGAGAGGAAAAAGAGAAGTGGGAAAAGCTTTAT
GAAGATTTAAAAGAACGAGATGTCAAGTTTGTAACCGACTCTGAAATTCCAATTAAGCAATTATACACTCCTCTAGATCT
TAAAGAGAAGGATTATTTACGCGACATCAACTTTCCCGGAGCCCCTCCATATACAAGGGGCGTTTATCCTTCTATGTATA
GAGGGCGCTTATGGACTATGAGACTATTCTCTGGACATGGCACTCCCGAAGAAACAAATAAAAGGTGGAAATTTCTTTTT
GAAAACGGTGAAACAGGATTTAGTGCTGCAGTTGATGCATTGACTTTTAATGGAATTGACCCTACTAATCCCGATGCTGC
CCCTGAAGTTGGGACATCGGGGGTACCTTTATATTGTATTGATAGTCTTTTTGCCTTAACTGAAGATATTCCAATTGATA
AAATAAGTGTAGCGTTAGTGGTAGAACCTTTCACATCTGCTCCGGTGTGTGCTATGTATTTTAATATGGCAAAAATGCGG
GGGTATGATATAAGTCAATTAGCGGGCACAACTCAAAATGATATCTTAACAATGACAGTCGGTTATATTCCTTATAAAAA
TTGTGCCCCCAATCACATACTTCGATTAGCATGTGATTTTATTGAGTGGACAGTTCCAATGAAAAATGTCCCAAAATGGC
ACCCTATAAATTTTACTGGATATAATTATCGCGAGGGTGGGATTGATGCAGTTCAAGAGTTGGGATTTGTATTCGCCAGT
GCTTGCTCTCACATCGATAACCTCATTGAACGGGGATGGAAGGCTGATGATTTTGTGGGTCGTCTTGCTTTTCATTTAGC
CGCACATAAAGACTTCTTTGAAGAAATCGCAAAATTTAGAGCAGCTAGGAGAATTTGGTATAAACTTATGAAAGACAAAT
ATGAAGTAAAGGATCCAAGAAATCTTGGATTTCGGTTCCATGTTCAAACTGCGGGTTCTTCTTTAACAGCACAATTACCT
AAGGTGAATATAGTAAGAACGGCAATCCAAGCTTTAGAAGCAAATCTAGGTGGCTGTCAATCTTTGCATACTAATTCTTA
TGATGAAGCAATATGCTTACCATCTGAAGAGGCAGCCTTAGTCGCCTTGCGAACCCAACAAATTATATCAGATGAAAGTC
GGATTCATAATACAATAGATCCTCTCGCAGGGTCCTACTTTATTGAGTGGCTTACTGATGAAGTCGAGGAAAGGGTGTGG
AAGTATATGGCTAAAATCCAGCAGGTGGGGTCGATTGATAAAGCTCTTTCGTCTGGATTCTTATATAAGGAAATGAGAGA
TGCCTTCCACAAAAGAAGAATGCGAATAGAAAGTGGAGAAGAAATTATGCTTGGTGTCAATAAATATCCTGTTCCCTATG
ATGATGTAACTGATGTCTTTAGAACTAGTAAGAAAGCTCTTTCGATTGAAGTGGACAGAATTAATAAATTAAAAGCCAGA
CGAGATAACGCAAAATTAGAAAGGATTTTAGATAAATTGCGAGACATTTGCGAAAAGGAAGAAAATGTTATGCCTATTAT
GATGGAAGCGACAAAAGAAGGGGCAACCGTGGGTGAAATCTGTGATATTTATAGGGAAATTTGGGGTATTTGGGAACCTC
CCTTAGCAATTTAAATCCTGAGGAGATTATATAATGAGTGATAAAAAAATAAGAGTACTAATGTCAAAACCCGGTATTGA
TGGACATTGGCGGGGTGGTATTGTTGTCTCAAGAGCTTTAAGAGATGCGGGCATGGAACTTATCTTTGGGGGTTTTCAAA
ACGTTCAACAAATTGTCGCGGCAGCAATCCAAGAAGATGTTGACGTTATTGGTTTAAGTATACATTCTGGTGCTCATTTT
GTTTATACACAAGAAGTAATTGATCTACTAAAAGAAAAGGGTGTATTTGATAATATAATGATCTTGTTGGGGGGAGTGAT
ACCCGCGAAAGATTTTCCAAAATTAAAAGAAATGGGTGTAGCGAACGTGTACGGACCTGGAACTCTTACAAATGATATTG
TCGAATTTATTAGGGCTAATGTCAAAAAATAAAAAAGCCATTTAATATTTCTTTTTACAACTACGATATAAAATTTATTC
ATTTAGGAGTGGCTTTTGTTTGAAGAAGGAATACGACATCAATGCATTGATCACCAGGTTTAAAAATAAAGATAAAATTG
CTTTGGCAAGGTTAATTACAATAATCGAAAACGAACCAGACAAAGTTAACGAGATTTTCAAGCATTTTGAAAATACAAAT
AATGAATCCTATATTATTGGATTAACAGGATCTCCTGGTGTTGGTAAAAGTACTTTAACTGGTGAAGTTACTAAAAGATT
CTTAGAAGAAGGAAAATCAGTCGGGATAATATGCGTTGATCCTACCTCTCCTTTTAGTGGGGGAGCATTTTTAGGAGATA
GAGTACGTATGACTGAAATATCCCTTCACCCTAATGTATTTTTACGAAGTCTTGCTTCAAGAGGATATAAAGGAGGAATA
TCTCGAGCAGTTTTTGATATAAGTCTACTATACGAAGCATTCGGAATGGATATTATAATTATAGAAACTGTTGGTGTTGG
TCAAGCTGAATTTGACATCTATAATCTAGTTTATTCGGTTGTTGTAATTTTAATCCCTGGTTACGGTGATGCTATTCAGA
TGCAGAAAGCAGGAATAATAGAAATCGGGGATATCTATGATATAAACAAGAAAGATTTAGGTGGTGAAGATATTGCTGTT
CAAATTGAAATGATGCTTGATGATACAATTTTCCAAAGTGGTTGGAGACCACCAGTTTCAATGACCAACTCTATCTCTGG
GGACGGGGTAGATGATTTAATTCAAAATATAATGGATCATAAAGAGCATTTAGAATTATCTGAAAATTTAATTGAGAAAA
AGAAGAATAGATTTTCTTATAAAATTAAAGAATTAATTAATTCAAAAATAGAAAAAATAATATCAGAAAATTTTCTTGAT
GAAAACGGGATTCTAAGTCTTGTAAAAAATACACTAGCTGATGGTAAATTTAAGATTTACGAGCTAATTCATAATCAATT
TAAAAATTTTAAATTTGAAGTAAAAGATAAAGATTAATCCTTTTTCTTGGATTTTATTAATGTTAGGATCATTAATCTTC
TAATTTTTTTTTTTCCGGATTTACACTTCTTCAGTAATCTTTCCCTTAGCAATGGAATTGATTAAAGTTTAATATTTTTC
TAAATTCTAAATTCCATCAGATTAAATTTTAAAAATAAAATTATTAATTAAAATTATAAAGTATGCCTGTTTTAGGAATA
GATTACGAAAAATGCAATTTTTGTCAAATTTGCTATAATGCGTGCACGAGATATTTCAGGAGGGATCTAGAGCAAAAGAA
GATGGTTTTTGATGATCCAAATAATCTCTGTGATTCATGTGGACGTTGTGTTGCGAGATGTAATTTGGATGCAATAATTT
ATGAAGACTTTGGGGAGATGGTGACTTTTGACGAAGTGCAAGATCCAAGTACACTAATCTCATATGACGCAATGCATAAG
TTTATGAGTGCAAAACGGTCAATTAGAGGTTTTAAGAAGAGAAAGGTCCCTAAGGATGTTATGGAAAAAGTCTTAAACTC
AATGAAATATGCTCCCACAGGAGCTAATATACGAACGTTGCGATGTACCTTAATATCTGATGAGGATAAAATTAAAAAGC
TTTCAGATGTAGTTATGGATGCTATCATCGCTTCAAGTAATCCAAGATATAGTGAAAATTTCATAAAAGCGAAAAAAAGT
GACATAGATACTATTTTCTATAAAGCTCCTCATGTATTAATAATGCATTCTAATAATCCTGGGGATGCAATGAATTCTAT
CATAGCTCTCACTTATGGGATGCTAAGTGCTCAAACTTTAGGTTTAGGTTCTTGTTGGATTGGGTTAGCCCATGGGGTTC
TTACATCCAACAAAGAAGTACGTGAAAAAATTGCTGGAATTCACGGTCATGTTTGGGGTGTAATAATTATCGGATATCCC
ACACAAATATATTATCGAGTTCCTCCGCGCCCAAATATAAAAATTAAAGGATTAAATGAACTAACCTAAAACAACCTGTT
AAAGTAATGATTGAATTCTGTCCTAAATGTGGAAATATGTTAAGGAAAAAACCATGTCTATGTGGTTATATTGATGAAAC
TGACAATAATAACGTTCCTTTAGGACATATCTGGGATCCACCAACCTCTAATATCATATATTGTAAAATAACAACAACCC
CAATTGAGAAGATTCGGTTAATGTTAAATAAAAGAGTGGTACCTGACAAATTAAAGGAAGTAAGGGAGAAGGTAAAAAAA
CATCTTTATTCATGTCTTAATTGCGTTTACTATCATGAGGACAAATTTCATTGTAAAATTAAGAATAAATTTTTAACAAA
AGATTCCATATGTAAGAGTTTTGAACCCTTTTCAGACAACTAATTTCTCACATATCTTGTATTGTTCGAAAAGTGCACCT
TAAACCTTTATAAGCAAAACTTTTTCTTTTTTTATAGAATTAATTAAATTTTATGGTAATTGAGAATGAGTCATAAAAGA
AATAATACAAAAAGTAGAATAATTTCGATTTTTACAAGCATTTCTTCATATTTAATTCCTATATATCAATATGTTCCTTG
TACTGCGATATGGTTTGGTATAATGAGTGTTCCCTTCATCACCTATTTAGGATTCTTTTTTCAAAATCCTAATATTCTTA
TATATGATTTTAATTTTTTATCTAAAGCTCATGGATTCTATCTCGTGATTTTCGGCCTTATCCTTTACATTTACTCCCTA
ATTTATCAATTGACTCACAGAAAACAGTTGATTCGAACTGGACCATATAAATATATAAGACACCATCAATATCTTGCCTT
TATTATCATAACTTTCGGGTTTACTTTAATTACCTTTGAAACTAGCCCCGTTTTCAACTTTGATATTGGTAATCTCAACG
GTTATACCGTTATTTTTTATATATGGATTGGTGAAGTGCTTGCTTATATTGTTTTAGGAAAAATTGAAGATATTGCTTTA
AAAGCTAAATATGGGGATCAATTCTCAGAATATGTAAACGATGTGCTCTTTATGGTCCCATCCTTAAAATTGAAAAGGTA
TAAAACCAATAAGGAATAAATTTCAATAGTATTTAAATAATGAAATCAAGCTATGAAAACTAAAAAATTTTCAATTTTTT
TATTTATTTTAAGATTTACACTCATCTTACTATCTCTTGCTTTCTTATCAACTATTTTTTATTTAATTCTATCGTTTGAA
GTTCCATTTTTTGATCCTTCAATAGATTCCATAAGATTCGTTATTTTAACTCTTTTAATACCTATATTTATTTTTATAAC
TCTATTAGCTGCACTTACAATAAAAGAATATAAAAATTATTTTACGAGAAGAATTCATATTAAACAGGGAAGATCCTATT
TAAATCTCACTGATATATTTGAAAATGAAAACAGGTTAAACATAATAAATCAAATTTTGAGGAATCCTGGGATTCACCAT
AATGAATTACTAAGAAATTGTGATTTACAAAAGGGACAATTACAATGGCATTTGGATGTTTTATTAAAATATAATATCAT
AAAAAAAGAAAAATATGGCCAATATACAGTTTATTTTCCTATTACAATATCGTTTGATGCACAAGAGTATTTAGAAAATC
TGATCTCGAAATCAAAAACCACTTCAGAAGTCTTAACTATTATTAAAGAAAATCCCGGAATTAATTCTTCTGAAATAGCT
CGAATTCTAATCCTTTCTCGTAATACTATAAAATACCATATTGATAAATTATCAAAAGAAAAACTGGTAACATCAATTAA
GAAAGGACGCAAAATAGAATTACATCCAATTCTACAATAAATTGATAAATACTTCATAGCTTTACCTTCCAGAAAGTTCT
TTTCTATACTTAATATTAACTTACTTACTTGATTTAATTTAAGATATACCTCAAAAATTATGGAAAATATGAATGCACAT
GAAAGAGTTATTAAAACCTTAAATCATGAAGAACCAGATCGAATCCCTCTCTTCTGTCAAGCAATAATGCCTGGATTCGA
AAGAAATTTAATCGAATTTTGGGGTAATGAATATAAGCATGATGAGAGATATATTTTATTTTATAGTGATTATAACGTTA
AACGAAAGTTAGGATTTGACCTTTGCTTGGGATTTGGTGTTGTTCCTGTTAAATTATCTCGAAAATTTCTAAAAGAGAAC
CCCACTCCAAAATTAGAAGACCCTAATAAATTCGTTGATATCGATGGAAGGGTCTACTTAAGAAATCCTGAATTTAATAT
GCCGTGGTACATGGAAAATTATATCTCAACAGAAGAAGTTGCAGATAAGTTCTACGACACATATTATTCTACAGAATGGG
AGGAAAATTCTGCTTTTATACCAAAACTTAATAAAACTTTAGGGACTTTTCCGACTGATGAAATAGTTCCTTGTGCTCAT
ATATCTAGTATTCTAGAACCAATCTGGGAAGGAGTAGGATTATCACTATTTACCAAGTTATTAAGGAAGAAAAAAACTAA
ACTCAAGAAGTATATTGATTTGAGAACAAAAGTGGCCGTTGCGGGAGCGAAAATATTAGCTGAAACCGATTTTGACGTAT
TTTTTCTTTGTGACGACACAGCTTTTAAAAATCGAACCATGATTAATCCTAAAGATCATCGGGAACTTATTATTCCTGCT
TATAAAAAAATTGTCCATGAGATAAATAAAGCCGGAAAATATGCTATTTTTCATTCAGATGGATACACTGAACCATATTT
TGATGGGTTAATTGAAGCAGGATTTAAGGGAATTGAGTCTTTAGAACCAATGGCGGGAATGGATTTAAAGCATTTAAAGG
AAACATACGGAGATAAAATCTGTTTAATTGGGAATATAGATGTCTCCGAACTTTTACCTTTCGGAACAATAGAAGAAGTT
TCGCAATCTGTTAAAAAATGTATAAAAGATGCTGGTATGGGTGGAGGCTATATGCTGAGTGCTTGCACAGATATAACTAA
TGCATGTAAAATTGAAAATGTATTGACCATGATTTCTGCCGCAAAGAAGTATGGGAAATATCCAATAAAGGTATAATTCA
TCTTTAGTTTTAATAGAAAGCTTAAAAACTAAAATAAAATACAAAAAAATTGTTAGATTCAAATTGAATTTAAAATCAAA
TGAAATTCTAATTACCGATTAGCTGTTCCCGTTTCTTTCACGCATTCAAGAAAACCAAATATTTCTTCTAGAAATCCTTC
AGTATTTTCTATATTGGTCATGTGACCACAACCTGGCATAACTATATGTCGATTATCAGGGATCTCTTTTGCCATAATCT
CGCTTGCACTCAAGAACACGATGTCAAACTCACCAATCAAAATTAGTGTAGGACACTTAATTTGTCGAAGGCTTTCAACT
CTATGATCGGGATCAGTATAAAAAACACTTCTGAATTGTGCAAGAGCTTCACGATCTTGAACTCTCATAACTTCTTTCCA
AATATCCCACATTCGGTCGCTATCAGGATGTTCTGCCATTTTAAATAAGAATTCTCCCGGATTTTTACGAGAAGCTTGAA
TTATGTCATCAAGAGAAGCTGTACCAGCCCAAGCCCTATAAGCTTTTATTTCCTCCTCTGTGGGTGTTGGAGGAGGGTTT
TTTATATAATAATCTGGCATAGTAGCCGAACCTGTATCAATAAGCATTAGACTGATAAGGCGTTCAGATCTGGTCATGGC
ATAACGTGCCCCAACCATACCACCAGTGGCATGAGTAAGGATGTGAAATTTATCAACCCCTAAATGATCTGCAAGAGCGT
CAAAATCAGTGGCCATTGTGTCGGCA
>LokiG_000000000340
GCTCATCAGCACTGCTCATAGCCTCTACTTGTTTCTTAAAACCTTCTGCTTGAGCAAGCATCTGTTGCTTAATATTCTCC
GCCTCACCTTCAGCTTGAGCTATTAACTTTTGCTTAATTTGTTGGGCTTCGGCATCAACCTCGATAATTTTTTTCTGTCT
TTCACCATCAGCTTCAATTCTCTTGCGCTCTCTTTCTAGTTCTGCTATAGCAATCTCCTTTTCTTTTTTCCTGATCTCAA
TCTCCCGTTCAACAAATTGTTCTTGAATTCCTAATTCATTTTTAACTTCCAATTCTCTTAATTTAGACTCTCTTTCAGCT
TCAGCTTTAGCAATCCTAGCTTTTCTGAATTCTTCAGCTTGTTTAGATGCCTCCATATTCTTTTTTAACTCAGGTTCTAC
TATTATTACCTCAATAATTTCTAAAGATTCAATAATGACTCCCCAATCAGCTATTAATTCATGCAAATCTTTCTCAATAG
GATCAATAATCTCTCTTCTTTCTCTAATGATCTTTTCCAATGGCATATTAGCACAAGTAGTACGAATAATCGCTTCTGCT
GCACCCTTTAATATTTTTTCCACATAGTTTTCATCTCTCATATTCCATGAGACCGCGCTAAACGCTTTTTCTGGATCAAT
GACTTTCCAAATCAACAAACCTTCAATTTCAATGTTTTGATATTCATTTGAAACTACTTGCTCATGTGCTCCAACAACGG
TTTGGATACTAGTTGTAGGGATTACAATATAATCATCTATTAATGGAAGTAAAAATAAACTCCCCCCCAATCCTGCGTGC
TTGACTTTACCATTACGTAAATGTATTACAAACTGGTTTGTTTTGAATTTTCTATATCGTGCGGCTAAGAATATTACAAA
CAGAAATACTATAATTCCTACTGTGACTCCTATCCCTACAAATAAGGGATTAAATTCTTGATTTATCAACTCTTTTTTAA
AACCTCCCTCTTTTCTTAATTTTAATTGAAAATTTTTAATTTTTTATTTAAATCTCGAAATATCAATACTTTTTGTTTTA
AATAAATACAAATAATAATTCATTTCATCTTCTTCTTTTTTTAATTGACCTTTTAGAATTATCAACTAATAAATAACCGT
TTTTTGTATCACAAATGTAAACTCTATCACCTTTTTCAAAAATCGATTCTTCTATTACAGGTTTAACATGCAATCGTTCA
AATTTTAATGGTGTCTTTGAAGGAATCTTAATTACACCCCCTCTATCATCAACTTTTAATATTACTTTCCCTTCTTTTCC
GATTAAATTCATTGTAGATGAAATTCCATAATAACGTGATTTTGCCAGAATTTTCCAAAGAGAATTTATTAATTTTATAG
ATAAAAATGAAATTACAGGGGTGACAAAGAATATTAAATACCTGAAATGAATTCCTATAAAGTAATACAAGGATAAACCT
GAAATTCCAAAAACCAAAAATGCGGTAGAAAACAAAAGCATAATAGGGGCGGGAGTGATAGTGGATATTAAATCTGAATC
AAACTCACCCTCCATTTCGACGTCTAAGTTAGAATCCATATCTACCCCTGCTTCCATATCTATATCCGCTTCAACTTCAA
TTTCTACCTCCATGTCATAATCAACATCTACATCAGTGTCGATATCTATATCACTATCGATATCTACATCTACTTCAATA
TCCACATCTACATCTACTTCAGCATCGATATCTACATCCACATCGGCATCTATTTCACCAGTCCCCGCTATGTTTGACTC
CATCTGAGCTAAGAAGGTAGAGATAAAAGACAATAAAAATCCTCCTATAAAAAATCCTAGGCATAGGCTTAGAAAAATAC
TATAAAAATTGTTATAAAGAAAACCAATTGATGTCATTAATAGACCAACAATTATAATCAGAAATATAGTAATGGTATCC
TTCCTTTTCCAGCGAAAGTACCTAAATCCCTTATTAAAATTATTTCGCATCGAGCATTTAACTTTTTATTTTTTTATTTT
TTATGTGTTATAAAAATTCAAGTAAATGTAAACTATAATTTACTTCCGCATTGATGACAAAATCGGGCATCTCTCTCTAT
TTTAGAGCCGCAGTATCTACAAAAGCTTACTTCCCCAACTACAGGAATTTCTCTTCTGCTAGATTTCTCCTCATCTACCC
CGACTTGCTCTTTAATATCATTTTGAATGATATACGGATTTGGTTGAGGAGCGGGGTTTTTAGACTGAATTAGGTTGCGG
TTGAATATATTATCCTTAGGAGTTTTATAAGTTTTACTCATGGCGGAAGCTATAGAAGCGATACATATTACAACTACGAG
GAAGACTGTGAAACCTCCAATTACGAAGGGCATACTTAAGCCTAAACCATGCCATCCAAAGTTATTAAACAACATGAAAA
ACATAATTCCAAAAACTAAAAAGATTAGTAATCCTACAATCACAGATATATTACTAGATCTATGACATCCTTTCTTACTA
CTTACAACAATAGGTATCCATGCCATTTTTTTTTAATATTTGATTATATTCTTTTATATTCTTTTATATTTTTTTTTATT
TCTTATATAAATCTATATATTAGTATATTTAAATGTTTTGATCATTCTTCTATATCCGACAAAATAAGAAAACACTGAAT
AATTGCAACTATAGTGATATATATATTTATATATAGAATTGAATCTAACTCTTTTTTTATCAAGAGAATTCAGAGTATAT
ATCTATATATATGTTTACAAGGCAGTTTAATCACGAATCTTCAATTAATAAATAATATTAAAGTTTATAAATATAAAGAT
ATATTTTCATATTTAACAGTAAAAATAAAATTAAGTTTTTGGAGATGATTCCAATCCCAAACAAAAACGAACAACATAGC
GAAAATAACGAACTTAAAGAGGTTGTACCTAAAGATAAACCTATTTATGTTAAAGTGAGTGAGGAAACAAGAGCTTTAAT
AGATAAACATAAACTGCAGGGAACTACGATATCTGACATTGTTAAAAATGGTATTAAATGTTATGATAATTTTAAGTCAA
TCTCGCCTGAAGCCAGCTCAGTCTTTGAAAAATATAGAAAGCCTGGTGAATCCAATATTGGTTTTATAGAGCGAGGTATT
AAATATTTTGGAGACCAAAAGGATTTGGATAGAGATTTATGGGTTCGTGCTCGAGACGAAATGAAAATGATGCTTATAGG
AAAGACTACATTCAATCAATTAATAGCTGCAGCTGAAGCCCCTAAGGATAGGTTAGATAAACCATTCAGCAAAAATGTAG
CAATCGATTTGATTCTTTGGTATAATAATTCAAGACCTCTCAAAAGCCTTTCTATGACCGAAATTATAGAGGCTGTACAA
AAGGTATGGGTCGTAGCTAATTATTTCCATACAATTGACGTCAAAAAAGAAAGCGAAGACCAATTTCACCTACTTTTCAG
ACATAGACAGAATAAGCGCTATAGTTTGTATTGGCGGGGGTATTTCGAAAAGTTATTTACATCAGAAGAACTTCCATTTA
AATGTGAAGTTGAAAGCCAAGCTTTTGATGAGACTTTATCTATTATTGTTAAGGTTGGGTATGAAAAATAAAAATTTTAT
GGGAAAAAATGATTTTTTTTATGTATCAGCTTTCAATTCTCTTACCTTCTTAAGATGATATTCGATATCTTCTATCCATT
CTTTCCTATTCTTTATATGGAGAAAACAAAATCGAACTATCTGTTTTGCTTTATCTAGATAAACTTCAGCTTTATTAAAT
TTCCCACGTTTTTCATAACACTTCCCTAATCCCATAAAAGAAGCAGGTAAAAACCATCCATTTGGCTCAACTTCTATAGC
TTTTTCATACATTTTTATCGACTCGTCGTAGTCACCGATTATAAACAAGATCTCAGCATGAGTATCAAAATAATTGCCTT
CATTTGGGAATTTATTGTTTAAATATTTAATAGTTTCAATTGCTGCATTTTTGTTCCCTAAATCTTCAATCCCTTCATCC
CTTTTCTTCTTATAAATCGTTACATGCCAATACGATTTGCTATTGAAAAAGTTTTCTTCATCTGGGTATTTAATTGTTAA
GTCAGTTATGATCTTCAGTCCAGTTTGGTAATCTCCAATCAAGCTTAGAACATATGCTTTCTGCATTAGAAAGTATTTTT
CACTATCAGGGAAATCAGATATATGTGCTTCTATAGTATCTAACGCATCCTCGTATTTTTTTAACGATGCATATATCTTA
ATCTTTGTATAGTACAAATCTACTATCTCTGGGGCTATGTCTATAGCAAAATTGATCTCTTCCAGAGCTTCTTCAAATTT
ATCCATTTGCTCTAAAATTTGACTTTTATATTGATGATATCTAGCTTTGTTGAGAACGTTAGGATCAATTGTAATTACAT
TGTCAATAATACCTAATACATGATCGTCAGGATTGTCATTATCTTTTCCCAAATCAAAATTATAAATAAAGCTATACCCA
TATACAATAGCTTTTATTGCTAGAGAGATAGGATGATCAGGATAACGCTCATGCACTTTATCTATAATTATTAAAGCCTC
TTTTATATTACTTAATGCCATGTATGCAAAGGAGAGAATGAAGGATGATACCATATAGATTTTATCGTTATCTTCATACT
TCTCGTATTCTATCTCGTCATTAACTATGCTAATTGTTTCTATATATTTGTTCACATGACTGAGAATTATCGCTTTAAAA
AGTAATAATTCCTTATCTTTAATCCCAGATTCAATCTTAGAATTCACTAAATCTAAAATTTCATTATATTTCTTATTTTT
TAATAGCTCCTTTGATTTAAGCAGTATCGGTGAGATGCTTGGGATTAGATAGTATTCCTCCAAAATATCAAAAATCTGAG
GGTAAAGATAATAGTTCCCTTGATAATTATCCAAAGGATTAAGAGGAATATTTGCTGACCGGTAAGACTGAAACTCTTGC
CAAATCGTTCCCTCTAATTTATCCGCAATATCTACTAATTTCTTCTCTTTTTCCATTTTATATGCTAAATAATTAATATA
ATCTGATAAAAACACTCGCAATGAGTCCTTCAAGCCATTATCAAACAAATGATCACAGATTTCACTAAGTATTGCCTCCA
CCGTAGATTCCAATGTCAACTGGGGTGTTCCATTCGGAATTTTCTCATACAACTTATTCAAATATGTAAATTTCGTAATT
TGATCCTCTGTCACTGCCCTAAGGACCTTCTCGATCTTCTCATTTTCTTGAAAATAATAGGTTTTTTCTCCATCAGTATC
CAATTTAAAGAATTTAGTGGGATAGACGTCCTTCTCAATTATTTTCCTAATATTAAATTCCAGATCTAACTTATCAATTT
TATATTTTCTCGAAAATTTCTCAGGTGAAATATATTCTGGATACTGATTTGGATGATTCATCGAAAGGTAAAATAAAATC
TTGTTAAAATCAGTTTCAGTGTCTAAAGAACCTTTTAACTTCTCAAAAGGTAGAGTTAAGACATTATTCAAAAATCGAAA
TTTAATATCATCATCTACAATATTATATCTTTCGAAAAATCTAATCGTTCTCCTTGTTATTTCCTCAATTCTCTTACTCT
CTTCATTAAGGATTGATTGCCTATCTAAATCGTATAACTTTAAGACTCTCGCATACTCTGATTTTCCTGTTTGTGTGATC
TTATACACCTTGTTGTCATCTTTACTCACGAGCTCCTTCTTCAATAAGATATTTATATTCTTCGATAAGGCTGATTGGTT
TATGAAAACAGGAGCTTTATCATTAAGAAAATCAGACCATCGTAAATAATTATTGTTATAAGCCATCCATAGAATAATAT
GATCGTAATTCCTTTTTTTACTAATCACCTTTGGAGGATAACTCAGCTTTCGGTGACCTTCCTTAGCCCTTGATAACTCA
TTAAATCGGTCAGTACCTTTAGATGTGATCCTGTACTCTCCACGCTTTACCTTCTCAATGTAACCATCGAAATATAATGA
TTTCAAATAATTTGACAATGTAGATTGGGGAATACTAATTGGTTCCTCCAAAAATTCTGCCCACCCTACAACATCATTGT
TTTTTAACATCCAGAGTATTATATGTTCTACGTTTTTCCTCGTTCCAAATATTTTCTTATATAGTTGCTCAGGTGGTAAA
TTTAACTCGGTTACTCGACTCATGAAATCCCTCTATTCTGTTATTTTTCCTCCATATTTATTTAAAAAATACTCATTTTC
TGTTTCATACTACAATTAATGAATACCCCACCTTATATTTATACTTTCTCGTTCAATCTGGAGTATGAACTACAACTGAA
GTACAAACTACAACTGAAGTTTTCGAACTATAACCATATATAGTTTAGTAAATTTAATAATATTAAGAAAAAAGTAAAAA
AAAAAACAATCAAAAAGAAGTGATAAAAAAATTATGGCCCAAATAGAACAGGTTGATATCGTTGATTTGGAATATAGTTT
AGAACAGCCAGAATTGGTTGAATATCAAGAAATTGATAAGCAATTAGAGCTACCTAAACAAACGAAAGCGATACCAAAGA
AATCGATAAAGAAGCAATTATTAAAATTAATTAAAAAGTCAAAATTAAATGCGAAATATCCTGAGCACGTGGTTTCGATA
CGAAAAATGAAGACTCAGCACGTCTACAGGAATAATGGAGTATATTAATATTAAATATTAAAATTTTTTTAAAAATTCAA
AAAAAACAAAACAAAAACAGAAAAGGAGGTAAAAATCATGAATAAAAAACTTTCAAGAAAGGAACTGATAATAATCAGGA
ATATTCACTACATAATGCACTACTAATCTAATCTTTTTTTTAATATTATTTTTAACTTTAATCTAAGAATCTGAAAAATT
TAAACTAACTTAATATTCTTAATATTCCAAATTCCATATTGGATTCACTAACAACTCGAGCGGGGGTGTGGCTCTAACAC
GCCCAAAATAGTAAGAAAACGAGGAATTAATAAACAAATAATGAGAAGTAATGATAATTTGATACCTGAGAAAATAAAGA
ATTTTAGATTTAATTTTACGAGTTACTTGCGCTGTCCTCATTGTGGGACTGGTTTGTTAATTATTGACAATACACCTGTT
TCTTGTCCAAATTGTGAAATAATGAGGAATTAAGGAGTTCCGAAGTTAGAAACAATTAAGCCTGATATATTTTAGATTTC
TTCTTCTTTTTTGTATTATTAAGAGATTAAAGAGTATTGATTATAAATCTTAAAGCTCTAAGTTATTATAAAAACAAAAA
AAATAATAATAAGTAAAGATCTTTTTTATTTAATATGAGACTTGAAGATTGGGATATCTCTGTTTGTGGATTAAACTGCT
TAAAATGCGAGAAATATCAATCCAACGAATGTGGAAAATGTAGAGGTCGGCTTAATAGTCATAATAGTCCAAATTGTAAA
TTCTTACCATGTGCACGAGAGAAGGGTTATCAATATTGTTTCGAGTGTGATGAGTTTCCATGTAAGAATCTGGAAGATTT
TGCATCGGATGGTTATGGTCATCACAAACAGACTGTAGAAAATATGAAAAAGATGAAGGAGATCGGAATCGAAGATTGGA
TCGCAGAACAAGAAAAATGTATGTTTTGTCCCGGCTGGTTGTTCTAGCAATTGATAACACGCGCTGTTATTTTATCATTA
AGTGTTTTATCGAGTTATTTCCGTTTTCAAATCACTTTTCTGGTCAATATTCTAAGCATAGAACTATTTTTATTTTTTAG
ATGAAATTTGTTATATGTAGTTGCTTTTACTTATAAGCCTTGTTTTTAAATTAGGATTTAACAATTTAAAAAAAGATCTC
AATTATCTAAAAAGATTATAATAAATATTATTAACCTATTAGGATCTCAATTACGATAATGAGAATGGGAATATAATAGA
AAATGAATTACGACTTATTGGCAGAAATAATTTTAAATTTGATAACAATTCTGGTTTTATCAGTGCTCCTATTAATCTTC
ATAAATCATAAATTAAAAAAAAAAAATATCCCACCTCATTTATTGATTTCTTTAATCCTTTCTCTTTTGAGTCAGGCAAG
TTATATGATTGTTTTCAGCTTATCTCTTCAAGGGGATCAGCCCTCCACTAATTTAAAATATTTATCAGATATATTCTTAA
TCCTTGTATTCTACTCTCTTTATTTACATTATGAATCCTTATCTTCAATTAGACCATCGTTTTGGCGACATCTTATTGTG
TATGGTTTGGCAATATCATGTATTACAATTCTTTTATTATCAATTGTAGGTTTTATTCCAGATAAAAATAGTGCGGAGAT
TTTAATTCACCTTACAAGTTCAATATTTGGTGTTGCTAGCATTCTCTATCCGTTACATATAACTTTACGAACTCATCGTC
TAACTAACAAACGGGCAACTCATATTGAATTGATATCTATCTTTTTGTTTTTACTTACGGGTGTTTTATATGTAGGAGAA
GGTCTTATAAGATTATTTGAAAATGTTTCTTTAAATTATATTTTCGATTTCATTGAAGATGTTTCTTCTTTGCTTTTTAT
AATCGCTCTAGTATTACTTATGGTTAACTATTTAATTCATAGTGATTACCTTTACCAACTTCCCTTTCCCATACACCAAA
TAATGATTATAAATAAAGGAGGCACTCTCATTTATAATCGCAAAGTTTCAATTGTAACAATTCCGAACTTAAGTTTTGAA
AAAGAAATTCTTATGGGGGGATTTATCAGTGCTATCTTCAATGTTGTTAAAGAAACTTTAGGCTCCTTTACTCAAATTAA
ATACATTGATACTGGAAAATATAAAATTTATTTTTCTCAAATTCCTGGAAATAATGGGATTGTTTCACTAATCGCTTCAG
GAGGTAATCTTCTTATTCAGAAATCACTTGAAAGATTTGCTAAATCAATAGGTAGTGATATTATTAATAGATTTTCGACC
TCAGGAGAAATTGGGAATGAATTAATAAAGAAAATTGATAGTTTCCTCCTTAAAGAATTCTCTTTTTTAACAATATTATG
ATAAAAAGTAGGAAAAAAATTGACTAGAAAGCTAAATATCTGTGTAATACATAGAAAATAGGTTTATAATTATTATCGCG
TGAGAGATGCAAATCCTACTTCAGAAAATCTGGATTTTTATATTCAGGTTTGGGGTATTTGTAAAATCCTTGGCCAGTTT
TCCTTCCAAGATGTCCTTTATCAATGTAATTATTTTTCAAATACTCGTATATTGCTTTTGCTTGCTTATCTTCGGAAGAT
CGTGCGTATTTTTCCCGCATCTCCCACCCTACATCTAAACCATTGTTATCCATAATTCCAAAAATCCCAATTCCAATTTT
CATGTTACTCATCCAACATTTATCAACTTGTTGAGGCGTAGCGACTCCGTTTGCAACCAGTTCCAGCGCTCTACCCATTA
ATCCCCCAAGCAATGAATTGATTATATAGCCTGGCTGCTCTTTCTCAAGAATGATAGGAATTAGTCCAATCCTTCTATTA
AATTCAATTGCTATTTCTAATACTTCTTTTGACGTACCTGGATGTCCCATTATATCTACAGTTTTAGTAATGAACACGGG
ATTATTATAATGTAGTGCTAAAAATCTTTCAGGACGTCCTGTACTTTCTGCTAGTTTTGATGGTAAAAGCCCGGATGTGT
TTGTACTAAAAATTGTATGCTCGGGGCATAATTTATTGAATTTTCCAAATAATTCCTTTTTAAGAGAGGGAATTTCAGGC
ACCGATTCTGAAAGTAAATCTGCATCTTTTGCAGCCTCTGCGGGATCGTTCGTTGTATATATTCTCTTTAACATTTGATC
TGCTTCTTCTCTGCTTAATTCTTCCCGTCTTACAATCCAATCAGCTCGCTTTTTTATGTCATCCCACACTATATCATTTT
TAGCAGGATTTCTTACAAAGATGCTAACTTGGTATCCATGCATTGCAGATTGAATACCGATTTGGTTTCCCATTGTTCCT
GATCCAATTATTAAAATACGTTTTATATCATCTATTTTCATAGTTTTCAACCAACTTTACTTTTTAGAATATTAACTCCT
AATCTATTATAATATTCTTTATTACATGATTTAAGAATTCCCCAGTGGTAACCATAAAACCAAAAAATTCGGTTCTATCT
ATGTACTAACTTGAATACCTTATCATTTTTTTTAACTGGTTTATCAACAGCGATACCTATTGCTAATCTGTTTTCCTTAG
ATGTAACAAAGGGAGTTTCAGTAAGGTTTTTTTTTTGCTTGATTTGAATAGAATCTACTTTTTGTTTTAAATAAGTATCA
GTATGAGTGCCGATTATATAAATCTCATCATTTAACTGAACCTTTCCCGAAGTTAAAAGAATCTTTGCGGCTTTCCTTTC
TGGGTAATAATTCAAAACTTTACCTATATCAATTTTTTTAAAATTTGAGATATTTCCATCAAATTCTCTTTGAATTTCAC
TCCCTTTTGGTAATCCAAAATAAAAACCTGTAGAAAATCCACGATTGTAAACTTTCTCTAGGCGATTTACCCAATTCTTG
ACTTTAGTTTCAGTAAAGGTATTATCATAATAGGCATCAATAGCCTCTCTGTAGCATGAGGTTACTTCCTCAACGTAAAT
GGGATCTCTCATCCGACCTTCGATTTTAAATGCATCAATATTCGCTTCAATCAGTTTGGGGATGTGTTCTATCATACACA
GATCTTTTGCGTTAATGAAAAAAGCACCGTCATACAGGAATTCATTGCTTTGCTCATCGGAAACAGTCCACTTCCTTCTG
CATGGTTGAATACACCTTCCTCTATTTGCGGAATAACCTTGAGATTCACATATCTCAGCAGAAAAATAACATCTTCCTGA
GATTGAAGTGCATTGTGCTCCATGAACAAAAGTCTCAATCTCAGCTTTTTTAAGAGTTGTTTTAATTTCACTAATTTGTT
CGAGTGAAAGCTCTCTTGCCAAGATTAATCTCTCTGCTCCTATATCTTCATAAAATTTTGCTGAACGGGAATTAGAAATA
TTAGCCTGAGTTGAGATATGAAAACTTAAATTTTTTTCTTTTACTAAGTTAATAGCACCAATATCATGTATGATAACTGC
ATCTATTTCTGCTTCCACAGCTTTATCTAATATTTTGTTAAGGAGATTAAATTCATTTTCATAGATTACAACATTTGTCG
TGAGATAAGCCGATATATGAGTAGCATGGCAGGTTTTTACTATTTTGGGTAGATCTTCTAATTTAAAATTATCGCTATAC
ATTCTCATATTGAAAGATTCTACACCGAAATACACAGCATCAGCATTATCTAAAACCGCGTTTAGCGATTTAAAATTTTT
TAATGGTACTAATAATTCAGGTTTTTTATTGGAATCCTTCATAACAATTGATTTCAGCTTAAACAATGGTTAAGCTTTAT
TTTTGTTTTTTTAACCATTCAGCATAGGGAGTTACTTTTATACTTGCGTGCTCTTCAGTTTCATCCCCGTAAATCCATAC
CGAGCTATGATCATACTCGTGCACAGGTCCGGTTAAACAAAAAAAGTCTGGGGGAAGTTTTACAGGATCCGCCATTCCTA
CACAGAGATAAAATCCCTTTCTTATTCTCCTAACTTCATCAGTCATGTCCACAATTCCTCCATCATTTTTGAATCGGGCA
TATTTTAGGCGAAAAGTGATTTTTCCGTCGATTAGAGATTCAACCATGACTGTATGGAATCGCATATGGTGAACTTCTTT
TCCATCGATTTCCCATCTATTATATCCCTCACTGTGGAACTTTTGGGTTCCTTTTGTAGGGGAAAAAGACTTACCCATCC
AATTTCCTTTCTCGGATTTGTGGAGCCACCATAAACTCCCTTCCTTCTGCATTTCTGATGTGAATCCTACCATGCAACTA
TCGTAATCTCCATCCATTTCTTCAAAATCTGCAGATGGTAAAGTCTTATACAATTCCATTTGTTCTTGGAAACTGAGTTC
TTTAATCTTTTCAAGTGTCCAATCTTCTAGGGAAATATCTTTAACCGTAGTCATATTAAAACAAATTTATATTAATTCTT
TCATTGGTTTTTTTAAAAATACTAAGGATTAAAAATGTTATGACTAATCCTTACAGTTCTTTCCGTAGCCCTGATTTTGT
GAATTCTTTTGAAAAATATCTACCGGGTTTAGTGTATGCTCTTTCACGCCATTCTACAACTTCATCGATATTATGGTCAC
CTGTAATTATAATTGTGTCTTTATTTTTATAAGAATCTAGCGAAATGTTCACAACTTCTTCTGGGGTCATTGCAACCCCA
AATTTACTCGGTGTAGCAACTGCTTCAGGACCGAATATTTCCGTATGCGTATTTCCCGGACATATACTCTTAACTTTCAC
GTTTGATTTAATGAAGTTTAGTTTGAGCTGAATCATCTCTGTAAAAGCTGAAAGGAATGCTTTTGATGAATGATACATTG
GTTCTCGTGAACCATGTAATATCAGCGAAGCTATAGATGATACGTTAAAAATCACTCCTCTATCAATATTTCGCATGTTT
ATCAGTGCGGCATGCATTAAACGAACTGGAGCCATACAATGAACTTTAAGCATATTCATAAAAACATTAACATTGGAGTT
TTTGCTGATAAAATCATTTAGGGTTGAGAAACCTGCATTATTAACCAATACATCAAGATTATTGGTTTTTTGAATATTTG
AAGCAAGTTCTTCAACAAACTCTAGTTTAGAAAGATCTCCGTCAATAGTTTCAACAATAATTCCGTATTCTTTCTTCAGT
TCTTCTGCTAACGTTTCCAATCTGTTTTTTCTTCTGGCTGTTATCACTAGATTAAATCCCTGAGATGCCAAGATCCGTGC
AAATGAATCACCAATTCCTGAACTTGCACCCGTAACTAATGCTACTCCAGGATCGGGAACATCCATGAAATTTGTATTTT
TTGTCATGATTAACAATTAAATTTACTTTCATAAAACTTTCTTAATTTTATTATAAAATAAATGTTTAGCATCTCTTAAA
TAGCTTGAAAAATGATAATTTAATGATTTCTTTTGGTGTCTTTTGTTTTCCTTAATAATAAAATAGGGCAATTTATTACT
CTTTTATCTAGAAATTAAAACCCTCTAACATACAAAAATGTCAATAATTTATAAATTTAAAGTTTTGATTTTAGGACCCC
CAGCTGTTGGGAAAACAAGCTTATTACATCGTTTTGTAGATAAAGAGTTCAAGGTAGATTATACAGCCACAATTGGAGCT
ACATTCTTAACAAAAGAAATAAAAATAAGTGATGAAAAAGCAGATGAAAATACTGCACAGCTCTCTCTATGGGATGTTGG
TGGACAACACAATTTCAGAGATTTACGTACAACCTTTTATAGGGGTGCTAATGGGGCTTTAATAGTTTTTGATTTAATTC
GAGAAATAACCTTTGACGAAATAGCAGCGTGGAAATCAGAAATGCAGGAAACTTTAATGAAAGATATACCTTTTGTACTA
ATTGGGAATAAGTCTGACCTTATCAAAACAGAAGGTCGAAAAGTAAAAATTACACTTGCGAAGAAGTTTGCCAAAGAAAA
CAATAGTCACTATATTGAAACTTCAGCCAAAACAGGTTTAAATGTGGAAAAAGCTTTTAGAGAACTCACCCGAATTATTG
CTGAAAATGAAGGAGGATCAGATGTTGATTTAAAGAAAGTTAAGGCCGAAGCATTTTTTGTCAAGAGCAAAGTAAAAAGC
TATATCAAATCTGAAGGTTACCAAACAAGTAGCGATCTTTTATATGGAAATGTCTTAAATGAAATAATCATTAACATGCT
TGATAAAGCTATCTCGAATTCTAAAAAAGATGGGAGAAATTCAATTCTTCCAAAAGATATTCATTCAAATTAAAATTAAA
AATAAAAATAAAAAAAAAAAATTAAATCTTTATTCCTCTATTTACTAAGTAAGTTTCAAAAGCTTGTGCATGCTTTATTA
ATTTGCTTGTGCCTGTATCTTTCATATCTTCAATTATTTTCTCTACTCCAGCAATAACTTTTGTGTTGGGTTGGAGATCC
TCCTTCTTTAGAAGATCAAACTGGTATTGCACAACATTCACAAAACTTATAAACAAATCTGGTGAAGCTTCTACACATCT
CTCTCCGGCATTGTAAACCGCTTGTAATAAATTCATCCATCGATCTAATGCATTTTCTTCCGTCTGACGGACGAGATACT
TTAGGAATGCAAATTCGAATTCTCCCAGAAAAGCTTGAATATTGCTCTTGTGTGTATCATTAAAGGCTTGTTCAAACCGA
GATTTAAATTTTAATAGGTACCAATCAGAAACATTATCTGGATCAATATCTAAAGGTAAAGTCATCGGCACCTCATTATG
AAGGATCGGGGGGAAATTCTGAGAACTAATATTCTTAGTCAAATTCTTCCAAAGAGAAACAGATTGAAAATTATTTTTTG
TAACAGAGATTAAAATGTGATTCATTGCTCCGCTTAATGCCAAGTTTTTAAAATGAGCCTCATTTTCAGATTCGTCATTT
TTAAAAACTTTTTTTTCATAATCAAACACCTTGATTACTGCTTCACCTGGATTAACCCAGCACCAAAATCCCTCATGCAT
TTCCTCATTTACTTTTATAGAAATATAATGGGGTCCTGGACTAACTTCGGCAAATCCCCGAAATCCTCCTTTAATCGGGA
ATTGCAATAAGTCAATTTGAACTAATTCTTTTGGGATATCTCTTAAAATTATATAACCAAACATATTTTTATCACCTTTA
CTTTTTTTGTTTTCTATGAAAATAATGGAAAGATAAATATTTAAGTAACAAATGTCACATAAATAACATGAATAAAATGA
ATTGTTTATAAAAATTTTTAAAAAACCCAGTTTAATGATGAAATACTCACAAAGAGTTCATATTATACCCATTGGTGATG
ATGATGTAGATAGGATTGTAATTCCAGCTGAAATGGGAAAAGCTGATCGTATCTATCTTATATTTAAAGAAGGTGAAAAT
CTCTTTGCTGATATAGTTGAAAAATCAAGAAATATAATTTTAACAAAAAGAATCGTTAAAAAGGAAGATCTAATTGATAA
AGCATGCGATATATTTGATTTTTCTAAACTTCTCCAGGAATTTGCTGAAATAATAAGATTGGAAAGAATAGAAAAGGGAA
ACGATGTTTTCTTTAGCCTATCTACAGGAGGTAATTTATTAAGTGCTGCTGGAATGCTTTCTTGTATGTTATTTGGTGCA
GAACCTTATTTTTTGGTTAAAGATTTTAAAGAGAATAAGATTCCCGTTAACCCCGAGATTTTACCTTTTCCAAAATATAA
TGTCTTTCTTCCTGAGAAATCACTAATTCAGTTTTTATTTTCAATAAGTGAAGAAATGAGAAAGAATGGAATAGAAATAT
TATCAAAAAAACAGTGTTTACGCTTAATGGAGCAATTACATCCTAACGAAGTATTTTCAAAGACATCAGGAGATTATAAT
AAGTTGAAATTTAGGTACTTAAATAAATTAGAAGTAAGGAATTACATTGAAATCGAAAATAAACCCCGTGGAAAAATAAA
GATCTCTCCTGACGGTGAATTTGCGTTGAAAATCTTCTCGATTTATTATGGGCTGGAAACTTAAAATAAAAAAATAGCAT
TGAATATGAAGTTAGTTTAACTAGGGAACTCCTCCTTCTCAAAACTAATAATATTACCATAATTTAATATTAAAGACGGA
TCGAGAGTTTTTTTAATCAAACGCATTTCTTCAAGATTTTCTTGTGTGTACATGATACTTAAGAACTTTCTCTTTATTTT
TCCAATTCCATGTTCCCCAGAGATACTCCCCCCATACTCCACCGCCTTCCTAGCGAACTTTTCATATATTTCTTCACCTA
TTTTCAATTCCTCCATATTTTTAGGAAGAATATTAACATGAACGTGATAATCCCCAATATGACCAAAAATAACATATTCT
AAATTTGCATTTCTTAGTGTAGAATGATAGTACTTCATCATGCTTCTAAAATTCTTTCCTGGAACGCTCATATCTGTTCC
AAGTTTATGAAATTCTGGAAATTGCTGCTTGCGTTCGGCAATTATTGCGTTTACATTTTCGGGTAATGCATGTCTAAACT
GTTTAAACCGAATATGGTCTTGTTTTTCATATCCAGACCAACCCTTTGCTAAATCAGTTTTACATTTCTTAGCAATTTCA
TCTAAATCATTAAACATAATTTCTAATCTACTTTCAATATAAGGAAAATCAAAGAATATAGCAGTATTGGCTTCTACTGG
AATTAAAGGAATATTCATCGAACTCGGATTTTCACTTTGAACCTTTATTAAAAGATTTAATGCTTCAAATGAAAAGAACT
CTATGAGTTCTGGAGATATTTTTTTATTTATGCTTAAAAATTCAACAAATGATATCGCATCATCTTCAGAATTAAAGAAC
AAGACGTTAGAAATTAAATTTTGTTTCTCAGCTATCCAGATGTCAACATGCGTGACAACACCTAAAATTCCTTCACTTCC
AATAAATAGATCAATTAAATCCATTTCTGGTTTAGAATAAATTCCAGCAGCATTTTTAACCTTGGTATTGAATATATAAT
TGGGTATTTTAAATTCTAATTTTAAGTTATTCGATTGATTGATAATAAAAGTACCTTCTTTCGATGCAAAATACATTCCT
CTCTGAATATCTAAAATCTCACCAGAAGATAGCATAACTCTTAATCCTTTAATCCATTCTCTTGTGGTCCCATATTTAAG
GGTACTACCACCTGAAGCGTTTGTTGCTACTGTTCCACCTATAGTTGCGGACATCTCTGTTGGATCGACAGGATAATAAA
ACATTTTATTCTCTTCCTTAAACTTCTTCTTCGCATCTGGAGTCAATTCTGTTATATTCTCAAATTCCTTCTTCATCAAT
CTATCATTTATCTCTTGTAATGTTATTCCTGGCTCAACCCGAATAAAATAATTTCCCTTATTTTTATCATAACCTATACC
AGTAATCTCATTCATTTTCTCAGTAGATAAGATCGCACCAGAAGTAGGTACAGATGATCCAACAATTCCGGTTCGGGAGG
CACTTATGTATGCTCGAATTTTATTTTCTCGTAAAAAACTTATGACTGAATAAATTTCTGCTTCAGATTTTGGAAATAAC
AGCAACTCTGCTTCTCCTGATAATTTACTTTCATCCAAAAGATATGATGCAAAATTATCTGAAATTTCATTACTTCCACG
GATACAATAAACCTCATTAAATGAGATCTCTTCTGTGATTTTTTCTGAACTTATAATATGATTTGACATGCTAGATGTCT
TAAATAGTAATGAAAAATCTTTTAGAGAGTTAAGATTGGATAGCAAAATAAATTTACGTTGAAATCGAATGAAAAATAGA
AAAAATTTTTATTAATACAGATCTTTTATCACAAAATCTAAATCCAGATCCTTCAAAGTTTGCTCTAATGGGTAGCCATT
TATTGGATTCCATCCTATTTTCTTACAAAAGGTTTTGTATTCTGCTTTGTAATCTACCGTTTTATCTTTATGAGGGCCGC
TCTCAAATGGGGGATTTCCGCTTGCTCTTCCAGGTAATTCATGGTCAGCAAGTATTACACCCTCTCGAATTGTAAACGCT
TGGCGTAATGTCTGTATTCTCAACCCGATTTTAATCAATTCAGTAATTGACATATCCCATCCTGTTGCGGCTTTAATCAA
TTCTAACATTGGATATTTTTGAAACATTGTTATAAACATGCATAAACCAAGACTATTAGAAAATTGCGCGAGAGATGTCA
TTAATTTCTGACCTTCAGCCCTATCTTCTGTGTTATCCTTTCTAAAATCCTTGGGAAGTGTAAAACCTTCAATTAGATCA
TTTTTTGCGAGTGGACCCATATTTGCCGAATCCACATATGCATTAGTATGTTTTCCTGGAGTTGGATCATACGCATAAGC
AAAAGCAAGTGACTTTGCAAACTTAGAATCATGCATACCAAGTTCTTGGCCAAGTGATGTAATTGCGTATTTCTCACTCC
CCTTACCAATAGATTCAGAAGCTATTTTACAACCGTCGGCCAAAGTATCTCCAATGCCTTCTCGGTTGACCATCATCTTT
ACTAATTTAACTATATCTTCACTATTACCCCATTTTAGAACTAAACCATCAGTATCATCCTTATTGATTAAGCCATTCTC
AAAACACTCGATTGCAAAAGCTACAGTTCCTCCTGCTGAAATTGTATCTAAACCCGCACGATTACATAATTCGTTAAGTT
CAAATATAGATATAAGATCGTCATTATCTAGCAAAGGACCAAAAGCAGCACATGTTTCATATTCAGGACGGTGAGTCTCC
TCCATATCCAATTCGGGAACTTTCATTATTGCTCCACATCGAACGGGGCATGAAAAGCAACCAAAATCTTTTTGCTTGAA
TTTATCTATTTCTCCAAATGAAATCTTATTAAGTCTCTCAGTTGGAAAATCTTCATTCGAGTTTCCTCCCCAATTTTTAA
TAGGCATATCTCCCGAACTTCCTGAAAAAACATTACCTAAGGTTGTTCCAAATTTTTGAAACATACCAGTTATTCCTCCT
TTAGCCGTGCTTATTCTTTCATTATAATCTTTTGTGTGTTTTAGAAGAGCGTCTTTATCGTTGAGTGCAACTTTTTTATT
ACCTTTTAATACAAGTGCTTTCAACTGCTTAGAACCCATAAGTGCTCCGAGCCCAGACCTTGCTGCAATTCTCCCCTTAT
CATTGACAATACCAGAAATTAATGATAGTTTCTCACTCGCTTGCCCAATGCATGCTACCTGGCTTTTAGTATATTTTGCC
TTTAATTTTATCTCAGTTTCAACAGCATCCGTACCCCATAAATCCGAAGCATCAACAATTTGTTTTTCGTCATCAATAAT
TGTTATAATTTTAGGAGAATCTGCTTTCCCTTTTATTAATATCCCATCATATCCACATTTCTTTATTTCGGGACCAAAAT
AACCACCACTATTGGCATCTCCCCAGGTACCCGTTAATGGAGATTTTCCCGCAACCATATATCTACCACTAAGAGGGGCA
ACTGTACCCGTTAGCAATCCCGGAAAGAATCCCAATAATGCATCATATCCTAGAGAATTTACTCTTGGGAGCATATTATC
ATAAATCAATTTCGCTGCTAATCCATACCCTCCCAGATATTGGCGATAAATCTCATCTGTCAAAAATTCTTCTTTAAAAG
TTCCCTTAGAGAGATCTACCCATAAAACTTTACCCATATAACTTGGCATAATCTATACTCCGTTTTTTCTAATTTTTTAA
ATTTTAAATTAATAATATTTAAATTTCAAGTGTTAAAAATTATTATAATTTGATAATTGCAAAATTTCACACGTTTTAAA
CCTTAAAATCTAGCACTTTACTTTTATTCATTTATCTACTGTTCTTTTAAATTTTCCCAGAATCAAAGAAAATAAATATC
ACTTCTATCTTCATATTTACAATTTAACTTCTAAAAAAGTATGTGATTTAGCATAAAAAAGAAATCCTATACTCACAATT
CTTGGGCCCGTAAACAATGAGATTAAAGGCATTACTGAAAGAGATTTTGCTTTTAGTATTATAGAAAGTAATCTTGATTC
AATGTGGTATTCTATTGCAGGAGGTCAAAACCACACTTTTACTCTAAATGGAACGTTTAACCAAATTGATTGGGAAACTG
CTTGGGACTCTACATCAGTAGGAGGGGTCTTCACTATTTTTTTCTTTGCAAATGATACTGCAGGCAATTTAATCCAAGTT
GACATTTTTATTCAACCAAATAAATCTGCAGAAAAAGGGATTTCATTTGGGATGTTTTTTCTGGCGATTTCTCTTATCTC
CCTTATCAGCCTTGTTGGAATTTTGAATAAAAAAGTCCTCCGAAAGCAGGAAAACTAATTAACTTTTCTTAACATTTTTT
TTTAATTTCTCTAAAACGACTGAATTGATAAGCACTTTTATTAGCAGATTATTATAATATCATACAAACCTAATAATTAC
GAGTAGCTATGTTCATATCTTCTACTTCTTTTGAGATTCCGATATATTCTGGAATTAAAATTATAAATTTACTCCCTTTC
GTATAATCTCCTTTTACCCTGTCTTTAACTGTTATTTCCCCATTGTATTTCTCTAAGATCCTCTTTATAAGTAGAAGACC
TAATCCAATACCAGTATATTCCCCACCATTCTTAAAATCTCTTGAGAAAATTTCAATTTCATTGGATCTGGGATTCCTAA
AAT
>LokiG_000000000068
GTATTAGCAGCGTATAAAACATCCTATAAAGATAGTTATTCTGCTTTAACCGTTTCCATTGATCCTGGCTCCAAAAAAAT
AGGAATGGTTGTTTTTTTAGATGAATATTATTTGATCTCTCACACTTTTTATGACAAAAGAGCATTTATTAACAGTATTA
AAGATTATATAGATTGTTTCCAGAATAAGAATTTGAACCAATTGAAGTTAACATTTAAATTCGGTAGTGGGATTCTTCCT
TTAACGCTTAATTTAATAAATATTGTACGTAATATTTATCAAACAAACGAAAGTTTGAAGATTTATTTAATTGATGAGGC
TAAATCATCAAAAATTAAAATTCAGAATAGAAAAAAGCTATTTAAAACTAAGCATGAACTTTCAGCATTAATTATAGCTT
TGAGGATTGGTGTTGAACTAAGGGAATCAGATTACCTCAACAACTTGTTAAAAAATAAATCTAAGGGAAAAAATAGAGGA
ATAGAAATAGTTAAAAACTCAAAAGATTCATCTTATTCAAGAAAAGATATAAGAGAGTTAATAGAAAAAATCATAAATGA
TGATATTTCACTGAGTCAATCTTATAAGTTGATAAATAAACAAAATAAACAAGAAAAGTCAATTATTTTATGAAGGAAAG
AATTGATCTTCTTTTAGTGGAAAGAAGACTAGTTGAAAGTAGAACTAAAGCACAATGGCTAATAAAACAAGGATTTGTTG
TAGTTGAAGGGAAAAAAATATTAAAACCTAGTAAAAGAATAGATAATACTCTTTCGATCCACTTAATTAAAAAATTTCCT
TATGTAGGTAGAGGAGGTTTAAAATTAGAAGTAGCATTAAAAGAATTTTCGATTGATGTTATGGGTAAAATTTGTGCAGA
TGTGGGAGCGTCAGTTGGTGGATTTACAGATTGTCTTCTAAAGCACGGTGCAAGGAAAATATATGCTATCGATAAAGCTA
CCGGTATACTCCACCCTTCACTAAGATGTGAAAAAGTTAATAAGTCTATTATCCCGGTACTAGGTGTGGATGCTCGCAAT
TTAATAAAATTAGATGAAAAAGTAGATATTTGTACTATTGATTTAACTTTTGCTTCTCTTAAAGTTATTATTCCAAATGT
AAAGAGTATATTAAAAGATGAAGGGGATATTATAGCTCTAATAAAACCAATATTTGAAATTGAGTTTGAAAGTAATCGTA
AATTCAAAATAATTAAGGATCTTCAACAACTTTATCAAATCCTCGTGGGGTTGTTTGACTGGTGCTCAAAAAACCAATTC
TTTATTTATAATATAATTAAATCTCCCTTATTAGGGAAGGAAGGGTCGATTGAATTTTTTATTCATATAAAGGTGAAAGA
TTCAAATGAGAAAATAGATTTTGAGAAGATTGTTATGGAAATTTTAAAATAAGAAATTTTATTATTTTGTAGGATAATCT
TTAAACTTTTTTCCCCATTCTGTTTGAGAAAATTTTTTAATTCTTTTCTTCCCAATTAGAGGATACCAAAACATATCATG
ATAAATCATAGATGCAAAAGTAGGACCTAAAAAAAAAAGTTCATTACGAAATAAGGGATAAAGAAATTGTAAAGGTCCTT
TTCTTACCATCTGATCTCCCCAAATTACTATACTACGTTTAACTTTAAAATTCCAATTAACATTTGATATATCTTCACCA
ATAATCTCAATTTGATCAAAATCTCCACATCCCAGACCTTCGTCGTGAGCTAATTTTATAGCAGGTAATTCAATTGGGTT
AAAACCCAACATATGAGCAACTGCAGTATCAACAGCCACTTGGTCATATCCTGCAAGTATATAATTCTTAATACGGGGAA
TCATAGTTCTTGGTCCCGCCCCATCACCACACACCGTCCCATCAACAACGGAGAAGATTTGAGGATGGATTTGCTTTTGA
ATAATTAATAAATCTACCAGAACTTCAGACATATATTGATGTGAAAAATGTCTTCTTTTTGTTAATAGGCCGCCAAAGGC
ATTTTTCATGGCACAAGTAATACCTCCATGTTTCATATTTTCTTTTGTTTCTTTAAGTGATCCACCCATAGCCCCCGTAT
GACCATGAGTTTTCATAGTAGGAAGATGAATAATTGGCTTATTGAGATAAAATTTGGGTATGAAGAAACCATCTGGAAAA
ATTTTTGAATCTAAAACAAATAAGCTTTTATTTTTTAAAGTAAGAAACTTAGATCTCAATGATTCATAAGGAACATACGG
GATCCTAGTTAATGGAATAAACCATACTCCATATTTCTTAATAATGGGTGCCCATTTATTACCCCTTAATCCCTTTTCAA
TGTTAGTAACTACTGTTCTGTTTTCCGCTGTAAACAAGTTCTTGGGGTTGAAGCCATCATCAACCATAGTTTTTAATACG
CCTTCCACTTGCCAAGGAGGGCTAGAACATGCGGGAAAGAACTTTGACCAACTTAAGTTTAATTTTAGAATTGTTTTTTT
AGTTTTACTATAGTAATTTTCGTAATTCGCCAAATGCATTAATTTCGTATAATCTTCCAAGACCATTTTAGGAGAGGTTT
TAACTATAAATACCTGAGAATTCTTAGACACCATTATATAAATTAAAAAATTTATCCCTTAACTTTATTCCCATATTATA
ATTCAATTTAGAAGTGTAAGAATAGGAGATTTTTAAGACACCTAAAGAGATAGTAATTTAAAATCAATATAAAGGGAAAA
GAAAATCAATCCCAAATATGGTTACCACGCTATAGGAAGACGGTATTCTGGGAAGATTGCTGCGTAAATTGCTATAAAAA
CTATAATTGCCACTATTAAAAATATAATCAGAATTACAAAACTTTTAATATCTTCGGGTGAAAAACGAAACTTACTTTTA
ATTTTGTACTTAGGGATTTTTACTTTTTGAATTAACCAATTTTTATAAGTTTTTGTTAGTTTCCCATTTTTTAATGGATT
TTCACCTGTTGATCTCTGAAAAGATTCTTGAAATTCCACTGAATTTATCGAATTATAAGCTTTTCTGATTCCCACTCTTC
TAATGGCAAAATCTATACTTGAAAGACTAATGATTATAACAGGTATTGAAACATACCAATAAAAAACTACTAATAATACA
AAACGAATTATAAACGGGTAATAATAAGTTGCCAAAAGGATTAATAAAATTACTACAATAATAAAAGCATAGCATTTTAA
GTCATCTTTATCTGGTAATGGCATAAAATAAACTCTATTTGATATATTAATTTTAAATGTTTTAATATTAATTAATTTTC
CATTTAATTTAAAATTTAAAACTTTTAGAGCGAAGAGAATTAACATAAATTAAAATACGGCTTAACCTTGCAGGAGTAAC
CAAGCCTGTCTTTATAGGGTGTAGGGAAATGACTTAAACGTGGAAATAACATAATTCAAACTCTAAATCATAGAAGATTT
GAAAGGATTATGGAAAGTTTGACTAGATGTCCTAAGAATAAACGTAAATAATTATACAATTTTACTTAATCTATTCGATT
CTCATATTTATGCTTTTAATTGCATTATAACAAATATCTACGCAACCCTTGAGATTAGGGGGTATACACTTATTAGGAGT
ATCTCTTGAGGAATGAATAAACTTTGTATCTTTATTTGAAAGAAAACAACAAACTTCCAAAGTTTTTTGAGCTTTTTTAG
CAAAAGATCGAAAAGATATATGGTCACTTCTAGGTTCAATAGTCACATCAAATTTTCTTAAGGGAATTTTTAGACTGTTT
GCTGTTGCTTCTAAAACATTAACAATATTTTTGTTAAAGTTGTTTTTTTTCAAAATACCAGTTTTATTTATAAGCCCTAT
ATCAGTCCCGACCATATCAATATTAATATTATACGATTCATCAAGGTTATATTCTTGATTTAAATCATTAAAGTGCTCCA
AACAGAATTGTTTTGAACCCCATAATCCCCATTCTTCAGCACCACACCATAAAAACAAAACGTCTATATGTCCGAGAGGA
TTTTTATTTAAAAGTATTGCAAGCTCAATTAAAATCGAAACCCCGCTAGCATTATCAATCGAACCAAGTGACTTACTCGG
ATCCCTGTTTAAAAGTAAAATAATGATTGAAATCATTAAAAATCCAAATGACACGTATGAAAAGTCAATTATTTTATCAA
TTAGCGTGTAATAAAAATCATTAATATATAAATCTGAAAAATTTGTAAGTACACCCCAAACCGAAAGAATTAATGTTGTG
CTTATAAAGGGAAAAATTAAAGTTCCTTCTACTAAAAAAAAATATTTTTTCAAATTATACGAATAATTTTCTGATTTGGA
ATCATAATGAGCAGAAAAGATAATTAGAGGGCGTTTTGGTTTTTTTTCCAATGCGGGTATATTAACAATAAGATTTTTTG
ATTTTTTCCTTCTTCCTATTAATAGTACATTTATCACATCAAATAAATCTTTTATAACTATTATAATTAGAACAATTAAA
ACTAAGTCGATGAATATCGTTAACCAAAACAATTTAAAAAAAACTAATGCCTCGAAGAGGACAGATAAGCTTATTAAAAA
AATCGACATTAACCTAACTAAAATTGTAATTGTTTTAGACCATTTAAAAGTCTCAATTTTGTTAGCGATGTTTTCCTGAG
TTAAAACTTTTTGTATATAATTTATTGATCTATTTTCACCTTTAGTTCCTGCCTCACGCTCAAACATTAAAGAATTTACA
TGATTTACAATCTCTCCTTCATGAAATAATTCTAAATCCGCGATATTGATCACACTGTACTTAAATAAGAAAAAATATAC
TTATTGTCCAATATTTATCAAAATTTATCAAGATTGCTTTTATATGTTATAATTTAAAAAGGATGTAAATTATTTTTCAT
ATTACGGGAAAATACTTTCGCGAAAAATATTAAGTAGCCCATGAGTCTGAAATATAATCTACTCCATCATAGGATCTTTT
TTCTTTTTTAGAAGGTAGACAATACATATAATGATCACCACCGAGATGAATCCTTCTAGGCTCATCTACACCACAACCAA
GATGTCCTTCTTTTTCAGGACACCTCGGATGAAATGCACATCCTGAAGGTGGATTAATTGGACTGGGTACATCACCTTCC
AAAATAATTCTGTTTTGTTTTGAACCAGGATCAAATGTAGGTCGTGCAGATAACAAAGCTCTAGTATATGGGTGTGTTGG
ATTATAAAAAACCTCTTCAAGTGTGCCGGTCTCCACGAATTTGCCTAGGTACATTACTGCGATTCTATCAGCTATGTGTT
GTACCACACTTAAATCATGAGTAATGAAAAGATAAGATAAACCAAATTTCTTTTGAAGGTCTTTTAATAAATTTAAGATT
TGAGCTTGAACGGAGACATCCAGAGCAGAAGTTGGTTCATCCAAAATAATAATTTCAGGATTACAAGCAAGAGCTCTAGC
TATTACAATTCTTTGTTTTTGACCTCCAGAAAATTCATGTGGATATCGATCCAAGTGTTCTCTCTTCATTGAAACGGTTT
CTAGAAGTTCAAGAACACGCCTACGAATCTTTTTTCTTTTTGACATTCCTAAAAGGATTTTGAGAGGTTCACCTATAACA
TTAACTATTTTCCAACGTGGATTTAAAGAAGCATCAGGATCTTGAAACACCATCTGAATCTTTTTCCGTAATTTTTTGTC
ATATGGTTGTTTTACTTCCATCAAATTAGAGTAGTTTTGTTTTAATATAGATGATGTTGCTGTGAACAATTTTCGGGATG
GATGTAATATTTTCACTGAAGATTTTTTTATAGTTTGAAAGATTTTTTTGAGATTTAATTTCGCGAAACCGAAAAGTGAA
TTAGCAACACGAATCATTGGAATAAACATAATATCAATTATTTTTTTTTGTTGCTTTAATTGATTACTTATTCCTTTTTT
TTCGGTGCTTCCCATTACGATATTTCGCCCTTTATAGAAAACCTCTCCTACCGTAGCAGGTACAAGATTTAATATAACTT
TTCCTATGGTGGTCTTACCACAACCACTCTCGCCAACTAAACCAAGTGTTTCTCCTTCATAAAGGTTAAAAGTGACACCA
TCTACAGCTCTAACATGACCAATTGTTCGTTTGAAAAGCCCACCGAGTATTGGGTAATAAGTCTTGAGATTTTCTGTAGA
AAGAATGACTTCTCTTTTCTTACCCGAGTTTTTTGTATCTTCAGTTGATGAGTTTTCTATTTTATCGTTATAAACAGTCA
TTTTCTTATTTTCCTTCCAACAAATATACTATCAATTTTTAATTTTATATTTTATAGGATTCTTTATTTATGTCTTCACC
CCATTGGAATTTTGGGGAATTTTTATATTTGGGATCGAAAAGATGGCAATTAACAAAATGTTTATCTCCGATTTCAATAT
TGTTTGGTCTTACTTTGTCACAAGTCTCTAATCTATAATCACATCTAGGGTGGAATCTGCACCCAGACGGGGGATAAATT
AAGTTAGGTACCATACCTCGAATTGTAAGTAATTCTTGGTTTTTCTTTTCTATGCTTGGGATCGAACCTATAAGTCCTTT
AGTATAAGGATGGCGGGGATTTTTAAATAAATCTTCAGCTGGGGCGTATTCCACAATAGTCCCGCTGTACATAACAGCCA
CTTTCTCACACAATTCTGCGATAATTCCTAAATCATGCGTAATCATGAGAATCGATGTCCTAAATTTCTTTTTTAAAACT
TTCATTAAATCAAGAATCTGAGCTTGAATAGTTACATCTAAGGCAGTTGTTGGTTCATCGGCGATTAATAGCTTAGGATT
ACACGATAGTCCCATGGAAATCATTACACGTTGCCTCATACCCCCACTTAGTTCATGTGGGTATCGTTTTAAGATCCCTT
TAGCATCCGCAATTCCAACTTCTTTAATAATTTCCTCCGATTTTTCCCATGCGATATCTTTCAATGTTGGTTTTTTAGTT
AGGGTTCCTTTTAGTTTTTTTATTTTTGCCTTTAGTTCTCTCTCTTCTTCTTTTGTTATTCGAGTTTTCTTTATTTTTAA
TTCTTCTTTTAAATTTTTTATGGATTGTTTCTCATTATCCCGATCTAAACGTCGTTGTTGTATAATTTCTTTTATCTCTT
CTTCCTGATGTAATAAAAATACTTCCGATATTTGTCTACCGATTTGAAGAATAGGATTAAGTGAATTTAACGGATCTTGA
AAAATCATAGTAATATCTTTACCACGATATTCCCTCATTTGTCCTTCGGTTAAATCTAGTAAATTGACACCATTAAACGT
TATTGTTCCTTCTATAATTTTTCCTGGTTCTCTCACTAAACGTAAAATAGAAAGAGCTGTAACAGATTTCCCGCAACCTG
TTTCACCGACAAGACCAAGGATCTCATCTCTGCCCATAGTAAACGAGACTCCATCGACTGCTTTAACTATCCCTTCTTCT
GTATAGAAGTTTGTCTTAAGATTTTTGATTTCAAGTAGCAGATTTTCCGAATTCCCCGATATAACTGAACTTGTTTGATT
TTTTTCAATAGCTTCAACACTAGTTTTCTTTTTTACAGTGAGATCCATTTTCTTCTTTTTCCCCTAATTTTATATTTTCA
ATAAAGTTCAAGAACAGACTACAGGTTTTTCATTCTCGGATCCAAAGCATCTCTTAACCCATCACCGACTAACATAAAAC
CCAATACAGTTAGTAAGATCATAATTCCAGGCCAGACGGCGGACCATGGTGCATCATATAAATGAAGTCTTGCAACATTA
ATGTCATTTCCCCATTCGATTAATGTCATATCACTGTACCCTAAAAAACTAAGACCCGCCAAACTTAAGATAATTCCACC
GATGTCGAATGTAAACGAAATTATGATTGGTTGGATGGTATTCGGCAAAACATGCCTAAACATAAGTCTCCAATTACCTG
ACCCAGATACTCTTGCCGCTTCTACATAAGGTAATTCTCGAGCTTGTAATACTGATCCCCTAATCAACCGTGCATAATAA
GGAACGCCAAGAATTCCATAAGCTAACATTATATATTTCATTTCTTGACCCCATATTGCTATAAAAACTAAAGCTAGAAT
CAGAGCTGGAAATGCAAGAAACATATCAGTAATTCTCATTATAACCGAATCTATCCATCCCCCATAATATCCAGAGATCA
CTCCAATTATAACACCCATTATAACACTAAATATTATAGCTGGTAAAGCAATCGTTAATGAAGATCTTGCACCGTATATT
GCCCTTGATAAAACATCACGTCCAAATTTGGTTTGTCCTAGAGGATTACTGGAGCTTGGGGGATCCCAAGAACCAACTAA
AACACCATTTGCATCCGATCTTGTATATGGAGCAATCCAATCTCCATGAATAGCAAAGGTAATAATGACAAAAATGATTA
TAATTCCCAATATTGTTAATACTGATTTTAATCTTCGAATGAACTTTCTTTTACTTATTGTTTTTTCATATTCAAATTCC
CTACGTGATAAGGATTCTAATCTGGAACCCGGTATAAGAAGGAATTTAATATTTTTGAAAATCCATGAGATTATATTTTT
TACAATGTTTTTTTTTTCTTTTACTTCTTCAAGTTCTTGTTGATAATGTTCTTCCATAAATCTTGCACTTAAATTTTTTT
TATTTTCAATTAATATCTTATTCTTGGATCTATAAAGCCGTAGATGAGATCAATACCTAAATTTATAGCAATAAATGTTA
TTGTAGTAAGGAACACAATTCCGTTTAATACCCAATAATCAGTACTCTGTATCGATACAATTAATAACTCACCTAATCCG
TGTAAATTAAAAGTCGTTTCGGTAAGAACTGCTCCCGATAATAATCCCCCAAAGTTTAATCCTATAATTGTTATAGTAGG
AATTAATGCATTTTTTCGTGCATGAGTTTTTATTACATCTTTTTCTTTACATCCTTTCGCTCTTGCAGTTCTTACGTAAT
CTAGTCCCAAAACTTCCAACATACTTGAACGAGTTTGTCTTGTAATTGAGGCAAGAGTTATAAATGATAAACAAAGTACA
GGTAAAATTAAATGCTCTATATAATCAAAAAGTAAAACCATATCAAAAACTAATAAACTATCGATTATTCTGAGATGGGT
AACAACAGGAGGATCCCCAATACCTGGTGTTTTATACCCAACCCCCGGTAAAATCGGTATTTGATATGCAAATAGGTATT
GAAGCATCATTCCCATCCAGAAAACTGGAATGGCAACTCCTACGAGTGCAAAACCCCTTAATGCTGTATCTTTAGCTTTA
TTTCTATGTGTCGCTGAAATTACACCAGTTTTAATTCCAACAATTGCTGCGATAAAAATTGAAAAGATAGCGATATCAAA
AGTCCTAAAAAATCTGGTTAAAACAAGATCCCATACCGGAGCTCCCTTAGCAAGCGATACAGAATTACCCCAATTACCAG
TAAATAAATCCCCTAAGTATATCATATATTGCGTCAATATGGGTTTATCAAGTCCAAGTTCCTTTAACTTTTCTGCATAC
ATCTCTGCCGTAAAACCTCTAGGGAGATGGGCTATAATTGGATCCCCTGGCATTAATCTAGAAAGGATAAAGGTTATTGT
TATAACCCCAAATAATACAGGCAACAATGATAATAACCTTCTGATGATAAATTTAATCATGCTCATAGTTCATTTATTCT
CCTCCTCTATTTTAAATTATTCTAATTTTCTGCTTCTATCAATATACTGTTTGATAATTGCTGCTAAAATCGCAGTAACT
AAGTTTACACCCAATATTGACAGAATTGTAATGTATCCTTCATACCGAGTAAAAAAATCACCAATTATAGTAATATCAAA
ACCATAGATTATCCAAGTCCATATCCATGATTGTATCATTATAATGGGTGTAAGCCAAATGCTATTTCTTATTCCATATT
CAAAGAACTTTTCTCTAAGTACCATTATAAACACAATTACAATAAGGATTATTAATGAAATAAAAGTACTTGGGTCAAAT
AAAATCTGATATAAAAATAATAATTTCTCACCAACATCTTTTTGAAAAATATTGCTTAGATATCCGAAAAACACGAAATG
AATCAGCAATATTGCCAGAATAAAATTACCTTGTCTGCTTAATTCAATTTTGAATTTCATAAGACTTTCTCTATATCAAT
ATTTTCCATGTCGACATCTCTTACAAAACCGTTACTATATTTTAGGTTCGATCTCTTATTAATTATTCCCTCACTTTTCC
AAATTGTCATATCAACTGGGACTTGTTTACTCTCAAGTAAAATTTTTTCATTATAGGAAAAAATATCAAGAATATCATCA
TAGATTAAATAAGGAATAAAGTTCATTTTCGTTTTCTTATCTATTTTAATAGCAATTATTTGGGGATAATATTTTTCTTT
TTTTTCAAAGTATAATTGTACTTCTTTTGTTGAACCTTCTTCTTTAATTAGGATTAAATTATTTTCTATTTTTTCTCTAG
TATAAGAAATGATTTTATCACAATATCGTAATAGTTCTGTGGTACATCCTTCAAGGCTTGGACCTAATCTTTTTTCTTCA
ATGTTAGAAAATGTATTCAAGAATTCAAGGAGCAAGTAAGTATAGGCTTCTGTTAAGCTAGGAATTTCTATGTTTATTAG
TCGTGAATTTTCAAACCATTTTATTATCATTTCATGTTTTAAATTTCGGTGTATAATCTCCTTATATTTTCCTTTTGCGA
AATTTATAAAATTAGAGATTCCAAGCAAAAAAAATTTTTTAAAATTAAGAGTTAAACCCAGCTTTTTTAACAATTTATTC
AAATTTCCAATATCAGGGAATATAAATAAAGTCAAATTCCCGTTTGTTAATTTATCAATTCTCATTGGGACTGGCATTAC
GGGAATTTTAAATATTTCTGTTGCAAAGATATCAAAATAGAAACCTACAGGAGCAAGATCTCTTTTAAATGATTTCAATT
TAACGGGGGACTTAAAAAAAGAATATTTTGGACTCATTTGAAAAACCATTAAGATTAAAAAAAAAAAAAGTTATTAATAA
ATTATTTATCTCGTGTTTATGCTCTCTTTGTTTAGGCATAATAGCATGGATAGAACCAAACCCTACCCATGGCATTAGTG
TCATATCCCATTAAGTCAACCACATAAGCGTCGAATACTTTAGATGAATAACCCCATACCCATGGCATGTCTTCTTCAAC
CAAAAGTTGTTGAATCCTAGCGTAAATGGTTGTTCTTTTAGTTGCATTGGTCTCTGCTATACCTGCTTCCATTAACAATT
GCACATTATTCCATTCAACTCTAGGATCTCTACCTGCTTCTATTGCTGCATACCAACCATCATATTGAGCGCCATTAGAT
GCAACAGATCTATTGGTAAATAATGGGTTGATGAAATTGCTCGGATCGTTATAATCCGGACCCCAACCAATCCAATAAAG
CTCCAACATATCTCTGTTAAGATTCCCTACTTCGTATAGTCGATAAATGTATTCTCCCCATGTCATACCATACCCTATTA
CTGTAATACCGATTTTTGGCAAGTTATCCATTAATAATGCGAGCATGTCCTCTCGGAACAGATTACCGATATTATAGGTA
AAGGAGACACTTAACGCCGCTCGTCCTCCGGTTGCTGCGCTTACCCATACAGGATCATAATCCAAATCAAAAGGCGTAAT
ATCGGTTCCATTATACCATCCATCGACAGAATCGGTTCCATTATATCCGTAGCCTATGGTTCGCAACAACATCCTTGCTT
TTGTAACGTTATAGAGGGCCTCTTGAGATGACCAATTTCCCATTAAAATACCTTCTGGAATTGGAGATTCCAATCTGTCG
GCAGTTCCTTCCAGGAGTTCCTCGGTAATATAAGAGTAGTTGATTGCATAAGAAATTGCTTTTCTATATGTTAGATTGAT
TGCTTTGGTATTCATGCCCATATATTGTGTGACTAAAGATTGCTGTTCTTCTGCTGGATCATCACCAACTAAGATGGTAC
CGGAGTCAGCTGCAAATTGAGAGTGGAATGATGGATGTGGATCGTCTAAGAATTGAATATCCTTTGATAACAATGCTAAA
TTTCTGGTGTTCGCATCAGTAATTCCTGAAAATACTAATTTCGTAATGCTTGTGTGTGACCATCCTCCATAATAAGAAGG
ATAGGCGTGCATTAATACTTCAACACCAGCTTCATAAGTATCGTAAACCCAAGGACCAGTTCCAACTAGATCACTTGTAG
CTGTAATAAGGTATGCATCTTTAGTAGTACTTGCTGGTGATTGAATATATGACCCGCTAAAGCATAACAAAGCTTGAAAT
GGAGCATATGGAGCATTTAGTACGAATTTTATGACAAATTCACTAACAACTTCAGTATGGTTCACAAAGGGTGTTCCATC
CGGCCATTCATATAACTCCGCAATTTGAGTCACTGTATCATTGTTAGTACCAGTTGTGTTTAAAGCCCAAGCCATTCTTT
CCCAATTCCATTGAACTGCTGATGCATTAAATGCGGTACCATCATGGAATGTAACATCGTCTCTGAGTGTAACAGTAAAG
TTTAAGTCACCCCCAGACCATGTTGGTGCAATAGTTGCATGCGCAAGTCGTGGAATAATTGCGAGTTGAGGATCAGATAA
ATCATAAGCAAATAATCCTTCGGTTACTTGATCTATAAGATCACCGGAAGCACTATCCCAGGCAACTTGAGGATCAAGGT
CTACAGGCAAATACATAGTTCCGTAGACGAGGGTATCCTTAGTGAAACCACCCGGTGATCCTCCTTGAAGTAAGAATACA
CCAATACCAATACCACCGCCTACTCCAATAATGGCAATAATTCCTATAGCATAAATTGTTTTCTTTTCCATATTAAATCA
CAAAGATTATTTTTTTTTATTTTTTTTAGATTTTGTTGTTAATTAATTGACTTGTTTTTTTAAATTTAAAAGGTTTATCT
TTTTTTTATAATCATTGAGAGATATTGGGAATGTCATTAATGTAATAAGGCAATAATTTTTACATGAATAGGAACTATAA
ATTTTGCAAATAATTGTCAAAAAGTTAGATTTACAAATAGATTGGCAGAAAAAACTAATATTTCCTTGATATATTTTTTG
ATCTCCGCCAGATATGAAATAATTAAGTAAATTCCTAAATTTTAAGTTTGAATGTTCTTGCCAGGATTTTTTACTATTTT
AAATTTAAGTATTATTTATTAAGAATATTTGGATAGTATTTCAATTCTACAAATTTAAAAATTGAATAAAAATATCAAAA
TAGAATGAGATAAAGAGAATAGCAAGGATCAAAAATGCAGCGATTATCATGCCTATGTCAATAAAAGCTTTTTCTGTATT
TCTAGCAATCCTAGACTCAGCTGAAATTAAATACATATATCTCATGAGAAGATATAAAGAAATTGGGATGGTAAGCATCG
AAATATACTCATAAAGTGCAGGAACACCTGGTTCAGCTAATTTAAAATGGATGATCAAATAAAGAGAATATGTCATAAAT
AAAGAGCCTGCGATAATCACATCAAATTGATCTAATAATTTGAGAGAATATTGATTATAAACTTTTTTATGCTCAAGAGC
TTTATCTTTTCCCAGGAATTCCAAATCTCCCTTTCTTTTGGCAGTACTCAAAAACATAGCTACTTCAAAAATAGCTAAAA
ATAACCAAGCAGAGACATATTCTTTAATTATTGCACATCATGCTAAAGCTCTCCATAGATATCCAGTAGATAAAATTAAT
ATATCCAATATCTTTTTTGACTTCTCTTACAATTTTTAGTGTCTTATTATCTTTAACTTTCTTTATTCCGAGCATTTTGT
CTAAAATTGGACCTGAAATTCCTAACAAATTTATTGAAAATTTCAAGCTAAATAATTAAAATCAAGTGATTATTTATTTG
ACATATCTACACCCAAATACTCAAATAATTTAATCAAGAATTGGATTTCAATAATGGGGAAATAATGGAGTCTAACATTA
AATTTTTTTAATGGTAATCAATAATAAAAGGAGAATAGTAAAATTCCACCTAATAAAACACCAGCAATTATCATACCTTT
ATCAAAAAAAGCTTTTTCAGTGCTACGTGCGATTTCAGGTTTAGACGATGTTAAATACATGTACCTCATTAGAATATACA
AAGAAATTGGTACTGTGAGTATTGACAAATATTCAAAAAGAGTAGGGATACCTGTTTCAGCTGTTTCAACTAATCCAAAT
GTATTTATAAGATACAATGCATATGTCATAAAAAGAGAACCCGCTATTATAACATGAAATTGATCTAGTAATTTGAGAGA
ATATTGATCATACACTTCTTTATGCTCAGCTGCTACATCTTCACCTAGGAATTTCAAATCACCCTTCCTTTTGGCTATAC
TCAGAAATATAGCAACTTCAAATATTGCTAAAAATAACCAGGCAGAAACGTATTGCTCGATAATCATACAACCTGCTAGG
GCTCTCCATAAGTATCCAGTAGATAAAATTATAATGTCAATAAATGCATATTTCTTAAAGATATGATTATATAGTTGACC
TGTTAAAATCATTAGAACAATCATAAAGATAAACCCTAGATTAGGAAGGAGAAAGATCGATGACGCAATAATCAATAAAG
CCAATATTATCAGAATGATGATTGCATAAAATTTTGATATTGATCCTGATGCGAGAGGTTTCTTTTTTAGTTTTTCTGTA
TGTAATTTATCTTTTTCAATATCCCCTATATCATTTATTATATAATTGAATGAGGAAGTAAAACATAATAAGATAAAACC
AATAATAAGGCTAATATAATGAGTTGGGTCAAATAAATTTTGGCTAAAAAATATTCCTACAAAAATCATAATGTTCTTGT
AATATTGACGCACTCGTAACAGATGCAGGAGTTCTTTAATTCTATTTAACATGGTAAACACTCTTAAACTTGCGGATGTA
TGACTTTTTAGGTGATTATTATTTTGTTAGGTTTTAGTTTCTTTAAAATTTTATATCCTAATCGGCTAGTAAAGCTTGTA
GCAGATTTTTTTTGAATTATAACGCTTTCAAATTCAAAACCTATTGATTCTATTTTCTGAAACGGAATTAAGGTTTCTTT
CCCAAAGATATTTATTAACTTGAGTAAATTAACATGTCTTTTCTCTTCACTTTCAGATTTTTTCTTTAAATTATTCTTCA
CATCTATACTTTGGATATAACCCATCTCAAAATTGTTGACAGGCTTTTTTAGATAAATTTGGGTTAAAATCTTTTTTTCT
ATTAACCAATTCATTACCTTTACTTCTGATCTTCTATGCTGAAAGTCTTTTCTTATTGGTAAATATATATTTCGTGGCTT
AATAATTAAATCTTTAAGCTGATACGACACTAATTCCGGCTCTTTTAAGTTTTCATCATCTTCAGATAATATAATTTCAA
TCTTATCAAAATCATCTGTTTTTGAGACTTCAACACATTTTAATATACTAATTTTACCTTTTTTTTTAAAGAAAACCTCA
CTATTTTCAAGATTTTTAATAAGAGCCACTGAATTTGGTAATTTCGTTTTCAGAATGGGTTTTTGAAATTGATTATTATT
TTGATCTAAAAAGATATAATTTCTTTCTTCCTTTTGAATACCTTTTAAGACCAATGGTGAATCTTTTTTCAGATAATAGG
TTTCACCCAAATCAATTTGATTTCGTAAAAAAAGTGCTGATTCTAAATATTCTTTTTCATGAGTCTTTAGATTTGTTATA
ATAAGTTGATCTCTAGTGCAAATGTTATCAATGAATTGAACATCCATCAATTGTCCATAAATAATTTCATCCGTAATTTT
ATTTCGAAAAATATATTCTTTATTCAGATCAAGTTTAAATATTTCTCTTCTACCTAAATTATTTGAAAGCAAAGCGATAT
CGTCAATTTGGAAATATTCCTTAAATTTTTCATTTGCTATAACCTTAAAAATTTGCCTTGATTTCTCAAATAATTGTCCA
TATTTTTTTTGTTTTGATTTTTTTAAACAAATAAATGGTAGTATTGCCTCTTTTGTTGGTTTTAATTTATCATCTAATAA
TGCTGCGATTCTAAAATAACTCGGGGGATGTGAGTTTAATAAATTGCCTAAAAGAGAGGCTCTCGAAGGCTTTATCATTG
AACCATATAAATAAGAGGCTGTGTCAATATAATCTAAAAGCTTATTATCATTTGAAATTTTTTCTTTACTCAAAAGCATA
GTATTTAACCCAATTTCTCTCCCTGAGGCATAGAAGCTTTCTAAATTGTAAAGCGCCTTAACAAGCTCTTTTGCATATCC
TGCTTCTTTTGATTTAAGATCTGCTCTTCCTTCTAAAATTCTTACAAAAATAAAGAGAATTATATAAATTCCGAAATTTA
AAAAGATAAATACGATCATAGGCATTTGTGGGGGAGGATCTCGAAATGTATAATCATAAAATGTAGCAGGTATTCCAAGA
AGCATTCTCACAATTAAATCAATAGAAGTAATTAATGTTAAGATGAGAGTGTGCTTTCCTTTCGTATGAGCTAATTCATG
TGCTAAAATACCTTTTAATTCATCTTCCGGGATTTCGGCTGGACTCTCTGCAATTATTGCAATCCTTTTGTCGATTAATG
ATCCGTAGGCCATAGCATTTAAGATAGGGTAATTGCCATAACCCACTTTTACTTTACCTTTTATTCCAATGTCATTTTTT
ATTTTGTCTACTAATTTCAATAATTCTTTATCTTTTACCCTCTTTATTCCTAACAACTTGTCTAAAATAAAACCAGAAAT
AAAATAAATTAACCAATTGATCATTATCAAAATAAAATAGATATTCATAATAAAATCAAGAAAAGTAAAACCCTCAGATC
CAATCCTTTTATCTGAAATAAAGGTTAAAGGGGTATATTGATCTATAAAAACAACGACTAACCATGCTATAATATAAAGA
AACAAAGTTAAATATTCAGGACTTAAAAATCGCCATACGATTAAGTACTTTCTCCCAAACAAAATAAATCCCAGAATAAG
AATTATCCAGAAAGAAAAGGCAAAAGCAGTATCTAAAAAAATAGAATTATTTAAATACGACGATATAATTCCAGCAATGA
ATATAATGT
>LokiG_000000000064
GCGATCAATGGTTTGTTAAACTCTTCAATTAAATCATAATATTTATGCTTGGTATACATAGCATGTTGCATATGGGAGGG
TATATTTGGTTTTATGCCTTTTCCCATTGGTGCTGCTAAATCTGCTCCCGAAGAAAATGCCGCCTTTTTCGTAAAATCTT
TTGTTCCCCTTAACACTACACAACGCACCGTAGGGTCCATTTCCATGGATTCTAAAGCATCTACCACTTCTTTTAGAAGA
GGATTATGAAGAGCATTTAATTTATCTGGTCTGTTCAAGGATATTACGGCATAGTTTCCCTCTTCTACTTTTTCTACAAT
AATAAATTCATATTTTTTGTCTTCTGCCATTTTTTTTTACCAATATCTATGTTCAGTTTGTTTTAATTTTCAAATTAATA
ATTTCAGATTTCAAACATTAAGAAAAAAAATTTTAATATTAGATGTATTCAACCCATTTACCACTTGTCAATAACTCACA
TGGCTTAAAATATTCCTTTCTCGTCAATTCTACAAGTTCTTCTAAAACTTTAACTTGATTTTGCCATGTTTTCACGTTTG
CTGCCATCGGACCAGGCATATTCATCCCTGCCATTAATGTATCATCTATTATTTTATAGGTTGTTGTAATTCCTTCTTCC
AAAACTCGACAGGCTTCATTCACCATAATGGCGAGTGGGAATTTCAAGTTATACAACTTTGCTTTTCCAGCAGTTTTATC
GGGTTTAGGCCTTCCTTTAGACCAATCCCTAAAACCTTGACCTGTCTTAGCCCCCAATTTTCCTTCATTGAATAATTGGC
TTATAACTTTTCCGGGAGCAAAATCAGGAGAAAGAGTTTGAGAGTAATATATTTGACCGTGGTAGAGTGTATCAATTCCT
ACATAATCAGCTAAAACAGTCATGGACATAGGACCACCCCTAGAATCGTTATCGAGTTGATCCCAAGTAAATCCTTCATC
AAGTGCTTTATCAAATACATAGTTTTGATAAATTTGAGCTGGTGCGGTAACACGATTGCAGATAAATCCGGGTTTATCTT
TTAAAACTTTAGCAACGTATCTTTTTCCTCTAAGGCATGGTATACTTTCAGCGAATTCAATTCCTATATTTACACTTTCA
TCCGATGAATGGTCGCTATAAATTACTTCTATTAGGCGCATGAGGGGAACTGGATTAAAAAAATGCATACCGATACATTT
ATCAGGTCTTCCCGAATCCTTACTCATTTCAGTGATACTCATTGTGGATGTATTTGACGCAAGAACACAATGAGATGGAG
CATTATCTCCCGCTGTTTTAAAGACTTGTTTCTTAACATCCATTTTTTCTATGACAGCTTCGATCATAATATCAGCATCT
TTGACGGCAGAAGCTATATTTGTTGATTTTTTACATTTTTCCATTAAACTCGCAGCAGTACTCCCTTCCGGCAATGTTCC
TTTCGATTCGAGTTTTTTCATCCCTACGTCTATCTTATTCCAACCCTTTCCTACGAAATCGTCAGTAATATCCACAAGAG
TGACGTTGTATCCTGCTAATAACGACATTTGAGCAATTCCATTTCCCATTTGCCCAGCACCAACTACCACCACATTCTTT
ATTTCTACCAATTTTATTTCTCAACTATTTTGGGATTTCAATTTTATAATTCTAATTTATAAGGTAATTTATGTAATGAT
TAATTTTTTTTTAAGTTTTTGATATCACGAAGATTTTAATTGAAAATCCAAGTGATGCAAAATATAAAAATATTTTGTCA
GAATCGTCACAATTAAATTCTTCAACACAAACATCTCGAATTAACTGTAACTAATTAACTAAAAATCTAAAATGTGATAT
TGAGAGTTAATTAGTTTTTGTGTAATTCTTTCGAAATATTAAATTTATAGAGAAAACACGATCTCTTCCAAACAGAGATC
TTCCTCATCCTTGTTTTCAAGAAATTTAATCTCCACTTTTTTAACCTTATTGCCCAGTAAATTTTTTAGTGCAACTTCAA
AATAGCCTTTGTTGACCCTACAAAATTTTTTACCGAAATGTAGATTGGGTCTGTTCTTGATCGGTTTTCTTAAGAAACAG
TGATTTTCAATTATTATCCGTATCCGGTCGTGTGAAACTATGTATTCCTTTATTTGTATAGAATAATATCCCTTTAATTC
TTTTAATAATAATTTAAATCCTGGTAAAATATCAAATTCTTCTTTTCCGGTTTTTTGTTGTATTCGTTGAGCAATTACTT
CTCCAGGGCCAGCACCTACTTGATAAAGGATAGATAAAAGGCTATTTTTACCAAAAATATCCTCTACTTTCTCAACCATC
GCTTCAGTTATAATTTCAAATGCACTCGCGGAATCAATATTTGATGATGGATTATAGATATCCTTATTTATTTCATCCAA
TTCCCTTTTTAGATTGCTAGGTGAATCAAAACTGTTGAATTTAACATCTGTATTTTCTTCCTTCAAATATCCCACATTTT
ATAATAAATGTTTTTTTCAAATTGAAAATTGTAATTTATAAATCAGATGTTGTTCTAATTTAAATAATTCACTTTTATAG
GCTCTTGCGAGATACTATATCTCGAATTAACCTTAAAATATTAACTAAAAATTTATGTATTCGTATATAATTAAGGCTCT
TGGCTATAATTCGTTGATATTAACAATTTTCTTAATAGTTTTTTCAGTAAGCTCATCAATAATTCTAAGAACTTTCTTGT
AAGTTTTATTTGATGTGTAATATGGATCAATGATATCAGTGTGAGTTGTTTCTTCATTAAATTCTTTTAAAGTAAGGGTT
TTTTCTTCAATATCCTTAATTTCATTGAAAGTATTGATGATTTCGATAACATGACGTTTTTCCATAGTTAGGATTAAATC
TTGTTTTTCCAATAAATTACGATTAATAATTTTTGGAATAAAGTCTGAATAATCTATTCCTTTTGAATCCAAATATTTTC
GAGATTCTGGTTGTATATAGTCAAAAGCATTAATAAAACCGCAGGAATCAAAAATAAGATCAACATTTAACTTTTTCGCT
CGATATCGAGCTAAGTATTCGGCTGCGGGAGATCTTGCAGTGTTTCCTAAACAAACAAAGAGAACTTGCTTAATCTTATT
CACGTTGTCTCATGTTTATAATAGATTGTATTTCAAATAAAATTTACGGGAAATTATTCACAAAAACGTTAAATAAAAAG
TTATCCTAGTACCCATATCGAAATCGTTTTCATTCTGGTCCAATGAAAAAAGAGTCTTATCGAAACTGGTTTAATAAAGT
ATTTATCAGAGATATTAACTTACCTAAAAGCACTTTTATTTATTTATTTTTCTCTCTACTTTCCATTGCCCTAATCGCAG
AGGCTTTTTTATTTAAGTACACAATTTCAACAGGAGGAATTGTATTGGTTGGCGTAGAGGTATACCTTTTGTTAATTGCT
CTTGCGATGAGTTTTCTTATTTCTGGGTTACTGATTGACAAAATAAAGAACAGAACACAATATTTCAATATAATATTATT
CATTTGTGTTATAGGACTTTTAATTAGTGCATTTCCTGGTATAATTCTATATTACTCAGGTCTATTAATTATATTAATAA
CAATTCCCCAATTAATTATAACCTGGTTTACAATATTAGCACATGAAACTAATATATTAAATCGGGGAAGGATAATAGCT
TACCTATTAATTACCAGTTGTTCAATTTCCTCTGTTTCTATTCTCTTCATTTATTATGAGTCCTTATATATATATTTCAG
TCTTTTGGAATTGATAGTCTTCTTAATTATTCTTTGGTGTTCACGAAAATACACATATATAGAAACCAATGAAAGATTGA
AATCAGACAAACACTATGTTAAAATAATTTTTGAAAAGCATTTCTTTAGATATGCATCTAGTTTCTTAATTTTGAGTATC
CTATTGGGAAACATTTTAGCAACTTATGGTTTTGAAGTAAATTTTTACATATTCGGAATTGCCACTTTTTCATATCTGTT
GGCTGCGGGTTGTGCTTTGGATAATATTGGACGTAAAACATCTATTATTTTAGGAATTTTTCTCCTTTCATTTTTTCTCA
TTTCATATCGATCATTCGTAGGATCACAGTACATTTTCGGTCTGCCTAGAATAATTTTTCTCTCTATCCATTATGGTTTA
TCTATTTTACCTCTCTTACTTGCAATCCTAACAATCTCAGGAGATTTTTCCACAGAAAGAGGAAACTTAAAATTTAGGGG
TCGAATAAATGGTTCTTTTATGTCGCTAACATTTTTTGGGGTGATAATAGGATACGTATTTAGTCGATGGATAAATAGTA
TTGAACTTTATACTCAATTTCCTTTTCTTAAAAATTTCTTACCAGAAGATTTTCCACTTTTATTAAATGCGTTCATTTTA
GTCATCCTTTTAGTATGGATGATGGCAATGAAAGAGTTCCTAGTATCAAAAGAAAAAAAATGGGCAAACACTTTGAAAAA
TATTTTCGTTTTTAGTACCCACGGACTTTGTCTTTATAACCACAGTTTTGATCAGAAAAATTTATTTAAGGAGGAAGCGG
ATCAAACCGATTTCGATGAAGACTTAATCTCAGGTGTACTCTCAGGAGTTATATCTATAATTTCTGAAATTACTCATAGC
AAAAAACAACTTAGGCAAATCAAAAAGGAAGAGGCGACTCTATTATTCGCTTATGGGAAACATTATATTACCGCATTAAT
TGTATCGATGGAATTACCAGTCCTATTTAAAAAACTTGATGAATTTTCAAGAGAATTTGAAAATCAATTCAAAGCTGACC
TTAAAAATTTTAAGGGAAATGTTCAAAGGTTTGATCCTACAAAGTTTCTTGTAATAAAATACTTTAGCCAAAAATTTAGT
GATACTACTGCTTAAGTGTTTTCTTGTTGGTTTTCTTCAAAGAATAAAATTAAAAGTAAAATAGAATTATGAAAAAAAAA
TGGTATAAAGGGAAAGTATTTGTTATTACAGGGGCAAGTGGAGATATTGGAAGTGAAGTCTGTCGTCTTTTTGCACCACT
TGGGATGCGAATGTATTTATTAGACCTACCTGGTCAGGCCTTGGATGATCTTGTAGAAGAATTAAAAGAATTTAGAGCAG
AATTCGTTGAAAAGAAGGCATTCGATGTTACTAATCAGGAACAAGTAAAATCAGTTATAAAGGAGATAGGGGAAAAGGAA
AAATTTATTGATATTTTATTCAATAATGCAGGAATTGGGAATACTTGTTCGATTACAAATGGAGGTACTTTTGAAGAATA
TCGCAGATTGATGTCTATTAATGTTGATGGCATGTGGCTTGTACTTCAAGCAGCATTACCCTACATAGGACGACCAGCAC
CAACAGAGGAAAACCCAGAAAAAAGAGAAGGACAGCTTATTTTTTCTTCGAGTTCTGCTGGAAAAGTAGGCATTCCCAAC
ATGGCAGCATATTGTATGAGTAAACACGCAATCATTGCAATGGCAGATTCAATTCGACTAGAATATAAAATGTCTAATCA
TAATATTCAAGTGATTACGACATGTGCAGCGCCTATTAAAACCAAATTTTGGGATTCTACACCAGAATTGAAAGAATGGG
TAAACAATTATGAAAAAAAAGGATTTTTATATAAATATTTAGAAGCTAAAGATGTTGCAAAACGCGTAATGAAGGCATCA
CGAAAATATAAAAGAGAGGTGTTTATTCCACGTTGGTGGTGGTTATTGGCATCTTTAAATGGGGCAAGTCATCGAACAGC
AGGGAAATTTTTAATGAAAATAAAAAAGAGTAAGCCTAAGGTCTGAACCAATCAATTATTATAAAAGAATTCATCTAAAT
TCATTTATCATTTTTCAATCTTAATTTTTTAAAATAAGTATTAAATAAAAAGCTGTACTAAAATATTACGATTATCAGCT
ATATGGTATGAAGAGGAAATCCTTTAAGTTTAGGTTAATCAAATTTTATATAAGGAATTTTGATATATATAAAAAAAGAT
AATAATGAAACGGAGTTTTATTGGCCAAAAGTACATAGCATTTACAGAACGATTTTACTCGTGGTACTTAAATTAGAGAA
ATGAAAAATTAAAAATATTACAACTAAACACTTTTAGTTATTCTCAAGCCTTACTTTATTAAAATTGTATTATTTTAAAA
AGGATTATAAGTATGTTTAAATAAGAATAAAATCGAAAACAAAATCTTATAAAATTGTGAATTTCAGAAGATTGAATAAT
GGATAATGAGATAGATTTTAAAGAATATACTGAAGATATTGAATCATTTTTTCCCCCAGAGTCGGGTTATACATTTTTAG
TTGGAGCAGGTATATCAATGGATGCTCCTACTAATATGCCCTCTGCCTTACAAATAGTACGTGCATTATTAGAATTATCT
GCTCCCTTAGAAGAAATTGAAAAATTGTTATCGCTTAAGAAATTACGATTTGAACTTGTTGTAGAGAAATTCCAAATTGA
ACTTGATGAAGAACTAAGATTTTTAGATTATTTGGAGCTAATTTCAAAACCTAATATTATTCACTTATTTTTAGGGAATA
TTATAACACGTGGAAATTACGTTGTAACAACAAATTTTGATTACATGATTGAACATGCTTTAATAAATATTCTTGATAAG
AAATGGCATCAAGACATTATTCCTGTTATTACTAAAGAAGATTTCATATTTTACCAAGATCCTCAAAAATTAAAAAATTC
TGGGAAATACGTGTTTTACAAAATTCATGGTTCTAAACGAAACATAATTACAGGCAACGAAACTAAGCAATCTCTTATAA
CTACCATTAGTTCTTTAGGGAAGGAAAGAGAAGAGGGGGAAATATTTGCACTGGAGCCATTTAAAAAACTCGCTATCTAT
AATCTAATGAAAAAACGAACTCTGGTTGTCATGGGATATTCTGGAAATGATGATTTTGATATAGGTCCTACACTAAAAGA
ATTGCCATATCTAAAAAAATTAATATGGATTGAACATTCTCCGGGAACTGAAATAGAATTTACTAGGATTCACCAAGATA
ACTACTTAAAGGATAAGGAAGATTTTTCGGATATAGAAAAATTATTGCATGAAATCAGCAGATCTGTAGAATTTGATATA
ATCTTAATTAGAACTAATACTAGTAATTTTATTAAATCTAAATTATGGAAGATTTTTTTACCTTATAGTCCTATTAATGA
ATTAGATAGACATGGAGTATCCGGAGTATCTCCAGAAGTCCCCAATTTTTCAGATTGGATTAAAAAGATCTATGATAAAA
TCCCAATTATCAAGAAATATCGATTAGCGTCTCAACTATTTTATTTTTTGAAAGAACTTGATGATGTTGTACGATGTTCA
GAAAGAGGGCTATCTCTTGCAAAAGAAGTTGGTGATCTTTGGTCAAAATCATATTTCCTTAATTTTCTCGGTTTAATTAA
TCAAATTAAAGGAAATTATGATAAAGCTATTGAACTTTATGAGAATGCGTTGCATATTGATGAAGAGAGTGATGATCTTT
CTGGTAAAGCTACAGATCTAGGCAATATTGGGTCAATTCTTTTAACAAAGGGAGAATATAACTTAGCTAGGGAAAAATAT
CAAGAAGCTCTTATATTATCTGAAGAAGTAGGAGATCCGTCTGGAATTATTATAAACTTAAATAATTTAGGGAGAATCAA
CGAGATTCGTAACGAATTAGAATTAGCTTTACAGAAATATAAGAAGGCGATGGAAATCACTGATGAAATCGGAGATCTCA
GTCGTAAGACTGCTCTCTTGAATAATATTGGCATGGTATATCGAACTCAAGGTCAATTTGATTTAGCACTAGAAAATTTC
TCTTCAGCTTTAAAACTTGTAGAAAATTTAGGAGATTTATATGGTAAAATTATTCTTTTAAACAATATTGGAAGAATTTA
TGATGAAAAATCTAACTACGAGAAGGCACTTGAAAAATATAGTCAAACTATAGAGGTGGCTGACCAATTGGGAGATCTTT
CTAAAAAAGCAGGTTGCCTTAACAATATTGGGTCAGTTCACCTCGCTCAAGGAGACATTGATTTAGCCCTTGAAAAATAC
CAAGAAGCTTTAAACATCGAGGAAAGATTAGGAGATCCGCTAATGAAAATAATATATCTAAATAATATCGGGACAATTTA
CAATAACCTTGAAAATTACAATTTGGCTAGGGAAAAATTTGCTGAAGCTTTAATCATTGCAGATAACATTGGAGATATAA
CAAAAAAAGCTCTTCTATTGACTAAAATAGGAGCTATTAACATGGTTCAAGAAGACTATGAAACTGCTGTTGAGAAATAT
GAAGAGGCAGTTTTAATTTATGAAAAATTAGGAGACTATCCTAATAAAGCAGCAAGCCTCAGCAATATTGGTAGAATTTA
TGAAATACTCGAAAATTATTATGAAGCCTTAAGGAGATATGAAGCAACACTTCAAGTAGATCAGTATGTTAAAGATTCTT
TTGGCATAGCAAGTGATTTTTATAACATTGGTCGAATTTATGATATACAAAGTGAATATCGGAAAGCTTTGCAAAATTAC
GATGAAAGTTTAAAGCTATTCATTCACCTTGAACAAAAGCAACACATCGAATTGATTCAGAATAAGATACGTGAGATTAA
TCGGAAAATTGGAAATTAAGCTAGAAAATAACATTTTCCTCTAATTTATTGTAATAAAATTTTAATTGAATTAATGGCAT
TTTAAATTTAATTAAATTAGGGAAAATTAAATAATTTCCATTGAGGATTAAAACAGATTTTCTAATTATCGGAAGTGGGA
TATCTGGTCTTTCTTTAGCAATTTATTTATCAAAATTAGTCCCCGAACAAAAAATATTTTTAATAACAAAAGAGAGTTTA
AAGGATAGTTCTACTTATCACGCACAAGGAGGAATTGCGTGCGTTTGGGATGATAATGATAATTTTGAGAAACACATTCA
AGATACTTTGATTGCTGGAGATGGTCTTTGTGATGAAAATGTTGTAAGAAAGATTTTAACTCAAGTTCCAGATAGAATAA
ACGATTTAATTGAGTTTGGTCTAAAATTCACTAAAAATAAGGATGGAGACTATGACCTTGGTAAAGAAGGTGGACATACA
GAACGAAGAATTCTTCATGTAAACGATCAAACCGGAAAGTCAATTGAGCAAACATTAATAGATAACGTAAAAAAAATTGG
AACCATTGAAATTAGAGAATATTGGTGTGCTGTTAATTTATTTTCAGAAAACTTCAAGTGCTATGGAGCTTATGTTTTAG
ATCAAGAAAATGATGAAATTCATAATATAGCAGCAAAAGTTACAATTTTAGCGACAGGAGGGGCTGGTAAAATTTACCTT
TATACGACAAATCCCGACACAGCATCAGGAGATGGTATTGCTATGGCGTATAGAGCAGGTGTCATTATAGCAAACATGGA
GTTTTATCAATTTCACCCGACGTGCCTTTATCACCCTTATGCAAAATCTTTTTTAATTACAGAAGCTCTACGTGGTGAGG
GTGCTGTTCTAAAAAATATCGGAGGAAAAGAATTTATGCACAAATATCACCCCTCTAAGGAATTAGCCCCACGCGATATA
GTATCAAGAGCCATTGACGCAGAACTAAAAAAATCTGGAGACGATCATGTCCTGCTTGATATTGCTTCAAAAAAAGATGC
TAACTTCATTAAGAGTCATTTTCCTGGCATTTATGAGAATTGCTTAAATTTTAATATAGATATTACTAAACAACCTATTC
CTGTTGTACCATCTGCTCATTATAGTGTAGGGGGATGTTTAACCAAAATTGATGGTTCCACTAAAGTTAAAAATCTTTAT
GTAATTGGAGAATCGGCATGTACAGGATTACATGGAGCGAATCGGTTAGCTAGTAATTCTTTATTAGAAGGTTTAGTTTG
TAGCTATGAATGTGCTAAAACTCTGGGTGCTATTATAAAGGATTTAAAAATTAGTGAGTTTAAAGAATGGGAACCTGGAA
ATGCAGTTCCCTCTACTGAGGCAGTTATTATTTCTCAGAATTGGGATGAGATTAGGAGATTTATGTGGAACTTTGTTGGA
ATCGTTAGAACTGATTTGCGCCTTCAAAGAGCAAAGAAAAGGATTAATTTATTGCTTGATGAAATAAACCAATATTATTG
GGATTTTAAAATTGAGAAAAATCTTGTAGAATTAAGAAATTTGGCTACGGTTGCAAAATTAATCATTGTTAGCGCAATTT
CCAGAAAAGAAAGTCGTGGAATTCATTATAATTTGGATTATCCAAATAAATCTGAAATGAGTAGACCTACAACCCTAAGA
AGACCTTGGTAATATAGAACTTATTAACAACACTTCTTAATTTTTAAATACCATATAGAATAAATTTTTATCTGAGGGAT
TAGTTAATACTTTTTTTTTCTTTTTTTCAGATTATATTGAGACTTTGGAAAAGATACGAAAACTATGAGCGAAAAACACC
CTCATTTTTATTGCTATTATAGTCTATGTCGATCAGCATTAAATGTGACCCTAGGATGACTCCAAACACAGTATCTGCGC
CAGACGTACCACCCAAATCCAAGACATTTCTAACGGAATTCTCTAACTCTCTTTGTCTTGAAGTCAATAAATTCTCCATA
AGAGAGGCGACAGCTTCATTTACTTTTCCAACTGAAGCTTCTCTTAAGAACTCTTCACTTATAATTGTAGTTCTCCCTGA
AATGATGGATATAATATCCTTATTAATTTTCTTGACATCAATACTCGTTTCATTAAAGTTTTCTGAAATATACAACATAC
TAATCATTAACCCGAGAAGCATATCATCAGCAGCAGGAGTTAGTCCTGGGCCCAATCCTACAAGATGTTTGGTAATTCGT
ATTATGTCGTGGGAATGACCAGATTTTATTGCCTTGAGCATTGATGAAATATGAGGTAACGCCAAATGAGAAACAGAACC
TAATTTTTCAGTTTTGGAATCTTTAAGACCGTTAATGTGGGTGAAAGGAATTAATTCACCTAAACCACTGAGGTGATCAG
AAATGAGGGCAACTTCTCTCATAATCTCTATGTTTGCCATAATTGTCTTAAGGGGTTGCAGACTAGCTTGAAATTTTCTC
TTTGGCTCCCATAGTTCAGTCCACTGGGTTGATATCACAATAACATTCTCACCTATAACTATCGACTCACCAACTCGTGT
TACGATGTCACCCCTCTTTATCCCGATTGTTGACAGATTGATATGATTAGGAATGTCCACAAGTATATTCAACGGTCCTT
GTCCTATCTCTTGTCCAACCAAACTGATCAATCGGTTCTCCATCACGATGATGTTGATTACACGCTGGAATATACTATGT
ATCAGACCAATTTTGCCTTGTATTTGAATCCTGTCATTAGCAGACAGGCCTATTGATTGAGCATTCAAGTACAAAGACTT
AGCATGATGACCTGAACGATAATAGGGCGACTCCGAATCAGTCATAGTGAATTGTCCTCATCTAATCTCAGTCCTCAAAA
ATATTAACAAGGTTCCCCATACCATGATCAAGATTTTCATCAGTGGACCCTATACAACACCAGTCATCATCTGACCAATT
TCACTGATCTTTGCAGCAGAAGCAGGAACTATCCCTACAATTTTACCCTCATAGATGACTGCGATGCGATCACTCAGGGT
CATAATTCTTTCTAAGTCCTCAGAGATGAGTAAAATGGCCACTTGTCTTTCTCTCTCCTCCAATATTTTTTTAGATATGA
ATTCTGTTGCTCCAACGTCTAATCCAGCTGTAGGTTGAGCGATAATAAGTAATTTTGGATTTCTAGAGAGAACTTTTGCT
AAGAGAACCTTCTGGAGGTTACCACCAGACAGGTTACTTACTGGAACATTAGGACTTGGTGTATCAATATCATAT
>LokiG_000000000063
AGCCTATTCTTCTCAATAGGATTTTGTTTAACTTTTGGATTAATTTCTACTCTATTTATTTTCATATCTGGATTCATTAG
ATTCTCTATCTGGTTAAAATGTTTTCTGGAATTACCATCATAGTGCTCTCATTTTATGTTTTTTTCTCTAAAACTCTTCA
GCGCTCTGCTCCATCTTCCGATTTTTCTTCCGATATTTCTGGAGAACAACCATACTCGAGAACTTCTACCAATACAACTG
TTGAAACGAATGATTCCGTTGAAAATCAAAAGGTATATGTTTATAAGTATGAAGGATTTTCAGGCTCTTTTATACTTGGA
TTTTCACTAAGCTATGTGTGGATTGGATGCAATACACCCATTTATATTAGTATAATATTGACGGTATCGAATCAAGCAGA
TTTTTGGCTAGGTATTGCCTTGTTTTTTGTTTTTGCTCTTGGTATTATGATCCCATTTATTGTGATTGGGACTTTTATTG
GGATGATACGAAAAAGAATTCTTGTCAAGTTAATAAAGCTGGGCTCCAAAATTCATAAAATATTTGCAGTAATTATGTTA
TTTATTGGAATTGAAATTTTACTCTCAGCTTATGGGATTCCTGGTTTGCTACCTTTTATTTAAATCTCATATTTATTTTA
AATTAAAAAATTAAATAAAAATACTAATCTACATCTAATCCTGTCATTTTAACGCTGATTTCCCATATCCGTTTAGCTTA
TGGTATTTTGGGATTAATACCTTTTATATAATTTAGCTTGCTTAAAAAATAATAGAAACCTTTTTTAATAAGTGCATCAA
ATAATTATAAATAATCTTTATATCTACTATTGTAAAGTTTACAACAACGATACAAAGCATTAAAAACACAATAAACTAAT
TAAAAGGTTATATTAATGGGAGTAGGTAAAATTTTTGCGATAATTGGTGGGTTATTAGGAGTGCTTAGTGTGGTTTTATT
TTATCTTGCCCCTGATATTCTTAATCTATGGAATCTTGATGCACCGCTGACAGTTAGAGTGTACCTTGGAGGTTTTGGAG
CATGGTCAGGAGAGTGGCTTGCCATTCCATTCCCAATTGAATACACTCAAGATATCATTCTGTTGATTGTGGGTGTGCTA
ATTATAGGTGGTGGAGTAATAACTTTTATAGGTGGTGTAGCAGGAAGTAAACTTGTTGGTATTTTGGGAGGTATAATTTT
ATTAGCTGGTCCTATCCTACTTATTGTTGCCTTAATAGTACAATTGGGTATCTTCGGAGACACCTTAATTCCACTTATGG
GTAATGTGAACCTCCTATTTGGTAGCATTTTCGGAGTGGCGGATTGGGGTCTTGGAATTGGTTCTTATTTAGCAATTGGA
GGGGGATTATTAGGAATAATAGGAGGAGCTACAACTTAACCAAAAAAAAATCTTGATTATGCGGATTTGTTACTATTTAT
TTACTTATAGAGCTGAATATATAATAAATATAAAACACAATAAAATAATTAAAAGGTTATATGTATGGGAGTAGGGAGAT
TTATTGCTATAATTGGTGGTGTATTAGGAGTGCTTAGTATGGTTCTATTTTATTTTTTGCCCGAAATATTTAATCTATGG
AGATTTGTTGACGAAGGGTCGAACGTATTTATATACATCGGAGGTTTTGGATCATGGTATTTAGACGCAGGATTTAATTT
TGGAATAAGATTTAACGAGGATATCTTTTTGTTGATTGTAAGTTTGCTTATTGTAGGTGGTAGTATGCTTACTATTATAG
CTGGTGTAAAAGGAAGTAAAATTTTAGGAATTTTGGGAGGGGTTATCTTATTAGCTGGTCCAGCCCTATTTATACTTGAG
ATAATAACTAAAATAGGGATTATTGGAGAAATATTGGGATTGATCCCAGCTCTGGGTAGTTTTAACCTCTTGTTTGGAAA
TTTCAGCGGTGCCGTATGGGGCTTTTGGATTAGTTCTTTTTTAACAATTGGGGGAGGAATATTAGGGATAGTAGGTGGAG
CTACAAGTTAATTAAATAAAATTCTTTTTGATGTAATCTATATCTCTAACCTTGTCATTTTAGCGCTGATTTCCCATATC
CGTTTGGCATACTCCTCGTTGTATGATTCTTTAGAGGATTGTCGTGGTTCTTTTTTTACAAAATATTTTCCAGTTATTCC
TTCGACTTCTGGAGAAGATGCTAAATAAATTGAGGTTTCTGCACCTTTTTCTGGTTTTTTAAAAAAGAGTCTTCCAAAGC
CTTGACTAAATTTGGATTGATGCCGGCCTAAATTAGTATTAACAACACCAGGATGCACTGTATTAATAGTTACATTTGTT
CTTTCTAATCTTCTGCTTAATTCATAAGACCAAAGCATCAGAGCTAATTTCGAGTCTCCATACATTTTGAATAGTCCAGT
TTTCTTATTTTCGTTCTGAAGATCTTCAAAATCTATTTTTCCCCTTTTATGTAATCCAGAACTTACATTTATGATACGAG
CTGGAGCACTTTTTTTTAATATATCAAGCAGTAAATTCGTTAATAAAAATGGTGCAAGATGATTTACTGCAAAGTTCATT
TCAAAGCCCTCATTGGAAAATATACGCTTTGAAATCATAACTCCTGCGTTATTTATTAAGACATGTAAACTTTGATATTT
CTCTTTGAATTCTGAAACGAATCTGCGTATATCTCTTTGAGATGATAAATCACATAAAAATAATTCAACATTTTTATTAT
TAGTGAGTACCACGATATCTTTTTTCGCTTTTTCTCCGCGCTCTTTATCTCGACAAATCATTATTATCGTTGCTCCTTCC
TTCGCTAAACCTATAGCTGTAGCTTTACCAATACCGGAATTTGCTCCTGTTATCAAGCAAATCTTTCCTTCAATAACCAT
AATTTAAATCATGAATTCAACATTAAATTTATTTTTGTATTAGGTAATCTTTTTTAATTTGAAAATTTTTGTAAATAGTA
ATTTGTTGTAATTTTGATTCGATCCTATAAGGCAAGAAAAAATTTTTAAATTGTTTACAAGGTGATAAAAATGGATTTAA
TAGAATTAAGGCAAGAGGTAAAAAAAATAGTTCTCAATTCGGGAGCAAAACTCTTTGGTGTTGGGTCTAAAGAGCGTCTT
AAAGATGCCCCACCTTCAGGGGATATGGAATATTGTCTACCTGGAGCTCAGAGTTGTATCATATGGGCTTATCCAAACGA
TTTAGAAGCTTTAGAGAATTATTTTTCTAAGAAAGAGAGGATGAGTATTAAGATATCCCAAGATATAGGTTACGCAACTG
GCTGGAAAACAGCTTTAAAAATTGCAGAATTTATTGAAATTAACTCTAAATACAAAGCATTTCCAGTCATTCCAAATGGA
AAATATAGAGGAGGTGTTAAAAGTATTGCAAAGGATGGTGAGGCTTTTCCAGATTTCTCTCTTCGTTATGGGGGTGTCTC
AGCCGGACTTGGTCATATTGGATGGTCGGGGAACTTAGTTACATCAGAATATGGAGGATCTATTTACCTTGATGGAGTTA
TTACAACAGCTCCTTTTACACCAGATCCTATGGCAGAAGTAAACAACTGTAATGAGTGTAAAATTTGCCAAAAGGTATGT
ACTACAGGTTATGTATCAAAAGATGAACCAGAAGACCGAAAACCGGTGATTATTGGGGGTATCAAGCAAGTTTACGGAAA
GAGAGGCTTGTACATGAAATGCGGCTTTGGATGTGCGGGATACACAGGCTTATCAATCGATGAAAAATGGAGTATCTGGT
CACCAAATCATATATGTTTAAAAAGTATACCTGACGAAGATTGGAATAAAGAATTCATTCGGGAGATGTTAAGTAAACTT
GTAAGTAGTAATGAGACCCCGAAAACTATTCTTAGATTCAATCAAACAATAGCCGTTTCATTCGGTAAAGTTGGAAGAAC
TGAGAATGTTGGATTGAGACCAATTGAAGATACTAATCCTCGATGTGGAAATTGTAATTTTATATGTGTTGCAGACCCAA
AGAAGCGCACTGAACTATATAATATGCTTAAAAATTCTGGTAAAGTATTTCTTGATAAGAAAAATCGAGAATTTGTCAAA
AAAATTGATAAAAAAGGAGAACATATAATTTATTATCCCCCAACGTGGGAAGAATATTTAAAAAATAAAGAAGTATGAGG
GTTATGAAGACGTCATTAAAGATTGCAAATGCCATTATGGGTCCTTCCTTACTTACGAGTCAAAACCCTATAAATCATTT
CTCGATTTAGAACAAAACACTTTTTCTGATGGTGAATTAAAAAAGGTTCATAAGGAGTTAATTTCACTTGGGATATCAAT
TGTTATAAACTGCGAATCATGCATTGAATCGCATACTCATGAAGCTTTGAAAAGTTGTGCAAATGAACAACAGATAATTG
AATCAATCGAAGTAGGTTTTGAAATGGGGGGTGGACCTGCTACAGTATCAAGTAGGTTTGCTCTAAAGGTAATTGAATAT
TATAAAGAACATGGAAATTGAATGTTTGCTATTAATCTCTGGAACTATGGCTGGATAAATTGTACCAATTCTACTGCAAC
CCCATCAGGATCCCAGCATGTAGCTATTCTAATTAGACCATTTTCCGGTCTCTCAGGAGCCAGGTCAGCATCTTGAGGCG
GGCTGATGAATTCGACACCCTTAGCCTTCAGTTCATGATACATTTTATCAACATCATCCACTTCTAAAGCCATTCGTGCT
ATACCCACATTGTTCAATTTCTCATAAGGTCTGCCCATAGAAGGTGGTTTAGTCCATTGAAGTAGGTCTATTACCGTATA
ATTTTTATCATGACCAAACCGAATAAGCCAACCTTTCCACTCTGCTATTTCCCCCAATCCAAGGGCTTTTCCGACGCCAC
GGCTCTCAGTCTTCCTATTAATAATCGTATCCTTCTCTACATTCCCTAGTATATGCCCTCCTAGTAGATCACTATAAAAA
TACAATGATTTTTTAATATCTGAACAAACAACATTAAAGTGTACAATCCTTTTTATCATAATCTTTTTTTTTAATATTTT
TTTTTAAAGTTAACTCTAATCATTAGTGAGGGTAGCAAGAACACATAAGAAAAAAAACATTGCAATACTCAATCCAAAAC
TTAGTAAAAAATAGAATTGTTCTTGGGTTTCTGAAGCTATAAAGGAGATATTTATATAGATTATTATGGTTAAAACAAAC
AAAAAATAAACAATAAAAAATTTGTGTTTCATAGGGATGATAACCTTCTGATACATTAAAGAAAATTAATTATTTTTCTC
CGTAAAAATATAGATTAATAATTCCCATGATGTCTTACTCCTAAAAAAATTTACTCAACCAGTTAAAAAGATTATAACAA
AAAAATAGGTTATTACAGTTTCTTTAGGATTACAGAATATGTATAAGACCCCTGTTCTCAATTTTAATGTAATTTATCAA
TAGATAAATGATACTCAGAATTTATAAGAATTTAATTTAATTTTTATATATACTGTTCACTTTTTCATAATTATAATGAA
AGAAGCAAAAAAAAAATATCCTTTAGCTTTAGTTAATATAACGAATAGATGTAATTTAAAATGTAAACACTGTTTTGTAT
TTCGGAAAGGCAATCCTAATATCTCAACTGAGAAAAATGAAATGGCAACAGATGTAATGATAAGAGAAATTAAAAAATAT
CAGAGAAAGTTTGGAATTTTCAGAATGCTTTGGATGGGAGGAGAACCACTTCTACGAAAAGATGTTTTAAAGCAAGGCAT
TAAATTATTCTCTCAAAATGTCGTTGCTACCAATGGAACATTACCTTTAATAAATTTGGGCCCAAAAATTAAATGGACGA
TTTCTATAGACGGTCCTGAAAATATTAACGACGAAATCAGGGGAAAAAAGAGCTTTCAAAGAGTTTTGGGTAATTTAAAT
AATTTGCCTGAGGATTTCTCTGGAGATCTCCAATGTAACTGTGTTGTCTCAAAAATGAATGAGAGTTGTTTTGAAGAACT
TATTAATGTTTTACGTAAGGAAACTCCAATTAGAGGAATAACTTTTACATTTTATGTACCAAAAACCAATGATAAATCTG
AATTTGCTTGGAAATCCTTAGAAGAGAGAGATTCTGCAGTGAAGAGAATAATAAAGCTAAAGAAAAAATACCCAAAATTC
ATTCTCAATAATAAAATGGCACTTAACCTTTTATATTCTCAGCACGCACCTCAAATAACAGCTGATTGCCCGATAAAGAA
AATTATGCTCCCTCTCTATTTAGGGGATACCGGGTTCGAAACTCCATTCTGTTGTTATGGGAATGATGTTGATTGCGACT
TATGTGGATCTTGGGGAGTATTTCATCTTGCACTTGTTACGAAGTTAAACCCAGGTTTTCCTTCAAAGATGACAGAAAAT
ATTTTTAAAAAAGTCTCACCTTCTGACATAATATTATAGTTTTAAGTGGAATTCCATAGGACTCTCTCCTCTAGTGGTTA
CTTCAACTTTGCGTTCTTGATATACTCCTTAAACTCATCATTCTGCATTGTTTGACAACAACCTTTATACGAGAATTCAA
GATTAATATCATAGTTCGAAGGAGGTACACCCAATATCTCTCTTTTAGTGAACTCTTTTAGAATCATAGCTTTATAATCC
TCATTTTGTTCTAGTTCTATCATCGACTGCGCAACTTCTTGATATGTAGCATTGGCGTGTTTATTCATATATAGTGCATT
AATTATAAGCAAGGCCACATGATAACCAATCCGAAAAAGAGTCTCAGCAGGATCATATCTATCTAAATCTAAGTGGTTAT
CAAACATATAAGCGAGGATATCATATACTGCCCCCGTGAATACCTGTGAGATTTCATGGACTTCAGTGGATACATCACTC
ATTTTAAGGTCATTGTCAGCATTACGTAGCCCTGTGGGTTTTCCAAAGATTGCCTCACCAAATTCTTCACCTATCACTGG
GAAAAAAGTTTTATTATGAAGATCGGCTTTAGATTCAGCAATTATTTCATCGCACATATCTAATTGAGAAAGTAACACAA
ATATCGAGGTAAGATCCCCAAATGCTTCATGTAATCCACCTGTTTCAGGATGCCAGCTAATCAAAAATTCAGGACATAAA
GCATCTAAGAAAGCATGACCTGTTTCATGGGCAACAATATCGAAGGAACGGCAGGTATAAACTAAAGGTTTTGTTTCATC
ATCGTTAGGGTTAAAGTAAAAGAATTTCAAAGCCTGCTCATCTCTACTATAATATGCATTAGCACCATATGCGGCATAGG
GGTATACCTTAATTGGGACTTTTCCCCACACCCATTGAAAACCACTATAGTTTTCATTCTGTTTTAATATTGCGCGATTA
TACATTGTTAAGACTTGACGAATTACACTAAATGTATGTACTGCGTCAAATTTCTCGGGATTTTTTACGTTATCATATAA
GAAATCATTATTTTTATCTGACTCAGCAATCTTTAAGCCTATTATGTTGATGTCATCATCCTTTGGTCCATCCAGGATGG
ATGTGTGAATATAGGATAAAGCTGGTATTGAAACTGTCGGATCTTGCTCCCATACTCTTACTTTTGAACCTTTAGTACTT
GTTTTCTTTTTGGGTGTTTTAGGTGTTTTGGTAGGATCCCCTCCTCCATTTCCATCAGCTTTTGCTTTTGAAATCCAATC
TTTCACTTGTTTAAGAGTTGGGACTTTTGAAAGCAAATCAGGCTGTTCCTCATTGAACTTGACTATTCGATCCAATAAAC
TTTTTGGACTTCTACGAGCAAGTTGTTTAACAGAATTTACTCCAGATAAGTTTAAAACATTTGCATATTCTGGGGTAACA
TTTTCAATTCGCATTAAATCGGCATGTTCTTGCCATGTATC
>LokiG_000000000053
ATAATGTTGTAAGAGTATTACCCATAATGGTTGAAATTGCAAAAGAATTTAAAAATTTGAGTGAGATTGAATTAAAAAAT
ATCCTTAGCAAATTCGATAATAAAACAAATATCCAAAATACACTTGATTTAATAGTTAATTACATCAAAAAACAAAAAGA
AGTAGCATTTAAAATTCTCGAATAATAAATTGTTTGTTTTAACGATTGATAAAAACTTAAATGTTTCAAATAATATATCA
CATATAGTAACAACATAACTCCTCTATTGCAAAAAACCATTTGAGCACAGATAACGATGGGTACCGATAAAGATACAAAG
GTTAATGTTTTTACCAACAACAATGGTTTAGAAATTCTAATAAGACGATGCAATTTAGATGATTTAGATGGGGTAATCGA
GGTGAATGAAAAGGAACTTCCAGAAGATTACCCTTATTTCTTTTATAAAAGCATTCTTGATAATTTCTCAGAATCTTTTT
TAATTGCTCAGAATAGTTCCGGGAAAACAGTTGGTTATATTATGTGGAGAGTTGAAAAAACTCCTTCTCTAGATAGTTTA
CGATACACTAGTAAAGGTCATTTAGTATCTATTGCGGTCTCCAAAGATTACAGGAAGAAAGGAATCGCGAAATCTTTGAT
GTCAAATAGCATGGTTGCAGTAAAAAGGTATAAAATACATGAATATGTATTAGAAGTCCGAGTGTCTAACAATAATGCTG
TTAAATTATATGAACAGTTTAATTTTCAAATTGGAAATATTAAAAAAAATTATTATCGAGACGGAGAAAATGCATATTTC
ATGACCTTAAAAACATGAAATAATGTTAATCGAATGATCTTTCTAAGCCTTTGATTAGATAAGTTAGAAGCGTATTAATC
GGCACTTTCATACCAAAATCTTGAGCATATTTTAAAACTCTTCCATTAATAAAATCAATCTCAGTTTGTTTTCCGTTTAA
AATATCCTGCAGCATTGAATTTTTATTCAGTGACGTTTTTTTCGCAATATTTAAGGTATATGCAACGTAATCTTTATTAG
AGATCTTAATATTCATTATTTTCGCAATATCGATTGCCTCATGAATAGCTTCACCCATTAAAGATTTTATTTCGTCAAAT
TCCAACAAAATTCCGTTTGGCAACCTCGTTAATGCCCCAAATGCATTGATCCCTACATTCACAAATACTTTTTCCCAAGA
TTCCTTTATAACGTCATCAACAATTTCAGTCTCAAAACTCGCTGATTCCAAAATTCTTTTTAAATTCTCTAAATCTTTAT
ACGCACTCTCATAACCGGATTTTTTACCCTCAATATCTTTTAGAAATGGGAATCCTATCTTTGTAATTCCGTCGCCTGTA
TGAAGTATTATACCCGGTTCTTTCAAAAATGCTCCATTTGTAGTAACAGCTCTAATTATTTTTGATTTTAGGTTATATTT
ACTAGCAATATCTTCATTTCCAATTCCATTTTGCAAAATTACTAACCATTTACTGACTTCAATTAGATTTTTATATTGCT
TTATTGCTTTTTCAAGATCGTAAGCTTTAGTTGTGAGAAACATAAAATCAAAACTAAATGATGATTCCCTTTTTATTTTA
TCTTCTATAATTTCACCGTCAGGGTAAGCTCTAATATTTCTGGTTTCTTTTACTTCTTGATTCTTAATAATTTTAAGACC
ACTCTGATTTATTGTTTCAGCATGCTCTTTTGTACAAAAAAAATAAGTTTCTATTTTAGATTCCTCAGATCGAACGTTTG
CTATATACCCCCCAAATAAACTACCAATAGAACCTGCCCCAATATATCCTATCCTAATAAGATTTCTTTTCATTATCTTT
CTTAAGAATTCATTAAATTTTTACATAAATTTATCTAAATCCATTTGACCCTTTGGAAATTCTCCCGATTTTTTTTTAAT
CTCCAATAGATTTACACGACTAGGTGAATTTCTCGGTTGAACACTCAATTCTTTCATTAACATTAAAGAGTTTTTCACAG
CATATCCAGAAAAATGATTATTAAAATAGATTCCAATTTTCTCTACCTGAGGGATAATTTTTTTTATTGATTGAGCCCAT
CTCCTTATTTCTTCTTCATGAAAATCATAATCAAACCAAATTTTATTTCCGTATCCATGAAATCTAATATATGCAAT
>LokiG_000000000057
GTCGTTTTGTTCTAAAATTGCTGCTAAATATAAAATCCCTAAATTAGGTTCTCGAAAATAATTCTTCTGAGTTTCAAGGT
TTTTAGAAGTGCTAGGATTAATTAACTGAATCATATTAGGTTTAATTTTCGTTTTCTTCTGGTAACTTATCGGGGATTTG
AAACGCAGTTAATAGAGACTCAATAGAACCAGGCTTATTGAATTTTTCTTCAAAAATTAGTGGTATCTGTAATTCTAAAG
GAGTAGAAGTTTCACCTGTATAAACGTATAGTTCGATTCCTTGTATTTTTCTATTTTTAATAATTAATCTTGTGGAATAA
TTTTGATCTTTAAAGAATGTAAAACCATTATTCAACCGACCCATTTTTACAGGTTTTTTAACTGTTTTCACTTCTTTTAG
AAAAGATTCAACGAATTCTTCGTCATTGTATATAATTCCCCCTATTATCATGAATCTTCGAATCATATTCTCTGGGTGAG
AGAACTGATCAATATATTCTATAGCTTGATTTACTTTAACATCCTGACTAGTCACAACCAAAATTCCAGTATCTTGTGTG
GGTATTGGAAAGTCCTTTTTCTCAATTTCTTTTGCCCTTCCAACCCCAATTGGCTTTTCTAAGATTTCTTTGAATTTTTG
GTCATCTTCAGAATACAAATTCAAAGGATAAACTCTGTAAAATAGCTTTAATTGTTGTCGAAACATACCTGCCAATATAC
CACCATAGATTTGATTTTTAAAGGAAGTTAAGGAACCGTAGTAAGTCCAAATTCTTTTAGTGTCGTGATCAACAAGTATA
AATACTCTTTCTATACTATTTTCATTTAAAATATCACTTACAGTGCTTCCTTGAATTACTTCCCTAGTTTCCATAAAAGG
AAATTCCGATAGTGGGATTACTTCAAAGATCTGCATGTATCCATTTCAATTTATTGTGTATATATTTTTATAGGTCTCGC
TAGTTAATATAAATTATATAATATGAAAATGTTCAGAAAATAAATCTAAATCCTAGATTTTCATAAAATATTTATGAAAA
TAAACATTTTTAAAGTTAATCTTGAGTTTTCAAGTTCGATTATGATGTACCGTGTCCTCTGAAAAAATTGTTCACAAATT
AAACATTAGTGGTGGAAAACAAGGCCTTGGAAAGGGACTATCTAAACTTCTAGAGATTGATGAAAAGAAGTTTAGATTCG
ATGGAATGAAAATTGGAGAAATCATCAAAGGTGGACTAATTGGATTTCCAAATTATGAATTTGAAATTACTGGAGGAAGT
GATTCGAGTGGTTTTCCAATGAGAAAAGATGTTCACGGTCCAGTGAAAAAAAGAATTCTAGTTTCTAAAAGAGGTATTGG
ATATAAACCCAAAAGAGCTGGCGAAAAACGGAAAAGAACTGTGAGAGGTAATGAAGTTAGTTTTGACATGACTTTAATTA
ACTTAAAAGTTGTAAAATACGGTGAAGCCGAACTCTTTAAGAAAAAGAGTGAATAACAAAACGCTGAGATGATTAACCAT
GGTGAAAGTTAAGAAATGTAGTTTTTGTGGCTGGGATATACCAATCGGTAGAGGTATGATGTATATTAAAAAAGATGGTA
CAATTTTTAACTTTTGCACAAAAAAATGTAGAAAAGCGTTGATAGTGTATAAGAAAAAAGCGAGAAAAACAAGATGGACC
GCTCACTATGGCAAAGAATGAATAAATCTAATTTTTAACCTTTAAAATAAGGGGAAAACATTTCTCGTAGTAATTTATCT
TATTGTAAACGGGGAAATTTAAGTAGTTCGTCTATCAAGTCAACGTGCGAAACTATCATTCTTTTGCAGCACCATCTTTC
GAGTCCTAGCTCCTTAAAGGCCATTTCTGAGCTTTCTCCTTTCTCAATGTATTCTAAATACGGTTTAAAAGCATGGGCGA
TGAGCTTACCACAACTAAAGCAGCGCACGGGGATGATCATATAGTAAGAAAAGAACCATAGTAAAAAAAATTTTAGGTTT
TCCCAAGATGATAAATTTTATTTAATGCCCTTTATTACTTACTTCATAACAACTCGATGAATTATGAAAATATATCTTTA
AAAAATATATTTGAAGGAGATGATAAAAAATTTCATATATTAAATTCCAAATTCCCGAAAAATTAAAAACTCAACTAAAA
AAAACTTTAGGAACCATTGCTGAAACCCGAGATTCGAAAATTCGAAAGGGTATGAATGAAGTTACTAAGTCAATAGAAAG
AGTACAAGCAAAAATTGTAATTATGGCTGAAGATGTCACTCCCCCTGAAATTCTTTTTCACATTCCACTCATATGTGAAG
AAAAAGGGATTCCGTATGCTTATATGTCAACCAAGAAGGAACTTGGCAATACAGCCAGAATCAATGTATCTGCGAGCGCA
ATATCCATTGAGAAGGTTGGATCTGGAAATGAGAGTGCCTTAAATGATTTGATAAAGAAACTGGAAGAAATAAAAAAATA
AAAAAGCTGGTGCAAATAATTGGTTAAATTGATAGATAAATCTAAGGGCAAACAAGTTCGTGATCTATCTACACCTGCTC
AGGTGATTCAAATAATCGGTCGAACAGGGCTTACAGGAGAAATCACTCAGATCAAGGTAAGAATCTTAGAAGGTCCGGAT
AGAAATCGAATTTTAACACGCAATGTTAAAGGTCCAATTAGAATGGATGATGTTGTGATTCTGAGAGAAGTTGAAAGGGA
AGCGAGGAAGATTAGAGGTCGTAGAAAGTAAAGAAGAAATTTTATTTCAACTATTTTAAATTTACTGCTTTTCTATTTAA
ATTGTTTTTTTTTAATTAAAATTTCAAGTTGGCAAACTAGCCAGCACAATTCTTCGCGCGTGGAAGACGATTTGAGGATT
CCATCAGACTTTTTTGTGATTTCTTTCTCTGAGGGTTTAGTTTTGTTTTTTAAGAGTATAAGTTGTAATTTAGCTAATCG
TTTTGATAAATCCTCATAGGAAATATCATTTTTCGATAGTTTATCAGCGGCTAGGGTTAATTCTGCTTCAAGGTCTTTTT
CTAATCCCGCGCTAATTAATTCTAGTGTTTCATCAACATTAAGCTCTAATTCATTTCTCGTTTCAATCACATCATTATCT
TTCAGTCCTGTTAGTAACAGTTCTTTAATTGCGATAAAAGTTCCAAATTCTTTATTTTGATTTATAAGTTGAAGTTTTGC
TGGAGATTTTTTTTTGTTGTTAAGTTCGTTTGCTCTCTTCATAGCAAAACCTTTCTTTTTCTTAGATGAATTTGAGCCAA
ACCATAAATATATTGTTTTAAAATCATCTATTAAATAGACTTTTGAGCTTTTAAAATCGGCTTTATTTACTTTCCTCAAA
GATCCATTTTCGTATACACTAAATAATATCATAGTGCTTCTTTTTTCTGTAATTACCTTAATATAGTAAAACTAAGTAAG
AGTGGGTTTTAAATATTAACTCTATAAAAGAAAACAAGATAATAGAAGATGGAGATTTAAATTTTTTCTTCAAAAAATCC
CAGTAGTTTCAGATTTTCATATTCATTATGTAGAAATTCCCGAAGAGCTACTCTTATTGCTTCAGATCTGCTAGGAATCA
ATTTCATTTTTATAAGTTTCTTTATATTTTCGTCATAGATTTCCGGTATGTTAATTGTTATATTTCTCATCTTGGGTTTA
GTTTGATTGTTCTTAATGTCAGTCATAGATTTAACACCGAATGATCTAAAATTCAAGTCCCTCTTATTAGCTTATGAATA
AGTGAATGTAGAATACAATTATATCCTGAGCCTTTCGGTTATTCACTCTTTTCCAATAATATATTATAAGTAAGATTAGT
TTATAAATTTATTTGTGCCTATTTAAAGCGTTTAAAGTACTCTATATCAGATGTAAATTATTTTTATTATTTAATAAGTA
AGATGAACAATTTATAACAAGGCTTAAGATATTGATTGAAAAAGTTTTATTCTTATTAAAAAATCACCATTTCTTTAATA
TTTCTTCATATTCTCTTTAAATATACCTTATATTCGATCTTCTGATTTTATATATCTGCCACGCGTTTCAATGGCATTTA
TATTTTTTATAATTTTTTGGCACTCGTTAATATTTTCCTTCTGATATTCTGACACATAACCTTCAAGAAAAGATTTAAAA
CAAAGCTCATAGTCTCTTCCATGAGAGGATATCAGTACTCTCTTAAAAAGATGGAGATCAACACTCTTATCTTCAATCGT
ATCTGAATAAGCATGCAATCCAAAGTCAATTAGGAATATATTCTCTTCTTTTGTGACAATTATATTGCTGGTTGTAATGT
CACCATGAATATGCCCATTCTTATGCAAAATCGCAATGTAAACACCAATTCTATTGAAATAATTAAATTTTTTCTCAGGA
CTTAGATCTCTCAATATACTTTTTAATTTTTGTCCCTCAATATATTTCATAACAATAGTAGAATTTTGGATATCAATTTC
ATAAACTTGTGGCACGTTTAAACCATAATATTTCGTTTTTATTAATGCTTTTCCTTCGTTTAATGTTCTTTCAGACCGAA
TCTTTCTATCTAATTGCTCCTGTCGATAGTTTTTTGGTACTCGACATTTAAAAATAACAATTTTATCGAACCATTGTCCA
TAATAAAGACTAGCCTCAGCTCCTTTATGAATTAAGGTTTCTTTAATGATACTCGATTTCAAAATTATCTTTCAGACCTC
CAAGGAACAGTAATATCATCCATCCTCTGTTTGGGCTTAATTATGGTTTCAGAAATATTATGTCCTCCTTCGCATTTATA
TCGCAAGATTCCCACCCATGCTATCATTGCTCCATTATCTCCGGCATATTTTAATGGGACTACTTCAAATCTCGCATCAT
GTTCATTACTGATATAACGAATCATTTGTTGTAATCTTTTATTAGCAGCCACACCACCAGTTAATAAGACTTCATTTTTC
TCTGTATGAGCCAGTGCTCGTTCAGTTACTTCTGTTAACATCGCAAAAGCCGTTTCTTGTAATGAAAAGGAGATATCACT
TAAATTATATTTATTAGTAAAATCAGGGGATTCCAATAATCGTTTAGCAGCTGTATATAATCCTGAAAATGATAAATCCA
TACCTTTTACTATATATGGTAATTTAAGATATTTCTCAGAGTTTAAAGCTAGTTTTTCTATCTTGGGCCCTCCGGGATGG
TTTAATCCCGCATCTCGAGCAAAAGAATCGATCATATTTCCAACAGCAAGATCTAACGTTTCACCAAAAATTTGGTACCT
ATTTGATTCATAGGCACTAACAATAGTATTACCTCCAGAAACGTATAAAGTTAGAGGATCCTCAATTTTACACTTTAATC
GTCCTATTTCAATATGAGCTATACAATGATTTACTCCAACAAGAGGAGTTTTTATAAGTTGGCTTAACATTCGAGCAACT
AACGCTCCAATTTTTAAAACAGGACCTAAACCAGGACTTTGACTAAAAGCAACCAGATTTATGTCTTTTATTGAAATGTT
TGCTTCAAGAAGAGCATTTTTGAGCGCTACTGTAAAATTGTTTAAGTGGTGTTCTCTAACTAAGGTAGGATGAAGTCCAC
CTTTTTCTGGTATAAAGATGTTGTTAATTAAGCTGTATACCTCCCCTTCAAAATCAACAATTCCAACGCTTAATGTATGA
GCTGTAGACTCAATTCCTAAGCATAATTTATTCATTAATTTTCCGAAATTCTCTTTTAGTAATTCAAAAATTTTTAATTT
GAAAAAAGAATCACATTTAATAAAAAACTCAGGTTTTTTAATAAAAAAAAAGCTGAATTACAATCTACATTGACTTAGTG
CGTTTACGAGGAGATCTTCTAGTTGCTCTTCCTTTAGGGGTACCTTTTCTCTTGAATGCAGTATAACCACATTTCCCACA
ACTCCATCGATCATAATGATTCGCGAGGAAAAAACTTGGACCACATTTAGGGCATGACCGGTGAGTTCTAACTACCTTTC
CTTCTTCTAATTTATAAAATTTTGAAGCGTCCATTTTAATTAGTATTAATTGTATATTTTATATTAATATTCAAAAAGAT
GCATGTAAGGTTCTTTTCTTCTCTTTAATTGGTAAATTTCGGTTCTTCTTTCCTTATCAAAGTTCCGAACAAGAATATGA
AATGGTTCAAAAAATTGCATTTCAGTTGAATCTTCATAAATATATGCAATTCCATTTGTATAAGACTTCCCAAAATAAGT
ATTAAGGTGTTTAATAATAGTTAGTTTTTCATTTGAGCTTTGCAACGCTGCTATCTTTTTTTTAACATCTAGTCGATTGG
GAGTACTAGCCCCAAAATGATCAATTCTAAACCTCAACTCGACTCTATTAATTAAAAGATTTTTTTTCTCTTCTGTTTTC
TCAATTTTAAATGACATTTTGAACCGTCTTTTATTTAAGTATTATTATTTCGTGAGAGTAAGATGATTGTTAAATTATGA
AAATAAAAAGTAAAGATAAAAAATAAAATTTTGCTTTTTAGGAATATTTTTCCTTATATGTAAAGAAAGTGTTATGATAA
TTTATCGATGGCAGTTAATATTCTTCTCACTTTTTCTTGAATTTTTTTATTAACAGTAACGACGACGATTCCTTCGGGAA
TTATAAATTTTGAGTCGGTGATAGGAGGTTGACCATAAAATGCAAAATTCCCTTCTTCTTCGTTAATCGGGATTTCTAAA
ATAAGTGGGAGAATCAGGAGATCCTCTTCTCCTTCAGTTATTTTAACTAACGTCTTTTTATTTGAAATAATAATCTTTCT
GAAGATTTCCCAACAATCTTTATTAATCGTTCCAGCTGGATTTTGGAATTCAATAATTTCTTCAAATTTGCCTTCAAAAT
CCATATCAATTTGGCTTCTTTGAGTTTTTTCATCGATAACACAAATTTTAACGAATGTATTTAAAAATTCATTGGATAAA
AAATCTTGAGCTACAATATCTCCTACAAGATAAAAATTTAAAAGCAATCCAAATTTTAGTTTATCTTTGAAGATCTTTTC
AACCTGAGCAATAGTTTCTTCTCGAGTGCCTGCTATTAAAAAATCCAGTGGTTCAGCGTATGAATGCCGATTACTTTTAG
GAATCCGTAAATTCTTTGCCATAAAATTATTTTAGTTAAGAAATAGTTTTATTAAAATTTTCCTAAGACAATTCAAACTA
GAAATAGAATCTTAAAATCTATATGATTCACCGTACTCTTAAAGCGTATTTTCCGGGAAAATGAATCTTTAGGTATTCCG
CGAACTTAGATTCGTCTGGACGAATAATTATTACCTCTCCGGTATAATCAGTACTCAAAGTGTGGGTTTTACATTTTGGG
CATACTGTTTCGTTCTTAGTTATTAAATGACAATTTTTACAAGCCCTTTCTTTCATTTAATCACCTACTATTATGTACTA
CTTTCCTCTTCACTTTCTTCTTTTCCCTTTGATTGCTTGTTGCTGATTTCTTCCTCAATATCACTTTCAATCCACTCTTC
CTTCCCTAAAAATTTCTGACGCATCGTTAGTCCAAGTTTACCGCTTCTTCCAGTACCTAAAGACACAGCTATTATTTTAG
CTCTTACTTGATCGTTCACTTCTAATATTTTTCCGGTTTCTTTACCAATAAACCGATTTCCTACTTGCTCGTAAGAAATG
TAATCATCACAGATTTGTGATACATGTACTAAGCCATCTAATGGACCCAAACGAATGAATGCACCGAAATCAACGATCTC
TACAACAGTTCCTTCAACAACTTCTGAAATCGTTGGTTTAAATGTAAGTAATGTGAATTCTACCTCGTGAAATGTGTTTG
CGTTTCCAGGAATTATAATTCCTTTACCAACGGTTAGGACATCAACAACAGCTATTATAAATCCAAAGTCACGTGTGATA
GTACCCTCATAATCTTCACTTAAGATTATCCTAGCACTTATGGTTTTTTCTTGGCCAAATAGAAAAGGTGGTATTTCAAT
TTTTCCTTCAATAGTAAAGAGCTTAAACATTTAATCATACCCGTTAAATAAATCAAGTTTAACGAACCCTTGTATTTTTT
AGAATACACTAAAAAATTAATAGTTTGTGGTTTTGCACGAAATTAAAGATTAAAACTATAAAAAACTATATTGTTTTAAT
GAAAATATTTTTTTAGATCCTTGTTAATAATCCTATAAAGTTGAATTGATCTGTGTGTGTCTTCTAAAGCGTTAAAAGAT
CTTAGTAGAAATTAGATCTAAAAAGAGTACTATTCATGATAAGCCCGTTAAAAAAAATCTTAAAATATTTTTGTTAAGAT
AATAGCTTTAATAAAATTACTAACCCTTCTTTTATTACTCTTATTTGTTTGAGTGATTTGTTCAAAAATTGTAAAAAAAA
TGAGGTTAATAAAATTTGTCTGGATATATAGGTAAGAAAATAAGGTTAGAACGAATATTTAATCGAGAAACAAAGAGAAC
AATTATAGTTCCTATGGATCATGGACTAACTGTAGGACCAATTAAAGGAATTGAAAAAAACTTAGGAGATATGGTTAATA
AAATAGCGTTAGGGGGTGCTAATGCTGTTTTAGGGCATGTTGGAATACCCCTATATGCTCATAGAGGATACGGTCCAGAT
ATTGGCTTAATTTTACATCTGTCAGGTTCAACTTCCATTAGTCCAGATTCTAACTTGAAAGTTTTGGTTAATACAGTTTT
AGAGGCTGTAAAGTTTGGAGCAGATGGTGTTTCAATTCATATAAATATTGGAACGAAATCGGATCCTGAAATGCTGGAAA
CCTTAGGCAGTGTTGCAAGAAACTGTCGTGATCTTGGTATGCCACTCCTTGCCATGATGTACCCTAGAGGTGATAATATA
GAGGATGAGTATAACGTTGAAGTAGTTAAGATAGCGGCTCGGGTAGCTGCTGAATTGGGTGCAGATATTGTAAAAACAAA
TTGGACAGGAGATCCTGATTCTTTTAAAGAAGTTGTTGATGGGTGTATGATCCCTGTAATTATTGCGGGAGGTGAAAAAG
CAGGAATAAAAGAAATTCTAGAAATAACTAAACAATCTGTTGATGTAGGTGGCGCGGGTGTAGCTTATGGAAGAAATGTT
TTCCAATCAGATGATCCTACCAAATTTATGAGGGTTTTATATCTAATTGTTCAAAAAAATTACGATGTTTCTGAAGCAAT
AAAGGAAATAGGCTTGTAAGACTTTACTTAAGCATAATTTCTCATTAAATATTGTTGATAATCTTAAGAATTTCTTGTCA
ATGATAATCGGATAGGTCGAAATTCAGCAATCCTCTGTATTCCAGATTTGATAGATGGATCTTCTTTCATTAATTTTAGT
GCTTCTTCTTCAGTTTCTACTTCTAAAATTATAATACCAGTTGGATCTTCAGGAATTAATGTAGGTCCTGCAAGATACAA
TTTTTTCTGTTTTAGTAATTCCTTCAGATAATTAAAATGATTAGACATCATTTTGCTATCTTCTGTCTTGGGATTGGTTA
AAAAATCCTGACGATAGGGTTTAATTATGCAAAAAAAATGTTTTTTTTTAACCATAGATATCAATTATTATTTCTTATTC
TATAATCTAATTATTCTTTTACATATTCTATAATCTTTCACATTTAATTTCTTTATTACATTAAATCCATCCAAATAAGT
CTAATTAATCTTACATTTTATAAATATATTCAAAGATGAAATATATACTAATATATATTTTATTAGTTGAGAAATAGTGA
TTTTATAATTATAAGGATTTTTTGCTTTAAAATCGAAACTTTTAAATATATACTTTTATATATTGTTACTGAAATTAATA
AATAAACCAAAAGGAGTGTGATACCAAAAAATGACTGGAAAAGAATTTTATGAAATCCTTCTTTCAATAGTCGGGATAAC
GGGATTAGCTGCTCTAGGGATTATTTTATTACTATTTGCGGGAATATTCTTTTAGTTTTTTTCTGTGTATTAAAAAAAAA
AGGATATCATTTTTCTACAACTCTTGCAGTTAGTAATAATAGTTTCATCTTCAACTTAATGAATTATTGAAAGAAAATTT
TCTTAAAGCCAAATTTGTTTAAGATTCTTTAAAGGAGAATATATTAAGAAGGAATAGAATTATATCAGTTTGGCTATTTT
TTCACAGGTTCGCCTACAGTCTAAAAATATCAATCCCAATCTTACATCTTTCGTAGTAGAAACAGTTAATACCGCATTGG
GGCCAGCCTGTAAGACTAATAAATAACCCTCCGTTCCTTTAATGTATAATTGGTCAAACTCTCCCTTTTCCATCTCGATA
ACTGCTCTTTCGGCTAATGAGAGAAGCGCTGCAGTCATGGCTGCTATCCTTGTTTCATCAACGCCCTGTGGGAGTGCCGA
GGCAATAGGTAAACCTTCAGCAGAAACTATCGCCGCAGATTTTACTTCTGGAATAGCACTGAGCAATTTTTTAAGGATAT
CATCTAAACTCTCGGAAGTTGGTTCGATAGAAGTCACCTTTTTAGGCAAGTCACCTTTTTTGTTCAAGGATATTTTATAA
TGGTTTTAAGATGTAAAATATTCTTATTATATTTAATATAATTAACTTATTTTAATTTTATTTATTATTTTGTATTACGT
ATCTTCTATTAAATTATATTAATATTTATTTATTAATTTAGGTTAGAAAGTTATGAAAAGTATTGATTTTAAAGAATATA
CTCATGTAAAATTGTGATGTCTTAAAATTTTTTCAATTTTGAAAGTGTGACATTCTTTAATGTATCAATCTATTTGTTAT
GGT
>LokiG_000000000058
CTTTTGATGTTTATTATGTTAGCTTTTTTTGCTGTTGTATGGATTTCTGCTATAGTGTATTCAAGAAGAATTAAAAAGAG
AATTGAAGAACCGATCGAAGAACCCAAAAAGAAACCTAAAAGAGGAAAGTATGTCTCTGTTTCTGAGCTGAAGAAAGAGA
CTCCAGGTAAATCAGTTTCTGATCTGAAAAAGGAAGATAAACCAAAAAAGACTGCTGATTTAGATTCTTTATTAGAACAA
AAGGGACTAGTTGATAAAGAGAAAAAACCAAAGAAATAAATTTCTTTCTTTTTAATTTGATTAAGAATGAATAGAATAAG
TGAAAACTTATAAATTAGATATTGAAATTAAATTTCTTTTTAAAAGTGCCAGAGAACTTCGTCCATCTGATCCAGCCAAG
GCAATTAAAACATTTTCTTTCGTACCAATTAAAACTGCGAACCCACTTTCCAATTCAATTGTGGTTGTTTTTAATCCACC
TTTACCAATATCTTCACCAAGGGTATTTGAGTCTTTAATAATAGTGGCACATGCTTTCGCTATTTTTCCATGATCCATAT
CAGTTAATGTTTGACCAATTATAACCTTCCCCTCTGAGTCGGCAGCAATTAAACCTTCACATTCCGGTACTATATCCATT
AATTCCGCAAGTTTCTGTTCAAGTATTTTTTTTTCGACCATTAGACCTTTCCTTTAACGATAATTTCACTAGATTTATAT
CTGAAATTGATTAAGAAATTATCTTAATTAAATATATTAGTTAAAATATATCGTTTAAGGAATTTAAATTTATCAAATAA
AAATATTAGATTTGCCTAAATACTATTTAATCTTCGAACTTAGCGTAATGGGCTTTACTCAACGCGTCCTTGAACTTATT
GGAGTAGAAGTTATTGAAACGATTAAAGTAAAAAGTTTAGCGAAGGAAACATATTAGAAGTATATAGTAGACTTTAAATC
GTTAAAAAAATAAATAAATTAACTTCAACTATTCTCTAATTCCATTTGTTTTTATCAGCATTCAATATTCTACTTTGCTT
GCTTTTTAGTTAGTTCAAGTAATTTGCTATGCAAAGAAAAGTTTTAGATACTAATTGATGATAAATTCTTTGTTGGTCAT
CAAAAATTACCAAATTATTTCGAATTCAACACCCTAACATCTAATATTCACTCAAAACCATGGAGAGAAATTAGAAATAT
TAATTATAGTTTTTATCGTTATCCTAAATTAAAACGATAAAATATAATAGTCGGATTTACTTCTATTTAGTAAGTAAAAC
CCAATATTTAAAATCAACAAAAATTCGGATATAAAATGACTTATTCACATTCGACAAATCATAGTTTTAACCCAAAAATT
GATTTTTGGCGACCAATAGAAAACTTATTCACTTCTTTTCCATATTGGGAACAGTGGAATAAATACCACAGCAAAAATGA
CTTTATCAATTTTTATGAAACTAAAACAAAAGAGTCTTTTGATGTTTATGATGACGAAGTGGATATATATGGAAAAAAAA
TAGTAGAGTTATACATACCCCAAGGAGCACATAATATACTATTAGATGCTATTCCAAAAGAGCAAAGAAAAAAAGTCACC
ATAGGAACTAGAATAAACCATACAGGAAAAATTATAAAGTTTTTATCAAAACACATTTCTAATCCTGATACACTGCATAA
ATTCCAGCAATTTTTTGAAAACGCCTATAAATTTCTTGCAAATATACAAAACTTTGATATCAATAACTCAATCATAAGAA
GCCACGGATTAACTGAGGAAAATGACGCTAATTATGAAAAAAAGAAAGAACAATTCAAAAAAAAATATATTAATAATGAA
AAAGGAATTATAAAGCCAGATGATTTTAAGGAATATTTCAATTCAGCATGTAGAAAACACAGAGTTCCTTTTATTATGTA
TATTCAAAAAGGTGAGTGTTATGTTATTCATACTACAGATATTTTTGTTGAAAAAACGATATTAGATACACCTGTATTTT
TAAAAAATAATAACTTAGAAGATGCTAATGCTTATTTTGTTAAAGCAGTTAATTTGAGAGACAAGGGTGATTTTAAGGAA
AGCCTAAATAATCTTCGTCAGGCAATGGAGGATATTAGGGATGAGATCTATAAAAGATACAAGCTTGGAAATCCGTCTAT
AAGTCTTCACAATGATTTAATTAATCTAATAGAGGTTCATAGAGACAAGGTCTTTGATTTCTCAAAAATTCCCCAGTCAG
ACTCAAAAAAATTAGAAAAGATTTTAGCAAATTTAAAAAAAAGTGTATCTTTGTTGGTGAAAATGACCAATATTGGATCT
CACAAATCTTCAGTTCCAAATCTAATTGAAGGGAACACGACTTTATTCGCATTGGGTTTAGCTTCATCCATCATACCTTA
TTTATTCTATCTATTGAAATAAATCATAAATAGAAAGAACTTATTATTAATTTAACAAACAAACATGGGCTCTTAGGTTT
AAGTGATAATGACTTAAAATATCTCTCAATATTAGCAATCCCTTAGTTTTATTATAGTTTCTAGAATTAGTCTTAATTTA
GAACCAATTACAAATATTGAAAAACAACTTTATCCATTTCCTTAAAATACTTTACTATTTTGAAAAAACTTTAGAATGGG
ACTTTTTCCACTCTTTTCTTTTATATAAAAAAGAACAAATAGACCAAAGTGATAATTATATTTTTCGTCAGAAGTCATTT
TCTGCAATCTTACCAAATCATCTTTAACTTCTTGATCTGGTAGAAAATAAGGAGGGGATTTTTTAACTTCAATTACCATT
AAATTATCATTTGATAATCTATGATGAATAACAATATCGGGAATAATTCTTACGTTTGTTCCGTCCTTTTTTAATCTCTT
TACTTCAGTCATATCTCTGATATATTCGCAATCTACATCCCATTCAGGAAATTCTAAAGCAAGATATGCTGAAAACTTAG
ATGAAATCGTTAATTCGTTTGAATCGATCATAAGTAATTCATTTTCATTGGTTAAAAATTGATTTAAAACAGTTTCAATT
TTCTCTTGAATTTCATCAAAACTATACCACATTTTATCACGATTTTTTTTATTTTTCTTCTCAAATTGCTTTAAAATAAA
ATAATTTATATTCTATCTCTTTCTGAACTCGATGTTATTTTTTTAAACCAAAGCTTTTCCTTTCTCTTATAGAAAAACCT
CATGGTCTTTACAATAGTCAACGGCATTGATATATTTATTTAAAATCTTTTCGGATACATCTTCTGAGCGTAAATTTTCT
AAAAATTCATTTAATACTTTTTTCACGTTTCCACCCCACTCAAGAGAATAGTCGGTTTCTTTTCCATTATCAAGAAGTTT
TAATTTTTCTTTATTATATGGTACGGGATATTTTTTTACTGTAGGATCACATTTCTGCTCAATAAAAGGTAAACAGGAAG
AATGAAAAGCGATTCCTACCCAATCCTGTGCTTCTCCCACTAAATAAGAATCTACTATTGGTTGTCCAATAATCTCGTGA
TTTTGGCCTTCCTCATCAATTTGAATTATAGTCTTCCCAAATGCTATTGCACCACGAAGAGGGATTTTTTTTAATAATGC
TCGTTCTAAAAGCATAGAGATTCCATGATTGAATTCTCGGAAAAGATTACAATTACCTTTTATCTCTTTTTCTTTTCCAT
TACTTTCCTCATAATCTTTCCACACCAATATTGTATCACTAAAAATAAAATAATTTAATCTAACTGAAGGATTACGATAA
GTTCTTCCATTAACTGTCATAGTATGATCTCTATTTGTTCCTTCTCTTGCTGATCTAAATAAATCTCGCATTAATTGGTG
AATAGCTTCAATACCCTTTTGTTTCAATAAATTTTTGAAACCTAAAATATCTAGCATAGCGATAAACCTGAATTTCATCA
TAAGTATAATAGTAATTTGAAAATATTTAAAATATGTATCATTATTTCAATTTAAACATCCGGCCAAAACACATCAATGT
TGAAAAAAAACGGGGAAGAACCGGAAAAAAAGAATTAGATGAAAATTTCATCACCATGATATCCGATTCAATAGATATGT
TACTGTATGTAATACGCTAATGTTTTCAGATAACAGAACTGAATTAATACGAAGAATTGAAATTCTCAGAGAAATTATTT
ATTCTTTAATCGTTAATAAAACCTAATTTATGCTTTAGCTATGGATTTTGAAAAGAATATTAACAATATTAAAAGAAAGA
CCGTCTTTATGATAAAAAAGGAAGATTGGATAAATTTAACTTCAATATTTGAAAAAGAACCTAATCAGATTTTTCATTTT
TCCGAATTAATAGAACAGCAAATAAAAAAGATCTTACTTAGACAAGAGGAAATATTTGAACCAGTTCCTAAAAATCCTTC
TTATTATAAATTTAAAACTGGAATAAGATTCGTTCTTAAATTAATTCGAGCTAAAAGTAGTGAATTCACCCCAGAATTTA
GAGAATTTTTCTGTGAGAATCTTTTTTCAGAGCTTAAAGAAGAAATAGGATATTATTCTACATTAGATTTATTTTTTGAT
GCATTTCATTTTGAAATCATACATAAATTTTTAGAAAAAACTATCGATTTTCCTCATATTCTTAAGAAATTAATTAAGAA
TAATTCTGAAAAAATAAAAGATTTTTATCCTTCGATCTATAATAAAGAAGAATATCAACTAGGGTATTTATTCGTTAAAA
AACAACCTCATCTCTTAAACCTATATGAACCCGAAAGTATTGAATTAATAGAGAATATAATAATCGGTGAAAGACCTTAT
AGGGAATTATTTCAATTATTGAATGAATATAATCGAGATCTCATACCGATCTTAAAAACGAGGAGGAAAACCCTAAAAAA
AACTTTTCTTCAAAAATTATTGAATTCTCAAAAAGATTCTAATTATTTTAGCCAATTTTCTAAATCAATTAGAATATTTG
ATTTTACATTAGAATTATTTACTGATGAAGAGCTTTCAGCAATTATTCAAAAAATCATAGAGCTCGGATTTACATATAGT
TATGATGATAATAATACTAATTGTGTACACCTTATCCTTTTAGAAATCGCTTGGCATAATAAGGTAGATTTATTTCAAGA
TTATTTAAAGGAATTAGCAAATTTAAATCAACTTCAAGTATTAGGATCATATTTCCTTCAACGTCCTGAAAGAATTAAAG
AATCAACAGACTTCATAATAGAAAATTTAGGTTTTTTCGCAATCGATCTTCTTGAAAGGCGTTACTCCTCATTTGATATA
TCAGATCCCATTGAAACTTTTAAAAAAATACTTGAGAAAAATAAGAACTATTATAATAAAGTAATTCAGGTTTTTTTTAA
GAACAATAGTGACTTGGTTTTAAATATTAAAAAAATATTATTATCAAAATTGAAAGATATTATTTCAAAAAGAGAAATTG
AAGATGACTCCTCTTATTATTACATTTCTGGGCTTTTAGATTATATATATTATTATTATCCGGAACATAAACTTGATATT
GACATAAATCTGATTAATGAGCTTTTTGACTTAATCTTTAACAATTCTTGCTTTGCAAAACATCTAAATTATGTACACTT
CTTAAGAAATAATATTAACCTATTACGGAAACCTATTCAAACAAAATTCTTATCCCAATTAATGAAAAATAAATGTATTC
CTTGCATTGAATATTATCTTAAAAACAATCTAGATGTTTTTTCTCAAAATATTGATGTTATTCTTTCATATCAACCACTC
GATAAAACAGATTCTGATAATTATATCCGTCCTTTGGAATATATTATAAGAAAGAATTATAGAGAAGATAATGAGAATGT
AGAAAAAATTTTAAACCGTATAAAGGATCTTAAGCCTTCAAAGAGAAAAGCTGAATTATTTTTAATTGTTAACCAAATCG
AGAAATCATTGAATGTATATGAGAAGTTAATTAAAAATTCATTAATTATATCCAATACTATTTTGAAATCTCTTGATTTC
TATTTAGTACAAATAGAATCTTCAATTGAAGTAGGTATTTTATTTAATGCACTAGAAATTCAAGATTTCATAGAAAAGAT
TGAAAATATCTTTAATAATTTTAATTCTTCATCAATAAGACAACGAGAATTTAAAATAAAGAAAAAATGTTTAGAAGCAC
GCTTAGATTTATATAATGGATTTCAATCTCTTCAAAAATTCGAATATAACATAGCTCAAGAAATGTTTAGTAAAGCACAT
TTAGAATATAAAGAATTATGTAAAATTGTTGACAAGAATGATTATAATATTGATCTTTTTAAAATCAATTCTAGTATTGC
TTATTTCTTTAAAGATAATATCATATTTATAAGCAAATTCTTAGAAAAAGATGATGTGAATAATGCAAATAAATTTATTA
ACACAAATCTTAATAATATTACTTATTCTAAAGTAAAATCTAATTTTCAATTAGATAGACATATCAATTCATTAAGAACA
TTAGGGTTTAATAAGAAATCCGGAATAATTTCTCAATTTAAGAGTGAAAGTCCAATTAATTTCTGTAGTTCTCCTCCAAA
GGTAACTAACAAAAGAATTTTGGATGATGAGAGGAACATCATTATAGAGTGGGATAAAAATGACAATTTAGTTAAATTAG
GTACTATTTTAGTTACTAAAAAATTAAAAGAGTACTTTTTAGAAGTAAGATTTGAAAACAAAGAAAAATCATTTGAATTT
TCTCCAGAAATCAAAGCTTCTAGGTTTTTAGAAAGGGTGAGCATAAGTAAACTAAAAATTAAAGCAGGAATAAGTTCTTA
TAAGATATCTTTAATATCAGATAAATATTATGAAGAAGATAATATTGTGGTTATTCTCACTGAAGAAAATATTTGTAAAT
CTCAAATATTTTGTCAGGTTCTTATTAGTATAAGGAATCAAGAAGAAAAAAGAATTGAAATTGATCAAATAAGTCCTAGG
ACCTTTGATGAATTTATTACTTATCATCATTCAACTATTAAAAAATTAGCAGGAAAATTTAGTCCATTCAATCATATAGA
GGGTAAGAAAATAAATAAAGAAAATATTATTAGATGGCTCAAACAATTTAGAAAACTGGATTGGGCAAAATTAGCTTTAA
ATATTTTAGATAATGTAAGATTTTATGATCGTCATCGTTTAATGACGTGTTTCAAATTCCTTCATGATGAATATCTTTCA
AATAAAGATTTTATAATATCAAACCTTGGAAATACAAGAGATAGTACAGTTATTATGAATAATATTGTTTCTGGAGATCT
CCTAATGGATAACAAACCTCCCAAACCTTTGAATGAAATATTAAATCAGGAAAATCCAGAACAAATAAGTATAGTCTTTT
TTGATGATATTATTCAAAGTGGTAAACAAGCTAGAACAATATTTCAAGAATGGTTTGGAATAACGCCTGATCTTAATGAA
AATCACGTAGCGGAATTAAATCCTAGTCAAAAGGAAAGATTTACGAAATTCCATATATATTTATTCTTTGCTTATGGATT
TGAAAGAGGAATTGAAAATTTAAACAATCTTTTAGAGGAATTGGGATTTTCAAATCCCTTGATTATTTCATTTTATAATG
ATAACAATCACCCTTACGAAAAATGCTTCCATCCTACTTCGGGAATCTTTCATGATCGTGAAGATCGCTTATTGGCTGAA
GAAATGTGTAAGGATATAGGATCTCAACTATTTTCAGATAAAATTAATTGGTCTGAAGAAAAAAAACAAATTTATTCCTT
AGGATATGGTAATGAACAGAGGTTATTTGTTTCATTTTGGAATGTTCCAACCACAACTTTACCAATTTTATGGAAAAGAG
GAATTTATAAAAATAAAAGTTGGGAACCTCTCTTCTTACGACGAGCAAAAAAGTAAAATTCAAAATAACAATCTAAAGGT
TTGTTTAATTTTGATTATTAATGAGAAAGTCTTAAAAATCTCGAAAACGTTAAAAATATTTTCTATTCTTCCGAATTGTA
AAATAGAAGTAGTAAAAAGAAGATGAACTTACTTTAGGATAATTAGAATTAAGTTTTCTTGCAAAGCAATCATGGTTTCG
GCAGACTCTCCACCTTTCTGAGTTTCCAAGCGAATAAAGCTCAATTCACCTTCTTTTAGCGCTTCTACTACTTGCTTTCC
TTTCCCAATTAGTGATGTAACATATGCCGCAATTTCTTCACTAACTTGTATTTCTAAATTTGAGTCAATTGGTAACCCAC
TGGAATCACAGATAATGACCCCACGTATCCCCTCACGTTGCTCGAAACGCCTTATGATATTTTTTACTTCTTGACGGTTA
ATCAATCTCAATTACACCTTAAGCAATGAAATTATTCTAATTCTAAATTTTTAATATTATAATAGATTAAAGGTTTTTAA
AAATTTAGATTAAAGTAGGGGTTATCAGAATAAATTTGCTATAAAATAAAAATCTTTTTTCTTAGTCATGTAGCTGTGAA
TAAAGCACGAATCTTTGAGGTTCTAACGCATATCCAACAGAACTTAACTTACCAAGTTCTTTAAGAACCACCCTTAGAGG
ATTATTTTCTTGCCCCGAGAGGTATAGCCATTCCAACTTGTCAAGGGTTCCAAGACCGCTAATCTTGCTTATTTTATTAT
AACGGAAATCTATATGTTCTAATTCGACGCAATTCTCAAGCCCCGCAATTTCAGTTAATTGATTTTCATCGAGATACAAC
TCTGTTAGTTCTTTAAGTGTGTCTAATCCTGATATTTTCGAAATCTGATTATTTGAGAGAAAAAGGATGCGTAACTGAGA
GCATTTTTCTAGTCCTGAAATTTCTCTTATTTTATTATCACGGAGATCTAATTTCTCTAAATTGGTTAAATTATCTATGC
CTTCAACAATTGAAATTAGATTCCACTGAAAATAAGCAACCTTCAGACAATTTAGGTGTTCTAAACCTTTTATTCCCGAT
ATTTTATTAGAATTTAGATTTAACTCTTGTAAATTCTCCAATTTCTCTAATTCTTTAATTTCTTCCAATTTATTGAATCC
TAAATCAAGCACCCTAAGGTTTGTAAGATTCTCTAGTCCGTTAATTTCAGAGATCTTGTTACTTGAAAGATCCAATTTTT
CCAAACCATCAAGAAAGTTTAAACCTTTAATATCAGAAATGGCAGAAATATTATTCGTGTCTAAATGTAATTCTCTTAAA
TTCTTAAACGAGATTAACGCACTAACATCAGAAATCTCATTATCATCAAGTGCTAATCCAGTTAATTTATTCTTAAGAGG
TTCTAATTCTTTCACTTCAGAAATATCTTTAATCCCAAACCGGGATAAATTCAGTCGACCGTTACTAAGCTGAATGGTTT
TATCTTTGAAAGAAATACTTTCTTCAATTTTTTGCATAGGCAATTTATTCACTCTTTTAGTTTGACGTACTGATATAATT
ATATATATAAAAATGTTAGATATAAATTTATCCCGAGAGCCAAATTACTGTAATTTAGACTAATCTAATTCTGGTATGAC
TTCGATAAAGTATGTTGAAATAATCTACATCTGCTTGAGTCGCAATAACTCTAGAAATATCAATTACTTTTCCTTGGAGA
TTACTTTTATAGATTTGGAATATACTAGGGTATTTATCTTCTAGGAATTTTTGATAATCATTTCCAGCTGTATTTCCTGG
AAGATATTTATTTCTTAGATCGTTTATAGTGTATAGTGAATCTTTATAATTATCGATACCCGCCATCTCTACAGTGAAAT
CTGAGACCCAGCCCTTATATACGCTTTCCCATTCCGGTCCGAAATTTGCTCGTAAAACCCGTTTGATATCGGCATCCGTT
ATATCTCTAATATTCCCGACACTATCTTTCAAAGAAAGTAATTCTTCTAAGCTTTTTATAAGAGTTTCTACATACACTTC
AGCACCTCGTCTACCAAAAGTTTTATAAAGAACTTCATATTTCCTGTGGAATCGTTTTGATGTCTCAATTAGGTCTTGGT
TGTGTGTTGACATTTGTCTGAACTTAAACGCTTTGAAGTGGTGGGGATCGAAAAGAGAAGTATCTGGGTTAATTCGAAAT
GTTAGTGGATCTACACCTAACCGCTTAGCAAATTGAAACACTCTAATATATGCTTTAGAAGCGGCATTTTTCCAATTTTT
TCTATCATACTCATTCATGATTAGTTCTTGATCGTTGTCAATAGCATATATTAACTTCAACTTATTTATTGTAGGTGAGG
TGAAATCCAGATTAGTTTCCTTAACCAACTTATATATACTTCTTAACGCTCCTTGATACGCCATGAGTTTTTGAATTTCC
CTTGCCCCAGTTGGTGGTTCTTTCATAGCACCTCTTTCACCAAATTCCGCTTCGTGCCATTTAGCGATTGTTACATACAT
TTTTTCAAGGTCTTCTTTTAAATTATCTCGCCCGAATTGAGTCGTAGGAAGCCCGCGGAATGTAGTTTGAAATCTACCAT
TACTTAAACCAAAATCGCTTTCTACTGTAGTATAGCTCATTGTTTGACCTTTTTCATACATGGCGGCGAGCTTAACTCTA
GAGGCAACATCGTATAAAAGAGATGATCTTTTTCCATTTTTAATTTTTATTAAGCTATCGTCTAAATATTGGTGTTCTAA
AACCCAACTATCTAAGGCGTCTATAACTGACTGCTGAATCAGTGTGAACTCTAATTTAGTAATATCTTTTCCTGTTATTT
GTTTAAATGTGTTGTAATCCCAATTGTATGTTATAAACTTCCAGTTGTCCAACAACCCTATATCGGGTCTTACGTTCATA
TGTTCAAGGTCGAAATGCTTATATATACTTCGTGGGGTTTTATAGAACAATTTACTCAATTTTCTTAAACTTAGATCAAA
AAAGTTTCCTGCCTTTACAATATCTAACATAAACTCCCTTCTTATTGAGCGGGTAAAACCTCTCTGATTCTTAATAGAAT
CAGGGAAAAAGCTTTCGTCCATACTCCAGAAATTGGCGACTTCAATCAAATAGGGTTTTACTATCCCAAAAATGCTTTCC
TTCAACTCTTCAGTTACCGCATTCATCGTTGTAGTAGAATCGATATCAAGTTTAATTTCGCCATCACCTTCGAAATTAAA
TGAAACCTTTAAATAATCTTGTTCTAAATTAACGACTTTATTATCAAAATCAATTGTAATTTGTAAATCACCTTGAAGCT
TTACAAATCCTTGTTTTTGTAGAATAAATTCTACTGGTCTAATAAGAATATGTTCAAGTGTGTTTTCTAATGAGTGTGGA
GTTCTTTTCGGCAATTTTGTTTTATAATAATTACTTGGCTCTTGGTAATCTATAACTTCAGATAGCTGTTTAACAGCATC
ACTAGTTATTAGTTTCTTTTCTTTTAAATAAATAGCTAGCTTTTTAAGGACCAGTCTTGTACTCTGACTGTATGGTTTTA
CTGATGAGATACCAAAATCATCATACATTTGCGAAAAGAGAAGGTCTAGTGATTTTAGAGCACTTATGTGTTGACCACCA
ACAGAGCTGAAAGAAGTTATACTTATTTGGCTTCCACTTGTGCTTTGTGGATTTATAGTATGACTCCTTGACCTGAAATG
GTCATCAATAAGTTCTTTCATTTTAATATACCATCGATCTAATGTTTGGGATGTTGGGGCAAAGGTTTTACCCAATACAC
GAGACATGGAATAATCAACGTCATAAATTCCAGCAACACTACTATCTAATGAAGATACAGGTAGTTTATACCTAGTTAAT
CCTTGTAGAGTGGCATCAGTCGAGATAAGACCCACACCCTCTAACAGTCTGCCTATGTTAACAACAAATTCTTCCCATTC
AGGTAGAAAGGGGCTTGGAATATCTCCATCGGGGTCCCAATTTATTCTAGTGAACTTAGCTTTTCCCTTAGTCGGGATAT
AATCAGCTAAAACAATTATCTTTGAATTGCTCCCAAAATCGTGATCTTCAAGCCACTCTGCTATAATTGTAGTGGAATCA
ACAGGTATTTTGATCATATTAATACCATCAAGAGCATACATTTCAAGATTTTTATCTATATCAAATTGATCTTTTAACTC
GTTAACTTTATCAAGAGTGGTTAATGATGATTTAAAATAATCCTGTTTCAAGATATTATTTTTAGTCTTAGCATTTGTAC
CAATGGGCATCCCAAGCAAAATAAAATTTGGGTCATAAAACTCAACCCCGAACATATTTACAAATCTAAGTGCGGTATTA
CCAGGTTTGTTTAGTGCATCTTTTATCAAATCGATAATGGCTTTTTCTGCTGCCTGAACACTAATTTCTCTATAATTGGT
TCTTACCTTTTGGAAGGCTTCTTCCATTTCTTTAAACCTCTCTTCTTGTCCGAGTTTATCAATCCAACTGGTAAAATACT
GTTCAAAGGCAATAGTATTAAATTTTTGAGCAAGACTCTCCCGTGCCTGAATATCATTAATATTACTATGGGAATTTATG
GAATTGAGTACATCCACTAAGGGTGGAGCCAAATTCTCAGATCTTTCTTTAAATTTGTTGTTAACATCTTCTTTTTTAGA
ATCTAAGTCTGAGGGCTTTTTTAGCAACTCATTTAGATCTTTCCAATAAAATCGGGAGTTTTCACCAGTAAGTTTTCCTG
TATTTCCTTTTTTAAATGCATTAACCTTTGCCTTGAATGCTGCAAACTTATTTGGCATTAGGTTTATCGCACCTTTACCG
ATTGTGCTGAGTCCTTTTAGTGTCAAAAAGGTAAATGAGCCAAATAGGATTGAGGGCATAACCATGAAAAGTCCTTTGAA
AAAACCTGAAAAGAGTAACCTTGCCCGTGACTTCTTTTGATCTTCCTTTTGTTGCTGTGCCTTTATCTGTTCTTTCAAAG
CTAGATCAAGTCTTTCTTTAATCTCGGTAAATGTATTCACATCTCCGGCTTTCTTCGCTGCCAACATCAAGGATATATCA
GTCTTCATTGGACTTTTTGTTGAAAGCGCTAGCTGACCTAAAGCCCCTGTTACTTCACGAGCAGAAGTTGCTAGAGCTGA
AACCCACATGGCTAAATCTTCAGACCAACCCCTAATATCGAAGAAATTTTCAATTAGTGATTCGATAAAGGAATCTTTTA
TAATTTCTTCAAATACTTCTTTAATAGCAGTTTTTACAATCCCGACTCCAGCCATTGCAAATGATTGGAGAGTACCTCCT
CCTACTGCCCATGAACCAAAATAGATTGCTGCGGAACTAATGACAGTAGACCAGAAGGTAAGTGTCTCCGTATAAGCTAT
CTCTGAAATCATGTTGGCTGTTACTTCAGCATAGGTATATTGATTAAAGTAATCCATAATCACATGCTGTGTTGCTTGAG
TCAATGCTAATCTGTGAGTTTCATCTGAGGTGTCGGGAACGAAAACATCAAAGTAGATATGAACTTTGTAATAAATTAAT
GATTGAGTGAGTCCCGATTTTAGAGCGTCATCAAATCCTATGTATTTTTCAGAAATAATTTCTTCGATTGATTTTGAAAA
GTAAAGGTTTCCCTGAGCGATGCTATAATAGGAGTCGTTTACTATGAAATCTTGTGCATAATAACTGCTGTCTCTTAATA
CATCAATCGAAATAAAGCTAACACTGTACCCAAAACCGTTGTCATTAATAGGAACTTTTGCTTTATAACCTACCTCAATT
TCAACAGGAAATATTCTATTGTGTTTTGTATGTTTAATACTGATTACGAGTACAGATGTCACTAATTAAATTACGACTAA
ACATAAAAATATAGCATCATTACTTAAGCGATTGTGTCGGCGGATTTATTGATTTTTTTTTTTAGCCTTTTACATTTCTC
AATCTCGAGTATTATTTTTGCTAAGTCAAACATTGTGGTTAAGATATTCCATAGGGAATAAATTTCCATTCTAAAGTAAA
ATGCAAAATATTGTTAAAATATCCCATATAACAAAAATGATAATAAAATTGTTAAGGTATCATAAAATTTCGAATGATGA
TGGCAAGGGGAAAAAAAAAATTTCTATGAAAAGAAAAACAGATAAAAAAAAGATTTTATTATTAGATATTTTACCTTATT
TGGAAGATTTTCTTTAGGTTTGTTTTAAGAAGGATTGACATAATAATAATCTAATCTTAGTTGATCAATTTCTAATTGAA
AGCTTGTAGGAGTTGCTAAAGATTGAAATCTGAGTCGTACACCATTAGTAGAATTTACATAATCACTTCCTAAGTCTAAA
ATAAATAAATCGTAATCAAATGTAGCAAAATTATTAACGCTTTCAATCTCAATCCAACTTTCTGTATCCCAATTCCAAAT
ATCAAAATCTATTGTCTGAGAAACATTTGTTTTAAAGGAATATGAAATAGAATTAGGGAAATAACAATATTCATCATCTA
TTTGTAAATCTACTTGAACATCTAATTCATAAGCAGTATCTTCCTCATATACACTAACCTCGATTGCATTTATTACATTA
AACTTAAGAAAACCAATACAATCACTCTTGAATCGAACTTGTAGATTATTCACATCAGTTTGATCACTCAATATCCCACT
ATCCCAAGTATAATCATGTACACCACTTAAAAGGTTTATCCAACCTTGATACTCTCCATCAAAATAAAGATTTATTTGTG
GAGTACCAGTACTCCCAATCACCATATCTACTCTAACCTTTACTTTTGTTATAATTCCTGTTCCAATTGCATGATCCTCA
AAATCATATCTTTCATAAAGACCACTTGTAGCAGATTCTGATACCCAATTTCCGTCTGGATTATCAGGATCATCATCTAC
ATGTAAATAATGAGGTGTTCCTCCCCCATCGTTCCATTGTGTTTCAACATCACCATTTGGAATGAATGTTGCACTCCAGG
AACCCGAACCCGTTGGAATTTCATTTGCAGTTAGTATTGAATAATTCCCATCAATATATTTTAAATCTCCGTATGGTTCT
AAAAGTGTCCCATTAGTAAAAGTAAAGCAATCTGGTTGAGATGGTGTTTGTCGTTCCAAAGCAATTTCAAAGTTTATCAA
ACCCGAACTATATTCATCACCATAGGAATCTTTACCGAACACTTCAATCGTTCTCTTTCCATAAGGAACGTACTCTATTG
TACTATTAAATGTGGTGATATCCTTCCTCTGAGTTTTACTTAACGAATACTCGAAATCTGAAAAATAACTCCATGTAGAA
GCTGAGATATTAAGATCTAAAGTATGATTTGAATTATAGTATGTTGTATTAAATGGAGAGTCTAACTTAATAGGATAGTT
TAAAGTAAAGTATCTTACTTCAGATTCAAACATAGTACCTACAGAATTATTTCCAAACACCTGAATCGTGTGTACTCCAT
TCAATTCTGGTAATGATACATTTACATTGTTTCCTGAAAATGACACATTAGAATTACCATTTAAAGAATAAGCTTTCCAT
ACAAGAGTTTCTTCAGGGATTATATCAAGATTCATTTCATACTTTCCTGAAGAGATTGGTTTTCCTATGATATTATGAGT
CATATTCTCTGGAGAAACGATATGGATACCATCTTATATATTCATATTCTCTGGAGAAACGATATGGATACCATCTATTT
CAAGATTATCAATATATAAATTATAGATTTCATTTGTTCCACTTCTCGAATATGTAATTCCTCGCAAAAATAGGTTTGAA
ATAGATTCTTCTGGGAGTGTGATATTAAATTCGCTTATTCTATTTGAATTTGGTAAGATTACTGCTACTTGTGTTTCCCC
GAAAAATTCTCCAGGATATAAAGTTTGATCTATATTTTCAAAAGGAACACCAAAAATATCAAAAGAGACAAATTCAGGAA
TATTTCCATTGTTAGTAAAGTTTAATGGATTAAATTCTTGAGAAATTATGTTTGTAGCATCTATAATTGAAATGTGGTTA
ACCTCGAACCAGTTATATTCATGACTTGAAAATCCTATTTCGTCAAATAAAAATGTTTCATCTATAATTATTGTTTGAGA
TTGAATTCCTTGATAAACATTTCCTCTTGGTATAACAGTATATGTCGCTTGAATAACATCATTATTTAAGAAATTCAGTA
CAACTTCTGCCTTTGAATTTGTCTTGTATTCAATAAACAGTGTATCTCCTATTTCAAGCTGTGTTGAACTACCATAAGTA
TCTGTATTAGTCTCCGTCTTGTACATATTATCTCCAATTACATAATCTGAATCCCAACTATATCCAACTGCATCAACATA
GGAGTAATAATCAGCAGATGCAGAAGAAGATTTTACTAATATTTGAAATATATTGGTAGGATTGTTATAATATTCATATC
CATCAAGAGTTGTAAGCTTTCCGTTAATTCTAAGATGCCAATCATCAGTCCCATCACCACCACTACTAACATAAAATTCA
AATGCTATATGATACCATGTATTTGAAGCAATTGATATATCTATATCATGATATGCTGTATCGTAATATTGTAGTTTGCT
GTCTTTAAAATATAACTTAAGACCTCCACCTGTACCAGCTAGTTCTATACTAATTGGTTGTGATATATCACTTGTTCTAA
ACCAGAGTTCTATAGTTCCTTCTGTTTGAGTCGAAAAAGTATCTTTTATCCATGCAGTATGACTTTCATAAGCATCATAT
ATTGATACTACATGTTCATGTTCACCTAGACTTGAGATTACTTGAACAGATGACTCACCAATCTCAGATGTTGTCCATCC
TGTAGGATTTCCTCCAAGATTATCATCCATGAAATCAAATGTTGCAGTATAGTTTCCATTAAATTCATCTTCCTCAAAAA
TAATACTTAGTTGTGTAATTGTTAAACCCTCTACAACTGGAATCCTAAATGGAATACTTTCAGTATATATTAGTTCATCT
TCCATCGTGATATTCATTTCAAAATAATAAATTCCTACATATTCAAATTGGTTATTAGCAGAAATATGATATTCAACATT
TTCATTAAGGGATTGTGAAATAGTACCTGGGGGAGGACTCGAGAATCCTTCAGGAAGACTAAAAGTATAATTAACCGTTG
GATTATGAGTCCCGTCTAAAATAAGGTTGAAATCAAAATCTGCCTTATCAGTTGTCGTATTCATTTCAACTATATTTTCA
TATAAGTCTGTAGATATATCCGTAAAAATAGATAAGTTTCCATATAACCATCCATATTCTTGAATTGTATACCAGATTCG
AGTGTACCTGTATTAAATCCACTAAGATAAAAATTTTCGTAAGTAAATGTCATTATACTGTATTAGGTGGAACTTTTTGA
TTTAACTATATAGGGTAAATTTTTTATTTTTTAGAGCTTTTTTATTAATTTTTACGACTAAACTTTTCTTTTCTGTATAT
TTCTATTATTTTTAGGTATTAATTTTGGATAGTTTTAAAATTAAACATTTTTTGGTATTTTACCTAAATTTTTTTAATAG
AATATCGGGAAAAGTTTAAAAGTGTAAATAGTCTAAATAATAATAATCGCATTTTCATTTGTAATCGTATTTGAATGCGA
TTTGACAAATGTTTAATTTTTTTTATATAATTTAACCAAAAACTAATTTTAAAAAAAATATAAAAAATTAAAAATAAAAA
AATGAAAAAACAATGAAAAAAACAAAACAAAAAATTTTTAAAAACGCGGTGATAGTAATATCGATTATATTTCTCATGTT
ATTTTCAGGTTTAACCTCACTTGTAGATTGGGGAGAATATAAACCTGTAGATAAACCAGTAACAAGCTGGTACAATCCAG
GCCTACCTGATTTCTTTTATGAGGATGATGTCGATCAGACGACAAATTACTTTAATGCATATAATGAATCATATTTAATA
TGTAAAGTACAAAATACAGCATATGCAAATTTTACATTTAATAATATAATGTATAATTTCTCATACGGTATAAATATGGT
TCCTATTGATCTTGGTGTTGATAAAGAATCTTATTCAGTTAACATAACACAATATGATATAGATCGTGATATTTTTGATT
GGATAGCAGTTCAACCAGTATTTATTGATGAAGATGAAATTGAGGTAAATATGGATACCCCTGAGGATATTCCATTTTAT
GCTGGAGGACCAGTTACAATATTAGTACAACTTAATTTCTCATATAATAATTTATGGATAGAAATTGACGATATTATAAT
AAATGATGTTTATTCTATTGATGAAGAGTACCCTTCAGTTGATCCCTATATATTATCAGGATTAATGTTTCAAGGTGATT
ATATTCAATATGATTTAAACTTTGATGAAGCTAATTTACATCAAATGAGGATAAAAGGGGATGGTATATTTAATTATATA
ATTATTACTGATGGTGATTGGGATTATGATGGTATTTCTAATGTAAAAGAAATTCAAGAACAATTTACACATCCAACATT
AGATCCATTAATATCCAATGTAAATGGATTTTATACGTCCGGAGATTATTTTTTACCTAACGATGAATATATAAATGAAA
CATTTGGATATAACTTTTTTATTCCTTATAATTATGTCGGTAATAAATATCTTGCCATGGTTTTAATTAAAGGTACTGTC
TCAGAAATTATGGTGGATGGTTATGATGTATTTGTAGATAAAACATTTTCTATATCTCAAGAAGGTAAAAATATAGTAAT
TCCGCTTGGTACTATTTTAGAAGGATCTCATATGGTTCATTATAAATCGGATGTTGGAATGTTATATACTGAATTTTACC
TTGATGGTAAAAGTATTTTAACCAGAGGATCAGATGATCTTGATAGTGATGGTGATACTATTCCAAATTCTAAAGAAGTA
GATTATGGTATTAAGCCTGGAGATCCAGATACTGATGATGATGGAATTAGTGATGCTGTTGATTCTTCACCCCGAAATTA
TCTAATGTTAGATAAAGATAATATATATGAATTTGTTGTTTCGCATAATGCATCACGAGATACATTAATAGATATTATGA
TAAAACGTCCTGATACTGATTACTATACAGAAGAAATGATGTATTATGAAACAATTGGTGAAGTAATATCTATCGTACCA
ATAATGAGGTTATTTGGCAATTCTTCTATTAGTAAAACCACATTATCATCAATATGGGGTAAAAGTATTGATACATATTC
TATAAGTGGAGATACACCGACATTTGGCGATCCAATATGTAAAGATACTGGTACAGAAACGTATGAAACTGAGATGGGTA
TAATACTTGGAGATGTAAGTGAAGAAACAATTGAATTTTCATTACCATATTCAATTGATCATGACGCAAAAGACGATAGT
TATATTAATATAAGATTTGATATTGTATGGAGTATTGTGCTTAGTCTTGGTGAAGATATGTCTGATATTATACATTACTA
CGATTTTACAGAAGATATTGAATTAGTATCTTTTTTAAAACAGGATGTTGCACCTGCAAATTGGATTTTAGCATCTCCTG
ATTCTTATATTGAAAATACAATTATTTGGAATTTGGTACAAAATCCAGATTTAGGTAGCTTCTCAGATTTCAACGTTGAT
GATGATATTGTAGGATATGATACGACACCGTTCTCCGATTTATTTTCTACTATTAATGAGACCAGAAATAATAATCCAAT
TTCTAAAGATGAAAATGGGGAAATTGATGAAACTGAAGTTGTATATATTTCAATTTTAAAATCAAGTTCAGATATTCTTA
GGAATTATACAGATGGTAATACTCTTTCTGACGCTGAAATATTTTTCTCATCTTATTCAAGGAATTTTGTAAGTGATAAT
GATGTATTAAATTTTCGTGGGGAGCGTACTGAATATTCTTTATGTTACAGTATACAATATATGGATACACAACTTCTACA
AAAAGAAGAAGATTACAAAGAAAGATATCAGTTCTCTAACTACCCAATTTATATGAACAGAATTATGCAAACAGGTGTAT
TTGAAGGAAGTGGTGCTGAGATATTGGAAATAAATTCAATATGTGGTGATGGTATCGCTTTAGATACATTGACAGTAGAA
GGAATTTATCATGATAAGATACAATTCTTAAATGTAGTATTCATCGAAAAAGATGAATCATTTGAAGGATTACCAGAAAT
AGGATATGATACTGATAACGACATTAGTAAAATGATATTTGATGTCAGGTTATTTGATATAAAGCTTAGTAAAAGAGTTT
TTACAGAATATTCATTTAGCCTTGCGAATATAGCAGATGTTATGTCAAAATGGATAAAAGATATTAAAATATGGTTTTTA
CGACACTTTACAAAAGGATTAAATAGGCCTATAACATTAAAAGATATTGATTTTAGCGTGTGGGAGCCCGATTTTGATGA
TGAGAAGATTGCTTTTTTGTTTAAAAATCCAGGATGGTATAATGTAAAATTGGAATATCTGAATAGATTTATAGACTATC
ATATCCCAAAATGGCTGCAAGAACATCATACTACAACAATATGGTGGAGGTCTATTAGTAGTATTACACCATTTGGTTCT
ATGAGCTTTCCAATTAATCTTGACTATCTTAACACATTTTATGGACAAGTTGTAGTGGTTACTCAATATCACAATGGACA
ATGCGTTTATTACTCACATGTAAATCCTAAAGCGCGTAATCCAGAAAGAAGACTTATTATAATAGATCAAAATCCACATG
GTTTAAGAATAGATGAACCTTATCCGCAAACCACTAAGGTAAATCTTTATTGGACAATAACTTCATATATTTTTGTATAT
ACCGCATTAGGAATAACAATACTTATGGGTGTATATTATGACTACGGAAAATTAGCATCATATGACATGGATAGTGGAAG
TTTTGGAAGTTATATATTTAGACATATTTCTATTGCCATAGATATGATAATTGGAATAAGTATGCTTGCTTCTGTTCCCG
CTGTAGCTATTGATTGGCTGCTTAAAGGACGCGCAGAAGTAGCATATAACACACGCTGGCCACCAGGATATAGTAAAGAT
GCTTACATTGCATCTACACCGAAATTTAATAATATTCTTCCAATGGCTAATAAAATTTTAAAAGTATTAGGTAATATAAT
TACTATCTGTATGATTGCTAGATATATATGTACAGGTATCATTAATATAATTGACATTTATACAACTTCATTACCTCCAT
TAACAAAATATTTGAAATCAATGTATACGATAATAAGAGTTGTATCAACGGCAACGCCGCTTTTATTATCTTTATTCACA
TCATCTACATATACATCTGGTGCCTTATTTTGGATTGGAATGATAATATCATTTGGATGGATGATTTGGGATTATATTTA
TATGTTATTACAAGCCGGTAAAACTATAGAACCTAATATTCCAGATGATCCTGAACTAACCAATTGGGTATTCCCAGAAG
AAAGTATGAAAAGACGTGGTGGACTTGAAATAGGGGATAATATGGGATTTAAATTAAGATTTGAAAATGAAGGAACCGAA
AGAGTCTGGATGCAATCTCGATTAGGTATTGACGGAGAATATGGTGATTATCAAGGTGAATGGGATACCGGATATGGTGA
AAACGATTATGAAGATTATGAATGGTTAGAACCATTAACTAGTGTTTCATCATCTTTTAATATGAATGTTGATTTAGAAG
TAGATGGTGATGCAGATCCTCGTACAAATATACTTAATGAAACCTTCAATCAACCTATGCCCTTTACAGTATTGCCAACA
TCAATTGCAACAATATACAGTAATTTAATAGAGTTTGATAACCCTAAATCATACAATGATCTTGAAACTACCAACCTTAA
TAATAATACCCATCAACATAACAATATTGCTGATACACTTGACAAACTTTCTAATAGAGTTAAATATGATTTTCTTGATG
ATAATGTTGGATCTATGCCTTCTGGAAGATGGGATCCTGTAGTTAAAACAGACTTTGGAGAGTTCACAGATATATTAAGA
CCAGATGGAGATATTAGTACACCATGGGGTATATCACATCCATCATTTGACAAAGTTAATGATTCAGTCCTTAATCCTGA
TGATGCTCCTCAACCAGATCCTTTAGATGATTGTGCTATTGCACATTATTTCGATGTAAATCAATGGGAGGTTTGGTCAT
TTAGTGATCCTACTCTACCAGCATCCTACATTAATACAATAAAAGTTCATGTATACGCAAAAGAAGATATGAATGAGATT
AATGCTATGCCTGTAGCAGTTAGCATTGATGGCGGGAGTACATGGGATATGCAATATCTGGATAAGTTTACAAATAATTA
TGCTTGGTATACAACAGAATTCCTAATTGATGAGTGGGACGATGCTACTGATCTTCAAGTGAAGTTAAAAGCAAAAATTT
TCCCCGAACATGGTCATACGTGGTACGTGGGAGCTTGTTATGTGGAAATTAATTATTTTGCATCCGATACTACAGAACAA
GAGATTGTAGCAGAAAAAGATGGACATACAAATGTATTGATGTTAGAAACATTTGGACAAGAAGCATCTCTTTATGTTCG
TGATAGTTTAGATGATGAATATATAGATGGTATAGTAGAATTTTGGTTATACAAAGATAATTATAGTATAATTAACATCG
ATGGATTTATAACAATTAACGAAAATGGACATATTATTAATCCTAAAACTGGAACTGTAATTAAACATTATGGTATTAGA
ATAGACATGTGGAATAATATCAAAATAGAATTTACGTCTACTACAGCTACTACATTTGATGTACATATTAATGGAATAAA
AATAGGTGATGATCTCTCTTATGATGGTTCTGAAGCAGACGAAATAGAATTTTGGATATCAACAAATTTTACTTATAATG
ATGAAAATAAAGATTCAGTAGCCACTGTTTATATTGATGCAGTTGATTATTCTTGGGAGAATGATTATTATGAAGGAAAA
AGTTATGCTTGGGATTATACTTTAGATCAAATTCAGCATTATGGATGGGATTATGGAAATTTAACTGTGTTTACCGATAT
AAGTACAGATTTATCTGAGAATATAGTTGAAATGGATACGATAACTGATGATGTAGAACTTGCTTTTAACCTTATTTTAG
ATGGAACTCATAATCCAACAGTTAATATATCTTTTGAATTACCCAATGGGTTTACAAATACAACTTGGGCCAATCTTACG
CAAAATCTTAATGATAATATTGAATTTGCATTTGAAGCTGATAACTCTCATCAATATGCCGGAATATATTACATTGGAAT
GGATTTAACTATAAATAGTAACACAATTTATTATGAGCTTATTCCATTTATAATTCCAATTGACGACGATTTTGAAATTA
CTCAATCTAGTGTCATATTTGAAGAAATTGATTTTAATGGGAATTACACTGCAACGTTTGATTTTCTTAATGATGAAATT
GGAGAAGATCCTGTTGATTGGACAATTGGAGGGGAACCAGCTTATGGTGATGTTGAGATTATTTCTAATTTAGATAGCCA
TAATAATGTGTTAGAAATTCATGATGTACATGTAAGTGGTGAGCTTGTTTTAAATGAACAATTTTCTGAGGGACATAGCA
GTGGAACAATAGAATTTTGGTTAAGAACTGATGATGCTACAAAAACATCTTTTTTTGTAATAGGAGATGGTGGAACTTCA
GATGCTATATATTTTATTATTGGATCAGATAAGTTTCAATATTATAATAGTGGCATGTTAGATATAGGAAAAGTAGCAGA
AGATAATACTTGGTATCATATTCGTATAAATTTTGAACTTACAACTGGAAATTATATGGGTTTAGCACAAAATAAATGGC
AGGTTTATATCAATAATAAATTATTTGGTCCATTTAATGATAATTTTAATCCTACAGAAATGGATAGAATAGAATTAGCT
ACATTTAGCACTGATTTTTCTTATTATTATTATGTTGATGCGATTGGATATTCATGGGATTCAAACTATAATATTGGAGA
AAATAGATATAGAGCAATAACTTCAACAGATACCTACGAAACACCAACACAACTTGAAAAAGGAGATGTAGTGTTTATTG
AATATAACACAAATTCATATTCAGAAATTGTAATGAATTTCTTAAATGATGACATTATTCAAACTACTTATTCTGTTAGT
CCAAGAGGAAATTTACATCAAGGAATTCAATATCAAACAATAATCATAAACGAAACATTTTCTTTTGATGAAATAGGATT
TTCAAGTAGTTATAAATATAATTGGTTTGAAGTTAATCGTATTTCAATAATAGATGCTACAGATACAGTTGCTCAGAATT
TTAATCCTATAGATTTTACTAATGATGGGAATATTCCTAAATTTGTTACTTACACCCTTACTGGTGAATTAAATACTGGT
GAAGCAGAGTTTTCAGGTGATACAGGATGGGTAGAAGCTCAAACATTAGAAAATGTAGATAGAGATGGAGAACGTTCTTG
GTCTAATCCAAGTAAAGCTAAATTAGAAGATGGAAGTAATGCTATAGCTGACATTGATAAAAATGATCACTCTGATTGGT
TGAGATTAACTGATTTTTATAATAGTGGGATTGGATATAATATTCCTTCAGGAGCTGAAATTACTGGTATAGAGGTAAAG
ATAAAACGAAAAGGAGAAGAAACTGATATGATATCTGATGATTCTTTACGATTAAGGATGACTTCTGGACAAATAGGTAA
TGATAAAGCAAGTGGAATGAAATATACAACCACACTAACATGGGCAATATATGGAAGTTCATCAGATGATTGGAGTGCTG
GTTTAACTCCTGATGATCTTAATTCTGCTGACTTTGGAATTGATTTAAGTTGTTATAATTCAAAACCAAATACAAGAAGG
ATGGGATATGTTGATGCTATTCTCATAAAAATACATTATTTAATACCAAGTACAGAAGAAACAGAAGATAAAGTACAAGT
AATAACAATTGAACCAAATAGCTTTGTAGAATTAGATCTTACTTTTGATGTTCTTAATGGACCAAACTCAAATCTAATAC
ATCGTGGAATTAGTTATGCAGAAAGTGGTACTAACAATATATACAATCTATACATGGATAACTTAGAGATTGATGGTATT
CATATAGTTACAATTAGTAACAATACAGATTATTTACTTTTTGGTGATGCAGAATTTAGTGAATTTGATGAATTATATCT
GAATATAATCCCTGTGGAAACCCTTGAATGGATGGCATATTCTATAAATGATGGTGAGAATATAACATTCTCTGGAAATT
CTGTAATTATACCAAACTCTTTAATAGAATCGCCTGGAGCTTATACAATTAAAATTGTTGGTAATAATTCTATTGGTACA
ATATTTGAATCAAATATAATAAATTTTGTTATATCATATCCTATTGGTATGTCTAATATATACAATGGTACAACTCTTTA
TGATACACAAAACACTGTAAACATTACTATTGTATCGTTATATTGTTCAGAATTCTCATATAAATTAGATGATAGACTTG
AAGTTGATTTTGAAGGTTCTAATACCACATTACAATATGTACCATATGGAGAACGTGAGATAATAATATATGGAGATGAT
ATGTATGGTGAACAATATTCTAGTGGAGTAATACATTTCAATGTTTGTATGGAACAAGTATCACCTTCTCAACCCGATGG
TTTTGATTTTACAGAAGGTACATTGTTAACACCTTATGGTGACTTACAGTTTATTGATGGTAATTATTCTACACTTAGAT
ATGGTATAGCAGAAGGTGAACATATAACTCCAGATCAATGGGGTGATTTTGTATTTACAAAAGGATCAGGAAATAGTATA
GGTGATTTAGAAGATGATGATGCAGATATATCGGTTGTGGATGCTGAGTATACAGTAGGTAGTGAAAGTTTACTTGGTAT
TATTGTTCCTAATGGTGATATAATTACACAATGGGATTTTGCAGATGCAACACCTCATTGGAGTAAATTAAATGAGGGTG
AAGAAATAGGTAATGATCAAGGTGATGGGGGTAATATCAGGTGTGATTGGGAAACTGAAAAAGATAGATGGAACTTTGAT
ACACTTACACTTCCTAATGGTCATGTAGTCACCAAAATGATATTCTACTTTACCACATATGCTCCTGGTGATGACTCTTT
TTATGTTGTCACAAGTGCAACAAGTGGAGGTAGTATTAATCCCAATATAGGGGGATATGGTGTTAAATCAATTCAGAAAA
CTGGTTTAAATATAGATCAATCAACTCTGGATAACTTTTGGCTTGAAGTAGAAGCTTTTGATCCCATTAGTAACTTTCTT
GACATAAATACTGTTTGGGTTAGAGTATATACAACTTTAAAAGGATATTCTGTAGATTATAATGTTATATTAGATGTTAG
TGGATCCGAACTAAATAAAATTTATTATGACTATAGAACAACTATTGCTTTAGATTGTGATTTAGATATTTATAATTGGG
ATACTACAAGTTGGACAGAACTTGAATCAAATTCAGGAACAGAATGGATAATGGGAGCTTATACATTATCAGATGAATAC
ATTTCTGAATCAGACGAAGTTATAATAAGATACCAATCTGATGATAATCTTACTGATTTTGATATGGAAATAGATCAAAT
ATCTTTTGCTCCTGCAGATTTAGATTGTGTAATTAATGTGAATGTAGATGATCCTAATATATATGAAATTAAATATCTAC
AATATTCTCATAAAACAAACATATCTACAGTAGTAAACCTTGATATTTGGAATTGGACAAATTCACAATGGTGTGTATTA
GAAAGCATAAATAACTATGATACATTTGATAATCATTATGTTATGTTAGGAAATGACTCAGACTATCTAAACTTAGCTAC
AAATTCTGTAAAACTTAGATATCAATCTTTAGGTACTGATATTCAATTAGAAATTGATTGTCTAAATCTATACTATACTA
CAACTTTTGTTCCAGGTAATTCATATGAATTGCCAATACAACCTGATAACTTTACACTTGCAGGAGGAACCTTTACTCAA
ACAGGAGACCTTATAGCAATTGATGGTGATTATTCTATAATTAGTTCATCAAATTATTTGATGCTTCCTACTCAATGGGG
TGATTTTGTATTTACAAAAGGTGCTGGAAATACGCCTGGTGATTTAGAAGCAAATGATGCAAATAATAATATTATAGATG
CAGAATTAATAACAAGTAGTGAAACATTGTTAGGTGTTATTGTTCCTGATGGTGATATATATCATTATTGGCATGAAGGA
GATGGTCATCCTCACTGGTCTAAAATAGATGAATATCCAGATACTAATGGAGACGGTGGTGACGTTGGAGCAGAATGGGA
AGAGCGAGATCGGTATAGTATGACCAGTTTTGGACTTTCAGCGGGTGAATACGTTAGTAAATTGGTATTTAATCTTCGTT
CTTATAAAACAACTTCTTGGGGAGAAGTTGACCTTGATACTCAATATACAGGTGTAGGTGTAATAGTGCCCAATCAAGGA
GCATATACAAATAAAGCAATGACAAAATCTGGTTTAACCCTTTCCCAAGCACAATTAGATGCTATATACGTAGATATGAG
AAGTATAGATTTAGAGGATGATGAATATATATTTGTAGAAGCTTTGTGGGTTGAGGTTTATACTAAAACTGTGACATATG
CTGTGGATTATACCATAACATGGGATATTACAGAAATTGATACAGACAATTTTTACTATGATTATCGAACAACTGTTGCC
GTAGATTGTGATTTAGATATTTACAATTGGGATACACCAGGATGGGAAGAATTAGAATCAAACTCAGGAACGGGTTGGAT
AACAGATTATTATACATTATCAGATCCATATGTTTCAGGATCAGATGAAGTAAAGATAAGATTTCAATCAGATGTTATTA
CAACAGATTTTGATATGGAATTAGATCAAATAGTAGTTAGTCCAACAAGCTTCAATACACAAGTAGATATACAAATAGAT
GACGAATTATGCCTTTTCCCTAATTCAATTTCATATTCATATAAAACAAATACATCTGTTACAATCGATTTTGATATTTG
GAATTGGGCTACAGAAACATGGTATGAAATTGAAAGTGTGGAGAATTATGCCACTTTTGATGAGGATATGTTTATAATAG
ATCTTGGATCTGTTTACGTAAATCTCAATACCAATAGTATAAGACTTAGATTCCAATGTATTACTGAAAATGACTTTCTG
TTAGAAATAGATCAATTAAGATTAGATTATTACAAAATATAATATATTAAATTTTTAAATTTAAATTTTTACTTTTTTTT
TCTTAATTGATGAAGCCCACTCACTCGACAAAATCATTTAAGGGCTCTCTAATTGCCTTATATAATCTTCAAAACGTGCG
ATATTACCTGTATCGATATCTCTAATTCTCCACGTTCGTTTAACGGTTGCATATTGAGCATTAAATTCTCGTCTATTCGC
TTCAATTAGGGGTGTTTCGCATACTAATAAGACGTCTGACACGTTTTTCTTGGAAAAATCGACATATTCTACAGGATCGC
TGCTTTAGGATTACAACTTAAAGCGAAAAAAGAAAGGCTCTTTGAAAGTGATATAAGGGTATTCTTTAAACTATTTTTTT
TAGATTTTTGGATCTTTTTTTTGTATCTGGGATTGTATGTGCAAGATCATAATTGGGTATTGTAATTTTTAACTTTTGGA
TAAATTTATTGATTGTGATCAAAATAACTATGATAATCATTTCAGTAGAGATTAAATAAGTAAGTTTTCTATCTTATCTT
AAAGCAATTAGAAGAATATTATGAGAGTTATATGAGAATATTTATTGAAAAGATTTATTCTGGAGCAGAATCAGAAGACG
GCATTTTAAGTTATTACATATCAGCTAAGCTTAAGAGTGGTAATCGAATTGATATTTTCGATTCTGATTGTTTTGGTAAA
CATCTTCATGATTTCAAAAATCAAGAAATAGAATGTCTCATTTCAGCTTATCTTGTATCTTTAGAAAAACATGAGTATGT
CTCCACTTACATAAAGGATGAAAGATTTCGACAACCTTTGTTAGAGGGTGTATTTTTAGAGAAATATGCAATACCATCTA
GATTGGAGTTTGACAAGGTAAAGCCATATCTTAAAGGGACATTTAAAAAGGGTAGACCAGAAAATTATATAGAATCATAT
GATAATTGTCCGGCTTTGAAAACATTTGATGGGGTGTACTTACTATCTAAAATAGATTTAAACAGCAAAAATATTTCTTT
TAAGGAAGGAGACCGAATTTCTCTTTATGTTGGAAGATTCGATTTATTACTGTGGCACCCACTATATGATTAATCTCTTC
TAAGATTTTAGTGAATTCAAGACTTACCGAGAGAATATTAGATGATTTTGTGCTTAGCCTTTTAAATGTTGAATTAGATG
ACCCAAGTTTTCCAAAATGATCATTGAAATTATACAACTAAGAAATGATCACTTAATTCGACTTTTGATAATTGATATAA
GAAAAAATTAGTCCGTTTTCCTTGATTTTTTCTTTAAATTGCGTGTCTTAGATTATCTCCTTGATCTGTATCTGCTATTC
CTCTCCTTGTGACATAAAACTCACAACCTTCGAGATTGAGTCATTATTATCAACTATTATAGCTCTATGTCTTAATGAAT
TACTTGCAGATGAAAAATGAAATTATTCGAATAGAGCGCAGATTAAAATTGATATGTTATGATTTCCCAAAAATCGAAAT
TGATGATATAGAATATCTTAGAAAGTTTACCCTTTTCCTAAAAATAATAAATAAAATAATAGAAAAATCGTTTAACGGCT
TAGATTTTTCCTTTTCATGGGAAGAAATCATTTCTACCCTTTTACATTTAGAAAATGATCCCAATTTAATGATTACATCA
ATGATTAGGGAATTAAAGCGTAGGAGGTCTTATAAAGCTTATATATTGAATAAGAAAGTAAATTGTTTGCCAGAAAATGA
TTTGCATTCATATAGACAAAAAAAAATTTTTGAGTTCTTCCTATAATTTCAATTTAATGTTAATTTTATTGTAAGTTTGC
AAGATTTCTGTATTCTTAATAGAGATGAAAATCACAGAATTATGTCGGTCTCTGCTTATAAATAATCAAATCTCTTTTTT
CCTCCTAAATCAAACTTCAGGATCCCAATTTTTCTTTAAATAAGTGTGGCTGTAAAATCCCTAAAACACCAAACTTTAAA
GAGTTCTCACAAAAGATTTGGATTTTGAAAAACAAAAGTGTAAAAGTACAAATCATGTCAAATAAAATAAATTTAGGTAT
GGAAGTATATGATTTCAGCGGTGGTAAGGTAACCGAAAATATTTCCCTCAATAACTTTAAGGGTAACCTTCTGATTTCTG
GGGGAGCCCGTAATGAAAGAACAGCATTATTATCTCATGTTCTCAATCAGTTCTACGCAAGACTCCCCGACATCGGTGTA
TTATTAATCAAATTAGGTTCAAACGAGGATACGTACCTCTACCATCTTGATAAAGTGTATGAATATGGGGATTCCGATCT
AATCATCCCTTATTATACAGGGCTGCGGTTCACCGATTTAATTAGGGAAAGATTTATGAACTACTTAAATGCAGCCTTTG
GGTTTCATTATGAAATGAAGTGGGTAATCTCTAATCTCTCTCTAAAGTGTAAGAGTGCGGGATTACCTAGTTCAATAGTA
GATTTCTTAGAAGACTTGAAGAGATGTCTGATTAAACATCCTTATGAC
>LokiG_000000000450
ATTTATTAAATGAAAATAAAGGAATTTAAGTTAGAAGAATTTTTTGCAAAATATGAATTCGCAGTTAAATATTCATTATG
TTCTTCAGATTGTGAGACTTTTAGCGTAAATGAATTATTGTCCTTAGAACAAAACTCCATTAATGAGTTGAAACAAATAT
ATTTAGGATATACCGAGTCTATGGGGAATCCCCGCTTACGGGAGGAAATTTCTAAACTTTACAATAATATTGAAGCTGAA
GATGTTATTGTTTTTTCTGGCGCAGAAGAAGGCATTTTCATTTTTATGAATGTTTTATTAAGTGAACGAGATCACGTAAT
TGTTCAATTTCCCGCTTATCAGTCATTATTTGAGATAGCAAATTCAATAGGTTGCGAAGTAACAAAATGGCCTATGATTG
AGGGTAAAAGGTGGGAGCTTGATATAAACTTCCTTAAATCTAGGATAAAAAAAAACACAAAATGTATAATATTAAATTTT
CCTCACAACCCAACAGGTTTTATCCCTGAGAAGAAAGAATTTAATGAGATTATAGAAATAGCGAAAGAGGAAGAAATTTT
CATATTTTCAGACGAGGTTTATCGATGTTTAGAGTATAACGATTCTTTTAGACTTCCACCGATTGTCGATCTTTATAAAA
AGGGGATTTCATTAGGTGTGATGTCAAAAGCCTATGGTCTAGCTGGTTTAAGAATTGGATGGATAGCTACAAAACACAAA
CAATTATTAAAACAAATTGCCTCATTTAAAAATTATACAACTATTTGTAATAGCGCTCTTAGTGAATTTTTTGCAATACT
TGCTTTAAAAAATAGTAGCTTTATATTACAGAGAAACCTAAGCGTCATTCAGAAAAACCTTAAATTGTTAGACAATTTCT
TTAAAAAATTTAACGTTTTATTCAAATGGACTAAACCGAAAGCAGGATCAATTGCATTCCCAAAAATAATGAATAATATA
AATATAGATGATTTTTGCTTAGATTTATTAAAAAGTAAAAGTGTGCTGTTAATGCCAAGTTCAAATTATGATTATGGAGA
CAAACACTTCAGGATCGGTTTTGGTAGAAAAAATATGCCATCAGCTTTACAAAAACTGGAAGAATATCTCAAAGAAAAAT
TTTAAATAGCACAAAATTTGATAAAAAATTAATTTTTTTAACCAGTGTTAATTAAATTCTTTAAAAGTATGTGGTAATTT
TTGAACATTAAAGGATTTATATCAAAAGCAAAAAATCGTCAAACGACTATTATCAGACATATTGTTCAAGTAATAGCGTT
TTTATTGATTAATTATATTCTAATTGAATTAATTTTTTCTATTAACCTTCTAAGTTTGGATAGCCTTGTAAAAGTTCTCC
CAATTTTGAACTCTCCTAGAAGTCCTATCTCAAATGGAGCAGGAATCTTGGAATACATCTTCTTTTCAATCACAGAAGGA
ATTTTTCCTTTATTTCTTATAGGTGTTTTAGCGTTGGTCCTCGTATTTACAAACCGGTTTTTTTGCGGATGGATTTGCCC
AATTGGGGCAATACAAGATGTATGTGCAGGGATCCCTGTAAAAACAAAGAAAATGAAAATAAGCACTCACAAATCGCTCT
TAAAAATTAAGTATGTATTTGTGATCCTTATTATCCTAATCATAATCCCTTTATTAGTCACAAGATCCTCAAATAATTTG
TTTTATTTAGATTATAGAGAGAATTTAGGGGATTTTGGAGATAAACCTATGAGTTATTTCTCTCTGGCAGAATATATTTT
CGTGTTTTTCCCAAATATTATGAGTGAAATGATAACCGGGGGGAGTTTACGACCTTTATTCTCGAATTTTATTGTTATAG
TTATATTTTTCTTTTATTTAATTGTAATTTTATTATCGATATGGTATCCACGGTTTTATTGTAGATATCTCTGTCCATTT
GCTGCAGTTGCTTCGTCAATTAGTGAATTTTCTCTTTTGAAATTGTCAAGAAATCCTGTAAGGTGTGTTGGTCGTACTGA
GTGCGGAGTTTGTGAAAAAGTTTGTCCAAAGCAGATAAGGATGCTTGATGAGCATTTTGAATTTTTTACAGGGAATGGTG
AATGCAATTTATGTTTAAAATGTAAGGAACGTTGCCCATATGAAGCAATTACTGTAAGATTCGGCTAAAAAATCTTTTTA
TCGCGGTACTCTATTATGTTGGAATGGATACTTCAATTGTAAAATTGGTCAGAGTTTATGTTTATCAACAGAAATTTATT
ATGAAAATGAAATCTATTTATCTTAAATCATGTAATTTGATATAATAAATCTCTATTTTAATTAAAATCACCATTTATTG
GTTTTG
>LokiG_000000000451
TCGAAACAAAACTTTCGGATGTAAGTTCCTGCCTCACATCCTATTCTAAAGAGAACATGGTTTCCCTTCATTTCAATTAC
TTTGCTATAATAAATTTCTCTAATTCTTAATCTCCTAGCAACTGATGACTTTATAGGAGGTCTCTGATATATTTTTCCAG
TAAATAATTTGAATACTTTTTCAACTCTCTTTAATTCCTCTGGTGAATGTAAGTATAGAACTCCAATATATTCTTTACCT
GCATTCAATAATGCAGATAATACTCGCGTTGCTCTTCCAAGGGCACATGGTAATATTCCAGTAACTTTGGGATCTAAAGT
ACCGCCATGTCCTGCATTGGTGATCCCTAATACCTTACGAACCCAAGAGACAACTTCGTGACTAGTTGGACCACTAGGTT
TATCTAAATTTATTACTCCATATTGGAGAAGTTTCTCTACACTTCTTTTCTCAGGATCAGATCCATAAATTGGTTTAGTT
ACATCTTGAGATTTTACCAAAAGTTGCTCAGGTTCATCAGAAGGTAACTTGAATTCCGAAAGTTCCATACTAAAAAAGAG
TAAATAAAATCACTTTAAATTATTATAAACCACGAGATTTCATAAATATTTCTTAAAGATTTAAATTTACTGAGAAAAAT
CATATAACTTGAAACTCTGATGTTTAATTCTGATGTCCAGTTCTACGCGCAGCTATTTGTCCAACTTTCCTTCCTGGTGG
CCTATTTCTACTAGTTGTTGTTGATTTATGTGGAGATTGTTTTGCACCACCACCATAGGGATGGGAGACAGCATTCATTG
CTACACCACGCACTACAGGCCACTTTTTGGCTTTAGATTTTTTATAGTGAAATTTATTCCCGGCTTTTAAGAAAGGCTTA
TCAGTTCTTCCACCTCCGGCCACAACACCAACAGTAGCAAGACAATTTTCATTTATCCATTTACTTTTCTTAGATCTAAA
TAGGAGTTCAACTGAATTTCCGGATTTATTCCTCACTATTGCTGCAACTCCAGATGATCTAGCGAATTTACCACCATCTT
GAGGAGTGGCTTCAATATTGAATACTAAAGTTCCTAGGGGTAAATCTTTTAAAGCTAATATATTTCCTACTTTCACTTCT
ATTTTTGATTTAGATTGGGTAAATTTTTGACCTTCGAAAATACCCTCAGGTGGGAGCCATAATGACTTTTTATAATCATT
ATATTTAATTAATGCTAACGGTGCACCCCTCCCAGGTGAATGTAGAAATTCAATCACTTTAAACGTAAATTGATCTTGAC
TTTCTAAAAACGGGCGATATTTAGCCTTTCCAATATGGCGATGTGAGGGTGATCGAAACGGTAAAGATCCCCTTCCCTTT
CGCTGAGCAAGTATACGCTTTCCCATTTATTTCACGTACTTTTTATGAATATAGATTTAAATTATTTCAACTTTAAATTT
TTTACTATTTTCGTTAAAAATATACAAATACTTGAAGAACAAGGAAATAATAACAAAGAAATGAGAATTTAAAGCTTTTT
TTTTTTCAGAAGATCGTCAATATTGTAATTAAAAGCAATAGGAATTTCTCTCTCTATGAATTCTCCGGCAATATTTTGCA
TCAGCAAACTTCTAATTTCTTCAGGATTCCTAGTTTGTCCTAAAACCCACCCCAGTTTAACATATCCAACCTCCGGTAAT
AAATTTCTTCCAGGTATAACACTAAGGTTCTGCAACTCCCTACCCGTTGAATAGACATTCATACCAACAAACCCATGAAG
TGTTTGAGTCGTCATAAGGATTGTAATTCCTTCCTCAGATGCTCGTTCTATAGAGGGATAGAGCGTAGTAGGCACATGTC
CTAGTCCTGTCCCAGCAAACACAATCCCTTTGTATCCTTTGTCTATATAGAAATCTATAAGCTCTGAATCAATTTCAGGA
TATGAATAAATTAATGCAACTTTCTTTTCGAAGTTGGTACTTGCTTTAGTTTCCAATTTTGATCTTTTTTTGTACTCCTT
AGCAAACATCTTGATTTCTCTATTCCTTACCATCCCTAATGGAATATCATCGATCGTTCGAAATGTGTTTCTTACTGAAG
AATGCATTTTTCTTACGAGAGTTCCTCTATGTATTAAACTGTAGTCGTGAGAAGTTGATCCCAACATTGATACAACTACT
TCAGCTATGTCTGAGCTAGCTACGATAGCTGCGTTTATTAAATTTAAAGCAGCATCAGAGGAAGGTCTATCGGAACTTCT
CTGACTCCCAACCAATACTACGGGAATTGATAAGTCCTTAAGCATAAATGACAATGCAGCACTCGTAAAAGACATTGTGT
CAGTTCCATGACTAATCATAATCCCTTCAATACCCGAATTTGCTGCTTCCTTAACTTTTTTCGCCAATTGTTGCCAATAT
TCATACTTCATATTTTCAGATAAGATTTCGAATACTATTTCACATTCAAGATTGCATATGTCGGCTAATTCTGGGACTGA
ACTATAGAGTTCTCCAGGTGTAAAACTCGGGATCACAGCTCCAGTAGTATAATCTAATCTTGAGGCAACTGTCCCACCAG
TTCCTAGAAGTTTAAGAGTGGGGAGATTTTTACTTATAGGGAATTTTCTTTCAGGAATTTTATAATCAACTTCTTGTTTC
CCAACTTTTTCAATTTTTATTATACTGGAAGCCTTGATTCCTATGTTATAATTATTTTTTAATTTAATTTCGATATATTC
AGGAGCAGAATATTCCGATCGTGGTAATAGTATTCCATTATAAGTCCTTCCATCCGTTTCAATTTCTATTATATCCCAGA
TTTCAATGCTATTCTTTTCTAAGAGTTTCCTTCCTTCACCTTTGTATCCTTTCAATATTTCATTCATTTACTTTAACTCC
TTTAATGATTGTTTTAAAATGCTTTCTAATTCCCTTGAAACAATTGAACCATCGATTTTTCCCCTTACTTGCTTCATAAC
TAATCCCATTAATGGTCCCTTAGCTCTCATTCCTTTTTCTTTTAACATGGGTAAATTTTTTTTAACAATCTGTGATATTA
TTTGCCTCAATTCTTCAACAGTTAATCGTTGAATTTTGTGTTCTTTTATAATCTGATCAATCGTAAATTCTGGGGAATCT
GCTTTTAAACTGATTAATTCTTCAATTGCTTCCTTTCCTATTTCTTGCTTTTTTAAAAGAGAAAAAATATCAATGTAATC
TTGTTCTTTAACATTTCCAACGTTTTTCCCTTTTCTTCTTAAGTCGGTAGTTTTCTCTAATAAAGTTGTTATTATGAGGG
ATGGATTATTATCATAAATGGAAATTAATTTATCAAATAAATCAATTTTTCCATCAAAAATAAGCTTTTTAATCAACCGT
TCTTGTGTTCTATACTTTTTAGAATAATTCTTTATTAATATCCAAGGATATTCTGGAAGGTTGATTCTTATATCCTTTAT
TTCTTTATCCGTATTTAAAATGGCTTTTGAATCCGTATCTGGATATAATCTTGCTCCACCATGTAATTCTCTGAGAAATT
CGGTATTGCCATTTTCTACTGCCCTTCTTGTTTCAGGAGGAACTCCTCGAAACGCAGCTTTTACTCTACTTTTAATAACC
TCCATGGCTTTAAGATTCTCGTTTTTAGAACCCAGTACCAATACAAAACAATCATTATCTAAAGATTTCAGTTTTTCTCG
AATTTTTGTTAGAATTTCATCTGATAATTTATACTTCTTTAAATTTTCGTCAGAATGAATGATGCCTTTTAGTCCGGATA
TTGATTTCACTTTACTACTAATTTCCGTTCCAAATCGATAATCTTCGATTAATTCTTTTCCGAATATACCCTTAAACCCG
ATAAAATTGATACCGTGCAATTTTTTGCCCGATTCTATACCTTGCACTAAAAAGTTTGAGTTATCTTCTTCGATAATATT
TGTAAGATCAACGGATTTTGGGGGGATATCTTTTTCATTTAACTTCCTTTTCGCTAATTCTTCTTTTATTTGGATCAAAT
TTAATTGTCTTGAAACTTCCCGATTAATTAAAATTTTAATTTGCTCTAATTTTTGGACTCCTTTAATTTCGACTCTTGTC
CCCCCTTCAATGCTAACATTAATATCCTGTCGAATTGATCCAAGGATTTTCTTAACTTTTGATGACCATAATAACAATCC
AATTCTCTCAGCGGCTTCTCGGCATTCTTCTGGAGTTCTAATATCTGGCTTGGTCGTTACCTCTACTAACGGAATACCTA
AGCGATCTAATCTAAAATAATTTGTTTTCTGTTCGGTTTTTATTTTTCTTGCAGCATCTTCTTCCAAGCTGAGCAAGTCT
ATTCCAATCTGTTTTCCATTTTCTAAACTCACCCACCCACCAGTACCTAATATCATTGTCCTTTGAAATCCACAAGGGAC
ACTTCCGTCTAAATAATTCTTTCTGCAGACGTGCATTTCTTCAATTATATTCGAGTTGAGGAGTAGAGCTATTTCCATTG
CAATCTTTTTAGCCTCATTGTTACATTCGAAAGGGGGCGTTTCATCTAATTCATAAGTACATAATACATCGTTATAGCCT
TCGTAAACAATTCCCATTCCTTTTTCATACTCTGTAAGCATCGCCTCATCGTAAGTACCAAGCTCTCCAAGGACGGGGCG
CATTGTTCGCTTTACAGTAAAATCCGGATCTCTCTTACCTTGAAGTGTAGAAGGACACCTACAAAATAGTTTAGTGGCTG
TGTCGAGTTGTTGATGGATTTCTAACCCACATTTCAGTCCTAGTTTTTCATAATCAAACTTTTGCATGATGATTCGAATT
AATTTTCGTTATGACAATCAATAACTAATAATTATTATTTCTTTCTAATTCTAACATTTATTAGATGTAGAGAAGGAAAC
TTTCATGAATGTGAAAAAACAAGATAGTTAAAGATATGTGAATTATAAAGAAACGTTATTTCAAGTAAAAAATTCCATCT
TTTTGGGAGATTTCTGAAATATTTGAGAGATACTCATAAAAATAACGTTTTTGTTCTTTACTTTCTTCTATTGCTCGCTC
AATTTGAAAAGAAAGGGTTTTGATATTCTCGATTCTTATCCAATGGAGTTTATTAAAGAATAGTAATATTTTTGCCAAAA
ATTCCTCTTTCTTCCCAAATCTTCTCAGATGTACCTCTATGTTCTTAATCCATTTATTAAATACCGTTTGATTTTTAAAT
GAAACAAACATTTCACTATCCTCAGCCAATTTCATCCATAAGTATAAATCTTTATCGTCAAGCATCCTATTGTAATTTAT
TATATAGTTTATATTCTCTTCTATTAGTTTTAGTCTTTCCTTTTTAGCTAAATTCTCATTAAACATAAGATCTGTCTCAC
AGGCTTCCAATCTACAATAATAATCATCCGGAGAATATATAAAATCTGTTACTCGTGCACCCAATATCCCAAAAACTGCA
GCAAAAAACTTACAGTTTTCAAAATGGAGATTCCTGTATTTCCCAATAAACTCCAGTGTTCCTCTGACTGGTTCTCTATC
TTTACCTGAAGACAATTCTAATCGCATATCTTTTGATACATTGGTCTTCGCATAACGACTTCTTATCTTTTCGAAAAATA
ACCCCATATCATTAAAATTATGTGATTTAACTTCTTTCTTAAATAGATCTAAGTATAATAGTAAAAACCGTGTATTAAAT
TCAAAAGTAAAAGGTGTATATTTGTTAGGTTCTATTACCATCTCATATAAAGGGATGGTAGCCTTAAATGTAAACCGATC
AAAAAAATCTTTTATCTTTTTGTCCTCAACTTTCTCAAGATCGTCCAGAGTCTTTCCTTTTTTAAATAAAACCATAATTC
TCTCCATTATGTAATAATAGAAGGAAGAAACGCTTTTAAATCGAGAATCTTCTTGATTTTTTTGATGATTTACTTTTACA
TATCTTATTATCCATTCCTTGAGTGCTGGTGATATTGAAATCGTTTGATGGCTAGTTTTCTTATTAGACAAGAATTTTTG
TGAGCTCATATCTCATTTAATTTTATCTAATTATTAAATTTATAGTAGGTAAAAAAACGCAATTCATTAATGAAAATCAG
ATATGAATAAAAAATCCCGAATAAATCATATTTCCTAAAATACATATTTTTTAAAGTAGCCTGATCATTCTAAAATTCAT
CGTATTCCTTTTCAGTGTATCTGTTGAATAACAATTAAAAAAACCAAAATTTAATATACCACTTTAAATATGGTCAATTT
TTTCAATATTTAGGCAATTTTTTCAAGGGAATGACAGGAAAAGTCTTGCTTAAGACAAAAAACAGGGATTAGTACCACAG
GGGGAATGGGGATGAAATCCAAATTAATCCCTTTTCTTCTATTTTTCAGGATCGATTTTTTTTTCTAAGTAGTATTTCCC
ATTTATATCTGAGATGTTTGAGTACTTTGAAAGTGTCTCTAATAAGAATTTTTTTTCAGTTTGATATCTTGTTCTTGACA
ATCTAATTCGAAAAATTAGATCTTTTTCGCTTTCTATATCAACCCAATGCAATTTCTCAAATAATTTTAAAAGATAATAA
AGAAATTCCTCTTTATCTGAAAATTTTAATATATCTGTAACCATCAAATTTATCCACTCCTCTTGCCTTTCGAAATTATT
AAATAAAATAATGAAGTTTTTATCCTCAGCCATTTTCATCCAAAGAAAGTAATCTGTATCCTTAATAATTGTACAAGAGT
TAATTAACAGTGAGATATTTTGTTTTATTAGTATAGATCGTTCCTTCTTTTCCAAACTCTTTCTAAAAAATAAATCTGTG
GTCTGCAAATCAAATCTATAATATAAATCCTTCTCTGAATATAAACAATCAGTTATCTTAATCCCCAATAGTCCTAAAAA
TGCTGCCGTATATTTACATGTCTCGAAACATAGATTTTTATAAATCCCTGAATATTCAAAAACCGCTCTTAAATCGCGAG
GGCTTTTGCCAGTAAAAATATCAATATTTACATACTTTGTTATGTTATTGGAAAGCAAGTAATTCTTTATTCTGTTCATA
AAATCCTTAATACTTGAAATATCAGATGGATCCATATTACTAGTATATAATCTTCTCAACGTTAGGAAAAAAAAAGGAGT
TTTTTCAAAGGAAGGCTCAGTATATCGATTTGTTTTAAGTGCAAACTCGTAATAAGGAATCAGGGCATCAAATGAGAATT
TTTCAAAAAAATTCCTAATTTCAGCATCAGCAAACAATTCAAAATCATCAAGATTCTTGCCTTTATCGAAACAATCCATA
ATTTTTTCCATTACATAACTATGAAATGCTGATATGCTTTTAAATCTCTTATCCTTATCATTTTTTTGCTGATTTTCGTG
AACAAATTTTTCAATCCGTTGTTTAAGCTCATTAGGAATTGAAATTGTTAGCTGAGAAGTTTTTTTTTTATAGGCATTTT
CATCCACTTTTCGTCTTTGATTCAAATATAACACATAAAAATGTATTACAAAATATAAAAAAAGCACATATTATTAAATT
TGCGTAAAACCTATTAGCCACTTTTGAGGATACGCACATTTTAATATAAAGAATAACAACTAAATATTCTATTTAAAGAA
ATTTTGAAACATAAACTCCGTCCAATTTATATGCTTTGTCATAAAACCAGCCCCGTACTCCAATGCCACTAATTACAGCT
AATTTTTTTGCACCAAATTCTTCACGAGAAATTTTTTCAGCATTTTCTATTAGCACTTTTCCAAATCCTCGATGTTGGAT
TTGAGAAAACTGACTTGGTTTCGAATCTCTCGGTACTAGTTCCCCTACGACTTTAATTTCCCTCACAATTAGTGTCTTCC
CATCATTTAATTCTGACCTATGAGCAAATTCAGATGGTTTTCTTAAGCGAAGATACCCTACCAAAAAATTTTCTTTTTGA
TTTTCATAAGACAAAAAAATCTCTTGTCCCTCTGATGCTTTATAATCTTGTCGATATAGCTTTATTTCGTTTAGAAATGT
ATCATTAATTGTATCTTTTCTTTTGTCGAATCCTCTAACAATTTTTGTTCCATACTCTCGACATCTAATGCACTTACATG
TTTCATTCATTTCTATTAATCTTTTTTGAATAATCTGTCTTAAATTACTTTTCTTGCATCCCGCTTCTATTAAATTTGCG
GGAATATCTCTCATAATTCTCTGGATTCTGACATAAGATGGTATATTTTGTTTAACACTCGCTATTAAATCAATCAACTC
ACCATCAGAAAAGGGTATGAATTTCCCTTGTTTCCACCAATTATATAATCCCGTTCCTTTAATAACCAAAGTTGGGTAGA
TCTTTAACATATCTGGGCGATAATCTGAGTTTGAAAATAATGAGTTAAACATTTCTAAGTCAGTTTCGAGACTCGCACCT
GGTAAATTAGGCATCATATGAACATTAACTTTAAGACCCGCATCTTTTGCGATTCGAATTGCTTCAATACTGTCTTTAGT
TGAGTGACCCCTCTTCACTAACTCATAGATTTCATTATTCAAAGTCTGTATGCCTAACTCAACTCGAGTAGTTCCGTATT
TAAGCATTCTATCTACATCAATCTCTTTACAATAATCAGGTCTCGTTTCTATCGTAATCCCAATGACTCGCTTCCTAGAT
TTTTCAGCTTCTCTCTTAGCTTCTTCCAAATTTTTTACTCTCTTTTCAATGATTCCTTCCAATGCCCCTTTAACAAAATC
TTCTTGGTATTTCACATCTGTTGACAGGAAAGTCCCTCCCATAATTATGAGTTCTATTTTATCAATAGTATGACCTATTG
CTTCTAAGTCTTTAATTCGGTTAAGAACTTGGGAGCATGGATCATAATTATTATGGATAGACCTCATAGCCGCGGGTTCT
TGACCGGTATAGGATTGTGCTACTTTTTCTCCTGGTTGGGAATCTTGTCCTGGACAATAAATACAAGTACCCGGACATGG
AAGTGGCTTAGTCATAATAGCAATTACAGAAACACCAGATAAGGTTCTGGTTGATCTTCTCTTAAGAATTCGAGTAACAA
TCTTTTTCTCTTCTTCGGTGGCAAAACTAAGGATTGTAGCATTCTTAATAACTTTAAAATGCTTATACTTTTTTCCGATT
CGCCCCTTTATGTTTGTGATTTTATAGCGTTGAGTTTGTGGGTTTTTTATTAAATATTTTATTACTTCTCTTGAGATTTT
TCTTATGTTTTTATTATTTGTTGAGTTACCCATTATTCATGATGGAATATTGAGGCATCAGAAAAAAATTTTTACAAATC
CCTCAAACATTGGCGAAATTAATTTATCGTGATTTTTTTACCTGTGAAATCTCGTCGATACTTTCCAAAATCTTCCATCC
TTCTCAAATCTTTAGATCTAAAAACAGGTCCATCCTTACAAACTAATAATCCTAATGGATCTATGGAACATAAACCGCAT
AAACCACACCCACATCTCATTATTCGTTCGAGACTAGCCTGAAGTTCAATATCATATCTTTCACATATCTGGAATATCTT
ATAAATCATTTTTTCGGGACCACAAGCATATACTATAATGTTGGAAAATTCATTTTTTGTGTATTCATTAATTAGGCTTT
CTAATCTTTTAGGAGCACGACCAATAAATTTAGAATTATAAAATTTCTTAGCTGTAGACCCACCAACCTTAAAATCATCA
AACTCTACACATAGATTGATATCCGATTGACTAAGATTAAAATTTAGAAAATCCTTTACAAAAATGGCTTTGGATTCATT
TTCTATAGCTTTAATTAAGTGGAAAGCAATTTTGGAGGCATCTAATTTAGTGGCGAGGTATTTAAGTGCAGCATTCCCGA
GTCCTCCACCAACTAGTATGATATTTTTAGATTCATTATTTGGTAGTTTAAAATAATTACCTAATGGGCCTCTAACACCT
ATAAAATCCCCAACCTCTAAATTATGTATTTTTTTTGTACATTCGCCCACATTTTTTACTGTAATAGCCCAATTACCATT
GTCATCAAAATCAGACAATGACATCGGAATCTCATCAACACCTGGTACCCATATCATAACAAATTGTCCTGGTTTCGGAG
TTTTTGCATTAAAATTATTGAATATTAAGGTTTTTACCCCAACACATTCTTCAATGATTTTTTGAATTTTCACTGTTTTT
ATGGTGTTTTCAGTCAAATTCAGGCACCTCCTGAGTTTTAAATTGATGAGCTAAACCTTTAATATCCTCTATGGATTTAA
ATTCATTTTCCTTTAGATAATTAATTACTCCTAAATTAATTTCTGATATAACCTCCACACCTCCATATAAAGCCGTTCCA
ATTTGCACCGCAGAAGCTCCAGCAAGGAAAAATTCCACTACATCCGACCATGAATCTATTCCTCCGCATCCTATTATGGG
TATATTTAAAACTTTATATAAATCAAATACCTTTTTCATAGCAATTGGATGAATTGCTTTCCCTGAGAGACCACCGCTTC
CATGAGATAAAATTGGTCTTTTAGTATTCACATCAATTTTTAGTGCTGCTACTGTATTTATCGCTACTACTCCATCAGCG
CCTCCATTTTCAGCTGCTAAAGCAATTTCTTCTATATTGGTTACATTTGGATTTAACTTTACAAAAAGAGGAATAGTAAT
TGACTTTTTTAAAAATTTTACAATTTTATAAGTTAACTCTTTATCAATTCCTATTGATGATACCTCTGCGTGTGGACAAG
AAATATTAATCTCTATAGCATCAGCACCTGCTTGTTCTGCTTTAGTAGCAACATTTAAATAAGTGTCATTTGTATCACCA
AACACGCTAACTATTAAAGGAATGTTATGATCTTTTATTTCCCTAACTTCGGACAAAAAATTCTCAATCCCTGGATTTCC
AAGACCAACTGCGTTCAAAAAAGTACCAGGGTAAACTTCTATAATAGAAGGGTTTTTATAGCCTTTTCTTGGCTTAGGAC
CAATTGACTTAGAAGTTACAGCACCTGCCCCGGCATCAACTACTCTCTTCATTGAAGA
>LokiG_000000000452
TAATCTCAAAAGTTTCCGACTAAATTTATTTGAGATGAAAAATAAAAATTAAATATCGACTATCTTTGAAAGTCAAGATT
AAAGAAAACAAATTGTATAGATATATTAGTACCGATAAAATGTTATACAACTGGGACGAATTACCCAGTTTTAAAGACAT
CCCTAAACTTAAAGATTTACATCCAACAGTTCAGAAAGCCCAAGCACTAAATATAACTCATATTCTTGAGAAATGTAAAG
ATTACAAAGGTAAATGCAGGAGCTGTGATCTTTCAGAAAATAAAGAGGAGATTTGTATATCAAAAATTTTTGCTCAAATT
TCTGATGGACAAGCACACCCTCATAGCGGAATGGAATTTGGTGATTTTGCATTTCCTCAACAATTTTCCGAACAAACTGA
AATCTTATATGGTATCGCAAAGAGTTATAAAAACACTCCTAAAAAAACCGCAGAAGAATTGTTAGATATTCAATTCGGAA
AGTTAACATATAAGGAAAATGACCATTTATTTGAACAGTTCGTTGAAGCATGTTTTAACGATACAATTAGGTTTATTTTA
GTTGTCTCTGGAAGAATTATTGATTCAAGACTCAGAGTTAAGTTAATTGAAATTGGTAAATTAAAGAAGAAAAAATTAAC
AATCATAGAACCTAAAGAACTTATTCCAATCCTAGCTTACTATTTTAGTGAAGTTTTAAAATAAAAAATAAGCAACTATC
GGTTATTTCACGATTTTTTCATCTTTTATCAGTTTAAAAGCCACCAACTCTCTTGCTATTTGAACTACCGAGGATTTCCA
TATATTTGTATCTTTAATTTTTTCCCATTCTGCTTCATTAAGTTCATTACACTCTATTCCATGTTCTTCAGTTAGAACTT
CAAATATATCCTCATCAATCTTAAAGGTTTGAATGCTTTCTGGATATTTTATGTAGATTACATTATTTTTTTCAATTTTT
TGCAGAATCTTATCGACAAAATTGGAAGGAAATATAGAATTAAAATTTAATTTGAAAGCAGTAAATTTCTCCTCAATAAA
TGGTATTAATACCCATACCATAATATTTCTGTAAGATAATGATGATGTTAGTTCCTCAGTAATTATTATTCCTTTTTTTG
AAGCAAGAAAAATTATATGATTATATTCTTCTTCTCCAGTCTCCCTTGCAATCTTTTCTAAAGCTATTAGTATATTTTCA
ACTTTTTCTCTCAATGTAGATCCTCGAGAAATATCAATTTCAAAATTCTACCAAATCAACAGAAAATAAAACCTTGTGAT
CTTTAATTGTGTAGTTTTATTGTAATTTATAATAAAAAGACAGACAGTGTTTCAATTTCTTGATTTTTCTTCAATATCTT
TTAAATAATTTAAAAATAATAGTATTAATATGGTTTCAATAAAGGATATTGAAATCGACATCAGTCCAATTAAAAGAGCT
ACTAGCGAGTTCCAAATTGAACATTGGTTTGATAGTTTATTTGATCAAATAAAACTTACATATCAACCCCAAAAAAGAAT
ATTAACAGGCAAACCAGATTGTTTAATTGGAGATATTATAATTGACTTCAAATTTAATCTGAATAAAAAAGAAATAAATC
AATGGGCATCTACTAAAGGTAGACAGTACATTCAAGAATACTACAGCAGTCAGGGGAAATATCCAACACTCCTAATTGTA
ATATCCGAGAAATATATTTTATATTATGATAAAGATGTAATCTTAAGAAATGAAAGAAATATTAATCAAGAATCAATAAT
ATCGTTAATAGAGTGTCTATTTGAGCCTAAATCTGTAAATTCAGATCAATTTGCTATTCTATTTGGAGTCAACTCGCCAT
TGTATATTCTAGCTTATTCAAGATTGGAAAAACATTTTAAAGATCATCATGGTGAAAAAACTGTTTGTTTTGATCAATGG
AAACGTCATTTCAGGTTAGCATATCATGATGAGGAAGTGGGAGAAGAATTATTTTTACGGCATTCTTATCTAAGCACCCT
TCTAAAACTTATTCTATATAAGGAATTTATGAATCCTGATGAGTATTCCCGGGATTATTTCAAAGATTTAGAAAATTTCT
TTGAAAAAAGAGGAATTTCATTATTCCATTACGATTTTTTTCGATGGGTAATAAATGTTCTAGATTTTTGTGACGATTAT
TTTGAAAAAGTTAAATTGATGGATTTTGAAGCAGCCGACATTTTTAGAACGATTTATCAGGAAATGATAATTGCGGGTGT
AAGACATCGGTTAGGTGAATATTATACACCTGAAATTTTGTGCAAAAAAATGGTTGAAAAATCATACAGAATTGGTGACC
GCGTCTTAGATTCTTCTTGCGGTTCAGGAACATTCCTCATTGAAATTTGTAAAAAAATTGATGAAGATTTTAATTTGAAA
CCTAAAGAAATACCTCCTAGTAATTGGTTTGATGCTATAAATAATATCTTTGGTTTTGATATTAACCCAATAGCAGTTTT
AACGACTAAGGCTAATTTAATTTTATATTTTAAATCCAAAGAGAAATATATTGAAGATATTTCCATAAATATATATCTGT
GTAATTCAATAGATCCAATAGAATTTGCATCTTATGCAGATATCGAATTAGGAAATTATTATGCTTTTTGTGTTGATTTA
TTAGAAGAGGAAAGAGAATTAAGGATTCCTGGAGATGCTTTAACTCGCAGTAATATAGAAAATTTTCAGACTTTAATTGA
TTCGTTATATAGAGTTTGGGAAGTATTCGACAATTTTAAAGATACCTGGGAAGCTGCGATAAGAGCGCTAATCTATAATA
GTGATAATATATTTTTAAATCCTGAGGGAAGTATTGCTTATGCTACAATGAAGTTCTTTAATGAGCTTTATGTATTGAAA
GAACAAGATAAAGATCATATTTGGTTATATCTTCTTAATAACTTAGTAGGTATTCATTTACTCTTATTGAAGAAGAAAAT
GGATTTAATTATTACAAATCCCCCATGGTTAACATATAAAGATGCAGATCCAAGATTACAGGAGAATATGAAAAAAATTA
CTGGCCAACTTAATATTAAACCAGGTGCTAAAAATATTACAAACATTGAAGAAGCAGTCGTTTTTCTGTATAAGATTCCT
GATTTGTATTTAAGTAAAGATGGAAAAGGTAAAGTGGCATTTGTTATGCCGCGTTCTTTATTAGTTTCATCTCAAAATGA
AAAAGCAAGAAGATTTGATCACTTTTATAACATTGAATTATTTCAATTTAATGATTTAATCTTTAATATTGAATGTTGTT
GCTTTTTCGCTAATTATAATAAGATAAAAACAAAATTAGATGATGTTTTTAAAAAGTATCCCATAAAATGCCAATACTTT
GATTCGGAAACACTTAAATTAATAGATGATTCCTTGTTAGAACCTTATGTTTATTTTCAAAATAATAGAAAAGCATTGTA
TTCAGTTAAGAAACTGATTCGCTCAGAAAAAAAACTAGAATTACTACCTTTTTCTTTATCAGCTTATTATAATGAATTTA
TCCAAGGAGCAGATTTACTTCCTAAATCCTTATTATATTGTGAAGTAGTAAACTCAATTGAGCATGGTAAAATATCAATA
ATAGAACCTTGGATATCACCTCAAGCTAAAGGTGTTTGGAAAAAGAAACATTTTAAGAAAGTTAGAGTAGAAAGTGAAAA
TATTTTTAAAGCTACACTGTCAAGGGAATTATATCCATTTTATATAATACCATATTCACTATTTTTACCATTAGATCCAA
ATCTTCGATATAGAACCTCAAAAATTGGCCCATTTAGCAGAAAACATTGGAATAACATTAAAGAAATGTATTTTAATGAA
ACGAAAAAAGATTTATTTGAAGTTGGAATAAATTATAGAAATAAGTTATGCACTAATAGAACTGTTCGAGAAACTCAACG
GAAGCTATATAAAGTAGTATTCCCAAATGCTAAGAAACTTGTATCAGCCGTTATTCATGATCCTAAAGGTAAAGTCTTCA
TAGATTCAACTTTATATTATTATGGAACTGAAAACGAAGATGAGGCGTATTATTTATGTGGTATGCTAAATATTCCTACT
TTAAGCAAGAGCGTAAAATTGATAAGTGATACCCGTCATCATCATAAAAGACCTTTATATTTTAATATTCCTAAGTTTGA
TAGTAGTAAAGAGCAATCGCAGATATCCGTATTATCCAAGGTTAGCTCAAAAATTGTAGAAAATTATATACTTAGCCATG
AAAGAATTAATAAGAGCGAATTGAATGAATTGATACAAGATAATGTTACCAAAATACAAGATTTTGGAATTAAAATATTA
AAGGCAAAAGAGGGCGAAGAAGTTATTAAGGAATATTTATACAAGTAGAATTTTCAACTTGATTTCTTAGTTCTCTAACC
GTTTCAAGAAAAAAAAAAAAAAAAGAAAAGTTAGATATTAAATCAAATTTTCTATATTACTATTTTTTTGTTTTTATTAG
CAGCTCTTTGAGCTCTTGCTTTAAAATCTTGATTCTTTCCCGTTTTATCCGCATGGGATTGAACTCTTCGAGCAGCTTTT
TCATCCATCTTTTTTTTACCCATTAATTGATCACCTTTCAATTGACAATAAATTGTCAATTCGTTGATCGAAGGAGATTC
TTTGGGGATAGGATTTTTAAGTTTATTGACAATACTAATCAACCAAATTACCGATAGTTTGTAGAAAATTAAAACATTCC
TTAATTGGTAACCCTCTCATTCTAATAGCATACTGATTTTTATTTGGTTTTGTCAGATCCCTTGAAAATGTTAGAATTCT
CTGCTTAACAATTATATCATTAGGATTGATATTAAAAAGACCCTCTTCAATTATCTTCGGATAAAAATCTAATCTAAAAT
TAAAATTAACTTTATTTTCTACACCATGAATTATTTTTTCTGATGTTTTAGCTAAACTATTTAGAATAGATGAGATTTTT
GTATTTAAAATTGAGTCTAAGGGTTCATTAAATTCAAGGAACATCATAAAATTGGAGACTTCTATTTTATTTACGTTAAC
TGGCTTTAAAAAATAATACTCTTCCATCTCCTTTTCAACTATTCTTGAAAAATTATCCATCTCATTAACAACAGGTATCA
GATCCTCAACGCTAAAGTTATTTTGGGAATCTTTAAATTTTAGATAAATATCATAATAATATCCTTTTTCACCGAATCCT
ATAGCGACATTGTCTAGATAATCAAAAGTCTTATTTTGAAAAAATGCATACTTAAATCTTAAAGTAGGATGTTCCTTGCT
GAGAACTTTTGTAGGATCAACAGGTTCAATTAACGGATTAGAAAATTTCATAGATGTGAGATCTTCTAAATAAATTGTGA
ATTCTTCTTGGAAGTCCAGTATTTTATTTAATTCAAATATTGGTTTTTCAAAATATACGAGCTTTCCTATTAAATTATTA
TTTATTGAAATAACTCTCATTTTATCTTATATCCTCATTATGTTTCATTTTTTCCTTTCTTTTTAGACGCCCGCTAATTT
CCTTATAAATCTCTCCAAATTCGTAATAATCATAATTGGAAGATACTTTATCGCTAGTTTTTATATTTATGTTAATCTCT
TGATCAGTTTGAAGACTAAATCTCTTTTGCACGTTTGAAAACACATCAGAGAATGAATCACCCGAAGTGCTACTCTCCAT
AAAGAATTCGGAAGCTTTTCCATACGGTTTTTCAGGATTATAACCTAATTTCCCAAGGAACAGCATAACGAGCATACTAT
TCTGTATTAAAATTTCCTTATTTTGGTTAATTATTATGTTAAACTTAGAATTGAGTTTATCAATTGCTTCGCTGTGGACC
TCATTCTGTATTTTCTCATCCACAATTTCATCGAAATTAAAAATTTTGTTAGTCAGTTCTGAATAAAGTGATATCACAAC
AATTTTTCCTTGCTTTGTAATAAAATATTTTTCTTCCTCGGAGATCTTCTTGATTTGTTGCTTAGCAGTTAGCTTTTCTA
AAAATACCTCTACTATCGGATTAGGAAAAACTTTTCTAATTCTCATCGATGATTTTTCATCAAAGGACTTACTCTCATAC
AGAGTAACTAGAATTCTCTGGCCAACTGATAAATTATCAAAAAATTCAGATTTTTTTTGAATTTGGATTTTATTATTATT
ATTAATCTTAATTTTTGGTGAAAAATCTAAAAGATGAGTCAAAGTTCTCAAGTATTCATTAACAGTTTGCCAATGTAGGC
CTGTTTTTTCACTGATTTCATTAATAGAATATTCTTCATTTACTTCCAAATTACTCAATACATTCATCAGAATTGAGAAA
ATCAGAGAAGGTTTTTTTTTCATATTTTCTCACCTTAATATTTATATATGTTCTAAGTCTTCATTATAATATAAATATTT
TTAATTCTCTATATTATAATGAATGAAACTTTATTTAAACTTATTGCTTCAAAATGATAATACTTAGAAAATTTGATCTA
TTTCAATGCCATATCGGTGATTTCAAGGGTGAGTGTATCGGATATCGTAGAGAATTTAAAAGATAAACCTTTTTTACTTT
ATTATTTGTATAATAAATACCTAACTGGTGTTGACACAAGATTACCTAAATTTATCAACAGAAAAAAAGTCATTCTTGAT
CTGCTGCATCTTAAGTTGATAGATTTCACCACCGCAGGAAAAAAAAGTATGCATTTTAAAGACACTAAATTCACGAATTT
AGGAAATGAAGTCTATGAAAAGTTAGATTCAATAGGTCTATTTACAATTTTCCAAAATATATCATTATACTCCAAAGATT
CCTTTACGGCGCAATACGAAAGTAAACTATGTATTCTTGAGGAATCTATTAGATATCCTCAATCTATTTATTACAAAATC
ATTCTCAAGAGCATAGGAGATTTAAAAAAATGGAAAAGACATGGTAATGTTGATTATAGAGTACTTGAAATTAAATTAAG
AACAAAAAATGAAGAATTTGAAATCCTAGAAATATTATTTGAATTTAATTGTAAAATCTGCCAAAAAAAGATAAAGCAAT
TAGAAGTTTTAACCTACTTTATCGACAATGATGATAATCTCACGTTTCAAATAAAATGCAATGAATGTAACACTCCTTAT
AGGATATGTAAAAAATTTCAATGTTTTTATTTCATCTGAATTTTAAATGAATTATTGGAAGAATAAGGGTTTGTATAAGA
TCGACTGTTTAAATTTGGTTATTGAATAGTTTCTCTATTTTTTTAATTACTTTTAACTTAGATTAATGAACACATCAACA
GTGAAATGGTCTGAACCCGTCGATGCATGAGCAGTATCCCCGGTGGTTGAGTTGATAATTTTAGAAGAGAAAAATTGGTT
GACATAAATAAAATCGATACGGGAATTATATACTCCTGGATAAGTAACACCCCAATCAGTGGGATTTAGAGTTCGATAAA
CATCAGTCCAGTTATGAATAGTAGATGAATAAGCACTAAAATCACCCCCAGTATCGGGATTATTATAAGGATAAACCATC
ATACTTAATGGTCCATATCCTAACCCCGTTTGATTATTAAGTCCCCAATCTTCAGGAGAAAAGGAGTTTAAATCACCAAG
ATAAACTATAGATATATTACCTAAATTATCCATATAATTTATAATACCTTCTTGTTCCCTTTCTCTTATGTGTTCATTAG
TCAATCCATTCATAGCCTTTAAATGGGACCCAATCATATGTATTGGTATCCCACTTACATTTACTTCTACATCATAGAAA
TCATGAGTGACATCATAAAAAGTGCTATTGTCGAGTGTAACATTGGTTATTTGATAATATGTAATAATAGGATAACGACT
CATAATTGCAGCTCCATCAGTAAGGTACGTAATTCTTTGAGTACAATAACCAATGTAAGGATCTTCCTCTACAAAATAGG
AGTTAAACTCATTTACGTATTGATTTAACTTTTCATTGCTATTATTATCCCAATCTCCTGTTTCTATGAACATAATAATA
TCTGCATTTTCTTCTTTTACTACAGTTTTCCAATCCGGGTTGAAACCACTCTCATTTATGTTTAATGTCATCAATTTGAA
GATTTTAGAAGGATCATCAATAATGTCTGAATTATTTATTGTAAGGGATATTGTATCAAAGCCTGTATTACTGGAAGGAT
CGATAGCTTCACAAAGAATAGTGTGAGAGCCGTCACTTTCTTGTGTTGTATCCCAAGAGTAGGATTTTGTACCGGATCTA
AATACACCATCAATATAAATCGCGTAAGAACTGATTCCATTGACGTCAGTAGCATTCATATCAATTAATATTGTACCCGA
AACTGTTGAATCTTGGATCGGAGATAAGATTATAACATTTGGTAATATAGTATCTTGTTCTTGACGATTATTTTTTGGAG
TATTTACTATTATATACAATAAAATTATTGATGTAGCACTTATTATTATGAAGAACGTAATAATGGCTAAATATTTCCTA
TTTTCGATTAATCGCATTTTAATTTTAATTATTGTTGGTTGACTTCTACAATTCTTGAAATTTCTAGAAATTCTATTCTC
TCAAGATTTCTCTATATAAATAAATTATAAGTATTAAGATATTATTAGACTGTGGATTAATAGTCATTTAATATTTTTTA
AAATAATTTTAGTATTGGAGATTTCACAATTACATGAAAGAGAAAAAGAATTTATACTGAGGTTAGGATCTTATATATTG
AGAATTATGACTTTAAAGGCAATAAAAATTAGTGAAAGAATTTATAAAAAATTATTAGATAGTAAAAAAGATGAAGAGAG
TATCTCTGAATTTTTGGAACGCTTATTAAATATTAAAGAACAATCAAAAGATATCAATAAATCCTTTGGAATATGGAAAG
ATTTACCCACAGAATATTTTGAGATTATAAAATCAGATATTAAAGAAATTCGAGAAGGAATTAATCAGAGATTTTCATCA
TCTTGATTTTTTTAGATACAAGTAGCGCTATCCATATTTTAAATGGAAATGAAAGTCTTAAGAATGTAATTGATAATTTT
GGAACTGATAAATTTGGAATTACTAGTCCTATGATTTTTGAATTGTATCACGGAATCTATAAATTAAAATTTCTAAAAAG
AAAAATCCCTGAGAAAAAATATGAAAACCTTCTTGAAGATTTAGAGGATTTCATTAAATAACTACATGTTTTTTCATTAA
ATGAAAGAGGTGCCAATTTAGGGGCTAAAATCCACATGGAATTGAAAGGAAAAGGACAGGAGATAGATGTCTTCGATTGC
TTAATAGCAGCAATAATTATAACCAATGGTTTCAAGCAAATTGTTACAAGAAATCAAAAACATTTCGAAAAAATTAAAGA
GCTTGTATTGTATACCTTTTAATTTGAAAAAATTTCGAGACGATTAAATAGCTTAAGTACAGATGAGGAAATCAAACATT
ATATAGGTCAACATTCTAAAATTTTTCGTAGGGCTCCATATAATGTTGAGAAGAGTAGAAATTTGCAAGAAATTGAAGGA
TTTAAAAATATATCAGTTTTCAAGAATGATGTGAAGATTGCTAATATACTTCTTCATGTTGAAGTAAAAGGAGTAAATAA
GTATGGATGGGTTAAAGACCTATTTATTGATAAAGAACATAGGAGATTAGGTATAGCTGATTATCTAATGGATAAGGCAT
TTGAACATTTCAAGAAGATTGGTCTTAATGAATCAAGACTAGAAGTTTGGGGCTCAAATAGAAGAGCTCTGAATCTCTAT
ACCAAGATTGGATATAAATTATTTGAAATTTCAGAAGATTCACTAGGCATGAACATCCTGGTATGACATTGAATACAGCA
ATTATTTCCATCTTTTCTTTTCATTTATTAGTTTTCTATTATTCGAGATTTAGGGATTGAAGGATTTAGGGTATAGACAA
TAGCTTGCAAATATGAGGGTTCTTTTGGTTCACCAATTGAAATCGTTCCCGTCATTATTTGTTGGCCATTTTTCAGCTCA
CCCCACGCTTTAAACTGCACATCATTTGTAGCAATGGGTAGCATCTCTTCAGTTGTATCGGAGGGCATTTCAATGATTGC
TCTTAATTCTTCTTCTTCAACTGTAGCAAATGTATAATACATACTTATAGATCCTTTCTCAAACCATCGATCACCAAATA
TTTTTTGACCTAAAGGTGAGAATAGACTCAGGTGAATTGTCCCTGGAATTGTCCAAATAACTGCCTTGCTTCACCATTTT
GACTAATATATGAAACCTCAATACTATCTTCTGGTGGGGAAATAGAGATTGGATCTCTGCTTCCAGGCATAGAAATAAAT
TCATTATTAAAAGAATGTGAATGTAATTCAAGATTTTCGATTGGAATTATAACTCAACCTCTGTTTTCAAGTCTTTAGTA
ACAAGTCATATATATAAATCTTAATAGTAAGTGGATTAGGAGTGAAGAAGTATTAAAATTTAAGTCTGGTTTAACCATAT
AGGATCCTAGAAAGCCTTAAAAAAAAAGAAAGTAGAAATTTAATATTTGACTTTAAACTGCTTCAGTTTATTTTTTTGCT
TCTTTATGAGTGAAAATGTTGATACCGTAGCAAGTGCTATAACAATAGGCAGTAAGTATCCCGGAACTGCAGGATTCTGA
GGGGTTGGGGGTGCGTCAATCCCGAACATGTTGTAATACTTATAATTCGCATGTTGCTGATGTCTTATACTATTATTAAA
TACTCCGAAAACCCAGAAAACTTCATTAGGGAAAGTCATGGTCCCATATCCACCAACCATAATTCCAATTTCCTCGCTTG
AATTATAATGTTCAAGTTCCGTTTTTGGAATTCTTATTTCGAACATTCTATGATCGGACATGTTGTTTTCGCTAGTTCCA
AAGCTCCATTGAATATCATAATTAGAAATCGAAGAGTAGGCACTCAGCATAGCCCCACCAAAAGTATTGGTGTAATTATA
TCTTATTGCAAACTCGATGTATTCGAAAAGAGTCTTGAAAGGTGCGCTATTGTTACCTATAATGCTAAATTTTATTATAT
GGTCGGATGATAAGTTCGCAAGACCGTAATCAAAAGATTCTTGAAGCCAGCCCGTCCCAGTATTAATTGATCTAGTTTGT
TGAGGATCGTTAGAATTCATCGTTCCATCGTTGTACCAGAACACTACTTTATGGTCATCGATGGTTATGTTGGATCTACA
TTCAATCAAGAGTCTCATTTCGCTTATAGCATCAGCATAAATATCAGGAAAAAGTGAAAACCATTCTTCAATATCTACAG
AAAAATCTAACTGAGTTAAATTATCACCTATGGTTAAAGCAGATGTAATATTGAAAGTAGGTATATTAGAATCATCAAAG
AGTGTGTAATCGCCTTGAGTAGTACCATGAACGGCGTTGAATTCACCGTCATTATTAACGTCGTAACCAGAGTATAGTGA
AGTTACTTGATTTCGGAAAAATGGGAGAGGTTGATCGTTTTCTACATCGTGAAGTAAGGATTCAGTGCCATTATCAAGAT
AGGAAGCCCAAGTTGTAAGGGAATCAAATGATCTATTATTCACGTTCATCCAGATGCCTAGCCATTCGTCTGTTGGATCC
CCCGTTTGATCGCTGATCAAATCGAGACCGACATAAAAGTTAGTATGATCTTCACCGAGATACATATAATTGGCGCCGTC
TTTATCTGGTGGATTAAAAGCGTCGTCAATATCCAAATGGAATTCAATTTTCCAATCTCGATCCGCCCATTCTGCTTCAT
TAATTACTCCATCGATGACAATATTCTGCATAGGTGCTGAACCACTAGTTTTAGGAACTTGTGCTGAAACACTGAACGAA
AATATACTTAAACCCAATAGAATTGTTAAAAAGAACAGCAATGATATCGTTTTAAATTTTCGATTTACCATTATCTTTTC
ATTTTCAGATTTTAAATTAGTTTAAAGATAGTATTCAATTTGTCTATATAAATTTGCTGATGTTGTGAATTACAATCTTC
AATTCCTTAAATCTCTTAATGATGAGTTAGTGATAGAAAATTTTAATCTCAAGAAATGCATATTAGAAGAGACAGTTTTT
GGCGATTTTTTCTCAATTATTTTTGTTACTTTTCCTTGGGTAAGGTAACCTTTATTCTTGAAGATACTCTTCAACAATTC
TGGTGTTACTTGTTCTATGTCAGTAATTACTTTATTTTCTATCATCTTCCTACTCTATTTAATTTATAATTTCCTTTTTA
CTCCATATTAATTCTAATGGCTTAGGTAAATTTATTTTCGTCATTTTTTTTCGATTATTTTTGCTTTTGGCGAGAGAAAT
GTTCAATGAACTGTCCTAACACGAAGGGATTAACTTTTCCCATAGATTCATTTAAATTAATTTGTATTGATGATTCTCGC
TCTACCACTACTATCAGTTAATTTTGAATTTTTAAATTAAAAATAACATTTATAATTAATCATGAAAAGAAAATTGTTAT
CAATAAATATCAAATATAAACTAGGATTATTTCTTTTAGGTTTAGATTCTAAAACCTAGATTCTTTAAAGATGATATTTT
TCTCTATGAGAATTCTAATAATTGGAGTTAGATTTTATAAATGAAAAAAGTAAGTTTTGACCTTAAAGAAGTACTGATTA
ACGATCCTTTAACATTTTTAGTAGGGGCAGGATGTTCAATCAATTCCCCATCATCTCTTCCTGCTGGACGTGCTATGATG
AATGTTATCATCGAACATGTGAGCACCAGAAAGGATTATAAAAAACTCGCAAATTTATCAGAACTTCGATTTGAATCATT
AGTAGAAATTGTCAGAGATAATGTTGACCCAACATTAAAAACCATTGATTATTATGCAGAATGCGATAAACCAAATTTAA
TTCATTTTTTTTTAGCAAAAATGATTGAAAAGGGTAATTTCGTCATGACAACTAATTTTGATTTATTGATTGAGCATGCG
ATGATTAATTCTGGAATCCCAAACGAGGATATAAGAATAGCAATAACTAGAAAAGATTTTGAGATTTTAAAAAATCCAAA
GAGATTATACGAAGAAGGTCAAAAAACCCTATATAAAATCCATGGCTCTACAAAAAATTTGCTTACAAATGAATCAACTA
AAGATAGTCTGATTGCAACTATTCAAGCTTTTGGTTCGAATAAACAAGGGCTAAATGTATTTCAAGTGGAGCCCTTTAAG
CGCGAACTATTTGATAATATATCTAAGGGGCGTACATTAATAGTCATGGGATATTCTGGGAGTGATGATTTTGATGTAGT
CCCTACACTTAAAGTTCTACATGAATTAAAATCAGTTATTTGGATTGATCATACAAACTCAGCTGATTCAAAAATTTATG
AAGTGGAGAGTTCAAGCACCGGAAATGGAAAGAAAGTAGATCAAATTCTAATCGATATTAAAAATAAGGCGAATATTCCT
CATGTGTATAAAGTTGAGATGAATACATTAGAATTTGCCAAACTAATTCCCTCTAGTGGTTATTCTATTTCTAATGTTAA
CTTTAATCTAACACCTCAAGAATGGTTGCAGGAAAATGTTGAAGTGGAAGAAGAAAGTATTAGATTCCTCATACCTCAAC
AAATATTTCATGATTATAACCTATACGATGATTCTTTAAGGTGTGCTAGACAACTTTTAGAATTTGCTCAGAAAAATGGT
AACTCAACTTTGGAGGTAAGAGCAAGGATTTTGGAAGGGAAAGTGCTAAGTTCGAGTGGAGCCCATACTGAAGCCTTAAA
GATATTCAAAAATGCTCTTTCGCAAGCTAAATCTTTGGAAAGTGAGGAATGGACTGCTGCGGCCTTAAATAATATTGCAA
ATGTATTAAATAGTCAGGCAAGCTATTCAGAATCGTTAAATTATTTCAAACAAGCATTACAAATCTTTGAATCTCAAGGG
AGCTTAAATGAACAAGGGATTATTCTTAGAAATATAAGTTCTATACTTAAGAACTTAAATCAAAATTCAGATGCTTTGGA
TTATTCATTGAAAGCTCTTAGGATCTCAGAAATTCTAGGGAAACTCTCAGATAAAGGGGATCTTTTGATGATTATTGGAA
TGATAGAAGTTAGTATGGGGAAAATTGAAGATGCTACTAAACATTTCGAAGAATCTCTTATGATAAATGATCAATTGCAT
GATTATGATGCAAAAATAGGGAGCTTAAATGTATTAGGGGATCTAATGATGAAACTGGGAGATTTTAATCAATCATTAAT
ATACTTACAAAATGCCCTAACAATATCCAAAACAATTAAGGACTCCTCTGGCGAAGCATCAACATTAAATAATCTTGGAA
TGCTTTACACTAAATTGTCTAATTTTACGGAAGCCATGAATTTTTTGAATCAAGCTCAACAAATCGCGAAAAATTATGGT
GATCCTCTTACTGAAGCTAATAGTTTTGCTAATATTGGGATCGTATATTACTATCAAGGACAGATGGACACTGCATTAAA
AATCTGGGAAAAAACCGTTAAAATTTACGAAAGGTCTGGTTATGAGTTTGGTAAAGCGAGTATTTACATTAATATGGGAG
ATGTTTACTATCAAAAACAAAAATATAAAAAAAGTTTACAAGTATTAGAAGAAGCATTAAAGATCGGTAGAAAGTCTAAT
GATTTAGCAATTCAAACAAATTCCCTTCAGAAATTAGGAATGATTTTACAGGACCAGAAGGATTTCAAAGGCGCCACAGA
ATTATATTCTCAAGGGTTACAAATTTGCCAAGAGTTAGGAGATTTAGTCGGAATAGCCACTTTAACAAATAATTTAGGCA
CCATTGAGTTTTATGGAAAGAACTATAATTCAGCTCTAGAGAAATATAATGAGGCATATAATAACCTTAACCAAATTGGT
TTGGGAATTTGCTGAGGATATCTTTACAATCACACCAGAATTATATAGAAAACTAAGAAAAACAATGGAAAAAGAAGAAT
AGCAAATAATTTAGATTCTACAACTTGGAATTTGATGGGAGTATTTACTCCTTTATAATAAGAAATATAATGAAAACGGA
ATAGGTTAAAAAAAGTGAGATTTAATAAATAAAATAAACATAATTATTTTGTTGGGTTATAAAAAAGTTAATATTTGTTA
ACTTTATAATACATATAGAAGAGTGGTAATGAAAAGTATAGAAAAGGCTATATTTTTTATCTGTTTTTAATAATAAAAGG
TGGCTAAAAGTGTCAGAATCTTATATTGAAATAATAAATTCACTTCTTGATGATTATATTGAAAGAAGAGAACTTGGAGA
TGAGATATATGACCCATTAAATATATTATTATCTGAAATTCAGGACTTTTTGTCTGAAGTATATCTTGATTTTAATAATA
GCTTTCTAAAAAAATCAAAAAATGAAGATATCACAAATTTTTTATTTTATCATAGTACAAGAAATCTTAGATTAACCACT
ATCAAGGTAATAGATAGTTTCAAATTAGCAAAAGTAAAAGCGTTAAATCCTAAAGTAGCAAGGCAATTAAGATCGTTTAT
AGAACCTTTGATAAAATTCCTAATGTTTTTAAAATTAATGAAACAAGAAACTTTGCCTAAAATAGATATGTTATCAGAAG
AACTGGAAAAGTTCAGGAGTATTGCAAAAGAAAATGATTTTCTTTGTAATATCGACGAAGAACTAAAATATGACAAAATC
ACTCATAAAGAGTTTAGAAGTTTAATGGATTCAATACGAGAAATTAATCTTGCAGAATTCCACTAGATCATTATGAAATA
TTTCCGGTTTTCTTGCGATACTAACATATTAATTTCTAGCACTTTTTATTATAGATTCAAAACATTTCCCGAGATTTTCC
GTGAGGGTAGAGTTTATGATTTCTCAATATTTATAATGAGATTTTTTGAATATTATTCTGAAAATAAAAGGATGAATTTT
GGGATTTTAACTCCTTCAACTCTTAAGGAACTTAATTATATAAAACCAAAAATCATTCTTAAAAAGTTAGAGGAAGAATT
TAGTAATAACCAAGAAAAATTCATGAAAGCAATTAATGAATTATCTTCTCTATTAAATAAAGTAAATGATAATCTAAAAA
GAGTTCTAAAAGTATTCGATATAGGAAAAGCGTATTTCAATGACAGCAGAGTTAAAAAAATATATAAAAAAGTCGATAAT
ATGTATAAGAATTTCATGATTCAATCTAAAAACATGAAAGAAGATATTAAGAAAAGAGTTGAAGGTCATATTAATAATTT
CGTTGCAAAATATTTTCAAGATATGGAAGCACTTCAGGAAATTGAAGAAGCTAAAGAAACTGCACTTCAAACACAAATTA
TAAGATTATCTAAAAAAAATAAAGCTATTAAAAATAATGATAAAGAAATTTTATCCGAAATAATTTATGAACGAAAAAGA
TGTATCCAAGAAAAAACATTCTTTAGAAATAACTTAGATTTTTATTTCATTACAGAAGATACACATTTTTCGAGAAAATA
TATTAGGAGATTTAATTTTTACTCAACACCAATAACAACAAAAATAAAAAATTTGTTTGATATAGACTGTGTAAGAGCAA
AACAATTCGCCCGACTTCTTATCGATAGAAAACTCAATTTTGAAAAATAAACTTTATAAGAGCATAGAAAAGCTATTGAA
ATTTGTCAAGGGGATTAGAGACAAACCCTTATCTCTCAATATGGGGAAATTTGAAATTAAATTTGGATTGACTAAAAAAA
CTATATATCAGTAAATGAGATATATAATTAATTTTAGTTCTCAGGGGGATCATCATTTCTTTTTTTTATTTAAATCTTTG
GGTTAGTAAAAAGTAAAAGTCCATCCTGCCTCTAGCATTTGTAATATTTTCCATACGTAATACAGAATAATTAATAATAG
AATCCCTATGATGGTTAGAGCACAATAAATGTTATTAATACGTTTTTTAATTTCATCATTTAAATGTTTTTCATATGTTT
TTCGATAAAATCGTATAAAAAACGATAAAAAGTTAAGATTTAATAGTATGAAACTTCTACTATTATTTAAATTCAAAAAA
TTGAAAAATAATAATTATAAATTTATACAATTATTACTTGAACTTTATAATTAAATCTATTTAATTATTTAGTATCATAG
AAAATGTCAGATTTTCTACCAATGTAACCCGGGAATTTTAGAAGGTAAACCTATCATTAAGATTTTATAAAAAATAATAA
AAAAAAAAATATTATATTAATTATTCATCTTTATAAAGTGAAGAGCCAGCTTTCATATAACGATTCAAATGGCGCATCGA
TGCGACAATTTTTCCAGTTTCTTTTTCTTCTAATGTGGAATCAAGCCAAAAATATTCCGTTTTACGGGAGACCCCTACAC
AAGCGACTTTTCCTTTTGCAATATAAGGAACATCTACTTGCGTTGGACCATTGATATTTTTTATTTCCGTAGCGCCAAAA
AAAGCTACACCTTTATCCCACTTGGGGTCATGGTCTTTTGTAAAAAACGCCATAGTGCCATACATAGCAGTAGGTGACAG
AATTGCATTGCCCCATGGTGATTTTCCCTTATAATAATCAAGTCGATCAGTTATTGATGGCAATCCCTTAGTTGCCGCTT
CTTGAGTAATTAATATTTCTTCAGGAGCAAGTATATCTCCAACTTTATAATCTGCTAAAATACGTAAATCCTCTGGCTTA
CTATTTTTTAGTTCAATAGCTTGTAAATATGACGCTTCTTTTGGTTCACCAATTGAAATCGTTCCCGTCATTATCTGTTG
GCCATTTTTCAGCTCACCCCACGCTTTAACTTGCACATCATTTGTAGCAATGGGTAGCATCTCTTCAGTTGTATCGGAGG
GCAATTTGATGATTGCTCTTACTTCTTCTTCATCAACTGTAGCAAATGTATAATACATACTTATCGCTCCTTTCTCAAAC
CATCGATCACCTAAAATTTTTTGAGCTAAAGGTGAGAACAGACTCAGGTGAATTGTGCCTGGAATTGTCCCGCCACGCAT
CCCTACGCTCTTTGCAGTAGCATCGTCATGAATTGAGGTTTTCATACCCCTATAGAGATTTTGAGGTTTCCGCCACCCTC
CATACATTTTTCCATCCTTAACTTCAATATCATCAGACATATATAACATTTACCTCTTTTTCTTTAATTAAAAAAAAAAT
ACATCTACTTGATAAAAAGATTCATATCTATATTAAGTTTAAATCTTAAAAAAAATAATCATTTTGAAATCATTTTTAAA
ATGTGGAAAAGTGATCAAACAAAGAAAAGAGAATATTAATTCTTGAAAACCTAATAAAGCTGGTAATTATTTAACTTTTG
TGTTATTCTACAACGTGATGGAGCATCATTTCTAGCTTTCCATTTGTAGAAGCTCGATTTTGTACTAATTATTTTTCATT
AACTATCCTTGTCTTACAGCTTTCGCAATATATCGTTTTATCAATAATAGTTGCCCCACAATATGGACACTTTGGTTCAT
TTGATTCTTTAAGTATTTCATTTTCCTCTACTGAAGCAAAAAATTCTGATTTGATATCAGGCAAATAGTTTTCTTTAGGA
CCTTTAATATATTTTTGATATCGGTTTCTTTCAGCTTTATCTCCATAGAAAATTACCCATACCCAGAACCATAATCCTGT
TCCGATCCATAAACACACAAAGACAATCCCAATGATATATATTGGATTCAGAAATAAATTATTTGGAAAAATTAAATATG
ATAATAAGACAAAAAGAATTGATATTCCAAGATCATCAACAGAATTTATTGAATTGCTTCATTGTGAATAAAAATTCAAA
GAACCAAAATAAATATCGGATAAATATATATCTAATACCTAAGAATGTCCGATTAAATGTTTCTGTACTTTTGTTCCGAA
ACATAATTATAATTATTATTAATCTAAAAGAATCTTACTTATAGAACCTAAATTCTACTATTTTGTTAAATTTATTACCG
TAAACAATATACAAAATGCAAAAAAAATAAATTGTTAAAAAACCTTTTTTTAAATATGTCTCTCGATAATTTTCCCGATA
TAATCAAACTACCAACTAAAGATAAAATCTTGCTTGTGGAAAATCTATGGAATAGTATTAGATCTGAGATTATTTCTAAC
CCAATACCCGAAAGTCATAAGCAAGAACTAGACCAACGTCAAAAAACGCTCAATAAAAATAATCTACTATCACTCGAAGA
TCTGAAGAATCGATTTAACAAATGAATAAACATTATATTTTAAGATTTCACCCTGATGTCGAAGGAGATATTCTAAAAAT
CTACTCTTGGTATGAGGAAAAACTGGTTGGTCTTGGAAATGATTTTCTTCAAATACAATCAGGATAACCAGTGCAGCCTA
GAAATCTTCCATACTTTCCAGAACGTTCCTGAAGTGGTTTCCCACATTCTGGACATGTTTTCGGAAACTCGGTATCTTTT
TCATTTTCACTCATAATTTCTATTGGACCTCTAATTAAAATATCGGATAAATTTTTAATAGTTAGTAATTATGCATCTTT
TAATTTAAATTAAATATAATTCTACTTGAAATTCATTTAGTTTTCTTCCAAATTGTTTCGTTTTCATTAAAATTTTTGAC
TATAAAGCCTTTAAGTTCGAATTTCTTTAATTTGAGCTTAAGATAATTAATATCTACTTCATTAGTTAGTTCTAATCTAT
TTACAAGTTCACGTAAATTTTGTCCCTCACGAGTCAGGGCACCTAATATATCATCACCCGTAACGTTAAAGCCATATCCA
TCTGGTAAAACTAACTTTTTTGACTTGATTTATGAGGCATCTATTATTGATGTTGCAGGACCTATTGTTACTGTTTTAGT
TAAACAGGCATTGGGTGATTAAATTTTTATACTTTTATTTTTAGTTCTCTGATGCTGGTGAGGAAATATGGCCTTGTATG
ATCAGCCATTCATCACCCACTTTTTTCAATACTCCGGTTATTCTTGCGGGTAGACTCAATTTTTGGCATTCAATTGTCAG
ATTGACAGTAGTTTCTGCTACAAACCATACAATTTGAACATGGTAATTTAATTTCTTCCAATCAAAAGTGTTGGGGATTT
CCTCGAATGAATTTTGAAGTATCTTTTTTTTGTATTATTATGAAATTTTAAGCAATTAACCAATCAAGGTTTAGTTCATT
TGTTGTAGTGACACAGAAATGAGTTAATTATACATAAATATATAATAATGAAACGCTATGTGATTCCCGTTTAAAGTATA
ATATATTATCTTATAAACAAGATTAAGGCGTTGAGTATTTGTAACAAGAGAAGAGTTAGTTTAATCTTAATGTTTTCAGT
TTGTCTCTTCATTTTCCTCTTTGATTTTTCCTTAAATCATGAAACTAATACATTTCCTAGTCATAAAGAAAATAGAAATT
CAAATCTGAAAACTTCTTTTGGAGAATCACCTTTTGACTCTGAAAATTTATTCCAAGATTCAAACTTTGACAGCGGACTT
CCCTGGATTTTTGAAGGATCTGATAATTTCTTTGCCCAATGGAGCTCATCTAATAGGAACGCTAATATAACACTTTCTAG
TTCTGCTTCTAAAATCATATATGGGAATTCTATTCAAATTTCTCAAGCTACATATGAAAAATCTGGTTCTGGTCCTGAAG
ATAGAACAACTGAACTTAGGAACAAGGATGGCAACAAATTAGATGTATATAGAGATGACTATTTAGACATTACATTTCCA
GAAAATTTAGATAATGGGGATATAATCACATTGTATATATTGAGTGAGATTTATGATGCTATTCTTACAGTCTATGATGA
ACATTCTCAAGATCCACCGGGTGGATATGGACAAGTCTATTACGCTGGAAATGTAGAAACTTATTTAAATATTACCTTAA
GCGGGGTGCAATCACCTCAAAAGGTCTTCAATATCAATTTTTCAATGGATTCATCAGGAGATAAAGTACTAGTTGACCAA
ATTACGTTCTACAAAGGTAATCAGCAGCCTAAAATTTTAACAGAAAAAGCATATGTCAATCAAACTATAACTATTGAAAA
TTCATGGGATTTAACATATGATTTGAACTTCACAGTTATTATACAAGAATTCCAGAATATCTCCTCTAGTACATTATCTG
TGAAAGTTAACAATAGTATTATCTGGTATACAAATTTTTATACAATCTTAGCTCCTACAATATTTTCGGTTTCAATTCCA
GATTTCGTTAAAAATGGGGGTGATTATCTAATATCATTTGAAATTGGATTAAGCGTTAATACAACAGATCCTTCCACATT
TGAATTATTTATTGATGATGCTTACTTTTGGAAATCTCCTTTAAAAAATTTGATAAAAAACTCTGAATTTACTACTCCCG
AGTATTGGCGCAATTCAACATCTAGCTCAAATTATTCAGTTTATCATCTACCTACCGAGGAATATTTTATTCTTTCTACT
TATCAAAATCAAATTGGTTTAGAAGATGGTTGGGGTGCATTAAATCAAACTTTTTACAAAAATTCGAATCAGTCAGAATA
TAAATTAGTCATGGAATATCAAATCTTAAATAACACAGGAGTTCAAGATTTACAATGTGAAATATTTTTTAATGAAACAT
TGATATTAAATAAATCGAATCTACAAATTTCAAATCAATGGAAAGAAATCAGACTCAATATATCTAGTCCTCTCGTGAGT
AATGGATCTTACGAATTATATCTTAGATTTTCTATTTTTTCTAATAAAAGTACAAATTTAATGAACTTAACATTATTAAT
TGATAATATTTTTCTTTATCCTTTATGGAATAGTCAATTTTCCATTTTTGAGGATATTCAATCTGACTTAAATGTGGGTG
AGGTAACTCAAATGTTTCTCTACTATAACACTAGCTTCACCGGGGAACCGATAACTGATGCTATAATTAAGGTATTTAAC
AATGATACTAAGAATGAATGGGGTTTAGACTTCTCTTCCTCACTAAGATATCAAGTAGTTAACCAATTTAATGGAAATTA
TAGCGTAATTATTTTAACATTTGATACGGAACTGAAATTATATAATATTTCTATCGAAATTTATCATCCTAATTTCCCAG
ATATCGCTATTTTCAGGCAAATAAACATGACTGGAAAATTTTCAAATTTTACGATTGTAGAAGGTGCTTACTTTAATAAT
ACTTACAATTCCTGGATTATTTCCGAAGATAATCTCCCATACATAAATGATACATCAAAATTTATTACAGTTTACATTTG
GGATGTTTCAACTTTAAATCCTTTAGAAAACGGTTTTATTGAAGCATATTTAGGCACGAATGTTTTATCTTGGTCTGAAA
TTTTTAAGACTTCTAAAAATCCATTCGATATTGGGTACTACAAAATCTTTCTTGATACAACAGGTTTACTCCCTGTACAC
AATTTTTTAGAATTAAATCTAACAGCAAGCATGTCAGTAGAAACCTATCTATCCTTGTCCTTTAGCATATCAACTCTAAT
CAAACCTATTCCAACAAATTTAGATATTAGTGAAATTGAACCTATCTATGAAGATTCTACAATAATCGTCTCAGCTGTCT
TTACTGATACTTTCCATAATTTACAAATTAATAATGCTAATATTTCTTGGAAAGTTCTTGAAAAACCAGAGATTTATGGA
GAACTTACTTTTATTTTCCAAGGATTTTATCAGAGTGAGTTAGATCTGTCAGTTTTAGATTCAGGAAATTATAGTCTACA
ATTTATTGGACAAAAAGATAATTTTGAAATATCTACAACTATAACCCAATTGCAAATCATAGCAAAGTGGAATATTAGTG
CAACAGTCGTTATTTCACCAACAGAGATATATGAAGGATCAGAGTTTTCACTCTCGTGCAATTTTTCATACGTTGAAAAA
GTTGAACCCCTTAGTAATGTTCCCATTGATATCTCCATATATTATGAAAATAATTCGTTTTTAGAATTTTTTACAGTATA
CACTGACGAATTTGGTTTCATTCATCAAAACATTAATAGCTTATATGATGAAACAAATATTATTCTCAACATTTCTTATA
AAGGAACATCGACTATAAACTCCCAATACTACTATAAAAATATTACAGTAATTCTAAAACATCGATTAAATATCTCCATA
ATAACAAGAGATTTCCCCAATTTAATCACTGGTGAGACATATCTTCAAATATCTGCTATGGTATTTTATGAAAAAAATGA
TTCTGCTGCTGCTAATATCCCGCTGATTTTCAGCATAGGTTCTTCTGAAATAATGACATTTTCTGATGAAACTGGATTAG
CAACAGTGACCTTAAGAGTTCCCTCTGCTTCAGGAGAGTACGAATTGACAGTTACTTTTGAAGAAACAAATCAGATAAAA
CAAGCTTCTTCTATACCTATAACGTTGAATGTAATTTCCCCAATGGAACAATTCTGGAATACCATCTTAAATATATCTTT
TTATGTAGCTACCATAATGTCCATATCAGTAATTTCTTATATTACAATAAAACTTAAATTTATAAATCCTAGAAAGCGAC
AAAAACAGAAAACCCTATTAAAGATATTAGGTGATTTTGATGATTCAAGGAATATCCAATTATTAATGATTATACAAAAA
GAATCTGGTCTGAACTTGTATTCAAAACATTTTACTGAAACTCCTATTGATCCAATCCTTATAGGTGGCTTTTTACAAGC
TATATCTACTTTTGGCACAACTATGGAATTCTCTTCAAAAAAAATGGCTCGTAAATCTCTAAATGAACTTTCTTTTTATC
ATTTTCGTATTATAATCGATGAAGGGAGATATGTTAAATCTGCTGTATTATTACTTCGCTCACCATCTCAAAAGCTTAAA
GAATCAATTGATGATTTTAATAAAGAGATTGAATTTGAATGTAAAAATGTAATTGAAAATTGGAAGGGTGAAGTCTTACC
TGATGAGTTAGTAGACCCAATTATTGAAAAACATTTTAATATCTCTTTGTCTTATCTCCACAAATTAAGTCCCGTTGAGA
TTGAAGATAAGAAATCGTTAAGTAAATGGGAAAGAATTATTATTAAACAATTTCAGAAAGAGGGGTTCATAAGTGGAAAA
CACATTGATAAATTTATTAGCGAATATGCTCATATTTTTTACCCAAAAAAAGAGCTAGAATTTATTCAGGCAGCTATTAG
CCTCAAAAAGAAAAATCTCCTTCAACCGCTTATTCCTATCTTTCAAAAGCTTTGAAAAGAACTCGAAAAATTGGTATAGA
ATTTTATAAAAAATAGATGACTAAATCAGGTTGCTTAGTACAATTTTAAAGAAGCTGTTCTTAAATATAAATTAGAATAA
AATTAATTATGACGAGTTTCTTATATTTAATTAATAATTATGACTCAAGTTAAATTAGATAAAGCCCTTGCAGAGGATTT
AATTACATCTAAATTAAGAATTTTGCAACGATATATTGATGAGATACTAACAAAATATAATGAATCCTCCTCTAAGGACT
TCTTAGAGAAAACACGTAATGGAATTTATCAAAATGCAGAAGATGATGCAGTGGAATTACGTCAATTGCTTTTAGATTAT
TCTAAATTGCAAGAGATATTAGATAATTTATAATAATTTCCGTTGATATACATATGGATTCTAGAAGGAATCCTGAGTTA
GCTCGAAAGTTCATTATTGCTAATTGTAATGATTATATAAGAGATATTTTCCTCGATAAAGACAGACCCGTCATAAAAAT
TGTATTTCATAAAGAAATCTACCTTTATTTACGTTATAATGATTACGGAGAATATTCTTATAGCACTATCTTTTCCCCTA
ATCCTGATGATCAAATAAGATTTGATAATTATGATGATATTTGGAAAGTAAAAACACGTCCTCATCATTTTCACATTCGA
GGAATGAAAAAAGTTATAGAAAGCCCTATGAAAGGAGAACCTGAGCATGATATTCCTATTCTTTTAACTTTTGTGTTAAA
AAATAGTAAAAATTAGTTCTTAATATCTTGGTTATTTTACGAATACGTTGTACCTTCTCTTTTTTAAATCAGCTCCTATA
ACTATTTCAGTTAATTCTTATTTTGAAAACATAAAATATCATTTAAGTAGTGAATGGGAGCTCTATTCTTTATTTTATAA
TTCTAACCGTTTCAGGAACTACCACTACTAATTATTAAGGTATAGGTATTAAAGCTTGTATGACACTTTATATGATTTTC
TGATAGCTTTAGCAATCTTTCAATAGCTATTTAAATCTATTAAACTATATAGTATCATAGAAAATGTCAGATATTATTGA
AAGTAATCCGAAAATTTTAGGAGGTAAACCTATCATTAAAGGAACTAGAGTTCCTGTTGCTTTAATTTATGAATTAATCG
GATTGAACTATTCTATTTCCGATATTTTAAAGGAATATCCCCATTTGAATCGGGATATTGTTGTAACTATCCTTAATATA
GGGAAGGAAGCAAATGAAAACCTTATAAATGTTGACATTGATGCGATTATTAGCAAAGAGGATTAATCCTTGAAGTATCT
TCTTGATGATCATGTCCCTATTTCTATAAAAGATGTAATTCATTTATACACCATTCTTAATATAAACACAAAAGCTAAAA
GGATTGAAACCCTCTTATGTTGACTTGATATTGAAGCAAATAATCAAGATAATGAGTAAAAATTAATTCTGCTTAAAAAT
TATATGGAGAATCATTCTGATGGATTTAATAGAAAAATTAAATGAATATTATGATAAAGGACAGTTAGATTCATCTGAGA
AAAAAGAGTTCTGGCTATTAGTTTCTAATTTTAAGATCAAATATGAGCATGTGCCAAAAGAATTAGCTGACAAATTTGGT
GAAATAAAAGCCAAAAATACTCCTTGGAATTTATATTCAGTAAGAAGTGGAACATTATTAGGAGCGATAACTTTGCTATT
AGGAATTATTGCTTGGATTTGGTGGTTTTTATTTTATATAGTTACTCGTTCTACGCCATTAACTATATTTGAAATTGAAT
ATTGGATGGGATTTTTGTTATGGATGGGATTTATTTTTTTGATTATGGAAGGACCACATGAGTTATCCCATCTTATCACA
GCATATTTATGTAAGATTAAATTTAATGGATGGGGTATCTATAAATTTCAACCTACATGGGATATTGAATATTCTTCATA
TATGCAATCAAGTTTTAATAAACGTGCATTAACCCATTTAATTGGGACACCAATTAATCTGTTTCAGTATTTATTGCATC
TTATAATTACTACATTCTTAAATAGTAATTTTTGGTTACTTTGGATCCCTTTTCTATTGATTTATACATGGTTAATCTGG
AAAGGAGTAAGAGAAGGATATGGTGATTTACCCAGATCTTATAAAGAACTTAAAAGAAAAAAATTACATCAAGAGAAGAT
GTAGAAACTTATGAACGTATCTTGTATTGGTTCAATTATTCTCGGATTCTTTAATTCTTTTTCTTCATTTATTACCTCTT
GTTTAAAAAACTTAGATTACTATAAACAGATAAAGGTACTTATTTATTACCCAAACATTGTTTAATAAAGAGACATAGTG
GTTATTGGGTTCTTGGAGCTTATATGGGATTTGGAGAAAACAGACGGGTAAAGAAATGGGCAGAAATAGAATCAACTTTT
TGGATGGCGAAAATTAAAAAGGAAATTGGGGAATTGTGAACTAGTACAATAAATCGCACTTCTCTCCTGATCCTTTAATT
TTACAATAACTGGTTAAAAATTTCATTACTGCTGAAATTATGAAACGCACTTGAATTGGCTTCTAACCAGTCAACGATTA
CTATCCTAATAAAATATAAAAATTTACAGAAAAATCTCATTTTTTTTTAAGATTAAGTATGAGATATATTATACTATATT
AGACATAGCAATAAATAGCTATTTTTTTAAGATATTACAATACAAAAAAGTCAAAATACAAAGTCAAAAGTGATAAATTT
GGTTAGTATAGAAGAAATATCTGAGATTGATGCTTCAGCTGAAACCGTATTCAACATTTTGAATGATAACTTAAATTATC
CAAAATGGAGCTTAGGAGCTGAAGAGATTAAACAAATTGGTGAAGGTAAATGGTTGACAAAATCAAGAATCGGTGAAACT
ACAGTTACTCGGAAGGAAGCAGTACCAAACGAACGGCTTATATTCACGAATGAGGGAAGCCCATTTAGTGAAGTTGGAGA
GTTTATCACACCGAAAGGTGATGGTGTAGAAGTTATGGTAAGGGGTACTTTAAAGGATGACTCGATGTTAGAGAAGGTGA
GAAAACCGACCCAAGAATTTTTGAAGAGTTTGAAAACTTATGCTGAATTTCTCGAATCTGGTGGCAATCCCGATGACTAT
AATAAAAATGAATTAATAACAATTCAATAATTTTCCTTTTTTTTCTTTGTTATCATTATATCAATAATTATAGTGCTTCT
TTCACCTTTCGTATGATTATGCTAAACATTTAGATAAAATCTATTTCACATCTTAATGTAAATCGAAAATATATATCGAA
AAGATTTCCCACCTAAATAGATATTTCATCTTATCCTAAATTAGTTAAATATAAAATATAAAGAAAATATAAAGACCTAA
TTAGGCTCTGGTTTATAAAGCTTTATTGAGGTCTAAAGAACTGTATGACAATGGATTTACTTTCTACTTGCTCAAGAATA
CTTAACTTTTGTTTGGGATTAGGACAAGAACGAGAAAAAGAAAAGCTTCTAGTTTTGTTTGACAAATCTACTCTAGAGCT
TGCTGAAAGTTTTGAGCGGGCAGGTAGAGAATTACAAGGAAAAACGCACATACATGAATTATCTTTCGGACAAAAACACG
AGAATTTTCCAGAGAAGGCTATTCAGGTGCTTGAAGATTCCACTGAAGAAGATGCTATCATTATTCTATCTTCGGTCAAT
CTAATATATAACCTTCAATTACACACAGTCATATCACCTTTTACTCGATTAAAGAGTATTACCGCTCGTACTCTTTATTT
ACCCCCCATCCCAATTGAATCTTTAAACCGAATCATGTCTGTAAATTTACCAGAATATTTAGAATATCAAGAATTAGTAT
TAAATGCCTTTAAAAACATTACTAAAATAGAACTTCGAACTGATGGAGGAACAGAAGCTACATTTCGATGTCGAACTTTT
GGTTATAATCCTTATCGAGCTCTTAACCCAGGTAGTCAAGCGCTTTTTCATTTGGGAGAGGTATGGACAGCAATTATCGA
AGATTCAACTGAAGGAACTCTTGTTTATGATACTTGTTTGGGTATGGGAAAAATCCATAGTAAGCTTATCTTCCAAATTT
CAAGAGGGAGAATTTCTAGCCATGAGATTGTTGGAAAAGCGGATCCTGTGATTAAAACTTTTTTAAAGGAAATGTTTAAA
GCAGATGAACATGCTCTTATTCCAGCTGAATTAGGAATTGGATTGAATCCTCAAGCACAGATTTCTGGTTGCATAATGGA
AGATGAGATGGTGAAAGGAACCTGTCATATAGATTTTGGGGATAATATAGCCTTTGGGGGAGCAAACAAAAGTAATTTTC
ATGGGGGAGGGATAATGAGAAATCCAGTATTAATGGGAAATGGTGAGAAAAAAATCGAAAAAGGGCAACTAAGGTTAAAA
TAACTAATGAATTTTAACATTTTTTGTTAGAGTAATTTCTGAACTTCCTCTCCTTTAAATTATCTTATAAACATTTTAAA
TACAATGACAATAATAAATGAGGAAATTACCTAAAATTTAGAGTGTTTTGTTTGTGCTCTTAAAATTAGTATAATAGCAG
ATAAACAAGAATCTAAATATAAAATGTTATAATGACACTAAGATGGCTGAATGTGATTATCTCAAATAGAAAAAACTTAA
AAAGCTGATATAATATGAATTTCAAAGCAAAGAGATTTAAAGAAATTGCAAAAGAGAAATGGCAAATCGAGAATTTGCAA
TTTATGCATGAAAAAGATCCATTTGAGATTTGCTTGGATTGTGATTTTCCAAATATTGGAAAGCTTTCAATTGTTCCTTT
TTCAAAAAAATACTTTAAGCAATTTGGCCAGTTTTATGATGGGTGCGATCCGAACTGGGATCTTTCTGCAAAATCCCGTT
CCTTGTCTGATCAGCATGATACAAATATGGATACACTGTATGATATAGAGAAGCGGGTTACATCCAAACAAGATGCAAGA
CATATAATTATCACGCAAGACCATGTGATCGGCTACCTTAATATGGAAGAATTGGATTTAATCAAATCAGGAAAGAAAAA
TTATTTTGGGGAAGATAAGCATGCCATGATTGATATTGCCATTTCTGATAGATTTCATGGAATTGGGCTTGGTTCATTTT
CAATTTTATTTTTAAAACTTGTTGCTGCAATTGCAGGGGTGAGTCTTTATTTGGTTACAGATGATGAAAATATGCGCGCA
ATGCAATTCTATTCAAAAAATGGATTCCAAAAGGCTGTACCAGGAGAAATTTTTATACCTGAAAATTTAATGGATAAACC
TTGGTATATTCTTAAAGATAACGAAAGTTTTATTTATAAAAAAAAATGAAGATTGGATTGAGGTTTACCCAATGGTATTA
GCAATGTTTGAAAGAGCAAAACATGGGAAGACGGTGTATATAAAGGAATATGGTCTCAAAAAAATGGTTGAAGGTGAAAT
AGCAAACGGGCAAAAACTTCTATTGGTTGATGATTTAATCTCCAGTGGTTTTAGTAAACTCTTTGCCATAAATGCCTTGA
GAGAGGAAGGAGCTAACTTGGAAGATTTATTTGTTTTTATTGATAGAACTCTAAATGGTCTTGGAGATTTTGAGAAAGAA
CATTTGATTACAGAATAACTAATCAGATTGAGATATCTCTTTTAAAACTTTTTCTATATAGCAGTAGACATCTGAGGATA
AATACATAATCTCATTAATTTTTTTCAGATATTGCAATGCCTCTGAAAAGCCAAAAATTCCATTTCTGTATAATTTGACA
AGAATACCTAGCGTGCCAGATACTTTAATCCCTAATTTATAAGCGAAGACTCTAGCTTCTTCATCATCTAATAGAATAGT
TTCAAAATTTGATTGTAAATAGAGTTTAATTGTATCAATTTCTGCTTCATGTAGCTTTAAACTAGTAATATTCTCATTGC
CCTTTTTAACTGCTTCAATTTTAATTAGTTCATTATTAACAGCACGTTCCAGAATATAGGCATCAGAATCACTTTGCTCT
TTTCCTTTTACAACTATATCAGCCTCGAACTTTTTTAGATACTTTTGTACACGATCCTTAAGTTGGGATTGATGATAAAT
GAGTGCCAGAAATAGATAGTATTCGAGCTTATGAAATGGATTAGCAGCGAGTTTCCACAATTCGATCGCATCTGAAACTG
ATTCCTCCAAGTGGGATTGGACCATATAGAATTTTGCTTTATATTTATGGAAATCATAACCCTTCAATTAGTTGATTTTT
TTTAGAGCCTTATCAAACAAGTTGAGTGTTATTAAATCATCAATATCCATCAAATACACGATAAAAATCCAATTTAATAT
ATTTTAGGATTTTTATTTGTATTTTACGTCTTTATGAACAAATACCAACCATCTTCATCAACAGAATTTATTGAATTGCT
TCATTTTGAATAAAAATTCAAAGAACCAAAATAACTATCGGATAAATATATATCTAATACCTAAGAATGTCCGATTAAAT
GTTTCTGTACTTTTGTTCCGAAACATAATTATAATTATTATTAATCTAAAAGAATCTTACTTATAGAACCTAAATTCTAC
TATTTTGTTAAATTTATTACCGTAAACAATATACAAAATGCAAAAAAAATAAATTGTTAAAAAACCTTTTTAAAATATGT
CTCTCGATAATTTTCCCGATATAATCAAACTACCAACTAAAGATAAAATCTTGCTCGTGGAAAATCTATGGAACAGTATT
AGATCTGAGATTATTTCTAACCCAATACCCGAAAGTCATAAGCAAGAACTAGACCAACGTCAAAAAACGCTCAATAAAAA
TAATCTACTATCACTCGAAGATCTGAAGAATCGATTTAACAAATGAATAAACATTATATTTTAAGATTTCACCCTGATGT
CGAAGGAGATATTCTAAAAATCTACTCTTGGTATGAGGAAAAACTGGTTGGTCTTGGAAATGATTTTCTTCAAATCTTTT
ATTCAAGTACTAAATTGATTATGGAAAATCCCCTTCAATATTCTAAAATATATAAAAATTATCATCGTTACTTATTTCGA
AAGTTTCCATATGCGCTCTATTATATCATCGAAGACAATTTAATTATTGTAATGGGTGTCTTTCACCATGCACGTGATCC
AAGAATGATAAAATCTAAATTAGGAAATCGAACAGATTGATATCATTATAATGCATTCATAATTTCCCTTGTATAATTAT
TTAATGAAAAATAGTAAAAAGAAAAAAATAGGGTATAGAATACCTGAAGGCAAGCGAATCTTCGTTCAAACTATTCTAAG
TAGCTACGAGTAAAAACTTAAATTCCATGATCACCTAAAAAGACTTATACCCAAAAATCGTTATTTTCGGTTAAATTAAA
GCTCTAACATCAATTTTAAAATGATAACCATTTCACGAGAAGATCTTTTCGATAAGCTATATTTTTAGGGTTAATCGCTT
TAATTGCTTTCAGCTTTGAATTAAATCGTTTTGAAACATATTAGGTATATATTTACAAAGAATTAATGTAAATATTTAGT
TTTTTGATCTTTACTTATATTCTCTTAAAACCTTAATATTTATGTAATATTTAATTATTGTATCTTATTTATTTGAGATT
TCGTTTATCGTCCATAATGAGCAACATCGATACCTAAATAAGTACTGTAAGTTTGATTTGAATTAAATTCTCCATTTCTA
TCATCATCATTTTCTCTCTCTTTAATCAAACCAATGAGGAGGTGGATATTTTTAGTATCTCTTAAGCTTTCTTTAGGCGT
TTTTCCTCCTAAAAGGGGAATTTTTTGATTAACCCATCTTTTCATTAAATAATATCTCATCATTCGCGATTCTAAGTGTA
ATGCCCATTTAGATGATTTTGTAAAGATACGTAGGATTGAAGTAAGAATGGCAGAAAGAATTACATTTGTAGCAGTTAAG
GAAGCAGTAATAATAAGGAATTCTGACCAATTAGTGAGACAGTTAGAAAATCGTATTATTACTAAGGGTGATGTCTTAAG
TTTTAACGCCATAGGAAAAAGAATTGATTTTGTCATTGTTGATTATTTTCCTAAAGCTGATGCAGTTAGGATTCATTTGG
GTACAAGAATTATTATTTCTGAAAAAATTTTTCAGGAATTTGAGATATAATGAATATGTACCAATATAATAATTAAGAAA
AAAATAGAATTATCGTTACTGTATTTTAGATTCCATCCACTCAAACAAATTAAGCTTGTGTTTATTTGCTAATTCTAACA
TATCCTTATGGTTAATTAAACCAGGTGTACGGGGTTGGTTTACTTCATTGTACATTAGTTGATGCCACATTGAAATGACT
AGCCATTCCTTTATTGGATTTCGATCGTTTGCTAAATATGCGTATACTCGTAAAATTTCATTTCTCGGATTAAATCCAAG
GTCAAGATATCCTAAATCTAGCAATAAAATATCTAAAGGTTTTTTCAGTAACCATGAATTTAAACCTAAAACATAACCAA
AAAGAAGATTTCCAAGGCGCTTCCTCTCAGTACCATGGACACGATTGGTTATCTGATTGTTTGTCATAGTACCGATTTTG
TAAAGAATACTTTCGAGAAATCGAAAAAGATTATGATGGCATGTAGACAAACCGGAAAGATAATAATCACCACTGACGGA
GCAAATTAGTAGAAATTTTTGTTTTTTTTGGGGATCATTTATTGTTTTAAGCTTTTTTCGAACCTCATTCCATTTGATTC
CCGTAATTGGTGGTAAATCCTCTAATTTTCGGATTAGTTCATCTAATATCCATCCCTTTCCTCCGATGTTAAACACATCT
TCCATCATTTTTTTATGGTCATCAATTCCGTGGGTGAGATAGGGAAAACTTACCAATATTCGATTTAGGAGGAGTTCTTG
TAGTTCATCTAGATTCCCTCTAGATGGGAACCAAGAATAAAATCGACCGATAAATCCTTCCATGAAGCTATCAAGTTGTT
TAATTTGATCCGTAATTGACATCCCTTTTAAGAAATTAACAAGAACTTTTTCGATATAAGCCATGGATCGCTGCCAATCA
GGTTGAGTAGATCTTTTCCCCGAATACATCCAGCAACCTAAATGAAAGAGTCGTTTTTCATCATAATAATTGCTACCAAT
AAAATCAAGTAATTGATCAATGGTTGTAGGTATACCTTGATCGCATAACACAAGACTACCGATAGCACTCCTGATATACC
GTGTAGTATCGTCCAATTCACCAAGATTCTCTTGAATTTTATTAAGAATTTTTATTTCATTTGTCCACTGATCTGGTTTG
TAAGAAAGGGTCCAAAAAGAATACTTCATGTAGAGATTTCCCGAGTTATCACTCCCGATAAATAAATCGTCATCGTTGAT
TATCCATTCATCTAGAGTACTTTTATCCTTTGTACCTTGATAAATAGCTTCAAATCCGGGTGAAACTAATTCGTATGGCA
CTAATTCTTCTTTTTTAACCATAATTCTCACTATGAAATATCTTGTTATTTTTGAAAAAATTAATGTATCAACAGGTAAT
AAACTTATTTAGTGTAAATTACTACCCATAAGTGTTTATGATTCAGCCCAACGAAAAAAGCCCAGCTGAGATCTCCGATA
AACTGATAGCCTATCTGAGAGATGAACTCCGTGATTCCAAGTTAGATTATGACTCACCCTTAACTCAAATACAGGGAGGT
TTTGAAACATTCATATATCGTTTCAGGCTCAAGAACGTTAAAGAAGAACTGAATCAGCGCTTGGTACTACGATTATATCC
TGAATATTATGGTCCTGAAAAGGCCGTCTGGGAAAGCAGTATACAGAATTCTTTAGCAGATGAAGGATATCCTGTTCCCA
GGGCTCACATTATTTGCACTGACAAGTCGATATTGGGTGGTGCATTCTTTATTATGGAATTCTTGTCAGGGAAACCCATG
ATGACAGCTTCTAAAAATGTACCTGAATTATTGGGAAAAGTCCATATTGCTCTTCATAGAATTGATCCGAAGCCTGTAAT
CAAGGCTCTAAAAAAACAAGGTTTTAAAAAGAATCAATATCTTTTCAAAAAAACATTAGATAATGATTTAAACACCGCAA
AAAATTCAGAATTACCCTGGGTTCTTGACATTGCAGAATGGCTTATAAAGAAACGTCCACCTGAACCGAAGAGTCTCGTA
ATCTGCCACGGAGACTTTCACCCGTTTAACATTCTCATCCAGGAGGGGAAAATAACAGGTGTGTTAGATTGGGGGGGCAC
TCTCATTGCTGATCCAGCTATGGATATCGCCAATACAATTAAGCTAATTACAATTTTTTCAAAATATCTCCCCTTAGGAT
CAGAATATGAATCAGTTGATTGGGAAAAATTATCACGACTATACTTGGATGCATACCGTGCACAGATTCCCCTGGATGAC
ACAACATTAGATTACTATGGAGTTGTGCGAAGTCTTAGAAGTCTCTTAGAGGGAGTAGGGGGGAATCAAGTATTACGTCA
CCCTCCACTTGTAAAGGATTTACTCGAATTTATTCATAAAATCACGGGAATACGAATACCAGAGTCATTGGAATTGGATA
TTAATCTATAATCATGGATGGATTACAAAAAAAATATTCAAAAAGCTAACTGTAGAAGGATTCGAAGAATTTGAGAGTTT
GATCTCCTATTTCTATTGATAAATATTTAATAACGCTTTCTTTCACTTTTTTTAAAAGTAGATAATATTCCCTTTTGCAA
TATAATGTACATCTACTTGAGTTGGCAAATAGTTTCATTTTAGTTTTTTAACTGCTTAATTATAATATTCGGTTATTCTG
CGAATTTAGAAGCGATTAAATGGGTTTAATCTTTAGAAAATGGTTATAAACTAGAATAAAAATATATAACTACAAAATCT
ATTCATATTATAGAAAAATGGTAGAGAAAATAACAATTAAACTACCAGCTGACCTTCTTGAGTTAACTGGTCTTAGTACT
AAAAATTTGGAAGAAAAAAGTCTTCTAATATGGGTATTAGATATATATGCAGAGGGTAAGATTACGCTTTCCAAAGCGGC
TAATCTGTTGAATACAAAAGTGGATAAATTTTTATTAGAATTTCATAAGCGCCATCTTAAACATATTGGCGGACCTGAAT
CCGTAGAAGAAGCTCAAAATGAGTATGATTTAGTTCAGAAATTAACAAATGACGATTAATATGCATGATTATCTTCGATA
ATAGTGTATTAAGCGCATTTAGACGCCTTAAACTCCTTTCTAATTTAAAAAAATTAATATCCTCTGCAATAATCTCGAAA
GAAGTTTTCAATGAATATTCAAATCAATGGCAGAAGAAAATTCCAAAATGGATCAGAATTACGCAACCCCGTGATGATAT
CATATTGGATTCAATTCCCGTATCATTAAGCATAGCGGACCTAAGTCTTATAAGATTAGCTTTAGAACATAAAATTCCTA
TCGCAACAGATGATAAGCCCTTACGTCAATTTGCTAAGAATATAGGAATTTCTATAGTAGGATCTCTTGGTTTATTAAAA
TCACTGTATCAAAGAAGAATTATTAAAACAAGAGAAGAATATTTATCGTTTTTAGAATCTCTTCAAAAGGATATTTATAT
ATCTGACGAGCTCATGAAGTGGGCATTGGAAGAGTCTTAATTTACTATTATTTCTTATAATATCCAACTCGAGTGGATAA
GTCCAGAGTTAATTCTATTCTCTCAAGATTTCTCTATGTAAATAAATTATAAGTATTAAAATATTATTAGACTGTGGATT
AATAGTCATTTAATATTTTTTAAAATAATTTTAGTATTGGAGATTTCACAATTACAT
>LokiG_000000000196
CTCCTGGTCCTGATTATATTGATAGAGTATTTGAGCATACAGATAGAAACAATTTAGTATTAAATAATTTCGGGAGGTTA
TTTAATCAGACAGGTAGATTAGCCGGAACTGGTTTCCTCTCAATATTACCTGTAGATCAAGGCATTGAACATAGTGCTTC
GGCAAGTTTTGCGATAAATCCCTCATATTTTGATCCAGAAAATATAATTAAATTAGGTATAGATGGGGGATGTAATGCTG
TTGTCTCTACTCTTGGAGTAATTGGCTCGATATCAAGACGATATGCTCGTAAAATTCCGTTAATCGTAAAAATTAATCAT
AATGAGCTACTTGCTACACCCAATATCTCAGATCAGACTCTTTGGGCAAATGTTGATCAGGCTTGGGACATGGGTGCAGT
TGGTATTGGTGCGACAGTATATTTTGGTTCACAGAATTGTAGACGTCAAATTCAAGAAATCAGTGAAGCTTTTAAATATG
CACATGAATTGGGTCTTGTGTGTATCCTCTGGACTTACTTGAGAAATCCAAAGGAATTTATTAAAGATGGAAAGGATTAT
CACACTGCAAACGATTTACAAAGTCAAGCAAATTACTTAGGAGTTACAATTGAAGCTGACATTATTAAACAGAAGTTATC
TACTACCAGCAGAGGATTCCTTGATTTAAATTTTGGGAGAACAGATAAACTCGTATATGATAAGTTAGCAACAGACCATC
CAATTGATTGGAATAGATATCAAGTTGCCAACTGTTACATGGGACGGATTGGGCTTATTAATTCAGGTGGAGCTTCGGGA
AATAATGATGTTTCTGAGGCTGTATCCGCAGCAGTTATCAACAAGCGATCAGGTGGTATGGGATTAATTCTTGGACGTAA
GGCATTCAAAAAACCTACTCCAGAAGGGATTAGAATATTAAATGCTGTACAAGATGTCTACTTAAGTAAAGAAATTACAT
TAGCATAAATTTTTTTTTCTTTTAATTTATACTGCTAAACCTACAAACAAGCAAAAAAATCTTATTTAGTTAATAGATAT
AGAAAAAAAAAAGAATTTGGTTGAAAAACAAAAACGTTTTATTGTACGAAAGTTATCGCCTTCTTTAACGCCTTTTCAGC
GTCTTTTATAACCGTTTCAATTATATCCGAAACACTATCTATTTGGTTTATTATACCTATACTTTGACCTAATAACACAT
ATCCATTCTCGACATCACCTTCATATGCTGCAAAACCGGCAATTGCATCCCTTCGTAATTCTTCGGCAAGATCTTCCTTT
GAAATCGCGGTACGGTGATCTTTTAATGCGCTTTCTTCAGAAACTTTTTCTGTTTTACTTTTCACTAGCCCTTTTGCTAA
GGAAAATTTATTTTTCCAAAGTCTAATGGTGCCTAGACCTCCCGTCCTTATAATGGTATCCTGGGCTTTAGCTGGTGGGA
TTATATTCTTGTAGTTTTCATGAAATTCGGCATCCTTCGAGGCAATAAATCTCGATCCCATAGCAACCCCCCCTGCTCCG
AGAGCTAAAACAGCCGCTAAACCTGCCCCAGTAGCATAGCCTCCGCACGCAATTTTTGGTATATCAGGATGTTTTTGCTG
TACTTGCTGTAATAAAACCATCCCGCCCACTTTTTCGTATGATTGGTGTCCTCCACCTTCGAAGCCTGTTACAACTAGTC
CATCACACCCAGCTTCCACACACTTATCTGCAAGCCAAAGAGCAGGTGCAACATGAAAATGTTTAATCTGAGAATTTTCC
CTTAATTTCTGAAAATCTTTGTTTTGGGGCATTCTTCTCGCTGAACCCGCACTTGTGAGTGCATATAGGCATTGTTCTTT
TAACTTGGGATTTCCCATTATATGTTTTGCAGTTTCCGAAATTAAATTGTCGCAATTTATTGTATTTCTCGAAGTTCTTA
TGTTAAAACCAAAAATTCCATCAGTATGTTCAACAACATAATCAAGATTTTTTTTCATTGCAATTATTGCATCTAGTTCC
CTACCGTCCATTGATTGGTTTGCATGCGATATCATGCCAAGTCCGCCCGCTTCTGATACTGCTATAGCCATTTCAGTCGT
TCTGAAAGGACCCATGGCGGCATTTGCGATTGGATGTTTAATTCCAAACATTTCAGTAATATTTGTTTTTAAGGTCATTA
TTAATCACTTCCTATTCTATTTTAATCGGATAGTAAATAAAATTAACCTTTTTTATTAGGTATTACTTAATTTATTACCA
GTTAATATTGTTTGAATTGGGTATGGAAAAAGTTATATTGGCTGGAAAAATTCAATTCTAGTTTTTTTCAGATTAGATCC
CACATGTTAAATTAAAATTAAAAGGATAAATTTCATTATTCTTTCTATAGATTATTTTTTTTATTAAATGATAATGAGAA
AAAATAAAAATTTTGGACCAGATCCTAACCTCAACCCATATAAAGCAAAACAACCAACTCCACCTTCCAGTAGATCATTC
ATTGATTTTAACACTCAGAGAGTATGCCCATCTTGTGGTAAAGCAATAAAGATAACTTATAATTTTTGTAAATTTTGCGG
AGTAGACTTAAGTTCTATTGAACCAATTGGAAATTCAGACGAGATCTCAAAACAATTAGCAATTACAGCAGCTACTGATC
CTGATCCGGGTGTAAGAAAGGAAGCTATAGATACATTAGGTGAGTTTGGTGAAAAAAAAATATTGGGTGTATTAACCTAT
CTCCTCCTCAACGATCCCGATGAGAATGTGAGAAAGGAAGCGGCTGACGAGTTAGGTGATCTTCATCATCCTTATAGTAT
GGAAGTGCTGGCGAAAGCACTTAAAGATGAAAGCCCTATAGTTAGAAAAGAGGCAATTGAAGGATTAAAGAAAATTAAAA
GAAAGACAAAACCTGAAAAACTTGATAAAGGGAAACCTAAAGAAAGAGTAGATCATGAAGAATAATATCTAAATTCTTTA
ACTAAGTTTTGTCTATGGCATAATTTAACAATTTAATCCTCAGTACTTGGTATTTTAGGTAATGACCTTCTCCCAGAGGA
TTTATTCATTGAAGACGGTTTATCTGGCATCGGGGTCATTGGTGACTTCTTTTTTGGAGCTGCCTTTCTTGCCACAGGTT
TCTTTTTTGGGGCTGTCTTCTTTATCACAGGCTTCTTTTTTGGAATATTTTTCTTGGCTTTCGATTTCGGCGCGCTATTT
TGTTCAGAACCTTCCTCTCTTTCTAATACCTCTATGGCTTCTACAATGCCATTCTTTTCATCAAAGTATACTCTTAACAT
ATGATTATTCAATTCTATCATGACTGCTGGAACCTGCTTGATAGGTTCCCAATCAGTTTCTTCTACATCTTTTCCAAAAA
CTTTAATTGTTTTAGAAATTGGAGCAAATAATGTGTGACCTAAAATTAAATTTAACCTTTTATGATTCTCTGGAACCTCT
GTTTTTAAAATTTTATCCTTTATTTTGTCTTGTTGATCTTTTGAGATCGAGGGTGCTTTTGAGATCGAGGGTGAACTTCT
TGTTGTTTGTGGTTGTTTGTATGAAGTTTTAGCACGTGGACTTGAAGGGGTTGGTTTAAAGGAAGAAGCCAATACTTTAG
TTCCGGTCTCTTTTAACGCAGGAGAGAAGTACTCTTCTTCCACTTGAGGTTTAGATGCACTTTTTGGTTCCTGAACAACT
GATCCTTGTTGCGCCAACCCGTCTCTTTCTATGTTACGCACATATCTCAAATCTTCCATTTTTTCAGTAATCACCATTGA
CTCCAATCTAAATGCATTTAAAAATTCTGTCGGTTCATCTCCTGCATCCACAGAAACAATTTTACACCTATGAAATGCCG
CAATTTTTCTTAGTTCTTCTTGGAGCTCTGAGGCTACTCTAGAACTAATAAATCGCTTACGTACAGGAGATTTTGGACCT
TTCCAGATGAAGATTCTTCTTAGATCCTCACATACAATCACAAACACTTGATCTGGATGTAAATTGGATTCAAGCTCCTC
CTTACTCATACTTACTCTCTTCTTCTCTCCAGAATCATCCAGTTCAAATACCATAAAAGTCTCATATTCTGACATATTAT
TGGGAAAAATGAAAATCACTTGAAACTATAACCAGTTTCAAATAAATTTTAATAAATTTGTGTAATTTCTTTTCAAAACT
TAGCTTTTAAAGAAAATATTAAATTACCTTTATAAAAATTTAATCTTTTCCGTAGTTTCAGATGCAGTTTTGATTTTAAA
TCAAGATTGAAAAAAAATGAAATTGGAAATTTTAAGAAATGAAAAAAAAAAATTAGGTTTTGTTAGCGATCATGTAATAC
ATTATCAATTGAGAGGATAAATCCTACCAAAATTCTTCGATCTGTCTGATTATCAAGTATTCTTAATGCATATGTGTCCT
GAAAATCCAATAATCCACCAAGAAAGACATCTCTCCATCTATCTGCTTTCTCAATTTCAGCAATTAGATTTCCCGACATG
TCTGTAACTTTATATGACCATCCCATAAATTTACCCTGAGCTTCGAAAAATCTTTGGCCATTAGGGCCTTCTAGAAAGAA
TTTTGGACGAAAAATCGAGGTGATCTTCTTTTTAATTCTTGCTATCATGTTTCCTTGAGGATCTTTAAGATCTTGAGCCC
CACGAGCGGAAATGATCTTGGAGTGAATAGTAGCTGAGATAGTTCCGTCTAACTCTAATAACTCAACTCTTCGACGTATA
CTTAGGATTACTCTCCTCATTTTTCCTATTATCTGGTTATTTTCATCAAGAATATCGCCCCCGCCCCACTCGAGTCTAAT
AGCGAAAAGCTTTTAGATATCCCAATATTTTTCTTTTAGGATATAATAATTCCGGCTGAGGTCAAATAATCCTCCCGGGC
GATTGTATTTTTGAAAACCCAATGTTGTTGATGACGGTATGGATGCTGTTGGTGTTAAGGCTTTTTCACTCTTCTCTTGG
TCAGATTTAATGGAAGTACCGCATTTTTCACAGAACTTCTGAGAGAGGTCTTTAATTTCTTCCCCACAATTTGAGCAATG
TGACAAAATTTTCCCTCTTAATCTACAATTTATTTTTATGCGTAAGAAAGTAATATGCTCTTATAAATATTAGTTTTCTA
TTAAAAGGTGAAAAAAAACCTCCAAAATTATATATTTCGTCAAAAAAATTCCCCAAAATTTGTTATCCAGAATATCTAGA
TTGTGTATAAACACATCTAAATATTTAACACAAAATTATTTTTTTTTTTGCACATTATCATTTAAAGAATATTGAAATAG
AAGGATTTTAGTAGTACTATTTCGCAAGAAAACATTTCATAACGTTTTAATTGTATAAGGATTAAATTATATCTATCATA
TGTCAAACATTAGTTTACTAAAACTCTTAAAATTAAAAGATTATATAACTCTTATAGGATCTACCCTAGGGATTATTTCT
CTGATTTGTGCTAGTATAGGCGGTCGGGAACTTATTTCGTTAGGATTTTTCCTGATTTCAATTTCACTGGGTACAGATTT
AATAGACGGTTATATTGCCCGTAAAACACAAACTGTGAATGAAATGGGTAAAGAGCTGGATTCATTAAGTGATTCTTTAA
CATTTGGGATAGCTCCCGCAGTTTTGGCTTTCCAGGCATTTAAAACAGGAAGTATTTTTGACCTCATTATTATCATAGGT
TCAATTTGCTTTGCTTTTGGGGCAATTCTTCGACTTGCTAGATTTAATCTATCTGAAAATCCAGGATATACGGGACTACC
AACTCCTATCAGTGCTTTAATCATGATTATGTATTTCTATGCTAATTATTTTTATGCTTTCGCCCAAGGTGGAATAACTG
AAGCATTTTTCCCAATTGTTTCTTATTTGGTTCCTTTGTTAATGATATTTTTAGCATGGATTAATATAACCACATATTTA
GGCTTCAAGGAAAAAGATAAATTGATTTATGTTTTATTTATAATCCTTGCCCCTTTGTGCCCGATTTTTGGTATAATCGG
AATTTTGAACCCAAACTTTTTAGTTTCAATGATAATTTCGATTTTCTTTTTATGTGCTTTGATCATCACATTTGGTCTCA
TCATTAGAGGATTTCTTTTTCAGAACTTTGGAAAAAAAAAGCCGACTAATATTCATAATCAGCGAATCTAACATTAACCC
AATTTAATTTTCCACTCTTCAATGTTTTCAATAATCTCTTTTTTATCTTCCGCTTCAAGTAAACCTTCATTATACCTGTA
CTTATTTATCAAACTCCTTAATTTATGTAAAGTAACTGAAAATCCTCTTCTTTCTAAAACAAGGTCTGCTATTTTTTGTA
ATTCTCTGCTGAAATATTCTCCTTTTAGATTATTCAGATTTTGAATCAAGGTGTTAAAGTTTGAAACTATTAATAACCCA
TCCTTATCTCCTTTTTTTTCTATTGGTGACGCTGTAAACGTAATCTTTTCTCTAAGTTCCTGTGTAATATTTTTTATTTT
TGCTGGTGATTCAGAGAGATTTTTAGCAGAAATAACAGCGATTTTTTTCTCTTCGACCTTGCGGATATTTACTTGTACTT
CTTTAACCGGATGAATTTCGTCAATAGTCTTAGCTTTTATACTCTTAGAAGATTCAAGGTTCCTACTTGTGACCGTTTTA
GCTTGAGCTTTCTGTGTAGCATAAAAAGTATCTGAAAAGGCATTTTTCCATGTATCACTTAAAATAGGGTCCATCACTTC
AATTATTTCTTTAGAATTGCTCCCTATTCCAATAAAATCATATAATGAATCTTTAGCATCTTGCAGGATAACTCCAATGA
CAAAATTAGTTTTATCTCCCCTTAAAGCGATAAATTTATTATTTTCTAGTGTCCTATATGCTAGATTGGTTATTGAGGTG
AATTTTTTTACGCTACTATTAGTATGGGGTTCTGATGATACTACTTTTAGCTTTAAAGATTTTGGGAGTTTTTCAAACTG
ATCAACTGTTATAAAATTATCAAGATGGGGAACAATTAATATGAGATCTTCTTTACTTGTCGAAATGGATTTTTGAATTT
CTTCTTTCAGTTTAATTTGACTACTAATAAACCAAATATCTGGTATTTTTGAATTTAAAACCTTCATCTCGCTATAAAAG
CCTTTCATTAAATTCTCAACGGGTTTATTCAGGTTTGAAACTTCTTCTACAGAATTTTGAACAATTTCATTTAAATTGCC
TGTTATTTTGAGTTCAAGGTTTTTCATCTTGTTGGAAAGCGTTTCTCTATTTTCTTTAATTATTTCATAAATTTTATTCA
TTTTTGTTTCAAAATTGTTTAACATATTAAGTAATATTAGTTTAAAGTCATCTCGATTTTGAATTCCCGTGTTTATTAAA
TTGTCTACTGGCTTTTTTGTCCCCTCGAATTCTTTTTCAACAGTATCATATAGGGTATTAGAAAAATCTTCTAAAAGTAG
GTCTAGTTTCTCTGTAAATATTTGTTCGATTATGGAAATTATTTCCTGTTTATGCTTTTTGAATTCTAATGCATTAATCT
TATCCGTTAATTCCGACTTAAAATCTGAAATGTTCCTTAACAAACTCGCAAACAAGGTTTGTGTTCCCCCCTTAATTTGT
TGTTTTAATACCGATAGTTTCCCTTCGATTTTTTTTAATTCTTCCATCCCTTCAACAATATCTTCTACTTCTTGTTTTTG
TATAATAATATCTTCTTCTATATCTTTCCTTGTTTCCTGAAACGTCTTTAACATCGAATCAAGTTCAATAGGATTCTCCT
GTTGAAAGGTTTGATGAACTCTATCTAGTAATAATTCCTGAATTGAGTTTTTAATCGCGGATAAGTTTGTCGTTATATTT
TCATAATAACTAATTATTGGAAGAATTGGGGGAAGTGCTTGATAGTGTAGTAGTTTTTCTTGTTTTTTTGGGATGATTTG
AAGCATTAAACCCCCATTAATAAGTTGAGTCAAATATTCTTCAAATTCTTCTGGAGTAGATTTTGGAACTATTGAATACA
ATTCATTGTAAGTGAGTGGATATTTCCCGACTGATTTTAAGTAAATTTCAATGGCATTATTTGAAAGTTGTAATTTTTGT
AAAAATTCTTCCATCTAGACCTCACTACCAAACTTCACGAGTTATCTATTAAGTTATAAACCTTTTGAATTTTTAATTGT
ATTTATTTAATCTTTTATATATCTTTCTTTTGTAAAAAATATTTAAGGAGGTTCTACCATTATGATAAATAATGAAATAA
GAGATAACCATTGATTTAAAATAATAAGGTGTGAAAGGAATTAAGGAAGATGTTTATTTCTACTTAGATTTAACAAAGGA
TTTACTAAAAAAAAAAGAGATCGTTAAAGCAATTAAGTATTATATTGAAGAAAAAAATAAAGTGAATATAAAGGGACGAT
ATTCTTTACTCGTTTTCCAAGAAGAAGGAAATCCTATATTTATTACTGATAAAAAAGATGCAGGAATAATAGCAAATGCT
ATTGATGAGAATTGGAAATTACGGTCAAAAAATCAGAGTTTTCTTGAGAACGGGCTGTTTTATATATTCTCTTATATTGC
TGAAACAGTTAGAAAAAAATCAAAATTTAACAGAATAATAATTATCACTGACACCCCATCTGATTTATCTGAAGGGTATC
AAGAAGCTCTATTTAATCTTGTTTCAAAAATTAAAAATTTTCCAACTTTCATTGACATAATTAGATTATCTTCAGGTCGT
GAACGGTTTTTTAGCGATGATGTGAAACTGAACATGTTAGCAAGCGATACTAAAGGGGGTATTTTCTACGTTTACCCGCT
AAAGGAAAAAAAGGAGTTCTTAAGTACAATTAAAAAACTAATAAAAACCAAACAATATGTAGATACATTTGCAGATCAAC
CAGATCGTATAAAAATAAGTCAAGAAGATTATGCTTTTTATAATAACTTGGCAAAATCTTTAAAGAAATCAGAAGAAACA
ACAGAAAAATTGGTTTGCGATATATGTAAGGAAGAATTATGCCCAGTATGTACTGATGTCTACGATATTCCGCTTATATG
TGAAGATTGTAATGCTGGTTATCATAACTGCTGTATTACTAATTACACAATAAATTATAACATTGGCATCCCAAATATTT
TACGTTGCCCCTCTTGTGATGTGTTACTGAAAATAGATGAAGATGAGATTATAGAAGTATCTGGAGAAGTTGAAGTAACA
TCTGTAAAAGAATATATGGAACCGTTAGTCAAAATTCCCTCACATACACCTAATGTGAACGAATTACCGATCTCATCCTC
ACCTGTAAAGCAAGCAGAGGGGAAGAATATCCAACCAACGACAAATGTATACGATACGACAGATGAAGGCGAGGTTATTA
AAACGGTTAGAGTTGGTGGATTCTTTGGAAAAACATATAAAATAAAAAAAGTCGGTGATAAAATAGTGTATGAAAAAATT
AAGAGACAAACTACTTTTAAAACTAATACCTCAACTAAGGAGAAAAAAGCACCAAATAATGCAATTTGTCAACAATGTGG
GATACAAATTAATCCTAATCAAGACAAATATTGTCCAAATTGTGGTTTAAAGGTATTATAATCTTTTAAAGAAAAATTAT
TTAAATGAGAACACTGGAGCGGAAAATCTAGCTCTGCTAGTATCTCCTGCAGGAGTTTTAGATGAAGATATTGCTAATAT
AGGTCTTAACCCTCATCCCTTTACCGGCTTAAGCGGATATGCATCTTCAACGCCTCTAGATCAGACAACATCTAGATATG
ATACTTTAAAGGAGAATAGTATTGACAATTTTCTGCCAACCGAGTTAAGCAATATTCCATTTTATGCATTTTTTGGTTCA
AATACTAATTTAAATGGATTTAGCTTTGAGGATTCGTTCTAAGATTGGGTTTTTGAAGCTTTTAAAGGAATTAGATTCGA
TAAGATTCAAATCCATATTTTTAGAAACATGAATTAGCTTTGATAACATTCAATTTCATTAATATATCCCTTACAGTGAT
TAATTTACCATCAACATTAATCCGAAAACTTAAGATTTTTTCCAACTTTTTCTTTTTTACATCAAGATTTATCTTTAATT
TCTTGAAAAACGTTTGAATTTCAGGTATAATGGGTCCAATGGCATACTCATCGTTCTTTGAGTAAAAGATCGAAGCATTT
GCAATGCCTTGAAACATTTCTAAATAAAGTGGTATCTCCTTAATACTTGTTTCAACTTTGCTTAGGGTTGTCGTATCAGT
AAAAATCTTGAATAGATCTTTAAATTCTTCAAGGGTAAAAAATTTTAAATAAATCTCCTCTAAAATAAAGTTTATCTTTC
TATAATTTTTCTCTTCGAACATATTAAATATTGCATCTTTTAATTTATTCCGAGCTTTTATATCGCCGATTTCTGCCAAT
TTTTGCAATAAAGGGAAAGCTAAATTAGAATGCATTATGTTAGTATTATAATCATTTTCAACCCAAGCTTGCAAATTCGA
ACAATGACCCCAAAATTCTTCTTCTGGAGTTAATCCTAAATCATTAGGTCGTAACTCTTCTGAAGAAACTTTGTCTAAAA
TCTCACTTATTTGATCAATTGAATTTATTTCTTTTTGAGTTATTTTTTCTTGAGGATCAATAAAGATTTACATTGCATAA
ACTCCTCATTGTTTACAAAAATTACAGTCTTTTGATGCTTTATTCCGACCAATCTTAGCGAAATATACTTATTTACGTCA
AACTCTTTCATTTACACAATCTTCCTCCTATTCATATAAATACCATGATTTTTCTAACTTAAAAATAATCGGTTCAATAA
TTTTTCAATTTATTTGTTTTACTTCTAAATTTCGAATGACATTAAGCATGATCCAATCAAACTTAGGGAGCAAGATAGTA
AGAACTCAAATCATCAAAATTTTACCCCCCAAAATAGTTGTTATTTCATAAAAGAAATAAGTTTTAATCAACTTGTAAAC
CATTTTTTTTCTTCTGAATTTTGATTAAAAAAAAAAGAGTTTTTCGGAACATCCTTCAAATAAAAGTATTTAAGGAAGTT
CTACCATTATGATAATAATTTGTCGTTAAAAATAGATAAAATTAATTCAGAAGAGTTCATCTTTTACATTGACCTTGTCG
GAACCTTTATCCGCAAGAAGGCTTTGGTAAAATCCATTTCAGCTTTTATCAAAGAGAAAAATAAGTTTAACTCGTTAACT
TCTTACGGAGTAGTTTTATTTCAAAAAGATGAAAATCCAATAAGTGAATATGATTTAAAAGAAACGGAAACTGTCATCAA
AACAATTAGTAACAATTGGGAAACAAGAGAAATTGAAAAAAGCTTTTTAGAAAATGGGTTATATGAGATTCTTGCTTATA
TATTCCGAAAAAGTAGAGAAGCAAGAAAGAATTATCGTGTAATTATAATTTCTGATACTCCTAGTAAATTAACAGATGAT
TATTATAATGCACTTTATGACCTACTTATTAAAGCTAAAAAATTTTCTGCTTTCATTGATATTATCCGAGTAGGGAAAGA
GCAATTTTATGAGGATGACGTAAAGCTTAAGGTAATTTCAAGCGAAACTTTTGGCGGAATGTTTTATTGCACTGATGAGA
AACTTCTACAAAACATTCTAGGTTCTTTAGTTCAAAACAAGAATGAGTTTAAAGTTTTAAAATCTGCTGAGACATATAAG
GTTTTAGAAGAAGATAAGTTATTTTATGAACGCTTAGCAGTTGATCTTATCAGCCTTTCGGATGATGATGATGAAATATG
TTCTATTTGCGAGCAAGAATTATGCCCTATTTGCGAAGCTCACTCCGATGAAGTACATAAGTGTTTCAATTGTAATGCAA
AATTCCATAGCTGTTGCTCTGCAAAATATTCTATTGCCAAGAATATAGGGTTTAAGCATTTATTTAGGTGTTTACAATGT
GAAACTCTGTTGAAATTGGACGAAGAATATGTTAATATGATATACGAAGAAGATTTAGAAGATGAATTACCCAAAATTGA
TACATCTAAAAGAGTAATTGAAGAAAAAGGGGAGGAGTTAGAGGAGGTTAGCCATGAAGAGGAGTTTATAGAAGAAACCC
AAGATATTAACTCTGAGGAACCTATTGACTCTGAAGAACCAATCTCATCCGCAAACTCATACCCTAGCAAGAAAGTAAAA
GTTGGGGGTTTTTTTGGCAAGGAAATTGAGATTAAGATAAAAAGGGATTCAAAACCATTAGAATCTACTACGGAGTTGAG
TATTGAAAAAGAAAAGCCTGCTTCTATAACATCCCTCAAACCACCTAGGAAAAGACGGGTTTCTACAATTAACCTTTGTA
AGATCTGTGGAACTACTTTACAGAATACAGCAATTTGTCCAATGTGTGGGTCAAAAGTTAATTATTAATCACGCTAATTA
TCTAAATCTTCAATAAAATAAACATCAGATACGGTTGTTCTTTAACGGCTTTAAAATCTTTTTTCATAAACATTACTTAT
TCTTTCATTATGTTTAGTATTTCAGTAATCTTATCTTTGTGAAAATCATTCAGACAAATCGTAATTTTATGTTCTTTCAA
TTTAATTTCATTTCGATTTTTTCAAATTCTGACAACAGAATATTAAGAAGTATTAAAATTATGTAGATTATTTAATTGAG
AAAATAGATAGAAGTGCCAAAATTAAGCAGCAATCTGTTAAATAATTAACAAATGGTTCATTTCATAAAATAACTTAATA
ATATTTAGCACCAATACTGTATGGAAAGCTAGTGATTTAAATGTTCATAAAAAAAGAATTAGATAGATTTCAGAAAAATA
GGCCAAAATCGAAAGAACTTTGGCAAAAGGCACTCAAACTTTTACCAGGAGGGATTTCACACAATATTAGGACATTTGAT
CTCCCTATAATTGGAAGTTTTCCTATATTTGTTAATTCAGCTCACGGTTCTTATCTTACGGACGTTGATGGTAATGAATA
TATTGATTGTTGGAATGGTCATTTTGCTATGATTCTAGGTCATAATCCCCCTGAAGTTCAAGAAACTATAAAGAAAGCTA
TTTTAAAAGGGTGGCACTTTGGCACAAATACCGAATATCAAGTGCAACTCGCCGATATAATCATTAAGCACAACCCTGGA
ATTGAAAAGATTAGATTTTGTGTCACTGGAACTGAAGCTACAATGTATGCTTCTCGTTTAGCACGAGCCATCACTAAAAA
GAGGATAATAGCTAAAGCCAAGTTGGGATGGCATGGAGCAAATGATACGCTATATTATTACGTAGGTAATCTAATGGAAA
AAAGTAATTCTCGCGGTCTTTTTAATCCGAATGAAGCAGGAATCTTACCTTTTGAAATTAATAATGAAAAAACGTTCGAT
ATGATAAAAAAAAATGCAAATGAATTAGCCGCTGTAATATTGGAACCTATTTTAGGTGGTGGTGGAGGATTTCGGGCAGA
ATTCGATTTTTTAAAAAGGTTAAGAGAAGAGACTGAGCGATATGATATAGTTCTTATTTTTGATGAAGTAATAACAGGTT
ATCGCTTCAATGATGGATTATTTCAAAATGAATTGAATATCATACCAGATTTAACTACGATGGGTAAAATAATTGGAGGT
GGTATGCCAATTGGAGCGATTGGGGGAAGAAAAGATATTATTGATCAATCAAGTCCCGAGATAGAAAATCAGGTGTTAAT
TGGAGGAGGGACATTCTCCGGATTTCCTATTAGCATGCTAACAGGCTTAAAAACTATAAAAATTTTAAAAAATTCTCATA
CAAATTATGAACGAATAAATCAGGAAGGAGATCGGTTGTTAAAAAATCTGAATCAGTATTTCAATGATAATAAGGTGCCC
ATTATAGCTAAAGGATATAAATCAATTATTATG
>LokiG_000000000358
TTTATGAGATCTTCCGGTTTTATTTTTCCTGAGCAATATTCACCTAATATTATATTACTATAAGCAGCACCATCAAAAAC
TCGTCTAATCGACTTGAAGAAGTTGTTTTTAGAAACTGTGCCATCATTTTTGAAAAAAATTTGATCACTTATCTCAAATC
TATTTTTTTGAATATCTATTCGATAGAATAGGTCTTTTATAAGAAAAAATTTGCGTAAATCCCAGAAAAATTGTGGTTTC
CTATTCTTATTTAGGGAATTTAATGCATCAACATGTGGTTGTGAAATTTGGGTTCCAAGTGATATAATAATTAAATTTTT
ATTTTTTGGTTTAATAACTACCATCCGTCTACCTACAGGTCTTCCTAATTTATCCATTCCAGGAGGAAAAATAAATTGGA
GACCAAAATCAAGTTTAGGATCAGAAATTTTCTCTCTTAACAAACCTTCGTCTAGTAAATATTCCTGAATTAAATTCTTT
ATTTTACTTTCTGTATCTGTCATTTTCAACTAACTGCCATGGTGTTAAAAATGTTAAGTATCTTTAGATAAATAAAATAG
AAGTATGAAAATTTAATATGAATCAAAAATCTGTCTTAGTATCATCTTGTCCAATACTAACTTCATCAATTGAATGGATA
GCACAATTTAACTCTTCCATTTTATTTGTTAATTCTTCAAAAGATATATCACTTCCCGCGATATTAATATGTAAAGAAGC
AGTTTTTTGATCTAATTCATCCAATTTAACTGATACTCTATCAACTCCATTAACATCCATTAGAGCATGAGCTACAAAGT
CTACACTAGGACTATGAGGCTTTAAAACGTCAAGCAGATATTTTACTCTCATTATTTTTTATTAAACCTTTAAAATAGTT
ATATTTTTAAAATAGTTATATTTTTAAAATAGTTAAATTATATTTCTTTTTATTTTTTTATAATTTAAAAAAAGTTAGGT
CATAAATTGAGAAATTTAAGTAAAATATTTTCAAATCATTGATTTAAAAGAATCGTATAAAGTTTTTATCTTTTATATCA
AAATTAGGAGTCGAGCAAAATGAATTAAATGTTGAAGATATTCATCTCGATAATGTCCAAATACTTACAGCTGAACAGTA
CGCAGACTTTCTTGGACTTTCTGATGAAAAGGAGAATGGTTTTAGAAATGAGTATAATAAACTCTTAGAATTGATACAGC
AGTCAATGAGATCTGACTTCTTTCTAGACAAACTATCAATTCTTTCTTCTCTAGCGAGAGAGGGCCTAAGAGCATCAGAA
ACTGCAAATTTACATTGGTTAGAGTTTTTATTAGCAAACGAAAAAAAATAGCTTAACCCATTTTCATTTTTATTTTTTTA
TGATCATTTAAAGAAGTCTGATTGTATAATTTTCTTGGCAATATAATTAAGTTTTTGTGGCTTTTCCTAGTTTCTGCAAA
GATTCCTAAATTTTATGGAAAAATAGCCATTAATACATTTTCCGAGTTATCAGCAGCTTTCTGATAAAAATTCTTCAACT
GATTATAATGAAGTAACAAATAGTTCCATTCATTTTCATCCCAATGTTGGGGGTAAATATTTTTCTCTTGAAATATTGTA
GGATCATACCTTTTTTTTAACTCTTTTAACGGTATGCCTTTTATATGATCACTTACCTTTGAGACTTGAGTGTGTGTTAA
ATAATGAGCTGGTCCGTGTCCTCCGTTAAGGTGAGAGATCTCTTTTTCTTTATCACCAAATATTACCCATTTTGCCGGTG
GTGTCCCGCCCAACACTTTTTGATTAAATAAGTAATGTATTCCATGCCAGGCTTTGTCAATATCAATACAATGATCTGTT
CCTCGCCATTTATTTCGTAATACCCAAAAAAAATCTTCATCATCTAAAACTTGGTCTAATCGACTTTGTTTAATTCTCAT
TAGCACTTCACACTTACTCACTCTTAAATAATCACCTCATATCCAATCCTTTTCAATATAGAAATATCTCCTATTTGGTT
TAAAAGTTTCGTTATTCAAAGTAATATTTCAATCAAGGTTAAAACCTATGCAAAAATCAAAAATAGCATATTTTTCTCAA
TTTTTAACCGACTTACTTACTGTTTTAATAAAGTAATTAGAGTGATAACTAAATTTGACACATTTGATGGAACTACGCAC
ACTAAAGATAAGTCAGAGGGAGAATTTTTGCATAATTTTTGTGATTTGAATATAACGAACATTATAGTAAAGAAATAAAT
AGATTTCAGGAGATTTTTACTGAAAAAATTAATGATTTAAGTGACAATCAAGAAATTGAAGTAGAGAAAATTCTTTTGGA
TATAATAAATGAAGAAAATTATGAATTATTAACCAGCACGAATTTAACCGGTGGTAACTATATAACTATTAAAATAGTTA
ATTGATATTGGTTTTTGTGGATATTTTATATTTTTTTTTGTTTATTTATAAACGTTTCTCAATTTCTTCTATCAATTTTA
AAGGGATATCTTTTTCTTCTACAATTTTATCTGCTTTCTGAAGAGTTTCAATTTTAGCTAACTTAGTAAGAACAGCGATA
GAGCGAGCACCAACATTAATGGCCCCTTCAATATCTCTAAAATTATCTCCGATAACAAGGACTTCACTTGGGTCAACATT
GAGATTATCACATATTTCTAAAAGGTGTTCTGGATGTGGTTTAGGGTTTTGAACATTATCCCTCCCAATAATAACATCAA
AATATTTTAATAAATTAACTTTTTCAAGAGAGATTTTCGCGTGCTTCTGTTTATTAAATGTATAGATAGCTTGCTTAAGA
CTTTTTTTTTTGGCAAATATTAGAACATCTTCAATACCGTTTATTTTTCTTGCATCTAAAGCAGCTTTATGCTCAATTTT
GCTTATTTCTTTATCGACTTCTTTAAAAATTTTGTTAATGTGGTCTGAAGAGTATCCCATTTGTTCAAAGATTTCTTTAG
AGACGTTAGTGTTATCCAAAATGCTCTTTTTTATTGATAGAGATTTCTTATCTATCCCATAGTTCATGAGAATTTTAATA
GTTGCCCTACGAGCCTTAGTAGAATTAATATTGAAATGAATTATAGTTCCATCCAAATCCCATACGATTGCATCAATACC
CTTCCTTTTTTGCATTTAAAACACCAAATCAGAATAAATTGGCCCTGTAGGTGTCAGATCAGACTTTTTTAACTTGACTT
GGTTTATCCTAAATTCACCGAATTCCATATTTTTATTCTCGTTAATTAAGTTCTTTAATGTCTCAAAGGTTTTGTAATTA
ATTTTCTCCTTTCTTAATCTACCAATAGTTAAGTGAGGTTTGAACTGTTTCCTTCTATCATAATCAATTTTTAACCTTTC
ATATAATAAATTCTCTATGGAATCTTTAACCACTTGTAAAAATTCTATATCTCCAACAAGTTTTATCCACAAAACAGAGA
ATTTATTAAACTGTCCTACCCCTTTCAGGAAATATTTTAAAGTTTTTCCTCCAAAAAGCCTATCATTTATTTCTTCTTGC
AGAATCGTATAAATCTTTGGTGCTAGAGTTTCAGGGATGTTACCTAAGAATTTTACTGTCATATGGAGATTTTCAGGTTT
TACTAATTTAAGCTTCTGTTGATTTTGCTTTAAACGGGAAGAAAAAGAGAGAATTTTCTCTATCGTCTCTTTCTTTTCTA
ATTCAATTGCGATAAATGCTCTTAACATTATTTTTCCCAATATCTAAGAATTCTCCAATATTTATCATTTAATTGCTTTC
TATGTTCAGGAATCAGATGGACGTCGCTTAAATCATCTAAAGTAGATGATTCTATAATTCTCAAGATATCTTCTAAAAAA
AGAATTGTCATTTTTCCCCTTATATTAGCATCAGCACTTGCATTATGTGGAATAAGAGTCATCCGAATCTCTGGGTTTTG
TTTTTTAATCTTCTTAAATCTCTCTAGAGTCTTTTCATCAATGGGTTCTATTGGAAAAACATCCAAAGCTAGATTTATTT
GAATCTCATTTTTTTCTAACATATTTAGAAGAGCGTTTAAATCCAAAACCGGACCTCTTGAAGTGTTTACAAGTAAAGAA
TTTCTCTTCATGAGCTTTAGTAAATTCCTATTTATTAAATTCTCTGTATGTTTATTGAGGGGAACGTGTAAGCTGACGAT
ATCTGACTCTATAAAGACGTCCTCAATATTCTCTTTAAATTCAAGAGAGGGATATTTTTTTTCAAAATCTATCATTTGGT
GTATGTCATAATAAAGAATTGAGATTCCCCAAGGGTATAGTTTTTTCACTAATTCCTTTCCAATTTCACCCATCCCTACA
AGACCTAGTACTTTGTTTGTAATTACGGAAGAAAGAGATTGATCTAAATCCCACTTGTCATCTGGAGTCCATTGACCATT
CCACACATAAGTATGAAGGTCAATTAAGTTTCGTAAATTTGTCATAATTATCGCGATCGTATAATCTGCCACTGTCTCAT
GAAGAACTCCCGGAGTATGAGTTATTAAAATGTCATCTGTTTCAAGTCTTTGAATATGATTATATCCTGCTGTTGATGTG
GAAACTGCAAATAATTTAGAGTTTTTTAACACTTCTGATGTTATAGCATGGCTCAAGTGGCACCCAAGAATGTCTGGGTT
ATATTCCTCTACTTCTTTTTGAATTTCGTCTTCGGTTGGAAATCTCCCATCGAATACTTTTAATTCTGAGATTTGATTTA
GTTTATGCCATAGCTCTTGAATATTATTTCGGATGCTTTTAGATATTGCTTTATTAGACCCAATTTCCGTAGCAGAGAAA
ACATTCGAAGTAAGATAGACCTTGGGTTTATGAGTCATATTCTAGGCAGTGATATTGAATATATGAATTTTATGTTTATC
AGACACATTTTTTAACTTATCGTATTCTCAATATTTATTAAAATTGAATTTAATGTATTATTAAAAAAATAAGATTGATA
GTAGAAAATGGCAAAAGTTAAATGTCAAGAATGCAAAAAGGAAATTGTCGGAGGGGCAAAATTTGAGGAATTTGACCCAA
TCGAACCCACAAGCATACACGTCTTCTGTTCTGACACGTGCAGGAAAAAATGGCTCGCATCAATAAGCACAAAAGCCTGA
TTTTGTTAGTACTATTCCCGCGAAATCTGAGCTTCCTTTTAGTATTAACTTAGCAAAATAAGAGTACTTTTTTTAATTTT
ACCTTTCAATTTTCCCCGGGAGGTAATAATCCTATTTTTTTCTTAATAATTTTGTTTTTATGAATCTATCAAAAAGCCTC
ATTCTCTGGTAAAGGACCCATATTAGCTTATCAGACTTATAATATTTTTCAACCTCTCGTACATCTACAGGTTCGATATT
GAAATCAATTGCTTCTTCCTTGAAAAAGTCATTAACAAGAACTTTAATCGGGATCTCTGCTTTTTCAGGATTAACAGTAT
CGATTGCTCTTTCTAATTCTCTTAATAAATCAATGTTTCTTTTCATAACTTATCAAATTACATTCAGCATTTTCTCAAAT
TTAGTTTAAAATTAAAATTTCTAGCTAATAAATATTAATTTAGTGCTTAACACCTTTAAATACTAGTTTAATGATTAAAC
TCTACCAAATTATCTATGATAATGGAGCAGAAACCTTAGTTCGAATATCCATTAATCTTATTTGATTTGAAGTTCAGAAA
TTATATGACTCTTTTCGATCAAGGATAACCTTCACCATATCTTCTCTTCCCGATTTTTTTAATTGATTTAAATAGTATTT
TAGTGTTCCTCTAGTGTGGAACGGACCACCCTCCTTCAAAACAGTTTCCATAGGATCTATATTGGAAGAATTATCCTGCA
TCATGTTTTTCTGCCATGTCTCAAGGAGTTCGACACCTTTTTCAACAATTTTAGGCCTTTCATCTGCAATATTTTTCAAC
ATATGATAATCATTTTCGTAATCAAACAGCATAGTTTTTGGAAAATCCTTCAAGCCTGTATGGTAAGTGTTAATCAGCGT
CCAATTGTTAAATCTTACTGCTCGTTGACAACTCCATGCATTTTGACTAATTACAAGGAAATCTCTTCCAAATTGAATGT
TGTTATCTAGATTGTTTAAAAAGCTTTTTCCATCCCAAAATTCAGGAGCAGTTAGTCCGAAACCATCAATAACGGTTGCA
GCCATATCAGATTGATATATTAATGAATTGTACTCGTTTTTCCAATTTTTATGGGGCCATTTTATTATCAAAGGAACTCT
ATTTGTTATATGACAGGCAGTTGCATGATCCCCATAAATATTTAATTCTCCTTGATTTTCTCCGTGATCAGAGCTTATAA
TTATTAATGTATCTTCAAAGATGCCGAAATCTTTAAGAATTTTAACCACTTTTCCAATATAATCATCTGTGTATCTTATA
CCCGCATCATAACCATCAATCCACAATTTAAAATCATTCAAACCTCTAATTTCTTTGAGTCGCTTTAATCTGGGAAGCTC
CTGTGGGGATTCTTGAAATGTAAGGCCCATAGGTTCGCAAGCAGAATGTGGACCATAACTTTTTCTTTGTTTATCAATTA
CCTCTTGCGTTATCCAAGAAGGCGCAGGTTGATTCTCGAAGGGATTTCCGAATTCCATGGGAGTACGGTAAGGAGTGTGA
GGATCCCAAAAATTCACGTGTAAAAACCAATTGTCCTTCTTTTCATTATCTTTTAACCACTTTTCTACAAAGGGAAACAA
TTGATCTGCTCTTTCATTACCCCTGAATCCGGGATTATGCATTTCTTTCCATCCAGAATAGAACCAAAAAGCAGAATGTC
TTTCTGCGAATGATGAAATAGAAACGGGATATAGTTTCACTCGTCTAAGCATACTAATCCAGTTATACCGCAGGTATTGA
TCCTGAAATCCGCGTATCTTACCGGTTAACTTCAAATCTGCAGTAGTTCCCCCATGTCCAACAATTCCTGAATGGATACC
AAATCGACCTGTAAAAAGAGCCGCTCTCGACGGCAGGCATGGAGCATCTGAAACATAGCAATTTGTAAATTTTGTACCGT
TTTCTGCGATTTTATCGATATGAGGGGACGTATTGCGATGATATCCATAACATCCAAGGTGATCTGGTCTTAATGTGTCA
ATATCGAGATAAAGAATTCTCATATTCTTAAGATAAAACAAATTATTTTTTAAGCTTTATAGATTTTTAAATCCACATTT
AAATGAAATAGAGGACGAAAAATAATGCAAGAAAGATTAGATTGGGAAAATTCTGAAATTATAGGTCAGAATAAGGAACC
TGCTCACAATACTCTTATTCCCTATATTAATGTGGAATCTGCATTGAAAGGAATGCAAGAAGCTTCTATATTTTATAAAT
CTCTTAATGGTAATTGGCGATTTAAATGGGTTAGGAAGCCAGCGGATCGATCTAAAGATTTTTATAAGATTGAATACAAT
GTAAACAATTGGGATGAAATTCCAGTACCAAGCAATTGGCAGATGCATGGTTATGGAACCCCAATTTATTTAAATGTTAG
ATATCCTCTTAGTGTAGGAAAAGAGGATATTCCTAAAATAAGTCATAAATATAATCCCGTAGGGTCTTACAAAACGGAAT
TTACAATTCCATGTACATGGGATGGACGAGAAATCTTTATTCATTTTGATGGTGTTAAATCAGCATTTTATACTTGGATA
AATGGTGAAAAAGTGGGATATAGTCAAGGGTCAATGACACCGACAGAATTTAATATAACTAAATATCTGCATGAAGGAAA
TAATACTTTGGCAGTGGAAGTGTATCGATGGTCTGATGGTAGTTATCTCGAAGATCAGGATATGTGGAGATTAAGTGGTA
TCTATAGAGATGTCTACTTATTTTCTACTCCAAAAGTGCATATTAGAGACTTTTTCGTTTATTCTTGCTTTGACAGAGAT
TATGAAAATGCAATATTGAATATCCGATCAAAAGTGCGGAACTATAGCTCAATTGGTGCTGATAACTTTGGAATTGAAAT
ATTATTATACGATAACCAGAATAACTCCAATATTTTGGTATCAGAAAACATTATTATTGAGAGTAATTCAGAAAAAATAA
TCGAACGCCAAAGTCAAGTTGCAAATCCTAAAAAATGGTCCGCAGAGATACCATATCTCTATGACCTAATTTTAATCCTA
AAGAACTCTAGTGCTCAAATTATTGAAGTTGAGAAATGCAAATTTGGATTTAAGCAAGTTGAGATAAGAGAGGATGGATG
CTTTTATTTAAATGGAAAATCTATTAAATTTAAAGGTGTTAATAGGCATGAACATGACCCTGATTACGGGCGCGCCATCC
CTTATAGTCGAATGATTCAAGATATTAAGTTACTTAAACAGAATAATATTAATTCTGTTCGAACAAGTCATTATCCAGAT
CATCCAAAATGGTACGATTTATGTGATCAATATGGAATATACATAATAGATGAATGTAATTTAGAAGCACACGAATTACG
GGATATTTTACCAAAAAGCGATCCCAAATGGACAGATGCATGTGTTGATCGGATGGTAAGCATGGTTGAGAGAGATAAAA
ATCATCCCTGTATTGTTATGTGGTCTCTTGGGAACGAAGCAGGTATGGGGGAAAACTTTAAAAAAATGAAGGAAGAAGCA
CTTAAGATTGATTCTACAAGACCAATTCATTATGAACAGGATTTTAAGCAGGAAGTTTCAGATGTCCTTAGCTATATGTA
TTATCCATCATACTCACTGGAGCGTATGATTAAAAATAGAGTATATGGATTTCGCGGTCAAATTAAGCAATTAGAAGAAG
GAAAACTAATGCCATATATGTTATGTGAATATTCCCATGCGATGGGGAATAGTTTAGGCAATTTTCAAGAATATTGGGAT
GTTTTTGAAAAATACCCAAATTGTATTGGAGGATTCATATGGGATTTTATAGATCAAGGATTTAAAAAAACAGCAAAGGA
TGGGAAGGAATTTTGGGCATATGGAGGAGATTTTGGAGATAAGCCAAATGATAGGAATTATTGTATTAATGGGATTGTCT
TACCAGATCGAGCTCCCAATCCTGCACTATATGAAGTTAAAAAGGTGTATCAGAATATTAAAGTAATTCCTGTTGATTTA
ATCAAAGGTAAAGTTAAGATTTTTAATAAATATAGTTTTACATCAACAGATCCTTTAGAAGTTAGATGGGAACTAACTGC
TAATGGTAGAAATATTCAAGAAGGAAAAATGGGGAGATTTAATATAAAATCTAATGATTCTAAAGATGTTCTTATACCAT
TTAATCGTCCTGAGCTCTTACCTAATACAGAATACCATCTAAAAGTTGTTTTTACCCTTAGTGATGATACCCTTTGGGTT
GAAAAAGGGCATATCATAGCATGGGATCAATTTAAATTACCTTATGATATTCTTATTAAACCAGAAATAAAAATAAACAA
ATTAGAAAAAATAGATATTGAGGAATCAGATGATAATTTGTTAATAAAAGGAGAATATTTCAAAGTTATTTTAAGTAAGA
AAACTGGGGTAATTACATCTTATTCTTTTAATAATAAAGACTTAATTTCTAAGGCCTTGGTACCGAATTTCTGGCGAGCA
CAAACCGATAATGATTTACGTCAAATAAGATATTTGGGAGAGACAGATCTAAGTATTAAGAAGAGATGGAGAGATGCAAA
TAAGACAAGAAAAGTTATTAAAATTGAATTTGAGAAGATGGAACCTCAAATTATTAAGATATATGTAGAATCTACGTTAT
TGAATTCTGAAAAACCATTGATAATAACATATTATATTTATGGAAATGGAGATGTAATTATAAAAAACGAGTTTATACCT
AATGTGAATATGTTCCGTTTCGGTATGCAAACATCTATTCCAAAAGAATTCAATAAAATTACTTGGTACGGAAAAGGTCC
ACATGAAACTATGTCTGATAGAAAAACCGGAGCTGCTGTAGGAATTTATTCTAGATTTATAGAAGATTTTATACATCCAT
ATGTTAGACCGCAGGAGAATGCAAATAGAACTGATGTACGATGGGCGGCTCTTACCAATAAGGAAGGAAATGGTTTATTA
ATCTCAGATGTTGGAGGTACTAATCTTAATATTAGTGCTTGGCCCTATTCAATGGAAGATTTAGAATCCTCGAGACATAA
TCATCAGTTACCACGACGTGAATTTATCACATTCAATATCGATTACAAACAACAGGGAGTGGGAGATACTTTTTCCCCCA
TTAATAGGAAATATAATTTGGATAGAAACAAAGAATATAGTTACACTTTTCTCTTAAGAGGGATTACTAATGATATGGGA
GATATTAACACTATTGCTCAAAAAAAACCTTCAATACCTTAACTTCTAGGTACCAATGTTATTATTTTAAATTTTATTTT
CAACAATATTAAGATGTTTCATAAAAGAGGTTGTTGTAGGATTGGCTAGACCTTTATGGTTCGTTAACTTGATAATGAAG
ACATTTCCGAATGTAAAATTCATTGCTAAATTGACAAAAATACCAATATTGGGAAGATTAATTGACAATTTTCTCTTTAA
AGGTGATGATCTCATTTATTTGCCTCAGGATAAAGTCATTGAAATTGATAAACCTTTGGGAGAGTATCGAGAATATGTAT
TACCATCTCAAATATTAAATCATTTTATCAATAAAGCTAAAAAGCACTGGATCATGAACTTTTGCATTTGTAGAACAAGT
ATGAAATGCGAAGATTATCCTCAGGATTTAGGATGTTTGTTCCTTGGTGAAGCTGTATTAGGGATAAATCCCCAGTTAGG
GAGATTAGTCAGTAAAAATGAAGCTCTAGACCATATAAAGAAATGTAGTGAAGCGGGCTTGGTTCATATGATTGGGAGAA
ATAAATTGGATGCACAATGGCTTGGTGTAGGTCCAGGAGAAAAACTTTTAACCATATGTAATTGTGATCCATGTTGCTGT
TTATGGCGTATGGCCCCATTTTTAACACCAAAGATCGGATCGAAGGTAAAAAAAATGCCCGGCGTTAAAATCCATATAAC
AAATAAGTGTACTGGGTGTGGGACTTGCAGAAATGGAGTATGTTTTGTTGATGCAATAAAAGAAATAAACGGTAAATCTT
TTATAAGTGAAGCCTGTAGGGGGTGTAGCCGTTGTGTCAGCGTTTGCCCCCAAAAAGCAATTGATTTAAAAATAGAAGAT
AGACACTATATACAAAGATCAATTGAAGAGTTAGATGAATTATTCGATCTCACATAGTTATCGTAATCCACTTTTCTAAT
TACATCAAGAAAGAAAAGATATGATAAATCGAGAAAATTAAATTATTCGATCTCATATAGTTATCTAATTTTTAATTATA
TCATTGAAAATGTTTACAAATGCACGAAAATTTTCATTAAGATTAGTTAGATCGAATGGATCATGCTTTTTTAACACAAG
CATGTAATAGAGTAAAGTCATTTTATGTGAAGTTACGGGTTTAAATAGGAAACTGTTTTCCCCATTTTTAACAATTATTT
GATCTTCCTGATTTTGTAGCTCCATATCTTCAAAGATATCATTCAAACTCAGGAAATAAGCGATACTACCTCCCAGAACC
TTTTTGGATCCCTGGTCTTTGAAACTGGATCCTAGAATAATTGAATTTTTATCGATAATGAACAATGCATCACAACATAA
TTTTCTAGCAAACTCCTCAATTGTTTTTTGAATTAATTGAGATTTTGGATATAATTCCAGGAAAATTTCAGACATAGTAC
TTATAATAGTATAAGGATCATATATCGAAGTATTAAAAAAATGAATTTTTTTATAATCCACTGTTTCTAATATTTCTTTT
TTTAATTCCTGGATGTAATTATCGATTTCTTTTTTGATGCTAAGCATTATTTTGGGATCGCATTTATGAAAAAATATATT
AATTGGAGGTTCAATTTTTAGTTGTTTAAACTTTTTAATTACGTCATATAAATAACTCAATGACTCAATGGTGCGGGAAT
CATCTAAAATGTCGATAACATATATTGCAACCTCAGTGTCATCAAAAAATTTTCCGGGGTTCTTTAAATAAGAAATACGG
TAACTTTTTTGGCCACCTAGATCCCATTCGCTTATTTCTCTTCCGAGAAATTTAAATATTGTTCTTTGAGCACTTTTAGT
TGGTTCAATTAAGGCTATTTTTGAAAATTCCCTCTGTAGAGCCATTATTATACTGGTCTTACCTGCTCCATCTAATCCTG
TGAAGAGAACCTTGTACATCTTCTCTTCAGACTTACCTTCTTTTTGATAAAATAATAACGAATCTTCCATAATGTTATCA
TCCTCTTGCCATTTAACGAAATTTGATGGTAAGGAGATTAAATTATATAGTTGTATTTACGCCAAGAAATATACAAGAAA
TAAAATATTTAAATATTTGTCAAATATTTAATTTACTTCTATTAAAAATTTATTAGGAATTAGCTAATACAAAAAAGTTT
TATTTACTTCATTCATTCTAATTATTGAGATGAAATACCAATGATAAACATCCAAATGGAGAAAATGAATTGGGTTGATA
TTTCCCAAGCAATCCAGAAAGGCTATACTACTGTAGTTATTGGGATTGGATCCACAGAACAGCATGGTCCTCATTTACCA
ACTCATACAGATACTTTAATTGGAGAAAATTTGGCTTATAGAATAGCTCTAAGGTTGAAAAACGCTTTACAAGCTCAAAC
TATCAGAATCGGTTGTTCAGATCATCATTTATTTTTTCCAGGAACGATATCGTTGAAGAAAGAAACATTAAAAGCAATAA
TTTTCGATTATGTTGAAAGTCTTTCCAGGCATGGTTTTAAGAACATTATTTTTGTCCCCAGTCATGGTGGTAATTTCACT
CCTACCAAAGAAGCTATTGCTGAGCTAAAGTTGAAATATCCAGAACTTAAAATTATAGGTTTAACAGATCTGATGAATTA
TATGGTGGCATTGTGGAATGTTGCCAGAAAATATGGAATAGGAATAGAAGAAGCGGGTAGCCATGCTGGTGAAATTGAAA
CATCACAAATATTAGCCCTTGAAGAAGAACAAGTAAAAAGGAGTCGATTTAAACCTGGTTTTGTTGAACCCGTAAGCTTA
AATACAAATAAGATACTTTTTGAAGAAGGAATACATGTTTTATCAGAAATCGGAGTTTTGGGTGATCCTACTAAAGCCGA
AATCAAGAGAGGAAGGATTTATATGGAGAAACTGACCAATTATGCGGTAAAAAATATTAAAAAAACCTTTCTGAATTATA
AACTCTTAACATATTAGGAGTTTAAATTCTTTAGCTTAGTTAATATTTTATTTATTAATCTTGAGTAATAATAACTAGAA
ATATTGAAATGACTATCAGATGGTGATTATTATAATTGTTAACACCAACTTAAGAAAAGCTCAAGGTTATAGTAGACGAG
GTGTAATTAAATTTAAAGGAATACCTTACGCTGAGCCTCCAATTGGTGATTTACGTTTTAAAGAACCTATACCAAAGGAT
TCATGGAGTGGTGTGTTAGATGCTACTGAATATGGTCCTATCGCACCTCAACCCCCTCCTCCCGATAATGATATGGGATA
TATCCCACGTAAACAAAGTGAGGCTGAGTGTTTAACCCTTAACATTGGGACTTCTGGTATAGAAGGAGAATTGCGCCCCG
TTATGGTGTGGATACATGGTGGTGGTTTTGTATCAGGTAATGGTGCTGATTTTGATGGTGCACGTTTAGTTTTAAAGGGT
GATGTAGTTGTCGTCACCATAAATTATCGGTTAGGACCACTAGGATTTTTATACATCCCTGGGAAAACTGCTAATGTAGG
TTTATTAGATCAAATTATCGCTCTTAAATGGGTAAAAGATAATATTCACATTTTTGGAGGGGATCCTGACAATATCACAA
TCTTTGGGGAATCTGCTGGGGGTATATCAATATGCGCATTATTAACTATGCCAGCAGCAAAAGGTTTATTTCATAAAACC
ATTGCCCAAAGCGGAGCAGTTCATCCTTCAGATTTTACACCATCGAGGCGTAAGGAAGCCACTGAGATTTTGATGTCAAA
TTTAGATATTAAAAGTGATGATATCGATGAACTTCGTCGGATACCTATTAAAGAATTAATCGAGGCTGACCCAACACGCA
AAACAATAGAATCAGGGGAGATTTTATACATGGATATGCCCGTTTTAGGGCCTGTTATTGAAGAAAATACTCTTCCAACT
CATCCTTTAGATAAAATCAGGAATGGTTATGCTAAGGAAATTGAGTTACTAATTGGATCTAATTTAGATGAGTTCAAAAG
TTGGACAGCAGTGCTTCCAAAATTTTCCAAGGTTGACGAACAAGTCATGTATGAACAAATTTATAGATATTTGAATGCTT
TAGGAAAGGATATTAATAAAGCTGAGATATTAGTTAGAGACTACAAGAATATTAAAAGTAAGAGAAATTTAGGTAGCACA
CGAGAACTTTTAGACGCAATCTGTTCAGACTATGCATTTCGTGTTCCTTCTATACGTTTCGCAGAATTACAAAGTAAATT
TCAACCAAACACATATATGTATTTATTTAATTGGAAATCACCAATGTTTGGAGGAAGATTCGGAGCATGTCATGCATTAG
AGGTAGCTTTTGTTTTTGGACGACTACCTGATAAAGACTTTGGATTACACCCAAGTAAAAACAAAGAAACTGAAACTCTA
AGCAATAACATGATGAATGCATGGATTTCTTTTGCACGGAAAGGAAATCCAAACCATGAAGGGCTTCCAGAATGGCCTCA
ATATTCCGTAGATAAGAGATCTACTATGGTATTTCATATAGAATCCAAGGTAATTAATGCACCATATGACAAGGAACGAG
TTGCGTGGTATAAGTTATTTTTTTAATAAACAAGAAAATTTTTGTAAGTAAAAGAAGGATTTTTTCAAAATTTTTCTTAA
TTGATCTACTCGATATGTGTTATTGGAAATTATTGTAATACTATGGCAGAAAAAAGAGAAAAGAAATATTAAAAAAAAGG
TTCAGAATTCATAACCACACTTTTTACATACGTGTTTTTTCGCATACATAGGAATATGTCCCACGTATGAGAGTACGTTG
CTTCTATCTTCAACAGTTTTTATGTTATGACCAACAGAGCCGCACATTGGACAAGTAATTCGTTCCTCAGCAGTAAAACT
ACCCGAACTAATCTCCGGAGGTTTTAAATCATCTAATTCAGACTCAACTTCAGTGAGGTGAGCCGTCGTCGATTCAATTT
CTGTTGCTTTTTTTTGGACAGATAGATTTAATTCTTGGATGTGAGTATCTCTTTGTAAAAGTGTATTATTTAACTCGCTT
AATTGTGAAGTTAATTGAGTATTTTCTTCTTGAGATGATGAAAGCTTGGAACTTAGTTCTTCTTTTTCAGTTTGGAGAGT
ATTAAACGCCTCTTGTTTTGCTGATATGACATTATTCATATCATTTAGTTGCGTTTCCAGATCTGAATTACTTTGCTTTG
ACATTTCTAATTCTGAGGTTAAATTAACTACTTTTTCATTTGTTGTGCTAAGGTTCGATTCTTTTAACGCCAGATTGTTT
TCAATGTCACTAATTTTGGTTTTATGTTCTTCCAATTCAGCGCTTAAACTATTGATTTTGCCTTGATCATCAGCTATTGT
TTTTTCAAGTGTATTTTGAGCTTCACTGAGAGAAGTTTTAGTTCCTTCTAAAGTATTTTTCGTATCATCAAGAGTACTCA
AAGTATCAGCAAGCTCATTTTGAGTATTTGAGAGTTTATCTTGAGCTTGAGATACTTCATTTTTTGCTTGGGACAATTGT
TTTTCCAAATCATTCACTTTTGCTCTAAGATCTAATAGAAATCTACCCTCAACAGACATTTTTTTATCGGGTTTTAATTC
AGCTTTTTCCCAGTTAATACTAATAATATTTCACCTATGAAAAATTCAATTTACTTAATTTAATTGATTAATAATATATA
TCATATTGAATTAAGCTTTTAATTTTTTTTTACTTGTGGTATTTCAACAATAAGGATTAATGTTATGATTTAAGTGTACC
AAAGTGTACCCAAAGTGAATTAGGGAAAGGAAGCACTTTCAATTAATATTAATTTAATCAAATTATTTTACCACCTCTAA
TTCCACGTTTATAAAACAGTGCTTTAAATTTCTGATATCAGAATATATGCTGTTACTATGAAAGTGTTGATCTCGTGACT
GATGGCAACATGCAATGCCTTCTATACCGGAATTTGGTTAAGGTTTGGGCATGTAATTCGTTTTTTCTTGGATCTTCGGT
GGTGACCACCATCATTTCATTTTTCAAATTACTGATTCAAGGAAAATTTGTATAAATGCATGTATTGTAACACATAAACA
GAAATAATAGAAAATAGAAAAGAACATTAAAAAAAAGGTTCAGAATTCATAACCGCACTTTTTACAGACGTGTTTCTTGG
CGTACATCGGGATATGTCCAATATGAGTTAAGATATTGCTTTTATCTTCAACAGTTTTTATGTTATGACCAACAGAGCCG
CACATTGGACAAGTAATTCGTTCCTCAGTGGCAAAACCACCCGAACTAATCTCTGGAGGTTTTAAATCATCTAATTCAGA
CTCAACTTCAGTGAGGTGAGCCGTCGTTGATTCAATTTCTGTTGCTTTTTTTTGGACAGATAGATTTAATTCTTGGATGT
GAGTATCTCTTTGTAAAAGTGTATTATTTAACTCGCTTAGTTGTGAAGTTAATTGAGTATTTTCTTCTTGAGATGATGAA
AGCTTGGAACTTAGTTCTTCCTTTTCAGTTTGGAGAGTATTAAACGCCTCTTGTTTTGCTGATATGACATTATTCATATC
ATTTAGTTGCGTTTCCAGATCTGAGTTACTTTGCTTTGACATTTCTAATTCTGAGGTTAAATTAACTACTTTTTCATTTG
TTGTGCTAAGGTTCGATTCTTTTAACGCCAGATTGTTTTCAATGTCACTAATTTTGGTTTTGTGTTCTTCCAATTCAGCG
CTTAAACTATTGATTTTGCCTTGATCATCAGCTATTGTTTTTTCAAGTGTATTTTGAGCTTCACTGAGAGAAGTTTTAGT
TCCTTCTAAAGTATTTTTCGTATCATCAAGAGTACTCAAAGTATCAGCAAGCTCATTTTGAGTATTTGAGAGTTTATCTT
GAGCCTGAGATACTTCATTTTTTGCTTCGGACAATTGTTTTTCCAAATCATTCACTTTTGCCCTAAGATCTAATAGAAAT
CTACCCTCAACAGACATTTTCTTATCGGGTTTTAATTCAGCTTTTTCCCAGTCAATACTAATAATATTTCACCTATGAAA
AATTCAAATTACTTAATTTATTGAATTGATTTGATTAATAATATATATCATATTGAATTAAGCTTTTAATTTTTTTTTAC
TTGTGGTTTTTCAACAATAAGGATTAATGTTATGATTTAAGTGTTTTTAATATAATACTTTATTATTAGGAAATCATTAG
AGAACTTTGTTAAATGGGACAAATTGATAACTCGCAGATTAAGATTGATTACATTTCCACTTCAGGAGTGTTTAAAACAC
CGTTTACTCTAATTATATTATTACAGTTGTTCTTTGGATATTCAATTGTATTATTCGTGAACTTATGGTTTTACAATGAT
CTTTATTACCTCTTAACTGGGAGAAGTTTTTTACAATTCGTTTTAATAGGTCAGTGGTGGGAATGGGTTTTACTTCCTTT
GAATCTTTATGGGAATATGTTTTTATTTGTTTTCTCCATTGTTTTTTTTTCTGGATTGATAAACAAGTTGTTAAGAAAAT
TATGTCCTCCAAAAGAAGGCACATTTTCTAAGGGAAGTAAGGAATGGAAATACACCCATCGAAGATTTTGGACTGCATAT
TTCCCTATTTGGCTTGTAAGAGCTTTACCTATTCCGTGGTCAGATATTTATGTTTATCGCTATTTTGGGGTTTCTATTGG
TAAAAATGTTGTTACCTATGAAGGTTATATCGATCCCGAATTTGTGGAAATAGGAGATTTCACAATGACATCCTTGAACA
TATGCATATTTTCACATCTACTATATCATGATCATATGATTATAAAAAAGGTAAAAATAGGAAAATCTTGTGTTGTTGGT
CCTCAAACTATAATAAGCCCTGGGACTATTATGCAAGATGGTTCGATCTTAGGAGCAAATAGTTACACGTGGGTAGATCA
AGAATTAGAGAGCGATTTAATTCACGTTGGAACTCCTGTATCAAATTCATTCCCAATCCAATCCGTAGAAGAGTCTGCAA
AAAAAGCAGAAGAAATATTGAAAAGAAAATTTGAAAAAATGACAGGAGAGGATATATAATGTTCCAACCAGCCAGTTTAA
AAGGAGATTCTCCTACGCCTATAGATGAAAAAATTCGAAATAAATATATACTTATATACTTGATAATTATTCTTTTGAGT
TTTATTCCTTGTTCTTTATTTGAATATATCTATGTTCTCTACCTGTGGAAGGATGGAATGTATTTAGTATTCCTACTACT
TCTCCCATTTAATTTTTTTATACTAATATACATCCTGCAACTGAGTGCAATTCTATTTTCAGTTTTAAGTTTAACCATTT
TAAAATTAATTTTTCCTCCTGAAGAGGGTAATTTTTCACGAAACCTAAATGATAAAAACTATTTATTTTGGAATTTAAGA
AATTTATCAAAAAAGTGGGCATTATATGTTATGGCTTCTAATCCATTTCCTTGGTTAAAAAATCGTTTTACTCTAAAATT
TTTTGGAGTAAAGATAGGAAAGAATGGAATAAGTGATAATAGCTGGATCTCTTCAGAATTTGTGGAAATTGGGAATAATG
TAATTATTGGGATGGGAAGTACACTCATAAGTTTCGGAATCGAACAAGATAAGTTCATTTTAAAGCAAATTCAGGTAGAA
GATGGAGTATTAATTGGAGCTAAATGTGTAATACTTCCTGGAACTATTATAAACAAACAGGCAAAATTATCTGCTCATTC
TTACACAATGATCGATGATGTGTTAAAAGAAAATTCAATATATTCTGGACATCCTGCAAAATTAAAAGAAGTAAAAAAAA
AATGATAAGAGAAAATATTTTTAAGTTCCAACCTAAATTTAAAGTTGAAACTCGAAAACGGTTTGTAATTATATCTGATA
CCCATATTAGTCGATCAGGAGGGGCTTTCAATCTCCATACTTTCAATTTAGGTATTGATCAAATTAATGAGATAAAGGAT
GTTGATTTGTTTATGCATCTGGGAGATATTACTCAAAATGGCACTTTATTAGAATATGAATATAGCCTAGAGCAATTTAA
AAAATTCCAGCCCGTTTCTAAAAGTCCTCTAATATTCCTGATAGGGAATCATGATGCACTGAATGTTGGATACCTATTAT
ACGAGGAAATGATTGGAAGAAGGCATTATGAATATGAAGATAATGAAATATTCATTATAGGAATTGATAGTACTAAACCA
GACCTACCTGGAGGTATTATTCATCATAATATAATAGAATTGGTAAGAGAAGAATTAATGAAAAGAGAAAGAGAAAACAA
ATTCAAAGTTGTCTGTTTTCATCATCAACTTATCCCGATACCAAATACCGGAAAGGAAAGATCCGCTATTGATGACTCCG
GAGATATGCTTGAAATGCTTTTGGAAACAAAAGCAGATTTAGTATTAAATGGGCATCGTCATACCTCAAATTTATATACT
TTGAGTAATAGTGAAAAAGATCTATATATTTTTAATGCTGGAACATTTTGTTGTAATAAAACAAGGTACCGAGAATTATT
TACATATACAATTATAGATATTGAGGGAAACAATCTCATATTTAAAGTAATACCAATATTAGATTCTTCTTCATTTCAAG
AAATTCATCGTGAAGTAAATTATTATCTTCCCTTAGAAATACAAAAAGATCAAATTCCTCTATGTAGGTTCATTCAAATA
TCAAACTCTTTAGTCACATCTCATTCGGAGAATAAGATGACAAATTTTGACAAAGCTATTGAACAAATAAATAAAATCAA
GGATATTGATTTGGTGGTGCATACTGGAAATGTGACCGAAAATAGTTTTAAAGAAGAATTTAGAATAGCTAAAGATAAGA
TTAATAGTTTAAAGCACCCATATTTAGTAGTTCCTGGCCATACGGATTCAAAACCACCTTATTGGAAATACTGGAAGCAA
TATTTCGGTAATTCTGATCCGATATTTGAAAATGAAAAGTTATTTTTTCAAGGCATAAATTCTACGACTCGAGATTCCAC
TGAAGGTTCCATAGGGCGACAAAAGTTAAGTAGATATATAGAAAAAGTTTTATCGCTCAGCCATCGTAAAATATTAGGTG
TGGGTTTTTTTCATAGTTTAATCCCTACACCTCTCAGTGTTTGGAGGACAGAATTGGTTGATTCTGGTGATGTACTCGCT
CAATTTGCTCGCTCACAGATTGATCTCTGTTTAAATAGTTCACCTAGTATTGCTTTCAATGTTAAAATTGACCACACTCT
CTTTTCTAATGGGGGAAATCTTAACCTAAAACGATTTGATGAAACATTTATTGAAATTGAAATATATAAAGAGGGTTATG
TTGTATTGAAAGAGCATAATTTGGCAACAGGTCAAATAAAAACGGTCGGTACTTACAATATAACAATTTTCATGTAAACC
AAAAAAATAACCTTTTATGAATCATTCAGAGACCACATAACACCTTCAATTAATAAAAAATAAACTTAAAAATCATATTT
TGTTAATAAAGATAAAGAAACCGATGTATGTAAATGGCAAAAGTAAAATTAAACTTATTGAACATTTTCCAATTAAGAAT
CGAGAAAAAGTTTATAGAGTATGAAGGTAAAAAAGTTGGTGATGTAATTTCACAATTCTTAAAGGAGTATAAGGATAAAT
TAGATCCAGAAATATTAAATAAGAGTAAGAATAAGTTTGATTCTCTAGTGCTTATTTTATTAAATGGAAGAAACATCAAA
TATTTAAAGAATTATAAAACCAAGCTTACAGATTCAGATAATATATATCTCAGTTTTGCGTTAGCTGGGGGTTAAATTGA
GTTTTTTAACGTTAAGCTTAAATAATAAAAATTTCATATTCTTTTTACAAATAGCTATTATTTATTAATGGTATTAAATT
TTGAATAAAATAGATAAAACTATTTAGACATTAAACGTGGTGTGTGATCGATAAAAAAATTAGCCTTCCTTGGATTAGAT
AACGCGGGCAAAACCAGTATAATTACAGCTATAACGAAACGTTTTGGATTTGAGGAAAGCGTTTCGAAGTTAATGCCTAC
AAGGAGAATAGCCCGGGATACTTTCAAATTCTTAGGATTGGAATTTTCCAGATTAGATTTTGGTGGACAAAGAATATATC
GAGAAGATTACTTAAAACATCCTGAAAAATTCTTAAGCGGAATAGATTTGATTTTTTATGTAATAGATGCTCAAGATTTT
GATCGTTATATTGAATCTATAGATTATTTGGAAGAAGTATTGTTATTTTTTAAGGAATACCAAGAGGATGTTATAGTTGA
AATACTTTTTCATAAGTTTGATCCTCAACTCATTGACGATGTCGAAATAAATAAAAGAATTCTTACTCTAAAGCAAGCAT
TGACAAGATATTCAAACGATTTTGATATTTTTTTCTTTGAAACGACAATTTTTGATATTAAGTCTGTTATGGATGCTTTT
TCAAGCGGGTTATCAATGCTTTTTGAGAAGATGGAAATGGTTTCAAATTTATTCTCGGAAATGAGTAAGAATTATAATTC
ACTTATGATTTCCTTATTCGATGGGAAAGGAATAACATTAGGAGAATATTTCCGACCACACCTGCCATTAACACAAAAAA
TAAAAATATATGAGATATATTTAGAATTACAAAAGCGAATCGCAGCTGAAAATAGGACTTTATTTGAATTTTCTGATAAA
TTTGAGAGTGGAGAGCGATTTTCAGGCGTTATAGAGGTTCTCAAATTTGGAAACTTAAATTTCTATCTTTTATTTATAGT
TGAGGAAGATCATGAAGATTTAGGAAAGACAGTTTCACTTCTTGATAAAATTGAGGCTGCAAAGCCTCAGATGGAGAACC
TAATTATGCAAATTATTCAGTAAAATTTTTCTTTTACTGAAATTAATCTGATGTGATTATAAAATTCAATTAGACTCTAT
CCCAAATTTTAAAGTAGCGCAGATGGAGGGACTCGAACCCCCGAACGCATACGCGCACCGGCTCTTCCAGATATAAGGAA
AAACATTCGAAGCCGGCGTCTTACCAGCTAGGCTACATCTGCTTTATTGTATATAATTTAATGTGTATCCTTATAAAACT
TAAAAAGTATCAAATAATAAACATTTTCCTTTTAAATGTAGGAAATTTTTGAAAAAGATCGAGTGGAAAAAAGTAGGATT
TTAAGGATCTATTAAGATGTAGGGATGTATACCTTTAATTTTAAATTTGGATCAAACAGTTTGATTATACCTTCTTCTAC
GTACTGTTTTAGAAGGACCTTAGCAGTTGATACTCTTATATCAAATTTTAAAGCAATATCTGAAGCTAAAATTGCTTTTT
TTTTTAAAATTGATTCTTTAATCTCGTTTTCCATTTTTTTTGGGATTAATGCATCTCTCTCAACAACATTGATCTGTTTG
GTTCTTCCATATTTTCGTCTAAGATTTAGAGTAACTTTTCTTATGATTTGTTTTTCTTCTTTCTCTGCCATTTAATTCAC
ATTTTCTAAATCAATTTTATGATAAACTAAGCTTAATAAAATTATAAATATTTAAAATCTAATAAAATTTTTGGTTTACT
ATTTAAAACCTAATGGATTTTATTTAAACAATGAATTAAATCAACTGGTTAAACTTTGGTGAATTTGGACAGAGAATTTA
ATTTCAATGTAAAGAGGAAACGCCCTGAGGAAGAATATGAAGAAGCTTCTGATTATTTTAAAGGGGATGTTCTAGTTCAG
TATGCAAACTCCAAATCTATAATGAGAATTCAAGAAAAAATAACGATTAGAGCTTTAGAATTATTAGATCTTAAAAAAAA
AGAAGCTATAATTTTAGATGCTGGTTGTGGGCCCGGATTTGCAGCAATATATCTAAGAGAAATGGGATATAGAACAGTGG
CACTTGATCTTATTACAGAATTTTTGTATTATTATGATATAAAAATATTAAATCCAATTACTTCAGATATGTGTTTTCCC
CCTTTTAAACCGAATACTTTTGATGCTATTATTTCAATTTCAGCATTACAATGGATATACAAAGATCTGGATGATAGTCG
AATGCATTTAAAGCTAAAAAGCCTTTCTAAAGCTTTTTTTAATATATTAAAGCCAGATTGTCGTGCTGTATTTCAATTTT
ACCCTAAAAATAAAGAAATTATGGATAGTATTGGTAAAATAATTGTAAACAACACTACTTTCCATGGAAATTTCATAATA
GATAATCCAAATCGGCAAAAAAAACGAAGGATTTTTCTTTTGTTAAACAAGCAAACTTAATATGTAGAATTACAAGCAAA
TTTTTTTACTTTTGATCACCTTTTTTAGTTTAAGAATTTAATCATATAACAAAGGTTTTATTAACATCTTCTTATATTAT
TGTAAAAAGGAAAATGGAGTAAAAAATTTATTATTAAAGAGAGTTAAAAATGCGAATAGATAATAGAGCAAGTAGAATAA
GGAGTTTATTATTTCTTTTAATAATTGTTGCATTCTTTCCATTGATTGCAAGTTATACAGATAATATCTTTACTAATAAA
TATGAGTCTGATTATAATGATCCTCAACAGGTTAAAACTGCAATTTTGGGTAATGATCCTTGGTGGGATTCTGATTGGCC
TTATAGAATACTGATAAATGTTACCAATCAAGAGAGCGTTGATTTAAAAAATTATGGTGTAAGCATAGATTTTCCCTATG
ATGATGCTGAATATATTGGTAAAGTAAATAATACCCTAAAAGATATACGAATCATTGAATATGCCAGCGGTGTAGCATAT
GAGAGAAAGTATTACATATTTCAAGATTATCCCAGTACGGGTGAAGCCCGGATATTTTTTAACACGAATGTTTCTGCTTC
TGGATCTGAGACAGATACTTATTTATATTTTGGAAATATGGGCGTTGCTAGCACCGCAGTAGAAGATGGGCTTGGGTATG
TTAAAAACGGAGATTTTGAGTATTTTCCCTCTGGAGATACTCCTACAGTAAGCCCTTACGATCCTGTTGGTTGGAATTGG
TCTCATAATCCTCCAGAAGATTTAATCCCAGCTTGGGGTTTAATCCCAAACGACCCATATACGACCACTGAAACAGTCCC
AATCGCATATTGGCAGAATGCTTTAGTTAATATTACGTCAGGTCATGTCAGAAATGTTGGATATACTTATAAATGGGGTA
CGACTGAAATTAACCTACCTGCAAAACGGAAAGATATTTTACGTGCTGATGATAATTATGCTGGGGTTGTATATAGCAAT
TCTTTTGTTGTTCCAATAGTCGGAAACGGTGATCCATCAGTAGATACAATTTTTCTAAATCTTTGGCGTAATGTTAGAGT
ATGTAGTTTTGATTTAGAAGATGGATATTTCGTTAGAATCATAAATGCTTCAGCTGGATTATCAAACCCAGATAATCACC
AAGTGATAGGTAGTCCTGGTTATTTTGAATATTTCACTGGGGTTGGTGCAACTAATCAAGGACATACTTTAGCAAACTAT
AGTCAGGGAGGCTCCACGAGCAGTGGTACAGTAGAAACATTAGGAGTAGAGGAAGGCTTATTTGGCGAAATTAAATTAAA
TCTAAGTAATTATATGGGAATGAATGTCTCATTAGAGGTTGGAATGTTCGGAGATGAAGGAATTGGCGGAAGTGATGATG
TAGGATTTGGACAAATAGATAATGTGTATTTTGATTACACAGTAGATACAGCATTAAATGAACTACAATCTCAACAGTCG
CAGATTATTATAATTACTAGAGATGTCGATGGGAATATAGTTCCAAGCGCAGAAGTGTCAATAATTCAAGATGGTAGTGT
AATAGACACGCAAACTACAGACGATACAGGAGAATGCACTTTTAGTAATATAAATTATGGTATCTATAACTTCACTGTTA
ATTATACATTTGCTCCTGGAGTAGAACAGGTCGTGTTCAATAGCACGGAGGCTAATTTCGGTACAAGTTTATGGAATACT
TACAATGCCTCAAACCTTGATGAATCCTTCGATTTATATTTAGATATATGGACGATGGATTTTGAGATCGTAGATTGGGA
TGATGAACTTTTAGATGATGGATATGGAAATGTTAAAATCTATGATGATAAGGGAGGAACTCTATTAAAGGAGTTACCCC
TAGTTAATGGAACAGCAAGATTTCGATGGAATAATGCATCATTTTACTATTATGAAGTTAGTTTCAATAATACAGATTAT
AATTCAGATTATAACAATTTTCTTTTGAATTCAAGCTATATTTATCGATCCGATTATGTTCTAAATAAAAAATATTATGA
TCACGCTCTGCCCCTAGCTACTTATGACCAAAATCCTGGAGGAAATTATTATAGGGTCTATGAGCGAATCTACACAAATG
GATCTTTGACTGACTTTAGTACGAAAAAATTGATAAATTTTAATATAACGCTAGAAAATATGTTAGATCAAATCGATAAT
ATGACAATTTATTACATTGATAAATATAACCAAACTGTTGGAAATGAGATATATCAAAATCTTACTATGTCAGGTACAGA
TTTTTTTAAATCGATCGATATTAGATCGATAGATAATGATAAACTAAAAAGTGAAAATTATGAAGCATATGGAATTTTAA
TTGATGTCCAAGGATTTCGTAATGGCGCTCATACCGGTGTGATCAAAATCAACACATCAGAAT
>LokiG_000000000353
TATTAATTGAGAAAAAATGTTTTCCGAGAAAATGTGGTCTGCCATTGACAATAACGTATATTCAGAGGAGATTGCATTCA
AACCTAAAAAAAGACTATAACCATTTTCTCTATTTGGGGTCTTATTCTCAATAATATTTAGGTCAAAATTCTTTAGATCA
ATTCCTGATTTTAATACAGAATTTAATATTATTTGTCTATATTTTGATTTATTAGAAATTTTGCTGGCAATAATATTGAT
TTTTCTAATTCTAGCTTTTACCATTCCAGTAATAATATACCCTAGAATATTTGAATTATTTAATTTTAATAAATATTTTT
TGAAATTAGATCCAAATAACTTAAATCTAGTGGAATAACCCGCTGCAAGGATTAACCCTTCTACTTCTTTTCCGTCCAAC
ATTAAAATCAACTGTTTGATTTGAATATCTCAAATAATGACATTTTAATACTTCTAATTTCACTTCTAAATTTATACTAT
TAATTGAAATATTAGATCCAATTTTGGATAATTATATCGTGAATTTTGACTATTAAGAATTAAATTATGATATAATCATT
AATTAAGATTGGTTATTTCAAGCTTAATTTGTATATATGAGATTGATTTATTTAATATAAATCTTATCTCCCATTTATAG
AGATTTCATTAATAATAATATTAGAAATCATTTTTTTGAAAATTATAAAATTTATTTAGAGCTGATATTATGGTAATGGA
GAAAATAAATGAAGATCAATCGGAAAAAGAGAGAATGAGAAGGAAAAATTGGAAAAGGAAAGGTTAGAAAAAGAGCGAAT
CGAAAAAGAACGGCTTGAAAAAGAAAGAATTGAAAAACAGAAAATGGAAAATAAATTGTTTCTCAACAACTCGCTTTTTA
TGATACCCAGTTGGGGCGACTTGTTAGGTTATCCCACATTAGGAATGTATGCTCATCACCAGGTATCAAGAATAGTTTCA
GATCCAGTTATATTTTTAACCGGTTATGACTATTCCATTGAGATTGAAAGAGGAACACTTCATTATCTTTTTGGCTTAGG
ATCTTATTTTCTAAAATTTGAATTAGAATCGGGTAAATATATTACTGATAATAGAATTTTAACAGGATTAATACTATCTG
ACTTCGCTTATGACCACATGGCTACATCCGCAAATGTTACTCTAGAGGATGATGAAGATGTTATAATCGCAGAAAAAGTA
ATTAAAGTTCCAATCGATTTATCCTATAAATCAGAGAACCATAAAACTTTCATAAAGGGTGTTTTAATGAGAAATATATT
CATACCCCATAAGGATATCTTTTTAGAGATGATGGAAACAATCCGTAATGGTGATTCTTATCAAATTGCTAAAGATGGTC
ATAAGCTATTGAGTACTCATTGGAATTTTTACAATCAAATTTTAGTTTCTGACAAAATGAAAGAAAAGTCTGATCTTTCC
TATTTAGATTCAGCAGCAGGATTAAACGGAATTGTGTTCGCAGCTGACCAACAGTTAAAAGAAATACTATCTCCAGTAAA
TCTCACAATTATTGAAAGTAAGATTAATTCCTTGAAAAGCATTTATTCAAATTTGGAATTTGATCCAATGTATCTCTTCT
CAATACTAGAAAATGCATCAAGCATGCTTAGCTCGGATATTGCTCGTATATCTCCCCAACAAAGAAAATTAACTAAAAAG
AAGTCATCTAAACATTCAATTTTTGCTTCTGCAGAAGATCGCTCGTACGCATTTGCCAGCTGGCCAATACAATATAAGAG
AAAAGTAAAAACAGAACCTATGGTTCCACCCGAAATAGCACAACACCACACTTATCTTAAACAAAATTCTACTCAAAGTC
CTGATGTCAAAATTAAGGTAACCCCTGAATATAACCAAGAAAAATTTGAGCTAAACACATTAAAATCTGATAGAGTTGAA
TTTAAACCATTACCGAATCCACCTGCGGCTAATATTAAACAAATTCTATTGTATTTAAAAAAGGTGATTGAAGAAGATTA
CGAAATGCGATCTATTGGACAATCTTTTGAAATCGCTAGGGAAAGTATGAGACAAATTGGCATTAGCTCAACTTCTGCAC
AACAAACAAAAATATGGGAAATGAGTAAATATGCTAATATTTACTTGAAAAAAGAACCTAGTTTTGGATTACCAGCTAAA
GAAAAACAGGAATTAATTCAAAAAGTAGATTCATGGCTTTTTGAAATCGAAGAAGAAGAGAGAAAAGAAAGAGAAAGATT
AGAGAGCATTCGCTTGGAGAAAGAAAGGAGAGAAAGAGAAGAAAAGGAAAGAATGGGAAGGGAAAGTCGAGAAAGGGCAA
GAAAAGAAAGAGAACGCCTTGAGAGAGAAAAAAAAGAAAGAGAACGGTTAAAGCAAGAAATGGCAGAAAGAGAACGATTA
GATAAAATTAAAAGAAAGATACAAGAAGAGATTAGAATTGAAAAGGAACGTATAGAAAGGGAGAGAGTAGAAATAGAAGC
CATTGAAAAAGAGAAACTGGAACTTGATAGGTTGAAACAAGAAAGAAAACAAAAAGAAAAAGAAGCAAAACAAGGGGCAA
AAAGACGAAAAAAGTTAGAAAAACAAAAGAAAAAAATAGAAAAAAAGAAACAAAAAGAACAAGAAAGATTAGAAAACCTC
TGATGGGATGCTTTTAATTTTAATTAATTAATAATAAAGCGATTAAGATGGTTAATTTTTTAGTCTTAAATTCTTTCTTC
TTGATAATAATTAGCACGAGATTAAGAAGGATTAACAGAAAAGTGAAAATGAAATAGATTTGAATAGTAAACATACATTT
TGTGTCAAACACCAGATTTTTAAACTCAACTAATTTTTGCTGTTAAAAACACTGGTTGAATAATAACAGCTTTTCAATAG
ACCAAACAATAATATTGATCACTTTAGATTAATTAATTCTAAAATATTGATGATCTATTTATCGACAAACGAGATAAAAA
TGGGGACTGAGGGATATATTCATGGAACGCGATGTGAACATCCCATATTGAACCCCCGACCGACAGGTGTCCACGGAACA
GCTTATGCTTGTAGGATCTGGAGCCTGCTGTGCCACCGGGCTACACCAAGTCCCCTTAAATAAATAAAATTATTTAAGAA
TTTGTGAAATTTATATCTTATTCTAATTTACCATGATATTTGAGATTAATTGATAATATTTAGGTTTTTTCCCGACTATA
CTAAATTTCTTTTAAAAATTAGAATTTGTCTAAAAATCCTTTTATTAATGTTTAGGATATTTTAAGTGCATTGTCTTCAG
AATTTTTATTTATTTCTTCCAACACATCCCAGAGTCTTTCAAACTCAGGTAAAAGTACAATTTCACCATGCTTAGGCACA
AATTTTTCGGAATCTCGAATAAATTTATAAAAATGAACTTCACACGCTCTATATTCCTGTTGTGCGCCATTCCAACGAGT
GTATTGACCAGGAAAAATCCCCGCAACCTTGAATCCCCACTGTTTAAAACACAAGTATTGGGTAGTATTATGCCATGTTT
CACAAAATGCAGATAAATATTCTGCTCCTGATTCATTTTCGAGAGTTTTAATATAATCTGCCGCCATTGAAACCACTTTC
ATTCCACTTTGTTGTTGCCGATAGGAGGGGTGAATTATACCAATACTGAATTCAATTTGTAAATTACGATCATCCTTGAA
AAGAGCCCAAGCCCCAATTAGCTTTTTTGTATTGATTTCTTCAAATACGAGCATGCAAAAATCTTTATTTAAAGAATCTT
TTGACCATTTTTCACTAAAAGCAACATTTGTTTCATATCTTTGGGGATATAATACCCAATCATATTTTATAGAGGAACCA
TACAACTCACCATAACATACTCTCCATAATTCTGCAATTTCCACACAATCTTTTTTCTCTATAATTCGAATTTTTAGTTC
CCCATTATTAATATCTTTTTCATAATAAGGCCAAGTGACTTTCTTATCCTTTATATCTCTTGTAATAACAGAGCTTTCCA
TTTTTTTATAGGGGGAATATTTGATCATATCAATTTTTTCCAGCATGGGATTGTTATATGAAAAAAATTTTATTAACTTT
TAGCTCTATTTTACTCTTAGTTATTATGTTTTTGAAAGAGAAGTAATTTGATTTGTTAATGAAGAAGTTAACATGTATTA
TTGCTGGTCCAATAAAATAAATTTAGAAGAATTAGATTTGTTCTTATTTACTTAAAACTCCGGAAAGTCTTTCATACCTT
TTTCAAGTTGAATACCGAGAGAATTGAGTGCCATAGCAGTTAAATTATATTGCCCAACAGTAAATACAACGTCCATAAGT
TGTTGAGTATTATAATTTTTAGCAAGTTCTTTCCAAGTGGAATCGCTTATGAAAGAATCGACATATAACTCATCTGCAGC
TCGAAGTAATGTAGATTCGAAAGAACTCCAACGATCAGCATCAGGACCTTCCTTAATCCGTAATATTTCCTCTTCGCTAA
GGCCAGCTCGTTTTCCTATGAACGTGTGTTGAGCCCATTCATACTTTGAATTACAGAGCCATCCAGTTCGAAGAATGAGA
ATCTCTTTATCTCTGAGAGGAAGCGAAGATTTATACAAAATATGATTACCAAAAACGCGCCAACGGTTATATAATTTCGA
ATAATTAGCCATTGTAGCTAGAATATTAATAACACCTTTAGTTTTATTCAGCTTTCGCCAGCCTTCTATTAAATTTCGGG
CATTATCATCCCATTCTGATTCTTCTTGCGGGGGAATTCTTGGTTGAGAAAGGTAAATTGACTTTCGTTCCCCGTTTTTC
TTGTTATAAATTTCTCTATTTTTTTCTGAAATTGTTCATATCACCTTTTTATTTATATGAAGATAAAGAAATGCACTTGT
TTAAGGTTTTATTGTTTAGACTATGGGATTAATCAATCGATAGATTTATACTTTCAGTTCAGAATTTTATCTTATTTTAG
CTCCACATTCTTCACAATATCTAATAATTTCTGGGTTTTTTAACTCAATACCACAATTAGAACATACCTTAGGAAGTTCT
GGTAAGGGAATATTTTTATCTATAATTTCAGGTTTAACTATTTCCCTATCTCTTTCAGGATGTTCAAGTTCAATGTTACA
GTTATCGCAAAATTTTGTTCCAACGGGTAAATATTTTCCACATGAAAGGCATTTAGCCATAAGCTTGGTACCACATTTTT
TGCAAGTCTCACTATATTTACCTATAGGAGAATTGCAAGCTGGACATGTTTTTTTTTCTAACCAGAAATAAGGAGACATT
ATTTTAACAATAATTAGCATGAAAAGTGATAAAGGAAGTAAGATCCACCAGAATGGATTGACTATAAGAGCCAATATAAA
AGAAAGGGCTGTAACTATTATAATAATTATTATCCATATACCCATAGATTTATATTTTTCCGGATTTTGACTGATAATGC
TGATAGAATTACCTTTTTTTGTATTATACTTGATTAAAATTAAATTCCTTCTTTAATTTTGAGATAATCAGATTAAATAG
CTATGTAAGAGTAGTTTTACAATATGGGCAGATTTCGACTAGGTCGGTATCTTTTTCTTTTTTAATATCTTCTCCGCAAG
CAAAACAGACTGTTTTATGAGTACTATACAATATTTTTTCTTTCTCCACTTTCTTAATTTTTTTATCAATCCCTTTTTCA
GGCATAATTATCAGTATAATGAGATTAAGTATAATTAAAAAAATCATGAAGAGACTTAATAAAAAATTGGAGTCCAATCT
TTAAGCTTGGTTTTCTATACTAAAATTTAAGAATTTGAAATTATTTATGTATTCATAATATAAAAATAAAAATTATAAGA
TGTAAATAAAATGCCGGGTTCTCATGGATCATTAACAAAAGCGGGTAAGGTAAGAATGCAAACTCCTAAGATAGCAAGAT
CAGGAGTCAATAGTCGAAAGAAAAAACCTCCAAGAATGCGATATCGAGATTTATATAAAAATCGAGTAATAGATAATAAA
TTTGGAGGCCAACAGGAAAGTCTTGGGGCCAAAAGAGCTCAATATAAAAGAAAATAAGAGGATATATAATATCTTTAATC
CTCGACTCCAATAGTTTGGAGTTGAGTTTTTAATTTTTGGCTTTCTTTTATATAAAATTGTGATTTCTGTCTATTTCTTT
CAACGTCATTATAATAATCACTCATCAATAAATTCCAACGAATAGATCTCCGAATATTATTGATCTCATGTAGAGAAAGA
TGATTTTCTATGCGATTCAGAAGGTAAATCGCTTTTTTAGAATCCTTTCTGTGATGAATATAAAATTCTGCTAACTCTAA
AATTAGATCGGTTAATACTTTTTGATGGTTGTTATTATCAAAATTATTTTTTGGGCTGTCTAAACCAGCTCTTAAAAATC
TTTGAGTTTGTGAAAGATTTCCCTTATTTTTAAAATGAATAGCACGAATTAGGAAATATTTTAATCGTACTTTATTTGAG
CTATTACCTATTTCTACAACTTTTTTGAAAGAATTTCTCGCTTCAACAATTTCGTTTTGTTCTATTTTGATTAACCCAAT
ATAAAGATATGCCATTCCTACATTGTCTAAATAGTCTTCCTTATTAAATGAGATTTTTTCATTCTCCAAAAAATTAGCTA
TAATTTTAAAATGATTCAAGGCTTTCTCAAAATCTTTGTTTTTAAAATACTGAATTCCTAATTTATGATGTATTTTTATA
ATATAATCTATTGGTATTTCACCTGATTTGGCTATACTAAGAGCACTTTCCAAATAGTTGAGGGCAACATCTTCATTCTG
TAAAATAGACGCTATTTTTCTTAATTTTAATAAAATTGATACAACGACTTTTTTTTGTTGATTTTTATTGAAAATTTTTA
GTGAGTCATTCAACAATTTAGTAGCTTCGTCAAACCGGTAATTCTTTATAAGTTTTTCTGCTTCAGTGTACTGAATAATA
GAGTCAATTACTTCAAAATTAGTCGGAGGTTTATTAAATAAATCAATATGAGAGTGAAATAGCTCCTTTGCTATTGAACT
CTCATAACATAAAGGAGAGAGTGGAAAATTATTTTGCCCTAATACAAAATTTTTGCTTCGGAAAATTAATTCTTTTGAAG
GTCTGAAGTTTAAGAGTTCACTCTGAGTAATTTTATCATCTTCAATCACTTCTATTATTGAATTTAAAATCACTCTCGAA
AATTTAACCCAATTTTCGACTAATTCTTCCAATTTAAAATCAGGAAGATCGCTAAACAATTCGGTTAGGATATAAGGGGA
ATAGCTATCAAACGAACTTCTAACATAGAATTTTTTATATTCAAGATCTTTCAAATACGTTAGATAACCCTTTTCAAGTA
TAAAGTATTCATGAAACTCTTGTTCCTTGGAGAAAAATAATGTTTCTGATGTTCTAATTTTAGGTAGACCATCTTTTAAT
TCCCAGGGTAGGTTAAAGCTTGGCTCTAATCCGATATTAGAAATTGAATCCACAAGATGTCGATGTAGATCTGAAGTAAA
TTCCTTTAATTTTCCTCTTTTATTTAAAAGGGAAATTCTGATGCGGTTTAACCATGAAAATTCATCTTCATCTCTTATAA
GATCGGGCATTACTAAATTTAGTAATGTTATAAGGTTTTGTTCCTTTCCTTTTATTGGAAATTTATGTTCGAAAGTGAGA
GATATGGCCAAATTTCGTAGATTTTTCATTAGATAAAGGATAATACCGTAGGAATGTTGATTTAAGTTCCATAATTGAAA
GACTACGGAAACTCTGAAGCTTACCACTTCAAAAGGAGTATTTATTCTTAACGGTAAGGTTATAGGAAACTTTATAGTAA
AAAGAATAATTTTCTCCTTTTTAAGGCTGTATCGAAAGTAATTTTCAATAAATCCATTAATTTTCCATCCATTTTTCTCA
ATGACACCTCGAAGATTTTTTATTTCATTTAAAGAAAAGGGATTTATTGACATTTTTGCTTTATGTAAGTGCTTTTACTA
GATAATATTCAAAAATATCCTTAAAAAAATAGTATTAATTTAGAAATTTTAATTTATGGTAAAATACCTAATAAATATTT
AATAACTTAAATTTACTTCTTAAAATTGTGGGTTAAATAAGATATTGTAGGTTGCCTAATGGATATAGCAAAATTTAATC
AAGTGTTGAAGACCAAAGTCGCATTAGCAAAAGGTTTTGAAATAAGAAGTGAAATTGACTCTGCGGTAAAATTGTGGTTA
GATATTTCTGAAATGACATTAAATTTTTCTAAATCCCGTAAAATATCAACCCATTATAAAAATATGCTAATCGAAAGAAC
TACTAGTATTATAAAGCATATAAAAGATCTAAAAGCTGGTCAAATAGAAAAAGTTATATTTGATGAGGAGGTTCTAATTC
AAAAAGAGCAACCCCAAGAATATACTACTTCTGAAAGAGATTTAGATGAACCAAAGGATGTTGAACCTTTGGAGAATAAA
CCTTTTGAGGAAAACACTAAAAGTAATGTATTAGAACAATCTGAATTTAATAACCTACCCCAGGGTTTTAAAGAGCTTCA
GATATCAGAAACTTTTAAAATTGTCACTCCACATGATGGAAAATATGTAGAAAAAATTCTTAATAGGGAGAAGAGCTTAA
ACGGAGAAATAAAGAAAAATTTTGAACAAGCTCCAACAGCAGAAGAAGAGAGATTTGATTTTGATCAACCAGTAGAAAGC
AAGACTTTAATTTGTTTTGCGTGTGGTAATTCAAATGAAAAAAGTGCTAAAATTTGCACAAGTTGTGGTACTGAATTGAA
TTAAAAAATGGAGAATTCTCTTGCCTCTTCTTGCTTAAAACGAAACCTCTGAACCCAAATATCTCGCTAACAGAATAAGG
TGAACGTATAACTACTTTCAGGTTCTATATTAACTACGTAATCTCTCAAGTTAGAACAAAAAGAGTATCCAGGAGAAATT
AGTGGCGTCTTCTTTTTTGTGAGCTTTTTATTTTTTCATACTTTTCAATTGCTCTATCTCTCCAAACTGTATTCCACTTT
TTAAATCCTGACTTCACGTACTTTTCTCTTTTATAAAAGTTATAGCAGAGCCAGTTAAACAATAAGAAATACCTCTTCGC
ACCACTCTTTGTAGTTAAATTCTTTGATCTAACCCCTAAATCGTTGCGAAGATGCTCAACTAATTTACCCTCAACCGCAT
CCTGTAATTTACCTTCAACTATAGCATCTTCATAATTTATTCCCTCTTCTAAAAAATACTCCCGCACTTGATCAAAAATA
TTTCCTCTGCAAAGCTTTATAATTTCACGATCTTTATCAAAATTTAATTCTTTTAAACATTCTTTAACAAGAATTACGGT
TTCTTTATAGGGCTCCTTATTTTTCCAACTTTCTCCCTTAAATAATTCTACAGATAGAGCTTTAATAATTAGTTCCCCCG
TTTCTTTTCTCAACAAGCCAATAAAAGCATCTCCAATAATATCTCCTGTACCGCTATCGTCTATTTCAATTGTCACTTAA
TACTCACTAATATCTGTTGGTATTTGATTCTATTAAGTAAAAGATATCAAGTTTTATAAAATTAAATTGTAAAGATAATT
TACTGAAATAATAAAAATATTACACGTTATTAAAAGAAATCAGATGTGTAGAAAATGGATGTTGAAATATTAGTTATTGG
TAATGAAATTCTAATTGGAAAGACATTGGATAGCAATTCACATTGGATGGCAAAGAGAATCACGCGATATGGTCATCACC
TTAAAAGAATTACTACAATTGAGGATAGTTTAACTGCAATTTCAAACACATTAAGAGAAATTTTAAAACGAAATCCAGAC
ATGATAATAACTTCGGGAGGTTTAGGGCCAACTTTCGATGATTTGACTCTTGAGGGTATAGCAAAAGGATTGGATAGAAA
ACTAGAGCTAAACGAGCATGCTTATAATTCTATCAAGAAAGCTTATAACCACGCATATAAAAGGGGTATCTTGAAGCTTG
AAGGAATGACAAAAGAGAGAAAAAAAATGGCTTTTCTACCAGAAGGCTCCTTATCTTTACCTAATTCTGTAGGTACTGCT
CCTGGGGTTAAAATTAAGGAACAGGCAACAGAAATTTATATTCTTCCAGGA
>LokiG_000000000352
CTTTTAAAAATTAAAGAACTATTAATTGCCCCTGCTTGTTCAAATCCTATATAGTTTAAGATTGGAACAAAACTAAAAGT
GAATCCAATTAACAAAAGTAATTTGATATTTTTAGTTTTTTTCCACCCGTTTAATAGAGATTCATTTAATATTTGTTGTT
TCTCATCTTGTTTGTTTTTTATGTCATACTTTAACTTGCTTCTTTCTAAAATATAAATCGGTAAGAATATTAAGGCCTCT
ATTATTGAAGTAATTGCTGCAAATAGAGAAGGGTCAATTACATTGGGTCTTGCGTTCGCAATAACAGGTTGAAGACCTAT
CATGAAAATGGCTATGGAGCCAAAAAGGAGTCCTTTTTTCAAGTTCCCATTTTCCACAATACATAAGTAAAAGTGGAGAA
ATATAAAAAGGATTCAGTTTTAATTATCGAGAACGCAAGTTTTGAATTAAGGTTTATTTTTTTAGTTAATATGTCTTCAA
AAATGGAGTTTAAATTTACTGAGAGACTTCGATATTTTTCCGAGCGATTTCTTTAAGAAGAATATTATTTACCATTTTTC
TATCGCTTTCTCTGATCAAATCGTGAGGGGTAACAATCTGATTTATATAAATTTCATGTTTTGTCGGATGTGGAAGTACT
TCCTCTAATATCATAATAGGAAAACTGATATGAATTTTTAAATAGGAAAACTGACATTAATTTATAAAATTTCCTATTTT
TCTACCGACAAAAAAGAATTTGATTTTTAGCCCTTTTTAGTTCAAATTGAGAATTTTAAGAATTTTTAAATCATAGTATA
AAAACTACCTAAGTATATGACAAATTCCGTAAAATCTCCATTATTTCAAGAGATTTAAATTTGATCCTTATTTTCTTTTT
TGTATGTCAGACGGAGAAACATCAAAATCAGAAGAAAGGTTACCCTTAGATTTTGAAGTACCTAATATTGATACGGTTGA
CGTCTTTAACAATAAAATTAATTTAGCAGAAGATCTCAAAAATTATCCCGGAATAATCATTGATTTTCACAGAGGGGCTT
GGTGATACTATTGAAAAGTCCAATTAGGAAAACTAAATAAAAACATTGGAGAGCTTAAGAAAAGAAATATAAAACTTATT
ATCATCGTGACGGATAGGGTTATGCCATTGAAACGACTAGCAGAAAAACAAAAATATGAGTTTACTGTTATTTCTGATGC
TAAGGCTGAGTTATCAAAGCAGTATAAAGCATTTGGAAAGCCAGTTGACTTTGACATGATAAAAGTAGAACTCGCGATTC
CCACAACTTATTTAATTAATCCCGATGGTAAAGTAGTTTGGCGATATCTTGGAAATAAGACTGATAGACCCTCAATTGAA
GCAATTTTAGAAGCTATTGATACCAAATTATAGAAAAATATAAAATTTATCATAAAATTTGCATTTGAATGATTCGAATA
TAAAAAAATGAGATATTCGAGGACAGCCTCGCAACGGTTTGCAAAAACTTAATTTTTTCAAAATAGATCTAAGTAAGGAT
CAACCTTCTCTTTTCCATCATGATTCTTAATGCTCGCCAAGATTTTTTTTGACAAATCTTTTTTCTTTTGAAAATAAGTT
TTCATGATCTCCTCCATTGGTGTGTTTGGATACCTTATTTGCAATGCAACATCTCTACGAGGACAACCACCACGTCTCAT
ACAACAATAAGCTATTGACCCAAAACATACAATATCAGAGTCCCAATCGTTTTCAGTGGAAAACTCTTCTTTTATTCTTA
TAAATTCTTCATGATCGAAATTTAAATCTTTTAATGTCTCATCTCGTCTACATTTAAACCCATAAGTTAGGGAATGGCCT
GGTTTACAGCAAAAAGTCAAAGCTCGATAATCGCCACCCATACATATAGGAATAGGGGCATTTTCTTCCCACCCTGGAAC
GTCGCGAACTTTTTCTGGATCGAGTTTTGTTTCTCTTTTCGATTCAATTTCTTCTTGAGCTTTAGTCATGATCTTTTCCC
TAATCAATAATAATATTTAATAAAAATAAAGTTGTTGCTAAATTTGCTTTTTTCTTTCATTACGTAATACTATTGCTAAA
ATATTTTTATTTTTTCTGTTATAAATTATTCATAATGAAAATGTAATAAGGGCTCGGAGGGGGTATTTGTATTTTTCGCA
TTTGAAGAGGAAATCATATGAATTTAAAGAAAGAATTTGAATTGTAATTTCCAGTATTACAGCGTAAGGATTTTTATTGA
AAAAATACGGAAAATAAAGCAACAGGGTTGAAAGATTGAATGTTAAATTATCAATAACTTAAAGATTAAAAAAATAAAAT
TATTTTAGCAACCATAAATATATACTATCAATAAACAGAAAACTGCGGCTCGGTTTGTATAGTGGTAGTATTGGGGACAT
CTCTTGACTAAAAATCTTGAGACCCGAATGTGAATCCCTAGAGATTTTTAATATTTTTACGAATCGGGGAAAGACGGGTT
CGATTGAGAGCTGGGAAAACCAATCTCCGAATATCCCGTATCGAGCCCTTCAATTTTTTTTCATATATTAATTTCCTTCT
GTTTTAATCAAGCTTTCCAAATAATTTAAGATGAATTTGAGAGAATTTAATTACATGTGGTTCTAAACCTTAGTTGTTTT
AATAACACTTTCCAAATAATTAAGGCATTGATTGATTGCGAAATCGAGATCACCAGAATTATCTACAATGAAATCTGCTT
CTGGAAACTTTTGATTTTTTCTTGCGCGATCGATCCTCTCTTTTAACAATTCATCGGTTTCCCTCTTTCTATTCTTTAAT
CTTTTGATAGTGATATCTAAAGGAACTTCTACGAAAATAACTCTTATGTTTTTATATTTCTCTCTTGCTTTTTCAACAAT
AATGCGACTAACATTGATGATAACTGGATGACCATTCTTAAGCCACTCCTCAATTTCTACTGATACTCCATAATTTAGTC
CATAGATATGCCATTCTAAAGCGAAACTTCCTTTTTTTTGCATATCTTTAAATTCCTCATGAATAAGTGATATATTTTCC
TCAAATTCGGATGGTGGTCTTGTAATATATCTTTTAGGTGAATATAATTTCTTTAAGCTTGAAGGATATTTACTCATAAC
ACCTGAGATTATCGAATCTTTCCCAGAACCTGAATTACCGACAAGTAAAAATATGAATCCTGGTAAATTCTTTGACATTA
GATTTTTGCAATAACTCTAAATAACTTTAAAATAAGTAAGTCCAGGTTAAATTTAAACTCTATAAAAAATAGACCACTAA
ATTAGTTTCGAAAAATAAATAAGATGAGGTTTAAGGTATACGAAAAAACAGATAAAAATTAAAGTGTGCATAATGTTATG
ATTCTTACTAGAATATTAATTAATAATATTGCAAATCTAACATTTCTAGCTAAAAATGGATAAAAATAATTCTATGGAAA
AAACAATTATTTCAGAAATCCCTGAAAGCTACCAGAGATATATAGACGAGATCCACTCAATTTCAAAGAGTAAGAAAGGT
GGATGGGTATCTAATAAAGAGATCGCAGAGAATCTTAACGTGAAACCTAGCAGTGTATCTGGGATGTTGGATAAACTAAG
GAAAAAGGGTTTAATAAATTGGGCTCAAAGAAAATCAATCAGACTAACAGACAAAGGGAAATTGATTGCGAAGCAGTTAA
ATGAGACCCACCACTTACTGTACCAGTTTTTTGCAAACGTATTAAAAATTGAAGATGAAGATATTATTGAAAATTTGTCT
TGTGAAATAGAACATCATATTACCCGAGATGTAAAAGCGTCTTTAGAAGAATTCCTCTCAAAATATTTAGAAGAATAAAT
TTAATTATTATTTATAATTAATTGATCCAACTAACTATTATTCTATACGAAATTAGATTATAATGTCAGAGGAAATAAAC
CATAAGATTGATTTGATCCTAAATAAATTTAAAGGGTTTTCTAATTTTATCGAACTACGTGATTTCAGGGCGTTTCTCTT
ATTTACTTTAACAAGTCAGGTACCTATGAATATTTTAGCCCAGTTTGGAGGAGGAAATAAAGAAGTCATAAGTTTGCCAT
ATAATCCTTATTTAAAGATATATTATCAGAAAATCAATTTAATATCTGCAGGATCATTGATCGTTTACGTAAAAAGTGAT
CCTATTTCTCAAGAATTTGTATTAAAAAAGGATGATTCCGCTATTAAGGAATTTTTAAGCCTTGATGAAATTGGCCTTGC
TTTTAGAGGAAAAGAAAAATTTATACTACCAAAAGTAAGTGACTGTAGTGCTATTGAAATGGAAAATAATTCTACATTAA
CAATAAAAGTTGATGATTTGTTTCATTCTTTAGAAAGCTTCCTTGCCGTTGCTGAGCCCAACTTGCTTTTTGTTATTGAT
AGTATTAACACTACAGAACCAGATATAATATTCACATTTAATATGATGCCGGAAATGCCGACTGCGATTAATAAAAAAGT
GTTAAAAATCGATGGTCTTATAGATCACGATCACAAAACAAATGATATAACATATGTAAAGCGGGAGGAGGATTTTAGTA
TACATTATCTTAAAGATGTAAAAGAAGTTAGTCATTCTGAGATATTTAAATCCTCTTTTTCATTATTAATACACGTTAAA
TCATTAAATAGACCGTAACTTAATCATTTACTTTTTTTTACTAATTACTCTGAAGTGAAGTTAAATCAGGATATCAATAG
GTTAATAAGTGTTGAAATCAATTATTCGTCAGAAATTAAGTGGTTAACACCATTAAAGGCTTAATATCACTAATTTATAA
ACCATCCGACAAAATATAATTAGTATAAAATGGCTCATTAACATTTTATTATTTTAGGTTAAGGTAGTTGGTGAAGAATG
AAAATCATAACCATAAATTTACCAGAGAAATATTTAGATGCAATCCAAATACTGAATGATATGAATCTTTATC
>LokiG_000000000357
AATAAATAAAAAGCACCGTTTGCTTTTACACAAGATATCCCTTCAATCCGCCTTAGTCTCTCATAGGAATAGTCTCTTCT
TTCTTTTAATTTTGTAACCATCTCTTTCGTGTGTGTTCCAGGATTCTTTAATATTTCGATAGCAGCGTACTGAGCCACTG
AACTTGCAGATAATCTTGCCCTAGCCATTTTTGCTATTCCCTTTTTGAGCTCATCTAACTTATTTTCAGGGTCATGATAA
TACATATAACCTAATCTCCAACCAGTTACTAAGTGCGACTTTGAAAAACCATTTAATCCCACAACTGGGACGTCTTTGCT
TAGAGTAGCAGGACAACTAAAAGATTTTTCAAATACTATTTGATCATAAATCTCGTCCGATAATATAAATAAATCATGTT
CGCCAGCTATATCTATAACTTGTTTGATCATTTTTTCACTATACATTACCCCTGTGGGATTGTTTGGAGAGCAAATTAAG
ATTGCTTGAGTTCGATTTGTAATTTTCTTTCTTAAATCATCAATGTTAGGTTCCCAATCATCGTTTTCATCTAATTCATA
TTCGACAGGAACCCCATTAAAAAACTTAGTATAAATTATATATAATGGGTAACTTGGGCCTGGTATTAATAGCTCTCTAT
TATTTTCGATGGTTGCTGCAATTAAAAAGAAAACTGCCTCAGTCACTCCTGTTGTTAGTAAAATATCATCAGGATCTATT
TTAAGTTGGTAAGAACGATCTAAAGACTTACTTAATTCCTCTCTAAGTTCCAGAACTCCTAAGGAATCTACGTAGTAATT
TTTTCTTCCAAAGGATGCATCTGCTAATGCTTGAGAAATGTAACGGGGCGTGTGAAAGTCATATATCACGGGATCGCCTA
TATTTAGATTATAGATTTTCTTCCCACTTTTCGCAACTTTATTAGCAACAGCAGCTATTTCACGAATCGCATAAAAAATG
TCTTTAGTTCTTTGGGTAACCACAAATAATCACATACTTTAAATAAATAAATCTTAAGAAATTATTATTAGTAAGTGTTT
TCTAAAATTAAAGAATTTTAACAAATATGAGTAATAATTAAAAATTAAAGAATTTTGTTTTTAAGAGTAAAAATTAAAAA
TTCCTTCATTTTCAAGTAATCCATATTCGTAAAATCAATCAATATAGCATCTTTGATAAAGAAATCATATACATTTAAAT
AGTTTTGACTCTAAAGTTATAATTATAACATTTCTACATAAAAATAAAAAAAGTAAATAGAGGAAAAGAAATGATATTCC
AGTTTGGTGATATTTTTGGCTTAATGGCTACACTATACCTAATAATCATTGTAGTTGTGATCTTGTTTTTTGTGATTGGT
CTAGTTTTAGCAATCTGGGTATATAAAGATGCCAAGAAAAGAGACATGAATGCTGCTGTTTGGTTATTAATCGTTCTGTT
AACAGGATGTATCGGATGTATTATTTATTTGGTTGTAAGAGATTAGATATTTAAACAAATTCTTTTATTTTTTTTTTATT
TTATACTTTAATATACTGCTCTAATTTCTATTCTAAAACGATTTAATAAATTTCTAGATTCACCTGTAAAATTACATTTT
AGTAGTATCTTGAATTATAGAATTTTTTAATAATTATCAATGATTAAAGGAAAATTAGATGAAACTATCTCGAATTTCTC
TTTTTTTCTCAGAT
>LokiG_000000000355
TTTACGATGATACAATTGGAAGCCCAAAATCTTTAAGAGGAAGTCCAAAAGCTAAGTATGTTTTACCCGAAGCATACGAT
TTAATAAAAGACGGATTAAATTGGTTAGGTGTAAAGGTTTCAAAAGTTTTATATAAAAGCGATAGATTAGATGTTTTTTA
CGAATATTGTGAAAAATTAATTAAAGATCATATTGCTTATGTTTGTTTCTGCTCTTCTGTGGAATTTAGAGAAAACTATA
AAAAAAAAGGTATAAATTGCCCCCATAGAAACATTTCTGTTGAGATTAACCTAAAGGAATGGGAGGATATGTTAGATTTC
AAGTATCATGAAGGAGAGGCTGTCGTTCGTTTAAAAATGGGGATGGATCAAAAAGATCCTGCTTTAAGGGATCAAATCAT
CATGAGAATTTCAGAAGCAGAGCATCCAAGAGTTGGCAAAAAATACAAAGTATGGCCAATGTTAGAATTTTCATGGGCTA
TAGATGACCATTTAATTGGCGCTTCTCACATCATAAGAGGAAAAGATTTAGTAAAAGAAGGAATTATCGAAGAATTTGTA
TGGGATCATTTTGGATGGAAAAAAGCAAAATTACTATATCACGGTAAGCTTAGATTCCCTGACTTGAAATTAAGTAAAAC
TGAAACACGAAATAATATCCAACAAGGAATTTATAAGGGATGGGATGATCCTAGGACATGGAGTTTACAATCTCTTAAAA
TGAGAGGAATAGAACCACAAGCGCTAAGGGATGCTCTATTAGATCTGGGAATGTCTACTACGGATATTGAATTTTCTGTT
AAAGTGTTATATTCAAAAAATCAAGATATTATTGATGAGACTTCAGATAGATACTTTTTTGTTGAAGCTCCAATTTCTCT
CATAGTTCAAGATCCCCCTTTTGAAGAATATGTTGCTGAACCATTAATACTCCCCTCAAATCCAAAAAAGGGTAGGAGAG
AGATAAGAGTTATTACAAAGGATAATCATTTGCGTTTATCAATTGCTACCTCGGATGTTGGAAAATTGAAGATTGAGAAG
ATTATCCGTTTGAAGGATTTAATGAACATTAAAATTCAATCGATTGATTTAAATAATAAAATTATAACCTCTGTTTACCA
GAGTAAAGAAATGAACCGTAGTTATTCAATAATTCATTGGGTACCACGAGATGAGAATATCAGAGTTTCAGTTATCAAGC
CCGATGGGTCTGTATCTATAGGATTTGGAGAAATAAATCTTTTACAAATTCCTCTGAATAGAGTTATACAATTTGAGCGA
TATGGGTTTGTGAATCCTATTGAAATAAAAGAAAATTATCTCTATTGCTATTTTACTCATTAAAACTTTATAAAATTATC
ATGAATAACTCATCAAAATATTGAGTTAATAGGCATTTTAATGACAAATAATAAAATGTTTAGAATAAATTTATAACCGT
ACAAGAATATTTGTTTTGTAGCAAATAAATTGAAAACATCCATCGCTCCATCACTATATAAGGATTGATTTATTAGGGAT
AATATTAAATATGATCTATTACCCGTGTAAGAAATGCGGAAGTTCTTTACCTATTTTAAAAGGCTCTATTGTTCAATGTC
CTTATTGTGGGGCCAAAAATCTATTTATGGAATCTGTATACACTCTTAAATATTACTTATCAGAAATACTAAATCTTTCT
TCTCTAAAAATAGAAAGAATGATAAAAAAGAAAGAGATCGAAAGAAGAGAGTTAGCAATTGAATCTTATTTCTATAAATT
TAAATCTAGTTTTAATGAATATAGACATTTAATATTAACAAAATTAGATACGTTTGATGTTGACCCAATAAAATTATTTT
ACTTAATACGTGCTTCAGGAAATTTTGAGATAATTATAGAAAAGTTCTTACTTCAATATTTAGAAAAAAGTCATACTAAA
AAAAAAATTGAAGATTTAAGAGATCAAGCATATATAATTAATAAATCATTATTAGGACTATATTACAGTTATTTAGCAAA
AAAAACTACTCATCTCGAAAGAAGTTGGAATTTTTATCAAAATGCCGAGAAAAATTACCAAAATATAGTAGATTACTGCA
ATATAACAAATCTAGAAAACAAAAATTTAACTCTTTTCCAAGTAGGGAAATTCTATTTCATCTTAGTTCAATTCACAACA
ATTATAAAAAATATATTAAATGAAAACCCAGCGCTTTATTCAAGAAATCTAGAAAAATTGCTTAAAGACTTGAGTAAATT
TAAGAAACCTAATATTCATATCTATAATCTATACACCCAAATTGAAAGTATTATTCAATTGGAACGAAATACTTGCATCC
TAATGGAAAATCTTCGAGTAGATGATCAATTTTTGTTTACAGAATCCTTAAATGAAGAGAATATCGTAACGATAGAAGAA
AATCTTGATAAACTAAATAAGGTAAGAAATTGGATTGAAGATGTCTCTGAAAAATACCATAAATACCAAAATGGGCTCCT
TAAGCTACATTCTGGTAAGATAATAAAATACTTAAGCTCATACCGTACAGAATTTTTCAATTTCAAGAATAGGAATGCAG
AAAAGTTTGATGAATTGTTAGGAAAAATGATCAACACAGCCTTAAATTCCTACAACTCTGAAACTCTTGAAGCTTTAGAC
ACATTAAGTAGTTTACTACAGAGGAAGATTTACAACGGAAATTTTATTGAGAAATTTAGAATTGGACATGATGATTTAAT
CAAAATGGATGAATTAGTGAAAAAATTTGTCAATAATTTATTTAAGAAACCATTACTTCGAAATTTAGAATCAGAATATT
ATAAAAAGCTAATATCTATCATTTCAGGACGGCATTCTGAATTTGATAAACACATCTTAAAATTTACTATTCGAATGCTA
AAAGATTTTGATGAATTAAGGAATAAAAAAGTATTGTCATTAAAAGAACAAAGAAAAAAGTTTATTTCTGAAATTAAGCC
GAATCTACAAAAACTCGTTGATTTATCGTTTACTTTGAATGAAGAAATTTTACCTTATCCCTTATTTATTGATATTAATA
CACCAAATCATAAGTTGAAGGTTAATGAACCTGAGGTTCTAACGCTAATAATAGAAAACCCCAATTTAACTGAACTAAAG
AACATTATGATATATTTCTTTATGCCGGAATCTTTTCATAATAAATTAAGTTTAATAAATATTAAAAAAGTAAAACCTAA
CGAAAGAAGGAAAATTAAAATAAAAGTAAACCCCCGAAATAAAGGAGTTTTTCTTTCAATGGTAATGATTGAATATCAGC
ATTCTAACAAAACCTTTTGGATGCCTTCTATAAAATTTAAATTAGAAGTCGAAGAAGTTAAAAAATATAATTATCTCCAG
GTCATCAATAAACAAATTCATCAAAATGAGCTTCCAGTTACTCGAATTTATCAGAGATTAAACTGAACTATTTGAGCATC
GATCCTAATATTATTAGTTGTAGGGTTCTAAAATGTAAAGCTTTTAGAATATATACACCCTTACTTATTTAAGTAATGAA
TAACAAAGAACTACATAATCCAGAAGAAGATCAACATCAGCTTGAATTCGATTGGATATTTTGCCCTATATGTGGGAATA
AACTTCCAAACGTTCAAAATCTTAGATTTTGTATTAAATGTGGTATGAACCTTAAGTTTATTAAAGAAAACAAGAAACTA
CCTTCACCTAACACTTTAAACCCGTATAAATCTACCTCACAATATCCTCTGAATCAATATTCATACGAGGCTCTTGAACT
CCCAAAAATTGCAGATGAACAACTGATTGGACCTGATAAACCTGAATTGTGGAGCTCCATGACGTCCATTGGTTTACCCT
TGGGTGCTTTTTTATTTATGAATTTCTTAATTGGCGGATTTTTCGCTTTATTAACCTACGCTTCTCTTGATATAAATACA
ATTTTTGAATTAACATTAAATCCTTATTTCATTTCCTTTATTTCTTTATTCGAATTGATATTTATCTTGTTCCCGGTTTT
ATATATACGGAAATACCTTCAAAATCCAACCTTAAAAAATAGATTTATATTATTGGGATTTACTTTAAGGGGATTTGATA
GGAAAAAATTGTTAAAAGAAATTTTAATAGGGCTCAGTTTTGCATTTGTAGGAGTGTTGATGGTTGCTTTAGTATCTTTT
TTTACTGAAGAAATTATAGAATATCTTTTTGGCATTGAGATAATACAGGACAATAATCTTACTGGTTTTTTACCCATGGA
CATCCCTAGTTTAATAGTACTATCTATTATCATGATATTAATTATAGGAACATCAGAAGAGATATTATTTAGAGGATTTA
TGCAAAAAGGATTAGAAAGGCGTGTAGGGAGTAAGATGGGCATCTTATTGACTGCTTTTTTGTTTTCAATGATCCATGTG
ATAGGCTTTTTATTTATTGCTTTAGATTCTCCACTGGTTATTCTCATTTCCTTTTTATTATCTTTTTTTCCCTACTTTTC
AATATCCATAATGCTCGGATTAATGTATCACTGGAGAAAGGAAAATCTTATTGCTGTGGTGATAACACATGGTGTTTATG
ATGTTTTAACTATAATATTAGCATTTTTTTTATATAGGATATTTTAGCAATAGATCGAAATAATTTTTAAGAGAAAATCC
TAATATGGCAATAGTAGAAAAATTTAGTTTAATGGCTAAAGGAAAAGAAGCAAGAATAGGAATAGGTTTAGGTAATTCAA
AGTTTCATAATTTTAAAATCCTAGACGCATGTGCTAAATTCTTACAAAAATTTAAATCAAAGATTTATGCTTTTGGAAAT
AACACATCTATAAACCAAATTCAAAATGAAAATCTCCCAACTCATGAATCAGATATAGTTTTAATTGAATCGGGGAAACT
CGAACAAAAAATTTTTGAATTTTTAAAGGATAATACAATTAATTCTATCATACGGGGCTCACTAGGCTCTAATAGCTTCT
TAGTAAACTTTAAATCGTATCTTAATACAAAAAAGATAAATAGATTAGCCTTACTTGAGACAGTAGAAGGGCATCAGTTT
TTTTATGGTCCAGTTGGTATTGATGAATGTAATAATGTGGAAAACAAAATTGAATTTTTACAATTCGCAATTAAAAAGTT
TGGTTTTTTGGGGATTACCCCCATTATAAGTATTTTGAGTGGAGGGCGGAGGAGTGATATAGGAAGAGACACTAATGTTG
ATGAATCCATCAAAAACGGAGATAGGGTTGTAAGTATTATGAAAAAACAATTTCCTGATTTAAAGATCTCCCATGACGAA
ATATTAATTGAAAAAGCAATAGAAAATAAATCTAATCTAATTATCGCTCCTGATGGAATATCTGGAAATTTAATTTATCG
AACTCTAGTTCATTTAGGTGGGGGAAAAGCATACGGTGCAATCTATAATACTAAAGAAGCAATTATTGATACCTCTCGAG
TTGCCAGATCATCCGAAATTCTAGGAGCATTAATGTTAGCCCTCGCCCTATCAAATTGAAACAAAATTACCTATAGATTT
ATTCCGCTATTTCATGACAGCGCACCCATAAAAGCTGCAAGAAAAATTATGATACCACCTATTAAAATCCCAAAGACTAT
TAAAAGAATACCAAGAATCCCTAGGATAACTGGAGCGTAATGGATTGGTTTAAATCCTAGGAGAATTGCTAATACTGCAA
AAAGTAATCCAAGAAGCCCACTTATCCAATTAAATCCCCATGGCATTAATCCAAATCCTATTAATTCTAAAAATGATTCT
ACTATAGCGATAATTCCGCCAACAATTGCTAATATTCGCATAAATTTATCTGTTGCTTGTATTTCACTCATGTTTAATCA
TATTATCAATTTAATTAATTTTTAAATAACAAGAAGATCGACCCTATTTAAAAACTTATAAGAAAAATACGATGTTTATT
TCAATCAAATTAAATAATGATCATCAACACCACTAGTTTAACCATTTAATAAAATCTCTTTTAACATTAAATTATAATTT
AACTATGCTTTCATCACAATTTCAGTCTCTTATTAGGACATTAAAATCAGGGGATGTCTCTAAAATAGTGAGATTGGTTG
ATCAAGTCACTGAAAACAAACAGAACATCCTTACAAACTCAAAAAACTATGATAATTTCAGGGAAGATCTTGAGAAAGCT
TATTATAAAGCAATATCAGAAAAACTCAAATCGTTGAAAGTCCAACATCCTATTTCATCATTATATAATGATGATTTTGA
GAAATCGAAAGAGGATGTTTCTCAGCTTCTTAGATATTCTGATAAGTTAGGAATCTTTATCGATGCTTCTAATATTGATG
TAAAGGGAATTATCAGTGAATTACATATAGATGGTCTTAATAATGGACTAAGAGACAGAATTATTCAACTTGTTCGTTTT
TTTAATAAATATAACTTATTTGAGAGAAATTTTACAGCAGACGAATTAAAAATAATTCAAGAAATAAAAGAAGAACACAA
ACTACTTGCTGTTAACTTAAAGGATTTATTTGGAACCGTTTCGGATGCATTATTATTTTATGTCTGTAAAATTATGCCAT
ATGATTATTTGAAATGGATACGAGATATGCTGAAAAATCCCCGTAATCACAGATTTCTCATGCGCCCGAAACAGTTAGAA
AACTGGACGGATTACTTTCCGATATATGGGTTGATTATTAGAAATTTGGGAAGTGTAGAAGATTTTATAAAAGCTGTTGA
AACTATGCAAAATTTAGACAATACGAAAGAGGATATAATAAAATTAGAATTTAATCCAAGATACATTATAACTGTTAATG
AAGATCACATCATACGTGAATTTCGCGAAATACATCTCATTCACCCCAAGAATGTCCTAAAAAATAAAGAAAAGATCTTG
AATAAAGATAATTATAAGTTCTATAGTCTATCAATGCTAATTTTTGGAGGATTAGGACCACAAGGGTACGGGTTAACATA
TTCTACTCCCAAGGGTGAAGTCATTGAAATTTGTTCAGATCAAAGAGAAACTGAAGCTATTATCGTACAATTTAAACAGT
ACTTAAAGAAAAGATTTCTGAGTAAACTCGAGAAAGAAATGAAAGGTTTAGATATAGACTTCGATATTAGAGAAAATATT
ATTAATTATCTATCAGATGTTATCAATCCCAAAAATTTAATTAGTTATTACGACAAAAATTCGATTTTAAGAAAAATAAG
AAATCTGTTGACTCAATATGATGGATTGCAAAATGAAAACAAATTTAAAATAGAAGAAATCCTAGAAAAGATTTCTTCTG
CAATTTCAATAATTTTTAAAGATGTTAAACTTGAGGATCAATTCAGGACACGAATGGATTTAGTATCTAATGGCAGATTG
AAATCTGAAGATATAGCAAAACTCACCAGTCTAAGAGGAAAATCTCACTATGATGTATTACGTGAGAGAATGTTTCTTCA
AAATAAACCATATTGGTTTTTTAAAAACTATCCTGAAGAGATTGAAGAGTTGGAAGAGGAGTTTTATAGAGTTGCTGAAA
GAGAGGGATTAGGTTCTAGATCAAATGATTTTTAAGTCTATTCCACTCAAATATTAAAAGATCAATTCATAACACGGAAG
GAATTAATTAAAGAAAGTAAAAATAATTCTGAGAATGGTTTTTTAAGGATTATTCAAATGAAATAAAAGAATTTGAAGAT
AAAATTCTGATATATAGAAATAGGAAAACATGGGATTAGAAATTCTTCTTATATTTTAATCACAGAAAAACAAATATAAT
TATGCATTCATCACAATTTCAAACCCTTATTAAGGTGTTACAAGATGGATACATCTCAGAATTTATAAATCTAGTTGATA
AGTTTACAGAAAATAAGCCTTTTTGCCTTACCGATTCAATAAATTATAATAAATTCAAAAACCTTCTCGAGAGAAGTTAT
TATGATACTCTCTCTGATGCCTTGTATAAAGGGCGATTTGATAAGTTTTCCCAGTTATTTAATTATTCTGACAAGTTAGG
AATCTTTATTGATGCCTCTAATATTGATGTTACTGGAATTATTACAAAATTACATATAGAGGGGCTTAATAATGGGAATA
GAGGTAGAATTGTTGAACTTGTTAGCTTTTTTAATAAATACAACTTATTTGAGAGAAATTTCACTTCAGAGGAATTAAAA
ATAATTCAAGAAATAAAAGAAAATTATCAATTGCTTGTTATTAACTTAAAGGATTTATTTGGAAATGTCTCGGATTCGTT
AATATATTATGTCTGTAAAATGATGCCACACGATTATGTGGTATGGTTAAGTGAGAATTACAGCATGTTAGGTGAATATT
ACAATGAAGATTACCCCGCGAGAGTATTTGTAACCAATCCTAATTTTTTAAGAAACTGGACTGACAATTTCTCCATTTAT
GGTTTAATTGTTAGGAATTTAGGAAAAGTAGAAGATTTTATTAAAGCAGTTGAAACTATGCAAAATTCAGACAGCCTGAA
AGAGGATATATTATATTTAGAATTCAATCCACGATACATTATAAGTTTTAATGAAAATCGTATTTTACGTGAATTTCGTG
AAATCCATATTATTCACCCAAAGAATGTCATACAAAATAAAGAAAAGATCTTGAATAAAGATAATTATACATTCTATAGT
TTATCAATGGTTATTTTTGGGGGATTAGGACCTGAGGGTTTCGGATTCACCTATTCTACACCTAAAGGCGAAGTCATTGA
AATTTGTTCAGATCAAAGGGAAACTGAAGCCATCATCATTCAATTCAAACAATACTTAAAGAGAAAATTTTTAGATAAAC
TTGAAAAAGAAATGGATAGTTTAAATATAGACTTCGACATTAAAGGAAAAATCATCAATTATTTATCAGAGGTTATCAAT
CCCAAAGATTTAGTTAGTTATTATGATAAAAATTCAATTTTAAGAAAAATTAGAAATCTCTTGGTTCAATATGATGAATT
TCAGAATATAAACGAATCCAAAATAGAAGAAATCCTGCAAAAAATATCCTCTGCAATTTCAATGATTTTTAAAGATGTTA
AACTTGAAGATCAATTCAGAGCACGGATGGATTTAGTAGCTGACGGTAAATTAAAATCTGAAGACATCGCAAAACTCACA
AGTTTAAGAGGAAAATCCCATTTTGATGTATTGCGGGAGAGGATTTTCCTCCAAAATAAACCTTACTGGTTTTTTAAAGA
TTACTCTAAAGAAATAAAAGAATTAGAAAAAGAATATAATAAAGTAGTAGAAAGAGTAAGAATACGTCGAAATATGAGAT
CTCGGGATTATTAATTTTTATAGAATCTTATTGATATGTTAATCGTAAAGATTTAGGTTCTCAATAATGGGAGGGGAGGG
ATTCGAACCCCCGGCCAGTACCTAATCTCTTAGACCTTAAGAAATCTCTCGGCCCCCAGCCGAGTATCATACCAAGCTAG
ACCACCCTCCCTTTATGAAAATCGTGCTAATATTTGTTACAGGGTTTTTCAAAATGGTCGTTTTTACATTTAAAATATAA
AAATAATGAATCCTATTTATTTTTACTCATACTTGTAACCAAATTAGAGTATTCCAGTATAACT
>LokiG_000000000047
CGGTGTAAAGGGTCTGTCATCGGTAATAACCGATCTGGGTCAATGTATAGGTTGATTTCATTTGTATTTTTCAAAAGTAA
TTGCCATGGTTGTTTGTTAAATGGATTTGGTGCAAGAATAGCATAACTGAGCATCTTCAATCGGACATCATCATATTGAA
CCACAATTTTTTCAGGATCCCATGCTTCCCTCGCCACTTGTAGTAATTTTTTAGCTTTAGGTTTTTGCGTCATTTTTTAT
CACAATTTTACAGTATGACCTTAAACTATTTAAATTTATAAGATTGAATATATACGACAAAATATATATAAAAATTACTT
AATCTTAAATGACTACGCGTTTTAAGCTATTTATATTCAAATACTGATCTACTTGAGAAAAAGTTAAATTTTATTCCTAC
AAAAAAAGTAAGATTTCTATGATTACTCCCGCATTTTCAATAAAAACTTTTAATAAAATTAAAAGAATTTTTCCGATCAA
ACCTAGAGATAAAATTTTTTTGCCAATTATTATTAACCCGACAAACTTAGAAAACTTTTTAAGGATATTTCCAAATTCTA
TTACTGTTTCTTTCCCAAATTACACTATTTATTCTAGTATATTAAGAAATCAGTTTTTAGCAGAAAAAATCGTAAATAAT
GAGATTACTGTAAAAATGGATTTTTTTGGAATTTATTCTAATTTTCTTTCTGAGAATGCTACAATGACAATAATTCTTTT
TCCTACGAATTTAGCTTTAAACTTGGTCAAATACGCACTACATAAAATTATATCTTTATCCTCAACTATAGCGTTGTTAA
TTATAGTTGGTAATAAAAAACAGAACGAACTAATATCAAAATTGTTGGAATTAAGTCAATTAGAGTATTCTAAATCAAAA
AGCCAAAGTTATAATTTTTATGTTATACCTAAATTCAACTCTACTATTAATATTCAATCAAAATTTACAGATTATACTTT
CAAAATTCAATATAAAAAAAATTTTAGTGAATTTGAATTCTATAGCTCAGATGGGGTTTTTAGTAAAGATAAAGTTGATG
ATGGAACTAATTTCCTCATTGAAACAGTTTTAAAAAAAACTACAATTTCAAAAGATGATGAAATAATTGATTATTTTTCA
GGTTTAGGGGTAATCGGGATTGTTATTGCGAAAAAATTTAGACCAAAAAAAATCCATTTTATTGAAAGTGATATTATTAG
CCTGTATCTATTGAAAAGAAATTTAAATAACTACCAAATAGACCGATCTGTTGTTCATGAAATGGATGGGTTAGAAAAAC
CTAATATCCCATTCCAAACTATTGATTTTATTGTAGCTAATCCACCGACTCACATAAGAAAAGAAGAATTTATTCACTTT
TTAAAAATTTCAAAAGATCTCCTAAAAATTAAAGGGAAACTAATTATAGTAATAAACAAAATTATCCCTTACGAACAAAC
TCTTAAAGAATTTTTTCCTAATCCACAGAAAATTGATGTTTATCAAAAAAACAACTATAAAATTATTATTAACAAAAAAA
TTAATTGAAATCCCTGTATTTTGAAGAAACTATAGAAAAAAATTAGAATTATAGTTTGATATATCTCATGATTGTCAAAT
TTTTAAACATCATTTACTTCTTGTTTTGACCTGCTGAAAAATCCTTTCATATCACCTACATATTATTTTAATTCAAAATA
ACATTAAAAAAATCCTAAATTTTTATATAAGTGAGAAACTTATAATTTAATTAAGCAAGTATAAAGAAATAGTTTAATTT
CGATAAGTAAAGTGGTTTCCGACAAAAATATTCTCTTTTTAGAAAAACAGCTAAAAACTTTGGGGCAAAAGGTAAGGATC
GATATTTTAAAAAAGCTGAAAAATTCTCAAAATGATATATCCTTTTCAAAATTACAAAAAGATGTCTTAGAAGGTAATTC
TTCTACTGTTAACTTATCATTCCATTTAAATGCTTTAAAAAAATGTGAATTGATTAATAATACAGAAGATGGCTATTATA
TAACACAATTAGGAAAAAAAATTTTTGAGAATATTTTATCCATAGAGCGAATTCTTGGTGAAAAATCAAAATCAAAAATG
ATTAGAACTTCTAAATATTCGAAAGAATTATTTGACCCAAGTAAAATTGAGGAATTCCTTATTACAGAGGGTGATATGGA
GCTATTTTTAGCTAGACAAATTGCTCGAGAAGTTGAAGATCGTCTTGCTAATTTAAATATAGAATATTTAACAGCGCCAT
TAATGCGTGAGTATATTAATGCTATCTTATTAGAAAATGGTTTAGAAGAAGTAAGACATAAACTTACCCGGCTCGGAACA
CCACCTTATGAAATCTTTAAATTGTTTAATTCAATGGATTCACGATTAACGCCGGAAAAATTCATTAATAAGCTAGGTTC
GGATGTTTCTGAGCAATTTTTATTGTTAAATCTGATACCTAAAAACCTTGCAGATTTATATCTTTCAGGAGAAATTGCAC
TTTTAAATTTAAATTATTGGAGTTTAAGACCATTATCATTGTATATCAGCAGTGAGACCATTTTAAGCTTTATATCTAAG
AAACACCCTGCATTTACGAATAAATTTGAAACGAGTAGAGATTGCGTAAATACAATTTTATATTTCTTTGACTTCCTGTA
TCAAGTTAAACCATTTTACTCTGAGGATGCGTTGCTTGGTGGTTTTAAGAGCCAATTTTTAAATTATGTTTTGAACAATG
ACTCGCATGTCACTGATTTATTAACCTCTCAATTCCTCAGATTTAATCAGTGTTTCTTAGATGATAAGCAACATATTACT
TTAGAATTTAAAAATAATTCTGGAGACCCAACAAGTAAACTTTTTTTTAAATCTTTAGCCGAAAAATTTCCATTAAAGAG
AGGTCCCTTATTGTTATGGGGTTATTCCTCATTTCTTGAAGATAAATTACAAGAGATTAAACACAATGATTTATTTTCAC
ACCTTCTGAAAGATAATGTTGTTTTATATAATAATGATGGTTTTAATCTATTAAATTCTACAAATATTAAAATTTGTAAT
CCAAAACAAAACAAAATCATTTTGGATAAAATTCTTATCAACTTACATATGATTTCCGTGGAAGCAAATCAGAATGATGA
TATATTTTTTGACCTATTACAGAAAAAATTAGATTCGGTTTTTGAATTATTTCAATTAAAGAAAAATTTTGTAAAGAAAA
GACTCGGTACCATCAGTGAGTGGGAGTCATTAATTCCCCATATTTTTGGGGAGAAAAAAGAAAGCATTATGAATAATTCA
ATAAAATCTGTCAGTTTTTTTGGTTTAAATAAAGCGGTTTTAAATCATTGTGGTATTGAACTTGATAGAACAGAAAGTAG
TGCTTCATTTGCATTAAAATCTTTGACTTTAATGAAAAATCTTATCAATGAGAAGAATGAAACGGAAAATGACAGTTTTA
TCCTATCTCAACCACATGATGATAAATATTTATCTGATAGTTGGTCTAATGGGGTTTTTAATCCTGAGGAGCCTAGTAAG
GCTTATACTTCAAAAATCATTAGAGAAAATTCATCCTTATCTCTAGTTAAAAAAGTCTCATTATTTAAGAAATTTGAAAA
TATCATAGACGGGGGTACAATATTTAACCCGAAAATAACAGAAATTAATGCTTTTAAGAAATATTTAAATTTGTTATACA
CATCAAAAATCGGTGCTATATCTTTTAGAAACTATTAGGATAATTTAAGATATTAATCACGCATTAATTCAGATAAGATT
GCTTTTCGCATCGGAATACCATAAGAAGCCTGTTTAAAATAAATAGACTTTTCAGTATTATCAACATCTGGTGAAATTTC
AGTGATACGGGGTAGTGGGTGTAACAAACGGAAATTATCTTTAGTATTTTCTAGATCAGAGGGTCTAAAGATGTAAAAAC
CCTTAACTTTTTCATATTCTTCAAGATCGATAAACCTTTCTTTCTGAATTCGTGTTATATAAAGTACATCTAAGTTGTCT
AATATTTTTCTGTAATTTGTTATTTCTTTGTATTTTATGTGTCGTTGGCGTAAAAAGGCTATATCTCGATTTCTCATTTT
TAATTCTATTGGGCTAATGAAATAAACATTAACATCAAAATTAGATAAGAGAATAGAGAGGGAATGAACAGTTCTCCCAT
ATTTAAGATCTCCCATTAAACCTATATTCAAACCATCTATGGTGCCAACCTCTTCAGTTATAGTTAAAATATCCAGGAGT
GCTTGAGTTGGATGTTCTCCACTTCCGGATCCGGCGTTAATAATTGGTATTCGAGCAAATTTAGCTGCCATTTTCGCTGC
ACCCTCGAGTGAATGTCTCATGACAATACAATCACAATAATTTTCCACGGTTCTAATAGTATCAGCAAGACTTTCTCCTT
TTTTAATCGAAGAAACATCTCCAGAATGAAACCCAATTACACTCCCACCTAATCTTTGCATAGCAGATTCAAAGCTAAGT
CGGGTGCGAGTAGAAGGTTCAAAAAACAAAGCAGCAAGAATTTTACCATTTAGGTGGTTTGAGTTTTTTAACTTGATCAT
ATCCCTACTAATCTTCAAGAGATAGTCAAGATCTTCTCTATCAAATTGTTTAGCGCTTAATATCCCTTCCTTAAATTTCT
CATGAAACATTTAAAATCTAATTGTTATTGTTTTTATTAACATTATGTAAATAATGTTTAAATTGTTTATTATTAAAGAG
TGGTTATTTAAAAGAAATAAACGGAACTAATAAAATTTAAAATTTAAGAATAATTTATTGTATGTAATTAAAGATCTATG
ATTCAATAAAATGAAGTATCCCCGTACTTTAAAAAAGTATTGTCCCAAATGCCATTCACATCAAACACACAATGTTACAA
TTTATAAAAAGAGTAAAGAGCGAACCCTAAATCATGGAAGGCGTCGATTAGAAAGGAAGAAGAAGGGCTATGGTTCTTTT
CCTAAACAGATTTTTCATAAAAATGCGAAGATTAACAAAAAAATCACGCCTCTTCTAGAGTGTTCTGTGTGTGGGAAAAA
ACAATACGCTCAATCCCACCGTACAAAGCGACTTGAATTACACGAAGTATAATTAATAAGGTAAAAATAAATAGAAATGG
TAAAAAATAAAAAAAGCAAAGAACTTATTCCGCAACCTAATAGTAGGTTCTTACGTGTGAAATGCTTAAATTGTGGGAAT
CAACAAATTATTTT
>LokiG_000000000208
GAAACTCTCTGGCTTAACCATATGGCTAAGCAAACAATTTTTAATTTTCTGTGGAGTCATCGAGATCAAAGAAAATACAT
AGCGGGCGTCTTTCCTTTAAGTGAGAATATAATAGATCATTTAAAAACACCGAGGGTTAAGGCAAGAAAGATTATTGTTA
ATTCACTCTTAAGGATAATAGATGTAAAATCTGTACTAATTGGATTAAAATATCCAGTTGATGATTTCAATATTATTATA
CAAATTCATGATAAGTTCTGCAATTGGAATAACGGTTTGTTTAAATTAACCTCAAAAAATAAAATAATAAATGTTGAATT
TCAGAATTCTGCTATTGGTTTTATTGATTTAGAAACGGATATAACTTATTTTGCTCAACTAATTGTTGGATATAGAACTA
TTAAAGAACTCTTAGAATTTGGATTCATATCAATTAATCAGGAAAAATTAGAGCTTTTACAGAAGATTTTTCCTAAAACT
AACAACAATTTCATTGATGATTTCTAATAGTTGCATCTATTTTCATTTAATTCGCTGGAGAAAACCGAAAAATTGACGCT
TTTCATTTAAAAATCTATCGTTTTATTTATGCATATATATTAGTATTTCATTCATAGATTATTGAATAATAAGATAAATC
AACTTTAGTGAATAACATGATATCTTCAGGATATGCTTTTAAATATGTTCAAGAAGTGATAGATGATTTTGAGGAAAAAC
ACTATCCAGATCTCTCAGAGGCAGTAATCCTTTTTTCCAAGATTAATCACACTAAAGTAGAACCCCAATATATTTATATG
GGTCATGAAAAACTTACCTTTAATGAAAGACATCCTTTATACCAAAAGATTTTCAGGGAAGAATTTTCAACTTGCTTAAA
ATCTATGAGGTAATAATTCTTCCTTCAAAGACATCATAACAAGAATACTATTTCTTTAAATATTTTAATTTTAATAAATC
GTTAAAAACTGTTTTAACGATTATGCTGAATTCTAGGTCGATTGAAGAACAAGTTGAAGACTTCTTAAAAAATTCTTTTA
ATCATGAGGATTATGTTTTTGATTGTGAAATTCAAAAACAGAGATTTGCATTGCTTTCAGAACTCGTTGCTGATTTATTT
AACTGTAGAAACTCTATAATATGTTATCAAAATGTCTCAAATCTTATAATATTATTATTAAACATCTACAATGAGAAATT
TCCTGTTGATATTTACTCCACAAGAAAAATCAACTCAGATGAGGATTGTAATTTGCAATTAAAGAATATTTTGAAAAGAG
AATTTCTTACTAAATAGTGTTTTATGTAATTTTGAGTGATAAATCAATGCAAATATCATTAAATTTGTCGGGTGTTTCTT
CTTAAATTGGTGCAACCTTATATTTAAAATATCGGGAAAACAGTAAGGGGTTTAATTTTGAGTGTTAAAAAAAAAACTAA
TAAAAAAATTATTCTTGATCCAGAATCTAAAATTAATGAAAATTCTTTTGACATATCAAGTTTGATCATTCCATTCTCGG
CATTATTTAATGAGAATGCTTCCCCAGATATATATACTGGAGAAGAACTAATTCCCTTTAGGAAGCGAGATATGGAATTT
AAAGAAATTTTATTGCATGAATTCTCTAATATATTTTAAAAATAATGAAATATTTTTTTTTTAATATTTTGTCTTTGATT
ATTTGTTCTTATGTAATTAATATCATTCTTTAACACATATGATGCTTACAAATCGATTAACTTATATAACATAAAATAAA
TTTAAGCTATTCTTCTTTGATGATAAGTTCTTTTATCCAGCGAGGTAGTAAAAAACCGCTATAAAATGCCATTCCACTTA
AAATTAGGATTATCCTATTAATGATTAAAACCACATTCAAAATTGGACCAAAAAGATAAGGTTTTAACCCATCCATTGCA
GCTCCAATAGTAAAAAGAATGACCGCAAGCATTAGAAATTTCCCTTTTAATTTGATCTCCTGGTTTTCAGATTTCATTGA
TATGCGTGCGAAATTAATTCCTGTTGCAAAGAATACTAATAATACTGAAATTAAATAACCAAATGCAAATGGTTTATACT
CTGCATCTACAGAATTGAACATTATCCCAATTACTGTTACATCGTTAAAGACAAAATAAAAGAACAGAATATAATATATC
AACCCAACAATAGCTGCAATTATTAAAATTAATTTTTGATTTTTTGTATGTAAAAAATCTGTATATGCTGTCAACCAACA
TATTAAAGCTACAGGAACAAGAATATTTCCTAATGTAAAATAGAGTTCAGGGTTGAATCCCTCTCCAACTATAATTGCTG
CGAGGAATGAAAATGCTGAAGACCACCATATTTCACATAGTAGGATCCATGTAAATCCCACTAAAAGTAATTCTCTCCTC
TTATATGTAAAATACTTCGAAACAATTCTTAACCCAATAATGGTGGAGATAATAACAATCGCCAAACTTAAAGAACCTGT
TAATATTTCAAAAGGTGTTAAAACCATATTATATCAATATCTTTTTATTAAATTTATATGAATATATTTTAATTCTAATT
CTTTATTAATTTTTGTTTCATCCAATTATAATTTATCATGAAATATTGATAGATGGAATAATAGAGTACTCACCTTGAAA
AAACTGATTGCTTTGGCATGATATATACATTTAAACACATAGGGCAAGAATTATAGTTTAATAACCAAGAAGTTATACAG
GTTGTATGGTACTGGCTATCGCAGAAAGAGCACTGAATAGAACTACTTCTTTGCAAGTTAATTGGATCATGACATATCGT
ATATTGGATTTTCAAATTGGGAGAATTAGAATTATTAATATTTAGTTTAATGCCACAAAAACGACAATAATTTAATTGAG
AAGTATTAGAACCTTGAATTTGCTTCCAACAATAAGGACAATACCTAAACTTATGCATTACCAATTTATTCTCTTGTTTC
ATCTTAAATATTTAGTATAAAAAAGGATAAAAGAATATTCTCTAGTCCAATTTTTAATCGAAAATTGAATATTTAACGAA
TAAAATAGAAAAAAAAAAAATTATTTTTCTTGGAGTAGATAAAAGTAACCGAAAGCTATTAAAAATGCCATAAACATAAC
AAAAATCCCCCACGCTGCTACAGGTAACGATTCAGAAATTATCCAAAAAATAATAGCCCCAGATGCCGAAACCAACCATA
CTATATCAATTTGGACTAATTGTTTTGCTTTCTCCCAATCTTTACTTCTATAAGCGAGAAATGAACTAAATCCAAATGCA
AGAGATGCTGCTCCAATTAATCTAAACGATCCTTTATCTGTAATTGTGTAGCCAACTAGATTACAATAGACTTCTGGTAT
GAATAGAAAAACGAACCCTAAAATGAGTCCTAAAATAAAGTGTATAAGAAACACAATTTCAAGACCTTTTTCCAATTCTT
TTGCCATTGCTTTTCGCAATTATCGTATTTATTTTTTTTTATAATTAAGTTAAAATTAGATTTCTTGAATTTTTATACAA
TTCGCTTTTCATCTATAAAATTGACTGATATAGTTAAAATTCAAAAGAGAAGATTTTACTTATTTTTATTTATAAATTCC
TTTAATGGAGTAAGATATTCATCCTCAAAAGAAAAAATATTATTGTGACCCGCTCCTTCAATCAAAACTAGTTTCTTCTC
AACTCCATCAGGAATATTTTCAAATATTAACTTCCCCTGATGCACCGGAATAACCCAATCAAGAGTGCCATGAATAACCA
AGATGGGTTTTTTAAATTTTCTAATCCTCGTATCATTTGAGTATTCACTTAAAAATTCGGGGGATATCTGAGAACCGCTT
ATTCTGAATAATCTTGACATCATATCATAAATACTTGCAAATCCACTTTCAAAGATAATTCCATGTAGGCTTTCAGGATT
ATGTGATCCAATCTCAGCAGCGCAAATACTACCTAATGAGCGACCTTGGACAAATATAGAATTGTTAAGATGGTTATAGT
TAATCCATTTAATAAATTCTTTATATACGGGTAAAGCATCTGTTATCAAACTTGTGTAGAAAGGACTCCCTGTACTAAAT
CCATACCCACGGAAATCAACAACTGCAAGATTTACGTCACATTTAAAGAAAGAATTTAAGGAGTATTGATAATCTGCAGC
GATTTCTCCATTTCCATGGAATAAAAGAATTGTGGGATATTCTGGATTATTCAAATAGAAAAAACCCCCTAATACAATAT
TTTTTTGGATTTGAAATCTTAAGATCTTAACATTTGGATCTCCTCTTTCTGGAATTGGCATTTTTCGAGGATAGAATACA
ATATTAGAAACTGTTGGATTATCAATTAATAATTTTTTAACCATAATAAAAGACAGTTTTAACCAGACTTAAATAATTTA
CCTCAATATTCTTGTTGTTTTTTTGATTTTTTTGATAAAAAGGTAAAATTTTAAATTCAAAGAAATAAACGATATACTTA
CCTTTAAATCCACCGTTAAAAATAATGAGATGTAAGTCACAATGGGAGTTTTAATGATAACTGTTTGGGTTTCTCCCCAT
GAGGCTATTGAGATGGCAAAAATATATTTGAAACAACCAAGAGAAATACCTTTTGTAACAAAATGGCGTGTTTTCAATAC
AACAGGAGGGAGAGACGGTTCTAAACAATACCATTTAATTTATACAGAAAGGGGAAAATTAGAAGAAGCCAGTTTGGCGC
TTGCTAAATATTTCCTGCCATTAATGTCTAAGCTCGAAAGTTTTCGCTGGCAATCTGAATCTTTAACTGGGGTATCTGAA
ACTTTTAAATTAATTGGGGAAAAATGGTAGTTAATAAAATTTAAAATCTTTTTTTTTATTTAGTGAATAAGAATCATGAC
TCACTAATTCAGGTGTTTTTGTAAAATCTTAATATTTTGCTTTTTAAAATAGAGAATCATAACAGAACATAATCCTAGTA
ATGCTATTACAATTAATATATTTGAAAAGCCTATTGTTGGTGCTCCTCCGCTTGCAGTCCATACAGGATATCCAGCAGTA
ATCCATGCATTAATACCACCTTCCATATTAAAAATCTTTGTAAAATTATGATTAACAGCAAGGTTTTCACTAGCCATCGC
ACTTCTAATTCCAGTCACACAATACACAATTATCTCAATATCATTATAAGGTTCAAGTTTGCTTATATTTGCATCAATTT
CTCCAAGTGGTATTGAAATAGCGTTGTGTAGATGGTTCACATCGTATTCAGATTGCTCTCGAACATCAAGTATAATCAAG
TTTGGATATTGTGTATAATTATTTATCATATCAAAAGCGGTAGATACCGAAATATCTGTAACAGATGCTGCTTTAACAGT
AACAACAGGGATTAAAGCAACAAAGGGTATTAAAAGGATTAATAAAAAGATAAAAACTAGTGATTTGCTTTTAAATATCT
TTGATTTTGCTCTCGAGTTCATAATAAACTATCCGAATTCAAATTATTAACTTTCTAAGAGGAAAAATAGATAAAATAGA
ATTTTAATCTTTTCCTTCATTCTTTAAAATTATTAACTTAATTTTTTTAATCTAATTGGGATTTTGTGCTTTTCCTTGAT
CTTCAACTGCCTTAATAGCTTTCTCCAGTTCTTCAATGTCTCCAAGATAATAATGATTGATTGGTTTTAGATCATCATCC
AACTCATAAATTAAAGGTATTCCAGTAGGAATGTTTAATTTAACTATTTTCTCCTCTGGAACATCATCAAGATATTTAAC
GAGGGCCCGTAAACTATTTCCATGGGCAGATATCAAAACATTTTTTCCTGATTTTATAGTCGGGACAATCGTCTCATGCC
AATATGGTAGTACTCTTTCAACTGTATCTTTCAAACACTCCGTAAGGGGGATATCCTCTGACCTTAACCCATTATATCTT
CTATCGTTTCCTGGATATCGCGGGTCGCTCGTTTTTAGAGTAGGAGGTGGGATGTCATAACTTCTCCTCCAGATAAGGAC
CTGTTCTTCACCAACCTCAGCTGCCATTTTTGCTTTAAACAATCCTTGTAAAGCCCCATAATGCCTTTCATTTAATCTCC
AGGCCCGTTTAACAGGGATCCACATTAAATCCATTTTATCTAGCACGATCCACAATGTTCGTATCCCTCTTTTGAGTACT
GATGTAAACGCAATATCAAATGTGAAGCCTCCTTTTTTTAATTGAATTGCAGCTTCATTTGCTTCTCGAACACCTTTTTC
TGAAAGATCTACATCAGTCCAACCTGTGAATCGATTTTCCTTATTCCAAATACTCTCTCCATGCCTTAAAAGAACTAATT
TATGCAAATTAAATCAATATTCCAAATTATTTTCGTTATATTTGTAATTTTAAACAATATATATATCTGTTTACTTTTTA
ATAGTTAAAAATGATTGAATTTTTGAGGTAAATTGAGCTGAAAGAAAAAGGAATTTTAAAAGGAGCTAACCGTCAAGAGA
AAAATTGGAATAAAATCAAATTTGGCAATTCTTAATTTGTTAGGTATAGTTCATAAACATCTTATCTAATTGTTCCTTCA
GTTTAGAAGGAGGGAATTTGGGCTCTCTTTCAAACGTCAGTAAACCATTTATTTCTTGAAATTGATCATAAAGCTCAGTA
TAACAAAAACCTTGGATCCAAGTTTTTCTCTTTTCAAACTCTTTAAATAGTTTAAGAACTGAATTAAATAACTCCTCATC
ATTTTTTAATAAATCTCCATATCCCCATTTTTCTCTAATTTTACCATAAAAATCAAGCCCATATCCCCCGACTTCACTAT
AAATTATTGGTTCATCTTTGTATTTGTATGGTTTTAAATACACTTTGGGAAATGCTTTTCTATGGTTTTTTAATTCATCT
TCAAAAAGTTTAGGTAATCGATCCAGGTTAGAATAGAAATGCCGTGTACAAATATCCGTTTCTGCATGTCCCCATCCATC
ATCATCAATTACCAATCTTGTCGGATCAATAGATTTTATTAAATAATATAATGAAAGTGTATAAAAACCTCTTTTAAAAT
CTCTGCTTGATCCTTGAACTCCCCAAGACTCATTTATAGGTACCCAAGTAATTATTGAAGGATGATTATAATCACGTTCA
ATTTCGGCAATAAACTCATTTAAGAGCTGCAATTGAGACTTTAAAGTAAATATGAAGGCATTCCCAATCTCTCCCCATAC
TAAAACACCCAATTTATCACACCAATATAGAAATCGAGGATCGAAGGCTTTTTGGTGCGTTCTTAGGCCATTAAAACCAA
AATCCTTTATAAACTGTATATCTCTTATTAAGTCCTCTTCAGAAGGTGCAGTATATAGTCCCTTAGGCCAATAACCTTGT
ACTAAAAATAACTTTTGATAAACTGGTTTATTGTTTAGTAAGATTTGCTTTGTAAATTCTGACTTTTTATCGGATATAGA
AATCTTTCTCATTCCAAAATAGCTATTAACAGTGTCAAAGATTTTTCCGGTTTGTTTATTAAAGATCTTGAAGCAGAGAT
CGTATAAATTAGGCTTTTCGACATCCCAAAGATATAACCTATTCTCCGGGATTTTAATTTTAAATTTGAAACGATTAGGG
GTTTTCTGAAATAATCTTTCTTTAAATAACATACTAGTTTTTCGCGGTCCGAAAGTTCCCAAGAAATCCAAATTGAGATC
ATCTTCAGAAATAATTTCATTTTCAAAGAATATTTTTATGAGCAAATGTATATTTGAAAACTCAGTGCCATGAATGTAAA
GATCAAGCATTATTTCAGATTTATCTATGTCAGGGGTAATTTTAATTTTCTTTAAATGATAATCAGGAGAGAGAAACTCT
AGCCAGGTAGTCTGCCAAATACCCGAAACTCTGGGATAAAAAATTCTCTCCAAATCTTTTTTCCAATATTGCTTCCCTCT
CGGAATTTCAAGATCTTGACTTGGATCTTCTACCCTCACAACCACAACATTTTTCTTTTCAATAAAATCCGAAATATCAA
AAGAAAATCCAATGTAACCACCCTTGTGTGATCCCACATACTCTCCATTTATATAAACCATACAAGTATAATCTACAGCA
CCAAAATGAATCAACGTTTTTTTATCAACGAATTCTTTACTTATTTCAAACTCTTTCCTATACCACATGACCTCATGAAA
AGAATTATCCCCAATTCCGCTTAATTTACTTTGAAAACAAAATGGTACAATAATTTTTTTATCAAAAAAACGTGAAGATT
CCTTTTTATACCAACGTTCTTTCATTCCTATATTTGAATCGTCAAAAATGAAATCCCATTCTCCATTTAAATTTACCCAA
TTCTCAACTCTACTAAACTGAGGTCGGGGGTATTCTGGTCTTGGTATATATCCAAGTTCTGAACTATTCATAATTAATTC
TGAAAAACGAACATTAATTTAAACATCTTTTTAAAGTCAAAAAGCAAAAAAAAACTAAAAATCGGAGAAAGATCTATTAT
TCTTCCATTTTAAAATCTTTAATTGTTGAAACTGATTTATTCAGATCGATTGTGAATGCAATTAGTGTTGTGTCTTCAGT
ATCATCATACTCAGGATCAAAGGTTACATAATAAAACATTCTTTCTTCATTTTCATATCCTATTTCCATTTCACCACAAT
CGGATGGTAATATTTTTAATATATCTTCAGGTGCATTTTCTATTAATATTTCATAAATAGTATCTTCAAGCAGAGATTGT
TTAGCCCTGATTTCCTTAATTTTAGCAAAATCAAATTGACCGAGAAACTCTTGGGCTTGAATATTTAATTCGTTCCATTC
ATGGAACAAGTCCTCAATATTTGATTTGGATACCATACAATCTTATTTTATTTCAAACAAAATAAAACTTCTTATTATTA
AGGAAATAAATATTTAATGAGAATTTAGATAATTTTAAATGAATTTATGAGATGATTAGTGTCCCTATGGAGATAGATCT
CCCAAAACCATCATTCAAAAGTAATAAAAGTGTTGAAGAATGTATTATAGAGCGTGAAAGTGTAAGAAGATATAGTGATA
GGAAAATTGAAATTGAAAAAGTCTCACTAATATTGTGGGCAGCCCAAGGAAAGAAAGGACTTAAAAAAACAGTACCCTCA
GCTGGAGCAACATACCCTTTAGAAATATACATTACTTTAAAAGACATGGGATACTTCCATTACAATTATCACAAACATGC
CTTAGAATTGTTGACTAAGGAAAGTATTGCTAAAATACTAGCTGAGGAATCTTGGAATCAAAAATTTATTGAGGAAGCAT
ATCTGAATATATTAATCTGCGCGGATTATTCAAGAACAACTAAAAGATATGGTGAAAGGGGTGTTAGATATGTCCATATG
GAAGTGGGACATTGCGCTCAAAATGTGCATTTAGAAGCTGTCTCTTTAGGTTTAGTATCTGTTCCTATTGGGGCTTTTGA
AGATCAAAAGGTAAAAAAAGTCATGAATCTCCCTTCGAATATTGAACCGTTATATATAATCCCAATTGGATATCCTAGCA
TCAAATAAGCTAGAAAATTAATAAAATCGTTGAGCTTCATATTCTTTTTTTTCGATTGAGAATAACATAGCTCTCATGTC
TGAATCAAAATGCGGTACATGCCCCAAATATTTCATTCCAATTCTTTCAGCTACTTTCCATGATCGAGAATTCGTAGAGA
GTATATGTATAATGATTTTTTGACTTTTTAGAACTTCAAATGCATATTCTAATAGTTTTAACATAGCTTCAATTGCAAAA
CCAAAATCCTGAAATGAAGGGAGTATTGCATAAAAACATGCCATTTCTGTGTTAATTTTTATGGATTTTAATCCACATGT
TCCTAAAAAATCATCATTTAGTTTATTACAGATAGCTAGGGCAAAAATAGTATCAGATGAATTTTGGATATTCAGGAATG
AAGAAAACAAAGATCTTACTTCTTCAAAATCCTGTAGTTTAGGTTTCAGATTAAAATTTTCAATAATTTGTTTGTTTTGT
AGTAATTGGTAAAAATTATTAATGTCATTCTCCCTATATCGCCTAAGAACAAGTCTTTTTGTCTCTAATCTTTCGGGAAA
TTTCATTTAAAGCAGAACTTTATGATATTTAACGCATAGATATAATTTAGAATTTGAATAATAAAAAAAATTAATAGTTT
CGTCATTTCATTTAATTGAAACAAATACCAATATCAAGAAAACAATCCTGAGATTATTATACTAATGTTGAAAAACGATT
CTATTAGGCAGACTGTTAAAAATAGGATTAACAGTAATTTAGTTGTTAGTCTAATCTTCCTTTATTGGTTTTTTTATTCA
ACATTCGATTATATTTTCAACCTCTTTCTATTTTGTATTTCGATTCTGCTTATTATTAGTATTTTACTGATTAAGTATAA
TAGAGGTCTGGAATCAAAAACATTATCCCTCTATGGTTTGTTAATGTTAGTATTATTGTTTTTTTTATTAGATATTGTAT
TTTATAGAATCACCAGTCCCCCTGTTTTTATTTTCTTTTTACAATCTAATAGGTTTAACGCATACATTTGAGATTATTAT
TTTTTTAATCTTATTATCAATAGTTTTGATAAAATTATTTGGTGTCTACCTATATTTTACGAAGAACCCGAGAATAATTG
AGAGTGGAAAGGGAGATGAAATTTTCCAATTCTTTTCTACCGACCTAAGTAATGATAAACTAATTCTCTTGCTTTTGTTA
TTCCCTTTAAGTTCGTTTGTGGAAGAATTAATTTATCGAATCTTGATGTTAAGTTTTCTAATTTATTATTTTAATTTTGA
GTTAATTATGGGAGTTTTTTAGCTTCAGTTATTTTCGGAATAGTGCACTTATCAAAATATCGAGGACAGGTATTTTCTGC
ATTAAAATCTTCAATTATATATTTCGTTGCATTAATCCAGTTAGGTTTCTTGTATTCGTGGATTTTTCATTTATTTATCA
ACCTTTTTGTCTTATCATTGTATTATCGAGCTTCGAAGAAAATAGCTAAATAAGATTTTTCTAATTATGAATTTAAAACA
AAATGGATTTTTCAAACAACATTTTGGTTTTAGATAAACTCCCAAATGAATAAATCTAAATATCATATTCCACCGTAAAA
ATATAAACTGAAGAATTAAAAGATTTATTGGAGAAATAGGAAGAAATTAAAGAGATGTTCTTGAATTTATTAATGATTTA
TAATTGAAAGTTTTTTATTTCTACAAGGCTAATCTAATATAAATAAAAGATCAAAAT
>LokiG_000000000045
CATGGTGGCAAAAAAATAATATTTTTTAGTTAGAAGCACTGAGATCATATTATAAAAATTAACTTTGAAAGTCAAGTTAA
TGTAAAAAATTTCATTTTCGTTATTAATTTTAAACCCAATCTCTAAAATATCAAATATCTTATTTAATTCCATTTTAAAA
TCTAAATTGAAGAGAAATGTTATAGCGTTGTCTTTACTCAAATTCTGTTTATGATCGTCTAAGCATTCTAGTTCAAGATC
TTCTAATATTTCAGTTTGACATTCAACGCATTTTATGTGGAGAGTGTTTTCGGCAAATTTTCTAAAAGTTTTAAAATTAT
TAGAATCGCATTCTTCGTTTGGGCATCTAATCGTGGCGTTACAATCCTCTTGATTACAGTTAAGGTTAGCAATACTTATA
AGATAATCTTGAAAATTATAAGCAATATTCAAAGGAAACAAAAATTCAAACGCTTCTAATTCTGGGTGATTTTTTAAACT
GATGACTTTTTCAATTAATTCATACAATTTCTCTTGAGCTTTTTTGTTTTTAATGAAATTATATAATTTCGTTCGAGTAA
TGTAATCATGAGATGTAATATACGATTTAAAATCCTTCGAAAGTAAAAATTTTTCCTGAATTTTCATTAATTTTAAGAGA
ATTGTGATTAACCACTCTCTGCATTTATCAAGTTTAATATTCTTCCCGATTAGAGAGATTTTACCAATTTCCGCAACGCT
AACTTTGATTTTATTAACAAAACCTTCAATATTCGTAAAATAGCTACCCATTTTTCTCTCGTACTTTAACAAAAATTTAT
AAATTGGATCCTTTGACTTTTCTGGATATTTTTTATCTATTATCGTTATAGAATCCAAGAGAGAGTTGTCCAATTCTTTT
TTAGAAGCTAAAGAGATTTTAACCATTTCGTTAAAGTCAAAAATTTTATCAACTATCGACTTATGTAAATTAAACTTCCA
AAATGATGTTTTGAATATCTTCTCTAGGTAATTAATTATAGCTTCTACAATTCTGTATGATTGACATTTAATTATAACTA
ATTCGTTAACAATATCAATCCAAAACAATCCGAATTTCAGGGAGTAAACATGACGGGGGATATAATTCGGATCTAGATAT
TTTATTATCTCTAAAAATTCGAATTTAAATTCCAAAATGTCTTCTTTGTGAATTACATTATTTACAATTTTGAAATCTTT
GTATCGTAAAGTAGATGAAATGTTTTTAACTTCAACATTTTCAATTAAAATAAATTCTGCAAATTCATCTAATTCAACCT
TCTTATAAGCCTTTTGAATTTCTTTGTTTACTTCATCTATATTTGCAAAGGGTTGCGTTTTATACTTATATAAATAAAAA
ATAGGGTTAGAACTATCACGAAATTGAAAAAATAATTCTTTTTCTTCCTCCGTTGTAAGAATATTAGATCTTACAAAAAA
ATGTATAAGTTTATAATAAGCAAGATTTTCTAATGCTGTTTTAGGATGTTTTACTTCCTTTCCCAATATCTCCAAGTATT
TAGTTTTTAATCTTTCAGTTGAAATCTTTTTATTTTTTATAATCCCTAATAAATAACTAGAAGGGACTACGCTTAAAAAA
AAAGTTCGTTGTAACAATTCTTCTTCTGACATTAAATAATCGTTTCTAAATTAAAAAAAATAATTAATTTTGGTCTTTAA
TTTAGGAATGCTTCTTCTTCTATATAAATTTTAATATCTTAATCGATTAATATGAAAAAGGTTTTACCAGATGATTTACT
TTTTATTCTTTGCAGCGCTTCTTTGGACTCGACCCTTAAAACCTTAATTTTTACCAGTTTTATCAGCGTGCGATTGAATC
CTTCGTGCAGCTTTAGAGGTCATTTTAGTTTTTCCCATACGATCACCTACTAAATATATTTTTGATTTATGGCTGATAAA
GTATAGTTCGGCGAATCTTCCAAAGCAATTTTATCAAACTTTTTGGTAACGATTCAGGTAGATCAAACAATTAATTAATC
CAGAAAATGCCCTCTTCTTTTAAAGAACGAATTCTGATAAAAATTTTCTTTATTACACCTGTTTCTGTTTCGATATCAGT
CCTAAAGTCATTAATATGATGGAAAACTTTCAAAGTTTTATTTTTTGCTAAAGAACCTTGATAATAATCATATAATGAAA
AGGGGTAGTAATATGAGATAAACTGTTTAGCAAGAAAAACGATAGGGATAAAGTGTAAATTGTTTATAGGCGGTTCTGTA
GGATGCTCAACTATATAATCAAAGATACCGAGTAATGTTGCGTATTTGTAAGATGTTATTTTCTTACCATATTCAAGAAT
GTTGTTTATATCCCGAATTTATGACATAAAAAAAACAAGTTTGGATTATTTAAATGCTTTAGCTGTGAGAAGATCTCTAA
CTAATAAAAATAAGAAATAATTATAAATGAATTAGAAATATTATTAAAAATCGATACTAATTAAAATATAATAAGCATTC
TAATAGTAGATTCAAAATGGGCGTAATTATAAGTTTTATCAATTTAAAAGGTGGAGTTGGAAAAACTACTTGTTGTGCGA
ATGTGGCTGGAGAATTAGCAAGAGAAAATCGTAAGGTTTTAGTAATAGATGCGGATCCTCAAGCTAATTTATCAACATTA
TTAATGGGTCCTAGAAGATATGAAGAAAAATTCCCCCCTAATAATACAGCAGAAGATTCTTATAAGGATACAATCTATCA
GATATTTTTAGATGCTATGGAAGAAAATGAAGAAAATAAAAAATTTAATCTAGACACAGCAATTATTAAATCTGTTGTAC
TTGACTTTCAAAGTTAATTTTTATAATATGATCTCAGTGCTTCTAACTAAAAAATATTATTTTTTTGCCACCAT
>LokiG_000000000201
TTGAGTTGATAAAAAATGGAATTGAATGGAGTAGAAATCGAAGATACTTATTGTGAAGCCTTTGGAGGATTTTTTACAAG
GATTTTAGTAACTGCTAAAAATGAAAAGTGGGTTAACATTGCTGCTCGTGAAGCAACGGGCTATGGTACATCTGGTATTG
GTTGTGATGCAGAAGCAGGAGTTGATATTTATTTACCAGCAGAAAAAACTCCAGATAAACGTCCAGGCGTTGTTTTAATG
TTTTTTATTTCAAATAAAAAAAAAGTAGGAAGCACTATGTTGCATCGAATTGGGCAAAGTGTTCTAACATGTCCTACAAC
CGCATGTTTTGATGCGTTGGGAGGTTCTCTATACCCAGAAAAAGAATTTGAGGTTAAAACAGGATTCCAATTAAAATTCT
TTGGTGATAAGTATGAAGAAAAATTGGAAGGTGTTTATCCTTTCACTACCTGGAAAATACCAATCATGTCAGGGGAATTC
ATTATTCAAAATTCTCTAAAAGTTGGAAAGGGAATTGCTGGGGGAAATTTTTTAATCATCGGAAAAGATCAAGACTCAAC
TCTAGAAGCTGCAGAGAAGGCAATTGAAGCCATAAAAAATGTAGAAAATGTTATTGCTCCTTTTCCGGGAGGCATTGTAC
CTTCGGGATCTAAAGTGGGAACACAATATCAAAATATCCCTGGACTTTTCGCTACGACTAATCAAGCCTACTGTCCTACA
CTAAAAGACAAGGTAAAAGATTCTCAATTAAGAGAAGAAGACGGATGTGTGTATGAAATAGTTCTAGATGGGGCTACGGA
AGAGGCCATTAAAGAAGCTATGAAGTTAGGAATCATTGCTGCTGTTAAAGTTCCAAACATAAATCGTATTTCTGCGGGGA
ATTATGGGGGAGAGTTAGGTAAATTTCATTATAAATTACATGAACTAGGACTATAATTTAAGTATTAACTACAGAAATTT
GATAAATCTTATATTTAACTAATTATAACTTCCTTTTTATTTTACGTTTACTAACTTCCTTTTTTGCATCTTTTGGTTCA
GTTTTTGTTTCCTCAAGTTCCCTCTCTTCGGATATTACTTTAGTTAGTTCCTCTTTTTTCTTAATTAAGGGTTTTCTCGA
AGTAGAAGTTTTCTTTTTAGCACTGGTTTTAGCACTGGGAGCTTGTATTTTTCCATATTTTGATTTAAACTTTTTATAAA
CTATTCCGACTCCTGCAAGAATTCCTAATACTATACCGATAAAAAAGGTAATCCATGTTAAATAAGGCCTTAATGAATCA
GAAATAATTGTAATTCCTTGAGGAGCATGACCATAATCATCAATAAGGCTTGTAATAGCTCCATCAGAATCAATAACATA
AATATATGCATACCAAACTCCAGATATTAATTCAATTGTTCGTATGGTTATTTTTGTGCTTTCTCCTTTAAAAGATGTTG
TAAAATTGTACCATTCATTGTTTCCATTTAAAAGAGCGACTTTAATATAAGCAACTTCTTCAACATCAGATACATTGAAT
GAAAATTCTATATCTTTTCCGTATAAGATTGAGATCGATTGATTCATTGAAATCCCATTAACTGTATAACTATGAATCTC
AGGAAAATTATTCTCTACAGTAAGAAAAGTAGATGACGAGTTAAACCCATTATTTTGATCCTCAACTGTAATTTCAGCTC
TATACATCCCTATAGGGCTTTCAGCAGGAATTGAAAATATTTGAGAAAAATTGTTATTTCCTCGATAAACCAGTGAAATC
GGGGGAAGATTAACTCCAAATGGGTCTTCAAGGAGTAGATTTACACTCAGATCTGTTGAATTATTCTCTACATCCGTAGC
ATTCAAGGTAATCTCGCAATTTTCGGTCCTTAAGATTACGGCAGGGGAAAACTTAACTGTTGAGGCTAATATCATCGGAT
TTGAATTTAAAACATTGAATGGGATATAAACTGTAGCTAGTTTCCCAGAAATCCTATCCGAAATATTTAATTTTATATAA
TAAATCTTATTTACTTGACTAAAACTTTCATTTTCTATTTGAAAAGTGAATTGAACGATGTTTTTTTCAAGGTTAAACAG
ATTTTTTTGGTATAGCTCAATTGTACTATTAACAATAGTGATATTCCACCAAAATTGGTAAGGTCCAAAATCATCAATCG
TTAATCCAGCACTTAAAAAATCTCCGATATAATAATCTGAATCGTGAAAAATGTCAAAATCTAAATATTCCGTATACCAT
AAACCATAATTTGAATCTATAGTAAAATTTGTAGTAGTAGTTTGTGCATTTAATAACGTATTATTCTCATGATAAACTTG
GAAACTAACATTTTGAACTCCTAGTGGTGCATTGTATCTTGGCTTATATTCATAGAATGATTTATTATTACCAACCTCAA
CCATGTTATAATTTCTGAGAGATCCATTACGAAACGAAATTTGCATTATAGTATAGCTTGCATTAAAATTAGAGGTGTCA
ATAGTGAAGTTAATAGATTCAAATAATCTATAAACAGTAGTTGCATTTTGATTCAATGCTGAATAAGGTAAAGCTGGTCC
AGCTGTTGTTGGAAAATTATGAAAATTTTCTTGTTCACTTATTGTAAAGTATCGATCTTGACTTTCATCTTTGAAATTAA
TGATATATACAGAAAAGAAAATACCTAATACAATCAAAAAAATTAAAGTTACGCTACGATTTTTGTTTTTTTTCAATGAT
ATTCATCTTCTCAATTTTTTATGTTTTATCTCCTTATTTACAAAATATAATAAAATGCCAATAGGAATGATACATGGCAA
TAGATAGAAAAGGAGTAAATTTAGAGTAGAGAGTTCTAATTTTAATTTAAAATAAAATTTCACAATTTCTTCATCATCGC
TATTTTTTAATGTAATTCTATATATTTTGTCCCCAAATTCATATGGATTAATCGTTGGTAGTATTCTTTTAACTATTCTG
TTTTCTCCAGGACCTAACTGATTTATATTTGTTTGCACTAATTTATCATTTACATACAACGAAAAAATTTCAGACTTCTC
TTGGTTATTTTGTAGAATTATTATCAAATTAGCAGTAGCTCCTTGAGAAATTGTTGATGGGAAAGAAACACTTATAAGTT
TATATTTTGAAATTGTTTCTATTGTTAAAACCTCAGAATAAAAAACAGTATTATTTTGTAAAACTCTCATTTCTACCGAA
ATTGAACTATCTACAATGTTCTCAAAGGTTTTCAGGTAATAAGAAATAGTTTTAACTTCATTTTTGATCAAATTTTCTTC
TTGAGTGAATGTTTCAATTGAGAATTCAGATAATCCGACAAAGCTAATGTTTAAAGATTGGGATACATTTGGCAAAAAAT
TAATCAAGGCAAGTGAAACATAGATATTTTCACCCTTTACGACTTTACTTTGATAAATTAAATTATCATAATCAAATGAG
TTACCAATCTCTATCACTTTTTTTACTTCCAAATAAATAATGTTCCCCCTTTTTATCTTAAATGTGATTTCACTCGAGCT
AGGAATAATATCTAATTTCGCTGTAAGATTAAATTGAAGACGGGCTTCTTGAAACGCCGTGAAATTGACGGGTTGGGAGG
GGTAATTAATGATATTTTCACCTTCCAAAGAAGCTGTTAAGGTTAAATTATCACTTCTAGTATAATTAATTGGAAGGGTA
ACATTAAATATCGGTCCTTGGTATACAATATTTACTAACCCTTCGATTGTTTTATTTATCAATCCTGAAATGACGTTGAA
ACGCTTCACCGTTTGTGCTAAACCGAAATATGAAGAATTTGCCCACACATAAATAAAATATCCATCTCCTACTGGTAATG
TCTCTTTAATGAAGTAACTTAGAACTTGGGAATTATTAGGATAAACAATTTGTTCTTCGAATTGATTTAGAAATGTTCCG
TTAGGATATTTAAAGAGGTATTTTATATCTACATTTGTAATATTATAATTTACCTTGTAAGATTTATAAGAATCACTTAG
AGGATCGTAATAAAGATCTTCTTTCTTAAAAGAATAAGTAGAATTTAAATTTAAATAATCTTGATTAAACACATAATTAG
GGATTTCATTTGTAGTATTGTATTCCGATCTCAATCTGGTGCTATTATACACGTCAAAAGATCTCAAATAAGCTTCGCTA
AGCTCCAAGTTTGAATTGAAATTTTTATCACCATTCAGAAGAGAGGAATTATATGCATTATTTAGGGTATCATAAAAATT
ATTCTCAAAAGAAGTGGAAATATTTATAGCTCTATTATAATAAGTGATGTTTCCTAATAGTTCGAATAATCTTAAAGACG
CCTTCATCATCAGAGCGTTTGATTTAAGATTATAACTAGTATCTGTAATTACCCAAGAGGGATTGGCAATATTTTGATAA
AGATAATTATCTTTATCTGGACGTAACTTTTCTAGACTGTTGTAAATGTCGATAGCGTCCGTCAAGTAGGAAGAATCATT
TTTCATTCCACTTTCAATCCAAAATTCTAGTAATGTTATAATCCCTAAAGCATTTACTCCTAAATGATAATACATTCCGC
CCGGTCCAAAAACCCAAGGTTCAGTCACACTATAATAGTAGGCATTATCCCCCCACATATTATTCCCAAGTGACAGCATT
GTTTGGTTTGCTAAATAATAGGCTCTATCTTTCACATTGTCATCGTCTTCTAAATCAAGTTGATTGTATGTTCGATGAAT
TAAAAGATTTGCTAATATGCTAAATAAATTACTCTCAGTTTTTTTTTCTAAAGTTTTGTTATTATTGGAAAATACCATGT
TAGTTTGGTCCCAGAATTCTGAAGAATTAATAAGAAAAAACATTTCTTCGATAGAATCTTTTGGGAATTTGCCACTAATA
GATAAAGTGTCAATATTTTCTCCAATATTTTCAATTAGAAGAAAGATTGGGAGCAAATTATCAACCAGATACCTATTTTC
TTCGGCTATTTGGCCCGTGGAATTATAAACTGATTTAACAAATCCATAACTAAATTGTTCATTACTATTATTATACCATA
AGGGAGTTGATTTTAACTTCAAATAAGTATTAAAGGTTTCTATTTCACTTATTTGGGATTTCATCAATGTTTTGTAAAAG
AGTAAATTATCCTCTGAATAAATTCTATCATCTATAATCGTTCCGTTAGGATTACCATATCTAAAGTATGTTGAAACTTC
GGGATTTAATACTGATTCATAATTATCCCCAAAAAAATTTAAAAGAGAATCCAAATTTTTTGTAAATGGATCCTGAAGCA
TTGATATATCAGTGGCTACTTCAGGAATATTTATTTCGTTTTTAGAGAAATCTTCTTCTTCCCGATTTGGATTTTCGTTA
GAATGACCAATGTTTCTTGATAAATCATGCGTTTTTATAAAACTGAGAAAAATTATTGAAATAAAGAAAAAACAGAAGAG
TATCTTAATATATTGCTTTTTATGCCTGCTTTTTTTGCCTAAAGTACTTACGTCAAACAATTTAATTTTACCTTTGATAC
CTATATAATTTTTTTAACGCGTTAATTAATAAATTATATTTTTAAAAAATGCTTCTCTTTAAAATTTTTTCTGAAGGATA
GAGAAAGATCATAATATTTCGCATAATTGAACGAAATTACTCTGGTTGCTTCATTTTTATGATTTCATTAAGATCAGTTA
TATCTACTCTAACTTGTTCCATAGAATCACGATTCCTTATAGTTACTGTATTATTTTCAATAGATTCATAGTCTATCGTG
ACACACCACTTCGTTCCTAACTCATCCTGTCTTCTGTATCGTTTCCCTATAGATCCTGCCACATCAAAAAAAGAACTAAT
ACGATCTTCTAATAACCCCCGGTGAAGTTTTAGGGCTAATCTTAAAATTTTTTCTTTATTTTTAACGAGAGGAAATACAG
CTACGGTATTAGGTGCTAGAGCTGTATTTAGCTTCAAAATTATTCTACCATTTTCAACATTGAATGTAGTTTCAAGTAGT
GTATATACAATCCGGTCTATCCCAAAAGCAATTTCTAGGATTTGTGGGAATTCCTTGACATTTGGATCTGTTCCCATACT
TATTTTGAAGTTTTGTTTTGAAAATTCAGAATGTCTTCTTAAATCGTAATCACTTCTGTCGTGTATCCCGCATATCTCGA
CCCACCCAAATTGCCTTGTATTAATTTCTAAATCCCAAGCATCATCAGCATAATGAGCTCGTTCATTAATCGAATGTTGT
CTAAAACGAATTAAATCTTCGGGTATTCCTAAAATTTGAACTAGATGGTATCCCACATAAAGGCAATATGCATAGGCTGG
CTTTTTTAGGATTTCCTTATTTATTGCATCATGAAGTGATATTTTATGTGTTTCCCCAATACCTTTTTCTTGAAGCTTCC
AGTCTAAGAGGGGTAATTTATTCATTTTAATTTCCTCATAATCTTCAAACTTCATTTCTAACTCTTTACTTATAAACATC
TGTAATTCAAACTGATCAAAAGCCCTCATTCGTAGAACTCCTTGCCTAGGTGATATTTCATTTCGATAAGCTTTACCAAA
TTGATAGACTTTGATTGGGTATTGCTTTCGGGCGTCTTGATTTAATCGGTTAAAGAGTAAATATGTAGTTGTTGCGGTTT
CTGGACGTAAATAAGCGCTCATGTTATTTCCAACATAAGTTTTTAGCATTAAGTTGTATTCTTCTATTTTTTGGAATGCA
GTTTCGCATTTCGGACAAGACAAATTGTGCTCTCTTATTAAATCTTCCATATCCTTAAATAGTAAGCCATCAATCATGAC
ATTAGGAAGATTTTCTTGAAGAAATTTATCTGCTCTATACAGTGTGCTACATTTTTTACATTTGATAACCGGATCAATGA
ACCTTTCTAAATGACCTGAAGCAGCCCATACAATTTCTGGCATAATAGTAGGGCATTCTACTTCCCCAAACCCAAAATAA
CGTAATTCTCGTCTAAATATATATAATATATTATTCTTAAGCGCCATTCCCGCAGGACCGTAGGAATAAAAACCCGCAAG
TCCGCCATATATCTCCGGAGAAGGCCCCCACACGAAGCCACGACGCTTTATTAATGAATTGAATGTATCTATTGTATCCT
CAATTTTCATATTGGTTTAAAAAAGATTTGATGATATTAGTATTTTAAGAAATGATGAAAATTAAATTAAATTTTTATAA
TATTGATAAGATAATAATTTTATAGTTAAATATAAAAAATAAAAAATAAAGAGAAAATGTTATTTCAAGATCCGTTTCAA
AATTTTACTGTGTGGGATTTCGTCGAATCCGGCTTATACTTTATGATAGTAGGTTTTTTCATTTTATTATGTTTCTACTT
CCTATTTATTAGATTTCGCACATCCAAGAAGATATACTGGTTATATTTTGGTTTATTTTTCATTTGTTTTGGCATTGGAA
GGGTATTTTTTATTGTTTATGATTTTTTGGCTCCAGAACTTACTGGTGTTAGCAATGTTGAAATGGTTGCTTTATTGATG
ATGTATTACCGATTAGCAACGTTTTTTACGTGGTTAGGAACCGCCTGCGCAGTCGGAGTTTTAGGAATCTTATTGTTTCC
TCCAGATACTCAATCAGAGGAACAAGAGGGTAAAACAAAATCAATAAAAAAATGGCTTAAAATTAAAAACAACCAAAAGA
TTATAGTTAGAGCGGTGTTAATTGCTATCCCTGTAGTTATTGGCATCCTTGCATTAACTTTATCTGACGAGCTTTTTATG
GACCCCGATTTCCAGAAGCCCCCCCCGGATGGCTACTCAAGCACTGTGAATTTAATAACAATTCAATTTGGATCATGGAC
ATATCCTATTGGTAGGTTTTTATTAAATTTTATTTTTATGCCGTTATTTTTAGCACTGATTCCTGTTATGTTTATTTACC
TTGCTAAGAAAACTTTTGGTGTTCTTAGGAAGTCGTACGCTTGGAACGCTATTGGCTTTCTACTCTATTATGCAGGTAGA
ATATTAAAAGGTGCACTTGATGTAGCTGAGTTTCCACATTTTCGAGCAATATTGCCAACATTAATTATTTTATTAGCCCT
TTTAATATTAGTAATAGCAAATAATTACGAGCAACTCAAATAAAAGGCTGGTTTAAGATAATCCTTTCTTTCTAATACTT
TGTTTTTTTTATCAATTTAGGGAATCTATTTAGTGACCAATAAAATCAAAAAGATTAAAATTTTAAAATCGAATCTCTTT
AATTTTAATATATTTAAAAAATAAAGATAGAATTAACCATCAGGTTAAAATTTATGTCTGTACATGGAAACCAGTATTTG
CTACCGTTTCTTATTAATAAAGTCACGAAACGCCCTACAGTTCAGGGAAACGATGAATTGACCCTTGCTTTTTATCTATT
AACAAAGGATATGGGCAAAAATGAAAAGATACTATCCTTTTCAAGACTCCTTTGGCCAATCTTGAGTATCCAAGGAGTTA
TTAGCACTCACATTATGTTAGATGGGTTAAATATTTTAAATAAGAAAGATAAATTCTCAAATCCCCCACGTCAACCCTTG
ATTGGACATATTTTAAGAAATGTCGAAAATAAAACAAGGGTGGAGGAATTACATAGATTAATAGGGGTCTTAAATTATAA
AGATGCAGAAGCGAAAGAGATTGGTGAGGGAGAAGATTCAGAATACCAAAAACTAAAAATTAATGGCTTAGTAAATCCTG
AGTTTCTCCAAACGTTAATTAAGATGATTCCCTTGGTAGAATATAAGCCAATTATTGATTATACGGTTTTGGATCAGAAT
ATATCAACGGAAATTGCTATAAATATTGCCGAAAGCTATCGAGAAACCATTAATACCATGAAGGGAAATGGATTTAGATG
GAAGTCCCAAACGGAATTAATAGAAAAAGAAGTTGGAAAATGGCTGGTTGAATTAAATGTGCAACTAAAAGATCTCCAGA
CAAGATATTCTAGTCAGATTAATAAAACTTCTTCCACTATAGATCCAATCCAAATGGATCAGCAGGTTAAATTGGAACAA
GATAGAATTGAACAATGGAATGTAGAAGAAAAAAAAAAAATTATTGAGAGTATTGCAACGTTATTTATAACGTCTGAAAG
AAGCCTTGAAGAAATGATTAAAAAGAATAAATTTTTTGCAAGTAGTGATTCAATAAAAAGCAGGGTTTTTGAGGATGTCA
TTCCACATTTTCAAAATCATTTTCATTATTTAAGAGATAAAGGCAAAAAGTTTTTAGAGGCACTAGAGGGACTTAATAAC
AGATTTAATGAGTTACGGGAGAGAGCATCACTTGTAGATGAAGAGGCTAAATTTAAATTAAAATCATTCAGAGAATCTTT
GAATCTAAAATTGATAGATAGAGATAAATTATTAACTGAATTCGAAAGTGAAAAAGAAAAACAAATTTCTGAATTGCATG
CTAAAAAGAAACAAATAGAGGATTTATATGGAGTGATTCAAAAAATCATTACAACCAAACATAATCTGAGTTTATATGAA
GCTCAACAATTAATTAAGTGGTCATTAAATGATAACAAATCGGATTTGTTTTCAAGACCTATACAATGGATATATATGCC
GTTTTATGTTATGTTTATTGAGAATGAGGAAACAATGGAAGAAAATATGGATGTAGTGTTTCCTGGGTATATTACAAATG
ATCCAAGCAACATTTATGATAATATATCAGAATCTTTTATTAATTTAAAAAACATCTTAATTGAAAGAATTGAAGATGAT
ATAGCAGTTAGATCAAACTTTGAATTTTCTTCTGAAAGAAAGAATTTGGTAAAAGATCCTAATTTTAAAAAAAGGATACA
ACTTGGGATTGCCAAATTAAAAGAAAAAGCTCTCATCAATGATAATGGAGAAAGAGTAATAAGAGCAAATCTTGATTTTA
TATCCTAAACCACTCATTTTAATTTATGTCAAAATTAAATTTAGATAGGAAAAAAAAACTTCATCTAAAGAATAAAAGAA
TCAGGGCTTTTTTTCTCTCAGTCGAAATTAAGAAAAAAAAACAGGAAGTAGTTGACGAACCAACAGAAGATCTCTATCAG
GATGGTATGGTCTATATCCAGATGAAACTTCCTGTCGCGAAAATCACTAAAGAGTTTGAAGATAAATTAAAGAATAAAAT
TGAAAAAAAAATAATTCAAGTAAAAATCAGAGAAGCTTCTAAAGAAGATCTTGATGTGCTTAAAAATATATATAACAGAA
GTTGGCTTACTTCAAACACACCATATAGACCAATTACTAAAACAGATCTATTAACAATCCTTGATCACCCAGATACTATT
TTTCTCATCGGAAAAGTGTATGGAATAGATGCGGGTTTTGTACTCCTTGATTTTGAGGGGAAGAGTAAAGAATATGCAAT
AATTGCTGCTTTAGCTGTTCTCCCTCGTTTTTTTAGAAAGGGAGTTGGTTCAGTTTTAGGAATGGCGAGTTGGGACTTCC
TAAAACAAAATTATGCTAATATTAAAGAAATCAGGTGTGAGGTATATAAAGAAAACAGAGTATCATCTTCTTTTATAAAA
GGCATTGGTTTTGAAGAATACGGAAAACGAGTCTATAGAAAGGAGGATTTTGAATTCGGAAATGATTAACTAATTTTAAA
TTTCTGAAAATGAATTTTCTTTTATCAAAGACTTTATTTTTTCATTTATTAAGTTAAAATTATAATTATTTTGAAGTTCT
TTGTAATAATCTCTCGCTTTTTCAAAATTTGATATTGCCAATTCAGATAACCCCTTACTAATATAATAATCCCCCAATTT
GTTCAGTAATATAGCTGCTTCTTTTATATATCCTAAGTCTTCATATAGATTCAGTGCTTCCTCATAATATTGTACTGCTC
TTGATTTATTTTTCTCAGAATTAGAATATAATAACGCTATTTTAACTTTCAAATCAGCACATTTAGCATTATTTCCATAC
TTGTAAAATATCTCATAAGCTAAATTATAATATTCAAGTTCTCTTTCTGTATTTTTTTTTTTTGAATACAAATTTGCCAA
TTCTTCTAAAATTTCCCCTTCTTTTATATTATCTCCAAATTCAAAGATTCTGACAGCTTCAAGACTTTGTAATAAGAAAT
TTTCGGCATCAACATTATTATCCCACAAAAGCTGTAATTTTCCAATGTAGAGAAAACACTCCCATTCTAATTTTGCTTTC
AATTGTAAAGAGAGATTTTCTTTTACACTATCTATTAATTCTAGTGCCCTATTCATTCTTTCATAGGCTTCATCGTAATT
CTTACCCTCTAAGTAATACATTTTCCCAAATCTTATGTGAGTTGCTACAACTCCGTATAAATCCTCATTTGCTTTGAAAA
ATTCCGAATTTCTTTCTAAGATTCTTTTAATTCTATCAAAATCTTGGAGAATATAAAGAATTTCAACTAAATTGCTAGAG
GTTTTAACTTCTTCAAATATCAGTTCTTTTTGTTTTGCTAGATTGAGAGCTTCTTGGTAATATTTATAAGATTGCTCGAC
GTCTTTTATTAAATAGTAAACATTTCCCAAATTATTGAGGACTTTTAATTCTTTTTGAAAATCATTACAACTCTTAAGAA
TTTCAAGAGATCTATTAAATTGGTAAATAGCTTGGTCGAAAAACCCGAGATCTTCTTGAATTAAACCAATTTCGTTATAG
CAAATAGCCATACTGATTAAATTATTTTCACCTTCAAAATTTTTTTGTGCTAATTCAAGAATTTTTAACGCATTTGGTAA
ATCTCTCTTCTTGTAATATAAACTTGATTTTTCTAGTAACAATGCTCCTTGAATAGGATTTCCCGATAATTCTTGTCTCT
CTAAACTTAAATTAATATTCTTTATTTGATCTTCTATTTCATCATCGCTCACAATAATGTCTTCGTATGACTCATACTCT
TCTCCTGAATTTGAAGGGTTTGATTTATTAACATTAAATTCTTGCCTTAAACGCATGTTTCTTGCACTTCTGAGACCAGA
AATTAAAGGTTTATTACAATAAGAACAGAACGGCTTTTCATCTTCGATGGTTTCGTTACAAAAGGGACAGATTTTCATAG
ATTTTAAATTTTAAAGTGTTTAATTGTGAAAACCTATGCATAAAAAGAGAAAATTAACTTATATATAATTATTTAAAAAA
GATTTCATCAATAGGTTTTCAAGAAATAAGAACATTTACTTACCAGATCCCAATATACTAGAACAGAAATTCTTATTATA
CAGGTTCTTTGCTAAAAAATTAGTTTAAAATCTTAAAGACTAATATTATATTCTATAATTTAGGATAAAATTATGAATGA
AAAAAAAAATTCTGATTTCCTAGTTTCTTGAAAGATAATAGAAAACAACCAAAGCCTTTTTATAGATCAATTTTTTTATC
AATGAAATTACAATATATGTGAAAAAAAATATGGATGTTAAACTTTTTAAAAAAACTTATCCTTTCATCTGTAGTGAATG
TGGAGAATTCAGTCACACTAAATACGAATATTGTGATAAATGTGGAAAAGAAGATGCTTTAAGAAAAGCAGCGAAAATCG
ATTACAAAAATCATCTTAATTAAGTTTTTAAAATAACTCGACTACCTAGGCTAATTTGCAAAGGTCTTTTGAAAATCTCG
TCATAATAATGTATATTACGGTCTTAAATCCCTTCTAAGTAATTTTTCGATAATGTTTTTTAAAACGATAAAATATACAT
TATTAACTGTTAATTTTTAAAAACACTAAAAATAGTGAGAAGATGAGCGAACAAATCAAATATAAATCTGAAAATGGAGT
TTTTCACCTAATTTTAAACCGACCAGAGAAAAGGAATGCTCTTACTAGAGTGATGTATGCAGGAATAGGGGATGGTATAG
AAAAAGCCGAAAAAGATCCTAAAATTAGAGTAATATTAATTTATGGAAACGGAAAAAGTTTCTGTGCAGGAAATGATTTA
AAAGATTTTCAAACGACTAATAAAGGAACTGAAGAAAGATCATCAGGTGGATCAGAGACAAGACCAACAGGTGATTTTAT
GGGTTCAATTTTAAAATCTAAAAAACCTATTATGGCTGCTGTCCATGGATTTGCTATAGGTGTTGGGGTTACCATGTTAT
TACAGTATGATTTAATATATTCTAGTAAAGACTGCAGATTTCAGTTTCCCTTTGTAAATCTAGGTTTAGTGCCAGAATTT
GGATCAACTTACAGACTCCCGGAATTAGTTGGTTACAATCGTGCGGCAGAATTACTCTTTTTCGGAGATTGGTTTTCCGC
TGAGGAAGCCGAAAAAATGGGTTTTGTAAGTAAATTATTTCCTGAAAGTGAACTTATCAAAGAAGTCACATTACTTGCAG
AAAAATTGGCCGAGAAACCTCCGGAAGCTTTACGAAAAACAAAAGCTTTACTCAAAAAGTTTTACTCAGGTAATCTAGAA
AAATTAATGCCTGAAGAAGCAGCCGAATTCTATAGAAGACAAGTATCACCAGAAGCACAAGAAGCTTTTAGGGCTTTTTT
TGAGAAGAGAAAACCAGACTTCTCAAAATTTAATTAAAAATTCTTTTCCTTCTCTTCTTTATATTTTTTTAATTCCTCGT
AAATATCATTGTGTTGTAAACCTAGTGATGTTAATAAGATTACTAGTTGTTTTTTTGCATTCTCTGCTTTAATATTGTTT
GCAATATGTAGTGCTTTAATGAATTGATTCATTGCTTCCTTTAAATCGCCTAAATATACGTATATTTCACCAACATAACC
TAAACCTTTAATTATTAATTCAGCATAATTCGAATCAATTGCGACATTTGTTCCTTTTTTAAAATAACGAAGTGCCTCCT
CCATGTTATTAAATCTCTTCTGAAGAATACCCAAATTAAAATATGAGGTAGTTATTCCCTTGAAGTCATTAATCTGTTTA
AATGCTTTTAAGGTTTTCTTATATAACTCAAAAATGGTATCCCATTTTCCGGTTAATTCATAAATGTTGATTAAATTTCC
TAAACAATCTAATAGACCATATATATCATTAGTTGTTGAACAGATATTACTGCAATCATTAAAAACTTCACTCGCTTCAT
CTAATTTGTTGAGTTTTATTAAACTGATTCCTATTCCTTTTAAACAAGTAATTTGTTCCTCAATCTGCTTTAAATCTAGG
TAAAATTTATTGGCTTTTTCGTTATGGTCAATTGATTTTTGATACTCTCCTTTCGTAAAAAATAATGTCCCTAGCACACC
ATGCACAGCTGCTTGTCCAAGCCTATCTTTTTGTTTTTCAAAATGCTTGAGACATATTAAATAATTTTGTTCAGAATCAT
CATATAATTGTAACTGTAATTGAATTAGAGCTATATCGCTTAATTCTTTAACATAGATTGAATTTTTGCCAATAATTTCC
AATTCCTTTAAATTTTTTAATTTCTCTTCTAGAAGTTGTCGCAATCTTTCTGGTGGTAGCCTGGTGTTATCTTCACTCAT
GAGAAAAAATTAAAACTCAAGTTTACATTCCTAACTAAATAATTAGCTCTATAATATGGTTTCCAAAATTTCAGATGAAT
CTTTTACTAATTTAGGACATCTACTCTTGAAAAGACCATTTCTTTCAGCATAATTCATACCCTCAATGCTGCTAATATCG
CAACCTAGTAGATCTCGACATATAATAGAATCATTCATCAATTCAAATTTTTTTATAAAATCTTGAACTACTTTATATGT
CTCCTCTTTTGCTTCTATATCTTCTAATTTTGATCCGCCAAATTTTAATCCGATCACAAGTAAAGCACCATTTACAGCGC
CACATGTTTTTCCTAAACATCCTAATCCTCCTCCCAAGCCAGTTGCAATTTTTAAAGCTAATTACCGGTCTAAACCGAAC
TCTGTGCCATATGTTGAGAGGACTGCTTGATCGCATGTAAAGCCTTCCAGAAAGCAAGAAACCGCCTGTTCTACTTGATT
CATATATTAAGAATGTTTAGAGTTTTATGACCAATATTTAAAATCTATAACAAATATAAAATTGCTTTTCTATTTAATAT
TTAGAGATAGAAAAGAACAATTTCAAAATATAAAAGTGAGTAGATTTGAAAGTAAAAGCTAGATTATGGATGAGTTTGGA
TAATAAAAAAGTTCAATGTTTTGTTTGTGCAAATAAATGTATTATATTTTCTGGAAAAGTAGGAACATGTCGCACAAGAA
AAAATTTTGACGGGGAATTATTCACCTTAATATATGGTTCACTAATTTCCTCTGGAAGTTTAGATCCAATTGAAAAAAAG
CCGCTTTACAATTTCTGGCCAGGAGCAACAGCATATTCAATAGCTTCAATTGGTTGCTCCTTAAAATGCCAAAATTGTCA
GAATTGGTCAATATCTCAAGCAAACCCGACTGACAATGGAAAAAATGGATTTTATGATCTCAAGGGTTATGAGGGTCAGA
GCATGTCATTAGTCGAGATGACACCTGATCAATTAATTAAAAAAGTATTAAAAAGTGGATCAAAAACCCTCGCATATACC
TATAACGAACCTCTTATTTGGCATGAGTGGATTATAGACACCGTTAAACTATTAAAAGAGAAAGAGATTAAAACTATTTT
AGTCACTAATGGTTATTCTACCCCCGAGGCATCTAAAGAACTTGTTGATGTGGGAATCGATGCAGCAAATATTGATATTA
AAGCGATGTCAGACGAGTTTTATAAAAAAATTTGTGGAGTTACTTCAGTTCAACCTGTTTTAGATACTGCTAAATTTTTT
AAGTCTAAAGGAGTACATGTTGAAATTACAAACCTGATTATTCCTGATAAAAATGATAAAAAGGAAGATTTTGAGCAATT
ATGTGATTGGATTGCTAATAATTTAGGAAAAAATACTCCGATTCATTTTTCTGCCTATCATCCCGATTTTAAAAGACCTT
CAGATAAAAGAACTCCATTCGAAACTCTAGATATAGCTTACAATGTAGCGAAAGATTCGGGATTACTCTTTCCGTATATT
GGAAACATAAACCATAAACAAGGGAGTAATACATATTGTCCAAATTGTAACCATCTATTATTAAATAGAGAAGGGTACAG
TTTTAGGAAAATAGATATTAATGTTGATAAAAAATGCCCAAAATGTGATTATGACCTAATTAATGATATTATTGGTGAAA
TTAATAAATCTCCTTCACATCGGTCTTTCTTTTGATGATCAGTAGTAAAAATTAAAAAAAAATATTATTTTATTAGAAAT
ATCCTGAAATTGAAACTCCAACTACTAATAATAAGAATCCTTGAATAAGGCAGAAAGCAGCAACTATAAATGCTAAAGGT
GGCCATGATAATGCTTTGGAGATTGCTATTACTACAGACATATAGAATTTTGCTGTAAGAGCGACAAACGCAAAGATAAT
TATAAAAATAACTACTAATAATATCCTTGGATCAACAAATACCGCGATAGATTCTACTAGTTTTTGGGGGATTGCTAAGG
CTATTATGGCCACAATTAAACTAGCAACCAATAGACCAATAACACTTGCGATTGGAAGATCATTTATAGGTTTTAAGAAG
GTAAATATCCCAAAGACGATTAGAATAATTGCAGTAAAAATGCTCTTACCTGCTGTAGGATTTAATCCAGCATAAGCTGT
ACTTGGGGGTACATCAAGAATAAGCTCTCCAACTCCACTCAATATACTGAAAACTCCTACAATAAAACCGAAATAGGTTA
AAATCTTAAGAAATTTAGTTACATCAAAATCCCAGGTTTCTACTTTCCGTTTTTTGAAAGATCCTCTCCTTTTTGTCTCA
TATAATGCGTAAATTATCCAAATAATACCAAGAAGCAAAAGGAAAAATCCTCCCCATTGTGATAAAGGTCGTAAAATATT
TTCTGTAAAATCAAATGCAAAAATCAATTCATTTCACCAATTAAACAAATTTTTGTTATGTTATTATATTGAATATATAA
AATGATATTAATTAAAAATATGTAGTCCAATATTTCAAAAAAACAGACTGATATGATTCTAGAGGAACGAGATAGAATTT
TTAATATAAGTAAGGTAGGTATTGATTTCATCCCCTTTTCTTGCAGCATCCCATGAATATTCTTTAGCCATTATATCAGC
GACAATTTCAGCAGCTTTTAATGATTTCTTATGATATATCCAGAGAGCCATTTCAGTTCTTCGACAGAATACATCAATCA
AATGAAGTGTTAATTCATATCGTAAACAATATATTATTTCTGCTTTAATAAAATCGTTTTCTTCTATCAACCTTTCCTTT
AGTGATTCATTTTCTCTAATAATATCAAGAATCTTTAAAGCACCTTTTCCGTATTGTTGATATAAATGATCTGCTATACT
TTCATCTAGCTCTACTCTTGAATTTTTGAACTCATTTAACCATTCCTCTTTTTCTAAAGTTATCATAAATTTTTTTCTTG
AATAATTTTTCTCCCGACCAATATCCCCAAAAATTTTCTTCTCACTAATTTTTTCTAACAAATCCTCAGCCATAGATCGC
CATTCTGTAAGTTTTCCCCCTGTTATTGTCAACAATCCATCATCAGAAAAAAAAATAATATGTGATCTTGAAACTTCGCT
CTCCGATTTTCCTTTTTGCCTTACAAGGGGTCTTAATCCAGCGTAAGTTGAAAGAATGTTTTCATAACTTAGTTGGGAAT
CTGGAAAATAATGTTTAGTAGATCTAATTAGATAATCAACATCCTCTTTAGTACAGAAAGGATGAGCTAATTCCCCTTGA
TAATCCGTATCAGTTGTACCAATTATTGTAAAATTTTTGTCTCGAGGGATGACAAAGAAAACCCTGTTATCATCAATTGA
GTTTAAAACTACAGCGAAGTTATTTTTAATGTGCTCACGCCTAATTTGAATATGTACACCCTTAGTGGGTCTAATTAAAG
GTTTTGGGATAATTTCGGGGTAATTATCTAGCAATTGATCTGTCCACACGCCTGTTGCATTAATGACTAATTTTGAGAGA
ATTTCGAAGTACACATCATTTTCTAAATCTTGACATTTGACTCCTATAATTTCTTCATTTTCTTTGATATACTTAGTTAC
TTGACAATAATTTACAACATCTGCTCCTCTAACAAGGGCTTCTTTTAAAATCTCAATTGTTAGTCGTGCGTCATCTAGAT
TTGTATCATAATACACATAACCACCTAAAATCTCCTCTTTCAAATAAGTAGGTTCGATTTCAGATAGTTCATCGGGTGAG
TATTCTTTATATGGTTTAAAATTTTTAAAATCTGAGTTATTTTCACCCAAGAAATCATAGATCTTCATTGCAGATTGTAT
GACGCGTTTTTTATTTGTTCCCTCCTTTCTATAGGGCAGTAAAAAAGGAAGGGGTCTCACCAAATGTGGAATATGAGCGC
GCATCCAATTTCTTTCTTGAGTAGCATCTCTAACTAAATCCATTTCCCCGTATGTAAGATACCTTAAACCCCCATGTGCC
ATTTTTGAACTTCTGGAAGAGGTTCCAGCAGCAAAATCTTGCATGTCTACGATGGCTACACTCAATCCCCTCATAGCTGC
TTCTCTAGCAATACCTGCTCCTGTAATACCCGCTCCGATTATACAAAGATCGTACTTATTTTTAGAGAGTTTTTTAATAA
GATTATCTCGATTCTTGTAATTCCAACTTTTATCGAAAAGTTTCTTTTCTAAATCATCCACTTGCATCAAAATTTTAGAG
TAATTATTTTGTTATTAAAGTTACTCTGATTTTCTTTCTCCCCCTCAATTATTTTTTTACTGATTAGAGAACTATACCCT
TTAACAAAAATCACCTTTTAAATGAAATTTGTTTTTTTTACAACATAATTGAAGAGGAAATAGATATATTTATGGTTGGG
TTCTTTTGCTAGAAAAGAGTCATATTACGCCATTAACTATTAAGATTGGGAAAAATAAGCTTTTAATGAGCTAGTTTAAA
GAAATAAATTTAAATACAAGATCTTAAGTTCTGGAAGAACTTTTTCCCTTCCTTTTTAATAGGTGTCCAATTTTAGTTAA
AACATCCTCTTCTCTGAAAGGTTTCTTAATAAAATCTTTTGCTCCTTTCTCCATTGCTTCGAGAATTGAAGCTTGCTGTC
CCATGGCACTCACGACTAGGATCTTTGCTTTTTTATCAAATTTGATAATCTCCTCAATTGCTTGAATACCACTTTTCTCT
GGCATTACAAGGTCCATTGATACGAGGTCGGGATTGAGTTTCTTATATAATGAAACGGCCTCAAAACCATTAGAAGCTTC
ACCAATAACTTCGACTTGTTCGATTTTACTGATTATTTTTTTTAGTGCAGTCCTAGTAAATAAAGCGTCATCTACTATTA
AAATTCCCTTTTTATCCCCTGCAGGCATAATACTCCCATTTTTTTTAATTATTTTAATTTACTTCTCAGAAATAGAAATG
AAATCCAAAAATCGCTTTTTTTTAGCTTTCATTCATATTTTAACTAAAAAACTAATAAAAGAAAATATATTTAAATTTTT
AGTTATACCAAATGGTCATATAAAAACAGAGAACAGCATTCTTCGTATAAAAAACAAAAAAAAATACCAGATCAAAAATT
AAATGCATAATATAGCTAACTTATGTGGGAAATAAAGTATGAGAGATATATCCCTGTTTCGATAGAGATTTTGAAGACAG
[truncated: 675,902 more chars]
