# Supplementary material for: Lokiarchaea are close relatives of Euryarchaeota, not bridging the gap between prokaryotes and eukaryotes
Source: PLoS Genet. 2017 Jun 12;13(6):e1006810. doi: 10.1371/journal.pgen.1006810 (PMC5484517; doi:10.1371/journal.pgen.1006810)
Supplement: S1 Supporting information — The data related to the Loki 1 genome quality analysis can be interactively browsed through the included index.html file with an internet browser software. (ZIP) [file pgen.1006810.s041.zip › Supporting information 1/bin_by_bin/Set_2/Set_2-functions.txt]

prot	contig	start	stop	direction	SRR743_BT2_CONT_LOKI_INIT	SRR748_BT2_CONT_LOKI_INIT	SRR750_BT2_CONT_LOKI_INIT	sequence
37	LokiG_000000000005	1	628	f	26.5534290271	24.5581582996	8.23159531237	TGCAGTATTATAGTGATCAATGATAAGAATGAATTTGAATCTATCGAGAACTATTTTGATATTACGGGTATTATGAAGTGGTCTAACAAAGTATGGGATATGGTTCAAAAGCGCGAAATTCCAAAACCAACTAACTTATTAAAAGGTATAGACTTATCGGGCTTCGGAAAAATAGTTTCAAAAATAGGTGACATCGTAGATGACATGACCAGTTTAGGATATCGCCAAATCATGAAAGCCTACTACTTTGCTGGAGTAGCACGATACATTAAACATCCCGAAAAAATTCTTACCAATAAAACTTACCGCGGATTTGCGAGGTTAATTATGAATCCAAACTTTAATTCAGCCGCCAACTTCTTGCACACGCGTAATCTGTTGATTTCATCGATGCACTTT…
38	LokiG_000000000005	1160	1436	f	13.3260869565	15.3293827375	19.3734727538	ATGGAAAAAAAAGTCGTAATATTAATATGTTTCCTTATAGGATTCGCGATTTTTCTTCTTTTATGGATATTCTATATTTTATCTCCCTTATTAAGATGGGCAGAGACAATGCAAAGACTTGGAATCCCTTATGATGGACCTGTTGCGGATTTTTTGGGGGATCTTTTGGGTTATATATTTTTAAATGTGTATTTTATTGGTATGATAGTGTGTGGGGTTATGGTTCTTATTTTTAGAATAATAGCAAGAAAAACCCTGAAGTCAATGAAGAGTTGA
39	LokiG_000000000005	1511	1607	r	12.8645833333	11.2642412694	12.7391563284	TTAAAATAACTCAATTACATCATCTTTCTTAATTTTTAGTGATAATTTAATAAGTGAATTTAGAGGTGAATCGATTAGAACGATTCTTATATCCAT
40	LokiG_000000000005	1630	2419	r	26.897338403	22.5565235834	30.6110184126	TTATTTAAAGTTTGAAAGAAATAATAATATCTCATCAGCAACTTTTTTAGGCTGTTCATAAATCATAAAATGTCCTGCCTTTTCAATGTTAACCAATTTTACCCGTTCTATATTTTCTCTTTTTAAAATTTGACCATTCTCTGGAACTGCCGTAAGGTCATCGAGACCTTGTATAACCAGCATTGGTGCATGACCTCCATTCCACCATTCCTTAAGAGGGGTGGCTTGGTTTGCTTTTAAATGTGCTTGACTTGCTTTTGGCCACGTTTTACGCCCTTTAAATGACTGGATCACTGTATTCATATCTGTTACAGACGAGAAATACAAAAATTTTAATGCATCTAATCTCTCTTCTCTACTACTATCTGGCTTCCCTAATATTCTATAATATTTTAATGT…
41	LokiG_000000000005	2463	3216	r	25.5046480744	27.9383289613	34.1958601804	TTATGAAATTGCATGTCTATTTTTAAGATTTAATATCTCCCGTTTACCAGTCTTCCAATCAACTTTGACAAAATTATAAGTATCATTCTCTTCTCTAAACATAGTATACTCTTTCTTATTCCAAAAGACCTTACCTGTTGGTCCTTCTGAGGGAAATAATGCTAGCCATCGAGCTGAAGGATAAACAACGGAAGGATCTTGCCCAACCGGATTCATACCTGTTTTTGAAGGACCCGGGATCATACCATTAATTAAAATATCATAATCAATATTTTCTACCGCAGCACATCTAGTAATTGCCCATAAGGCTGCTTTAGATGAACAATATGAAGAATGCCCATTATTACCAACTTCGGCACTACGCGACAAAAGATTAATAATCCTTCCAAAATTTTGAGA…
42	LokiG_000000000005	3405	4371	f	20.7236024845	20.7194522305	24.9975196243	GTGAATATCTTCAAGATAAGAATTGTTCTCTATGGTTGTTTTTTGGGGCTTTTTATCTGGTTTTTCGATGCTTTACTTGATGCTTTAATATTTTATGAAGGAAATTTTACTTACTGGTTAATAACACCAACTATTCATGAATTTTGGGTCCGTATATTGATTTTAGTAATTATTATTGGATTTAGTTTTGCCGTCCAGATTAAGTTAAATACATTGAAAAATACTGCGGACAAATTAAAAATATCTGAAGAGGTAAGTAAAAACGCTTTTAAACGATTAGATTTTTATAAAGATCTTTTCTTTCATGATATAAATAACATATTGCAGCATATTCTTTCAGCTACTGATTTGTATGAAAATTACTTGAAATTACCAAATGATAAACAGAAAATAGAAAAT…
43	LokiG_000000000005	4372	4753	f	25.5905511811	24.199763278	29.0608367382	ATGTTTAATGTTTTTATTGTGGAAGATGAGCCTATATTGCAAAGATTATATAGCATGGCCATTGAAGCAGCGGGATATAAAGTTATTGGAAGAGCAAGTAATGGGAAGGAGGCAATTGACAAATTTAAAAAATTTTTAGAAATACCACACATAATCTTGATGGATTACCGTATGCCCCTCAAAAATGGGATCGAGGCTGCAAAGGAGATTTTACGGATTAATCCAAAACCCAAAATCATTTTCACTACAGCAGATGAATCCGTGAGAGAAGCAGCTCTTTCATTGGGAGCAGTTTCCTTTAAGAGCAAACCTTTCAGTAATAAACGACTAATTCAGAATATTGAAAAGGCATTAGGCATAAATTACATAAGCTCCATATGA
44	LokiG_000000000005	4793	6221	r	29.9138655462	27.609424921	35.285257544	TTAAGAAATTAATTTCCAAACCTGTCCAGTTGTTGTATCTTCCAACTGAATCCCAATGCTTTTTAATTGATTTCTTATCTTATCACTCATTTCATAATTTTTGTCTAATCTAGCCTTATCTCGGATTTTAATGATTAGATTCATTAGATGATTAAATTTTTCATCACTAGCATTAACTCCGCTCTTAAAATCAAGTCCGAGTATTTCAAGCAATTCAAGGAGAACTTTTTTAGCCTTTTCAAGGATCTCTTTATTGTTATTGAGTGAGGAATTTATTTTTTTTACAAACTCATAAATTATAGCAAGTGCTTTAGGTGTGTTGAAATCGTCATCCATAGTATTCTCGAAATTTATTTTTACATCACTTATTACTTGATTGAGCGTTTCTTCGGTTCCGCC…
45	LokiG_000000000005	6487	6637	r	25.7133333333	22.8315562949	35.0844970295	TTAATTAATTTTTCTCTTTTTAAGATAGACTAGTCCTATTATTCCTATTAAAGTAAAAAACAAAGAGTAAAAGCCGAACGAAATACCAGCAGCAGCACCAGTTACTAGTGTTATTTCGGCAAAAGTTGCATCTGCTAGAGTAGTTATCAT
46	LokiG_000000000005	6832	7375	f	15.8747697974	22.7389039128	25.4442068035	ATGACCCCTATGAATTTGGTGCTAAAATTAGTTTTATTGGGAGACAGTGCCGTCGGAAAAACCTCCCTTGTTGATCAATACACCCAACATCATTTTCAAGCCGATTACCAACCAACGTTGGGAGTAAATATTGTTGTAAAAGAATTAACGATCGAAGAGATAGATGTTAACGCCAGATTAGTTTTATGGGATATAGCAGGACAAGATAAGTATGATCTCTCTAGGAAGATGTTTTTTCAAGGGTGTAGGGGTGCTTTATTTGTATATGACACAACCCGAGATGCCACATTTAAAAACGTTGAAAAAAAGTGGTTAGCAGATTTAAGAAAATTTGGAGAAAAAGATTCTGCATATTTGCTAATAGGAAATAAAGTAGATTTAAAAGATTCAAGGATCGTT…
47	LokiG_000000000005	7434	7863	f	21.7855477855	21.5570922948	26.7218399672	TTGAAAAGTATTGAAACTAATATTAATAGAGTATTTGTTGGGAAAGTTGAACCTGAGGAAGACTTAATTGAGTCCATAGTACTTATGGTGAATACTCATGAGATTAAGTCCGGATTGATTAATTGTATTGGAGCACTCAAAAAAATTACTATAGGTTATTTTGATTTTGTCTCTAAAAAATATTTAAAGAAGACTTTTGATGAGTATGTAGAGTTAGTGTCATGTATGGGAAATATATCTTTTACAAATGGAAAACCTGTAATTCATCTACACATATCTATTGGTGCTAAAGATTATAATATTATTGGAGGGCATTTAATCCAGCCTTCAATCGTTTCCATAACGTGTGAAGTATACGTATATGAAATTGCCCAAAAATTAACTAGGTTAAACGATCCT…
143	LokiG_000000000011	23	788	r	27.0718954248	23.4844524389	31.5091556603	TTAATCATCACCCTCTTTTGAGTCTTTTTCTTGAATTGATATATATTTTTTCTTAAGTGAATCTAATTGCATTTGGTAGATATCTTTTAATGCATTTTTGGCTAAATCAAGGAAGTCATTCAGCTCATCAATATCCATGTCTCCATCAAATTGCAACAGAGAAAATTCTTCATTATACCAGGTTATTGCGACAGGTAAATCAGCCTCACCAGCTTTATCTTCAATTCCAGAAAGATCAACTACTTTTTTCCCGTCTATCTTTCCTACTGCGATTCCTGTAACTAAACTTTTCATTGGGATTCCTGCATCAGCTAAAGCAAGAGCTGCAGCTGTAGTGCTTGCACATCTAGTACCTCCATCTGCATCCATTACTTCAATATAAACTTCAAAACTAGTACC…
144	LokiG_000000000011	788	1616	r	22.1316425121	22.7554218248	30.6657185857	TTAATCTATACCTCTTTTTTTTTTTTCATTTATTATAAATTCTTGCATTCGGTCTGTTAAACCTTCAGTATGTGCTTCTCTGGCGATTTTTCGAACTGATTCAATTAACAATCTTTCGTGAATAATGTCATCACCTTTAATCCAAATTCGACCATTCTGAGTAACAAAAATGTTACACTTTGTCAATTTTTTCAACATTCTAATCATCGATCCATCACGACCAATGACTCTCGGGATTTTTGGTGGGTCTATAGAAATCACTATACCATTATTTTTTGTCCCCAAGTATTTGCCAACAGTGGTTAATTCTGTCTCATTAATCCGATCAGCGGAAAGTACTTTTACTACCAAAATATCACCAATTTCATACTTCTCGGTATTTGAATCCCCATAAGAGGG…
145	LokiG_000000000011	1706	2417	r	24.253164557	25.8904272851	31.9675100917	TTAGGATTTTAAAATTTTTGTTTGGACTCTCCCATGAGTGAGTTTATTTAGCTTATCAATTAATTCCATCTGAAAACCCGCAGGGAGACTAATTACTGAAGCCCAAGAACCATCAGATTGCCATTCTTCTTTCTTAATTTGTGCTAATTGAGCGACAATGTTATACCCTTTAGCGGTAAATGCTGAAGGAATTTTAATTTCCAGCTCTACTTGCTCCATCCGAATAGGAATGATTGCTCGAATACTTTTTACGATATCATCAACTTGTTCTTCAGCGTTTTTCATTAAATCGATTTTCACTTTTGCTTCTTCTATTGCCTTTTCTATTCGTTGATAAGGGTGAGGTTTTTTATTTTGAGGATTTATCGCATTTTTACTAATAATAGTTATTATTTGTTT…
146	LokiG_000000000011	2625	3351	r	27.7534435262	22.8440800039	31.2909459943	TTAGGAAGTTTCTAGTTTTGCCAATAATGCTTCTTTTTCACTCAAATTTAATAGTTTAAAAGTTTTATCTTTTTTCAATATAAAAGCTACGTCACACGTATCTTTATTAAGATCGTCTCCCATAGCTTCTTTTAAAGCTCTTAAGGGCAATATTTTTAAATCCTCATCATTCATGTCTTCATTATAATGTTCTTCAAGGTACTCCCTTGCTACTGTTGCTTGAGCACCAATTGCAAACGCGAAATACGACCAAAGAGCACCCGATGGATCCGTTAAATAAAGAGAAGGACCGTTACTATCAATTCCTGCTATTAGAAAGGACACACCGAAAGGTCTTACACCTGCATTTTGAGTAAAAGCTTGCTTATATTCGCATATATTTAGCGTGCTGTCCTTAAC…
147	LokiG_000000000011	3563	3935	r	16.0913978495	16.5826968608	18.2406905166	TTATGACCAAGCCACTTTGTTAATAAAAATTGACCATTCTAAAAGAATCAACGCCTCATCCCTTGTATGAGCAATTAAATAATCTCCTTCTCTTGTTATTGAGCCAACTATATTTCCTTTTCCTTTTCCAATATTTTTAGCGGCTAATTGGAGATCATCATTTTTTAAAATAGCAAATCGAAAATTCTGAAATGAAAGGGAAGGTTCTTTTTCTTTCCAAGCAGAAAGGATACTTTTTGCTTCATCATCAGTTAGAGAAAACTCTCCAGATTTATAGATTATACTCCCATCCTTATTTAACAGAAACACTTCTTCTATTCCTTCATGTTCATTTAAAGCTTTAACTAATGAGTGAAATTTTTGTTCTTCCAT
148	LokiG_000000000011	4097	4877	f	17.641025641	20.0665911044	27.3633566861	ATGAATTTAGTCCTATCCGATAAAATTTATGTTGTCTCAAATGGTAAGAATAAGGAAGATGTTTTCTTAAGATACCTAAAATACCTAAATGAGCATATCAAAGGTTTTCCAAACACATCAATAAAAATAAAAAAATTAAGGGAATTTGATAAGAGATTTGAAATTGTTATAGAGAGTCCAGAAGAAGTATTTATATCTAGTCTTCTCAAAAAGGAAATTGGTGTCATAAGAGAATTTAAAGACATCAAAGAGGGTGAAATTTATAAGGGTACTATGGTAGATGTTAAAAAAGTTGGATTTGGTATTTTTATGGATTGTGCAATTATGAACCCTAAGACAGATGTGTTATTAAATTTACATACTCTTCGAGATCAACTGTGCAAAGGGTGTGAAAAATCT…
149	LokiG_000000000011	5567	5915	f	17.5201149425	20.1126015058	26.5400702809	ATGGAAGGAAAATATATTAGTCTTATATCATACACCAGGAATGGAGATCCTATAGCAACCCAAGTTTGGTTCGTTGAAAAAGAAGAAAAAATATATTTTGTAACTACACAAAAGAGATATAAAATTAGACGGATTAGAAACAACCCAAATGTAAAAGTTGCGCGGTCAAGCATGCGAGGAAAAGCTAAAGGGGAATATATTGATGGCATTGCTCGTATTCTCTCAGATAAAGAGTTTAAATCTATCATAGAATTATTTAAGAAGAAGTATCGATTGTTTAAGATAATGTTTAAAGAAGATCAGGAAGGAGAAAAGAAAGTATTTGGTATTGAAATTACGCTTAAATAG
150	LokiG_000000000011	5907	7110	r	22.1529509559	24.138577614	30.1543888103	TTAAATAGAGTTTTTTGATAAATATTTATTTTTGAGATTCTTCCTTTTCAATCTATATTCACGTAATTTAGCTTCACCATACCACCATAGAATACCAATAGCGATACATATAACCCAATTAATTAAAACGTAAAGAAAAACAACGACAGGATCATACACAGAGTTAATTCCAAAAATGCTAGCGCCATAGTGGTCACCCCAAACACTAATCATAATTGCAAAATATATAATCTGTGTTAATAGAATGTGATACGTAGATTTACTAATTAGTTTAATTCCTTTTACAAATAAATTAGAAGGATTTTTTAGGATTAATTTCATTACAACTAAGAATAAAAAGGCAGAATATGGGAATGTGAATAAATTATAATCCCCAAGAATGAATATAAATCGAAAATT…
151	LokiG_000000000011	7275	7764	r	21.0695296524	16.3225980396	7.68276606264	TTACTCGGAAATTATTTCAAACACCATTTTCTCTATTATCGGCTTTTTGGTGTATCGCTTATCATAATACCAACCGACAAGGTGTGCTTTTTGCTCTGGTTCTTTACCTGGTACTTCTGGGATTATAACGATCATAACCCCATTTGATAAGTACTTCAAGATCCTCTTGTCAATTGCGTGAAGCTTCTCATTACCTGAAGGGTGGGAGTGCCACTGCCACACGATATCAACGTCCCGCTCCTGCTTAAATTTCCGCATGTTATAGATCTTAGATTTTTTATATCTCATCCAACTTCTTGGTTTGACATGAACCTTTATCTTTCGTAGATCTTGATTCATGATAAATTCAGTACATATTCCGAAATTTTCTTTACGATCAGCGAATAACCAACCATTACA…
182	LokiG_000000000015	0	183	f	11.5464480874	6.94585427978	9.48452437173	GAAAATATTTTTTCACGTTTTAACAACATGATCGAAACCGCTATTCAGTCAAAAATCAAAATCTGTGCTAGTTGTGGAGTAAAGCTTTATGATTCAGTGCATACAGAAAAAATTCGAGGCGTAGAGTTGAATTTCTGTTGTAAACATTGTGCTAAAGCATATAAATCTCAAATTTCCGCTTAG
183	LokiG_000000000015	252	672	r	25.2547619048	29.4342345534	39.7775947383	TTAGAAACCACAGCCAAACCAAGGCTTCTCGTCTCTTTTAGTCCGCTGTCCAATATTGAATCTGTTCAAACCTGAATAAATGTCAATAATTGCATATATCTCAGTTAAACCTTCGTCATCCAAACCATTTTGTTTTACTGCTCCATTATAAACATCAATACAATAATTACATCCACTCATTATTGAGACAGTAAGAGCTATAATGTCCTTGGTATTTTTATCAAGCTTGCCTTCTTTGCTCATGACTGCCTGAACTCTATTCCAAGTTAATTCCAAATAATCAGGATTTAGAGCCATAGCTTTGTACATGTTAGGTATAAAATCTAATCCTAGTGTTTTCTTAATGTCATCATAAATCATCTTCACTTTTCCTACCGCATCTGATTCATCAACGACATC…
184	LokiG_000000000015	863	1373	r	17.3431372549	15.1370484629	18.9671149522	CTATTTATTTGCCACCAGAAAATTTTCTTCACACAATGGGCAACAAAAATAGATTTTTTTACTATCCATATGTTTAATTCGAAATTCTCCTAAAATTGATTTCTTACAAGTCCTACAATTGATAGAAATATCAGATTTTGTTAATATTTCTTCCAATTCTGTATCGAAATTTTTAAAATTATCTGTATCAACAAGAAAATTACCAATTAGTTCCATGTATTTCTCAAGAAACTTACTTTTTATATCTTTTAATAGTTCAAAAACTAAAATGTCGTTGTCTAATTGATTTGTGCTAATAACAATAATCAAACCATCTCCCACAATATAACTAAATTTTCTCCCTTCCATGCTAATGCTCTTGATTTCTTCATTTGTAGTTTCTTTAACAAATGAGCCTAA…
185	LokiG_000000000015	1454	1706	r	20.8968253968	24.6042972336	29.3532395871	TTAATTCTCTGGTGTTGTTCGATCTGGTCTGTCCCTATAATTTCCTCGAACTAATAAATAAAGTAATAGACCAAGGACATTAAAGATCAATCCAATTAGTAACCATATTTCATTATTTTTAATTCCTCTTCGTATAGCATCTCTATGGACATAATAGGCAATTATTAAGCTAACTAAAAAATAAATTACCATTCCTATTATCATGAGAAGCCATGCAAATGGGCCAAATAAATCAAACCACCATCCCATCAT
186	LokiG_000000000015	1945	2119	r	21.316091954	21.020080971	26.2098030248	TTAAGTATCTCTAGCAAGATAAATTATCTCTTTATGCCCGTCTTTATATTCAATCTCAACCCCTGATTCTATAATAAGAATATCATCATGGATCACTCTCCAGAGTTCCCAAGAATTAACCCAATTCTTTACCTTTTCAAATAATTTATCATTTGTCTTGCTTATCTTTAACAC
187	LokiG_000000000015	2203	2488	r	18.5473684211	15.0069363034	27.488773838	TTAATTGGTTTTTAGAACTCCTCTAAGAATAATAGGCTCAATTTCACCTTCATGATGTTGAATTTTTTTTACAATTATGTAATCATTTGTGTTATTATCGAACTCGAATTCTTTTTTACAAGTTCTACAAAACAAATTGCCATTTTTTGGGATTAGGATATTTTCACAATCAGTGCAAAATTTCATTGTTTTAACCTTCTTGGTAATTTTTTTATTTTTTATTTTCTGTATGCTTACCTTTAGATATATACGTGAAAATATATATTTAAACATTCTTCTTTTCAT
188	LokiG_000000000015	2617	2737	f	19.3666666667	24.6449476024	33.1554782328	ATGATCGAGGATAGAATTATTGGAAAAAACTCAATTCCCTTTTCTCAAGGAATAAATCCTGTAGTTTACACAAATCTTCAGATAAGAAGACCGCAAAATATAGAGGAAGATAGGGCATGA
189	LokiG_000000000015	2733	2868	f	16.1555555556	15.8361650054	18.550240235	ATGAATCAAGGAAACTGCGGTACATGCCCTGACGCTAGCAATTGTGACTGCTTTCAAAAAGGTTTTGAACAGGCAAATTTTTTTAAAAATATTTTAATTCATGACATGAATAATATCCTTAATAATGTTAGATGA
190	LokiG_000000000015	2864	3539	f	16.4992592593	18.7106512079	20.6560150856	ATGACTACAGAGTTATTTTCACTGTTAAAAAATAGTAACCTTAATGATGAAAAATTTATAGAATTTTTCAAAATAATAGAAAATCAGATTACTAAAGGTATTTCATTAATAAATAATGTGGGAAAACTCTCATTGCTAGATGAAGGTAAGATCTCCTTGAAGCCTATGTCAGTATCTAATGTATTGAGAGAAGCTCTTCCATTTGCTGAGAAAAGCGTTTTTAACAAAATCCTGGATATAAAAGTTGAGGAGCTTCAAGAGAACTTATCAGTAATGGCAAATGAATTCTTATTAGATGTATTTGAAAATATATTACATAACGCAATAAAGCACAACCAGAATAAATATATTTTAATCAAAATAAATATATCAAAAACTTTACACAACGAAAGGAATTAC…
191	LokiG_000000000015	3713	3851	f	14.3623188406	19.4669983646	21.6345245698	ATGAGCTGTTGTGGTGGTAATAGCGGAAGTGTAAATGTTAATATGTACAGAGAAAAGACGATAAAAACGAGTAAATTTGGAAAATCTGGTCAAAAAGAAGAGAGTAAAATGGTATCTAAGCAACTAAGAGAAAAATAA
192	LokiG_000000000015	4083	4704	r	18.769726248	20.6802694721	24.0007668059	TTATAATTTAGAAACAATCAAACGAATTGTTTTTGCGGGGTCAAGGGTACAGTGAAAAACTGTTTTAAATCCGACCTCCTCAAGATATTTTAACATGTTCCTTGATATATGATATCCCCGCCATTTGGTTACTAGCCGATCTACAGGCTCCATAAAGAGATTGAGAATTTTAAAGTCGCTACTACCATGTTCAATTTGAACTAAATGTCCTGATGGTTTTATAACTTTTGAAATTTCAATGAGACCGATAATAGGATCCGGAACTGAACAGAATACACAAGTAGATGTGATATAATCAAAAGAATTTCGTTTGAAATATTGGCTCAGTTTCATAATATCTCCTCTCATTATTTTCTTAACATGAGAGAGATTATACTTTCTAACTTTTCCCTGAGCTTG…
193	LokiG_000000000015	5063	6308	f	27.8963855422	23.6689649063	27.988956215	ATGCAAAAAACGAGAACCATAGAATCCTCTTGTGAACATGGAGTTAAGAAGAATTTACTTCAAATTATTTTATTAATTATCACAGCGATTTTTGTTGGGGCAACGATAGGTATAGAAAGAACGTTATTGGTGCCTTTAGGTCTTGAATTTGGCTTACAACAGGCAACTGTCATTACATCATTCATTGTTGCATTCGGGATCGCAAAAGCTTTCACAAATTTAATTGCCGGTAAAATGGCCGATATTATTGGAAGATATAAAGTGCTTATTATTGGGTGGCTATTCGGTATTCCTGTTCCGTTAATGTTACTTTATGCAAATAATTGGACAATTGTAATTTTTGCGAATATACTGCTTGGGATAAACCAAGGGATTTGTTGGACTTTGACATTATTTATG…
194	LokiG_000000000015	6568	6778	r	10.8095238095	14.6197007123	19.9465204186	CTAATTTAAGTTGCGATCTGTTTTCTCATTCTTTTTTTTTGAATCAAGCTTTATATAATAATGGTATTTTTTAGCAGGACATTCATCCTGATTGCTCTCTTTATGAGAACACATACCATCATCCTCAAAAAAACAATCAACTATACCATTAATAATGCATTTTTTGATATCTAGAAGGGAATCACTTTTATCTTTTTTTTCACCTTCCAT
195	LokiG_000000000015	7135	7513	r	18.1216931217	13.3063811024	15.540090101	TCAAATAAGTCTCCTGACTTTTTTACAATATTCAACATAATCTTCCTTAAACTGTTTTTTTAACCATGGTTCTTCAGTAAAAGGGGTTAGAATATTCCATAGAATCCCTAAAAAACCATTAATAAATGTCAAAAGGGAATTAGATATTATTATAATTCCAATAAATAATAAAATATCACCTAAATATTGAGGATTTCTTGTATATTTATAAATACCCTGAATAATTAATGTCCCTTTTAATCCAAGCGAAGAATGTACACTTAAAGCCTTTACACCTAAAATAGCGATTATAAATCCCATAGTTAGGAAAATAAAACCAATAGGGTATCGAGACCAATGCGATAAGACAAAACTATTCCAATCCAATATGCTTAACAA
196	LokiG_000000000015	7577	7694	r	15.0854700855	14.7703124568	20.7441181103	CTAGGGGGAAGTCCAAAGTCTATACATTGGTTTAAAAATGGTTAGGACAATACCTCCAATAATTAAAATATTTGCAATTTGGGTTAGAATTAATATTATAGTTGTAATAGGTTCCAT
197	LokiG_000000000015	7823	8015	r	17.890625	10.6075814645	16.2793697428	TTAAGCTATTTCTGCTTCATAAATTGATAGACATTTTCTGCAGCAAAAATATAAGATTTTTTCACTCCGACTTGAGATTTTTGCTATAGAATAGGATACAGGGATTCCCATACCACATAATATACAGTAAATATTTATCATTGCATCAGATCTCACGAATTTATTACAAATTGGGCATAAATTTTCCTCCAT
198	LokiG_000000000015	8102	8282	r	21.0888888889	14.3555935819	17.2349623553	TTAAACCATTTCCATTGGTTGCCCACAATGTTGGGGTACTGGTTTACCATTGGCATTTCCACACATACACATGCCACCTTTATGACAAAAGAGTTTATCTTTTCTATTGGTCATAGGTTGACCACAACATCCTGGCATTGGTATTTCTGTTCCACAATCAACACATTTCAATTTTGACAT
199	LokiG_000000000015	8295	8496	r	14.2487562189	12.9552722022	17.9627492832	TTATTTTTTTCTAGATATCAGAAGATATTCTACATGAGAATCTATTAAAGCTCTAAACTTCTTAATATTTGCAGTTAAATTTTCGAAAAATTTAACCCAACCCTCATCTATAGAAATTTCTTCTACAAAATTATTTTCTTCATCCATAATTAACACTTTTTGGTTTGTTTGGTTTGTTTGGTTTGTTTTATTTAGATTCAT
200	LokiG_000000000015	8482	10786	r	29.3615451389	26.572886057	28.9249933522	TTATTTAGATTCATAACTCGGATAAATATCTGACCTACGCAGCAAATTTGCATTTGAAACAACTGTTACTGAGCTTGTAGCCATCGCAACTTCAGCAATTAGTGGGTGAGCTAGCCCTAACATTGCAGCTGGTATTGCTATTATGTTATAAATAAATGCCCAAAATAGATTCTGCTTGATTTTTTTGAAAGTATTTCGTGATAACTTTATAGCTGTGACTACACCAGATAGATTCCCCCTAACTAGAGTAATGTCAGCAGATTCGATAGCGATATCCGTCCCCGTACCTATGGCAATTCCTACATTTGCAGCGGTTAATGCAGGAGCATCATTAATCCCATCACCTACCATTGCAACTAATTTCCCATTTTCCTGCAATCTTAGGATTTCATTAACTTT…
201	LokiG_000000000015	11079	11283	r	14.8039215686	14.4138312841	13.6051592679	CTAATTAAAGTGGGTTAAATATATGTATTTTTCTAAGTCAAATCTGTCAATAATAGAGTCACAACTAAATAAGTCTTCTTTAGACAGAGATTCTTTTAACACTACCTTAAATTCATCAAGATAGTAGTTTACATAAAAGGTTTTATCGTTTTTATCAAAATCTAAGAATTTTTTTAAATGAAATCCTTTCTTTAAACTTGACAT
202	LokiG_000000000015	11607	11895	f	15.6145833333	14.9516386356	20.857796338	ATGATGGACTGGGGATCAAATATGTGGGTTTTTATGGGATTGGCAATGGGTATTGGTGTTTTATGTTTAATTATCTTTGTACTTTATTACTTATTTTTTCGTGGAAAGCGATCCGGTAATGTAAATGTCAAGACGCAAATTAAAGGTGATCAAGAATTTGTTAAAAATAGCGTTGGAGAGGAAATAAAAAATGAAGAAAGCTATTTTTGCCAAAACTGTGGAGAAAAATTAGATGAGAAATCATTAAAATACTGCCCATCCTGCGGAAGCGAATTAAATATAAATTAA
203	LokiG_000000000015	11925	12468	f	12.0791896869	15.4606685907	20.3642949753	ATGAAAGAAAAGGAATATCAAATGGATCATATTGATAGGCAGATATTGTCTATTATACAAGATGACCCGAATATATCGCATACACGGATAGCAAGGCAAATAAATAGAAGCCAACCAACTGTCGGATTGAGATTAAAAAAGATGAAACAAGTTGGATTGTTCCAGATTCAACCAGGTGTAAACTTTAAGAATACTGATTATATCGTGGTATTTGTGAATTTAGCCACCGCATCTCCAGAGTTGATTATAGAAATGGCCAGAAAATGTCCATTTATGCTAAATGCTTTCAGATTGAGTGGAATTTTTAACGTAATGGTTTTACTCGCAAATTCAAACTTAAAGAAGCTTTATAGAATTATTAACATACATTTTAGAAATAATCACAACGTGCAGAGAGTT…
204	LokiG_000000000015	12855	13119	r	17.6893939394	20.1245566095	17.9242701511	TTATAACATTATTAATATACACTCTTCTGAAAATGAGTGTATAGATAATTGTGAATATTGTTTAAAGGAAGTCGTGGAAAGTAAAGCATAGAAAAAATGAGAAATTAATTCCTGGTTGATTTTTAAGAATCGAAAATCCCTTAATTTTTTAATTCTTATACCAACAGTTGGTTGGCTTTTCTTAATCACTTTAGCAATTTTAGAATGAGTCATGTCAGGATCTTCTTGAATTAATGTAATTATCTTTTTGTCAATATCATCCAT
211	LokiG_000000000018	19	880	r	17.7003484321	15.5655301928	21.8920009739	TTACTTCCTCATCATTCGAGGATTCCGGAAGAGATCTAACTCTTTTTTGGGGATCTTATAATCTGATGTTGCTGTTTTTTTCATTTTCTTATAGAGTCGTTTAATTAGTTTTTCAGAATCATTCATGAAATTACAAATGCATCCAAATAATGTCAAATATCTCACAAATTGCTTATCTTTTGCGTAGCTTTCCTCATAGATTTCAATTTCAAAATTCTTTTGAACTCTTTGCCCATCTACCTTAGCTATTCTTTGATCACCAAGCCAAATATTATAATTTCTCCCAGGGCCGACAACTCCTCTACACTTGATCATTTGGAGTTTGTCACCCGATTGTTCTGGAAGAAGGGGAAAAGTCCATCTCGTACCCATAATTCTCCAACCCCTAACGACCCGTAT…
212	LokiG_000000000018	1024	1795	f	16.7133592737	15.9296509641	21.5126709473	ATGGAACAGAAAGAATTATTCGAATTTCTTATGTCAGAGGCAGATTATCCTTTCACAGGGTGGGATTTCTCATATTTAGGTGACAGGTTAATAGATTTTCCTCTGACTTGGAGTTATAGAAGTAAAATTTTACCTACAATAAGGATCTCAAATTCTTTACTTGATATGGGAACTGGGGGAGGGGAATTTTTATCTTCATTAATCCCCTTACCAAAAAATACCTGTGCCACAGAAGGATATCAACCCAATGTACGTCTTGCTAAAAAACGATTAGAACCATTAGGAGTGAGAGTTTTTCAACATGAACATGATGAGAATCTTCCATTTAAAAATGAAGAATTTGATTTAATTGTTAATCGCCATGAATCATACGCTTCAGATGAAGTTTATAGAATTCTG…
213	LokiG_000000000018	1859	4106	r	26.7458834001	22.8841592166	30.8335790586	TTACTTCTTGAAATAATCTGCTGGCAATTCACAGGTATCTGTGTCACAAAATTTCTCACCGATTTCTCTGTCTTGCGTCTCATCTAAAAGTAAAGGCTTAAGATTAGAGGTCATTTCCTCATATTGTTCCTTAGTAATTTCTTCATATGGCGCTTGCTTGTAGCCATGCTCTTTTATTGGTAAGAAACTCACACTCTTTAATTTATCTTCATAACATTCTAGCACATGTTTAATTTGGTCTGCTTCTTCCGGTTTAAACGTGATAGTTATACTCACTTGATTATCTGACCAGGTTTTTTGATAAGCTGCGGCATTTTCAGCTTGTTCCCAAATCGATACGTCTGTTTTGGAACGTTCAAAAAGTTTCTCATGGATAGGGAATTCAGCTACAACTGTGTT…
221	LokiG_000000000020	0	258	f	13.8100775194	11.8222258979	15.4002709431	ATAAATCTATATAAGGAATTAAAACCTGATCTGGTGATTATGGATATTTTAATGTCGGATATGGGAGGTATTGTAGCCATAGAGGAAATCATAAAAAATGACAGAAAAGCAGTAATTTTGGCTGTTTCTGGCTTAGATAAATCAAATCTAATAGAGCTTGCTCATAAGAAAGGAGCAAAAGCATTTATTAAAAAACCATATAAAATTGATTCGCTACTCAAAAAAATTAAAGAACTCCTAACTAATTCAGAAATTTAA
222	LokiG_000000000020	424	1162	f	17.1788617886	16.6353817252	22.6388722279	ATGGTAACCTCTTTAGAAGAATTGAATAAAGTAGCTAAAACTAATCTACCCGACCATGTAGGATTAATAATCGATGGTAATCGCCGATGGGCTCAGGAGAGAAACTTAGATGTAAATATTGGTCATTTAGTTGGGTACGAAAATCTTAAGAAAAGACTATTTGATTTTTTTGATGCAGGAATTCAGTATTTAAGTTTATACATATTATCATTAGAGAATGTGAAAAAGCGAAAATCAGAAGAACTTGATTATATTTATCAAATTGTAATTAAAGCTGTAGATACTGTTATAAATGAATCAATTGTAAAAAAAGAAAAAGTTAGGTTTAATGTTATTGGAAAATGTGATATGTTGCCACTAGATGTTCGTAAAAAAATCCAAGAGTTAATCGATTTTACA…
223	LokiG_000000000020	1267	3037	f	13.186440678	14.9941032071	18.8775025877	ATGTCTGGTCAATCTAAAATTATTTCATTAAATATAACTCAATTTCCGCAAAATCTTTTAATTCCAGACTTAGAAAATAATGTTTCTATTCAAGTTAAAAATAATTCAGACAAAATTGAGAAGTTTCAGTTTGTTTTTGAGGGAGAAAACTTAGATATCGCATTTAAATCAGATATCTTGAAGGATCCCATTGAATTTGGGCCAGATGAAACCAAAACTATAGATTTAATGTTAAAACCGACAGCAGATGGGTTTGGGAAATTAATTATTAATATTTATCATATAAAAGTTATAGAATATACTGTTAAAGTACAAAAAGTTAGAAAATTTATTCCAAAAAGTATGATCTCCAAGATTTTTGAGAAATACACTCTTAAGAGTAATGAAGTGATCGATCCA…
224	LokiG_000000000020	3116	4784	f	35.8669064748	32.1170966026	40.5816262152	ATGGGGAAAGATAGAAAAAAGAAAGGACAAAAGAAAGGAAAAAAGAAAGGACAAAAAAGTGATACGTTTACTCAAATATTGACTCATATAGATCAAGTTGGAGCTACCACTGGTGCAGGATTAGGAGCAAGAATAGATAGATCCGGTGATAAACTCTTTCTTGGAACAGATTATAGGGAGGTGCATATTACTGAGAGATCCTGGGCTGAAATACTTGCGGATGTGGAACATTGGACTTATTTACCCTACACTCATGGAATCGAAATGGAGTTAATTATTGCAGATGACAATGGAAATTATCCACCTGGAGAAGAAATGGTTTTCAGAATGAAAGAAATTGTTAAAGATGCAATTAAAATAATGGATGAGATATTGTATGAAGGTAGAAGTGACTTTCTT…
225	LokiG_000000000020	4806	6354	f	23.3049095607	18.9417181898	26.961205036	ATGCTTACATGTAGTATTGAACAAAATGGTAAAAAATGGGAAGAAAACATTTTTGTTATTGACGCCCATTCTCATCTTGGTCAAGATATTGATGGAGCTACAATGATGAATCCATTAGCGCCGGGAGCGGGAACTTTTGATTTTTGGGGAAATGTTCAAGGGAGGATCAAGACAGATTGGGAAAAAACAGGAGAACAATCCTTTACAACTGTGATAGAAGGGAAAAATACAAAAATATCTTGGTCATTTACTCCTTATCCTTTTACAGATAAACTATTTATTGCATTAGAAAAACTTGGAAAGAAGTATTCTGATTTGAAACAGAAATCTAAGTTTTATTCAATGATAGATCAAGGTGTTTGTTTTCCCTTTCAAGATGTATTTCGAGATAAACGTCCT…
226	LokiG_000000000020	6448	7498	f	13.6828571429	11.1248273416	14.2999234487	TTGGGGATAACCTTGAGAGGAATTATAATTCTTCATCTAGATAAAAAGTCTGAACCTGCTATTGTTGTTCAGTATCCAGAAAATATTTGTGAAGATTTACAAATCTCAACGTCAGGGCTTTTAAGTCTGATTGAACAGCATAAAAACGTAAAAACGGGACCTAATTATCTTGAAATGCAAATCAAACGAAACGTTAGTGTTGCGAGTTTTTTTACCGGTCATTCTCAAAGAAGTTTTCTGGGAAAACCAGATCACGCTATAACAATTTTTCTCTCTGATGATGATACCCTTCCAAAAACCTTTGAAGGTCAAGTAAGACGAATTGCCTTTGAATTATTACCTAATAATCATAAACCTGAATTCTATGAGGAATTCGTAAAGTGCTTTGAATTACTCAAA…
227	LokiG_000000000020	7692	8154	r	13.1471861472	20.4017182155	11.9896798658	TTAGTCTGGTGTGAGTTGATCAAGATCCGAGAGATCTAAACCGCTATCCATCAACTCTGGAGATTCCGCTAAAAAGTCATCTAAAATCTCTTTTAATTCATCTCCAGAACGTTTCAAAATTAACCTAATTAAACCAATATTGATGTCAGGATCAGAAATTAGTGTCAAAACACCTTTTGGACCACAACTGGAAGCAAAAATCTTACCCCCAATGAACTCCGATGTAACTATTTCCAGATTACCCAGCTCGAGGTTCTTTCCTTGTTCTTCAGATGCACAAAAAACTGCACTTGCAATGGCACCAATCCCATCAACATCTGCAGGGAAATAAGAAAACTTCGAAACACTGGCGATAGTAAGTCCTGTTCGATCAACTAAAATTACTTTCTTAATACCACT…
255	LokiG_000000000022	2	344	r	52.6111111111	47.4000265139	1.54903310071	AGTAAAGGATCTGGAGATCAAAATATTTTCTAATACAATACGAGGTGATAAATTTTGAGTAACCGCAAATTTGCTTATATTATATGGATTAAACCGATTATTTCCATCAATGAAGGCAACTCTAATGCCTTCTCCAAGTCCTCCATTAACAAACGCTTTTTGAACAATAACTGAAGTTGTTAATAAGATATTTGTTGTTAGTTTTTTATCCCCATAAAGTAAATAGATTAAGTCTTTATGAAAGCCCCCGGAAAGTAACTCATCGAGAGTTTTATCCCCACTTGATATGGGTGGAAAGCGATTGTTCCTTTCATGCACAGCAAATCCTGAATCAAACGTCAT
256	LokiG_000000000022	664	2380	f	43.0874125874	37.2618232942	28.2774918475	ATGACAAGTCCGTATACGAGTCGTTTTTGGAAGAAGAATTGGGATAACTACGTAAACGATCTAAAACCCGAGGAATATGAAACTACTATTACCGATTTGATTAAACCCACATTTAAGGATTTTCCAAATGTTATGGCTTTGGAATATTTTGGATTAGAAATGACTTTCGCCGAGTTAGATAAATATTCTAATCAATTCGCCAATATGTTAAGGAATAATGGGTTTAAAAAGGGTGATATTGTTGGAATTAACTTACCAAATACGCCTCAATATGTAATAGCAGAACTGGGAACATTAAAGTCAGGTTGCATAGTTTCCGGAGTCTCTCCACTTCTTTCGACTGTCCAGATTCATTTTCAATTAAATGATTTAGGAATTGATGAGAAACAAGTAGCTTTA…
257	LokiG_000000000022	2399	2927	r	18.3125	22.1152001441	24.2555849303	TTACTTCTGATAAAAAGAAGATTTTTTCGCAAAAACTGCACGTATTTTTGTATGGTAAATTTTATAGCTAAATCCCTCGGGTATTTCTTCATCTATAATTTTAAGTAATTCTTTGATTTTTTCTTCATTTGGTTTGAAATTTCCATCAAATTTGTGAAAATAAATCGATACCTCAAAGAAGTATCCCACAGTCTTTAAAATAGTGAGAATCTCTCTTAAAAAAACAACAGATATAAAGTAAACATTTTCATCCTGAATATCTATAACATAAATAATTTCATTTGTTTCTGATATGTATTTATTCATATTTTGCTTATGTTCTTCCAAATATTGCTCTTGCCCTCCAAAATCCCATAACAAGTATTCAATGTTATCTTCTTTATTTATAAATTTCGAAAT…
258	LokiG_000000000022	3274	3676	f	22.5223880597	21.7353641521	32.9302179412	ATGCATATAAAAATATTAAAGTTAAAGGAATATAGGTCAAGATCTGGAGCTTTAATTAATCAACATCCTCCTTTAAAAGCTCCACCCTATAATATGTATGACTCATTTCAACCTGGGGCTTTTTCTAGACTTTATCATCAGTGTGAAGCTGCAAGAATGAAAAATTCTCATTATTGGTTAAAAACCTTATCTGAAGCAAAAAACTATTCAAAATTATCGGTTGCTAATAGAATCCAAAATAAATTTCCAGCTGTTAAAAACGGGATTTTAAATGGTGAAATTGGGGCTCATGAAAACCTTATAGTAAAATGTGAGTCAAAAATTATTCAAAAAGTAGAAAATGGAATTTTAAAAGTTGAAATAGGAGAAGAGGATAACCAGGAAGTAGTGTACATCGAT…
259	LokiG_000000000022	3716	4502	r	26.1743002545	21.7087181552	26.2394262329	CTATTCTTTTTTTTTTTCTATTTTTATTTTATTCTCAACCAAGGAAACGATTTCAGGAAGTAATTCTCCTATTTTTTCATGGATAACAACTTCTGCTAATGAATCCATGTTAGTTTCTTGAATATTTATAATAGCTAGTTTTGCGCCAATAGAGAGCGCTTGTTGAGGATAAAGCGCAACAGGATAAATAATTAGAGAAGATCCTAGTACAATCAATAAATCGCAATTCTTTATCATCTCATCTGCCATCTGTAATGTTTTAGATTCAAGAGGTTCACCGAAAAAAATTGTATTAGGTTTTAATGTTCCATTGCATATTTCACATGCAGGTATATGCCCACCTAACGCTTGGTTAACCATCTTTGTAATAGGAAAAATACTGTTGCATTGTAAACATTT…
260	LokiG_000000000022	4586	5216	r	25.7507936508	26.1894210851	37.4515696348	CTAAAAAAAAAAATCCATTAAATCATAAAGCCCAATCAGTTTTTCAACCGTGAGATTAGAATATCCCTTTACCTCATCTAGGGTTTTATTTTGGAGATCTTTTTGATCTCTCCAAAACATAGTAAATATCATACCCATATATTTACCGTATACTAAGATTCCTCCCTCAAAACTACCATCATCATCGTAAACATTCACCCCAAATGCGTTTTCATCATCGTTTTCAGATAAAAAATCCAATAATCGTAGATACGCTTTTGAACTCATGAAAGATCTATCCTTAACTCCTGCAACTTTATGGTCAAACCCTCTTCCTTGTCTTCTTGGAACTTTCAAATGATAAAATCTTAAAGTTTTTTCTACTTCATTAATACTGTTTCTTGCACTATCAAGATAATG…
261	LokiG_000000000022	5609	6086	f	23.7274633124	23.0653742032	32.740922398	ATGGTCTTACGATATTGCGAGAGTACTTTTAAAGAAAGTTATATAATGACCATTGGTTCTAATTTTAGCACTAAATCAATTGAATTACCAGATTATCCTAATTATAATGTCAAACTTCAGATCTGGGATTTAGCTGGACAAAAACACTTTTCTTTTGTCAGACCTCCTTTTTATCGCGGTTGTGCCGCAACAATTATGACATTCGACTTAACTCGTCGTAGTTCTTTCGCTAATTTGCATGAATGGAAGGAAGAAGTTGAAAAAGTTGTCGGACCAAAACCAACTATTTTGGTTGGGAATAAATTAGACCTTGCAGTTGATGGAATAAGAGAAGTTGGAACGAAAGAAGGAGAAGCATTGAAAGATGAGATTGGGGCGATTGCTTATTATGAAGGGAGC…
262	LokiG_000000000022	6316	7039	f	24.4149377593	20.7448327016	28.4264950081	ATGTTTGGTGGTGGATCAGGTGGTAGAGGGTATGATAGAGCATTAACCGTATTCTCTCCAGAGGGAAGGCTTTTTCAAGTGGAGTATGCTTTGGAAGCTGTAAGGCGAGGAACAATAGCAATCGCCGTGAAGAGTCAAAATGATGTATGTATATGCGCTCAAATTAAGATCCCTTCCAAGCTAATGGATGCAAATTCAATTGACAAAATCTTTCAGGTTGATGATCATATAGGTGTTGCAATAGCCGGTTTACACGCAGACTCACGCGCACTTATTAATTATGCAAGGGTTCAAGCACAATCTTTTAGATTGACGTATGATGAACCTGTTCGACTTAATTTGCTAGCTAAATCTATTGCTGATATGGCCCAACAATATTCTCAGTTTGGAGGTATACGT…
263	LokiG_000000000022	7094	7607	r	5.04678362573	5.15757093761	1.72406508949	CTAAATAAGGTTTATTATTTCAATTACAAAATCTTCAATGTTAATAGTGTCTTCTTTTAAATTATCTATAATTGTTAAGTTAGGAAATCCCTCTAAGAATCTACTTAACTTTAACTTAAAGCTAATCTTATGAGCCTCTTGAAAACTATCAATTAATTCAAACATTGCTTCTTTACCAATTCTCCTATCTACATCGGCAAAAAATAAAATAAGCATAGAAAAGATGTATGGAAGGTTTTTACTGTAATTGCCTTTTGACACAAAAAGTATTAATTTTAAATTATCAAAAAATATTGAATTTAATGATCGTCTAAACAACTTTTTCAAATCTCTAGATTCAAGGTATTTATAGAGCTGGTACGAAATTATTTCTACAATAATATTATCTGATTTAGTATT…
264	LokiG_000000000023	501	765	r	14.3636363636	14.168698099	18.87660329	CTACATCTTTTTGAGAACGAAATTCAATAATTTTTTTTTTATATTAATTAGATTTATCTGAATATTTGAATAATAGGTTGGAATAGCATCTAGTATATCTTGTCTATGATATTTTTTGAGCAAATCATTAATTTTTTTAAAATAACTTATATTTAACCAATCTAAAGCATCGTATCCAGCCCTATAAATATGAGAATAAGCTTTTGAAAGATTATCTAAGAGATAATTTTCAGGAATATTGTTATTTTCTCTAAGATCAAACAC
265	LokiG_000000000023	757	925	r	12.1547619048	13.4001896459	15.1576452056	TCAAACACGCATCAAATGATCGAAGGCATGTCTAAGTTCGTCAAATGCTCCGATTCTTGTTTTATCATCTCTGTCAAATTCTTCTGCTTTGATGATAAGAAGCTTTGTTTTTTGATATAGCTCTGTTGTTTTGCGAAGCTTTTGGAGTTCTGATTCACTAAAATGCAT
266	LokiG_000000000023	955	1141	r	8.95161290323	6.4916443248	7.21710528578	TTAAGGAATTTTCATCTTGATAACTTTTTTTCGTTCTTTTTTAACTTCTTTATTGGTATGAAAAAGACCTTTTTTCATTCTAATACTTCCTCTTCCATTAATTTCAAGATTTTTCCTACTTTTCTCCCCTAAGTTTGGAAGTTTTTTGTCCCAAACACCGTTAAAATCCCAATCTTCTTTAGCCAT
267	LokiG_000000000023	1319	1490	f	26.0116959064	28.8930314175	30.140508468	ATGCCAGCAAAACCTTCTGAAATTAAAAAAGCTACAATCCACACCTATTGGGATTCTAAAGAAGGATTGATCTGTCCCTTATGTTCTTCGCAACTTCAACATGAATTCAATGATGGAGGTAGGAAAGTTATTACTTTAAAGGGCCCCGTATGGGTGGTGACTAATTATTAT
298	LokiG_000000000025	285	642	r	13.324929972	19.7464861836	22.347245939	CTACATATTTTCAATTATCTCTCTTAATACAGGTTCTCCTGCAGCACCCACCATCAAACCATTCCGAACTAACAATTGTCCTTGAACTTCTATTGGGTGATTTAAGAGTTCACCATTCTTAAAAAATAAAAGTGTAGGTATCGCTGTAATACCAAACCGTTCGCCAAGAGGTCTATTTTTATCTAAATCTTCTTTTAACAATTTTATTAATCCTTCTTCCTTTAGTTTTTCTAGAATTGGACTTACGAATTTACAAGGGCCGCACCACTCTGTGTAAACATCTAAAATAACCTTACCTTCATTCAGAGTATCTGGGATGTCAAGTCCAAATTCTTTCAATTCTTCAATATTCGTCAT
299	LokiG_000000000025	883	1387	f	29.255952381	26.1521382024	35.6190409726	ATGGCAACTATAGATTTTGAATTCAGAAATAAGATCCTTAGTAATGAAATTGGTAATACATTAGCATATTGTTACCAATGCGCTACATGCAGCGGTGCATGTCCCGTAGCAAAGGTTACAGAAGGTCGATATAATCCTAGAAGATTAATTCTTGATGCTTTATTGGGATTAAAAGAAAAGATCTTTGGTCCAGAAAATTCTTTTAATATTTGGGGCTGTACCATATGTGATACTTGTGATGAAGTATGCCCACAAAAGGTTGAACTCACAGAGATTTTCACAATTTTAAAAAATATGAGTATAGAAAGAGGAGAGGCGCCTAATCATTATACGGGTCAAGCTAATGCGGTTTTAGAGCATGCTAAAGCAATTCCAATGCAACCTGCCATAGAAAGAAGA…
300	LokiG_000000000025	1516	2287	f	23.3203631647	26.1516094003	33.886649337	TTGAGAAAGCCAGTAATTGGGGGAAATTGGAAAATGAATAGGGGTACTCCAGAAGAATCTGATGAGATGCTAAAGAAATTGATACCATTGATTAGCGATGTACATAATGTCGATGTAGTAATTTCACCTCCCTTCACTGCTCTAATTAGCGCTTATAAAACTTTAAAAGACACCAACATTAAACTTGGGGCCCAAAACATGCATTTTGAAGAAAAGGGTGCGTTTACAGGCGAGATTTCACCAGATTTTTTAAGAGCATTAGGGGTCGAATATATTATTCTTGGTCACAGTGAAAGAAGAGATATTTTTAATGAATTAGATGACTTTGTGAATAAAAAAATTAGAAAAGCATTATCAGTCGGCTTAAAACCAATAGTATGTATTGGTGAGCACTTACAA…
301	LokiG_000000000025	2368	3247	r	16.8156996587	18.4154372182	21.1178364503	TTATCCAAGTATACTGTTAAATGATGAAGTTAATTTTGCGGGAAATTCTCCGAAATAACTTTGTGGATCTGTGAATAGTAAATAAAAGTAAGGTTCAAAGAGAATATCTTCAACAGTAGGTCCTACTCCTGATTTGATAATACAAACTTGAATTTGTTCATTAGCAGAGAAAGAAGTTCTATAAATCCATTCTAATGGACTGATATTAGGAATAAACCCTATATTTCGAAGAATTTCGTGAACATCATTCAAGGAGTATTTTTTCCCAAATGCTGCAATAGGTGAAAGGTCAAATGAGGTAATACCAACTCCCCATAAACCATAGTCTTTCATTTCCCTTAAAAAATCATTAGCTGCGTGTTTAATATCATTTTGGTTATTAGAAAGTTTTTGCCTTGC…
302	LokiG_000000000025	3395	4475	r	16.0712962963	17.6781799454	13.7530510025	TTATAATATCACTATTGCAGGCTTACCTGGGAGTGCTTGGGACGCTTTTAGTTCTTTAGAATCCTCTTCTTGTTTAATTTCCACAGAACATTTAAATTTCTTCTCAATTATCTGTTTTATTTCCTTGAAAAATTGCAATTCTTCTTTCTGAGTTAATGAAATTTTAGAAAATTTTCCTACATTCTTTAATAATTTTGAAACAGTTTGGTTAATGAACTTTCCGTGAGATCTTATTGTATCATCCTGCATTAAGTCTTTGATTATCTCCCCTTGATTACGGGTTTTTTTTATTAAATCTATTAATTGAGAATAAAATTTATTTTTCCATCCAGCAGCAACAAAGATAAATATTTTTTCTAGCTTTTCCTTTTTCATCACTAATTTGATATTATTTATATC…
350	LokiG_000000000031	0	621	r	14.692431562	14.6402681744	16.3186128184	AGTTTCAATAGCTTTTTGTTCCTCCATTAAATCCTCATTCCCTTGACATTCGGTTACATCACACCATTCTAATTGTAGTTCCAGTGTTTTCTTAATTAAATCGCCAGAAATAACGTGGAAATCATAATTATATAATTCTAAAAATTTATTAAGCCACCGACGTTTTTGGCGATATTTGTTGCCTGGTAGATTAACCATATTCTCGATTTCGTAGACATAATCCCAGTTGTCTCTATCTTCATAAATATATAAGTTTAGTCTTTCAAACTCCTTTTCTGTATGGAGTTTCTTCATAACCATCTCTGGAACTCTATGAATTTCTAAATTATCTAATTCTTTAAAAAGTTTTAAGATGATTTTTTCGGGAGTTGGGCCAATGGGAGGTAAAAAAAAAATTGA…
351	LokiG_000000000031	893	3206	r	28.5399913532	23.9128207288	27.8702754677	TTAAGAGAATTTTATGGATTTTTTTGTATAATTTTTCACTAGTACAACTATAACAGCCATTCCACCAGTTATAAAGATAAGGAAACTGGTCATGAAATAATCCAACCCAATCCCCCCTCCAGATGGGACACTCTTCGTTATTGTGACAGCTTCAGAAGTGGAATGGCCTAATGTATCATTCGCGTGTAAAGTTATTGTATAACTTCCTTCAGGTAAAGCTGCCCAGACTGTTTGGTTAATTGCTCCGATAATTGGAATACTCAATTCGTAATTCGATCCATCTAGCTCAAGCCATACAGAGTCCAAATTGGGATCAGTGACTGTCACATTGAAAAATGGGGCATCATTACCAAATATTTCTCCCGTATAAGGTGAATTTATAGTGATTATTGGTGCTTG…
352	LokiG_000000000031	3427	4408	f	13.6024464832	13.4365787987	16.4937942162	ATGGAAAAAATCCATGTAATCAAAAAATATAAAATAATAATTATTGGTAATATAATTGGTATACTGTTTATCATTGTTGAACTTATATTTTCTAATTATCATATATTTACCCATGAAATTCATGAATTTTTAATTCGTATTATGGTATTTGGTATGAGTTTCACTTTAAGTGCCGTTTTTCAGTATTACAATTTAAAGCAAGGAAAATATCAACAGAAGTTAAAAAAACAAAATGAAGAAATGAAAGAGGTTAATCAATTAAAGTCTGAATTTCTTAGAAGAGCTTCTCATGAGTTAAAGACACCCCTCATAGCAATAAAAGGTTTTTCAAACCTTTTAATGGACCTACACCAAGAGAATCTTAACGACGATATTTTATCAATGTTAGGTGAAATTGAG…
353	LokiG_000000000031	4650	4875	r	18.8355555556	20.8083705985	23.1781560311	TTAATACCATTTTCGATAAATAATGCTTTTTTTTACCATTCGGATTGGCTTGTACGCTTCTTTTGCTCTTCTCAGGCCTTCTATACCTAGATCTTGCTCCCTATTCACATAGATTGCATTTTTTCCAAATTCTTTTAAGAATAGATTATTGATCGCCTGATAGGAACCTCCATACTCACTATGAGCTTTCTCGATGTGAATAACTATTGTTCCATTATTAAGCAT
354	LokiG_000000000031	5049	5580	r	17.9152542373	17.2586520486	18.1781103602	TTATACTAATTTTTCTGTAATAACCTGAAAATCATAATCATATTGCTCTAAAAATTTATTTAACCATCGCCTTTTTTGCCGAAATTTGTTTCCAGGCAAATTTATTAAATCATCTTTTTGATAAACATAGTCCCAATTGTTTCTATCCTCCAAAATCTCGACATTTAAAGCCTTCAAATCAATTAATTTCTTAATATTGGTTATTAAAGGCTCTGGAACTCTATGGAATTCAATATCTTTCAAGTTCTTAAATATATCTAAAATAATTTTCACAGGATTAGGACCTATAGGAGGTAAGAAGAAAACCGTATCTTCCTTTCCAGAGATGAATTTCTTCCATTTCTTAAAGAATTCTCGTGAGTATATTACTAGGTGATTATTATACTCTAAATATAAATA…
355	LokiG_000000000031	5739	6612	r	79.5990836197	72.6273034701	47.6820158938	CTATAATTTCTTTACGATTAAATCAGCTAAACGGTTAGAATAGCCCATTTCATTGTCATACCATGAAACTACTGCGACTAAATCACCGATTACCTTTGTCCATAATGAACAAAAGATAGAACTTGCTGGATTTCCGAGAATATCACTACTTACTATTGGATCATCAGTATATTCTAAAATTCCCTTTAATGAACCTTCCGCAGCAGCCTTCATTGCAGCGTTTACATCAGCTGCAGATGATGGAGCATTTTCCACATTAGCTTTTAGATCTACACAACTTCCATCGGGTACAGGAACACGCATAGCAATTCCATCTAGTTTTCCATTTAAATCCGGAAAAACTGCGCCAATGGCTTTTGCTGCACCTGTAGATGTTGGAATAATATTTTGAGCTGCAGC…
356	LokiG_000000000031	7195	7420	f	9.22666666667	10.5442727243	12.730426608	ATGTTTTTTATTCTTAATAACACATTCGTTAAACACCTACCCCCCAAAGATTTTGTTACCATTCTAGAAAATGATAAACTTGTTTTAGAGAGCTTTTTAGAATCTGCTGAACTTCATGAGACTATTTATGAAGGTAGCATGGAAGGAGTAATGGGATATTTGGAACCAGTTATTCCTACTATGTCAGATTCGTTAAAAGAAAAGCTAAGGCTGTATATGGATTGA
357	LokiG_000000000031	7439	7619	r	14.5166666667	14.5441728079	21.4850891068	CTAATTTAAATAATATGTTACCAAAAAAGTTAGAACGTCACTTTCTAGCTCAATTTTCCAGCGATGAGTAAAGTAACTACGTAATGAACCTCTAGCTTTTTCTTTAACGTATGTATTGTCACCGTTTCTCCATAACCCAATAGCCTTAGTAAGCTCATTTCCCTTGACCCCGGTTAGCAT
358	LokiG_000000000031	7915	8140	f	29.12	34.2298235143	7.11547042071	ATGAGAACAAATTTTTCACAAGCTAAAAGTTGGATATTATCAGCAATTAATGATATAAAAAGAGTTATATCTAGCTTAAAAAGAAAGGATTTTGCAGACGTTGCTTTTAGAAGCCAGTTTGCAGTGGAAAAATTTAATAAGGCTGCCTTAAATCTCTTAGGAGTGAAGATTGAAAAGACACATACACCCACAAAAATACTAAAATCAATTATTCTTGATGAAGAA
359	LokiG_000000000032	1	517	r	10.6899224806	9.70423371849	4.34861887987	TCCAGTATAGTAATACCCGGGATATTTTTCAAGATAAGTTGATTTAAATCGCTCTGTGTTGCGCCACACATCACGTAGCATACCTGGCCAACTTTGAGCAATTGCAAAATATCCACCCTCATCCGGTTCAGTAATTTCATCACCTTCCAAATCGAAAATAACTGGTTTAATGCCGAAAAATGGCATACAACACGAACCAGGTTTAGTAGGGGTCGCTGTAGCTATAGGAGTCATTATAAAACCTCCTGTTTCAGTTTGCCAGTATGTGTCAACAATTGGACATTTCTCTTTTCCCACAACTCTATAATACCACGTCCAGGCTTCTGGATTTATTGGTTCTCCTACAGTTCCTAATACTTTGAGAGAACTAAGATCGTGTTTCTTTACTGGTTCTTCTCC…
360	LokiG_000000000032	552	1554	r	19.5608782435	18.3556227189	20.7102722771	CTATATAGGAATGTCCAGTAATCCATCCAATATTTCAGCTAAGCATAATGAGTTATTATGCTCATCCGCAGTACAATACCATATATCGCCTTCATGGTAATTAAAAACTGTTCTGTGGCTATATGAGGTGTATAAAATGTATCCTGCAGTAGTGTGTTTTACTCCTTTTGGTTTCCCCGTTGTTCCGCTTGTGTATAAAATAAATAACGTATCCTCAGAGTCCATTTCTTCAGGTTCGCTTTCTTCACTCATATTTTCAATAAAATCATGATACCAGATATCTTTATTTGTATGAGTGACCTCTCTTCCAGATCGCTTAACAACAATAACATGTTCGATAGTTGGAACATTATCTAGAATTTTAACTACATCAGCTAATTTAGGATAAAACTTTCCAGC…
361	LokiG_000000000032	1765	3673	f	22.4790356394	21.0890410409	26.8884801663	ATGAAAAACCCTAATTTGCTAGATGAGACATGGAGATCAAAATGGGAGGATAAAGAGCTTAAGGCAGAAGATGCAATAAACAAGATAATTACAGGTAATAGAGTTTTTATTGGCTCTGGTTGCTCTGAACCAAAATTATTAATTTCAGAATTGATAAAGCAGTCAGAAAAGCTAATTGATACTGAAATTCTTCATTTTTTAACGATTGGTTCTGAAAAATATTTTATCGATAAAGCAGAAGATTTATTCCGACACAATGCCCTTTTCATCGGGAGGACTCTTCGTGAGGAGATTAATAAAGGACAAGCAGATTATACCCCTATATTTGCTAGTGAAATACCTTCCTTATTTTTAACTGGTCGGAAACATATAGATGTTGCTCTTATCCAAGTAACTGTT…
362	LokiG_000000000032	3722	4523	f	32.2471910112	31.8450681782	38.7784551135	ATGAAGTTTAAATTTACTGATTACCACGTTCATACTGCTAAATGGAGCTCTGATATCCCCAAAAATGGATCTAATTTTGAAGACTATATTAAATTGGCAGAAATCAATGAAATAAACGTGTGCTTTCTTGAACATTTTGAACTATATTCTATCGAAACGGATAAATCCAATCCTTTCTATAACGGCTGTATCAATAATTATTTAGAAGAAATTGATGAGATCCAAGAAACATATGACTTCATATTTGGAGGTCTTGAAGTTGAATATTATCATGATAGGGAAATAGAGTTATTAGAATTTATGGATGATTATGAAAAAGAGTTAGATTTTATAAGTGGCACTGTTCATGAGTGGATTTTGGGATATCCTGTTACTTCTAGAGAAAAATTGTTATTATTT…
363	LokiG_000000000032	4539	5271	f	20.8989071038	28.6429541652	33.4730601469	ATGAAATTTAAAGATTTTTTGATACGGATCAATGAGTGGGACCAAAAGATAATTTTAAAGTACAATAATTTTGGCGGTAAACCATTTACTTATATCTTAAAGATCTTGTCTTTTTTTGGGAGAGAAACTTTTTGGATCTCTCTAATAGCTTTTTATTTACTGATATGGTATGATCCACTTTTACTTTCTCATATATCTGCTATTTTTCTTACTGGCTTAATTTTGGTAGTAACAATTAAACATTCTGTTAACCGAGTAAGACCATTTGACAAATACGATAAAAATAAGCTAATAATTCTTGAAAGAAAGCCTAAATCAAAGAGTTTTCCCTCTTGGCATTCATATAATGTCGCAGCTTATGGATTATTATTAGGTTTTATTTTAATGAAATCCCCAATA…
364	LokiG_000000000032	5267	6506	r	19.6432606941	24.141206731	29.2419967988	TTAAAGATCCAAACTCTTTCTTCTACCAAATAAATCCTTTAGTTCATTTAAGACCTGTAATCTAGCGTTTTTCTTTTGTGTGGTTGAACTTTGAGATGGACTCGCAATTTCAAGAGGTAATCCAGTCTGGGCTGCTTGAAACGCACCCGCTTCTAAAACACGTAGACGACTATCTAGATCATTAAGCTGAGTAGACAGACTTTCGGATAAACGAATTACGGCATTCAATGTTTCTTCAAGAGTCTTACCCAAACCATCTACCTTACGCACAGTAGGATCAGTTAATGAATAATGCGAACTCATGAGATTTTTAATATATTTTGCGAATTGTGGTTCACGAGAAATCATTGAATATATTGATGTTAAATATATTTCAATTTCAAATCCATATTTCTTGTT…
365	LokiG_000000000032	6850	7774	f	25.5822510823	25.140689675	30.6175104175	ATGCCGTCTCCTTTTAAAGATAATGATTTCTTTGAGGAAAGTAAAGAAGGTGGTCCACCATGTTGTGACAATCCGAAAATTAGTGAGGAAGACGGTTTTTATGTTTGTCGAAATTGTGGAAATGTTTATTCACGAATTCTTGATGATAGTCCTCGTCGAGCTTTCACTCAAGAAGAAATCCAAAATCGAAAGAGTAATGAAAGAGTGTATAGTCCTATCGGACCAAGAACTATTATTAGGGGTTCTAGAGATGCGAGAGGTACCCTATTAAGCCCTAAATCTAAGTCAAACTTTAATAGGCTAGCAAAAATTCATAGATCTTTAACAACTAGTTTCGAAAGAAATTTATGGATTGCTTTGCCAAATTTACAACGTTTACAAAAGAGATTAGGAATTCCA…
366	LokiG_000000000032	7814	11039	r	16.7001550388	18.1122515243	23.0425640411	TCACTTAGATTCCAGATCTAACAGCTGTTTTTCTTCTTCAAATAGAGGTAATACTTCTAACATACTTTTAATCTTCGGTAGGTACTGTTCCAAACTATTCATTTTAACGTTAATGAGAACCTGTATTAATCTTATATTGTAGGTGTCTGAAACTAGCTTTTTATTTCTCCCCAAACTATTTAAATATAAGTCAAGATTTTTGATTATTAAAGTATAAGGTTCATTTGCTTTAAGCGAACATAACCCATGTAAAAGCATTAAAAAGGAACCAGATCTAAAATCTCCTCTTTTTGAAAAAGTCTTGGTTAATTCATTGTATTTTGTTGCACTTTCTTTAAATTTATGCAATTTAAGCAAATCCAGAATAGGTTTGTAAAACCTTCTTTTCATGGCTTTTCG…
367	LokiG_000000000032	11270	11879	f	22.3727422003	16.446603436	21.9465540474	ATGGAAAATTCTATAAAGTTTGGGAGAACGCTTATTGAAACAGAATTGGAGCTCGGGCTTCTCAATTGGTTGGTTAAGCCAATTGTCAAAGCTTTCTATGATTATTGGAGCCAAAACGATGCAAGGAAGGGCACCCTAAGACAAATTAAAATAACATTAGATGCAGGTATGAATCTAGTTAAAAACGGAACCTCTGATGAGTTTTTCAACGAAATTGTTGAGGAAAATTTTCCTAAATTTCAAAAAGTAGATCAAACATATAATCAGACCAAACATCACCATAAAAATTATGGTAAATTGGAGCAAGCAGCAAAAGAAACCTTTATTAACTATCTAACAGAAGTTACTAAACTTTTAGCCGTTAAAGAAGATGTAGAGGATTATGGTGAATTATGTCGA…
368	LokiG_000000000032	11942	12599	f	22.0852359209	18.0774038891	21.1740992225	ATGGATGTAATTGAGCGGAACTACAAAATTTTAGAAGAAAAGATGATTGACCAGATGCAGAGATCTCTAAATTATGGAAAAGAGCTAATTGATTCCGAGTTGGATAGTGGATTATATATTTTAATAAGACCTATAGTTAAGTCATTTTTTAAATACTGGAGCGATAATGATGCTAAAGTAGGGACTATGGAACAAATAAAGTTAACCTTGAATGCTGCTAAAGAATTGCTAGCCAATGGAGGAGACACAAGAGAACACTTTGACAAGATAATTAACGACAATTTTCCAAAATATTTAGAAAATGATCAGACAGATAGACAATGTAAAAAATCACATCGGAATTATGACAAATTAAAAGAAGTGACAAAAAAATCTTTTATATCCCAGGTTGAAGAAAGC…
369	LokiG_000000000032	12649	13711	f	27.8097928437	24.0701062965	33.4502595434	TTGAATGATGCTCCTCAAGAAGTAGAGAAAAAAAACTATCTTCGAGTTGTTTTTCTAAACTTACTAATTAGTGTCTTTATTATTATATCCTATATTTATACTGCTGAAGGATTTGGAGCCATTTCAACAGTTTTCATTGGAAATCAAGAGTTCTTTTTACATTTTGGAGTAACTCTAACAATCTTCACATTTTTTTCCGTTTTATCCGGGCCTATCCACGGTTTAATCGACGGTTTTCTTTCTGAATTCATCTTTCAAATAGCAGTGTACCATGAAATCTATTTTGAATGGTGTTTGATGGTGGGCATCATTGGATTACTAGTCGGGCTATACAAGTATAAACCTCTTAAGTATCATGAAGGTATTAAGGTTTACTACACATTTTTATTGCTCGTATTA…
370	LokiG_000000000032	13707	13854	f	16.3333333333	25.9777505252	31.439210104	ATGAATGATAGTTTAAAAAATATTAATATCAAATTCATCTTTTTAAAGTATAAAAAAGGGTTAAAATTAAGCAAAGGTAATTATGTTATAAGAGGAAACTTAAAACACTCTAAATATGCCAAATATTATTTTCATTCATGGGCTTGA
371	LokiG_000000000032	13822	14329	f	23.1459566075	27.0698066518	33.2529293639	ATGCCAAATATTATTTTCATTCATGGGCTTGAAAGTTCAGGTCATGGATTTAAGGGTAGATTACTAAAGAGCGCAATTCCGGGTATAATTACTCCCGATTTTAAGGAATTTGATAAAAAAATCCTCATGTATGATTTATTTGAGTACAGAATGAGAGAACTGAGATCAATTTTAAAGGAAAAAATACCTTGGACACTAATAGGAAGTAGCTTAGGTGGATTAATGGCAGCAATTGCTGCTCTTGAAGATCCTAATAAAGTATGCCAATTAGTTCTCTTAGCACCTTTCTTAGTATCCCGTAAACTTAAACCGCGGATGTACAAACCTATTGATATTCCAGTTATAGCATATCATGGCAAAAACGATACAGTCGTTAGATATAAAATGGCTCGAGAAAGG…
372	LokiG_000000000032	14440	14926	f	18.1604938272	24.7173485553	31.8168287206	ATGATTTGGAGAGAAATAATGGATACGATTGGTTTTTGGTATAATGAATTTATTGAATGGTACTTCGTTCAGCCAATATATGGGCAGATACTAGCCCTTGTGGGCATTATCGCAATTATAGCTTTATCTATTACGCTAATTTATTATCTGATAAAAGGTATTGCGTATTTAGTATACTATATAATTAAAGGGATTTATTATCTCTTGAAAGGTATAGGTTTGGGAATATTTAAATTATGTGAGGGTTTTTATAATTTGGTTTCAGGGAAATATAAAGCTGTTGAGAAATCACAAAATAATACTTTTCAATCAGAAATACCCAATTCAGAATTTACAAATACTGCTTTATATTGCACAGAATGCGGGAGAAGATTTTCTGATAAAATGCTAAATCATTTG…
373	LokiG_000000000032	15001	16576	f	14.2685714286	14.9885847697	18.3904210265	ATGATTCATGTTTGTACAGAATGCGGTTATTCATTCCCTAAAGAGCTTTCAAGCCTCATTGAACAAAATATCCAAGTGTATTGTGAAAGATGTGGTTCACCCTATAGTTTAAAGGGTGTAAAGTTCAAACCAGCTCCGACTCCTGTTTTGAGAAAGATTAGTAAAACAATTGCATTATCTGAAAAAGATTTCTCGAATCTAAATAAATTAATTCAATTTTTAAACAAAATATCATTTCTCCCTGTATTTATTTTTACGGCCATTTCCTTTGGCTTAATATTTGAAGTTGTCTTTTACTCCGATTGGAGTGTCATTACTGACATTCTTTTCAAAAGAATTTTCCAAGGTTTAATTGGCTTATCTATTTTAATATATGAAACCGAATATATTTCGCCAAAA…
374	LokiG_000000000032	16578	16836	f	5.21317829457	4.47797348201	10.9594244519	ATGTCACTTGAGAAAAGAAGAGAAAATGGAAAAACAAAAGAAAAAGAAATTTTAGAGGATAGTTCATTTAGGCGTTTAAATTTTAGCCCATTAGTAGAAGAAAAAAAAATAGAAGAGAAAAAACCTAATGCACGTTTATTTGACGAATTAACTGAAATTGAAAAAGATGTTTTAGATATTGCAAAAGATATTCTAAAATTAAAACGCTATGATGCTGATTTTAAGATAGAATCTGAAAGTCAAATACAAAAATTTCCA
385	LokiG_000000000034	57	522	f	27.8989247312	29.6855855841	13.2582327471	ATGGAAAATATAATTCAATTACGGGTAGAAATAGATTGTGATATAACCACTGCTTTTGATATGGTTACAGAAAATAAGTTATTAGAAAGGTGGTTAACCAATAAAGCAGAAGTAGAGCTTAAAGTTGGAGGTAAATACGAACTATTTTGGGATCCTGACAATCGAGAGGACAATAGTACTATTGGATGTAAAACTACGGGATTTGAAAATGATAAATTTATTTCATTTGATTGGAAAGGACCTCTTCAATTTAAATCGTTCATGAATTTTGCTGATCCCCTTACTCATGTAATTGCTTTTTTTTCTCAAGAAAAAAACAACCCAAATAAAACAATTATTCATTTGTTCCATACAGGTTGGAGAAAGGATCCAGAATGGCAAGAAGCTCGTAACTGGTTT…
386	LokiG_000000000034	625	1987	f	22.2599118943	23.7398874789	10.0919743614	ATGATTGAAGATTTGCTAATTATTAACGAATCCGGGTCATTACTGTATAATTGGCATCCACCAGGTTTTGTAAGTAATGGTAAAGAGGATTTACTTAGTGGGTTTTTAACTGCACTAAATAGTTTTGCTACAGTTGAAAGAGGAGAGGATATTAAATCTCTAAAACTGAGAGAAACTCAGATTATTTTCGAAAAACATAATGAATTATTTCAGAAATTAACTTTTGTAATTACATCGAAAAACGAAGAATTAATCGAAATTCTGCATGCTATTCTTCATGAACTCATGGAAAAATTCCCTAAGCTATTTCATGATAGTTTTAACAAAGAATTTAACGGTTTAATAACTATCTTTAGAAAATTTGATCCCTATATGGAAGAAATAATAAAATCCTATGGG…
387	LokiG_000000000034	2127	3912	f	29.5781512605	33.0980312182	39.064545304	ATGAAAAGTACAAAAAAAATATTAATAATCGTTGGTTTGTTAGGATTAGTTCAGTTATTCTCTCAAGGCATTATTCCAGCTGTTAAGGCGAATACTAACATCCCTACTCCTTATTATCAAGACCTTGATATAAATGGTACATATGTATACAATGTCACTACTTTTGGTACTGAAGCAGGTTGGTATAATTTTACTCCGTGGCCAAACTCTTACGAAGGACAATGGAAAACTAACCCCGGAGGGCAAATAAAAATTAACTTTACAGGTTTTTATGCTAAAGATTCTAATGATTGGGGAAGTATCTTTGGAGATCCTATTCCTTGGTTAGATATTGAGATATTAGAAAATGATCCTGGTGTATTAAAACCAAATTTTACTCTGAATAACCGATCTAATAGT…
388	LokiG_000000000034	3964	4393	r	23.1445221445	26.3130189294	31.5776924559	TTAGTAACTATCATCCTTAGTTTCGATTTTTTTAAGTACAGGTTCCATTTCCTTGAAAGCTTTTCTAATTTTATGGGAATAATATCCTAATAAAGACCCTTTTTTGCAATTAGTAAAAAGCATAAAATCATTGTCAGAATCACCTACTAAAATAATAGTATAACCGTTAGTCCCTTTTATAACAACATCCTTTAAATCCCCTTGGTTTAATCCTTGGCTAATCTTTTCACCAAGAGAAATCAATATTGCGGGACTTGCGCTATATATATCCGACATAACATCTGTCGTTTCAGAACTAGCAATTCTTATTCCTGTTTTTGAAACAATAGCGGTTGCTTCTAAATCGGTTGAGCTTTCTAATTGTTCTAAAGTTCTCATTAGCTCATCTTTGATTTGTTG…
389	LokiG_000000000034	4430	5849	r	20.8308668076	22.0485623626	27.3341758163	TTAAATATTTTTTAGATGAAAACTTCTCAGTTCTTTTAGAAAAACAGGATCTCCTTTTCTAACAATCATTTCATTATTTTTTATTCCCACAATTACAGCTCCTTTAGTACCGAATGTACCTAGAACTTTTGTGTATGGAGATTCTAAATCTCTCCCCACTATTTTTTTCGCACCAGTAAAGCTTTGAGCTAAGCCCGTACAGATTACGCCTTGAGCGTGTTCTGCCTCTTTAACATACCCTTTTTTAGTTTTATATTTATATAATAAAGGAGGTTTCTTATAAATTTTTAAAATTTCAGCTGACCCCAAAATTCTGAGAGTTGTAGGGGATAAATCTAATCGACTCAAGAGTATGATATTTTTTCCCCTTCTAAGTAAAACTTTTTCGATTAATAAGAT…
390	LokiG_000000000034	6009	6810	f	12.7503121099	15.3368185155	20.0052123249	ATGAGTAAAAAAGAAAATTTCATGAATTGGGATAATCCTGAGGTAGCTTTAATAACAGGGTCCTCTTCAGGAATTGGGGCGGAATTTGCTCGGAAACTAGCAGCCCAAGGTTTTAACTTAATTTTAGTAGCAAGAAGAAAAGAGAAACTCGAAGCATTAAGCAAAGAATTGGAAAAAGAGAATTCAATAAATACTAAAATATTAGTTGCAGATCTTTCAAAACTGAGTGAAAATGAAAAAATTGTGTCTAAAATTAAAGAAATAGAAAACCTTGATATTCTTGTGAATAATGCTGGTTTTGGAATTAATAATACTTTCTTAAATACTGATTTGGCTCAACATGTTGACATGATTAACGTACATTTTACAAGTCCGGTAATGTTTAGTCACGCTGCTATT…
391	LokiG_000000000034	6967	7849	f	9.91496598639	11.5896503931	13.7669981943	ATGAGCCCTAAGTTTTGCCCATTTTGTGGTAAACCTACCAAAAAATCGGACAAATTTTGTATCATATGCGGTAAACCCCTTCTTACGGATATTCCAAAAAGCGAAAAGAAAAAGGATTTTGGAGAACCTAGTAAGGTTGAGGAAAAACAAATTAGTGAGAAGGAAGAGCATGAAGAGGAATTGGAACATGATGAACAAAAGGAAGAAATAATAGATTTGACAAAAACAGATAAAGAGACCAAGAAATCTAAAAAAAAGGTAGACTATAAGGAAGTACAAGCTCTTCCAGAAGATGTAAAAGAACAAATGGAATATTATATAGAATTTAATGACATTCAATTAAATAAGAAAGTTCTAGCAGAGAAATTAAATGAGATTTCGAAACTAACTAAAGATTCT…
392	LokiG_000000000034	8022	8322	r	12.1366666667	13.4685977223	15.072984733	TTAAATTTCCCAATTTCCTTTTTTAATGGATCTGGAATTATCTAAAAAGCCTTTCTTCTGAAAATTCTTTTCTAAAGATTTTTTGAACTTATTAGCTTGAGAATAATGAGATCTACATAAATAGATTTTCCGACGGGGATTATCTTTAATTTTCAAACCTCCTGTTTCCACAAATTTTTTCCAAGTATTCTTAGAAAGAGAACGAATTGCATTTTCACTACAACCCTTAACTGAACAATCTTTTTTCTTAACATTTCCAGCTAATTCACCTTTATCTCTAAGCTCCTTTGGAAGTTTCAT
393	LokiG_000000000034	8406	9117	f	23.3080168776	22.4419509319	30.1363209939	ATGGATAAGAAAAACCTAGTTTTTAATGAAAATCTGATTAAGCAGAGACTTTTTCCTTGTGATTCACCTTCTAGAGTTTATTTAAGAGATGATTTTTTTACAAAAGCGGCAGTTATTTTTTCTATAATTCCTCATGAAAATAAACCATATGAACTAATTTTAATTCACCGTTCAGATATGGGGACAAGACATAGAGGTGAAATGGCTTTTCCAGGGGGGAAATTTGAACCAGCTTTCGACAAAAATTTGGAAGATACAGCTTTGAGAGAAACTGAAGAGGAAATAGGCGTTCCTAGGGAAAAGATTAAATTATTAGGTTGTTTAGATGATTTTCCAACAATGTCTCAGTATATTATCACCCCATTCTTAGGGCTCATTGATAAAAATCAAACACTAGTA…
394	LokiG_000000000034	9141	9822	f	24.1086637298	24.7924123441	30.2310933052	ATGAAAAATCTTAACTTTATTTTTAATAGTAATCTAATTCAGAGTAAATTAATGGATTACAGATCATCAGAGAGATTATCTTTACATCATGAAAAATTTACTAATGCTGCAGTAGTGATTTTAATAATCCCACATAAAAATAAACCCTATGATTTAGTATTAATCAAGCGTACTACAAGAGAAAACGATAAGCATTCAGGAGAAATGGCATTCCCTGGAGGGAAATTCGATCAAAAATTAGATAGTGATTATTTAGATACGGCTTTAAGAGAATTAAAAGAAGAATTGGGAATTCCCAATTCAGGAGTCCAAATTATCGGATGTATTGATGATCATATTACTCCAAAAGGATATATTATAACACCCTTCGTTGCATATACCACCAAAAACCAAAAAATC…
395	LokiG_000000000034	10265	11492	f	21.217603912	24.7907910412	30.4090648843	ATGAAATATAGGAAAATGGGTTCACTTGATTGGGATGTCTCAGCTCTCGGGTTTGGTGCAATGAGATTACCTATTAATAAGCAAATGAAAATAAATGAAGAAGAAGCAATTAAAATGATTCGTTATGCTATTGATAATGGTGTGACTTATGTCGATACAGCTTATCCTTATCATAATGGAGAAAGTGAAGTAGTTGTAGGAAAAGCTCTTAAAGATGGATATCGTGAAAAAGTACATCTAACCACAAAATCACCAGTTTGGATGATTAAAAAGAGAGAAGATTTTGATACATATCTGAATGAACAAATTGAAAGATTACAGACAACTCCTGATATTTATCTCCTTCATGGATTAAATAGAAATCGACTTAAAAAGATTAAAGATTTAAATCTCATCGAA…
396	LokiG_000000000034	11513	11702	f	13.9523809524	16.1831764383	18.3811093247	ATGGTTGGAGTGGTCTCTGACGCTGGGCTTCAAACCCAGTTATCCTGCGAAGGGATAGGGGTTCGATATGAAAAAATGGTTTCCTTTTTTCAAGGAAATCCCCTCGGGAGCCGCCATTTTTATTTTTTCACCCAAAGAGTTAACTTATCTTTTTTAACTTGGAAAAGTTTTCCTGTTTCTTGTAGGTGA
397	LokiG_000000000034	11632	12514	r	19.0181405896	19.1932967373	24.2243379452	TTATTTTTTCACCCAAAGAGTTAACTTATCTTTTTTAACTTGGAAAAGTTTTCCTGTTTCTTGTAGGTGAAATAAATAATTTCTTGTTTCAAATTTTCGAAATAATTTCATTAAAGGATTTTGTCTCCAAAGTGGTAAAATTTTTCCTTGATTTCGTCTATTAATAATTTCTTCAAGTTGTAAACTACCATTAATTAAATTTAAAATCTTCGATTCAGTATCGAAAAGTTTCTGTTGATAAATACTCAACTCGGTTTGAATTTTCTCGCTTCCAAATATAGGATTCCCATGACCGGGTAAGAAGGAATCAATATTCAATTTCTTTATTTTATTGATAGAATTAAGAAAGTTTCCTACATCACTTGTAGTATTTCCGAACCAGGGTTTAGTGCAATCCAT…
398	LokiG_000000000034	12711	12831	f	12.8583333333	11.3349584792	11.9572227976	ATGGTTGATTTTAACAAAATAACCGAATTTTTTACGAATTCTACAATACCCCCAAACATGTTAAAAAGAGGACAATTGGTCTTAAATAATTTCATGAAACCTATAAAAATCTTATTTGAA
399	LokiG_000000000035	0	1203	f	24.2493765586	24.5109325696	31.2769680373	CCCACCACTAAAGATAAAAGAAAAAGAGAAGAAGCTAAAGATGGCGAGTATTTAATAACATACACTCGACACTTGGAGAAACGACTAAGAAATTTAGAAACTGAAAAACAATTGTTAGATGCAGAGCGCCTCAGATTAGAACAAGAATTGCATAGTTTAAGAAATGAAATTGATAGGTTAAGGGAACCACCACTAGTCTCTGCCACAATAATAGATTTTCTAGATGATAAGGGTAGGGCTATTGTAAAGAGTTCAACAGGACCAAGTTTTGTTGTAAACACCAGCAGAAAAGTAAAAAATGAAAATCTAACACCTGGGATGAGAGTCGCTTTAAATCAGCGAACGTTCGCTATTATGGAATGTTTACCTACCAAATTAGATCCTTTCGTTAAAGGTATG…
400	LokiG_000000000035	1277	1769	f	15.4654471545	15.6797548546	20.0388147253	ATGGAAACCGCATTTCTGCTAGGGATTAGACAAATAAAAGCAATTTCAGATTATCAATTTGGAAGACTTATAACCGATATTTTATTTGAAGATATAAATAAAATTCATTTTAAGAGATCACGTTCAACAAACAAAATTAGATATGTTTTTTATAAACAAAATCTAATCCTTACATTAAGACCTAATAACGGGTTCTTTACAATAAGTCTGTTTGCTGCAAATCAGATAATTAAGAGAATTGCTCCCCCGATATTAAGAGTTATAGTTCTAAATGAAATTTCTGAATTCATAATGAAAGGTAGAAATGTCTTTTGTAAGCATGTTGTTGATATTGATGATAATTTGAGACCTCTGGATGAGGTTATTGTTGTTAACCAAAATGATGAGTTACTGGCTATA…
401	LokiG_000000000035	1817	2297	f	13.16875	20.9436593557	19.7223091293	ATGGTTAAATTGCCAAAAGATATGCAGGAAAAAATTAAAAGTAAACCTAGACGCCCACAAGCAGTGAAAAAAAGAGATGGGGGTCAAGCGGGATCTAGACAGATGAGAAGAAGAATGCAACAGCAAGGAATTGAAATGGATCAAATAGATGCAATTAGAGTTATAATTGAGGGAACAGAAAAAACATTAGTAATTGAACAACCTGAAGTTATTCTTATGAAACAATCAGGTCAAGAAATTTATCAAATCATAGGACAAGCGGAAGAATATTCCCCAGAAAGTTTGGTATTTACTGCTGCAAATAAAATTAAATCTGAAGACTTTAATGATGAGTTAGATATTAAACCGAAAATAACGGAAAATGATATAATGTTAGTTGCTTCTCAAGGTAATGTTGAT…
402	LokiG_000000000035	2383	2737	f	14.3615819209	17.0132250897	24.1041743377	ATGTCAAAAGTTGAGAAAAAACCGATTGAACGCAAAAGACCTATTTCGGAATTGGATATTAAGTTTGAAAAAATCATTCAATTTTCCGGATGGATATTTTTGTTAGCTTTAGGGGGATTTATTGGGGGTTGGGCAATTCTTGATGAAATGCTAGACTTAATAACTTTAGATTTAGATGCGATGACATTTAGTTTTATTATCTTTACGGGAACAAATTCTGCCATCAGTTTTGGATTAGCCACAAAAATTAAAAATAACCAAGATAACAAGAGATCTCTATTCTTTGATTGGTTATTAGGCGAATTTCTTTTCTGTATGATTGCAATTTTTGCTGTTGCTGCTTATCAATGGTAA
403	LokiG_000000000035	2791	3121	r	19.9636363636	23.608527197	27.8271743203	TTATCTGTAATCAACCCTCGCTGGATTAAAAATATCAATTACTTCTGAATTTTCTAATATTGTAGCTCCATGTCTTTCATCAGGTTCGAAAATATAGCTATCTCCCTTCTTAACTATTAATTCCCTGTCTTCTGTAAAAAATTTTATTCTCCCGTGTAGAATGTATTCAACTTGGGATTCTCTATGGTGATGTAATGGTATTTCTGCATCTTTTTCGAGAGTAAAATGACAAAGCATTATATTTTCATTGAAAACCATAGTTCTTCTATATACTCCCTTTATAGTTTCTGTTGATTGGATATCCTTTTTATTGATAACTTTTTTTGTCAT
404	LokiG_000000000035	3524	5654	f	21.296713615	20.3972906518	24.2070054013	TTGGTATCAGATTCTAAAGTATTGAAAGATAAAGAAGTTGAAAAGATTAAACGTAATTATTTAACAAAATTATTACCTCAGGTTTTTCGAACTGAAGGAGATATTGTACACTTTGAACCATCAAAAATTGAACAAAGTTTAATCAGAGAAACCGGGATAGATCACGAGCATGCTGATAAAATAACTGCACTTACCGTAAGACGAATAATTTCTTCAGGAATCAAATTTCTCTCAGGCCCACATATAAGAGAAATTGTATGTTCAATACTTTCTGAACAACATTTTGAGGAAGAACGAAAAATATATACTAGGATAGGAATGCCTTTAATGGATTATGAATCTATTTTAGAATATGGTACTGATGAAAATGCTAACCAGGATATGAATCCTGAAAGTATC…
405	LokiG_000000000035	5634	5808	f	21.3965517241	28.7920068321	30.0904432837	GTGAATATTCCCTTAACTGAATTTAATCTTAAAAATATTGGAGATTATTTTTTTTTTGATAATGAGAATTTTCTTCAAAATAATCAAAAAGCTGTAGATATTTGGGCACGTAAACGTTATGGATATAAGTCTCCTTTATCATTGATAAGCGTTATTAATGAAGAATTAGGATAA
406	LokiG_000000000035	5750	5900	r	29.0733333333	33.4229738258	31.7682009445	TTATGGATATAAGTCTCCTTTATCATTGATAAGCGTTATTAATGAAGAATTAGGATAAGTATCTAGAGATCTTGAAGGGTAAAGGCTTAATGCTCTAGATTCAAATGTTGGAGAAAAATTAGCAGATCTCCTTTTTTCAGATATGTGCAT
407	LokiG_000000000035	6120	7305	f	21.9915611814	24.6274920886	30.9246163283	ATGTTAGAACAAGGTTTAAAAAAGCGAGAAATTCTTAAGATTCTCGAGAAAAAATTAAGTTCAGATTATTCTTATGACTCTTACTCAATCTTAGGGTCAATGTGCACTAAGCCTCTCGATATAGGTATTGAGATATATGAGAAGTATGTGTCAAAGAATTTGGGTGATCCAGGATTATTTTTAGGGACTGCTGCTTTAGAGAAAGAATTGGTTTCAGAAATTGGTAAATTATTTGGAGGTTCGAACATACTAGGAACACTTACTACTGGGGGTTCTGAAGCTAACCTTATCGCATTGAGAATTGCCAAAAAATTAAAACCAAATATAAGGCATCCTGAAATAATATTACCTATTTCTGCTCATGTGTCATTTGATAAAGCAGCAGATATGTTGGGTATT…
408	LokiG_000000000035	7578	8358	f	12.3012820513	15.0037051527	17.3493120999	ATGGGGAAAGAAAAAAAATCTCTAGGGATTAAAACAACTCGGTATTTTACGAAAAATTGCTCAAAATGTAACTTTGAATATCCAAATTGGTTTACAAATTGTCCAAAATGCGGTACATCATGGGATGAAGTAGAAGCTCAAAAATCCTCAATAACAATAGAAAAACACACAAAGAAGATAAAGATTGTAGCAAAAATTACTGAAGAAGATTTCAATAAAATTATTCTAAAAGTTCATTTAATTTTTAGTGTTAATCAAGGAAAATCATGGTATCAGATGCAAATGGATTCCAAAATGGATTATTATATTGCAGAAATAGCTGAAATCCCTGCCGGATCTGTTATTATTTATTATATTGAAGTTTATTTAGAAAATGGAGAAAAAATTATTGAAAACAAT…
409	LokiG_000000000035	8399	9962	r	22.5547024952	19.4223158725	25.6873520005	TTATAATTGTGAGCCACATTTATTACAAAAAGCATAATCAGATGATAAAATTCCACCACAATTTTTACAGATGATAAGATCTTTTTTATCTGATTTAGGTTTTTTTTGAGTTGTTGGTTGAGGATTTATCGGAGTAAAGTTCCTCATACTAGCTTCCACCCCATTTACATTTGGGATTATTCTCAATTTACTGGTTTCTTGATTATGAGATTCTTTTGGACCACTGAATGGAATAAATGATGATGTTTGAGAACTTTCTTCATCATCTCCTTTCTGTGCTAAAGTTTGAAAAAGCGAAGGAGATCTCCCTGAATCTTGAGGAGATACGGTAGTTTTAGTTGGTAGGGGTGTTGTTGCAATATCTGGTTGTTTCGATTTCTCTTTTTTTTCTTTTTTAGG…
410	LokiG_000000000035	9993	10131	r	19.5652173913	26.0292040408	32.9235170897	CTAAGGAACTACACCAATTGTCATTTTGTAATCCTCTGTGAAGAACCCCTTGCTGAACCGTAGCGTCAACGCAGTTTTTCCTACTCCACCATCTCCTACAACAATGGATTTGAATAAATAATCATATTCTTCAGCCAT
411	LokiG_000000000035	10430	10892	r	23.3051948052	22.6583712914	28.6205261312	TTAAAGCTTGCACGAGTCTTTATAATAGGGATCAGCATAAGGATCTTCTGATTCATTTCTATAGGTCGAATCGTAGAACGTTGATTCATAACATTTTAGACAAAACAATTTTTGATAATAAGGTATCCAAACCATATCAAGATCAGTAGGTCGATCTTTCGGGTTAAATCCTTGCTTTATTGCTTCTTCGAGTGAATCACACTCTGCTCCAGATGAGCATTGTATAATTGAACTAGAGAGGGCACTCATAAGTTGATTACACTCTCTTGAATACTGAGTAAATTTTATCTGTTCCTCCGACGAAATATCCTTACCTTTCTTCAAACAATTGCTCGTTATTTCGAGTAAACGCTTTATCTCATCCTTTGCTGCTAATTTAATAATGTCTCTTAGATTTTT…
412	LokiG_000000000035	10950	11481	r	23.2617702448	22.3349947736	27.4971397737	TTATGGTAGGCGGTTCTGCACCAAATATTCATTCAAATACCAGTCCCAGAAATCAGGAGTTTTACAACTTGGATTTCTATCCAAAAAAGCTCTAAAATCTTGCATATAGGGTAGATAATTATTCGCGTACCAAGTATTGTAGTACTCATTGAGAAAATTATCTTCTGCGAAAAATTGTGGGTTATCTACGGTTGGATTTAGCTTATCATACTCCCACCTATTAATCCATTGTGTTATTACATCAGAATCTAATTTTCCCCATAATTTTATTTCCTGACCGTCTACTTCAATTGTTTTAGTGTTAAACTCTTTTTCAATTAATGCTCTGAAATTATCTGTATAAGGCATTTTCACTAATTGATATAGATGACCTAATCTTGCCATTGCTAACATAGTTCT…
413	LokiG_000000000035	11655	12684	f	24.4965986395	19.3772812591	28.2114314208	ATGGTAGAACCTAAAGATATTGATTTTTATTCACTGGGATTCAATTTTATTGAAACGAAATCGATGTATATATCTGATTATAAGAATGGAAGATGGGATGAAGGCAGATTAGTGCCTTTTGGGAATTTTGAAATCTCCCCAGCGGCTTGTGTTTTAAATTATGGACAAGGAATTTTTGAAGGAATGAAAGCTTTAAGAGCAAAATCTGGGGAAATAACATTATTCAGACCGGATGAAAATGGAAAAAGGTTAAACAAGAGTGCTAGAAGGTTGTTGATGCCTGAATTTGACGTAGATAAATTTATTAAAGCAATAAAAAGCGTAGTTAAGGCAAATGAGGACTACATACCCCCATCCGATAGTGGTGGAGCTTTGTATATTAGACCTCTGTTAATTGGA…
414	LokiG_000000000035	12691	13201	r	19.4058823529	18.7834417327	27.0747511126	TTAATTTGAAATCCTTTCTATTAGAGCGTAAAAAGCTTTTTTTACATTAAATCCTGTTTTAGATGATATTTTTAGGTAACCAATGACATTTTTGTTATCTCTAATAATTTTTAAGACATAATCATCAAAAGATTGAGCTTCATTGGGATCAATTGTATCATTTTTAGTTCCTATTATAAAAGCGGGAATTTGACTTGCACCTTTTAGTTTATCGATCCATTTATCAATACTTTCTAGTGTTTTGAATCGCGATAGATCAAATAACACAAAAGCGGCAAAAGATCCATCCACAAAATCAGTTAATAATTTTCTAAATTGGAGTTGACCAGCAAAATCCCAAAGTATGAAGTTATACTCATCTCCATTTATGGTAACATCCTTTGAAAAAAAGTCGACACC…
415	LokiG_000000000035	13522	13744	f	24.6126126126	18.8970582537	26.7877707229	ATGAAATTCTGGATGTTATATGGAGCTCATGGGTATACAGTGAAACTGATAGCACAAGAAGCAAAAGATCGAGGTCATTCCCCTGTATTGGCTGGGTGTTCTGCAGAAAATCTCATCCCACTTACAGAAGAACTAAATCTTGATTATATCGTTATGGATTTAAAAAATAAAAATAATCTAAAAGCAAATATTGAGGGTTTTGATTTAGTTTTTCATCAATGA
416	LokiG_000000000035	13889	14045	f	26.2756410256	21.4988088802	25.4811905867	ATGGAATCATATCGATTTACAGCGGTAGCGGGGGTGTGCTATGTTGAAAAAATATTTAAACTTGAGCCAAAGGGGGCATTAACACCAGCATTGGCTTTTGGGGATGATTTCATACTTGAGATTCCTGAAACAAACCCTCTTGATTCGATTACCTAA
417	LokiG_000000000035	14182	14410	f	29.6184210526	17.1396184715	26.9728670511	ATGACAAATTCGTCCAATATAGCATATGTAATTTTTAAATATTGTGTTGGTTGTGGTGCTTGTGTCGAAATTTGCCCTATTCATGCCATCCCAAGTTCGATAATCGGCTTTGGCTCCTCACTGGTTAAAATCGATGAAAAAAAGTGCAATGGTTGCGGAAACTGTGTTCAAACTTGTCACCATGGAGCCATTAAATTGCATAATAACAAAGATCAAGGAAAAATTTAA
418	LokiG_000000000035	14559	15387	f	32.1799516908	26.370345032	27.7735242485	ATGATTATGGGAGTTATAAGTTCGGAAGGTGATATTGTCAAAAAAACACAACAACCAAATACTATTACAACATTAAAACGGAATTTTGAAGATCTTGGGATAGAAGCTGGGCAAGTTGTTATAGTGCATGCTTCTCTTAGTAAAATCGGTTGGACGGTTGGTGGTCCAGTTTCTGTAATAAAGGCTTTAATGCAAGTTCTCACTTCAAAAGGTACTTTGGTTATGCCAACATTTTCTGGCGAAAATACTGAACCGTCTCAATGGGAGAATCCCCCAGTACCCAAAAATTGGTGGAAGATAATTAGAAGTGAAATGCCTGCTTTTCATCCTCAAATAACTCCAACAAGAGGTATAGGTACAATAGCAGAAACGTTTAGAAAATGGCCAAAAGTTAAGCGT…
419	LokiG_000000000035	15474	16023	r	26.7595628415	19.9642246204	22.9401515499	TTAGTCGTCTTTTAATATGAATTCCGCTGGAATTTTATGTCCTAAGCCTGCTGCTTTGAATTTCTTTCCATTTTCAACATAAAGATTAGTCCCCCATTCTCCCCTTTTTCTGTTCGGATATTCCTTCTTTTTTACAGCTGGCACTCCAGCATAAAGGGAGTTATCTTCAGCCTCCCCTTTAATGACGCATCCACCAGCTAAAATTACTCCTGTTCCGATATTCGAATTTTGCAGAACGGTCGCACCAATACCAACCAATGTCGAGTCACCAATGATTGCTGGACCGTGAACCATTGAAAGATGTCCGAGTGTTACATTTTTTCCGATTTTACACAACCCTTTTACGGTCGAATGGATTACACAATTCTCTTGTATACTTGTATTTTCCCCAATTATAAT…
420	LokiG_000000000035	16948	17440	r	19.0609756098	19.9609796617	18.076908912	TTATATTGCAAAGTCCTTTTTCTTTAGCATATGGGTCATTTCAAATGACATTGTAAATTCTTTCGATAATTTCGAATCTATTTTATTAACTGTGAACAAAGAGTGCATTATTCCTCGGGCAGGATAAGTCCTTGATTCTTTCTTCTTAAGTATCGTAATTTCAACTTGCATTGTGTCTCCTACTCTTAAAGGTGATTTAAATATTAGATTTTTAATCCCTAATAGCGCAATAACTGTTTTTTCATAGACTCCTAATTTTAAAAAAAGACCTATCGATAATGGAATAATAAATGGTCCAGGAAAAACTGGTGATTTATAGGGCATTTCTGTAGAAGCGTAAATTTCATCAAAAAACATGGAGGAGTTAAACCAGCATAAATTACAAAATTCTGATAAGTC…
421	LokiG_000000000035	17668	18172	f	18.1448412698	16.3527534209	9.33011141767	ATGAACCATAGCCTAACTTCAAGATTCAATGAAATCAATGAGTATATTTCAATTAGAATTACTAAACCAAGCCTTTACCCCAGGATTCAGAAACGTGATGCAAATGGATTTTATGAAGAACTGTGTAAAGTTATAATTTATATAGGAAATTCACCAACTGTAACAATTCCTAATCTTTTTTTTCCATCTTTTAAAGTAGCTCTTCAAGATATATATGAGATTAAAGGCCATAACCTAACTAAAAATAAAAATTCGCCACCAGAAATCATTTTTCAGAGACTTAATTTAAGTCTATGTAATTGGGTAGAAAATAATTATGATACACAATTATTGCACTTTAAAATTGCTTTTCCTTTACTAAAGAGACTGAAAGATGTAGGAACAACAAAATTTCAAATC…
422	LokiG_000000000036	47	692	r	17.3813953488	13.1914614411	18.675221216	TTAAGAAATAAATTCCCATTTATCTATATTTTTTACTATATCTCTTAATAATATCTCTGTGTAGTTTTGATTTTTAACCCTTAACAACAAAAAAAATTTGACTAAATGCTTACAAAATTGCTTGTTTTTACTTCTTCTTGTTTCAAAGTCGTGGCAATTATGTTTTATTTTTTTTTTAATTGTGTCAATTTCAATGATATATGATGTTTCTTTAGATCCTAAAACATTGGAATTTAAGATTGTCTTTTTTTCGTCCACATCTTTTAAATCAAACGCAGAATCAGGCACGGTTACAGCTCTATTTATTGTACCCTTTTCCACAAATATTTTTAATAGAAAATTAAAACTGGTTGGATCTTCTCCACTTTGAACTTCAATTAGATGTAAATTCGCTCTAGA…
423	LokiG_000000000036	757	2518	r	15.7359454855	19.1347793037	23.8949168557	TTAGCTGTGTATTTTTAAATCCATTTGCGTTCCTTTCAATGTATCTAACTCTATGGTTGATAATATTCCTGGTGTAGGAATTATCCCTAGAGATTTCATAAAGTCTGTTTGACTTTGGAAACATCCCGAATTAACCAATGCGATATTATTATAAACCCCCATATCGTTGATATGAATATGTCCAGTATGAAAAATATCCGGTATTTTATCAATTACAAGCCAATCTTTATTTAAAGGTGCTATTTGAGTTTTCTTGCCAAATGTGGGGGCCATATGCCTGCATTTTAAAAATTCCTTCATAATATCTGCAGCTTTATTATTTTGTAATGTAGGTATTAACATAGTTAAATCTAGAATACTATCACCATGAAAAACTAATGTGTTAACATTATGCGTTTT…
424	LokiG_000000000036	2759	6221	f	23.0167533218	22.5020445624	28.805094781	ATGGAAAAGATGAATATAAGCACAAAGAAATATTTTACTACACTTCAAGATCAAATTGATTATTGTTATACTATTGCTGAAGAAGCGCGTAGTAAAGGTTTAGATCCAGAAACATTCGTAGAATGCCCTCAAGCTAAAGATTTAGCAGGAAGAGTGGAAAAATTAGTTGGACCTGATGGTGTTGCTGAACCAATAAGAAATCTGAAAAAAAAAGGTTTTACAGATGACGAAATTGTTTTTGAAATAGTGACTGACATTTTAGATAAAAAAATTGGAAATATTCAATCTTTAGATGCGCGAGTAGAAAGAGCTATACGAACCGGATTGGCAATAAAAACAATGGGTGTTGTTAGTGCACCTCTTGAGGGAATTTCTAAAATATTGATACGGAAAGATCAA…
454	LokiG_000000000039	418	2572	f	21.5060352832	17.5974134315	23.3157528217	ATGCTTGCTGTCCACAGATTAACAGAGATACCAAACTCAAAGGTAATCTTTTTAGCCCCTACAAAACCTTTGGTAGAACAACATTACAAATCGTTTATAAATCTCACAACCATCCCTCCTGAATCGTTACATTCTCTTACGGGTGATGTACTCCCTGGAAAGCGGAAAATTGCGTGGGATCAAACAAAAATAGCTTTTATGACACCCCAAGTACTCCAGAATGATATTATTTCCGGATTATACTCATTAAAAGACGTCTCATTGATCATTTTCGATGAATGTCATAGAGCTGTTGGTGATTATGCCTATTGTTTTATTGCTAAAAAATATCAGGAGGAAAGCAGATTTCATCAGATATTAGGGATTACAGCCAGTCCGGGTTCTACCTTAGAAAAAATA…
455	LokiG_000000000039	2696	3281	f	19.5316239316	16.6457432212	21.497751998	ATGATAAAATTTAAAGTCGTCGTAGCTGGGGCAAAAAATGTGGGTAAAACAAGTTTAATCCGAAGGTATGCTACGGGAAAATTTGAAACATCAACACTATCAACAATTGGGGTTGATTTTGAGACAAAAAAATTAGTTGTAGATGGAACTGAGATCCTTTTAAATATATGGGACTTCGCAGGTGAGAAAAAATTCCGTCTCTTATTTCCATCCTATATATCAGGGGCATCTGGAGCTTTATTATTATATGATATCACCAATAAAGATTCTTTTAACGATCTTTATGATTGGATTAATGTGATTTCTTCCATTCCAAACTCGCCAAAAACTAAAATTTTAATCGAAACGAAAACTGATTTAAAGAGAAAAGTGGCAAAGGAAGAAGCTATGGGATTCGTT…
456	LokiG_000000000039	3311	3479	f	15.7857142857	16.2180539737	25.1950421365	ATGGTAGATATCGACTTAATTTTTGTTGTAATCGAATTTTTTAAACCTTCTCAAATTTTAAGGAAAAATTTATTTAAAAAACTGAATAAGAAAAGATATATTGATTTAAACATAGAGAGTATAAAAATTGAATTACGATTTCAATCAGGATATCGAAGAGATAATTGA
457	LokiG_000000000039	3438	3729	f	15.7285223368	12.8207489276	20.8957879786	TTGAATTACGATTTCAATCAGGATATCGAAGAGATAATTGAGAAGCTTAAAGGAGATAATATTTCTTTTGAAGGAAAGACTATTTTAGTTACTGGTGGAGCTGGTTTTCTTGGTAGTTGGGTATGTGATGTGTTAGTTAAACAAAATGCGTATTGTATATGTTTAGATAACCTAACCTCCGGACAACCAAAAAATATTATACATCTCATGAAAAAAAGCAATTTTCGCTTCATTAATCATGATATTTCTTATCCTATATATTTTGGTATGAGTTATCATCCACTAGGAATC
508	LokiG_000000000045	0	1632	r	19.9025735294	18.0228603138	22.9815392519	CATGGTGGCAAAAAAATAATATTTTTTAGTTAGAAGCACTGAGATCATATTATAAAAATTAACTTTGAAAGTCAAGTTAATGTAAAAAATTTCATTTTCGTTATTAATTTTAAACCCAATCTCTAAAATATCAAATATCTTATTTAATTCCATTTTAAAATCTAAATTGAAGAGAAATGTTATAGCGTTGTCTTTACTCAAATTCTGTTTATGATCGTCTAAGCATTCTAGTTCAAGATCTTCTAATATTTCAGTTTGACATTCAACGCATTTTATGTGGAGAGTGTTTTCGGCAAATTTTCTAAAAGTTTTAAAATTATTAGAATCGCATTCTTCGTTTGGGCATCTAATCGTGGCGTTACAATCCTCTTGATTACAGTTAAGGTTAGCAATACTTAT…
509	LokiG_000000000045	2496	2817	f	26.3457943925	23.2186598464	30.3192864685	ATGGGCGTAATTATAAGTTTTATCAATTTAAAAGGTGGAGTTGGAAAAACTACTTGTTGTGCGAATGTGGCTGGAGAATTAGCAAGAGAAAATCGTAAGGTTTTAGTAATAGATGCGGATCCTCAAGCTAATTTATCAACATTATTAATGGGTCCTAGAAGATATGAAGAAAAATTCCCCCCTAATAATACAGCAGAAGATTCTTATAAGGATACAATCTATCAGATATTTTTAGATGCTATGGAAGAAAATGAAGAAAATAAAAAATTTAATCTAGACACAGCAATTATTAAATCTGTTGTACTTGACTTTCAAAGTTAA
514	LokiG_000000000047	2	233	r	22.012987013	19.5777774413	16.8193693562	GTGTAAAGGGTCTGTCATCGGTAATAACCGATCTGGGTCAATGTATAGGTTGATTTCATTTGTATTTTTCAAAAGTAATTGCCATGGTTGTTTGTTAAATGGATTTGGTGCAAGAATAGCATAACTGAGCATCTTCAATCGGACATCATCATATTGAACCACAATTTTTTCAGGATCCCATGCTTCCCTCGCCACTTGTAGTAATTTTTTAGCTTTAGGTTTTTGCGTCAT
515	LokiG_000000000047	418	1528	f	11.1567567568	14.0167516618	16.2587167072	ATGATTACTCCCGCATTTTCAATAAAAACTTTTAATAAAATTAAAAGAATTTTTCCGATCAAACCTAGAGATAAAATTTTTTTGCCAATTATTATTAACCCGACAAACTTAGAAAACTTTTTAAGGATATTTCCAAATTCTATTACTGTTTCTTTCCCAAATTACACTATTTATTCTAGTATATTAAGAAATCAGTTTTTAGCAGAAAAAATCGTAAATAATGAGATTACTGTAAAAATGGATTTTTTTGGAATTTATTCTAATTTTCTTTCTGAGAATGCTACAATGACAATAATTCTTTTTCCTACGAATTTAGCTTTAAACTTGGTCAAATACGCACTACATAAAATTATATCTTTATCCTCAACTATAGCGTTGTTAATTATAGTTGGTAATAAA…
516	LokiG_000000000047	1771	3718	f	20.3086800205	16.682599174	23.4942660683	GTGGTTTCCGACAAAAATATTCTCTTTTTAGAAAAACAGCTAAAAACTTTGGGGCAAAAGGTAAGGATCGATATTTTAAAAAAGCTGAAAAATTCTCAAAATGATATATCCTTTTCAAAATTACAAAAAGATGTCTTAGAAGGTAATTCTTCTACTGTTAACTTATCATTCCATTTAAATGCTTTAAAAAAATGTGAATTGATTAATAATACAGAAGATGGCTATTATATAACACAATTAGGAAAAAAAATTTTTGAGAATATTTTATCCATAGAGCGAATTCTTGGTGAAAAATCAAAATCAAAAATGATTAGAACTTCTAAATATTCGAAAGAATTATTTGACCCAAGTAAAATTGAGGAATTCCTTATTACAGAGGGTGATATGGAGCTATTTTTA…
517	LokiG_000000000047	3732	4650	r	23.2603485839	24.6849942763	33.1504409151	TTAATCACGCATTAATTCAGATAAGATTGCTTTTCGCATCGGAATACCATAAGAAGCCTGTTTAAAATAAATAGACTTTTCAGTATTATCAACATCTGGTGAAATTTCAGTGATACGGGGTAGTGGGTGTAACAAACGGAAATTATCTTTAGTATTTTCTAGATCAGAGGGTCTAAAGATGTAAAAACCCTTAACTTTTTCATATTCTTCAAGATCGATAAACCTTTCTTTCTGAATTCGTGTTATATAAAGTACATCTAAGTTGTCTAATATTTTTCTGTAATTTGTTATTTCTTTGTATTTTATGTGTCGTTGGCGTAAAAAGGCTATATCTCGATTTCTCATTTTTAATTCTATTGGGCTAATGAAATAAACATTAACATCAAAATTAGATAAGAG…
518	LokiG_000000000047	4810	5092	f	22.2092198582	19.2527066215	27.303593718	ATGAAGTATCCCCGTACTTTAAAAAAGTATTGTCCCAAATGCCATTCACATCAAACACACAATGTTACAATTTATAAAAAGAGTAAAGAGCGAACCCTAAATCATGGAAGGCGTCGATTAGAAAGGAAGAAGAAGGGCTATGGTTCTTTTCCTAAACAGATTTTTCATAAAAATGCGAAGATTAACAAAAAAATCACGCCTCTTCTAGAGTGTTCTGTGTGTGGGAAAAAACAATACGCTCAATCCCACCGTACAAAGCGACTTGAATTACACGAAGTATAA
519	LokiG_000000000047	5116	5212	f	17.8958333333	11.0558780621	18.6317176257	ATGGTAAAAAATAAAAAAAGCAAAGAACTTATTCCGCAACCTAATAGTAGGTTCTTACGTGTGAAATGCTTAAATTGTGGGAATCAACAAATTATT
593	LokiG_000000000053	2	185	f	8.75409836066	11.8811536965	18.3753459763	AATGTTGTAAGAGTATTACCCATAATGGTTGAAATTGCAAAAGAATTTAAAAATTTGAGTGAGATTGAATTAAAAAATATCCTTAGCAAATTCGATAATAAAACAAATATCCAAAATACACTTGATTTAATAGTTAATTACATCAAAAAACAAAAAGAAGTAGCATTTAAAATTCTCGAATAA
594	LokiG_000000000053	296	818	f	19.8199233716	19.8995209148	22.9982979879	ATGGGTACCGATAAAGATACAAAGGTTAATGTTTTTACCAACAACAATGGTTTAGAAATTCTAATAAGACGATGCAATTTAGATGATTTAGATGGGGTAATCGAGGTGAATGAAAAGGAACTTCCAGAAGATTACCCTTATTTCTTTTATAAAAGCATTCTTGATAATTTCTCAGAATCTTTTTTAATTGCTCAGAATAGTTCCGGGAAAACAGTTGGTTATATTATGTGGAGAGTTGAAAAAACTCCTTCTCTAGATAGTTTACGATACACTAGTAAAGGTCATTTAGTATCTATTGCGGTCTCCAAAGATTACAGGAAGAAAGGAATCGCGAAATCTTTGATGTCAAATAGCATGGTTGCAGTAAAAAGGTATAAAATACATGAATATGTATTAGAA…
595	LokiG_000000000053	825	1833	r	16.3958333333	21.9782593506	25.5985690099	TTAATCGAATGATCTTTCTAAGCCTTTGATTAGATAAGTTAGAAGCGTATTAATCGGCACTTTCATACCAAAATCTTGAGCATATTTTAAAACTCTTCCATTAATAAAATCAATCTCAGTTTGTTTTCCGTTTAAAATATCCTGCAGCATTGAATTTTTATTCAGTGACGTTTTTTTCGCAATATTTAAGGTATATGCAACGTAATCTTTATTAGAGATCTTAATATTCATTATTTTCGCAATATCGATTGCCTCATGAATAGCTTCACCCATTAAAGATTTTATTTCGTCAAATTCCAACAAAATTCCGTTTGGCAACCTCGTTAATGCCCCAAATGCATTGATCCCTACATTCACAAATACTTTTTCCCAAGATTCCTTTATAACGTCATCAACAAT…
596	LokiG_000000000053	1860	2157	r	10.3400673401	13.0923780846	18.5145655332	TTACATAAATTTATCTAAATCCATTTGACCCTTTGGAAATTCTCCCGATTTTTTTTTAATCTCCAATAGATTTACACGACTAGGTGAATTTCTCGGTTGAACACTCAATTCTTTCATTAACATTAAAGAGTTTTTCACAGCATATCCAGAAAAATGATTATTAAAATAGATTCCAATTTTCTCTACCTGAGGGATAATTTTTTTTATTGATTGAGCCCATCTCCTTATTTCTTCTTCATGAAAATCATAATCAAACCAAATTTTATTTCCGTATCCATGAAATCTAATATATGCAAT
616	LokiG_000000000057	0	114	r	7.89473684211	9.06562726663	12.7362026636	GTCGTTTTGTTCTAAAATTGCTGCTAAATATAAAATCCCTAAATTAGGTTCTCGAAAATAATTCTTCTGAGTTTCAAGGTTTTTAGAAGTGCTAGGATTAATTAACTGAATCAT
617	LokiG_000000000057	121	916	r	17.6981132075	17.6331742339	23.2463749139	TTAATTTTCGTTTTCTTCTGGTAACTTATCGGGGATTTGAAACGCAGTTAATAGAGACTCAATAGAACCAGGCTTATTGAATTTTTCTTCAAAAATTAGTGGTATCTGTAATTCTAAAGGAGTAGAAGTTTCACCTGTATAAACGTATAGTTCGATTCCTTGTATTTTTCTATTTTTAATAATTAATCTTGTGGAATAATTTTGATCTTTAAAGAATGTAAAACCATTATTCAACCGACCCATTTTTACAGGTTTTTTAACTGTTTTCACTTCTTTTAGAAAAGATTCAACGAATTCTTCGTCATTGTATATAATTCCCCCTATTATCATGAATCTTCGAATCATATTCTCTGGGTGAGAGAACTGATCAATATATTCTATAGCTTGATTTACTTTAAC…
618	LokiG_000000000057	1091	1496	f	15.5851851852	14.6313532835	20.468007392	GTGTCCTCTGAAAAAATTGTTCACAAATTAAACATTAGTGGTGGAAAACAAGGCCTTGGAAAGGGACTATCTAAACTTCTAGAGATTGATGAAAAGAAGTTTAGATTCGATGGAATGAAAATTGGAGAAATCATCAAAGGTGGACTAATTGGATTTCCAAATTATGAATTTGAAATTACTGGAGGAAGTGATTCGAGTGGTTTTCCAATGAGAAAAGATGTTCACGGTCCAGTGAAAAAAAGAATTCTAGTTTCTAAAAGAGGTATTGGATATAAACCCAAAAGAGCTGGCGAAAAACGGAAAAGAACTGTGAGAGGTAATGAAGTTAGTTTTGACATGACTTTAATTAACTTAAAAGTTGTAAAATACGGTGAAGCCGAACTCTTTAAGAAAAAGAGT…
619	LokiG_000000000057	2056	2146	f	11.8555555556	12.0353956044	20.4624647124	ATGAATTATGAAAATATATCTTTAAAAAATATATTTGAAGGAGATGATAAAAAATTTCATATATTAAATTCCAAATTCCCGAAAAATTAA
620	LokiG_000000000057	2211	2481	f	12.537037037	15.7373854108	18.7730559567	ATGAATGAAGTTACTAAGTCAATAGAAAGAGTACAAGCAAAAATTGTAATTATGGCTGAAGATGTCACTCCCCCTGAAATTCTTTTTCACATTCCACTCATATGTGAAGAAAAAGGGATTCCGTATGCTTATATGTCAACCAAGAAGGAACTTGGCAATACAGCCAGAATCAATGTATCTGCGAGCGCAATATCCATTGAGAAGGTTGGATCTGGAAATGAGAGTGCCTTAAATGATTTGATAAAGAAACTGGAAGAAATAAAAAAATAA
621	LokiG_000000000057	2499	2751	f	14.6666666667	17.5806832027	17.6126563825	TTGGTTAAATTGATAGATAAATCTAAGGGCAAACAAGTTCGTGATCTATCTACACCTGCTCAGGTGATTCAAATAATCGGTCGAACAGGGCTTACAGGAGAAATCACTCAGATCAAGGTAAGAATCTTAGAAGGTCCGGATAGAAATCGAATTTTAACACGCAATGTTAAAGGTCCAATTAGAATGGATGATGTTGTGATTCTGAGAGAAGTTGAAAGGGAAGCGAGGAAGATTAGAGGTCGTAGAAAGTAA
622	LokiG_000000000057	2792	3392	r	12.67	14.3990341536	19.7301658777	CTATTTAAATTGTTTTTTTTTAATTAAAATTTCAAGTTGGCAAACTAGCCAGCACAATTCTTCGCGCGTGGAAGACGATTTGAGGATTCCATCAGACTTTTTTGTGATTTCTTTCTCTGAGGGTTTAGTTTTGTTTTTTAAGAGTATAAGTTGTAATTTAGCTAATCGTTTTGATAAATCCTCATAGGAAATATCATTTTTCGATAGTTTATCAGCGGCTAGGGTTAATTCTGCTTCAAGGTCTTTTTCTAATCCCGCGCTAATTAATTCTAGTGTTTCATCAACATTAAGCTCTAATTCATTTCTCGTTTCAATCACATCATTATCTTTCAGTCCTGTTAGTAACAGTTCTTTAATTGCGATAAAAGTTCCAAATTCTTTATTTTGATTTATAAGTTG…
623	LokiG_000000000057	3496	3736	r	18.8708333333	16.2952656211	19.73540371	TTAAATTTTTTCTTCAAAAAATCCCAGTAGTTTCAGATTTTCATATTCATTATGTAGAAATTCCCGAAGAGCTACTCTTATTGCTTCAGATCTGCTAGGAATCAATTTCATTTTTATAAGTTTCTTTATATTTTCGTCATAGATTTCCGGTATGTTAATTGTTATATTTCTCATCTTGGGTTTAGTTTGATTGTTCTTAATGTCAGTCATAGATTTAACACCGAATGATCTAAAATTCAA
624	LokiG_000000000057	4027	4702	r	21.5911111111	25.4743594484	32.0295937166	TTATATTCGATCTTCTGATTTTATATATCTGCCACGCGTTTCAATGGCATTTATATTTTTTATAATTTTTTGGCACTCGTTAATATTTTCCTTCTGATATTCTGACACATAACCTTCAAGAAAAGATTTAAAACAAAGCTCATAGTCTCTTCCATGAGAGGATATCAGTACTCTCTTAAAAAGATGGAGATCAACACTCTTATCTTCAATCGTATCTGAATAAGCATGCAATCCAAAGTCAATTAGGAATATATTCTCTTCTTTTGTGACAATTATATTGCTGGTTGTAATGTCACCATGAATATGCCCATTCTTATGCAAAATCGCAATGTAAACACCAATTCTATTGAAATAATTAAATTTTTTCTCAGGACTTAGATCTCTCAATATACTTTTTAA…
625	LokiG_000000000057	4704	5715	r	23.7181008902	26.1638687313	32.6535211578	TTATCTTTCAGACCTCCAAGGAACAGTAATATCATCCATCCTCTGTTTGGGCTTAATTATGGTTTCAGAAATATTATGTCCTCCTTCGCATTTATATCGCAAGATTCCCACCCATGCTATCATTGCTCCATTATCTCCGGCATATTTTAATGGGACTACTTCAAATCTCGCATCATGTTCATTACTGATATAACGAATCATTTGTTGTAATCTTTTATTAGCAGCCACACCACCAGTTAATAAGACTTCATTTTTCTCTGTATGAGCCAGTGCTCGTTCAGTTACTTCTGTTAACATCGCAAAAGCCGTTTCTTGTAATGAAAAGGAGATATCACTTAAATTATATTTATTAGTAAAATCAGGGGATTCCAATAATCGTTTAGCAGCTGTATATAATCC…
626	LokiG_000000000057	5824	6034	r	23.1047619048	17.4483891028	31.4697514	CTACATTGACTTAGTGCGTTTACGAGGAGATCTTCTAGTTGCTCTTCCTTTAGGGGTACCTTTTCTCTTGAATGCAGTATAACCACATTTCCCACAACTCCATCGATCATAATGATTCGCGAGGAAAAAACTTGGACCACATTTAGGGCATGACCGGTGAGTTCTAACTACCTTTCCTTCTTCTAATTTATAAAATTTTGAAGCGTCCAT
627	LokiG_000000000057	6063	6417	r	13.790960452	16.0286634526	15.5714538839	TTAATATTCAAAAAGATGCATGTAAGGTTCTTTTCTTCTCTTTAATTGGTAAATTTCGGTTCTTCTTTCCTTATCAAAGTTCCGAACAAGAATATGAAATGGTTCAAAAAATTGCATTTCAGTTGAATCTTCATAAATATATGCAATTCCATTTGTATAAGACTTCCCAAAATAAGTATTAAGGTGTTTAATAATAGTTAGTTTTTCATTTGAGCTTTGCAACGCTGCTATCTTTTTTTTAACATCTAGTCGATTGGGAGTACTAGCCCCAAAATGATCAATTCTAAACCTCAACTCGACTCTATTAATTAAAAGATTTTTTTTCTCTTCTGTTTTCTCAATTTTAAATGACAT
628	LokiG_000000000057	6551	7142	r	15.4991539763	12.2819229429	15.5516899368	TTATGATAATTTATCGATGGCAGTTAATATTCTTCTCACTTTTTCTTGAATTTTTTTATTAACAGTAACGACGACGATTCCTTCGGGAATTATAAATTTTGAGTCGGTGATAGGAGGTTGACCATAAAATGCAAAATTCCCTTCTTCTTCGTTAATCGGGATTTCTAAAATAAGTGGGAGAATCAGGAGATCCTCTTCTCCTTCAGTTATTTTAACTAACGTCTTTTTATTTGAAATAATAATCTTTCTGAAGATTTCCCAACAATCTTTATTAATCGTTCCAGCTGGATTTTGGAATTCAATAATTTCTTCAAATTTGCCTTCAAAATCCATATCAATTTGGCTTCTTTGAGTTTTTTCATCGATAACACAAATTTTAACGAATGTATTTAAAAATTC…
629	LokiG_000000000057	7227	7416	r	18.2010582011	15.0670953046	18.5378879775	TCACCGTACTCTTAAAGCGTATTTTCCGGGAAAATGAATCTTTAGGTATTCCGCGAACTTAGATTCGTCTGGACGAATAATTATTACCTCTCCGGTATAATCAGTACTCAAAGTGTGGGTTTTACATTTTGGGCATACTGTTTCGTTCTTAGTTATTAAATGACAATTTTTACAAGCCCTTTCTTTCAT
630	LokiG_000000000057	7430	8030	r	19.43	26.3876217002	32.8112778269	TTATGTACTACTTTCCTCTTCACTTTCTTCTTTTCCCTTTGATTGCTTGTTGCTGATTTCTTCCTCAATATCACTTTCAATCCACTCTTCCTTCCCTAAAAATTTCTGACGCATCGTTAGTCCAAGTTTACCGCTTCTTCCAGTACCTAAAGACACAGCTATTATTTTAGCTCTTACTTGATCGTTCACTTCTAATATTTTTCCGGTTTCTTTACCAATAAACCGATTTCCTACTTGCTCGTAAGAAATGTAATCATCACAGATTTGTGATACATGTACTAAGCCATCTAATGGACCCAAACGAATGAATGCACCGAAATCAACGATCTCTACAACAGTTCCTTCAACAACTTCTGAAATCGTTGGTTTAAATGTAAGTAATGTGAATTCTACCTCGTG…
631	LokiG_000000000057	8415	9219	f	28.9776119403	27.9415909194	34.0872316354	TTGTCTGGATATATAGGTAAGAAAATAAGGTTAGAACGAATATTTAATCGAGAAACAAAGAGAACAATTATAGTTCCTATGGATCATGGACTAACTGTAGGACCAATTAAAGGAATTGAAAAAAACTTAGGAGATATGGTTAATAAAATAGCGTTAGGGGGTGCTAATGCTGTTTTAGGGCATGTTGGAATACCCCTATATGCTCATAGAGGATACGGTCCAGATATTGGCTTAATTTTACATCTGTCAGGTTCAACTTCCATTAGTCCAGATTCTAACTTGAAAGTTTTGGTTAATACAGTTTTAGAGGCTGTAAAGTTTGGAGCAGATGGTGTTTCAATTCATATAAATATTGGAACGAAATCGGATCCTGAAATGCTGGAAACCTTAGGCAGTGTT…
632	LokiG_000000000057	9263	9575	r	19.1987179487	17.9474061481	22.7039883147	TTAAGAATTTCTTGTCAATGATAATCGGATAGGTCGAAATTCAGCAATCCTCTGTATTCCAGATTTGATAGATGGATCTTCTTTCATTAATTTTAGTGCTTCTTCTTCAGTTTCTACTTCTAAAATTATAATACCAGTTGGATCTTCAGGAATTAATGTAGGTCCTGCAAGATACAATTTTTTCTGTTTTAGTAATTCCTTCAGATAATTAAAATGATTAGACATCATTTTGCTATCTTCTGTCTTGGGATTGGTTAAAAAATCCTGACGATAGGGTTTAATTATGCAAAAAAAATGTTTTTTTTTAACCAT
633	LokiG_000000000057	10139	10547	r	14.5661764706	14.5356550488	7.3527720987	TTATATCAGTTTGGCTATTTTTTCACAGGTTCGCCTACAGTCTAAAAATATCAATCCCAATCTTACATCTTTCGTAGTAGAAACAGTTAATACCGCATTGGGGCCAGCCTGTAAGACTAATAAATAACCCTCCGTTCCTTTAATGTATAATTGGTCAAACTCTCCCTTTTCCATCTCGATAACTGCTCTTTCGGCTAATGAGAGAAGCGCTGCAGTCATGGCTGCTATCCTTGTTTCATCAACGCCCTGTGGGAGTGCCGAGGCAATAGGTAAACCTTCAGCAGAAACTATCGCCGCAGATTTTACTTCTGGAATAGCACTGAGCAATTTTTTAAGGATATCATCTAAACTCTCGGAAGTTGGTTCGATAGAAGTCACCTTTTTAGGCAAGTCACCTTT…
634	LokiG_000000000058	0	279	f	27.082437276	19.9528987547	3.8137211878	CTTTTGATGTTTATTATGTTAGCTTTTTTTGCTGTTGTATGGATTTCTGCTATAGTGTATTCAAGAAGAATTAAAAAGAGAATTGAAGAACCGATCGAAGAACCCAAAAAGAAACCTAAAAGAGGAAAGTATGTCTCTGTTTCTGAGCTGAAGAAAGAGACTCCAGGTAAATCAGTTTCTGATCTGAAAAAGGAAGATAAACCAAAAAAGACTGCTGATTTAGATTCTTTATTAGAACAAAAGGGACTAGTTGATAAAGAGAAAAAACCAAAGAAATAA
635	LokiG_000000000058	327	681	r	48.5310734463	55.566946519	9.6310165169	TTATAAATTAGATATTGAAATTAAATTTCTTTTTAAAAGTGCCAGAGAACTTCGTCCATCTGATCCAGCCAAGGCAATTAAAACATTTTCTTTCGTACCAATTAAAACTGCGAACCCACTTTCCAATTCAATTGTGGTTGTTTTTAATCCACCTTTACCAATATCTTCACCAAGGGTATTTGAGTCTTTAATAATAGTGGCACATGCTTTCGCTATTTTTCCATGATCCATATCAGTTAATGTTTGACCAATTATAACCTTCCCCTCTGAGTCGGCAGCAATTAAACCTTCACATTCCGGTACTATATCCATTAATTCCGCAAGTTTCTGTTCAAGTATTTTTTTTTCGACCAT
636	LokiG_000000000058	1315	2422	f	15.3107497742	13.3346977109	15.9969845785	ATGACTTATTCACATTCGACAAATCATAGTTTTAACCCAAAAATTGATTTTTGGCGACCAATAGAAAACTTATTCACTTCTTTTCCATATTGGGAACAGTGGAATAAATACCACAGCAAAAATGACTTTATCAATTTTTATGAAACTAAAACAAAAGAGTCTTTTGATGTTTATGATGACGAAGTGGATATATATGGAAAAAAAATAGTAGAGTTATACATACCCCAAGGAGCACATAATATACTATTAGATGCTATTCCAAAAGAGCAAAGAAAAAAAGTCACCATAGGAACTAGAATAAACCATACAGGAAAAATTATAAAGTTTTTATCAAAACACATTTCTAATCCTGATACACTGCATAAATTCCAGCAATTTTTTGAAAACGCCTATAAATTT…
637	LokiG_000000000058	2601	3072	r	11.5923566879	10.6687109907	12.393502293	TTAAAATACTTTACTATTTTGAAAAAACTTTAGAATGGGACTTTTTCCACTCTTTTCTTTTATATAAAAAAGAACAAATAGACCAAAGTGATAATTATATTTTTCGTCAGAAGTCATTTTCTGCAATCTTACCAAATCATCTTTAACTTCTTGATCTGGTAGAAAATAAGGAGGGGATTTTTTAACTTCAATTACCATTAAATTATCATTTGATAATCTATGATGAATAACAATATCGGGAATAATTCTTACGTTTGTTCCGTCCTTTTTTAATCTCTTTACTTCAGTCATATCTCTGATATATTCGCAATCTACATCCCATTCAGGAAATTCTAAAGCAAGATATGCTGAAAACTTAGATGAAATCGTTAATTCGTTTGAATCGATCATAAGTAATTC…
638	LokiG_000000000058	3186	3897	r	15.7918424754	19.767570136	19.7490586977	TTATAGAAAAACCTCATGGTCTTTACAATAGTCAACGGCATTGATATATTTATTTAAAATCTTTTCGGATACATCTTCTGAGCGTAAATTTTCTAAAAATTCATTTAATACTTTTTTCACGTTTCCACCCCACTCAAGAGAATAGTCGGTTTCTTTTCCATTATCAAGAAGTTTTAATTTTTCTTTATTATATGGTACGGGATATTTTTTTACTGTAGGATCACATTTCTGCTCAATAAAAGGTAAACAGGAAGAATGAAAAGCGATTCCTACCCAATCCTGTGCTTCTCCCACTAAATAAGAATCTACTATTGGTTGTCCAATAATCTCGTGATTTTGGCCTTCCTCATCAATTTGAATTATAGTCTTCCCAAATGCTATTGCACCACGAAGAGGGAT…
639	LokiG_000000000058	4200	7896	f	9.43506493506	12.4885083633	14.4948990823	ATGGATTTTGAAAAGAATATTAACAATATTAAAAGAAAGACCGTCTTTATGATAAAAAAGGAAGATTGGATAAATTTAACTTCAATATTTGAAAAAGAACCTAATCAGATTTTTCATTTTTCCGAATTAATAGAACAGCAAATAAAAAAGATCTTACTTAGACAAGAGGAAATATTTGAACCAGTTCCTAAAAATCCTTCTTATTATAAATTTAAAACTGGAATAAGATTCGTTCTTAAATTAATTCGAGCTAAAAGTAGTGAATTCACCCCAGAATTTAGAGAATTTTTCTGTGAGAATCTTTTTTCAGAGCTTAAAGAAGAAATAGGATATTATTCTACATTAGATTTATTTTTTGATGCATTTCATTTTGAAATCATACATAAATTTTTAGAAAAA…
640	LokiG_000000000058	8028	8331	r	26.3531353135	24.2779082796	17.8012211663	TTACTTTAGGATAATTAGAATTAAGTTTTCTTGCAAAGCAATCATGGTTTCGGCAGACTCTCCACCTTTCTGAGTTTCCAAGCGAATAAAGCTCAATTCACCTTCTTTTAGCGCTTCTACTACTTGCTTTCCTTTCCCAATTAGTGATGTAACATATGCCGCAATTTCTTCACTAACTTGTATTTCTAAATTTGAGTCAATTGGTAACCCACTGGAATCACAGATAATGACCCCACGTATCCCCTCACGTTGCTCGAAACGCCTTATGATATTTTTTACTTCTTGACGGTTAATCAATCTCAA
641	LokiG_000000000058	8461	9397	r	13.3023504274	16.2325785707	16.2228903701	TTAGTCATGTAGCTGTGAATAAAGCACGAATCTTTGAGGTTCTAACGCATATCCAACAGAACTTAACTTACCAAGTTCTTTAAGAACCACCCTTAGAGGATTATTTTCTTGCCCCGAGAGGTATAGCCATTCCAACTTGTCAAGGGTTCCAAGACCGCTAATCTTGCTTATTTTATTATAACGGAAATCTATATGTTCTAATTCGACGCAATTCTCAAGCCCCGCAATTTCAGTTAATTGATTTTCATCGAGATACAACTCTGTTAGTTCTTTAAGTGTGTCTAATCCTGATATTTTCGAAATCTGATTATTTGAGAGAAAAAGGATGCGTAACTGAGAGCATTTTTCTAGTCCTGAAATTTCTCTTATTTTATTATCACGGAGATCTAATTTCTCTAA…
642	LokiG_000000000058	9494	13742	r	24.0148305085	21.8368636613	29.2583027449	TTAGACTAATCTAATTCTGGTATGACTTCGATAAAGTATGTTGAAATAATCTACATCTGCTTGAGTCGCAATAACTCTAGAAATATCAATTACTTTTCCTTGGAGATTACTTTTATAGATTTGGAATATACTAGGGTATTTATCTTCTAGGAATTTTTGATAATCATTTCCAGCTGTATTTCCTGGAAGATATTTATTTCTTAGATCGTTTATAGTGTATAGTGAATCTTTATAATTATCGATACCCGCCATCTCTACAGTGAAATCTGAGACCCAGCCCTTATATACGCTTTCCCATTCCGGTCCGAAATTTGCTCGTAAAACCCGTTTGATATCGGCATCCGTTATATCTCTAATATTCCCGACACTATCTTTCAAAGAAAGTAATTCTTCTAAGCT…
643	LokiG_000000000058	13920	14097	f	15.2203389831	18.6364675802	24.5784961941	ATGCAAAATATTGTTAAAATATCCCATATAACAAAAATGATAATAAAATTGTTAAGGTATCATAAAATTTCGAATGATGATGGCAAGGGGAAAAAAAAAATTTCTATGAAAAGAAAAACAGATAAAAAAAAGATTTTATTATTAGATATTTTACCTTATTTGGAAGATTTTCTTTAG
644	LokiG_000000000058	14104	15523	r	22.6046511628	22.6188279926	28.3497869047	TTAAGAAGGATTGACATAATAATAATCTAATCTTAGTTGATCAATTTCTAATTGAAAGCTTGTAGGAGTTGCTAAAGATTGAAATCTGAGTCGTACACCATTAGTAGAATTTACATAATCACTTCCTAAGTCTAAAATAAATAAATCGTAATCAAATGTAGCAAAATTATTAACGCTTTCAATCTCAATCCAACTTTCTGTATCCCAATTCCAAATATCAAAATCTATTGTCTGAGAAACATTTGTTTTAAAGGAATATGAAATAGAATTAGGGAAATAACAATATTCATCATCTATTTGTAAATCTACTTGAACATCTAATTCATAAGCAGTATCTTCCTCATATACACTAACCTCGATTGCATTTATTACATTAAACTTAAGAAAACCAATACAATC…
645	LokiG_000000000058	15553	17104	r	23.3546099291	23.799594585	30.7606498513	TTATATATTCATATTCTCTGGAGAAACGATATGGATACCATCTATTTCAAGATTATCAATATATAAATTATAGATTTCATTTGTTCCACTTCTCGAATATGTAATTCCTCGCAAAAATAGGTTTGAAATAGATTCTTCTGGGAGTGTGATATTAAATTCGCTTATTCTATTTGAATTTGGTAAGATTACTGCTACTTGTGTTTCCCCGAAAAATTCTCCAGGATATAAAGTTTGATCTATATTTTCAAAAGGAACACCAAAAATATCAAAAGAGACAAATTCAGGAATATTTCCATTGTTAGTAAAGTTTAATGGATTAAATTCTTGAGAAATTATGTTTGTAGCATCTATAATTGAAATGTGGTTAACCTCGAACCAGTTATATTCATGACTTGAAAA…
646	LokiG_000000000058	17109	17253	r	19.8194444444	31.1408284421	30.7597935233	CTATATTTTCATATAAGTCTGTAGATATATCCGTAAAAATAGATAAGTTTCCATATAACCATCCATATTCTTGAATTGTATACCAGATTCGAGTGTACCTGTATTAAATCCACTAAGATAAAAATTTTCGTAAGTAAATGTCAT
647	LokiG_000000000058	17612	28202	f	26.0896128423	27.5697524434	33.4764252919	ATGAAAAAAACAAAACAAAAAATTTTTAAAAACGCGGTGATAGTAATATCGATTATATTTCTCATGTTATTTTCAGGTTTAACCTCACTTGTAGATTGGGGAGAATATAAACCTGTAGATAAACCAGTAACAAGCTGGTACAATCCAGGCCTACCTGATTTCTTTTATGAGGATGATGTCGATCAGACGACAAATTACTTTAATGCATATAATGAATCATATTTAATATGTAAAGTACAAAATACAGCATATGCAAATTTTACATTTAATAATATAATGTATAATTTCTCATACGGTATAAATATGGTTCCTATTGATCTTGGTGTTGATAAAGAATCTTATTCAGTTAACATAACACAATATGATATAGATCGTGATATTTTTGATTGGATAGCAGTT…
648	LokiG_000000000058	28751	29273	f	18.2911877395	20.3500673415	26.2252843025	ATGAGAATATTTATTGAAAAGATTTATTCTGGAGCAGAATCAGAAGACGGCATTTTAAGTTATTACATATCAGCTAAGCTTAAGAGTGGTAATCGAATTGATATTTTCGATTCTGATTGTTTTGGTAAACATCTTCATGATTTCAAAAATCAAGAAATAGAATGTCTCATTTCAGCTTATCTTGTATCTTTAGAAAAACATGAGTATGTCTCCACTTACATAAAGGATGAAAGATTTCGACAACCTTTGTTAGAGGGTGTATTTTTAGAGAAATATGCAATACCATCTAGATTGGAGTTTGACAAGGTAAAGCCATATCTTAAAGGGACATTTAAAAAGGGTAGACCAGAAAATTATATAGAATCATATGATAATTGTCCGGCTTTGAAAACATTTGAT…
649	LokiG_000000000058	29594	29966	f	18.4112903226	20.9919311838	14.4655892902	ATGAATTACTTGCAGATGAAAAATGAAATTATTCGAATAGAGCGCAGATTAAAATTGATATGTTATGATTTCCCAAAAATCGAAATTGATGATATAGAATATCTTAGAAAGTTTACCCTTTTCCTAAAAATAATAAATAAAATAATAGAAAAATCGTTTAACGGCTTAGATTTTTCCTTTTCATGGGAAGAAATCATTTCTACCCTTTTACATTTAGAAAATGATCCCAATTTAATGATTACATCAATGATTAGGGAATTAAAGCGTAGGAGGTCTTATAAAGCTTATATATTGAATAAGAAAGTAAATTGTTTGCCAGAAAATGATTTGCATTCATATAGACAAAAAAAAATTTTTGAGTTCTTCCTATAA
650	LokiG_000000000058	30214	30688	f	30.1962025316	29.0516016528	3.74130876019	ATGTCAAATAAAATAAATTTAGGTATGGAAGTATATGATTTCAGCGGTGGTAAGGTAACCGAAAATATTTCCCTCAATAACTTTAAGGGTAACCTTCTGATTTCTGGGGGAGCCCGTAATGAAAGAACAGCATTATTATCTCATGTTCTCAATCAGTTCTACGCAAGACTCCCCGACATCGGTGTATTATTAATCAAATTAGGTTCAAACGAGGATACGTACCTCTACCATCTTGATAAAGTGTATGAATATGGGGATTCCGATCTAATCATCCCTTATTATACAGGGCTGCGGTTCACCGATTTAATTAGGGAAAGATTTATGAACTACTTAAATGCAGCCTTTGGGTTTCATTATGAAATGAAGTGGGTAATCTCTAATCTCTCTCTAAAGTGTAAG…
679	LokiG_000000000063	2	77	r	0	0.606147512255	0	CCTATTCTTCTCAATAGGATTTTGTTTAACTTTTGGATTAATTTCTACTCTATTTATTTTCATATCTGGATTCAT
680	LokiG_000000000063	98	623	f	22.5295238095	23.7367365799	19.5967614968	ATGTTTTCTGGAATTACCATCATAGTGCTCTCATTTTATGTTTTTTTCTCTAAAACTCTTCAGCGCTCTGCTCCATCTTCCGATTTTTCTTCCGATATTTCTGGAGAACAACCATACTCGAGAACTTCTACCAATACAACTGTTGAAACGAATGATTCCGTTGAAAATCAAAAGGTATATGTTTATAAGTATGAAGGATTTTCAGGCTCTTTTATACTTGGATTTTCACTAAGCTATGTGTGGATTGGATGCAATACACCCATTTATATTAGTATAATATTGACGGTATCGAATCAAGCAGATTTTTGGCTAGGTATTGCCTTGTTTTTTGTTTTTGCTCTTGGTATTATGATCCCATTTATTGTGATTGGGACTTTTATTGGGATGATACGAAAAAGA…
681	LokiG_000000000063	895	1399	f	18.0138888889	19.4809075466	23.8214473488	ATGGGAGTAGGTAAAATTTTTGCGATAATTGGTGGGTTATTAGGAGTGCTTAGTGTGGTTTTATTTTATCTTGCCCCTGATATTCTTAATCTATGGAATCTTGATGCACCGCTGACAGTTAGAGTGTACCTTGGAGGTTTTGGAGCATGGTCAGGAGAGTGGCTTGCCATTCCATTCCCAATTGAATACACTCAAGATATCATTCTGTTGATTGTGGGTGTGCTAATTATAGGTGGTGGAGTAATAACTTTTATAGGTGGTGTAGCAGGAAGTAAACTTGTTGGTATTTTGGGAGGTATAATTTTATTAGCTGGTCCTATCCTACTTATTGTTGCCTTAATAGTACAATTGGGTATCTTCGGAGACACCTTAATTCCACTTATGGGTAATGTGAACCTC…
682	LokiG_000000000063	1504	2011	f	16.8047337278	24.4563185615	22.4212870551	ATGGGAGTAGGGAGATTTATTGCTATAATTGGTGGTGTATTAGGAGTGCTTAGTATGGTTCTATTTTATTTTTTGCCCGAAATATTTAATCTATGGAGATTTGTTGACGAAGGGTCGAACGTATTTATATACATCGGAGGTTTTGGATCATGGTATTTAGACGCAGGATTTAATTTTGGAATAAGATTTAACGAGGATATCTTTTTGTTGATTGTAAGTTTGCTTATTGTAGGTGGTAGTATGCTTACTATTATAGCTGGTGTAAAAGGAAGTAAAATTTTAGGAATTTTGGGAGGGGTTATCTTATTAGCTGGTCCAGCCCTATTTATACTTGAGATAATAACTAAAATAGGGATTATTGGAGAAATATTGGGATTGATCCCAGCTCTGGGTAGTTTT…
683	LokiG_000000000063	2037	2880	r	20.8422301305	22.2433846876	26.714808545	CTATATCTCTAACCTTGTCATTTTAGCGCTGATTTCCCATATCCGTTTGGCATACTCCTCGTTGTATGATTCTTTAGAGGATTGTCGTGGTTCTTTTTTTACAAAATATTTTCCAGTTATTCCTTCGACTTCTGGAGAAGATGCTAAATAAATTGAGGTTTCTGCACCTTTTTCTGGTTTTTTAAAAAAGAGTCTTCCAAAGCCTTGACTAAATTTGGATTGATGCCGGCCTAAATTAGTATTAACAACACCAGGATGCACTGTATTAATAGTTACATTTGTTCTTTCTAATCTTCTGCTTAATTCATAAGACCAAAGCATCAGAGCTAATTTCGAGTCTCCATACATTTTGAATAGTCCAGTTTTCTTATTTTCGTTCTGAAGATCTTCAAAATCTAT…
684	LokiG_000000000063	3030	4158	f	29.4671985816	29.4346951519	37.1862210068	ATGGATTTAATAGAATTAAGGCAAGAGGTAAAAAAAATAGTTCTCAATTCGGGAGCAAAACTCTTTGGTGTTGGGTCTAAAGAGCGTCTTAAAGATGCCCCACCTTCAGGGGATATGGAATATTGTCTACCTGGAGCTCAGAGTTGTATCATATGGGCTTATCCAAACGATTTAGAAGCTTTAGAGAATTATTTTTCTAAGAAAGAGAGGATGAGTATTAAGATATCCCAAGATATAGGTTACGCAACTGGCTGGAAAACAGCTTTAAAAATTGCAGAATTTATTGAAATTAACTCTAAATACAAAGCATTTCCAGTCATTCCAAATGGAAAATATAGAGGAGGTGTTAAAAGTATTGCAAAGGATGGTGAGGCTTTTCCAGATTTCTCTCTTCGTTAT…
685	LokiG_000000000063	4524	5019	r	34.3797979798	31.8576437956	31.700902736	CTATGGCTGGATAAATTGTACCAATTCTACTGCAACCCCATCAGGATCCCAGCATGTAGCTATTCTAATTAGACCATTTTCCGGTCTCTCAGGAGCCAGGTCAGCATCTTGAGGCGGGCTGATGAATTCGACACCCTTAGCCTTCAGTTCATGATACATTTTATCAACATCATCCACTTCTAAAGCCATTCGTGCTATACCCACATTGTTCAATTTCTCATAAGGTCTGCCCATAGAAGGTGGTTTAGTCCATTGAAGTAGGTCTATTACCGTATAATTTTTATCATGACCAAACCGAATAAGCCAACCTTTCCACTCTGCTATTTCCCCCAATCCAAGGGCTTTTCCGACGCCACGGCTCTCAGTCTTCCTATTAATAATCGTATCCTTCTCTACATT…
686	LokiG_000000000063	5515	6439	f	25.0865800866	24.672302961	26.8830040368	ATGAAAGAAGCAAAAAAAAAATATCCTTTAGCTTTAGTTAATATAACGAATAGATGTAATTTAAAATGTAAACACTGTTTTGTATTTCGGAAAGGCAATCCTAATATCTCAACTGAGAAAAATGAAATGGCAACAGATGTAATGATAAGAGAAATTAAAAAATATCAGAGAAAGTTTGGAATTTTCAGAATGCTTTGGATGGGAGGAGAACCACTTCTACGAAAAGATGTTTTAAAGCAAGGCATTAAATTATTCTCTCAAAATGTCGTTGCTACCAATGGAACATTACCTTTAATAAATTTGGGCCCAAAAATTAAATGGACGATTTCTATAGACGGTCCTGAAAATATTAACGACGAAATCAGGGGAAAAAAGAGCTTTCAAAGAGTTTTGGGTAAT…
687	LokiG_000000000063	6477	7881	r	24.2849002849	22.3821264087	11.7739306453	TTACTTCAACTTTGCGTTCTTGATATACTCCTTAAACTCATCATTCTGCATTGTTTGACAACAACCTTTATACGAGAATTCAAGATTAATATCATAGTTCGAAGGAGGTACACCCAATATCTCTCTTTTAGTGAACTCTTTTAGAATCATAGCTTTATAATCCTCATTTTGTTCTAGTTCTATCATCGACTGCGCAACTTCTTGATATGTAGCATTGGCGTGTTTATTCATATATAGTGCATTAATTATAAGCAAGGCCACATGATAACCAATCCGAAAAAGAGTCTCAGCAGGATCATATCTATCTAAATCTAAGTGGTTATCAAACATATAAGCGAGGATATCATATACTGCCCCCGTGAATACCTGTGAGATTTCATGGACTTCAGTGGATACATC…
688	LokiG_000000000064	2	350	r	32.7212643678	28.6735642148	36.9331679954	GATCAATGGTTTGTTAAACTCTTCAATTAAATCATAATATTTATGCTTGGTATACATAGCATGTTGCATATGGGAGGGTATATTTGGTTTTATGCCTTTTCCCATTGGTGCTGCTAAATCTGCTCCCGAAGAAAATGCCGCCTTTTTCGTAAAATCTTTTGTTCCCCTTAACACTACACAACGCACCGTAGGGTCCATTTCCATGGATTCTAAAGCATCTACCACTTCTTTTAGAAGAGGATTATGAAGAGCATTTAATTTATCTGGTCTGTTCAAGGATATTACGGCATAGTTTCCCTCTTCTACTTTTTCTACAATAATAAATTCATATTTTTTGTCTTCTGCCAT
689	LokiG_000000000064	438	1593	r	28.6354978355	25.9719776918	34.5794106292	TTAGATGTATTCAACCCATTTACCACTTGTCAATAACTCACATGGCTTAAAATATTCCTTTCTCGTCAATTCTACAAGTTCTTCTAAAACTTTAACTTGATTTTGCCATGTTTTCACGTTTGCTGCCATCGGACCAGGCATATTCATCCCTGCCATTAATGTATCATCTATTATTTTATAGGTTGTTGTAATTCCTTCTTCCAAAACTCGACAGGCTTCATTCACCATAATGGCGAGTGGGAATTTCAAGTTATACAACTTTGCTTTTCCAGCAGTTTTATCGGGTTTAGGCCTTCCTTTAGACCAATCCCTAAAACCTTGACCTGTCTTAGCCCCCAATTTTCCTTCATTGAATAATTGGCTTATAACTTTTCCGGGAGCAAAATCAGGAGAAAGAGT…
690	LokiG_000000000064	1884	2475	r	17.3502538071	15.6931693486	19.7571488802	TTATAGAGAAAACACGATCTCTTCCAAACAGAGATCTTCCTCATCCTTGTTTTCAAGAAATTTAATCTCCACTTTTTTAACCTTATTGCCCAGTAAATTTTTTAGTGCAACTTCAAAATAGCCTTTGTTGACCCTACAAAATTTTTTACCGAAATGTAGATTGGGTCTGTTCTTGATCGGTTTTCTTAAGAAACAGTGATTTTCAATTATTATCCGTATCCGGTCGTGTGAAACTATGTATTCCTTTATTTGTATAGAATAATATCCCTTTAATTCTTTTAATAATAATTTAAATCCTGGTAAAATATCAAATTCTTCTTTTCCGGTTTTTTGTTGTATTCGTTGAGCAATTACTTCTCCAGGGCCAGCACCTACTTGATAAAGGATAGATAAAAGGCT…
691	LokiG_000000000064	2643	3123	r	16.56875	20.0735851142	23.5272201384	CTATAATTCGTTGATATTAACAATTTTCTTAATAGTTTTTTCAGTAAGCTCATCAATAATTCTAAGAACTTTCTTGTAAGTTTTATTTGATGTGTAATATGGATCAATGATATCAGTGTGAGTTGTTTCTTCATTAAATTCTTTTAAAGTAAGGGTTTTTTCTTCAATATCCTTAATTTCATTGAAAGTATTGATGATTTCGATAACATGACGTTTTTCCATAGTTAGGATTAAATCTTGTTTTTCCAATAAATTACGATTAATAATTTTTGGAATAAAGTCTGAATAATCTATTCCTTTTGAATCCAAATATTTTCGAGATTCTGGTTGTATATAGTCAAAAGCATTAATAAAACCGCAGGAATCAAAAATAAGATCAACATTTAACTTTTTCGCTCG…
692	LokiG_000000000064	3242	4895	f	21.1046581972	22.3522853945	28.7060911421	ATGAAAAAAGAGTCTTATCGAAACTGGTTTAATAAAGTATTTATCAGAGATATTAACTTACCTAAAAGCACTTTTATTTATTTATTTTTCTCTCTACTTTCCATTGCCCTAATCGCAGAGGCTTTTTTATTTAAGTACACAATTTCAACAGGAGGAATTGTATTGGTTGGCGTAGAGGTATACCTTTTGTTAATTGCTCTTGCGATGAGTTTTCTTATTTCTGGGTTACTGATTGACAAAATAAAGAACAGAACACAATATTTCAATATAATATTATTCATTTGTGTTATAGGACTTTTAATTAGTGCATTTCCTGGTATAATTCTATATTACTCAGGTCTATTAATTATATTAATAACAATTCCCCAATTAATTATAACCTGGTTTACAATATTAGCA…
693	LokiG_000000000064	4948	5806	f	21.9988344988	22.9509489868	29.9053536031	ATGAAAAAAAAATGGTATAAAGGGAAAGTATTTGTTATTACAGGGGCAAGTGGAGATATTGGAAGTGAAGTCTGTCGTCTTTTTGCACCACTTGGGATGCGAATGTATTTATTAGACCTACCTGGTCAGGCCTTGGATGATCTTGTAGAAGAATTAAAAGAATTTAGAGCAGAATTCGTTGAAAAGAAGGCATTCGATGTTACTAATCAGGAACAAGTAAAATCAGTTATAAAGGAGATAGGGGAAAAGGAAAAATTTATTGATATTTTATTCAATAATGCAGGAATTGGGAATACTTGTTCGATTACAAATGGAGGTACTTTTGAAGAATATCGCAGATTGATGTCTATTAATGTTGATGGCATGTGGCTTGTACTTCAAGCAGCATTACCCTACATA…
694	LokiG_000000000064	6238	8659	f	17.8104089219	20.523889372	26.386287032	ATGGATAATGAGATAGATTTTAAAGAATATACTGAAGATATTGAATCATTTTTTCCCCCAGAGTCGGGTTATACATTTTTAGTTGGAGCAGGTATATCAATGGATGCTCCTACTAATATGCCCTCTGCCTTACAAATAGTACGTGCATTATTAGAATTATCTGCTCCCTTAGAAGAAATTGAAAAATTGTTATCGCTTAAGAAATTACGATTTGAACTTGTTGTAGAGAAATTCCAAATTGAACTTGATGAAGAACTAAGATTTTTAGATTATTTGGAGCTAATTTCAAAACCTAATATTATTCACTTATTTTTAGGGAATATTATAACACGTGGAAATTACGTTGTAACAACAAATTTTGATTACATGATTGAACATGCTTTAATAAATATTCTTGAT…
695	LokiG_000000000064	8760	10332	f	29.1284987277	26.1707658726	30.8203874935	TTGAGGATTAAAACAGATTTTCTAATTATCGGAAGTGGGATATCTGGTCTTTCTTTAGCAATTTATTTATCAAAATTAGTCCCCGAACAAAAAATATTTTTAATAACAAAAGAGAGTTTAAAGGATAGTTCTACTTATCACGCACAAGGAGGAATTGCGTGCGTTTGGGATGATAATGATAATTTTGAGAAACACATTCAAGATACTTTGATTGCTGGAGATGGTCTTTGTGATGAAAATGTTGTAAGAAAGATTTTAACTCAAGTTCCAGATAGAATAAACGATTTAATTGAGTTTGGTCTAAAATTCACTAAAAATAAGGATGGAGACTATGACCTTGGTAAAGAAGGTGGACATACAGAACGAAGAATTCTTCATGTAAACGATCAAACCGGAAAG…
696	LokiG_000000000064	10462	11485	r	109.319648094	106.122031171	18.469118811	CTATGAGCGAAAAACACCCTCATTTTTATTGCTATTATAGTCTATGTCGATCAGCATTAAATGTGACCCTAGGATGACTCCAAACACAGTATCTGCGCCAGACGTACCACCCAAATCCAAGACATTTCTAACGGAATTCTCTAACTCTCTTTGTCTTGAAGTCAATAAATTCTCCATAAGAGAGGCGACAGCTTCATTTACTTTTCCAACTGAAGCTTCTCTTAAGAACTCTTCACTTATAATTGTAGTTCTCCCTGAAATGATGGATATAATATCCTTATTAATTTTCTTGACATCAATACTCGTTTCATTAAAGTTTTCTGAAATATACAACATACTAATCATTAACCCGAGAAGCATATCATCAGCAGCAGGAGTTAGTCCTGGGCCCAATCCTAC…
697	LokiG_000000000064	11569	11914	r	77.4927536232	80.9321130566	1.99623222196	CTATACAACACCAGTCATCATCTGACCAATTTCACTGATCTTTGCAGCAGAAGCAGGAACTATCCCTACAATTTTACCCTCATAGATGACTGCGATGCGATCACTCAGGGTCATAATTCTTTCTAAGTCCTCAGAGATGAGTAAAATGGCCACTTGTCTTTCTCTCTCCTCCAATATTTTTTTAGATATGAATTCTGTTGCTCCAACGTCTAATCCAGCTGTAGGTTGAGCGATAATAAGTAATTTTGGATTTCTAGAGAGAACTTTTGCTAAGAGAACCTTCTGGAGGTTACCACCAGACAGGTTACTTACTGGAACATTAGGACTTGGTGTATCAATATCATA
730	LokiG_000000000068	0	633	f	17.9889415482	16.8581784412	4.23707649922	GTATTAGCAGCGTATAAAACATCCTATAAAGATAGTTATTCTGCTTTAACCGTTTCCATTGATCCTGGCTCCAAAAAAATAGGAATGGTTGTTTTTTTAGATGAATATTATTTGATCTCTCACACTTTTTATGACAAAAGAGCATTTATTAACAGTATTAAAGATTATATAGATTGTTTCCAGAATAAGAATTTGAACCAATTGAAGTTAACATTTAAATTCGGTAGTGGGATTCTTCCTTTAACGCTTAATTTAATAAATATTGTACGTAATATTTATCAAACAAACGAAAGTTTGAAGATTTATTTAATTGATGAGGCTAAATCATCAAAAATTAAAATTCAGAATAGAAAAAAGCTATTTAAAACTAAGCATGAACTTTCAGCATTAATTATAGCT…
731	LokiG_000000000068	629	1412	f	17.4929757344	22.9198076569	19.4054948168	ATGAAGGAAAGAATTGATCTTCTTTTAGTGGAAAGAAGACTAGTTGAAAGTAGAACTAAAGCACAATGGCTAATAAAACAAGGATTTGTTGTAGTTGAAGGGAAAAAAATATTAAAACCTAGTAAAAGAATAGATAATACTCTTTCGATCCACTTAATTAAAAAATTTCCTTATGTAGGTAGAGGAGGTTTAAAATTAGAAGTAGCATTAAAAGAATTTTCGATTGATGTTATGGGTAAAATTTGTGCAGATGTGGGAGCGTCAGTTGGTGGATTTACAGATTGTCTTCTAAAGCACGGTGCAAGGAAAATATATGCTATCGATAAAGCTACCGGTATACTCCACCCTTCACTAAGATGTGAAAAAGTTAATAAGTCTATTATCCCGGTACTAGGTGTG…
732	LokiG_000000000068	1421	2594	r	44.5242966752	37.5165520352	24.9877323496	TTATTTTGTAGGATAATCTTTAAACTTTTTTCCCCATTCTGTTTGAGAAAATTTTTTAATTCTTTTCTTCCCAATTAGAGGATACCAAAACATATCATGATAAATCATAGATGCAAAAGTAGGACCTAAAAAAAAAAGTTCATTACGAAATAAGGGATAAAGAAATTGTAAAGGTCCTTTTCTTACCATCTGATCTCCCCAAATTACTATACTACGTTTAACTTTAAAATTCCAATTAACATTTGATATATCTTCACCAATAATCTCAATTTGATCAAAATCTCCACATCCCAGACCTTCGTCGTGAGCTAATTTTATAGCAGGTAATTCAATTGGGTTAAAACCCAACATATGAGCAACTGCAGTATCAACAGCCACTTGGTCATATCCTGCAAGTAT…
733	LokiG_000000000068	2741	3326	r	16.4564102564	16.7897680147	21.6619858595	TTACCACGCTATAGGAAGACGGTATTCTGGGAAGATTGCTGCGTAAATTGCTATAAAAACTATAATTGCCACTATTAAAAATATAATCAGAATTACAAAACTTTTAATATCTTCGGGTGAAAAACGAAACTTACTTTTAATTTTGTACTTAGGGATTTTTACTTTTTGAATTAACCAATTTTTATAAGTTTTTGTTAGTTTCCCATTTTTTAATGGATTTTCACCTGTTGATCTCTGAAAAGATTCTTGAAATTCCACTGAATTTATCGAATTATAAGCTTTTCTGATTCCCACTCTTCTAATGGCAAAATCTATACTTGAAAGACTAATGATTATAACAGGTATTGAAACATACCAATAAAAAACTACTAATAATACAAAACGAATTATAAACGGGTA…
734	LokiG_000000000068	3510	4773	r	15.4457640538	19.5123827441	24.1036260723	CTATTCGATTCTCATATTTATGCTTTTAATTGCATTATAACAAATATCTACGCAACCCTTGAGATTAGGGGGTATACACTTATTAGGAGTATCTCTTGAGGAATGAATAAACTTTGTATCTTTATTTGAAAGAAAACAACAAACTTCCAAAGTTTTTTGAGCTTTTTTAGCAAAAGATCGAAAAGATATATGGTCACTTCTAGGTTCAATAGTCACATCAAATTTTCTTAAGGGAATTTTTAGACTGTTTGCTGTTGCTTCTAAAACATTAACAATATTTTTGTTAAAGTTGTTTTTTTTCAAAATACCAGTTTTATTTATAAGCCCTATATCAGTCCCGACCATATCAATATTAATATTATACGATTCATCAAGGTTATATTCTTGATTTAAATCATT…
735	LokiG_000000000068	4909	6241	r	21.7545045045	18.0028541534	22.6871614998	TTAAGTAGCCCATGAGTCTGAAATATAATCTACTCCATCATAGGATCTTTTTTCTTTTTTAGAAGGTAGACAATACATATAATGATCACCACCGAGATGAATCCTTCTAGGCTCATCTACACCACAACCAAGATGTCCTTCTTTTTCAGGACACCTCGGATGAAATGCACATCCTGAAGGTGGATTAATTGGACTGGGTACATCACCTTCCAAAATAATTCTGTTTTGTTTTGAACCAGGATCAAATGTAGGTCGTGCAGATAACAAAGCTCTAGTATATGGGTGTGTTGGATTATAAAAAACCTCTTCAAGTGTGCCGGTCTCCACGAATTTGCCTAGGTACATTACTGCGATTCTATCAGCTATGTGTTGTACCACACTTAAATCATGAGTAATGAA…
736	LokiG_000000000068	6284	7568	r	21.230529595	18.423768661	24.9387949544	TTATATTTTATAGGATTCTTTATTTATGTCTTCACCCCATTGGAATTTTGGGGAATTTTTATATTTGGGATCGAAAAGATGGCAATTAACAAAATGTTTATCTCCGATTTCAATATTGTTTGGTCTTACTTTGTCACAAGTCTCTAATCTATAATCACATCTAGGGTGGAATCTGCACCCAGACGGGGGATAAATTAAGTTAGGTACCATACCTCGAATTGTAAGTAATTCTTGGTTTTTCTTTTCTATGCTTGGGATCGAACCTATAAGTCCTTTAGTATAAGGATGGCGGGGATTTTTAAATAAATCTTCAGCTGGGGCGTATTCCACAATAGTCCCGCTGTACATAACAGCCACTTTCTCACACAATTCTGCGATAATTCCTAAATCATGCGTAAT…
737	LokiG_000000000068	7618	8617	r	27.3853853854	23.6992148961	32.9765470517	CTACAGGTTTTTCATTCTCGGATCCAAAGCATCTCTTAACCCATCACCGACTAACATAAAACCCAATACAGTTAGTAAGATCATAATTCCAGGCCAGACGGCGGACCATGGTGCATCATATAAATGAAGTCTTGCAACATTAATGTCATTTCCCCATTCGATTAATGTCATATCACTGTACCCTAAAAAACTAAGACCCGCCAAACTTAAGATAATTCCACCGATGTCGAATGTAAACGAAATTATGATTGGTTGGATGGTATTCGGCAAAACATGCCTAAACATAAGTCTCCAATTACCTGACCCAGATACTCTTGCCGCTTCTACATAAGGTAATTCTCGAGCTTGTAATACTGATCCCCTAATCAACCGTGCATAATAAGGAACGCCAAGAATTCC…
738	LokiG_000000000068	8649	9666	r	25.121927237	25.6524964872	33.1318826041	TTAATATCTTATTCTTGGATCTATAAAGCCGTAGATGAGATCAATACCTAAATTTATAGCAATAAATGTTATTGTAGTAAGGAACACAATTCCGTTTAATACCCAATAATCAGTACTCTGTATCGATACAATTAATAACTCACCTAATCCGTGTAAATTAAAAGTCGTTTCGGTAAGAACTGCTCCCGATAATAATCCCCCAAAGTTTAATCCTATAATTGTTATAGTAGGAATTAATGCATTTTTTCGTGCATGAGTTTTTATTACATCTTTTTCTTTACATCCTTTCGCTCTTGCAGTTCTTACGTAATCTAGTCCCAAAACTTCCAACATACTTGAACGAGTTTGTCTTGTAATTGAGGCAAGAGTTATAAATGATAAACAAAGTACAGGTAAAAT…
739	LokiG_000000000068	9696	10140	r	19.2027027027	20.6567973152	24.7715086506	TTATTCTAATTTTCTGCTTCTATCAATATACTGTTTGATAATTGCTGCTAAAATCGCAGTAACTAAGTTTACACCCAATATTGACAGAATTGTAATGTATCCTTCATACCGAGTAAAAAAATCACCAATTATAGTAATATCAAAACCATAGATTATCCAAGTCCATATCCATGATTGTATCATTATAATGGGTGTAAGCCAAATGCTATTTCTTATTCCATATTCAAAGAACTTTTCTCTAAGTACCATTATAAACACAATTACAATAAGGATTATTAATGAAATAAAAGTACTTGGGTCAAATAAAATCTGATATAAAAATAATAATTTCTCACCAACATCTTTTTGAAAAATATTGCTTAGATATCCGAAAAACACGAAATGAATCAGCAATATTGC…
740	LokiG_000000000068	10136	11009	r	17.9243986254	16.2298947296	22.8397257261	TCATAAGACTTTCTCTATATCAATATTTTCCATGTCGACATCTCTTACAAAACCGTTACTATATTTTAGGTTCGATCTCTTATTAATTATTCCCTCACTTTTCCAAATTGTCATATCAACTGGGACTTGTTTACTCTCAAGTAAAATTTTTTCATTATAGGAAAAAATATCAAGAATATCATCATAGATTAAATAAGGAATAAAGTTCATTTTCGTTTTCTTATCTATTTTAATAGCAATTATTTGGGGATAATATTTTTCTTTTTTTTCAAAGTATAATTGTACTTCTTTTGTTGAACCTTCTTCTTTAATTAGGATTAAATTATTTTCTATTTTTTCTCTAGTATAAGAAATGATTTTATCACAATATCGTAATAGTTCTGTGGTACATCCTTCAAG…
741	LokiG_000000000068	10971	11115	r	19.2916666667	20.756342937	28.720780249	TTAAAAAAAGAATATTTTGGACTCATTTGAAAAACCATTAAGATTAAAAAAAAAAAAAGTTATTAATAAATTATTTATCTCGTGTTTATGCTCTCTTTGTTTAGGCATAATAGCATGGATAGAACCAAACCCTACCCATGGCAT
742	LokiG_000000000068	11071	12871	r	32.0433333333	26.4889830342	31.1760764781	TTAGGCATAATAGCATGGATAGAACCAAACCCTACCCATGGCATTAGTGTCATATCCCATTAAGTCAACCACATAAGCGTCGAATACTTTAGATGAATAACCCCATACCCATGGCATGTCTTCTTCAACCAAAAGTTGTTGAATCCTAGCGTAAATGGTTGTTCTTTTAGTTGCATTGGTCTCTGCTATACCTGCTTCCATTAACAATTGCACATTATTCCATTCAACTCTAGGATCTCTACCTGCTTCTATTGCTGCATACCAACCATCATATTGAGCGCCATTAGATGCAACAGATCTATTGGTAAATAATGGGTTGATGAAATTGCTCGGATCGTTATAATCCGGACCCCAACCAATCCAATAAAGCTCCAACATATCTCTGTTAAGATTCCCTAC…
743	LokiG_000000000068	13246	13657	r	15.2846715328	16.2833933888	20.2849937742	CTACAAATTTAAAAATTGAATAAAAATATCAAAATAGAATGAGATAAAGAGAATAGCAAGGATCAAAAATGCAGCGATTATCATGCCTATGTCAATAAAAGCTTTTTCTGTATTTCTAGCAATCCTAGACTCAGCTGAAATTAAATACATATATCTCATGAGAAGATATAAAGAAATTGGGATGGTAAGCATCGAAATATACTCATAAAGTGCAGGAACACCTGGTTCAGCTAATTTAAAATGGATGATCAAATAAAGAGAATATGTCATAAATAAAGAGCCTGCGATAATCACATCAAATTGATCTAATAATTTGAGAGAATATTGATTATAAACTTTTTTATGCTCAAGAGCTTTATCTTTTCCCAGGAATTCCAAATCTCCCTTTCTTTTGGCAGT…
744	LokiG_000000000068	14017	14932	r	19.8863387978	22.9236377203	24.0483967153	TCAATAATAAAAGGAGAATAGTAAAATTCCACCTAATAAAACACCAGCAATTATCATACCTTTATCAAAAAAAGCTTTTTCAGTGCTACGTGCGATTTCAGGTTTAGACGATGTTAAATACATGTACCTCATTAGAATATACAAAGAAATTGGTACTGTGAGTATTGACAAATATTCAAAAAGAGTAGGGATACCTGTTTCAGCTGTTTCAACTAATCCAAATGTATTTATAAGATACAATGCATATGTCATAAAAAGAGAACCCGCTATTATAACATGAAATTGATCTAGTAATTTGAGAGAATATTGATCATACACTTCTTTATGCTCAGCTGCTACATCTTCACCTAGGAATTTCAAATCACCCTTCCTTTTGGCTATACTCAGAAATATAGCAAC…
745	LokiG_000000000068	14967	17127	r	10.5305555556	13.774702216	10.4540480779	TTAGGTGATTATTATTTTGTTAGGTTTTAGTTTCTTTAAAATTTTATATCCTAATCGGCTAGTAAAGCTTGTAGCAGATTTTTTTTGAATTATAACGCTTTCAAATTCAAAACCTATTGATTCTATTTTCTGAAACGGAATTAAGGTTTCTTTCCCAAAGATATTTATTAACTTGAGTAAATTAACATGTCTTTTCTCTTCACTTTCAGATTTTTTCTTTAAATTATTCTTCACATCTATACTTTGGATATAACCCATCTCAAAATTGTTGACAGGCTTTTTTAGATAAATTTGGGTTAAAATCTTTTTTTCTATTAACCAATTCATTACCTTTACTTCTGATCTTCTATGCTGAAAGTCTTTTCTTATTGGTAAATATATATTTCGTGGCTTAATAAT…
785	LokiG_000000000073	0	756	f	73.6534391534	68.1450917482	12.0553282273	GATATAAATAATGTGATCTTGAATAATGCGCTATTAGTAATTGAAAAAAATTTAGAAAAATTTTTTGTAGCAAAAAATAAAATCACAAAAGAAGAAGCAGAGAATATTCTTAACAGAATAAATGTTTATGTAGATCGCAATAAAGCTCTTGATGGTGTACAGATGGTAATTGAAGCAATTTCGGAAAATATGGTTATAAAGCAACATTTGTTTTCTGAGCTAGATGAAATATGTGAAAAAAAAATAATTCTTGCGTCTAATACATCCTCATTGAGCATTACAAAAATTGCTCAAAAATCTATAAATCAAGATCGGATCGTGGGGATGCACTTTTTTAATCCTGCCCCAGTGATGAAATTAATAGAACTTATTAGAGGGCAATATACTTCAGATGAAACT…
786	LokiG_000000000073	849	1023	f	58.1379310345	63.8196691064	23.995980324	ATGAGCGGAAAAGAAGTTATTTGTGAAAATTGCGGTGAAAACCTTGAAGCTGAACTCTTCGAATGTGGAGATTGTAGTAACCAATTATGTAATGAATGTGCTAATATCTGTAAAAAATGTGGTAATTATTTTTGTGATAGTTGTTATCTCGATCATAAATCAAGTTGTAAATGA
787	LokiG_000000000073	1023	1440	f	30.03117506	31.5676391454	29.8529523173	ATGAAAGGTGCATATTTCTTAGTATTATATATTCTTAATGATATTGAAACTTCAATTGGAAAATTAGGAATAATAAATTTTAAGAAAGGGTTTTATATTTATATTGGTTCGGCGATGGCGGCATATGGCTCAACCACTTTAGAGAATAGAATCAAACGGCATATTTCACCTTCAAATAACAAAAAAGTCCATTGGCACATTGACTATTTAATAAATTCTGAAAGTAGTACTGTAATCCAATTATATTTAATTCCTTCTTCACAGCGTTTGGAATGTATAGTTGCCCAAGAGCTCATTAATAAGTCAGACAGTTATATCGGAAACTTTGGATCATCTGATTGTTTATGCCAGAGTCATTTATTGTATTTTAGAGAATGGGAAGGGATTAATTCTCTAAGC…
788	LokiG_000000000073	1600	2545	f	18.1968253968	18.8694682704	24.6931129041	ATGGGAATGTTAAAAAATAAGGTTGCAATTATAACCGGTGCAGGACGTGGATTAGGACGTGAGGAAGCATTAGCTATGGCAAGGGAAGGTTGCAATTTAGTCATAAATGATTTGGGTGGAACATTCGATGGCAGTGGTGCTGAAAAAAAGGTTGCTGACGAAGTTGCAGAAGAATGTAGAAATCTCGGAGTAAAAGCTGTGGGAAATTACGACTCGGTGACAGATTTCAATAAAGCGAAAGCAATGATTGATCAAGCAATTTCTGAGTTTGGTAAACTTGATATTGTGGTTAATAATGCGGGGATTTTAAGGGACAGAATGATTTTTAATATGAGCGAAGCAGAATTTGATGCTGTAATAGGTGTTCACTTAAAAGGGACATTTAATATGAGTAGGCAT…
789	LokiG_000000000073	2602	3073	r	20.838641189	22.5870381902	26.190114521	TTATCTCTTGGCTAAATCCTTATAAAAATCATCGTCTATCCCCCCTTCTTCATTTTCTCCTTGCGTATCCTTATACATATAGTAAGCACCCAAAAATGCGCCCGTTATCGCTCCAATAACTATTCCTGAAATAGAAATATATCCTAACCACAAAAAGTAATAAATAATGTTAGGTCCTGCTACTATAAAAAAGGGTACTGTTTGGTAAAGTGAAATAAACACAGATGACAAAAAACCTCCTCCAATACCCGTAAATATTCCATATTTGAGGATAGATTGCTCAGGTTTTCTATATTTTAAAGTAAATACTCCCCCCAAAATAGCTCCGAATAAAAATTGGAGATCAGCATAAACAAAATATCCTGGATAATAGTAAAAAGTCGAGATATATACCACAAA…
790	LokiG_000000000073	3481	3835	f	14.9745762712	17.3060251592	17.5803464521	ATGATTGAAGGTATAACAAAAATCCTGGATTCTTTAAAAGCAATTAAGGGAGTTCATGGTGCGGCTCTCATTGAAAAATTTGGATTAATAAAAGGAAGTGCTTTACCCGGATGGGTAGATCCAGAAGCTGTAGCAGCAATGGTTACTTTGATATTAAAAGCAAGTCAAAGAGCAACTAAAGAATTGGAACAAGGACAATTCTTCAGCGCAATTATTGAATCTGAAAAAGGAAAGATACTTTTTAGTGAAATTGAAGGAAATATCCTCACAATAATTACGACTAAAGAAGCCAAACTTGGAATAATAAATTTAAAGTTGGATGCTGCGAGTACTCAACTTAAAAAGTATATATAA
791	LokiG_000000000073	3887	4793	r	18.5894039735	19.9774444988	27.3160137876	TTAACTAATTACTTCTAATTCTTGTAAAAATTTGATTATCATTTGCCTTGTTATCCCCGGATCAGCTTGTCCTTTAGTTTTCCCCATAACTTTTCCTATTAAAGCTTCAATTGCTTTTGAGTTATTATGACAATCTTTAACTATTTTAGGATTTTCATTAATTACTTCAAGACACTTCTTCTTAATGAACCCTTCATCAGAAATTCTTTTTTTTCCGTTCTTTTCAATTATTTTAGATATTGAAATACCTTGAAGCATCTCATTTATTAATGACTTCGCGATTTTGGTTGTAATTTTTCCTGCTTTAATATGATGTATCAAATCTACAACTTGGTTAGGGTGGAACCTAGTATCTTTTATTTTTTTATTTTGCTCATTTAACTCTCGCGAAATATCATT…
806	LokiG_000000000075	2	227	f	15.1066666667	7.58627286449	0.985710148018	TGTACTCAAGGCAAAGGATGGGCTCTTTTCACTAAGCTGAAAAATGACGGATTTTTCAAGGAATTTTCTCCTGCTAAAAGTTATTCCATAACTAAACTTGGTTTACTAGTTGATGCTAAGTTGAAAGGATTGCAATGGGAGCAAGAAGATAGTTTCCAGAAATCTAAAGAAGAATTAGCTCAAGAAGAGGAATTTAACAAATTGCAGAAGACTTTTGGCTTTTGA
807	LokiG_000000000075	603	987	f	20.2604166667	18.8189860446	9.68998968889	ATGCGCGAATTTGTTGAGGTTGATGGTAGAAAGGTAAAACTGTATAAAAGGAAGGGAAGAACCGGTTTAAGACTTAATAATAAATATATTCGCGATATTTCAGAGATCAAGGGTTTAGACTCGATGACTCATTTAAATCATTTAATCCTTGATAATAATGAAATATCCGAAATAAAAGGTCTGGAAACATTTGTAGAACTGAAAATTTTAAGTATTAATAATAATCAGATAACAGAGATAAAGGGTTTAGACAATTTATCAAAATTGTTTCAGTTGCGACTAAAAGGTAATCAGATAACCGAGCTTAAGGGTTTGGATTCGCTCCCAAAGCTAAGTTTGTTGAATCTCAAAATAATCCTTTTAAAGAACAATATATTGCGATAG
808	LokiG_000000000075	1062	2172	f	27.3126126126	21.5122298178	30.7377838421	ATGAAAAGAAATATCAAAAATACCCCTAAATTCGCAGTTTTAGGGGCAGGAAATAGTGGTCAAACTTTAACGGCAGTTATTGCATCTAAAGGATTTTCAGTAAAATTATGGAATCGAAGTAGTAAAACTGTGGATATTTTAAATGAAAAAGGATCATTCGAAATTACAGGTCTTATAAATGGGTTTTTCAAGGCAGATTTGATTACTACAGATATTGAAAAAGCCATAGAAAATACGGATGTAATTTTAGTTGCTACACCATCTCTAGCACATAGAAACGTTGCAAAAACGGTTGCACCATACCTAACAGAAAGTCAAACTATTATACTTAACCCAGGAGCCACGGGCGGAGCATTAGAATTTAGAAACATATTAGATCAGCATAATATTTCAAAAAAG…
809	LokiG_000000000075	2456	2642	f	17.4784946237	13.6187658802	18.1658643414	ATGATTGAAGGACCACCCCGAGATGTAGAAACTAAAAGAAAACTCGTAAAGCAATTTACTAAAATTTTTAAAGAAATTTACGGATACCCCGAAACTTTTCCTCATATTTCAGTTATTATTCGTGAAAATACGCCTGAGAATGTCGGAGCGAATGGAGAATTACTTGTAGATAGATTTAATAAATAA
810	LokiG_000000000075	2706	3183	f	19.7987421384	13.8549818158	19.5809276596	ATGATGCTTATGTACTCACTCAGAAGAGCAAATCTTAACGATCTTGGCAAATTGATAGATTTACGTGTTGAATTTTTAAAAGAACATCAAAATCCCCCAACCGTTATGGAAATGGAGAGATTTATTAAAACTCTAAAGGATTATTTTTTAGATAAAATGAAATCCAATGATTTTATTGCTTGGTTAGCAGAATCTAAATATGATGTCATTGCCACTAGTGGTTTAATTTTTCTACAAAAACCACCTCATTTTATCAATCTAACTGGAAAATTTGCTTACATTATGAATATGTATACTAAACCTGAATGGCGTAGAAAGGGTATTGGGCTAGCATTACTCGAAAAATTACTTGAAGAAATAATGAAAAGGGGGATAAAATCAGTGACTCTTCACGCCACG…
811	LokiG_000000000075	3331	4264	r	33.2636655949	28.4096726296	36.2091320369	TTAAAAAAGAATCAGCAATACACCTATAATTGTTATTGATACCCCTAAAAATCCTCTTCTTGATAATTTTTCCTTATTTATGATGTATGAAAAAGGAATGGTAAATAAAGGCATTGCAGCCGAAATTAAGGACATGAAAGAAGCGCCAACAATATGTACTGCCTCTCCAAAGAGGATACTACCAAAAGTGTAGCTAAGTATCCCTGATAATATTAAAATTCCCCAAGGACTTCGACTTTTTGATATTACTGTTTTTTCTCTTTTTATGATTACAACACTACTTAATACAATTAACGCAAAGAAAAACCTTACAACCATTGCGAGCATAGTGCTTAAAATTCCTAGCCCTAAAATTTGATTAGTCTGACCAATAGAATATTCTGATAAAGACATACCTAT…
812	LokiG_000000000075	4520	5816	f	41.9274691358	29.5805598458	43.7421349212	ATGAGTGATAAAATTTATGTTATCGGTGTAGGGATGACAAGATTTGCCAAACTTCCCGGTCGAACAATGAAAAGTATGACTGGAGAATCCACTAATCTTGCTTTAAAGGATTGTGGCTTAGATAAAGGTGATTTAGAAGCAGCTTGGTTCAGTAATTCTGGTTGGGGTCAGTCAGAATATCAACATTGTATTCGAGGTCAGGTGACACTAAGTACTCATGGTATTGATAAAATACCAATTACCAATGTAGAAAATGCATGCGCGGGAGGAAGTACCGCATTTCACAGTGCATGGATGTCAATTAAAGCGGGAGTATACGATGTTTCTCTAGCTGTTGGTGCAGAAAAAATGTATTTTGACAAACCCCCTCGAGTAACTAGTGGGGGCATTCCAGGACTT…
813	LokiG_000000000075	5978	6755	f	23.0759330759	21.3860075946	27.4898078108	ATGATAACATGGATTTTAGGTGGAATTTTGATTGTTTGGATCCTTTTCAACCGTTTTTCACAAGATGGAAAAGTTAAAGGAGAACCTTTAGGTATGCCCCGTGGAACAGTTAGAGCTTTAATTACTATTATGATTGTTTCTTTTCCTTTAGGATATTTAATAACCCAAGAGACCATCCCATCCTTGATTGTAAATGCCATATTCATCGTGGTTGCATTTTACTTTGAAGCACGAAGGAGTAGTCATGAAAAATTAAAACAAATTGTCAACGAAGTCAAGAACTCTGAACATGTATCAATAAATTTGATGGATGCAAAAAAACCATTATATTTACCTAAATATACAGTGAGATTTTCATTGGTGGTCATCTTAGTACTAATACAAGTTATGATTGTTATT…
814	LokiG_000000000075	6908	7553	f	14.3271317829	11.595742874	15.0264880958	ATGAAAATGGAAGATGAATTAGCAGGACTAAAGGAAATAGCAATTGCTAAAATTAAAACAGCATACAACCGATCTGTGGCTTTAGAAGCTACACATTCCATTCTTTGGGATAAAGGTGACAAGAATAAAAAAATAATATCAATAATAACATTGATTTTCGGTCTTATTTCTGCGAGTTCGATTATTTTTACCTTGCTTAATGAAGGTACAACAAATTTCTTAACTTATCTCATAATTACAGACATCTTCGCAATTCTAACACTATTATTAGTTATTTGGGAAACCTATTTGAGATTTACGGGTAAAATTGGGATTCATGGACATATTTTAAATGAAGCATATGAATTGCGAGACAAAAGCTCAAATTTTCTGCAATATAAGTTAGATAATCTAGATAAA…
815	LokiG_000000000075	7622	7754	f	19.5606060606	10.9703515665	17.9650844285	ATGAAAAAAAGATGTTCTAAATGTGGGATGCTTCGAGCTCAGAAAGATTTAGTGCTCTTGGAAACTGGAGAATATTTGTGCTTCTCATGCTGGAATAAAGACTTAGCTACAGAAGAAAAACCTAAAATGTAA
816	LokiG_000000000075	7755	7968	r	11.3661971831	12.9197638762	16.6303809115	TTAATAGGAACAAAGATATATATACTTCTCAAGATCGAATTTTTTTATTTTAAAATCCTTTTCTGAATTGTCTCTATCAATTAATTTCATTTTTATAACAATTTTATAGTTTTCTATATAAACATTATTGTAAAATGTGTTCTCGAATTTATCCCAATCAATAAACTTTTGAAGAAAAATCTCATTATTTTTAACAATAGGGATTACTGACAT
817	LokiG_000000000075	8341	8812	f	17.5966029724	15.8512078736	21.3688305187	ATGGTAAATCCAACTGAAAAAGACTTAACGCTTTATTTTAAAAGAAATATAATAAAAGATCACAAAAAAATTAAAGGAAAACATGCACCGATCGCAGAGATTGTTGACAATATACCTCGATCATTTCCTATAGACAGTATTTATAATATTAATGAAATTTATAAGAATTTTTACTTACTGGTAGCCAAAAATTATTTAAAAGAACCCAAGTTTAAATATTTTTTAGCCGTATCTATAGCCAATAATAGTTCTGATTTATTAGTACAATTAGCGAGAAATTCTGCTATTAAATATGGCTTAAGGTTGATACAATACTCAGTTTATCCTAAAACTTTGAGAATTCATTTATTATCTTTGAAAGAAATTAAAAATTCTTCAGAATATAAGAGTTCCGTTGAG…
818	LokiG_000000000075	8928	10386	f	24.0706447188	24.7776307153	30.7612561749	ATGTCTTTTAGAGAAAATACGGTAAAAATTGTTTCAACTCTTGGTCCAGCTTCATCTTCAGAGCAAATGTTAAAAAGTTTAATCGACGCAGGAGTTGACATTTTTCGTCTTAACTTCTCGCATGGTACACACGATGAAAAAAGAGCCCTTGTCAAAAAAATTAGAGGGATTAACGAATATGTTGGAATTTTGGCTGATATTCAAGGACCCAAAATAAGAGTTGGAATATTTAAGGATGAGAAACCCTATAATTTAAATATTGGAAATGAAGTTAAGGTTTTTGAGAAGGAAATTGAAGGTGATCAAGAACAATTCTCAATCCCCTTAAAAGGATTTATTGAATCCATAAGAGTGGGAGAAGTTTTCTTTATAAATGATGGCATTATTAAAATTAAAGTA…
819	LokiG_000000000075	10515	10971	f	24.6096491228	22.5404459766	30.1057208603	ATGAGTTTCGAAGGAACAAGTCTCAAATGGTCAAAATATGAAAAATTTGTATCTGAATTTGGAAAATGGGCATGGATACTTGGTATATTAAGCGGGATTATCAATTTAATTTGGGGTCTTTATACCATAATAACACTTGCATCTTTACCATCAGGATTGGGGATATATGCTATGGACGCTTCCATTTGGCTGATATTAAGCGGTATTTTCGCGATATTAATATCTTACTTAATTATTAAACCTAAATTCTCTGAAAAATGTGCCATCCAAGATTGGAGCTTTCTATTGGAAAATTGGATTATTCTCCTTGGAAATTTTAGATTTCCATGGATGCTTTTTTGGGGAATAATAATGTGCATATTCGGATATGGATGGGGAGGGATTCCGATATTGATCCCT…
829	LokiG_000000000077	2	572	r	71.5456140351	65.4330922396	2.90168031001	CATTGATTCAGCAGGGTTTGTACCCCAAATCACAAGTAAATCTGGATATTTTCTCTGCCAAAATTCTCCGTGTAAATACATATAAGGAAATTGGTGCCCAAAAATTATTCTACTCCCACAAGGTAGCCCTGCATCTCCGTATCCCCATGCACTCACGCGTGTACTTTGAGTTAAACTAGCTAATCTGAGATAGGCTCCAAATTTAGTAGTACCTGCCCCAGGTCCTCCTAAAACCCATCCTATCGATTTCCATCCATATTTTTCTGAAATTTCTTTAAATTGTGATACAATTATATTATAAGCCTCATCCCATGATATTCGTTCAAATTTTCCCTCACCTCTCTCACCAACTCGCTTCATTGGATATTTAATACGATCAGGGTGATAGGTTATATCTAA…
830	LokiG_000000000077	715	2275	f	76.9865384615	71.6097231193	10.1602434207	ATGATACCACAAGAAGTAGAACATCTGTTTCAACCTATAACAATAGGAGATGTTGAAATCCCCAACAGGATAATGATGGCTCCTATGAATACGAGATACGGATATGATGGATATGTTACAGATCAATTAGTAGATTATTACATAGAGCGGGCTAAGGGAGGTGCTGGCTTTATTTGTGTAGAAATGGGGATCGTAGATTACCCTGTTGGTAGTACTGCAGGTAAAGGGATGATCGCCACTGATGATGACAAGTACATCCCAGGGTTACAAAGATTAGCAAGGGAGATTAATAATGCAGGATCTGTTCCCATGATAGAGCTCTCACATGGTGGACGATATTGTCACTCAGGGTTAACCGGTATGCAACCAGTAGCACCATCACCTCTTCCAGGTTTTAGA…
831	LokiG_000000000077	2323	2647	f	33.0401234568	31.9911187024	26.5937769354	ATGTTGCCTAAGATCGCTCGAGATATTGGTCCTACTACCAGGTGGTCAGTTACAATGCGAATAAATCGTTGGGGGATTAAGCAACACACTTCTGCCAAAGTTATTAGAATCACAAATGATGGTGTAGAGATCGAAAGAGAAGGAGACCTGGAGTTAATCGAAGCAAATACGGTTGTGATTGCTGCAGGTATGGAACCGAATAGTGAATTGGTTAATCAGTTGAAAGGGAAACTCTCCAATTTACATGTAATAGGAGATAGTTCACAAACTAGAAGGATGTTAGACGCTATTCATGAAGGATATGCCCTAGGTCAAAAATTCTAG
832	LokiG_000000000077	2821	4630	f	19.7258153676	20.0212969333	20.3020909996	ATGACAACTGCGAGAGGTAAAATAACAACTAAGAAATCTGGGAATGGGGGGTATAAAAGTGCTTGGATCTACATTCCAAGCAAGATTTATAAAGATAAATTATTTCCATTCCAGGATAATGAAGAAATAGTAATTGAAATAGAAGATGGATCTTTGGTAATAAGCAAAAATGATGATCTCTCTAAAATTCTAAGAGAATTTGGATCCGATAATGCGACACTTCCAAAATTATTAGAAATTAAGGCTGTAGAAAATAAATATCAGCCGTTTCTTTACTTTAAGGATGAAATTTATTCATATCAAGAGATAAATAACAATTCTAATAGATTAGCTCATGGGATTTTAACTTTAACTGAGAAATTGGATCTGAATAAACCAAAAATTTCATTATTAATGAAC…
833	LokiG_000000000077	4761	5331	f	18.6614035088	13.419255188	20.4598392326	ATGGAAATTGAAGGTCAGACGGAAATTAACACTCAAGGAGAAAAGGGTCATATTAAGATCGACTGGGGGAGACAAGGAGGGGTGATTGCTGGATATATAGTAGTTCTTCTCGGTTATTATGGTATTATCGCAAATTTAGTAATGTTTAATCAATGGGGTAAATGGCTTTCATTTCTGGAACTACCACTATTTTCTAATTATGGGAAAATTCCATCTGGTACAATACATTTCTTTCCTGGAAGAGATATTTTTTTCTGGTCATATAATACGTATATCGCAACTTTTTTCTTACCTGCATTAATTTTATTCTTAATTTGCTTTCTAATGACTTATAAAGAAGATATTCCTCACTACGGAATTAAAGCTTCATTATGGTTAGCACCTCTCATTATTATCGAG…
834	LokiG_000000000077	5741	6308	f	16.60670194	15.0617500885	20.5585906137	ATGAAAAAATCCAAAAATGAAACAAATCGTGAAGAAGCACGCGAATTACATTATAACAAGGGTCTTATGATTGAAAAACTTGCATCTCGTTATTGTAAATCTACCAGAACAATATATAGATGGCTAAACAATAATTATCAAGAGAAAACACCTGATCAACAGAAAATTAAAAAGAAATACAAATGGACTCGGAAATATCCTCCTGAAGTTTTTACGCAGATTATTGAGCTAAAAAAAGAATTACCACAGAGAAGTGCCCCAATAGTATGGAAATTACTCCAAAAAGAGTTTCCTAATAATAAACCCTCCTTATCAACCATTCCCAAGTACATCAGAGACAAACGCCATACTTATAAGAATAATAATCGAAGACAAGGATATATAAAATTTGAAAGATCA…
835	LokiG_000000000077	6920	9377	r	29.2714692715	19.0022434397	28.8012252396	TTATCTTAACTTCTTCTTTCTCATGATTAAGTAAGCAACACCAAGAATCGAAGCTACTGAAACGGTTATAGTCATGAATAGTGAAAAGCCGGGTATAAGTGGGGCGGTTGATACTGGTCCTCTATAGTTTATGAGAGAGTAAGAATACATTCCTCCTGGGTCTCCCCACAGGGAGACAAGTTTCCCAGATCTTGGATGAACATACAAAGAAATATTCCAAGTATCCCAAATAGCATTCCCTCCAATACTTTGGTAAGCATAGAGGAAGGGATAATTCTCATTCTGTTGTTTATTCTGTATCTTGCTAATCCAGACTACTTTCTGATCTGGTGAGGACATAAACATACGATCTATCCATCCGTCAATCTCAGCATCATATGTGAACCCGAAATTCCACGT…
836	LokiG_000000000077	9734	10799	f	21.938028169	20.0962089298	25.1871229075	ATGACACGTCAAGCCCAGAACATGTTAAAATATGTTCTAAAACGAATATTCCTCATGGTTCCCATCCTAATAGCAGTTTTAATATTCACATGGATATTATCTCATATGATGTCTGTCAATCCTTATTTAAATAAAATAGGATCTGTATATGACCGAGAAACTATTAGAAGGTTACTAACACAATATGGTTATTATGATCCTTGGTATGTGCAGCTTGGCATATATATTAGGGATTTCTTCACTGGAGATTGGGGAGAGTCCTTCGTCCTTATAGAAGGAAAACCAGTTCTGCAAATCATTGAAAAAATTTTTCCTAAAACTATTGAGTTAATGATAATTTCGATTGTTATTGTACCGATTATATCAATAAAGCTTGGAGTTGTCTCTGCAACAAATAAG…
837	LokiG_000000000077	10810	11833	f	21.3245356794	22.1495662787	26.9216239982	GTGATTATATTGACACAAGTCTCTATTGAAAGTTCAAAGAAATATGAAGGTAAATCAATCGAAAAAAAAAGCAGGCTTAGATTTTTAAAATTCTATTTAATTCCTGGTTGGCGGGATCCAGAATTTAGTGCACAAGAGTATGAGATTGGAAAAATAAAATCAAAAAGGAGATTATTTAGACGCCTACTAACTCCTTTAACAATTGCAGGATTAACAATGATAATGTTTATTGCTGTACTGGGTGTGTTTAGCACTTGGCTTACTCCATATCCCCTTGATTGTATTACACGAACAATATGTGTATGGCCCGATCCCCTCGTCGGGACAGAAGGACTACCATATGCTGCTCCTTCTGGGCTTCATCCATTAGGTACGACAAAAGCATCATATGATCTTCTT…
838	LokiG_000000000077	11948	14924	f	18.8114919355	16.8187603577	21.5994202842	ATGTTTTTCAAAGATGAAGAACTATTAATAAGGATTTATAAAAAAGGTTCAATAGTGACCTGTTTAATTATTTTTGGCATTATATATGCCATTAGAGCTCTTTTTGAAACATTAGGTATATTTAGTGAGATATTTAGAATTCTGAATAATGATCAATTATTCATAGCTTTAATGGTAACAATTTATTACTTTCTTTACAAAACGATTGTAAGAAAATTTGGGATTGCAGAATCCATAGAAGAAATTCATTCTCAAAATTTTGATAAGTTTCTTAAATTTTTCATAATAATATCAGGGATTATTGCAATACTTTTTCTCTCGATATCATTTCTACATATTCCAATGGAGAATCCAGATATTTTTAATTTAAGCTTATTCTGGACTCTTGCTTGGGTATTC…
839	LokiG_000000000077	15018	16773	f	14.864957265	16.7780249859	20.7149550882	GTGAATTTAACTACTGGAGAATTAATTTCTGAGTTTATCAATGCTATCATAGTTTCTATCTTGATATTTTTTTGTGCAATAGTATTTACAAGATGGTATGCAAGAAGAAAAGTTTATGATTCTTCTATCAGAAGTGCAATTCAAGTAAGTGTAATATGGTTAATTACTGACATCGCTTTAAAATTCCTTATTCTCTTTATTCTTGGACCGAACATGATATTTGACGCTATAAGAGTAGTAATAGAAGTATTTGTTATCGCGGTTGTTGTGATGAAAATTTATAATAAGGATTTATCGGATAATCTAATCATTATTAAAAAGGCTTTATTATTTGCAGCTATAGTTCAAGTTCTCTTATATATTGTAACCATCGATATTGAGATTTTTCTTGAATCTTAT…
840	LokiG_000000000077	17024	19877	f	15.952681388	15.7985029833	18.2758408745	ATGGAAGTATTTCTAAAACGAGCAGAAAGACCTTTTAAAGCAAAAATAGGAGAGGCGAAGACACAATCTACTTTTGATAATATTAGAAAAGCAACAAATGAAATTCCTGCCAAATTCAGGCGAACTATAGGTTCAGAAATTCCAAGATATTTATTTACTTTCTCGCAAGAAATTGATAGTTTATCCCCAGAAATTATTGAAGGTGTTCTTGACCACATTTTAATATTTGCAGAATCCCTAAAGGATTTACTAAATAAAGATAGAAACCAAGTAAGCCAACTTCTTACCAAAAGAAGTGATAACAAAGTAAGGAGTCTCTCAGATTTATTAAACTTCTTTGTGGAAAAGGCGAAGAATCAAGATTTTCTTAAGAATCCGGGAAGTTTTGAAAATCTCCTC…
841	LokiG_000000000077	19904	20108	r	17.6274509804	17.8130114508	20.7092443726	TCAATCGTCATCGTCATCATCGCCATCATCGTCCTCATCGTCCTCATCGTCATCATCGTCATCATCGTCCTCATCGTCAAAACCGGGATAATTAACTTCAGCTTCGGGATAACATTTATCACAATATGGTGAATCATCTAAATAATTTGCATCTTCCTCGGGAATCTCTTTATTGCATGTTTTACAATTAACAATATCTTCCAT
842	LokiG_000000000077	20138	21314	r	27.6496598639	27.6286778056	34.7491230581	TTATTTAGAATTTTTAAATTTTATGCACTCTTTAATGAAATTATAATATAGCGGGGAAGGTTTATACGGTCTTGACTTAAATTCTGGATGGAATTGAGTTCCGACCATCCAATGATCTTTACGATTCAACTCGATGCTATTTATTATCTTACTAGATTGATCTCGACTAGAAACAACAAATCCCTTATTTTTGGCTTCTTCTGTAATGAACCTTTCTTGAATGTGGTATCGATGTCTAAATCTTTCTATAATTACTTGTTGATTATATGCCTCGTATAATTTTGTTCCCTCTTCAATAATAATATTTTCAGCACCTAACCTCATGGTGCCTCCTTTTTCGTTTACTTGATACTGACTTTCTAGCAAATCTACTACAGGATAAGGGGTATTTTTATCAAT…
856	LokiG_000000000081	33	240	r	14.8212560386	16.1141534297	1.21023205112	TCATTTATGGTAGTAGTGTCTCCTATTGGTTTTGTATGGTTTTTCAGGTCTTTTTAAAAAACATTCGGTACAATAAACTGTGATAATAGGACTCTCAAATAGATCATGACCTCGTTCGTTATCAATTGTAGGGTTCTCTCGTAAAAATTCTTGGAATTGTATTTCTTTTTCACAATCTCCGCATTTCCTAGCAGGTATCTGTTCCAT
857	LokiG_000000000081	464	686	f	12.9054054054	15.8226343852	6.34202393078	TTGGAAGTCCCCTATGAGTTTAATAGACCGATCCCAGACGAAACAGTGGGTAAATTAATGAAAAGAATTCACAAAGCAGACGGAGATGCTGGTTTTGCGATAGGAGGGATTGCTCAACATGTTATAAGTTACATGATGGATTCTCGCAGAACCAATAGAAATAGGCGTAAAAAAGAGAGAATAGGAGTAATTGCTCAGCGATTCGAAACGAAAAAGACATAA
858	LokiG_000000000081	1142	4754	f	24.603820598	24.0794280837	27.4273977954	ATGAAATTAACTAGTCTTTTTTTGGATCTTTCACAAGATAATCTTCAAAAAAGATTGAATCCTTTAGTTAGCACTCTAATAGATACGATAACCGAGTTTTTAGAATTAGATTTAATGAATAATAAATATGCTTTTCTCCTAACAAACCCTGCAGTTCCAAGAGAATATAAGCCTGACTCAATTTTTAATTATGGTGTAGAGAGGATTATTACTGATAATAAACTCGAAATTAGGATTTATGAAAACCATATTAATTTCCTTCCATTCATCTTGTTGCGTGAAATCTATAACCTATTTATTCCTAGAGAAATTTGGGATTATGAATGGATACAACTCACAGTCAACCAAATGATTTTAACCGATTTATCTAATCATGATAAAGTAAAAGAATGGGGCTTG…
859	LokiG_000000000081	4817	5102	r	16.1789473684	18.1418887001	22.0729340412	TTACTCTTTTATTCGTTTTAATTCAATTTTTACAGCATTCCACCTATCCATGCATTCAAGTTCAACTATATCGGGATTTTGAGTCCAATTTTCTGGAAATGACCCTCCAAATTGAAGCATTAAGATGTACGGGAAAATATCATGATAAAAGAAACCACACATTCCTCCAGTATTATGTCCGCTTAATTCAATTGTATCACCTACCTTATGACCAGCATTACAATTTCCCTTCACTTCTTTAATTGTCCCAACAATTCGATATCCAATTTTTAAATTTTCTACCAT
860	LokiG_000000000081	5230	6733	f	15.5954757152	21.0070643818	24.4019956277	ATGTTATCATTAAAAGATTTGGGGCAGCCCCTTGAATTTTGGAAATATTTCGAGCAGATTTCCAAAATCCCCCGATGCTCACGGTATGAGGAAAGAATAAGGAACTACATTCAGAGTGAAGGGGAGAGATTTGGATTCAAAACTCAAGTGGATAAAGCAGGTAATCTTGCAATATTCATTCCAGCAAAAGGTTCTCAAGAAGAGAGAATTATTTTACAGTGTCATTTGGATATGGTTTGTGAAAAAAATGAGGATACTATTCATGATTTTTTAAATGATCCTTTAAAATTGAAAATAATAGAGATAGATAATGAAAAATGGATAACTGCTGAGGGTACTTCTTTAGGAGCAGACAACGGTACAGGAATATGTTACCTTCTAACCCTCATGAAAAAAATA…
861	LokiG_000000000081	7019	7703	r	19.6242690058	26.0572535824	30.8205077445	CTATCTAAATTCTTCACCACAATTTCTACAAGCATATTTTTTGCGATATATTGGTCTACTACCCATATAGCTCAATACTTTTGATTTATCATCCACTGATTTTAAGTTGTGCCCAAATGCTCCACATTTAGGGCAAGCTAGACGTTGTTTACTCGACAAATCTTGTGATTCACTTGATTCTTCCTTGTGTTCCACTATATGGGGGGCTTCTGATTCACTTAATTCTTCCTCGTGTTCCACTATATGGGGAGCTTTTGATTCACTTAATACTTCCTCGTGTTCCACTATATGGGGGGCTTCTGATTCACTTAATACTTCCTCGTGTTCTACTACTTGAGGGGCTTGCTTTTTTGTAAATTTTAATTTCTCTTCAATGTCTTCTTTAAATTCTTGAGGTTT…
862	LokiG_000000000081	7913	8642	f	15.4211248285	16.0458637744	20.2997562722	ATGGGGAACACTATAAAATTAGCTATTATATCAGATATCCATGCAAATAAATATGCATTAGAAGGATTTCTTAAATATAATGAAGAGACGTTTCAAGCTGATAGAATTTTAAACTTAGGAGATTTTGTCTCTATTGGTCCACATCCCAAAGAAGTAGCAGAATTAATTCTCTCAGATGAACGGTTTGAAAATATTTTGGGAAATAATGAAATGTTTTTGTTAAATAAGAGAAAAGAGGATTGGCCAAAAGGAATTGGTCCTCATCGCGATTGGTTTGCTAATCAACTTGGTCCTGAATTGATTGATAAAATAGAAAACATTCCTTTATCGAGAACATTAACTGTTAATAATAAAAAAATATTGATGCTTCATTCACATTTCTATGATATTCCTGGAAGA…
863	LokiG_000000000081	8730	8850	r	15.9833333333	12.2593334354	20.5023720058	TTATCCGATCTTACGTATGATTGACATACTTGAATCGTGAAGCATTTTAGAAACATTAGAAAGCATCTGAAGTGTTTGTTGTTGTTTTTGCAGTGCACTTTGTAAATCAATATTATCCAT
864	LokiG_000000000081	8880	9936	r	19.9810606061	17.7567928898	24.9103139633	TTACACTTTTAACTTTTTATTTTTCATAGAATCCAATTCTAACTTCTTTTTCTTCCTTCTAATCATCTCTACAAATGATTCTACTCTCGTCAACAGCCCTGCTTCGCCTGAATGCTCATCCATAATTATTTCTAGGAAAGGAAGCCCAACAACTCGCATATCTCGCATAATCAACTCAGAAATAAGGCTATCAGGACCACAAGCAAAACTTATAAGGAAAATAACGCCATCAATTTCATTCCTTCCTTTCGTTAAGAAATATCGAATGGCTTGCATAATTTCCTCTTCATGACGCCAATAATTTCTCAACCGTTTATTTATTATTACGGGTACTCTAAATATTGATTCGGGTAAATTTTCTATTGTTAGAACGTTAGCACCCTGATCTCGCAGTTTCTT…
865	LokiG_000000000081	9957	11436	r	33.7200811359	29.0590150162	37.8489918112	TCAAGCATCGGGGGTATCGTACAAAAGTAAGTCTTTGATTTGAGCCATCATATTGTTTGTCAATCGTTTAAGCTCATCAAAATCAGGCATCCGCTTGTCCCAGTATTGTTTATGCTCCATAAATGGTGAACCCGCCTTCATAATCTGACCTTTATAGAAGTTTAGCATCTTAGCTCTCTTAGGATAAGTTTTTTCGGTTCCTGTGATTCCAATGGGAATGATGGGTACTTGTGCTTCGATTGCTAATCGCATTGGACCAGTATGTCCTTCTAATAATTGACCATCTCCAAGATTTGTTGTTCCCTCTGGATAAGTAATAACTAAATTACCCTTTCTAATAATCTCTTTTGCATAATTGAAGGCATCTACATCATGTTCTCCTCTTTTTAATGGAAAAGC…
866	LokiG_000000000081	11402	11657	r	22.1803921569	16.2709008682	17.7188382883	CTAATTGAGCCAGGAGTGAAAGGCTCCCCACCATTGAAGCCGTCCTTCAATCTTTTTTAAACCCAAGCGTTTAATTATGTAGCGCCATACGTCGTTTAATGGATCGATTGGGTTATACTTTAAGAATTTGTAGGTCCAATCTTGATGTTGTTTATCGTACTTTAGTTCTTTTTGCATTTTCTCCTCGAGAGATCTCCTACGCTCCATCTCTTCCGCTATTTCATATCCCTTTTTATTCGGTTTTTCAAGTTCCAT
867	LokiG_000000000081	11821	12523	r	15.5883190883	16.3849789068	20.5279536042	TTAAGGGAATTTTAAATAGAGCGGGTAGCTCTCACTCGTATACACACTGTTTACATATTGTTTATGAAGGGGGTTTTTTTCCAAGGTTATAACCGACAATTTTTTAAGATGTCCCAAACCTTTAATAACAGGGATTTGGTTATTGTCCAAATATAGCTCTTCTAGGCTACTCAGCTTATCAAGATTCTTAATTTCGGTAATGTTATTACCTGAAAGGTTTAACCTTTTAAGATTTTGTAGAGAATCGAGTCCTTTTATCTCGGTAATGTTGTTATTTTCAAGATTCAAGCTTATTAAATTGGGAAGATTATCTAAACCTGAGATTTCTGTAATCTGATTGTTTTGAAGAAATAAAACCTTTAATTTCCTTAAATTATTTAAACCCTTAATTTTAGTAAG…
868	LokiG_000000000081	12941	13772	f	23.1925391095	20.1224926842	26.6186689696	ATGTCGATTATTCGAAAAAAGAATTTTTATTTTTTAACGCTTTCCTCAAGTGTGTCATTAGGAATAATCGCAGTTTTCTCGCTGTATTTCATCAACTGGAATTCTATTGTTGAATCTTATGTAACAATTGAAGGGGCTTTGGGAGTCGTATTAGCTATATCACTTCGAATAACAATTGTTTCTGGGATGGCATTATACACATTTTTTCAGTGGTTTAAGCAAGAGGAGCAATACCTATCTGACCTACCATTTTTGTTTGGATTATACTTTGTTTTACTCGTATTTGGTAAGTCTCTAGACTTATTTGGTGCATTCATTTTCTTTCAACTGAATGAAATTATCGTATTAACTGTATTGAAAGTTCGGTTCTTTATAATGGTCCTAAACTTCTTTCCTATG…
869	LokiG_000000000081	14070	14325	f	23.5607843137	24.5359004765	28.050132314	ATGTCAAATAGAGATCACCCCTATCATTGTCCACGATGTCAATCTTCCAAAATCATCGAGTATGATGATTTTATTGAGTGTACTAAATGTTTACTCGAATTCGATAAAAAATTAATTGGTAAAGCACCTGACGATGAAATATTGTCTCGTCAAGAGATGGGAGGATTTCTTGGGGAATTTGAAGAGCTTAAAGATCCTAAAAAAACTAAAGAGTTTTTTGATTCTTTGATGAGGGATCTTAATGATGAAAATTGA
870	LokiG_000000000081	14694	15612	f	32.9422657952	33.1155949697	21.0540316505	GTGTATAAATTGGAATTAAAAATGCTAAAAAAAGAAATAAAACAAATGGCTATAGATTTGGGGGCTACTTTAGTTGGTATTGGTAGTCAAGAAAGGCTTAAAGATGCACCTCCTTCTGGAAATATGAATTATTGTTTACCCGGAGCAGAAAGTTGCATTATTTGGGCATATCCTAATTCAATAGATGCTTTGGAAAACTTTTTTTCTAAAAAAGACCGGATGGGGGTTAAATATCTTAAATACTATGCATATTCAACAGCTTGGAAAGCCGCTGAAAAAATTGCTGACTTCATCGAAAATAATTCAGACTATAAAGCACATCCAGTTATTCCAAATTACAAGTATAGGATGGTCGAGGGGAGAAGATTCGACCAGATTCAGGATGATAAGGGTCATCCT…
953	LokiG_000000000089	2	212	r	109.461904762	102.733344077	25.8941324019	ATCAAGGCAATATTCTTCTTTAATATAAATCGTACCATCATGCTTCATTCTTAACGTATACCCCTCATTGACTGAGAGGCCGTTAATTTGCTTCAATTTCTTTATTAAGCCATGTTCTTTGGGGTTAGGGATTTCTGGGAAAAATTTATTTAGAGTGCATTGTTCTATCTTAATGGGAGCAATTTTTTCTCTTATTTTCGTTACTTGCAT
954	LokiG_000000000089	524	1664	f	42.0570175439	41.0058792041	49.2324727083	ATGGTTAACAATTACGAAAGAGATGAAAAGGAAATTGAAGCGATCCAATTAATAGATAAAGCCGAAACGCTAGTGGATGAAAACAATGGTGACGAGGCTGTAAAGTTTTATGAAAAGGCTGCTCAGATTTATATTGATATAGGTAGTTATATAAAAATCGATGAGTTATATGTAAGAATTACTCAAATAATCTCACAGTTTAAAAATAATATTCAAGCTACCTATAGATTGAAATCTATAATAAGAAAAACTGAAGAATTAAAATTGTATGAAGTGTCAGCAAAACTATTGATCCAGCTGGGGAATATAACTTTTAAAATGCGAGATTGGGAGACTGCTGGAGATTGCTGGCAAAAAGCCTCAGATTATTTATATGAAGTGGATCCAGAAGATTTTAAA…
955	LokiG_000000000089	1903	3493	f	55.1182389937	57.7243044092	58.5163279127	TTGAAAATCTTATATGTTAATCCTTCGCGCCTTACAACTGGTCTTGATATGATTATAAAAGGTCCTCCACTGAGTCTGATCTCGATTGCCGGTATGGTTCCAGAGCATGATGCTAAACTTTTCGATTTTAAAGTTCATAAATACAAAGAAAAAAGATTTCGTGCATTACTGAATCGATCAGATGTAGTAGCTATTACCAGCATGACACCACAGATCTCAAACGCATTCGAAGTAGCCCAAATGGCTAACGAACAGGGGTGTACAACAATTCTGGGGGGATACCATCCCACATTAGCACCAGATTATGTGGCAAAGCATCCAGCTGTAGATTATACAATTCGTGGTGAAGGGGAAAACACTTTTAAAGAACTAATTCAATATATTGATGGAAATAAAAAT…
956	LokiG_000000000089	3861	4035	f	4.95977011494	6.08237676091	11.8328565339	ATGTTTCACTCGATGGGGGTGACTCGAAGGGCAGTTTCTGATGAGATGCGTGCCCTAATGGAAAGAGCGAAAGAAGGAAAACCCTTAATTCTCGATAATAGTCCTGAAAATGCTGAAAAGGAAGCCGTTCCTTTTTCTAAGAAACCAAAAGAAATTATAAAGGTTGCTGACTAA
957	LokiG_000000000089	4094	4517	r	5.93853427896	8.02894683491	6.99014453748	TCATTTCTTTAACATTCCTTCTAGTTTTTGCTTTAAATTATTAGCATATATATGGGTAGGATCGAGTTTTAGTGCTTGGTCAAAACATTCTATTGCTTCGTTATTTCTTCCAAGTTCTCTTAGAGATTCACCTTTATTTATCCACATCATGATATAATCATTTCTTAACTCTAAAGCTTTAGAAAAATATACTACAGCTGTTTCATGATTTTTTAAGTTACGCTCTTGAATCCCTATAGCACAATAATCTCCTGCTGTTTTGGGTTTTAGAGTTTCTATCAATCTTTTTTGTTTAGGTTTAACCCCTTCCAATTTTCTCGATTCTCGTTTAACAATCTTGCGATCATATAAATCGATTTCTTTAATTACATTGACTCCTCGTTTTTCTAATATATTAGT…
958	LokiG_000000000089	4812	4956	f	7.86805555556	9.91724679773	12.9573993395	ATGCTTTCTTGCCAATCCCGGGTTGACTCATTATATAGAAATCCTTGGTTAATTGATTTAATGCATAAGGCAGGAATGAGACAAGTATTTCTTGGAATCGAATCAGTACATCAACAAAGCCTTGATGCCATGAATAAAACATGA
959	LokiG_000000000089	5101	5230	f	5.53488372093	7.55569922253	7.98377887988	ATGGCGGATTTAGGATTGCAACGTAAGGTGAAGGAAGCAAAACTCTTCGAGAATGATGATTGGTCTAATCTTGCTAATAGAGAGAGCTTAATGAGTAAAATTGAAAAATTTCTTCTTGAGAATACCTAA
960	LokiG_000000000089	5241	6471	r	7.70650406504	8.60187384261	10.2807514673	CTATTTTAGAACCTTATCACGTATTTTTCTTATATAAATTCCGGGGGGGGATGTAGGGAGCCAATCAATAAATTTTTGTGGAATTGAAGCTATCGTATGAGAAATCATTCCTAATCGATTTTCTTTTTCATAAACTATAAGTGTGCGCATTAAAGCTCTCATAGTGCGATTATCAATTTCAGATTCATACATTAGTATTAATTTTATTTTATCGAGAATGATTAAATGCAACTTCTCTATTATTTTTTTTATTTCCACGTCATTCTGGTCTTGATTCTCTATTACTGTCTTAGCTAATATTTCCAATTTGGGGATATAGTTAAGGTCAGTTTCTTTTAACTGAGAAATAATTTCAATATTATAAGGATTAAAGAAAAAGTGGATGATGTCTCTTGCTCC…
961	LokiG_000000000089	6493	7840	r	12.4016332591	12.0500505443	15.0445607855	CTAAGATATAATATTTATTTTAACATTATTTTTTTTAAGTTCTTGAATAATATTCAACGTTGATGAGTCACCTTGGAACTTATCCATCTGAACGGTGTCAATCCAAAGACTTTTAAGCTTCTTAAGGTTTGACATAGTAGAAGGTAATCTAGTTAAAGGATTATTTCGTAAATTTAAATATTGAAGGTTTTTCAAATAACCCATTGAATCCGGAAGGCTTTCAATGTTGTTTTTTTTAAGTCTTAATACTCGTAAAGCTCCTAATCGACCGATTGAATCGGGGATTATGGTTGGGACTAATCTTTCCTCTCTTTGAAATAATATACTATTATTATGCTCTAATACTAGAACTTCTAAATTTTTGAGATCTCCTAAAGATTCGGGTAATATTTTTCCTTT…
962	LokiG_000000000089	7844	9077	r	8.5498783455	8.40937497538	11.5359750988	TTATACCTCAAGTTTATTTTGACTACTTTTATGATAAGCAGGTAGTTTCCTTCCTCTATCTTCACAAAATACAATATCAGGATTAATTTGACACCCGCCCCAGCAACTTGTAATATGATCACAATTCTTGCATCCATGATATCTTGGGGTTACTAGTGAATTACGAAACTCTCTGAAGAGGGAAGATTGACAAGCCTCAAAGATATTTATTTCCGTTAGATTAATTCCTCTGTCTTTTTGCATGAATGAGCAAGGTTTCATATTTAAATTCCAGTCAATATATGCTGAATAAATTGATCCTGTACAACCCTCAATCGACTGCGGGAGGAAAGGGAATTCTTTTACGATAAATGAGGAACATGCATCAATGCTGAGACGTACTCCATATTTTTTTCTTAG…
963	LokiG_000000000089	9727	10948	f	46.9844389844	47.1052571625	44.4243186033	ATGAATTTCAGACTCACTAAGAAATCAAAACCCCTAATATTGACTATTGTTTCAATATCTCTTTTATTTACACTTACGGTGTGGTTCTCAGCTAATGCTATTACTCCTCAATTAGTAAATCTATGGGATCTTAATCAAGCGAACCTCGCCCTATTAAGTATTATTTTAATTGTTGGATTTGTACTTGGTGGATTTATCTATTCAGTTTTCAATTTGCCTGACTTAGTAAAGACTCCATTATTCTTTAGTTTAAATGCGTTTTTAGCAGCATTAGGGAATCTTCTTGCAGCGTTTTCTCCAAATTTCATATTTTTTACTACTTTCCGATTTATTACAGGTTTTTTTTTAGCGGGAGTATATCCAACCTCAATGAAATTAATATCCTCCTGGTTTAAAAGG…
964	LokiG_000000000089	11082	11406	r	40.5555555556	56.8020085404	27.6801421457	TTAAAATTTAATTGTTAATTGATTATATTTTAATCTGCTAATTTTCCTCACCCCATGACTACCTGAAGCATAATCACAATAGATTAATCCTGCCTCCTCAAGTTTCTTTATCTGGGCAGAGATATTTGCTTCAGTCATTTCCAATATAGAAGCAATACTAGATACGTCCAATGGTTCTTCTTGGATATGATGGAGTATTTTACGTCTAGTTAGTGATGATAAAGCTTTAACTATTTTCTCAATCTGCATGTCTGAGCTTATATTAATAGATTCAGACTTACCTTGTAAATTAACTTCCAAAACACTAGTTTGTGAAATTTCCAT
965	LokiG_000000000089	12215	12359	f	19.7361111111	25.0751439618	1.47158144567	ATGAGTCGCATTCCTTTACCAAAATCTTTAAATTCTAAAAAAACTAACAGATCTAGGCGTGCAAAACTAAAAAATTCAACGAAGATTATAACAGTGAGAATTGAAGAAGATTTGAATGAAAATATAGACAGACTCCGAAAAAAA
977	LokiG_000000000091	2	353	f	15.0997150997	19.4070818881	21.4731936636	TGGGACGTCGGGGGAGAGGAAAGATTTAGATTTTTATTACCAACATACTGTTTGGGGTCCAATGCAGCGTTTTTACTATATGATATTACAAGACCTTCTACTCTCGATAACATATCAGAATGGATGACCATCGTTAGGCAAAAAGGTGGAACCATACCAATTATGCTCGTTGGTTCTAAGAATGATCTTTCGAAAAGTTCTAGACAAGTTCCAAGAGATTATGGTATTCAAATCGCTGAAAAAAACAATATGGCCAGCTTCGTTGAAATTTCAGCCAAAGAAAATGTTAACGTTGATGAAGCTTTTAAAGTTTTAACTGATTTGACATTAGAAAAAATAAATAATAGGTGA
978	LokiG_000000000091	357	1320	f	17.8421599169	19.1474634712	24.3406517594	ATGGAAGATGCTGAATTTTTGTCCCTTAGTCAACTATTTGATTCCATTGGGGTTATTGAAAAAGGTATAGAAAGGATATATCACCATCTCCTAGAAAATAAAAGGATAGATAACTTAAAGGATGTTTGCGATCAATTTAACCTCTCATTAAAAAGAGGTTATAAAGTTTGTTCCGTTCTCAGTGATTTAGGATTGGTTCAAATTTATGATAGACCCATGAAAATTCACTTAAAAACTCCTCCTTTAGAATTATGGCAAGATATTATCCAACGTAGAATTGCAGATCTTCAAAATCAATTTCAAGAAAAGAGAGATACGTGTGAAACCGCTCTTGACGGTTTCCTCAAAAAATATAAGTTAGATGACCAAGTTTCTCAAGAACCTGTAGAGTTTATAAAA…
1004	LokiG_000000000098	2	617	r	17.0504065041	21.825252864	28.5682686871	ATTTCCAAATGGTGATGTTCCTTGAGTACCAATCCAGTGATCACCATAATTATGTTCTTCATCTTGTTCTTGCATAAGTTGTTCTAAAAGTTTCTGTAATTCTTCGAGATTTGAAAACTGACTTAATAGTTCTTGTAATGCTGCGTTACCTCCTGCGGCTTCAATGTTTTGCTGAAGCCATTTAAAAATCTCTTCCTTGATATCATCTGGAGCATTTCCAAGTAACTTATCTCCTAATTTATCAGAATATTTATCAAGTAGTTCTTCAAATAGTGCTTGAATATCCTCAACTTTTAAGTACTGTTGGAATTCTTTCAGTAATAACTCCAATCCTTCAATTAACTCAGATAATGTAATAGGTTTATCAAGCCATTCCCAGATTTCTTGTTTAAAATCTTC…
1005	LokiG_000000000098	770	1274	f	24.0178571429	23.6830492288	25.8631329865	GTGGTCTACACTATTGCTGATGATTTGATTTTTTATCAATTCTTATCCTTTGTAAAAAAATATACCAACACTGATCTTAAACTATTCAATTTTTTCTATGAGAAAACTAATGGAATATATCCTGAGTTTATAGTTTCAATAGAGCATTTTATCTTTTTTTTTGTTAAAAATGAGAATTACTTTTTATCAAAAACGTATTTAAATTCAATGAGGCGCCAAATTGCAAATAGAAAAATCCTAATTATACGATCAGAACCCGTCTTGATTAACCTGATATTTAATTTATTCCCAGATGTATATATTCATGACATTGTATTAGAAGAGGATGATTTTTCAGGGTTAAGAGAAATTTCTTTGCATTTTTTATCATTTCGAGAAAGGAGTATTGCAATTGGAAGA…
1006	LokiG_000000000098	1469	3296	r	25.7099069513	25.2982813927	32.0388726537	TTATTTTTTAAATGGACTTCTTATTAATGGCTTCTTTTGTACTGTTTCTCTAGTAGATTCGCTGTTAGGAATGTTAATATCCTCTTTAGAGAGTTTAAACATTTCTAGTTCTTCTTTAAGTTCATCAGCTAAAGTCCCCAACCTATTTGCAGTTGAAGTCACTTCTTCTAAGGAAGCTGTTTGCTCTTCTGTCGATGCACTAATTCCCTCCATAGCTCTGGAAGTTTCTTCAACTCCAGCAAGAGCCCCTTCAATATCTCCTGTAATATTTCCTATGAGTTCTACAGATCTTTGAATTCGTGAGATAATTTCGTTGACTTTATCACTGGAACTAGCAACTGAATTTTTAGATTCTTCTGCAAGTTTTCGAACTTCATCTGCTACAACAGCAAAGCCCTT…
1007	LokiG_000000000098	3641	3836	f	14.5897435897	9.09842958139	11.6314411424	ATGAATGAAGATAAAATAAATTCTGATGTAATACCAGCTATCAACAATATTCTTAAAAAAATGTGTATTTTATTAAAACTTCTGGACCCTGTAGTTGAAAAAATAAGGTTTTTAAAAAATCTTCAACTGAATGATGAAGATGGAATTTTTGAGAAGATCTCAACAATTTTTGGTGATATTGTTGTAGAATCATCT
1242	LokiG_000000000119	2	194	r	19.2760416667	20.6153294533	26.8345370825	AAAAAAACCCTTTGAAAATATTTCCTCTTTTAAAATTTGGAGTTCTTTCGCACACGGGGGATTTGTTAATAGCGTAATACCACTCCATAAGATCGGTGTATCTTCTTCGAAAATATAATTTGCTATTACCTTTAATTTATCTCCAATAAATGTAGAACTATTCTCTGAACGAGATAATTTTAATTTTATCAA
1243	LokiG_000000000119	159	291	r	23.3181818182	25.4352353817	29.0869750156	CTATTCTCTGAACGAGATAATTTTAATTTTATCAAATTCCTTAAAAACAAAAATATTAATTTCTATATGATTGGTTTTTATTAAATTTTTTTTTAATAAATCGTAAATGTGTAATTGATTATTCTTTATCAT
1244	LokiG_000000000119	346	1264	r	17.7494553377	20.0114516927	23.494440894	TTAGTCTTTATGAGCTGAAATAATCAAATCAGCAAATAATTTCATATCTTTTAGTAATATGTTTAGTTTCTCTTGAGATTCCATATCTAATTCTCCTGACTTCATAATTAAGACAGAAATTATATATTTAAAAATAAATAATTCAATCACCTTTCCATCCTCATCTTCTCCTCTAAAATTAGCAGAATCATTCATGAAGATATTTTCCCGTATGACATTACAGGCGTTAATGAAATCTCTTAGATCACTTCTTAGAGTTAAACCACTTGTTACACCAGCAATATTATGAGAGAGTACATTTCCAGATATATCAGAAATTATAATTTTTGCTTTAATTTCTTCAAGCTGCTTATCAGCTTTTTCAACATTATTCTTTAATTCTGTATAAGAAGTCATTAA…
1245	LokiG_000000000119	1366	2851	r	25.8626262626	23.3070861615	32.9307729612	TTATTTTTTTTCCGCAGAATATTTCAAAGTTCGCGAGAAAATCTTACCAAAAGTCTTACTTGAAGCCTCGACCAATACAATTCCTTCCATTGATTCTAAAGGATAAGGTATCTCAATATTTTCAAATGGAAAGAGTTCTTTTATCGTTGTTACCCATGGTTTAGTTTCAAAAAGTTCATCGACAGCTGCAACTCTGATTTTTATACCATCTAATGCAAAACCAACTGTATTTGTAATAGTGAGATCTAAGGTCTTATCTTTGATATTTAATTTTTTCGATACACTTATGGCTTTTCGAGTACCTTTTAAGGGTTTTGGTTTTTCTACCTCAGGCATAGATTCGATGTTTGATTCTTCTTCACCCTCTTCTAATACATCTCGTATGACAAAAACTTTTCT…
1246	LokiG_000000000119	3096	3762	r	22.2057057057	20.1867144472	28.5323665917	TTATGGGACGAAGAATGGAGATAACAATAGCCATCCTCCTAAGACTATTTCATAAAGGAAAATTAACAGGCCCCCGATTTTCCACAGAACTTTAAAGTCAGGTTTTACCAGTGTTATACCTGCACCGGTACCATAGAGAATGCTGGCAACAATCCCAAACCAACCAATAAATGCGGGTACAACTCCATATGTAGCAAATAAGATTGAGTATGCAAGAGTACCAATGGAGAATAAGATTTGGGCAAATGTGAAACTAGAGTTTTTTGTTTTGAGAATGTTACGACCTGAATCAATTAACGCATTTTTTTCAGCGCCACTAGTACCTGAGTATTGTCTTGCTATATTGAGAAGTCCCCAGTAGTTTTTCTTATTGTAGATTTGGATCAAACCTTCTCCTAT…
1247	LokiG_000000000119	4059	4506	f	20.8747203579	15.8059404985	17.2511998027	ATGGTTTTAAATTGCAAAAAAAATAGGTGTAAATATTTATATATTCTTTCGCATTATCATATTACGAAAAATGAATTGATGTTAAATATGAGTAAATTTGAAAATCATAAAAAATCATTTTTGAACTTTAAAAAAGATGCTGAAAATGAGGTAATTTCAAAACCTTCTAGAGCAGAATTATATTTTCTTTCTATATTTCATTTAATTGAATGCTGTGCTGCGAAATATCGAGTACATGTTAACAAACATCAAAAAGTAAGGATTGTTTTGGAAAATAATCCTAATATTTTTGAGAATGAAACAGAAAATGTATGGCGATTATTTCAAGATATTGAAAATAAAATTCGTCCAAAATTTACTTATGGATTTAGTTGGACAGATGATGATTTTAATGAATTA…
1248	LokiG_000000000119	4507	4993	f	15.3374485597	13.6931965783	6.72881308869	TTGGCTCTTAATATAAAATTTGAAAAAAACCAGATTGAAGATTATGGAAAAAATCCAAAATTGGAGAAGCTTATAAATAAAATCAAAAATTTTATAGGCAGCAAACTCTCCGAATTTAAAGAGATTGAAAGTATTGTATTATTTGGCTCATTGGCTTCAGGAAAATTTAATGAGGAGAGTGATATTGACATCTGTATTTTATTTAAGCAAAATACTCCTAAAATGTTGCAAAATACTATTTTTAATTATTTTTTAAGCCTAGGAAAAGATTTAAACCTCTCCATCCAATGTGTGTTCTTTTTTCCGGGGGATATAAATAACTGGGATACTATTTTTATTGAAAATATCTTGGCCGAAGGACAATTACTTTATGGGAATTCTAATTATTATGAAATTTTA…
1381	LokiG_000000000135	197	2057	r	25.2811827957	27.0152776725	27.6784435826	TTAAAAATTATAGCCCGCATTCAAGATTTTTTCATAAATTTCATTTGTTAATTGAGTATAGGTTGATTCACCAGGTAAAATGACATAAATTAAATCAATTATTTCATTGATATCAAATCCTTGTTTTTTAATATCTCCTTTTTGAATTTTAAGGGTAGCCGTTGTATCGAAGCTTTTTTTGAAACGAACAAATTTTGGTAAAGCATATTCTGGTAAATATTTTTGTATATGTTCAAGAAAACCTTTAAAATTAAAATCTTTACCTTCGTGGGAGTTCGCTACAATTGATACCATTCCCGCTCTTCCTTCTGTATTAGGAATTTGAACACCATAAACGGAACAAACATCTACCTGGTTGAACAGGTTTACTACAGACTCTACTTCTTCAGTTGAAACATT…
1382	LokiG_000000000135	2339	4085	f	17.56930126	18.7253061375	23.8101517922	ATGAGTGAAGAAGAAAAGTTTAGAAATATAATTCAGGAAATTAAAGAAATTTATCTAGATTTGACTGAGGGAGAACCCGATCCTGATGATGAAATTTCAGCTCGAACTATTCTAACTGAAAAAATTCGAGAATTGCAGAGCTTAGATGCTTTACAAGCTAGTGTAAATACAAATTTATTTGAAGTAGTTCTTACGAAATTAGAAAATTGGGATACTCTTGAATTATGGTTTACGGAATCAGATTTACCTGATGATTTTAAAAAAATTATCGATATCCCCGATGAATTATCTGAAGAAGATATATCTAAGCAACCCGAAATGACATCAAGTGAAGAACCACAGATTGTGTCTGACACGGGCAAGATTGATATAAAAGAGATTGTGGATCAAGTGTCTGAT…
1383	LokiG_000000000135	4143	4854	r	14.4781997187	13.5782157914	11.3205372916	TTATTGTTTGAATATTTTGTACATGGGGGGCATTTTGTTTTTGTGTTCAGCTAATCTAATCATATCTTTAACTTTTTTAACTTTGTCGATATCTAAATCATCTATAGATAATCCATAATCTATCCTATATATTATTTCATCTAGTTCATCATACTTCATTCCAATCTCTCCTTCATCAGTTTGGCCTTCCCATAAACCTGCAGAGGGGGGTTTATTGATGATACCTTCTGGGATATTTAATTTGTTGGCGATAAATCTTACTTCACATTTGTAAAGTCCTCCAATAGGTTCAAAATCGATTCCACCATCTCCATATTTAGTAAAATACCCTATCGCTAGCTCTGTTCTATTTCCTGTCCCCCCAATTAAATAGTTTCCCATTGATTGTGATACGAAATA…
1384	LokiG_000000000136	1	1291	f	19.2085271318	23.2328353457	12.0995665448	AATATACCTATTGCTCCAGATCCAATGAACCCAGGGTATTATACATTTGAAATTGATACCTCAAATGCTCCAATTATTGGTAAATATCGAATCGACATAACCGCGAGTCTTGAAAACCATACTAAAATTGAAAATTATGGAATATACATAAATATACTTTCAAGACCGACCAACATTAACGGTTCTTCTGGGTTATTATATGTTTCTGAGAGTTTTTATATTTTTGAGCAACATAATTTTACATTTAGTTATGTAGATACTATGAGTATGAACCAAATTTCAAATATCGATCAAAAAAGCTACATTTTACAAAAACTTGATACTATTGGTGATCCAATTCCGGGTACAGAGGAGTCCGGTTCTTTAAGTGAGTCTATTACAGGTGATTATATCTTAGAC…
1385	LokiG_000000000136	1290	2406	f	30.6111111111	33.714511226	40.847045836	ATGCCGATTGGAATGGTAATAATGAAATGGGATGATAGGGCAGGCACAGAAATATTATCTAAATATCCTGAAGAAGTAGTTTTAACTGAAAAAACACTAATGCAGGTTTATAGCACGCATGAATATAGTGGAGAATCAGGAATGATTAGTTTAATGATTGGATCCCTCAATATAGCTTCTTATTACACAGGACCTGAAAAAAATTTTTATATACTCCTCCTCTTAAATCTTGAAGACGATCCAGATTCTTATGAAGAAGGACTGATTGATATTTCCAGAATTATATTACAAAATGTGAAGGATGATGAATTTATCAAATTGATTCCCACGCTATTTCGAAGATTATCAATGTATCCTACACTCAATACTGAACAGCGACTTGCACTAACTTATCAAGAT…
1386	LokiG_000000000136	2507	3827	f	32.2310606061	24.6137218215	36.6376163316	ATGGAAAAAAGTTGTGAACAGTATTTAGATATTCCCGAAGCAATTGGTTTAGATGGGATAGATTTGGAAAAATATATTATAGCAAGTTATATTATTAAGCGCCCAAAAGGTCAGAATGTAAATTATTTATCAAGATTTGCAGCAATTGAGCAATCCACTGGAACATGGGTTAGAGTACCAGCTGAAACAGCAGAAGTAAGAAAAAATCATGTAGCGAGAGTGCTTGGAGTCTATGAACTTCCAATGTATGAGTATATCATACCAAAAGAAATCAAGGAAAGAACCTATTTTGTTCAAATTGGCTTTCCTATTGTAAATATCAAAGGTCTGGGTATACCCATGCTTTTAACAACGGTTATTGGAAATATTAGCATAACTCATGGATTAAAACTTGTAGAT…
1387	LokiG_000000000136	3990	5109	r	21.4521894549	21.1317431641	26.2922729944	TTATCCAAACTTAAATGGGGGGAATTTTCGTCTCGTTTTCAGATCTTTTTGTAAACTTACTTTCAACTGGTTAAAAGGCTTGAGGTTCCCAGAAAAGGGTGAAGGTGTGACTGTAAGAATTTTTGGATCTAGCAACTCCTCAACCAATCCAATTTTTGATAAATTTCCCTCTGATAAGAGTGAAAGAAAGTAATCATTTTCATATTTTTTAAATGTTAAAAATCGATACTTTTGAAATCCAAGTTTCACAGCAATCCAGCGAGGGAAGGCTCCAGTGTTTCCTTGTGTGTTTGCAGCGATTGCTTCAATCCTTGCAGTTAGCATAGATTCTTTCATCTCTTTTTCTTCTTCAGGGCTTTCAACTTCTATTTGAAGTTCAACATTAAGATCGTCGCCTAA…
1388	LokiG_000000000136	5246	6119	r	22.3436426117	23.0419373903	29.0963253655	CTATAAATATTTGCTTGCAATTTTCGCAAATGCCGCCAAAAACTTGTTATTATCCTCTTCTGTACCCACTGTTATTCTTATGTAATTATAAAGACCTGGTTTACTAAAATGACGTACGAGGATTTTTAATTCTTTCAAGTCCCAAACGAATTTTAATGTTTTGGTTTTATCTTCAAATTTCACGAAAATAAAGTTTGCATCTGAAGGTAAAACACTCACACCATTAAATTTGTTTAACTCTTCGGTTAATCTAGATCTCTCCTCAATTATTTTATTGTTTCTCTTAAAAACTTTATCGCTATTCTTTATACTTGAGATAGCCGCAACTTGAGCTAAATAATTCGTATTATACGGTAATTTTACTTTATTCATTTCTTTAATAATTTCAGCATCGGCTAA…
1389	LokiG_000000000137	0	525	f	18.72	27.9532141318	32.5369864475	TTTTTAGAAACCAACTTTACAGGAAATAATCCTGTAGCTTTAAATTTTTCTTTTAGTATTACAAAACTAATTACAAACTTCTGTTATTTCTTTAACATTCCCTTTAATCAGCTCTATATTTTAGTTGGAATTATCATTATAGTAGGAGGATTAAGTCTTATCGTTTTTATTATTAGAAGATTTGAAAAAAACTCTATAGTATATGGTTATACGTTTGGTATAATTGTTATGCTTCTTGTTTATTATGATTCATGGGATCACCATCTCTTAAATCTGACACCTCTCTTAATAATTATAATGTTTAATCTACCAACGAATTCTGACATTACGAAATCAATGAAACCTAGCTTATTTTTCTTTAGCTTTTTTGATCTTGCATTTGTAGGTATTTGGTATCTT…
1390	LokiG_000000000137	502	1279	f	27.8764478764	37.6412144322	38.2786444394	ATGGTCAAGTTGTTGAAATGTAAGATGTTGTTGATAAGCATTTTATCTCTTTTAATATCCAATTCTCTAATTCTAACAGATGTAGTTGGTCTCGAGTATGGGGTTGGAGTTAACAAAAATGATGAACTAATATGGAAATGTAAAGTTAGTAATAATCTTGAGTTGGATAACCTTTTTGGGAGTGATTGGGATAATGGTGGAATTTTCAATAACATAAGTAAAGGATCGATGATGAAATGGAAAATTTACAATATTGAAACTAACAGTTCATTAATAAAAATTGAAGTTGATATTTGGTTTTGGATAAAAGATCTGAATTGGGGAGTAAAAGATAATGAAACTCAAATCACATATTTAACAGATCCAAATAACTATTCTGCAGGTTTAAGCTTCATAAAT…
1391	LokiG_000000000137	1275	2550	f	20.7278431373	29.0618019013	27.2247555861	ATGATGTTAAACCAAGTATGGCTTAGGATGATTAATAGATTTAAAGAGCTTTGGGAGTTTAAAATTTTTAAGTATACTGTGGTAATTCAAGTGGGATATTTTATATTATCACTAATTATAACACTTATTTTTTTTAGAGATATGAATGATTTCCTAGTTTATTATAAAGTGGGACAACAGGTACTTACAGACATGAATGAACTGTATACGACTACATATAATTGGCCATTTAGATACCTACCGATATCTGCTCTTTATTTTGTCCCGTTCTATCTTATGGGTTTTGATTTAGGTTTTGTAGTTTTTAATTCTATTAATTTTATGTTAAATATATTAATAGGTATAATACTCTACAAAATAGTGATGTTAGTTAGAAGAAAAGGGCATGAGAAGGGTGAT…
1392	LokiG_000000000137	2562	3282	f	23.8944444444	24.2972546544	30.4916663955	ATGGAGATAATTCCCGCTGTAGATATTAGCAATGGAAAATGTGTACGTTTATACAAAGGATTAAAAGGAACGGAAACAATATATTTCGATGATCCTCTTAGAGCAATAAATTTTTGGATCGAAAAAGGCGCAGAGAGGCTACACTTAATAGACCTGGATGGAGCTTGGGGTTCGGAAACCAACAAACTAATATTTCAAAATTTACTCAAAAGAGCTTCTAACAAAATAAAGATTCAAGTAGGTGGTGGAATCAGAACAATTGAATCAGCCTTAGAATTAATTAGGTTTGGAGCTGACCGATTAATACTGGGTACGTTTGCTTTAAAAAATCCGAAAGGTTTAAAAAAATTAGCGCAAATGATTGGTTTTGATAAGATTATTGTTGCTATCGATTATAAA…
1393	LokiG_000000000137	3348	4071	f	16.4785615491	16.7231319875	21.3686169387	ATGCTTCAATTTTATCCACCACCCCTATTGGTAGTGTTTGTCCCCGCATTTACATTAGGTTTTCTCCATACTTTGATACCTTGTGAAGACAAAGCAATCTTCTTTTTTTGGTCTTTAGGAATTTCTAAAACCCCATTTAGGAGTATTTTAATTTTAGTTCTTTATGGGTTTGGCCTGATTTCTTCCAATTTAGTGATAGCATTTATTACCGTAATCATTAGTTTTATTCCTCAAATTTTTATTCCTGGATTTAACCCTGACAGTTCCACAATTAATTTTTTTGGAGCAATTGTTTCTATGTTTGCTGGTATTTTATTATTATTATTTATCACGAGAAGAAAATATATGCCTCATTCAAAGTACAGAGAAGGTTTAGTGGAGTTAAATTGGGAGAAAAAG…
1394	LokiG_000000000137	4230	6345	f	22.8709219858	22.1612115994	28.8300476921	ATGAATTGCCTATTCTGTGAAAGCCAAAATATCGATTTTACGTGTGAGAAATGTAAATCAAGTTTTTGCATTAATCATGTCGCTACTACTGAAATTCATGAATGTAGGAAGCATAATCTCATTTATTCAAAAGCTAAAGCTGCCGAGAGACATTTTAAATGCACTGTAGTTGAAAATAGCGAATGTCCTGTTTGCAAATCTCTTCTTAGACTTGAAAGACTTTCCTCAGGGCAATATTATTTAGAATGTACTAACCCAAAATGTCCAGATTCATGGAACTCATATTTAAAAACACCTGGATTATTTTTTCCATCAAAGGAAAAATTAGCGAGAGAAGCTTTAAGATATAATCTCATCAAAGGAAACAGACTTATCTTGTGTAGCAAAAAATTACGACAT…
1395	LokiG_000000000138	0	297	f	24.0269360269	19.6599965844	26.178579842	CAACTATATTCTACTCTCATTAAAATATACAAGTTCGAGGGATTATCAAAGTCTAAACAGTTCGCTATTCGAGTAGTACGGGATTTAGTAGATGCGAATGCTTTAGTGGATAGGTTGGGAAATAACTCATCAGAGAGCCATGAAGATTCATTCATGCTGTGTGCAATTACTCCCAATTCTCACTATTTACAATCTAGAGTTATAAGAGACGTTCTCAGCAAAATTGCAGAGGAGATAAAAGCAAAAAAAAAGTGGGATATAAAGCATTACTGGGAAGAACTAATAGAAATTCAGTAA
1396	LokiG_000000000138	355	778	r	29.8014184397	29.0348957289	40.8858712227	TTATGGTTTTAATTGACCAGTAGTAATACAATTAGCGCTACCAGATATAGTACTAAAATTTGTAGTACCTGTGTAAATAGTACTGTTAATAATTGTTTGCATTCGAATTGTCCAACTATAATTTATTTCCAGATCTAATCTAAAAAAACCATTACCACCAGTAATTGCACTACTCGTAATATTTATTGTCCCATCATTGTTCCAAACTGTATAATTAATCAACTGATTTGGAAATTGCGCGTCACATCCACTAGCATGTGTATAACATGTGTGAGTCCTACTAACATAGGGGGCGATATAGTTAATATTTGGTCCCTCTTGCCCAGTGTTAAGATATGGAAAAACAAAGACTCCTACATAAATTGCTATGCCCACACCAGAAATAATCAGAGCTATCAA…
1397	LokiG_000000000138	988	1672	r	24.0204678363	21.746871273	26.1287752852	CTATTTCTCTTCTAACGCTTTTTTTGGGAATAATCGTTTTTTTAGTTTTGCTGATCCAGTATCCATATCATAATCTAATAATCCAACTTTGGCAAGTTCTTGAATAGATCTTAATACAAATGCACCACCTATGCCCGTAGTATTTTTAATTTCTTCTCTTGTCATTTCTTCCTTATCTCCATGAAGAGTAAGCAAGATACGATAATGTGGTTGTCCTTGCCATATCTCTGTGACTAATACGGTATATATTGAAAGTAACGCCCGAACTCTTTCGAAATTAAATTCAGCGTGTTCTGCTTCGGCAGCGACTGTCATAAATTTCTGCAATTCAAACTTTACTTTTTGATATTCATCCAATAATTTCACTTGTTCATCTGTTAATGCACCTATTTTCTGATC…
1398	LokiG_000000000138	1837	2656	f	25.0903540904	22.4829659674	30.1815351968	ATGGATGAAAAAGAAATCCCTGGAAAAAAGGCAAAGCTCATTTTAGGTGTATCAGTGCCAATCTTCATTATGGGATTAGTTTCGCTCTTTACCGACGTATCGAGTGAAATGATCCAGAGTATTTTGCCCCTATTTATTATAGATCTAGTAGAAAATAACCCAACGTTTATTTTAGGCTTGATTGCAGGCATAACTACTGCGCTTTCAAACATATTAAAAGGTGTGTCGGGTTGGTGGAGTGATAAAATCAATAAACGAAAGCCGTTTGTCGTTGCGGGGTACACTATATCAAATCTTTCTAAACCCTTTATAGGATTTAGTCCATCATGGCAATCTGTTCTAAGTTTAAAAGCTGTTGATCGATTTGGTAAAGGTCTTAGAACCTCATCCCGCGATACC…
1432	LokiG_000000000142	0	243	f	11.9053497942	5.49523855761	10.0655062348	GATTTAGATACGGGAGATGTCGTTAATGACATGATGGCGAATGAAGTTGTTGAACCTACTGTCGTCAAAGTTCAAGCGATAAAAAGCTCTGTAGAGGCAGCATCAATGATTTTACGAATTGATGATGTTATCGCTAGCACAAGATCCGCTGGACCACCTCCAGGAATGGGCGGTGGTATGCCCCCGGGAATGGGTGGTGGCATGGGGGGAATGGGCGGTGGTATGCCCCCGGGCATGATGTGA
1433	LokiG_000000000142	474	2091	f	15.0643166357	14.821187594	18.8034430037	ATGGTTAATGAAGGAATTAAGGCCTCTGGTTATATTTATAAAGGTACAAATGACACCAATGGAAAGGTTTACATCGGAAAAACAGAAAAAACAATTGAAAAAAGATGGAAAAAACATATAGATAATGCTAATGAGTTAAAGAGAGCCCGAGAAGCCAATCCTCAAAAAAAAATTCCAGGAACTCATTTAGATAACGCTCTCATTAAATATGGGGCCGACAGTTTTAGTGTTACTCAAATTGACATTGCTTATAGTAAAGCAGAATTGAATAAAAAGGAAAAAAATTGGATAAAAAAGTATGATTCGATGAATCGTGAGAAAGGTTACAATATGACTGAAGGGGGTGAAGGGGGGAAACTAAGTCTGGAAGTGATAGAAAAGCTCAGAAATATTGCTCAG…
1434	LokiG_000000000142	2044	3712	f	22.4094724221	18.9399293712	16.6921585663	ATGATGGCGATTCTGAAGGTAGAGGTGAGAGTGGAGGGGAATCATAATTATATGCCTTTAATGGAAGGAGATGAGTCGTTTTGGCAAACTCGAATCCGAATAACCCAAATTCCAGAGCCGTTTCTCCCCCAGATCGTACCAGAAGATGCGGTTCCATTTTATCAGAGCCATGAAGCTATTAGATCTTTTTTATACGACCCATTTGGCGATGATCCTCCAAGTACTTATGGGCTTGAGCTAACGGCAAAAGATAACGTAGAAGTGGTATTTTTTTCTAAAGCGGATTCGAAATTCCAAGCGATTAAATTGGGTCATGCGTGGCTTTCCAATTTGAAATATAAATTCAAGGGATTAGACGGAACAGTTAAGGCAAAATCTATACGGAAAAATATCCCGGAG…
1435	LokiG_000000000142	3805	4765	r	9.62604166667	10.0614172998	12.3079704938	TCACAATCCCGTTGTATGATCTCCCTTTAAATTTTCGTCAAACTCATAGATTTTATTATTAGATTTCTGAGAATTATCATTATGGAGATATTCTTCATTTGGGGATTTAGCCTCATCAGTTTTAGTTAATTGAATATCTTCATTGATTTCTGGATTTTGTGAGTTTGTTCTTATTTCTATTTTTTTTTTTTCCCATTCGAATTCTGTCATATCTATATTACGCCATTCATCAGTATTATTTCCTTCTTTCTTAAAAATCTTGTATTGTTCCTCAAAGGCATCATTATTATCTGAATAAACGAATAATTTAATATAAAATTCTTTAATCCCATTTAGGCTAAGGGGATTATTCTTACTCTCTATCCGAGAATAATTAAAGTAGTCTTCAAACCTAACTAT…
1436	LokiG_000000000142	4987	6067	r	16.9842592593	16.262152007	19.5986380898	TTAAATAATCTCCAATTTCGAGAAGTTTCCGAAATGAAGCTCAATATTATTTTTTTTGTAAAAATCATTGATTTTGCTATAGACATTAACAATTTTGACTTGTTTTCCAACATCAATTTGACTAAGTAGTAGACAATTTTCGTCCCACAGAACTACTCTCATAGTTCCCGTTCCATCTGAAATGTTAAATGAGCTAATCCGTCCATGTGAACCATCTTTTCTAACAAAATCACGAATCTCATTAACTTTTTCTACATTTCCGCTAATAGAGATATTTCTTGCGTTTGCAGTAATGTCTTTTATCTGATTTATATTGACTTTAGGCTTCACAACTTTCGCAGATCTAACGGTTTGAGTGTATTGATGTCTTGGTTTATTTGAGATATTTCTAAATTGTGA…
1437	LokiG_000000000142	6241	6511	f	15.462962963	17.8364517958	18.0281198124	ATGAAAACAAGCAAATTAGGTTTTGAGACGACTCCCCACAATGTTAAATTTGAGATTGAGTCTAATGAAAATCAGCAATACTCGATAAATATAATTAGTACTAAAGAAATTGCCCAATACATTGAAAATCTATCAAAACTATTACCAATCACGTATCCAAATGTGCACCTTCGAAGTAATGGCAAATTTTATACGCTTTGGAGTGAAAATCCTACTGAGTTAATAACTGTTGTTGAAGCTCTTATTGACGCAATTTATCTACATGGCTAA
1438	LokiG_000000000142	6587	10889	r	36.2970711297	33.7687005282	32.7734472989	CTAGACTTGTCCACCATCGGTAATCGACCAAGAAAAATTGTTGATAAGGTATTGTCTTTCATCTGCAGCATTTGAACTATATTGTGCACTACCCCCATTGAAGTTAACATTGTTTTGTAATGGTAGTTTCGACCATCCGATTAGGAGACTATCATAATTCTGTGTTGATAATGTAGTATTATAGAACATAAAATCCATACTTGTAACGCTTGAAACATCCCAGTTACCAAGATCTTGATTGAAAGAAGAGGCATCATTGAACATATAATACATATTTATAACGCTTGAGACATCCCAGCTGCCAATATCTTGATTGAAAGAAGAAGCACCACGGAACATCCCCCACATGTAATAAACGTTAGAGACATCCCAGCCACCAATGTCTTGATTGAATGAAGA…
1439	LokiG_000000000142	11243	13049	f	17.2541528239	15.8514622682	20.7365456173	ATGCTTAGCCTACTTGATTCCATATACATGGTGGTAATTCTCTTTCTTACAATTCTCACCATTTTATTTTTCATAGCTCGGAAAAAAGAGAATTCACCTACAAAGCTAAAATATCTAATAACCATTCTCTTGGCAATCAGTCTTATTATTTTCGTGTTAAATTCTTTATCATCTCTAACACGTTCATCAAAATTATTGATTTCTTCTGATATACTAATTAACAACATCATCTTCTTCTTGTTGTGTTTTTCTACTGCTTTATTTATTTATTCGATACATAATGCTGGTGAAGATGTTGTAGAATTGGAGGATCCTCCGTTTTTTAAATCTAGGAAGGGAAAGATAGAAGTTGGTAAAGTTATGAGTGGCAGCAATCAAAAACATAAGTTTTTTCTCTCC…
1440	LokiG_000000000142	13066	13654	r	13.4506802721	15.0248299169	18.6164469777	TTAGATTATTAACCTCAGAGCCATATTAAATCCAACTAAAAGCCAAAAAAAAAATCCTACGCCGATAAATGCAAAAGTTTTCAGCTTCGACCGTAATATGAATTTATTAAATAACAACAGGTAAATTCCAATTATTATTAATAGGAGTGAAATTAAGGAAAAGGAACCAACAAAAAAGAAGAGGGTTCTATGTCCTAAATCTAATGTATTAATATTTTCCAATGAATAAAGATCTATCTCATTCATAAATTTAACTAAAAATTTTGGTTCTGGTAAAAGGTTGAAAATACTAAATATGAACGCAAAAAGGTCTTTAGATAGAAACCCAAATGCTAGTAAAATCAAAAGAATAGTTCCAATTCTTCCCCTTCTTTTTATTAATTCTTCTTTTCCATGAAT…
1441	LokiG_000000000142	14067	14211	r	23.2013888889	26.3169044904	33.2789414219	TTAGCTATTTTTTCCTTCTCCTATTATCCGAGGCTCTATTGCAACTGCTAAAGACCAGTTAATAAATGCTCTTTCTATTAGTTGCAAGACATATTTAAGATCTTGTTTGGTAATTTTATATAAGTCACTTAACTCCACTTTCAT
1442	LokiG_000000000142	14511	15333	r	38.5632603406	37.4830707974	36.5206352641	TCAAACCTTTCTTGCAACAGAAATAAAGGTTTTTGCAAAAATCAATCCCTGCCATTTATTATAAAATTTTTCCTCTAATTTATTTCGAAAATTATTTTGCTCAGAAGTTGTAAATGACGGAGGAAGTATATGGAAATTGTAGTAAAATTGTTTCTCTTCATTAAAGCTATACCGCTTTAGTTTTTCTTTATATATTAACGGATTCTCAGATTTCATGGTTTTTTCAGATTTTGGCTGTTGCGGCGCTGTAATTGCCTTTTTTAGTTTGGCTTTGTACCTATTAAAAATATCCTTATCCACTATTACCTTATTGATTAATTTCTGTGAGATAAGCTCAATTGTATACTTGTCAAATGTAAATAAATCAAAAAACAGATTGTAATGTGAGGTTATTAGATA…
1443	LokiG_000000000142	15480	15681	r	25.5422885572	31.8875810676	40.6965048422	TTACCGAAAAGATGTTATTATCACTATGGTCGAATTATTAACGTTGTTATCGGCAATGATGGTATTATCACTAATGTGTGACGCTATACCCATTTCATCATTATTATTGGCGGTGTTTCCCAGGATAGTGTAATTAGAACCCCCTAAGTTTACACCAGATCGCATATTGTAGCTTGCGATGTTTCCTGAAACTGTACTCAT
1444	LokiG_000000000142	15772	15961	r	37.671957672	38.5144205009	37.7503992488	TTAATCAACATCACTTTCTATTATTTTTAATCCTAAATCTATTTCTGTTATATCATCTAATGAATACATATTTAAAAAAGAAAGTAAACAAGCTAAAGTAGATTCTGCCCCTTGATTTCTGTTTATTCCAGTGGGGGTTATACTATCATAACACCCTCCAGTTTTATAATCGTAAAGAGAAAGATTCAT
1445	LokiG_000000000142	16045	16417	f	27.8225806452	31.0601717167	14.5669666889	TTGTTCGCTGAAGGTTTACGAGCAGGGAAGAGATTTAAAGAAATATGTTACGAAACTACGAAAAAAAAACCAATCATTTTTCTTAAAGCTGGAACCACTAAAACTGGTGCTAGAGCCGCAAACAGTCATACCGGGTCAATTGCAGGTTCTTTAGATATTTACAAATCTTTATTTAAACAGACCGGTGTGATATTGGCAGATCAAATAGAAGAATTTATTTATTTAGTTAAGGGAGCACAATATTTATTACCTCTTCCTACAAATGGGCGCCTAAGAGCAGGAATTGTTAGCGGGGGAGGTGGGTGGGTTTGTCGTTTGTCGTTCACCTTACAGATCTTTGTGAAAAACACGGACTTAATGTTGTTGATTTAA
1446	LokiG_000000000142	16949	17438	f	46.6380368098	54.0810016609	65.7368606698	ATGAAAGATCAATCAAAAATCACTATAAGACCCGTTGATCATAGTAACTGGAAAGACGTAATAAATCTAAAAGTCAAAAAAAATCAAGAGAAATATATTGCATTAAATGTAACATCAATTGCCCATTCCAAGATATACGAGGATCATTTTAATTTAGCAATTAACTGCCAAGAACAAGTAATTGGATATATCTTGTATTTCCATACTTTGGATAGAATTAACCTAATACCCGATCACCTCAAACAAGATGATGGATCATATACTGAGATTGTAAGATTCATGATTGATGAGAAATATCAAAGGAAAGGAATTGGATCAAAAGCATTAAAATTGCTTTTAGGTTATTTACATCACAATCACGGGTCTACAACTATCTGGACGTCATACATTAAAGAGAAT…
1447	LokiG_000000000142	17670	17820	f	60.32	61.9321118188	75.9455747848	ATGATTGCATCAGTTATGATTTCTTCTTCTGTGATGGGGTATTTATTTATTTTAATGATGAAAACCGCTCATGTGTTATTCCAAAATAAAAACAGAAAAATTAAAACGAGCGTAGTTAAAGGCAACCCACAACAGAAAGAAAAAATGTGA
1448	LokiG_000000000142	17825	19340	f	61.7168316832	47.315514719	61.1061662549	ATGATAAAAGAAACACCTAGAATGACCGGAACGGTCAAATGGTATAATAAAAAGAAAGGATTTGGATTTATAACATCCGATATGAACGGGGAAGAAGTTTTTTTACATCGTACTGCTCTGCAACCACATGAGGAAGTACATATCGTCCCTGGGGATCGTATTACTTTTAAAATCCAAAAAAAAGAAAAAGGACTCGCTGCTCGTGATATAAAAAGATTCACGGAGGAAAACGAGTTTTTGACGTTTGATCAAATTGAAAACGATATAGAATCTGCAGATCTCGAAACAAAAAGATTTGGAGAGAAAGCCGAAGTTCCGCAATCTGATCAAGTTGAAAATGGTATGAAATTTGCTGATCTCGACCTAAACCCCGAATTGTTACGTGCCATAGGAGACGCG…
1449	LokiG_000000000143	1	649	f	66.5277777778	60.6362657206	44.2582969631	ATAGAAGATTTAGATATTGTGCAAACTTTACTCAATAGCCCAGTTATTATTCCTAACCTTACAACAAGAAAATGGGTTATAGAGAAAGGACCAGGCCATCTTATTGAAAAACAAATCCCTGATTTATTACTTGTTTTGGATTCTTCTGGTTCTATGAGATGGAATTATACCTCTAGAATAGAAAGAGGCCGAGGACAATATCATCTAGCCCTAATAGCCGCCTTTGCTACTCTTCATTATGCTGCAAAAAAAGGGGCTAAATTCAGTGTCATTAATTTTTCGAATATAGCTGATATCTGTTCCTGGACATCCGACTTCAAAAAAGCTGAAAGAATATTATTAAGATATCAAGGAGGAGGTACAGTTTTGCCAATAAAACAAATTGCTCAGCAATGTGAG…
1450	LokiG_000000000143	655	1768	r	29.16262354	27.2259896071	33.4713011647	TTAATCCATTTCCCTCCCAATTTTGAATCCTAATTCGAAGAAATCATTTGGGATCTCTTCTCTTTCAATACCTATTAACTCTATTATCTTAGCAGAGCAGTTAACAGTGCAAATTCCACAACCCATACATTTTTCTTCATTAACTATTGGTCCGTTGTCACTTAAGGTTATTGCCTTAAAAATACAATTTGTTTCACATGTTCCACATCTTTCACATAATTCAATATCTTTAATTTTTGCAAAGTAATTGGCTGTTGCTACGGAGTGTGGTTTATCCCACATGGTAATTCCCCCTAACGGATTACAACAGCATGAACAACAATTACATAGCATTGAATGAGTTCCTTCTCCATAATTTTCTGTAGTGTGAACTAAACCTTTTTGGTTGAATTCTTTACA…
1451	LokiG_000000000143	1893	2157	r	19.303030303	15.4292094029	17.2202238662	CTACTCACGTTTATTAATTTCACGTAAATATAGCTTCATGAAATAACGTTGAGTATTGCAGTAATTTAACCTGTCTCTATCTGATAAATGAGAGCAGCTTTGTAACACGTTCTGGATATCTTGAAGCAGTTTGAAATTATCACGTCTAGATTTCTGTGGGACAGCCTTTACTTGTTTTTTAGTGATATTGTTAGTTCTACCATCATAAAATAAACCTTTTAGGTTTAGAATGGGTTCCGAATCCCCTATCCTTGAGCTGATCAT
1452	LokiG_000000000143	2791	3310	r	24.0443159923	17.6343377409	21.3250274118	TTAGAGCACAGAAAGTAATTTATCTATATCTAACCATCCTTTTAAAGCATGGATTATTTTACCTTGCTCATCTATAACGAATTGTCCTGGTCCTTGTTTTTCCCAACCTTCATACTCCCCGTGCTCAAAACCAAATTTCCTAACATCTTTTAGCTTAAGGGGAATTTGCTTTACTGTTTCAGGTGACATTAATCCTAAATCATAATCTGTATATAGTTCATCTTTAGAACTCAGTATAACTGGAAAGTTGATATTCTCCTTTTCGATAACTTCTTTTGCTTTTTCTTCGCTTGATTGTGTAATATATATTATTTTTGCTCCTTTTTCTTCAATTTCAGACCTACGTGTCATAAGCTCCCTAAAATCTACTTGGCAAATCGGACATCCAAAATATCTTGA…
1453	LokiG_000000000143	3610	4357	f	24.4417670683	33.1742017986	31.9126124576	GTGGTAATTGACAATTTCAGTGTTGAAATTAAAGAAGGGGCGACATTCATTTTAGGATTTGCGGGAATCGGTCTTATTGGTCCTATTGTTGCCAATACTCTAATTGAGCAACTTCCAGACGTAACCGAAATAGGATTCGTAACAAGTGAGTACCTCCCTCCGATTAGTGTATTTTATGAGGGCGTTTTAAAGCATCCTTTCAGAGTGCTTTATTCCGCGCAGCATAATTTAATAATTGGAATTTGCGAAGTTCCTTTTCAAATTCCATCAGCCTACAATGATTTATCAAAAACCTTATGTAACTGGGCTTTATCTGAAGATGTAAAAGCAAAGGAAATTGTAATTTTTCAGGGAATTCCACAGAGAGGTATAGTTGAGGAGTATCCTGTTTATTATGCT…
1454	LokiG_000000000143	4482	4947	f	32.8559139785	35.1461273665	32.6782803348	TTGTGTGAGACTTTGGGAAGATACAAAGAAAAATTTGTTCCCGTGCAAATAAATCAAGACTTATGTTTAAAATGTGAAAGGTGCTTACAGGCATGTAATGCTAAAGCAATCTACTTTAAGCATGGTGTAAGATTAGTTGATTATTCAAAGTGTAAAGCAAGCTTAAATTGTGTCCAAGTCTGTCCTCGAAATGCGATTCAAGTCACCTCCATTGAGGTAAATGATCAAGTTGTTAGTATAAAAATTGATCATGAAAAATGTAATTCATGTGAAGAATGTATAAGCGATGATAGTAATTTTTGTCCAAAAAACCTTTTTTATAGAGGAAAAGTAAATAATAATGAAAATCAAGAACAAGATGGTATAAAATTTAAGTTTAGAGAAATCTTGAAATGTCAA…
1455	LokiG_000000000143	5008	5719	r	17.7243319269	23.0523610849	29.0919117636	CTAACTTTCTAATTTTTTAATTTTTTTAACTAAATCATTTAAATATAGGTTACCCATTCCTAATTTTACAGTGTGAGCAAAAAATAGCACTAAAGCAAACCGCATTTTTTGAATTTCGATATAATTTGAACAAATCTTCTGATTATTTTCAAGTTCTAAATACATTTTTTTTAAATTACTAAGTTTTTTCTCACTCCGAACTTCGAATTCTTTTATTATTGAAAATAGAGTATTGCTAGGGAGAGACGAATACAGAACATGTCCTTCAATAGAAAAAAGCCCACTTCCGAGAATATCTTTGTCGTCTACATAACTTCTAAGAAGATTAATAATTTCTTTGAATAAAGGGAGTGAACTAAGGCTAGAGGTCTTTTCATATTGTATCTCTCCATCCTCAAT…
1456	LokiG_000000000143	6037	6934	f	17.397993311	18.9987037983	22.7741847767	ATGATGAGCGATAAAAACTATAAACTGGGAATTTTGTATGGGACTGATCCTGACACTGAGATGCTATCTCAAAAATTTGCGGGGAATCTCATAAATACTGAAGAATTCTGTAAAGCTTGTGAAAACCTAGAACAAAATGTCAAATGCGATAAATGCCGGGAACACTTAACAAGTTTTTCTAGCTCGATCTACTTTTATGAGAAGATTGGTGAAAAAGTCCCTGATTTTATTGAAGACCCTGAAGAATTTTTACCGAAGAATCTTCCTCCAGTTGATTTTATTTTAGTCGTTGGCATTCACCAAGACTTACTTTCTGGTCTGCCTAATTATTTAAAAGATAAAAAAGAGATAAAGGCAGTTATTGTGCCAATAGAAGATCCTAAATGGGCTCCCGCGGGA…
1457	LokiG_000000000143	7080	9243	f	24.2986592695	28.3042584525	35.1033353753	GTGATAAAATTAACTACCATAGAGTGTTCAAATTCATTTTGTGAGGAAAACGAGGAAGAATTCGAAGAGGACTCTTTTTTTGAAGATCATTTTTGGTATTTCTTAATTCCAGCAGCGGTTTTACTTACTATTTCAATCTACTTAGAAATTGCCTTCGAATTAATTTATATTGATCAGATTTTAGCTATTTTTTCTATTTTACTATCAGGTTCAGGAGTGATGAAGGAAGCTTTTGAAGATATAATGGAAAAAAAAATCACCGCAAATATTTTAATGTTGATAGCAGCAATCGCTTCTTTTTTCATCTTTCACGGACAAGAAGGTGCAACTGCATTACTATTATATGCCATAGCAGAAAGACTGGAAGAAATAACAGCAGGCAAATCAAGAAATGCGATT…
1458	LokiG_000000000143	9410	9842	f	17.8472222222	17.4814626278	18.0081661657	ATGATGCAACTACGTCAAGGACAAAAAAGCGATTTTAACTTCTTATATAAGCTCAAAAAAGCTACGTTAAAAGAATATATAGCAAAAACCTGGGGTTGGGATGAGAAGTGGCAAAAAGATTATTTTTCTCAAAATTTTAAACCCAAATCTATTAAAATCGTTAGACAATTAAAAAATAATATCGGCTGCATTTCAATTTTAGAGGAAGACAATCTATATTGTCTATCTTTAGTTGAGATTTTACCTAAATACCAAAACCAAGGTATAGGAACTAGCTTAATAAAGGAGTTATTATCAACAGCAAAAAAACAAAATAAGCCTGTTTATTTACAAGTTCTAAAAACAAACAAAAAAGCACAAAATCTTTATAAACGCCTCTGTTTCTTAACAGAAGAAGAA…
1459	LokiG_000000000143	9954	10332	r	20.3492063492	19.1545821002	20.8278064821	TCATTTTAGAGCTGAAGTAGCTTTTTCTAAGTTATCAACGCCAACAACCAATTTGTTATTCTCCGCAAAATAGATTAAATCGATATTGACACCAGCATTTCCTAATTTACGGGCCAGGTTTCCACCCGTACCCGGTTTTCCCACGATGTTACCTATATCTATAACTAATACTTCACGTACAGCACGTACTTGGAAACCTGCAGCTTCAAGCACATAACGAGCTGTCGTTTCTTCTTCCACTAAAATATGCATGATTGCTTCATCTTTTAAAGGAAAACCGCAAATACCTTCCATATTTATACCATTTTCTCCAAGAGTTTCTCCCATATCTGCCAATGAACCAGGATTATTTTCCAAAATAACGGTTATATCTTTCAT
1460	LokiG_000000000143	10496	12344	r	21.4675324675	22.6970755157	29.2929899395	TTAATTACCAGTTAACTCTTTAAATTCTTTTAAACCTCTAATGTTTTCAAAATTTTTATCTGATGTTACCCGTTTAATATATTCTTTATCAAGCTCAATTAATTTTTTTAGTAATTCAATAGCCTTTATTTGATTATTTCTCATCGATTCAAGACTTGCCATGCTATATATTATAACACGATTCGTAGGATCAATTTTATATGCTTTATTAAGATAGTATTCAGATTTTTCAAGATCATTTAACAGCATAAATAAGTTGCCAAGATTGTTCTGTATATCAGCAATATTGTAAAAATAGGTTTTAGAACTTTCTGCTAAAATTTTAAATATTTTTAAGGATTCAAGATACATCTGTTCCGCTTGCTGGTATTTCTTTAGTTTAATATACACATTTCCTAG…
1461	LokiG_000000000143	12485	13109	r	19.0657051282	15.3868214649	21.3297768278	CTATTTGAGAATCTTCCCTGTTTCTAAATACCATAGACATAAATCTAATTCTGCCAAATTTAAATTAGATTTTTGGCCAATATTCTTCAAAACCGTTTCAATTTCAAGATATTTACTTTTAGTTAAATATTTTGGTCTCTGAATTAGATTGTGTTTAACTAAAAGATCGATTATATGAAAATCAATTATAGCATAGTCTTCATAACCAATATTCCTTAAAAAATGACTAGCTTCTTTAAATCCAATGCCCTTTATGTTCTTGGCAATCCATTCTCTTAGGCTCCCATCATTAGTGGATTTAAGAATCTTTGTTAATTGAGTCATATTTTCTCTTGCTTCAATGATATATTTGGATCTCACATTAGGGAACCTATATTTATTTCCCTTAAGAGTCTGCGC…
1462	LokiG_000000000143	13432	14140	f	22.813559322	24.2459004902	31.8214163057	ATGTCTGATGATTCCATACCGCAAAAAGAAAAGGAAAAGATATTGGTTTTTCAATATAGTGATGAATTAAGTGAATACCAAGAATTAGAGTTGGATGAGGATATTGCATTACACGAGTTATTAGACTCAGATTTTATACTTCTTTTTGTGGATCCAAAGCGATATAGAGTATGGATTTGGCAGGGAACCAATGTTACGACCCGAATGAAATTTGTATCAGCAAGGATTGCTCCCAGAATTAAAGATCAGTATGGAATTGGTTTGAGAATCTTATCAGTTGACGAAGGAAATGAGACTGCAGGATTTAAGGCAATGATTGGGTTGGAAGAAGAAGTAGATTATTCCGAAACACAAACGGGACCTGTTTATGAGGGGACTCAAGAAGATTTGGCATTATTT…
1463	LokiG_000000000143	14163	14313	f	20.7066666667	21.9182940432	31.6424929702	ATGAGTTATGCTAAACGTAGAACACCTCAACGTCGAAGGGTTGGTCCAAAGAGAAGACGTAAAAGAAGAAGTCTAGGTTTGATTATTATGTTTCTATTTGTAACTAGCATTGTAGCAAGTATAATTATAATGGCATTTTCTATTCCTTAA
1464	LokiG_000000000143	14388	15087	f	24.6280400572	24.7601286372	29.2419408127	TTGAATTTAAAGAAAGTTGATATTATTTTCACAGTTTTAATTATAGCAATTGCAGTTCTCTCATTAGATCTTTTATTAAACCCATTCCACAGAGAGGTTATAGAGAATATTTCTAATTACGCTCCTTTCCAAGATTTAAGCACTGGACTGCTCATAACTTTTTGGGTTTGTTTGATTGGAAACTTGCTCCCCGTTCCTACACCATATACATTTGTTGTGTGTTTTTCATCTATACCCTTTCTTCAATTGAATTTTTTTATACCCTTCATAGTCGGATTTATTGCATCATTAGGATGCTTGGTTGGGGAAATGGGGGGTTATATCGTTGGGAGAGGAGCTTCAAAATTTATTTCAGATGAAAAGAGCAAGAAATTAATAGTTTACCAACATTATTTAGTC…
1465	LokiG_000000000143	15172	15391	r	24.5388127854	24.6001784882	23.796773747	TCAGTTTGAATATTTCTCAATTAGGTAACTCTGTAATGAATAGGCATATTTTTCGAGATTTAAGATTAAAATTTTCTGTTGAATTTCGCGTAAGTGGGATACATCTAGTTCATTAAATAATAATCTTAGGTCGTCAATGTGTTCAAAAATTTTTACTATTGTTTTCCAATCATTTGCCCATTCATCTTGATATCCTTTTAAAAATTTTGCCACTGCCAT
1466	LokiG_000000000143	15533	16136	r	16.631840796	15.9829941042	18.5315771226	TTAAAATTTCTCTTTTGTAAAAATAACAACTGTTTCAGACACATTTTGAAGGATTCGTATCCTATTTTTAGGATCTCCGCTATTTTTTAGATACCCTATTAGGAAATCTAAAATTAGGAGAGGAGAACCCTTCAAAAGATTATTTACAGCATAATGGCTAGAACTTGCTAATTTTAGGGTTTTTTCGTCCACGGTTCTAATATTTAAGGCCATTTTACCTAGAGTTTGACCTTTATTATAAGTTTCTAAGCCCCAATGGTATAAAAAACCAAAAACAAAATCGAATGGAACTGAATACCAGAACCCTCCTAAAGGATCTAAAATATTTATAGGAAGCCAAGAAGCAAATAAAAACCAAGAAAATACAGACCCTATTGCACCAACTATAATGCTATCAAA…
1467	LokiG_000000000143	16315	17149	f	59.7517985612	54.3810255509	25.0350079426	ATGGAATATGAGCAGATTTTGTTCGAAGTTTCAGATCAGATTGCCACAATCACCCTTAATAGGCCAGAACGTTTAAATGCATATACTGGCCGGATGGCGAATGAGATGTGGGACGCATTAACGAAAGTGGAAGAAAATCCCAAACTGAGAGTTACGATAATAACAGGTGCGGGAAGAGGTTTTTGTGCTGGAGCAGATTTATCAGGTGGTGGTGATACGTTTGATAGAACAAATCAACCACGTGAGGAAGGAGAAAGGCCAAGACCAGGAGGATCACTAATTCGACGATATTTTGAATTAAAAAAACCAGTAATAGTTGCAATAAACGGTCCTGCTGTTGGAGTAGGAGTGACTATGATTCTACCTTTTGACATTCGTATCGCCGCGGAAAGTGCACGC…
1468	LokiG_000000000143	17191	17749	r	38.7007168459	42.1956881112	20.1387007027	TTACTCTTTTTTATAGATAAAGGCATTCAAATATTTACTTTTTTTAACTTTTTTGATTACAGATAAATTTTTTGTGAAATCATCTGGATTGATAGCTTCAGGATGAGAAGGTATCCTTTGTCGTACTACATGAACACCTTCAGGTGTAAGTTCAAAAATAATTATTAAACCTTTTTCTGTTGTTACACGCAGAAATTCTTTTAGAGCAGAAAATTTATCACTAATATGATGTAAAGAGGTGTAACAAAATAACGCATTAAAAGTATTACTTTCAAAAGGTAGGTCTTCAGCCCTAAAAAATTCAAAAGTAATCAAATCTTCAACTGATATCTTTTTAGCATTTTCACGCCAATCAGCCCAATTATGCCCTTCGGGTTCACCAGTGATAACATGGTATCC…
1469	LokiG_000000000143	17805	18345	r	33.812962963	41.2404807412	1.08414813851	TTATAGATACAATTGAAATCCCTTTTCGATCAATTCTTTAGTCCCTTTAAACTCAGAGACATTAATTAATTTGTTAAGATCTTGAATTTCAAATAATTCCTCTTTATATTTATTTCTAAATTCTTTAGCAAACTTCTTCATTAAATTCTGTAATATAGCATTTTTTCTATGAGCTATTAATACAACGGCAAATCCAACGTCATCATAATTTACAATGACATCCGTATTTTTAGTTTGAAGAACATCTATTTGATTTTGTTTATCCACGAATTCAGATAAGATATGGTTTAACCCAATAAGTATATTTCCCCAAATAGCTGAGTCTGTTTCATTTTTAGTTTGATCATGTTGATAAGAATAGAGTAAAATCCCTGATTTATGATAGATATTAATGTAATA…
1514	LokiG_000000000149	305	1283	r	13.6400817996	14.0039908378	15.1745647088	TTATTTAGAAAACAAAATCTCCTTCAGTATATTTGCGAAAGTTTCTATATCTTCTTTCTGGAAAACTGAATCATCCTTAAGCAACAATAAATAATAAGGATTTACGCCTTTTTTGAGAGTTATCTGTTTAAAGATAAAATTCTTCCCAAAACGCTGAACAATCATTTTGTCTTCGCTTATCTTATTCGATACTCCTGTGTATTGGAAGCTGTCATGAAGAGTTAAAAAATAGGGCGTAGAGGCTGTCAAAATATGCCGGATCTCATCATCTTTATAATAAGCTCCAATAATTAAAGAATTATCATCAATAACAACCATACCTTCGGAGCCAACTTTCTTCGCAAATTCAATTATGGTTTTTTCAATCAGTTCAGATTTTGGATATAAAGTTAAAAGAAC…
1515	LokiG_000000000149	1375	2731	r	18.9727138643	18.9537320554	23.1828707423	TTATAAATTTTTTAGAAGAAATAATTTGAAATCTTCATATTTGTTGATTTCTATTGGATTAGGGAATTCACTTTTATTTTTGATCTTTTTAAGAGAATTAGGTAACTTTGGTTTGATTTTAATCAGCGAAACTATGTTATCGGGAAATTTCGCGGGATCAGCAGTTTCAAATACTATTGACTTCAACCCTTTTAAATTGGAATTTTCATTCCTAAAAAGTTGAAGAGCTGCCCAACCAACAGCACCATGAGGTTCAATAATTTTATTATAGTCGTTATAAAAATCCACTATAGTTTTTTTTGTCAAAGTATCACTAATTGAATAAGACGCAATATCATTCCGTATTGCCTTAAAATTTGGTTTTGAGTGCATTTTCCCAGTTTCATCCATATGCCCTCC…
1516	LokiG_000000000149	2750	3116	r	26.5054644809	27.6542381411	41.2893288092	TTACATTAACAATTCATTAATCTTTTCAATAACTTCCTGCGGTGTGTTAGCACCATGGACAACATCGTTTCTTCTATTATCTATTCTCTGATTTGCTATCTTAGAAGACCACCCTTCAACACTCGACAAAGCTACAATTGGTTTATTATAAATCCAAGCAAAACTTATTTCTGACAATGTTCCTGCTTTACCGCTAATAGCCAAAACTAAATCACCGGTGAGAACAACAACTATATTTCTTGCTTGGGAGAATGGACATGGAATTACGATATCTATATATTTATTAGCTTGATTTTTTGTTTTATATGGTATAATTCCAATAGTTAATCCGCCATTTTCTTTTACACCTTTACAGATAGCCTCCAT
1517	LokiG_000000000149	3307	4321	r	17.8560157791	21.1900562272	22.8711296232	TTATGATTTGGTTTGTCTTTTTATCCCAATATTTACTAAATCATTTATAATTGCTGAACCTGCCTCAAAACCACCTGCGCCTCTCCCTATTAAGATTATTGGTCCTGCATATTTGGTTTGTAATTCGATCACATTTAACGTTCCATTTATATTTAATGGGGAAGATTTCTCAATTAAAACAGGTTCAACAATGAGTTCATTTGATTCTGCTATACCTAAATGTTTTATCACATAATCCTCTGATTTTGCCAGCTCTATTGCTTGAGGTGTAATTTTTGAAATACCTTCAATTTTAACATCATTTATGCTTTTTGACCAACCTAATAAATCATTAGCTATTATTACCAATTTACCGGCTGCATCATATCCTTCAATATCTAAAGTGGGATCGGTTTCAGC…
1518	LokiG_000000000149	4420	4912	r	16.6219512195	18.507211238	22.4588027331	CTAATTCGTGATGAGAAATAATGTTTTTTCTTCACAAATCTTTCTAATTTCATTAATAATCTCTTTTTTTGTTATTTCCTCAGAGAATTCAATTTTAAGCTTTACATTGCTAACTTCTTCAAATTCTGTAAACTTTGCATGCAATTCTATCACTTTAATATTTTGAGAAGCTAACCTTTGTAATGTATCAAGAATATCTGTACCAAAAACATGTCCAGTTAAGAGAATAATTATACTTTTTCTTTCAATCCCAAAACTAACATTCACGATTTGAATATTTTTTTCTTTTAACTTCAATTTAATTTTTTGCAAACTTGCTTCTTTTACATCTTCAATCAGCTCAAAATTAATATTGACCGGTATCATATTATTTATCTTCTGATCATGGAAGTGCAATAT…
1519	LokiG_000000000149	4966	5359	r	12.7506361323	14.6061499772	24.0677535755	CTAAAACCTGATAACCTCAATAGATTCAGTTCCATCGTTTATCTTCAAAAGATTTTGATCATTAATAATTTTACCTATTAAATTCGCATCTAACCCATATTCTTGAAATACTTGTATCATTTCCTCCCGTTTATGTGCTGGAGTAGTCAATAAGAATGAAGTAGTTAGATACATTTGAACATATGTTTCTAGATCATAATTCTCCTTTAATAAAACTGGTGGTATTTTGATTTTTGTAATATCCACGTCAGCACCTACATTTGAATATTTTACCATCTGTAGCATTGTTCCAAAAATTCCCCCATTAGATACATCTTTTGATGAGTTAGCTAAATGTTTTTTGGCTATAATGTTCATAGCCTTTCTTTTCTTTAATACATCTTCAGAAGTTAT
1608	LokiG_000000000159	2	398	r	22.6742424242	26.3398646235	26.7991080222	TGCGCTAGAAGTATCCAACATAGCCTTTAGAAGCATGATAGTGAAGGGAGATGCAATAATCGGGAAATCTGGTTTTAGCAACCCAATATTGCCACAATGATCCATATGTGCATGACTAAGAAGCAGTCCATTAATATTTTTAGTTGGGAATGAGGATACGTTTAAATCAGTGGGGATTAAATCAGTTCGATAGATGTTTAGTTTAGGGATTAAATTGAGATGAATGAGATCATGAATACCCCGTGGTTTTCGTGGAGAAATATATTCCTGAAAGAATTCCCCATATTTTTTAAAATTCATACCAAAATCAAGAAAAAGACCTTCCCCCTTTTCTTCAATATAAATTTTATTTCCCCCAATTGTATCATTGCCATCGTAAACGGTTACAGAAGTCAT
1609	LokiG_000000000159	561	1800	f	23.0645682002	21.4627098548	27.2425254439	ATGTCATTTTCTCCAGACAAAAGTATAATGACTACAAATGAAAATCAGCAATCGTCAAAATTTTTAGAATTTATTATTTATTTACTATTCCTATTTGGACCTTTAACAGGAAATATTATAATGGTCCTATTTCTCGTACTTTCTGGAGAATTTAGTGTCGAACCAAGTGCGATCCTTGTCGTTATTCCAGCATTTATGTTTCCATTTGCGATTACTCAACTTTTTTCAGGTGCAATCTCGGATATAAAAGGAAGATTTCCAGTTTTAATTATTGGTTTAATACTATTTGGTGTTGCTATGCTTCTAGCAGCATTATCTATTTCTTTGGAAATATTTTTGGTCGCAAATTTCTTGGCGGGAATAGGATTTGGGCTTATCAATCCGGTATTAATGGCTTTA…
1610	LokiG_000000000159	1848	2007	r	33.3962264151	42.521819822	50.1533027913	TTAGAACTTAAATTTTTTCTTAGTTCTTTTTTCTTTGATATCTAATGATTCTTTTTCATTTCTCAAGATCTTAAAAACTCCTTTTTTAGATTCGCTTTCTTTAAATGCTTTATCAAGTCTGTCTTCTAATTCTTTATCAGTTAATTCTTTCTCTTTCAT
1611	LokiG_000000000159	2077	2407	r	60.8363636364	61.3219233232	91.4484699063	CTAAGCTTTTATCATAACTAACATCATCTTGAACTTCTTTAAAGCTTTTAAAGCGTGTGGTTTATTAGCAGGCATAATTATCATCTGTCCTTTTTTCGTAATGTGGGCTTTTTCAGAAATCATTATTTCTGCTTCTCCATCAAACACATATACAAGTGCATCAAAAGGAGCAGTATGTTCACTTAATCCTTCTCCTATATCAAAAGAAAATAGTGAAACTGTTCCAATCTTTTTTTTATTAATCAGTGTTCGACTAACAACTGAGCCTTCCTGATAGTCTAACATATCATCTAAATTAAAAATTTGTCCCAAATCTTTGTTATCACTCAT
1612	LokiG_000000000159	2698	3340	f	20.8785046729	17.2695391693	24.4520751605	TTGGAAGATATACTTTTCTTATTATTGTTCGATAAAGACTCAAATACTGGGATGTATAATATACATCATAAAGATCGTACCATCCCTTGGTCAGTTTATATACGAGATTTGGTGATCACCAGTGTTTATTATCACCCTGTTTACGGAGGTTCGGGTACTGCGATTTCAAGCGGAGATTCTGAAATCTTATCCGAAGGTCTCCAGATGCTGAAAAAACTTGGTGCCGATAGGTATAAGAAAGGTCAATCAGATTGGGCTATAACTATAGATGATATAAAGGCGGTTTTTACAACCTTAGGCGGTGGTACCTTATATACGCTAGTCAATGGTAGAACAGTAATAGAACAATGGCAACAAGGATCCAAATCAGGGGTACATCCCTCAAGGTCATTTACCCAA…
1613	LokiG_000000000159	3430	3997	f	13.860670194	15.9682987488	21.7605602852	ATGAAGAAGGAAAGAGCTATTCTTATCAAGAACCCCAAGCTTCGAAGAATTAGGAATGGGTTAAGAACTTTACTTAGATTGTGGCTATCTGATATTCAAATTTCTCTTATAAATGAACAAATCTCAACAGATAATCAAGAGAAGTACGGAGACATTCAAAAATTACTTTCAGAATTGCACTTATTGGAAATTAGGTCTATCTGTTTTTGTTTGTTTTGTGGTAGAAGCGACAAGGATATGATATTTATCCCAAAAATGAAACAATGGCTTTGTATCGAGTGCAATTCAAAACGGGTGTATTTTGAAGATTTAAGGGCTAATTTTCAAATTAGTAATGAAAAATTAGGAGAGTTTTTTGACAAACTGGGAAGTGATGATGGTATTGGTTTATCTCGTAGA…
1614	LokiG_000000000159	4425	5280	r	15.816374269	15.4167062006	19.8622800229	TTAATTTATGGGATGGGAATAACAATAATCGCAGTTATGAATACAACTAAATTTGCCCCCGTATTGACCAATATCTCTTGATTTATGACATTCACAGGCTTTGCGTTGACTCTGATCTTTTGCTTTTGATAAGGAACCACCAGTTATTTTTTCTATTTTGTTAGCATCAATACAACTTGATTTCTCAACACCATTGATGGCTTGAAGTATCTCTTGACTACAATTTTTTAAAACAATAGCGTATTTATCGCATTTACTCATAATACCTTCAATGATTTCTTTTTTTTCTTCAAGAGGAGGGTCAATTAAAGTTTTATTCCGCAACAGCATTCTTTTAGTAGCCTTAGAATACAACTGAGCAAATGAAAAAATCATTTCCTTTACCCCTATATTACCGAT…
1615	LokiG_000000000159	5572	6010	f	4.14611872146	8.35597871917	9.85450477273	ATGTTAAAAATGCTAAACCAATTTACATTAGAATTTGTTAGTGAATATTTTTATGATTCAATTTTTTCATTTTTTCCTGGTAAATCCAAATCAGAAATTGAAAACTTAATTATTCAATACTCAAGTGATTATAAAATTATCAATCATTTTTTATCCATCAAATATCCAGGAGACCAATATTTTTTTATTTTAGATCTTGAAAAAGAAAATAATCGAAGTTTCAGGGTTCGCATTTGGGAAAAGAAAGCTTCAATAACATCCCCAATAAGTTTATTTAAAGAAAAGAAGGAAAAAGAAGTTTCAACACAACTTAACTACAGACCGGAATATAATTATAAATTAATACCAAATCTAAGCCAATTTGAAAAAAGATTGGCCTCATTAGAATTTGTCAGATAT…
1616	LokiG_000000000159	6128	6665	r	13.4506517691	16.1876377528	14.5187861295	TTATTCTAGAATCACGGGAACTCTCCATTCTGTGCCACATTTCCCGCACTTAGATTTTTTTCCGTATATACGCGGATAGTCCATTATAACATGAGTCTTATCAGTTTCTTCGTAAATAGATTTGTGTTGGGTATTACCACAGGCAGGACATTCTCTTCGGGAGGTCCCCTCTACTATTGGTTTATTAGTTAGAATGGGAAGTTGATCATTCCGAAGAAGTTGTTTCACCTCTTCTAATGGGCTATCTGTTAAAGGTTCCTCTAACATTCCTTCTTCTTTTTTCTTTATTTTTTTTACAAATTTAGAGAATTTTTTTACTTCTTTTCCGCTTTTGATTTCTAAGGCTTTATTACTTTTTATGTCTTTTTGTTTATAGTCTGGAATCTCCTTCTTTGAATC…
1617	LokiG_000000000159	7019	7442	f	21.2458628842	28.8443103409	1.19297334651	ATGCAATTATTTAAAATAAAGGATAAGGGAAAGCTATTAGAATTAGAGCTGCTAGAGTTTGAAAAAAATGATGCTTACCTCGTAGATGACGAAGAACATAACACTATATATATTTGGGTTGGTCTTAAAGTCACTCAAGGAACAAAGGATTCAACAGCCGACATAGCAAGAAAGCTAGATAAAGAGCGTGGAGGTTCAGCGAAAATATTGATTATGAAGCAAAAAAGAGAGTATGGGTCATTTTTATCCATGATGCATGATCTGAAAAAAGGGTTAATTCCAGGGAAGATTATTGAGAGGAGACCAGAATTTGTATTTAAATCACCTCCCAAAAGTTTAGTATCAATCAAACCTCAAGAATCTTCACAGAACCAAGAGATTACACCTGAAAAAAGAATA…
1760	LokiG_000000000177	2	761	r	36.1106719368	32.0779013501	36.3672956828	TGCGTCAAAAGCAAAGTCAACTTCTAATTTCCCAACATCTAAGGTTTTCAAATCAGCAACAATAAATTTTTCTCTGGCGACTTCCCGAATTTGTTTAATCGATTCGACACCATATTTCTTTAGGAAAGGCGTGCCGACCTCCAAAATGATACGATCGCTCTTAGGGAGTTGTTTTACAACTTTTACCTGTTTTTCAAGATTGGGATGGTCTAATGCAACTTGTATATATGGTGGACGCCAAAGCCTAGGAACGCGAATTCCTGCAACAGGATGTTTAGCTCTGTCTTTATCATAAAAAATCTTCTCAATGGGAGGGTATGATTTTAAGGCTCTCTGAATTGCCAATTTAGTAGCACCATAATTATATTGGTAGATTTTTCGGTAATCCTTAGCATCAGG…
1761	LokiG_000000000177	1442	1571	r	10.0852713178	16.2861029262	16.8167478411	TTAAATATTTTCAATCGACTCGACATTCCAGAGATATAGCTTTAAATCAATTTTGAAAGTATCTAAAAACTGTATCCCCTCGAGTTTAAGTAGTTTTTTGTGGAATAGTCTATCATCAATTGATTTCAT
1762	LokiG_000000000177	1782	3099	r	11.4396355353	14.7864093593	17.0460504095	TTAGGAAGAAATTCTTTTTAATTCGCTGCCTCTTTCAACTTTTTTGGCAACATCAAACATTTTTTTTAGTGTTTCTCTATTTAAATCTTCAGTTTCAAATATAATATGATCGCAATCATACTTTGCAAAATTATGTTCAATAATGTTAATATTAAAATTTTTCTTCTCATCCCATAGTCTAGAACCAGGATAAGGTGTAGCTATAAAGTAATTAAGTGTGTCTCCATCATCTAAAGGTAAATCTTTTATATAATTGATGGTTTCTTCAAAAGTGCTATCAGTTTCCCCTGGCAATCCTAACACGAAATAAACTTGAACAGGGATATTATATTTTTTTATATTAAATAATCCATTCTTAACTAATTCGGGGTTTTGAATTTTAAAGTTATTTTGAAGAAC…
1798	LokiG_000000000183	0	123	r	7.19512195122	10.8022385924	8.43893254005	GATTCCCATAGCTATTAATATTGAGTATAGGTAAAATCCTGGAATACTTGAATCCACGTTAGGATCCCCATTCCCATCAGGATCCGCTCCTATTCCCGGTGTATACGTAAGTGTCCAATTCAA
1799	LokiG_000000000183	331	1303	f	14.8734567901	17.0051815964	21.3984385484	ATGAAAGTTGCAAATCATATCTTCGAGTTTTTCATAAATATAAATAAAAACGTCAAATTGTATGGAAAATTAATAAATTTAATCATAACGATTTACAAAATTAATGACGTGAAGACCAACATGCAATCTTATACTATTAGAGAACCAGAAGATGGCGAGATAATTGAATGCATTAAAGTTTTTTTACAATCATTTGGTAGAAATCTCAGTAACAGGCTTGAAGAAGAAAGAAAGGTGTGGACATATTTAATTCAACAAAATATTGCGAAATTCATTGTTGCTGTGAAAAATGATAAGATTATCGGTATAGGGGGTATTTTTTTATTTCACAATGTAAGTAGTATTGGATACATGGGTGTTTTACCTGATTATCGAAGTCAAGGAATTGGGACAGCAATA…
1800	LokiG_000000000183	1480	3454	f	21.946301925	19.6227206804	26.6408475947	ATGAAATCTAAACAACAAAATTTTACTAAGCTAATTATTGTGATTACAGGTGTTTCGCTATTTTTAGGAATCTTTACTTCCGTTGGTGAAATCCAAACAATGGGGTTCCAAGAATCAGACGACTTCAATACTCCGCCATCTACTTCAAATTATGAACAATTTATACAAGGGAACTTTTCTGGATACGAGTTTTCAAATTATTATCTTTCGGTTTTTCTAGATGAAGATACATCAACAGTGGCTGGAAACCTAACTGTTGATTATTACAACGATGATCCTTTAAATTTTACACAAATCCCTTTCCATATTTATCCTTCTGGAATGGAATTCGATAAAAGACCCGGATTTCTTGAAATATTAAATGTAACTACATCAGAAAATCCAAGAAAAGGATTAGAA…
1801	LokiG_000000000183	3543	4419	r	25.8002283105	26.4580621303	32.7021136123	TTAAATTAATAAAGATCTCCCATCAAATATCGGTTTCATACCTAATGGTCTTACTACTTTCTGCATTTCTTCATCAGGTGTTCCTTTTTCAAAACGAGTTGCTGCATCGAGAATTTTGGGAAGAAGATGAATGTCACCGCTTGTATTGAGAAAAATCCCCTCTCTATTCAACACCCAATGAACAACTCGGTCGATATCTGATTGGTCCTCAAATGGTTCATACCACGTGGTTCTTGTCCTTTTTTTATTACCCCAAGGACGGCGTGCTAAAGATTTTATTGTCTGTACAGCCACGTTACGGCTATGGCATAATTCCAGGAGTTTTCTAAAATCTGAAGCATATTTTTGATTTTGCATCATTATATAATTATAAGGTAATAAAACTGAGTCAAACTCAAA…
1802	LokiG_000000000183	4543	5026	f	17.9378881988	19.3352271663	23.8328339407	GTGGAGAAAAAAGCAATCCAAGATTATTATACAGATTCAATGAGTCATTGTTATGGATGTGGAAGATTAAATGATGTTGGTATGAAAATTAAGAGCTTCTGGGTTGACGAAGAGAATGCGGCTATAGCTAGATTTATCCCGCAACAATACTATACCGCATTTCCTGGGTATGTTTATGGAGGATTAATAGCTTCGTTAATTGATTGCCACGGGACAGGAACTGCAGCAGCTGCAGCTTATCGTGCCGAAGGTAGAAAGATGGACTCGAAACCTTCATTAAGATTTGTAACTGCTTCTCTCCATGTGAATTATTTGAAACCAACACCTATAGATACAACACTCGTTTTACGAGGTGAAATAAAAGAAATGAAAGGTAAAAAGGTGACAGTTAAAATCTCT…
1803	LokiG_000000000183	5022	5391	f	15.4769647696	12.2313668733	21.5986058897	ATGAGTAGTTTATTAGAATGGTATTTTGTTACTTTCGATAATAAGAATGTTTACAGAGATGTTCGACCTTCTTTCCAAGAATCTTGGAAGGATCAATTTGAATGGAACAAAATAATTCGGATTTGTTTTCAAACTGGTGATTTATATTCAAGTGATGAGCTTTACATATTCATTAAAGACAAGAAAGAGAGTTTTCTTATTCCGATGGAGGCAAACGGGGGATTAGAACTCTGGGGGGAAATTATTGATCGCAGGCTTTTTGATGCGGATCTGGCAATTAAGATTGCATCTGAATCAGAAGGAATGCTTCACTGTTGGCCGGAAATTACTCGTAAAGAAATAGACAAATTCTCGGAAAATAAAGAGTAA
1804	LokiG_000000000183	5538	5811	f	13.8131868132	14.5719638203	16.9912976309	ATGACGTTAAAAACAAATATAACTGAAATGTTTGGAATTAAAAATCCAATCGCAAATGCCGCCATGGGTCCCTTCAGAACGACTGAAATGGCTTTAGCGGTATCAGAAGCAGGGGGTCTTGGTATGATTTCTCATGCAAACCAGTCCATGGATGGTAGGGAACCAGATGCTATTGTTGCTCTGAAAAAAAATCTTGATTGGGTCGTTGATCATACTGATGGCATCTTCGGTTTCAATATAAGAACATCGAGAAATACTGTAAATTGCGATTAG
1805	LokiG_000000000183	6038	6461	f	19.2695035461	19.4941625454	18.5717505492	ATGAGATTTATTTCATTCCATGTCAACTCATTCTGGTATAAAGTTACAAAAAAAGGACGCTCCTCAATCATTGAGAAAATTACGGAAGACAATAGAGAAAAACGAGTAGAAGAAGCTCTTGTTCTGTTTATTAGTATGGAAATGCAAGATGAAAAAAACACTGAGATATTAGAAAGAGCTATTGTTGAAATTGAAAAAATAACCAATCAATTAAAAATCACAAATATCGTGATTATTCCATATGCTCACCTTTTTGGTAAACTTAGTACTTTAGAATTTGCCTTTGAGTCATTTAAAAGTATTGAGTCCCTTTTGAAAACCCAAGGCTTTTCCGTTACTCGTCTTCCTTTCGGATGGTTTAACAAATTAGACATGAAAGCTAAAGGACATCCACTTTCT…
1806	LokiG_000000000183	6574	7030	f	14.1864035088	11.8517789896	14.7190963065	GTGAGAAATATTTATAAAAAAATTTTAATAGCGACTGATGGTTCACCTCATGCAAAAAATGCTACGAAAAAAGCAGTAGAACTTCAAAAGTTCTACAATTGTAACGTAGTGATTATTCATTCCATAAAAGATAATAGAGTTCCATCAGAATTATACCCAAATATAGAATCACTATATTCTAAATATAGTAGCATGGAAGATTTATACAAAGACGCCGGAAAGAAACTATTAAATAGCACAAAAAAAATGTTTGGTGAAAATGAGTCATTTGTAGAAACTCGCTTAATTGAAAATGAAACACCTCAAGATTATATTAAACATATTGTCGAAGAGGAAAAGTTCGACCTTGTAATATTGGGAAGCCAAGGACACCATTCTAAATTAAAAAAGGTTTTAGGG…
1807	LokiG_000000000183	7238	8042	f	15.2736318408	19.1124945064	22.020114873	ATGCTCAAACTTGAGGAAAAAAACCGTATGGCATCGAACAGTTATTCTATGAATCCTAACTCCTCGAATAAAAAAAAAAATAATTTGGTGAGAAATAAATTAATTGAAATATCCGATCTTTCTACAGGTTTCCATAAAATTCCACCAATAATAGGTGTCATGATATGCGATATTAATGGGAATGCTATTATGGTTATTGAACACAATTCTAAAAATATAAATGGATATGGTTCAATTAACTTCTATTTATCTGAAAAAAATAAACATCTCGTAGATTTAAATCTAATCTCGGGATACTTTAGTGCACTCAAATCTTTCGCGGGAGAAATTAACATTAAAAATTTATCTAATATTGAAATAGATGGTTCTAACATCAAAGTCCAGATATATATGTTGTGT…
1808	LokiG_000000000183	8200	10480	f	34.9166666667	31.0740990449	42.0282873241	ATGAAAAATTATGAAGAATTCAAGGGAAAAATTGGTCGCACACATGCTGAATCAACTCCATGGTGGCCTAAACCCAAGAGAACCGTTGATGATAGTCCTAATATCATTATAATGTTGTTTGACGATACAGGGTTTGCTCATTTTGGCTGCTATGGCTCACCAATCGAGACACCAAATATTGATCGTTTAGCTAATAGTGGTATACGTTTCACTAATTTTCATACTACTGCTTTATGTTCTCCCACCCGAGCGTGTCTATTAACAGGACGGAATCATCATTCTGTTGGTATGAGAACAGTTTCTAACTTCAATCAGGGGTATCCTAGTTGTCGTGGACACTCAACACAACATGCAGCAAATATAGCAGAGATACTTCAAGAAGAAGGCTATGCTACTTAT…
1809	LokiG_000000000183	10844	11069	f	15.8355555556	15.8110211086	21.529984812	ATGACCAATGTTTATGAAGAAGTTTTGGTAATTGGAGATCTTGAACTTGAAGAGACTCAACAACCATCTGTTATAAAAAAAAGCAAAAAAGAAGTCGATGGATTAATTGGAGATTTAAATCCAAGATATCATGAGGAAAAAATCTCCTTGGAAGATGCCCGACAAAAAGTATATTCATCTCATTTCATAGTCAGTGGCAACTTTAACATATTTAATCCATATTAG
1810	LokiG_000000000183	11473	12163	f	22.1927536232	25.3158826205	33.8448550383	ATGAAAATATCAGGCTCAACAAGTTTTTCAGGTCAGAAAATTGATGATGATTTGATCTCATCAGGTTCAGTTAGGTTACAAGGAAATTTTGAGTGTATAGGGTTGCGTTCTTCTGGAGCTTTTCGGGGTGGAGGAGATTTAACCGTTCATGGAGATATTAGAAGTTCTGGAGCATTTAGACTCGCAAGTAATCTTATAGGGGATGGAAACGCGAAGTTTTCAGGCTCAACCAGAGTTGGGGGGGCTTTGATGATTAGGGGAGCATTATCAAACTCAGGAGCGCTTAGAGTCGGTGGTAAGGTTGAATGTCAAGAAGGTGTTCGATTTACAGGCTCCTCAAGAGTGCATGGTAGTGTATCGTCTCAAAAAACTATTGTAATAGATGGTACAGCGAGGATT…
1811	LokiG_000000000183	12261	13179	f	21.4368191721	29.5354949572	34.0708517761	ATGGATAATAATGAGGAAAAAAGTGAAAAAGACGAGAGAGATGCTGAAAGGATAAAGTGGGAGTTAGGTGAGATTCAGGAAGAACTTATGGACGAATTAGAGGACTTACAGGACGAGTTTAACGAAGAAATAGAAGAACTAAAAGAAGCAGGAGATGGTATAAAAGGTATTTTAGCTGAAGAATTAACAGAATTAAAAGAAGAGGAGCTATCATTACTAAATGAGATCGGGGATATGAAAGGGGAAATAGGGGCTTTAGAAGAAAACGCAAGCGATAAAACACAAAAAGCAGAAAAAAAACTTGAAAATCTAAAAGAAAAGGTACGTAGGCATGAGGCTAAATATGGTGCTAAAATCAAGAAGTTATTGGAAAAAGCTAAACAAAAAGCTGTAAAAAGG…
1812	LokiG_000000000183	13228	13603	f	28.3306666667	22.3983628729	33.1605664127	ATGAAAGATAATAAATCTGATGATTATGAAGCATTTGGTCAAAAGATGGAAAATATGGGAAAAAAAATCGAAGAGGCTATAAGCAAACTTGATTTGGAAGATTTGGGTAAGAGAATAGAAGAATGTTTTCTACCAAGAGATATTGATAAAGAGCAAATCAAGAAAATAGTTAAGGGATTAATTCTGACACAAAAAACTTTACCAATCAATAAATTAGCCATAACGTTAAATATATCTAATAATGAGGCTGAAAATGTTATATATGAGTTGGTAGCTGATGGCATAGAGGGTGTATTAGAAACCGAAGTTTTCAAGTTTTCGAATAATCCTGATGAGGTTATTTCAAAACTTAATGATTTAATAGATAAATTATAA
1813	LokiG_000000000183	13617	14901	f	25.7180685358	27.2048822712	33.9088449482	ATGGAAGAATTAGCGAACGAGAGCACATTTCGCTCATACATGTTTTTCTGGTCAGGACAATTAGTTTCTCTAATGGGGTCATTAGTAGTTCAATTTGCTATTATTTGGTGGATTACAGAAGAAACTGGCAGCGCTTTCTATCTTTCCATAGGGACATTCTTATATTTTATTCCTATGGTTCTTCTTACTCCTATTACGGGAGTTTTAGCTGATAGAATGAACCGCAAAACCCTAATTATACTTGCAGATTCAAGTCAAGCATTAGTTACAGTCTGGATTATCGGATTATTTTATTATACCAATCCTGTACAAAATCCTATAGGTTTAATATTAATAAATAGCTTGAGGGGAGTATGTCAAGCATTTCATATGCCAACCGTAAGTGCTATTGTTCCCACA…
1814	LokiG_000000000183	14930	16184	f	22.4776714514	20.3484783281	23.994498862	ATGGTAGAATTAGCAAGTAAAAAAACCTATAAAAATTATATATTTTTTTACTCGGGGCAATTATTTTCATTGTTAGGTTCATCCATTACACAATTTGTAATAGTCTGGTGGATTACTATTGAGACAGGAAGTCCAATAATGCTTTCAATTTCTAGTTTTGCGTATATTCTGCCAATGACCTTAGCTATGCCAATTGCAGGTGTTATAGTAGACAGATATAATCGAAAAAACATAATATTCATAGTTGATTCCCTTCAGGCATTTACAACCATTTCTATAATTATATTGTTTAATATAGGAATTATTGAGCCATTTTTGATAATTATTTTAAATAGTCTGTTGGGCTTATTTCAAGGGTTTCATATGCCAACTGTAAGTGCTATCGTTCCCACAATGGTA…
1815	LokiG_000000000183	16306	17485	f	61.0771840543	71.3804245984	17.5333150691	ATGAATTTTTGGTTTGGGCAATTATTTTCGTTATTAGGATCATTAGTTGTCTATTTTGTCATATTTGTGTGGATTACTGACATAACAAAAAGTCCATTAATGTTATCCTTGGCAAGTTTGATTAATCTGATTCCGTTACTCGTCATTACTCCTTTTGCTGGCGTTATTTCAGACAGACTCAATCGGAAGATGATAATTATAGTTGTAGATTCATTGCAAGCGTGTTTATCGATTATTTTAACAATATTTTTCATCTTAGATTCCGCAGAAATTTGGATCGTTTTTATATTCCTTGGCTTTCGAAGTATTTGTCAAGCCTTTCATCAACCAACAGTGATGGCAATTTTACCATCTATGGTTCCGCAAGATAAGCTAGGGAGAGTAAATGGTATCAGATAC…
1816	LokiG_000000000184	0	162	f	15.3703703704	7.41221124554	11.6174565353	ACGGTTTTATATCACGTTAATAAATTAAAGGCATTAAATATAGCAAGGGTAACAAAGAACAAGGCAGGAAAAAAAATATTTGTGGTTAATTTTGAGTTATTAAAGAGCTATAATGAATTTTTTGATGAACCCGATTTTAGGAAATTACTCCAGGGTCTTTAG
1817	LokiG_000000000184	174	1056	r	21.7029478458	21.4412655724	25.6709773325	TTATTTTAATAAATTATTTTTTATTTTTGGTAAACATTTACTAAGAAGCTTTAAAGCGTTATTAATTCCAATTTCAATGTTTGGGTGGATTTTATTCGAATGGAATAAATCAAATTTTGGATCACCGGGTAAATCTGTCACAGATAGTATTGAAGCCGTTTTTAAATTATATAGTTTGCCTAATAAAAATAATATTGAAGTTTCCATATCAATACCGCGAATATTTATTGATTGTATAGAACGAATAAAATCGAGAGACTCACAGAATAAGGCATCAGTTGTCCATAACTTTACTTCTTTTACTCTGTTTGGTAAGAATAATTTCCCCTCAGTAAGCAAAATATCTTTTAAAGTTGGTTCTGGGAGTGAAATGAATATGTTTTGATTGCCTGTTAAAAG…
1818	LokiG_000000000184	1236	2529	f	22.7950502707	21.7598987443	29.5429711881	ATGAAAAATCGGTACATTGTTGATAACAGAATTTCAAATAAGTTTGTCAAAACCTATACAAAAACAACATATAGAATTGTTGGAGAAAACAAACATAGTTCCATAAAACCGTGTCATTGGTTAGAACAAAAATTAATGACCGGTAGGAGTAATCGAAACTGTTATAAAGGAATATTTGGGGTTGAGTCTCATCGATGTCTTCAGAATACCCCTTCATTACCATTTTGTAATCATCAATGTGTATTTTGTTGGCGTGATATTGAAATTGGTTCTTTAGGGAATGAGTTTACTGTTAAACCAGATGAACCTAAGATAATAGTTGATGAAATGCTTCGTCATCATCGTGATATCGTCAAAAATCACTTACCACTTAGACGATATCTAGATAATTATGAAATA…
1819	LokiG_000000000184	2621	3230	f	17.8275862069	14.8292147538	21.2786474983	ATGTATATTATTTGTTCGGATTTAGAAGGAATATTTACTCCAGAAATATGGGAGATGTGCGCTCATGCTTGGGGGATTAAAAAACTCAAATTAACAACTAGAGATATTCCGGACTATAATGTACTTATGGAGCAAAGGTTAAAAATCCTAAGAGAAAATAATATTTCACTTTATGATATTCAAGAAATTATAGCTGATATGGATCTTTTACCAGGCGCTTTAGAATTTTCACAGTGGATTCAATCAAATGCTCAAATAATAATAGTTACTGACAGTTTTGTTGAATTTAATCGTAGTCTTGCAGAAAAACTTAATTATCCATTAATTTTTTGCCATAATCTTGAAATAGATGAAAACGGCATGATAGTTAACTACAACCTGCGTCTTGATGACATGAAA…
1820	LokiG_000000000184	3236	3863	r	16.0781499203	17.7136217975	24.6632801791	CTAAGGTACGAATTTTTGGATAACTTTTTTCAATTCTTTAATATGTGTTTTTTTTAATGCGGAAAATTCTAAATAAGGAATTCGAGAATCGCTTTTGTTTTTAAACTCTCCTAATTTAACTAAATTAATACCAAATTCCTTTATAGCAGTTATAAATAAATTTATAATTCTGTTTTTATCAAATATTGAAATCTTATCAATTTTATTTAAAATTATTAAGAGGGGGATATTAAATTCATTTAAAAACTGAATCAATTCAAAATTCAACGGGATGGTATTCGTATTCTTAATAAAATACTTATCAATCTCGTCTTCTATTCTAAGAATATTTATTACAACTAATCCAAAAAAAAAATCTTTATGATGTTTTTCAATGTGAACAACAATCTGTTTTTTTAT…
1821	LokiG_000000000184	4096	4297	f	17.3582089552	19.9154137857	21.8224397535	ATGAGTAACAACTTATTTTGTTCTTTAGAAATCCAAAGGGGATTATCAATGACATCTAATGGTATTGACAATAATTTTTATAATATTTTAAACTCCATAAGAAATTCTAATATTCAACAAAAATATTGTCATAACTGTGGTAAAGGATACAAGTTATCTGATAACTATTGTCTCGATTGTGGGATAAAATTAGAGATCTAA
1822	LokiG_000000000184	4307	5180	r	19.3757159221	25.8213285604	31.660471823	TTAAATATCTAGAAAATCTTCGCTAAGAAAATCTTTGAACATTTTTTTTCTTTCTTCTTTTTTAATTATCGGCCTTGTACTTATAGGTTCACCAGCTTCTATTAAAATCTCTTTCAGATTTTCAACGTTTATATTGATTTTAAACTTTCCGCCCCTTATAAACCGCACCACTTGTTTATCTCTTAATTTTAATCTTAATATATACCCCAACCCAAAATAAAATTGGTGTTCTGGAATAGGATCTATGGGAGATTTACTTGTCGTCTCTTTCAAAACATCGTACAATAATGCTTTTGACGCTATCTGATCTTCACTATTAAAAACTAAATAATAGAGTGAATGGTACCAAATTTTGTCGCGTTTTTTTCTAATATAATCAAGAAATTTCTCCGGAGATAT…
1823	LokiG_000000000184	5703	6153	f	21.7555555556	21.2245918902	30.4732092723	TTGGGGACCCAATTTTCTAAATATGAAGAAGTAATTGAGGGGGATAAAGCTGAATTATATATTTGGGATATAGCAGGTCAAGATTCTTTTCAAGCATTGCGCCAGAGATTTTATACTGGAAGTAGTGGTAATATAATAGTATTTTCTCATGCTCCAGAACAAATCGAAAGCTTTAATCATGTACCAAGATGGTTGGCTGATATTAAAAAACATTGTGGTGGTATACCAATTGTGCTATTTGGAAATAAAGTTGATTTAACAGATGATGGAGAATTGGGATCAAATCCTAATTTGCCAAGATCTGATAGCAATGTTGAAACCATGGCGAAAGATAATGGATTTATCGGGTATTATAAAACTAGTGCTTTAACTGGTCAGGGAGTAACTGATGCATTTAAA…
1824	LokiG_000000000184	6245	8504	r	30.9455511288	27.9533551944	34.6609152932	CTAGCTACGTTTATAAATAAATCTATCCCAACTCTTGCTATTGGGCATTTCTAACGGCATGCCTTTTCGTTTACGAATTTCCATAATGATGTCTTCTTCTAATGAAGCAGGAACTTTATTGAATCCTAAAAATTCATAACCAAAAAATGCTCTTCCTTGAGTTGAGCCCCTAATATCATCTGCTATCCCAATAGTTTCGGCGGCAGGAATCTGACCTTGGATTCTTACATATTCGCCTTCTGGAATAACATTTGTAATTCTTCCTCTTCGTTTAGAAATTATTCCAGTAACCCCTCCTTCTGTTCCTTGAGGTGTCTTAATGTCTATTTTCTGGACAGGTTCAAACAAATGTGGTCCCGCATCCAACATGGCTAATGATAAAGCAGAGAAAGCCATTCC…
1825	LokiG_000000000184	8839	10105	f	20.8791469194	19.8640189482	26.4281795303	ATGATTGTAGCAACCGTAATTCTTGGTTGGGTGTGTAGTAAACGGCGAGATTTGTTTTCATGGCTTTATGCTTATATCGCTACTACCTTATCTCAAATATTCAGAGTAATTTCAATAGACCCTTTTGATACTTTTGAACTAATTTCTATTTCTTTTTCAACCCTCAGTATGGTCTTAATAATAATTGCAGTTTCTGTTGAGTATTATAAAACTTTTTACAGACCAGATAAAAAAAAAATATATAATTTGGCTTTATTAGCTTTAACAGCTCAAATCTTTACAATTGGATTAGAATTAGTGATTGCCTTCCTAGTGATAACTACTTTTTTCTTAATTTTTAGAATTTATTTGAGAAAAAAAACTCCCACTCACGCTTTTCTATGTCTTGTTTTAATCAGT…
1826	LokiG_000000000184	10101	11565	r	16.8743169399	20.6644961316	24.4123463249	TTAATCTTTAGTGATATATGGCAACACCATTTCTGTGAGGACCGTCAGACTCTTTTTTCCAGAGGTTGTTCTAACATTAAATGTATTTGATATATTTAGAATTTTAAAGTTAATGGGAAGTTTTGATTTACTAAATGTGGTTAAAAATTTAAGAAAATTATCAAATTCCCTAGTAGTTTTAACCCATAGATAATTTTCCTCTTCAAACCATTCCGAATTTCTCTTTTTAAAATTAGTTGCATGAAAATGTTCTGTAATTGGAGGTCCTTTACGGACATAAGTCTTTGAAATGTCTGGTTTTTCACAATATAAAGCTATATTATATTCATTTTTCTCATCTTCGAAATATACTTCAAAAAATATTTTTCCAAATCTCTCTGCATGAGAAAACTCTTTTTC…
1827	LokiG_000000000184	11625	12777	r	17.9262152778	16.8658440606	23.1758488907	CTACATCCCCCACCAAGGATGATTAATTTTTCTCATCAGTGAAATGAACTCCCTTAGAATTTGCTTCTGATCAGAAGTTAATTCATCTAGAAAACTTCCCATTAATTGCCTAACATGTGATTCTGGTACATTTACATAGAGAGTTTCATCTTTTCCGAGTTCTTTTCCGATTTCAATACCACGAATTGAGATCGCAACTTCAGAACCCTTCTCAGCCTTTTCTAATGTTTGTCCCTTATCTTGAATTTGATGCACCCTCCTAATTCTTCTTCCATCTTCAGTGATTAAAGTTACTTTTGGATATAACGTTCCTCCTTCAACCATAACACCAAATACTGCAGGGTTGGAATTTCGAAAAATAAATTCTGGAAACATTTTTAATTTTGCGGGCAAAATTAA…
1977	LokiG_000000000196	2	968	f	26.4316770186	24.4316351316	19.3702194419	CCTGGTCCTGATTATATTGATAGAGTATTTGAGCATACAGATAGAAACAATTTAGTATTAAATAATTTCGGGAGGTTATTTAATCAGACAGGTAGATTAGCCGGAACTGGTTTCCTCTCAATATTACCTGTAGATCAAGGCATTGAACATAGTGCTTCGGCAAGTTTTGCGATAAATCCCTCATATTTTGATCCAGAAAATATAATTAAATTAGGTATAGATGGGGGATGTAATGCTGTTGTCTCTACTCTTGGAGTAATTGGCTCGATATCAAGACGATATGCTCGTAAAATTCCGTTAATCGTAAAAATTAATCATAATGAGCTACTTGCTACACCCAATATCTCAGATCAGACTCTTTGGGCAAATGTTGATCAGGCTTGGGACATGGGTGCAGTT…
1978	LokiG_000000000196	1078	2158	r	42.9916666667	40.4339678013	31.2623760001	TTATTGTACGAAAGTTATCGCCTTCTTTAACGCCTTTTCAGCGTCTTTTATAACCGTTTCAATTATATCCGAAACACTATCTATTTGGTTTATTATACCTATACTTTGACCTAATAACACATATCCATTCTCGACATCACCTTCATATGCTGCAAAACCGGCAATTGCATCCCTTCGTAATTCTTCGGCAAGATCTTCCTTTGAAATCGCGGTACGGTGATCTTTTAATGCGCTTTCTTCAGAAACTTTTTCTGTTTTACTTTTCACTAGCCCTTTTGCTAAGGAAAATTTATTTTTCCAAAGTCTAATGGTGCCTAGACCTCCCGTCCTTATAATGGTATCCTGGGCTTTAGCTGGTGGGATTATATTCTTGTAGTTTTCATGAAATTCGGCATCCTT…
1979	LokiG_000000000196	2387	2945	f	48.0573476703	43.7262648939	30.9088424369	ATGATAATGAGAAAAAATAAAAATTTTGGACCAGATCCTAACCTCAACCCATATAAAGCAAAACAACCAACTCCACCTTCCAGTAGATCATTCATTGATTTTAACACTCAGAGAGTATGCCCATCTTGTGGTAAAGCAATAAAGATAACTTATAATTTTTGTAAATTTTGCGGAGTAGACTTAAGTTCTATTGAACCAATTGGAAATTCAGACGAGATCTCAAAACAATTAGCAATTACAGCAGCTACTGATCCTGATCCGGGTGTAAGAAAGGAAGCTATAGATACATTAGGTGAGTTTGGTGAAAAAAAAATATTGGGTGTATTAACCTATCTCCTCCTCAACGATCCCGATGAGAATGTGAGAAAGGAAGCGGCTGACGAGTTAGGTGATCTTCAT…
1980	LokiG_000000000196	2992	4075	r	18.4145891043	17.5542110567	24.996502562	TTAATCCTCAGTACTTGGTATTTTAGGTAATGACCTTCTCCCAGAGGATTTATTCATTGAAGACGGTTTATCTGGCATCGGGGTCATTGGTGACTTCTTTTTTGGAGCTGCCTTTCTTGCCACAGGTTTCTTTTTTGGGGCTGTCTTCTTTATCACAGGCTTCTTTTTTGGAATATTTTTCTTGGCTTTCGATTTCGGCGCGCTATTTTGTTCAGAACCTTCCTCTCTTTCTAATACCTCTATGGCTTCTACAATGCCATTCTTTTCATCAAAGTATACTCTTAACATATGATTATTCAATTCTATCATGACTGCTGGAACCTGCTTGATAGGTTCCCAATCAGTTTCTTCTACATCTTTTCCAAAAACTTTAATTGTTTTAGAAATTGGAGCAAATAA…
1981	LokiG_000000000196	4302	4740	r	16.2123287671	18.1000075634	22.1813483755	TTAGCGATCATGTAATACATTATCAATTGAGAGGATAAATCCTACCAAAATTCTTCGATCTGTCTGATTATCAAGTATTCTTAATGCATATGTGTCCTGAAAATCCAATAATCCACCAAGAAAGACATCTCTCCATCTATCTGCTTTCTCAATTTCAGCAATTAGATTTCCCGACATGTCTGTAACTTTATATGACCATCCCATAAATTTACCCTGAGCTTCGAAAAATCTTTGGCCATTAGGGCCTTCTAGAAAGAATTTTGGACGAAAAATCGAGGTGATCTTCTTTTTAATTCTTGCTATCATGTTTCCTTGAGGATCTTTAAGATCTTGAGCCCCACGAGCGGAAATGATCTTGGAGTGAATAGTAGCTGAGATAGTTCCGTCTAACTCTAATAA…
1982	LokiG_000000000196	5359	6151	f	22.5441919192	20.9159158616	27.317222599	ATGTCAAACATTAGTTTACTAAAACTCTTAAAATTAAAAGATTATATAACTCTTATAGGATCTACCCTAGGGATTATTTCTCTGATTTGTGCTAGTATAGGCGGTCGGGAACTTATTTCGTTAGGATTTTTCCTGATTTCAATTTCACTGGGTACAGATTTAATAGACGGTTATATTGCCCGTAAAACACAAACTGTGAATGAAATGGGTAAAGAGCTGGATTCATTAAGTGATTCTTTAACATTTGGGATAGCTCCCGCAGTTTTGGCTTTCCAGGCATTTAAAACAGGAAGTATTTTTGACCTCATTATTATCATAGGTTCAATTTGCTTTGCTTTTGGGGCAATTCTTCGACTTGCTAGATTTAATCTATCTGAAAATCCAGGATATACGGGACTA…
1983	LokiG_000000000196	6153	8094	r	18.2369912416	18.8449106785	23.4665062724	TTAACCCAATTTAATTTTCCACTCTTCAATGTTTTCAATAATCTCTTTTTTATCTTCCGCTTCAAGTAAACCTTCATTATACCTGTACTTATTTATCAAACTCCTTAATTTATGTAAAGTAACTGAAAATCCTCTTCTTTCTAAAACAAGGTCTGCTATTTTTTGTAATTCTCTGCTGAAATATTCTCCTTTTAGATTATTCAGATTTTGAATCAAGGTGTTAAAGTTTGAAACTATTAATAACCCATCCTTATCTCCTTTTTTTTCTATTGGTGACGCTGTAAACGTAATCTTTTCTCTAAGTTCCTGTGTAATATTTTTTATTTTTGCTGGTGATTCAGAGAGATTTTTAGCAGAAATAACAGCGATTTTTTTCTCTTCGACCTTGCGGATATTTAC…
1984	LokiG_000000000196	8270	9581	f	26.7055682685	27.6039854494	34.3810008501	GTGAAAGGAATTAAGGAAGATGTTTATTTCTACTTAGATTTAACAAAGGATTTACTAAAAAAAAAAGAGATCGTTAAAGCAATTAAGTATTATATTGAAGAAAAAAATAAAGTGAATATAAAGGGACGATATTCTTTACTCGTTTTCCAAGAAGAAGGAAATCCTATATTTATTACTGATAAAAAAGATGCAGGAATAATAGCAAATGCTATTGATGAGAATTGGAAATTACGGTCAAAAAATCAGAGTTTTCTTGAGAACGGGCTGTTTTATATATTCTCTTATATTGCTGAAACAGTTAGAAAAAAATCAAAATTTAACAGAATAATAATTATCACTGACACCCCATCTGATTTATCTGAAGGGTATCAAGAAGCTCTATTTAATCTTGTTTCAAAA…
1985	LokiG_000000000196	9940	10474	r	12.691011236	20.9211700344	18.7990255905	TTAGAAACATGAATTAGCTTTGATAACATTCAATTTCATTAATATATCCCTTACAGTGATTAATTTACCATCAACATTAATCCGAAAACTTAAGATTTTTTCCAACTTTTTCTTTTTTACATCAAGATTTATCTTTAATTTCTTGAAAAACGTTTGAATTTCAGGTATAATGGGTCCAATGGCATACTCATCGTTCTTTGAGTAAAAGATCGAAGCATTTGCAATGCCTTGAAACATTTCTAAATAAAGTGGTATCTCCTTAATACTTGTTTCAACTTTGCTTAGGGTTGTCGTATCAGTAAAAATCTTGAATAGATCTTTAAATTCTTCAAGGGTAAAAAATTTTAAATAAATCTCCTCTAAAATAAAGTTTATCTTTCTATAATTTTTCTCTTCGAA…
1986	LokiG_000000000196	11059	12388	f	22.107599699	22.8297319232	29.3196993151	TTGTCGTTAAAAATAGATAAAATTAATTCAGAAGAGTTCATCTTTTACATTGACCTTGTCGGAACCTTTATCCGCAAGAAGGCTTTGGTAAAATCCATTTCAGCTTTTATCAAAGAGAAAAATAAGTTTAACTCGTTAACTTCTTACGGAGTAGTTTTATTTCAAAAAGATGAAAATCCAATAAGTGAATATGATTTAAAAGAAACGGAAACTGTCATCAAAACAATTAGTAACAATTGGGAAACAAGAGAAATTGAAAAAAGCTTTTTAGAAAATGGGTTATATGAGATTCTTGCTTATATATTCCGAAAAAGTAGAGAAGCAAGAAAGAATTATCGTGTAATTATAATTTCTGATACTCCTAGTAAATTAACAGATGATTATTATAATGCACTTTAT…
1987	LokiG_000000000196	12760	13873	f	27.0889487871	20.8317596507	18.1486753357	ATGTTCATAAAAAAAGAATTAGATAGATTTCAGAAAAATAGGCCAAAATCGAAAGAACTTTGGCAAAAGGCACTCAAACTTTTACCAGGAGGGATTTCACACAATATTAGGACATTTGATCTCCCTATAATTGGAAGTTTTCCTATATTTGTTAATTCAGCTCACGGTTCTTATCTTACGGACGTTGATGGTAATGAATATATTGATTGTTGGAATGGTCATTTTGCTATGATTCTAGGTCATAATCCCCCTGAAGTTCAAGAAACTATAAAGAAAGCTATTTTAAAAGGGTGGCACTTTGGCACAAATACCGAATATCAAGTGCAACTCGCCGATATAATCATTAAGCACAACCCTGGAATTGAAAAGATTAGATTTTGTGTCACTGGAACTGAAGCT…
2044	LokiG_000000000201	15	936	f	31.0217155266	27.9959857506	39.0558511878	ATGGAATTGAATGGAGTAGAAATCGAAGATACTTATTGTGAAGCCTTTGGAGGATTTTTTACAAGGATTTTAGTAACTGCTAAAAATGAAAAGTGGGTTAACATTGCTGCTCGTGAAGCAACGGGCTATGGTACATCTGGTATTGGTTGTGATGCAGAAGCAGGAGTTGATATTTATTTACCAGCAGAAAAAACTCCAGATAAACGTCCAGGCGTTGTTTTAATGTTTTTTATTTCAAATAAAAAAAAAGTAGGAAGCACTATGTTGCATCGAATTGGGCAAAGTGTTCTAACATGTCCTACAACCGCATGTTTTGATGCGTTGGGAGGTTCTCTATACCCAGAAAAAGAATTTGAGGTTAAAACAGGATTCCAATTAAAATTCTTTGGTGATAAGTAT…
2045	LokiG_000000000201	982	2716	r	20.0426758939	22.3075568019	27.2129076769	TTATAACTTCCTTTTTATTTTACGTTTACTAACTTCCTTTTTTGCATCTTTTGGTTCAGTTTTTGTTTCCTCAAGTTCCCTCTCTTCGGATATTACTTTAGTTAGTTCCTCTTTTTTCTTAATTAAGGGTTTTCTCGAAGTAGAAGTTTTCTTTTTAGCACTGGTTTTAGCACTGGGAGCTTGTATTTTTCCATATTTTGATTTAAACTTTTTATAAACTATTCCGACTCCTGCAAGAATTCCTAATACTATACCGATAAAAAAGGTAATCCATGTTAAATAAGGCCTTAATGAATCAGAAATAATTGTAATTCCTTGAGGAGCATGACCATAATCATCAATAAGGCTTGTAATAGCTCCATCAGAATCAATAACATAAATATATGCATACCAAACTCC…
2046	LokiG_000000000201	2722	5500	r	19.2505399568	18.4807350587	21.4772132344	TCATCTTCTCAATTTTTTATGTTTTATCTCCTTATTTACAAAATATAATAAAATGCCAATAGGAATGATACATGGCAATAGATAGAAAAGGAGTAAATTTAGAGTAGAGAGTTCTAATTTTAATTTAAAATAAAATTTCACAATTTCTTCATCATCGCTATTTTTTAATGTAATTCTATATATTTTGTCCCCAAATTCATATGGATTAATCGTTGGTAGTATTCTTTTAACTATTCTGTTTTCTCCAGGACCTAACTGATTTATATTTGTTTGCACTAATTTATCATTTACATACAACGAAAAAATTTCAGACTTCTCTTGGTTATTTTGTAGAATTATTATCAAATTAGCAGTAGCTCCTTGAGAAATTGTTGATGGGAAAGAAACACTTATAAGTTT…
2047	LokiG_000000000201	5636	7130	r	29.7074966533	25.0256966874	31.7256972729	TTACTCTGGTTGCTTCATTTTTATGATTTCATTAAGATCAGTTATATCTACTCTAACTTGTTCCATAGAATCACGATTCCTTATAGTTACTGTATTATTTTCAATAGATTCATAGTCTATCGTGACACACCACTTCGTTCCTAACTCATCCTGTCTTCTGTATCGTTTCCCTATAGATCCTGCCACATCAAAAAAAGAACTAATACGATCTTCTAATAACCCCCGGTGAAGTTTTAGGGCTAATCTTAAAATTTTTTCTTTATTTTTAACGAGAGGAAATACAGCTACGGTATTAGGTGCTAGAGCTGTATTTAGCTTCAAAATTATTCTACCATTTTCAACATTGAATGTAGTTTCAAGTAGTGTATATACAATCCGGTCTATCCCAAAAGCAATTTC…
2048	LokiG_000000000201	7256	8123	f	24.3460207612	19.0003125035	26.3647050818	ATGTTATTTCAAGATCCGTTTCAAAATTTTACTGTGTGGGATTTCGTCGAATCCGGCTTATACTTTATGATAGTAGGTTTTTTCATTTTATTATGTTTCTACTTCCTATTTATTAGATTTCGCACATCCAAGAAGATATACTGGTTATATTTTGGTTTATTTTTCATTTGTTTTGGCATTGGAAGGGTATTTTTTATTGTTTATGATTTTTTGGCTCCAGAACTTACTGGTGTTAGCAATGTTGAAATGGTTGCTTTATTGATGATGTATTACCGATTAGCAACGTTTTTTACGTGGTTAGGAACCGCCTGCGCAGTCGGAGTTTTAGGAATCTTATTGTTTCCTCCAGATACTCAATCAGAGGAACAAGAGGGTAAAACAAAATCAATAAAAAAATGG…
2049	LokiG_000000000201	8293	9928	f	22.4721712538	23.2223082692	30.0809462063	ATGTCTGTACATGGAAACCAGTATTTGCTACCGTTTCTTATTAATAAAGTCACGAAACGCCCTACAGTTCAGGGAAACGATGAATTGACCCTTGCTTTTTATCTATTAACAAAGGATATGGGCAAAAATGAAAAGATACTATCCTTTTCAAGACTCCTTTGGCCAATCTTGAGTATCCAAGGAGTTATTAGCACTCACATTATGTTAGATGGGTTAAATATTTTAAATAAGAAAGATAAATTCTCAAATCCCCCACGTCAACCCTTGATTGGACATATTTTAAGAAATGTCGAAAATAAAACAAGGGTGGAGGAATTACATAGATTAATAGGGGTCTTAAATTATAAAGATGCAGAAGCGAAAGAGATTGGTGAGGGAGAAGATTCAGAATACCAAAAA…
2050	LokiG_000000000201	9945	10629	f	16.8625730994	18.1968318957	22.3467715876	ATGTCAAAATTAAATTTAGATAGGAAAAAAAAACTTCATCTAAAGAATAAAAGAATCAGGGCTTTTTTTCTCTCAGTCGAAATTAAGAAAAAAAAACAGGAAGTAGTTGACGAACCAACAGAAGATCTCTATCAGGATGGTATGGTCTATATCCAGATGAAACTTCCTGTCGCGAAAATCACTAAAGAGTTTGAAGATAAATTAAAGAATAAAATTGAAAAAAAAATAATTCAAGTAAAAATCAGAGAAGCTTCTAAAGAAGATCTTGATGTGCTTAAAAATATATATAACAGAAGTTGGCTTACTTCAAACACACCATATAGACCAATTACTAAAACAGATCTATTAACAATCCTTGATCACCCAGATACTATTTTTCTCATCGGAAAAGTGTATGGA…
2051	LokiG_000000000201	10635	12078	r	18.5918225918	17.267853038	21.0073320156	TTAAATTTCTGAAAATGAATTTTCTTTTATCAAAGACTTTATTTTTTCATTTATTAAGTTAAAATTATAATTATTTTGAAGTTCTTTGTAATAATCTCTCGCTTTTTCAAAATTTGATATTGCCAATTCAGATAACCCCTTACTAATATAATAATCCCCCAATTTGTTCAGTAATATAGCTGCTTCTTTTATATATCCTAAGTCTTCATATAGATTCAGTGCTTCCTCATAATATTGTACTGCTCTTGATTTATTTTTCTCAGAATTAGAATATAATAACGCTATTTTAACTTTCAAATCAGCACATTTAGCATTATTTCCATACTTGTAAAATATCTCATAAGCTAAATTATAATATTCAAGTTCTCTTTCTGTATTTTTTTTTTTTGAATACAAATT…
2052	LokiG_000000000201	12430	12583	f	12.3333333333	13.1728135833	23.1344927571	ATGGATGTTAAACTTTTTAAAAAAACTTATCCTTTCATCTGTAGTGAATGTGGAGAATTCAGTCACACTAAATACGAATATTGTGATAAATGTGGAAAAGAAGATGCTTTAAGAAAAGCAGCGAAAATCGATTACAAAAATCATCTTAATTAA
2053	LokiG_000000000201	12762	13557	f	18.7773584906	18.2233103024	20.6508949045	ATGAGCGAACAAATCAAATATAAATCTGAAAATGGAGTTTTTCACCTAATTTTAAACCGACCAGAGAAAAGGAATGCTCTTACTAGAGTGATGTATGCAGGAATAGGGGATGGTATAGAAAAAGCCGAAAAAGATCCTAAAATTAGAGTAATATTAATTTATGGAAACGGAAAAAGTTTCTGTGCAGGAAATGATTTAAAAGATTTTCAAACGACTAATAAAGGAACTGAAGAAAGATCATCAGGTGGATCAGAGACAAGACCAACAGGTGATTTTATGGGTTCAATTTTAAAATCTAAAAAACCTATTATGGCTGCTGTCCATGGATTTGCTATAGGTGTTGGGGTTACCATGTTATTACAGTATGATTTAATATATTCTAGTAAAGACTGCAGATTT…
2054	LokiG_000000000201	13553	14480	r	28.2804746494	22.0697851496	32.4827933393	TTAAAAATTCTTTTCCTTCTCTTCTTTATATTTTTTTAATTCCTCGTAAATATCATTGTGTTGTAAACCTAGTGATGTTAATAAGATTACTAGTTGTTTTTTTGCATTCTCTGCTTTAATATTGTTTGCAATATGTAGTGCTTTAATGAATTGATTCATTGCTTCCTTTAAATCGCCTAAATATACGTATATTTCACCAACATAACCTAAACCTTTAATTATTAATTCAGCATAATTCGAATCAATTGCGACATTTGTTCCTTTTTTAAAATAACGAAGTGCCTCCTCCATGTTATTAAATCTCTTCTGAAGAATACCCAAATTAAAATATGAGGTAGTTATTCCCTTGAAGTCATTAATCTGTTTAAATGCTTTTAAGGTTTTCTTATATAACTCAAA…
2055	LokiG_000000000201	14528	14837	r	35.9514563107	28.953842333	39.6506081808	CTATAATATGGTTTCCAAAATTTCAGATGAATCTTTTACTAATTTAGGACATCTACTCTTGAAAAGACCATTTCTTTCAGCATAATTCATACCCTCAATGCTGCTAATATCGCAACCTAGTAGATCTCGACATATAATAGAATCATTCATCAATTCAAATTTTTTTATAAAATCTTGAACTACTTTATATGTCTCCTCTTTTGCTTCTATATCTTCTAATTTTGATCCGCCAAATTTTAATCCGATCACAAGTAAAGCACCATTTACAGCGCCACATGTTTTTCCTAAACATCCTAATCCTCCTCCCAA
2056	LokiG_000000000201	15085	16195	f	26.672972973	24.8618774216	31.3347753805	TTGAAAGTAAAAGCTAGATTATGGATGAGTTTGGATAATAAAAAAGTTCAATGTTTTGTTTGTGCAAATAAATGTATTATATTTTCTGGAAAAGTAGGAACATGTCGCACAAGAAAAAATTTTGACGGGGAATTATTCACCTTAATATATGGTTCACTAATTTCCTCTGGAAGTTTAGATCCAATTGAAAAAAAGCCGCTTTACAATTTCTGGCCAGGAGCAACAGCATATTCAATAGCTTCAATTGGTTGCTCCTTAAAATGCCAAAATTGTCAGAATTGGTCAATATCTCAAGCAAACCCGACTGACAATGGAAAAAATGGATTTTATGATCTCAAGGGTTATGAGGGTCAGAGCATGTCATTAGTCGAGATGACACCTGATCAATTAATTAAAAAA…
2057	LokiG_000000000201	16232	16907	r	16.7007407407	20.247122902	22.4917505839	TTAGAAATATCCTGAAATTGAAACTCCAACTACTAATAATAAGAATCCTTGAATAAGGCAGAAAGCAGCAACTATAAATGCTAAAGGTGGCCATGATAATGCTTTGGAGATTGCTATTACTACAGACATATAGAATTTTGCTGTAAGAGCGACAAACGCAAAGATAATTATAAAAATAACTACTAATAATATCCTTGGATCAACAAATACCGCGATAGATTCTACTAGTTTTTGGGGGATTGCTAAGGCTATTATGGCCACAATTAAACTAGCAACCAATAGACCAATAACACTTGCGATTGGAAGATCATTTATAGGTTTTAAGAAGGTAAATATCCCAAAGACGATTAGAATAATTGCAGTAAAAATGCTCTTACCTGCTGTAGGATTTAATCCAGC…
2058	LokiG_000000000201	17018	18707	r	19.2391947898	18.8960834593	25.0629144143	CTAGAGGAACGAGATAGAATTTTTAATATAAGTAAGGTAGGTATTGATTTCATCCCCTTTTCTTGCAGCATCCCATGAATATTCTTTAGCCATTATATCAGCGACAATTTCAGCAGCTTTTAATGATTTCTTATGATATATCCAGAGAGCCATTTCAGTTCTTCGACAGAATACATCAATCAAATGAAGTGTTAATTCATATCGTAAACAATATATTATTTCTGCTTTAATAAAATCGTTTTCTTCTATCAACCTTTCCTTTAGTGATTCATTTTCTCTAATAATATCAAGAATCTTTAAAGCACCTTTTCCGTATTGTTGATATAAATGATCTGCTATACTTTCATCTAGCTCTACTCTTGAATTTTTGAACTCATTTAACCATTCCTCTTTTTCTAA…
2059	LokiG_000000000201	18983	19388	r	15.824691358	19.1497714057	23.6849786578	TTAAGTTCTGGAAGAACTTTTTCCCTTCCTTTTTAATAGGTGTCCAATTTTAGTTAAAACATCCTCTTCTCTGAAAGGTTTCTTAATAAAATCTTTTGCTCCTTTCTCCATTGCTTCGAGAATTGAAGCTTGCTGTCCCATGGCACTCACGACTAGGATCTTTGCTTTTTTATCAAATTTGATAATCTCCTCAATTGCTTGAATACCACTTTTCTCTGGCATTACAAGGTCCATTGATACGAGGTCGGGATTGAGTTTCTTATATAATGAAACGGCCTCAAAACCATTAGAAGCTTCACCAATAACTTCGACTTGTTCGATTTTACTGATTATTTTTTTTAGTGCAGTCCTAGTAAATAAAGCGTCATCTACTATTAAAATTCCCTTTTTATCCCCTGC…
2060	LokiG_000000000201	19842	20280	r	17.0936073059	21.3784629437	23.0731123813	TTATAATTTCATTCTCTCTTTAAGTTCTTTTACCCCAGCGCATAACTTAGATATAGACAAGATTGAACCGTCTTTAAACTGAAAATCCAACTTATTTAAAAGCGCAATTACATTATCCTCCCCAACAATTTGCTTAGCTCTTTCATCATCTGCTTCATCAAGTTCAAAGGTAAGATCGTAATAATTAACTATTAAGTCAGAGTCTAAGCCAAATTCGACCATTTTTGCGATTGCTTCACTTAATTTAAGTAAAGCGGTATTAAAATTCACGGCTACTAGAATCTTATTATGAGCTCGAAAAACACGCCCATCTTTACTATGTACATCTTCATTAAATAGGTAATAGATGCGTCCCTGCGCGATTTTACCATATGCATAAAAATCCATAAATTTTTGATA…
2061	LokiG_000000000201	20494	21469	r	23.92	28.8053731619	29.8135110138	TTAATTCATTAGTAGTTTGTGTAAGATTAACGGCATTGAATAGATATCGTAATAATTATGATCAATGCACTCCTTAATTAACCCAACATACCTATTTGGATTTCTTTGATATTTTTTATAGCATTCAGGGACCATCCAACTTGGAAGTTCATTATCTCTTTCCAAATCTAACAAATCATTCTCGATATTTGTGAGTGAATACTTATCAAACATACCTTTAAACTTTCGACGGCAAATATGATAGAGATCTATATGATGATATTTAGTATTATTAATTTGATACGGAATATCCTCTTCATAGATCATGGGATTTTCATCAAAATAATAAAGAAAACGATTAGCGATATATGGAATATCGAATCGCTTTCCGTTAAATGTAACAAAACTTTTGAACTTCGG…
2062	LokiG_000000000201	21738	23160	f	47.3108298172	49.3895131188	41.8830833341	ATGATTAAATTTAGCGATAAACAGTTAAGGATCCCTAAATTAATGCGACCTGTTTATTTAGCCACAGTGGGGATGTCAAAATTCGATCGAGCATTTCCTGAGACTCGTACAGAAGAGTTATGCATTGAAGCATTTACTGCAGCTTCTGATTTCGTTAAAATGACTCCCAGTGAGCTTAAACAGTATATCCATACGTGTTATTATGGGCATTTTGCTGATCATTTTGGTGATCAATTACTCGGGGAATCTATAATTCATGATAGACTTGGACTAGATCCTTTAGGAAATATCGGAGTAAAAACAGGTGGTGCTACAGGAGGCTCTACGATGTGGGAAGCTGTTAAAGCTGTAGCTTCAGGATATAGTGATTGTGCACTTGCGTTAGGTTGGGAGAGGATG…
2063	LokiG_000000000201	23164	23764	f	32.635	35.6909757674	44.5919108509	ATGACAAAAAAAGAAGAAGAAAAAGGATTTGTAGATATTATCAATGGCAGATACAAACCCAGAGGAACTTTTCATATCCCAGAAGCGAACCAACCAATATTTAATAAAGATACGAGTAAATTAGCAGGTGTTACTAATCCTAGAGATATGACTTATATACACTCATATGGAGGAGAAGCCCCCTTTTTTGAGGGACTAAGTAAAGGTAAGCTTATGGCTACTAGATGTGATAATGAAAAATGTGAATCGAAAGGTTCAGTATTTATGCCGTTTCGAATATATTGTCCTGATTGTTTAAGAAAAGCTACAATAATAGATATGACAGAAATAGCTAAGGATAAGGCAGTAATTCATTCGTTTATAATAACTCATCGATCTGGAGCTTTTAACTCTCTCAAA…
2064	LokiG_000000000201	23846	24728	r	28.4229024943	23.5785884331	30.1829447951	CTACTGAAGGAGATTAAATAATTTCCGTGCTTCATTTGGGGTTGCAACTTCTCTCCCGGCGATTTTTGCAACATCTGAAGCCCATTTTACTTGTTCCCATGATCCTTTTGCTAAATTTCCATCTACAGTTCGAATATTATCTTCTAATCCGACTCGAACATGTCCTCCCATCGCTGCTGCGCATAAACCAGCTCTAAATTGATCTTTAGCTACACCACATACACTCCATGAGCATCCAAGAGGTATTAAATTTAAGAAGCTTGCTAGATTCTGATAAGAGAACGGAACACCTCCTAAAACTCCAAATACAAATTGAAAATGAAGAGGTTGTTCAAAAAGACCTTCTTGCTTATTAAGGAACAAAATATTATAGAGTCCACCATAATCATAAACTTCTAG…
2065	LokiG_000000000201	24912	25788	f	27.1643835616	21.1487358043	33.478050799	ATGAAGTTACTAGAGGGAAGGAATGCTTTAGTAACTGGGGGAGGCCGTGGCATTGGTAAGGAGGTGGCACTCGATCTTGCCTTAAGTGGAGCAAATGTGGCTGTCTCAGCGCGATCTAAAGAAGAATTGGAGAGCACGGTTAAAGAAATTGAAAAATTTGGTGTAAAAGGTATTGCAATACCTGCAGACTTATCTGTTTTAAAAGGTGTAAGTGAATGTGCAACCAAATTTTTTAATAACTTCGACTCAATTGATATTTTAATTAATAATGCGGGAATGACTCATGTTTCTTCTGTGATTGATAATCCAATTGAAATGGTGCAAAAACTATTTAATCTCAATATTATGAGCTATTACGCCTTAATAAGAGAAGTTTTACCAAAAATGATTAAACAAAAA…
2066	LokiG_000000000201	25934	26396	f	54.8528138528	50.2958114336	32.6514219071	ATGAGTGAAAAAGTAGTAGCGACGGAAAAAGGATTTGCTAAAGCCGAATTCTCATTCTGGGTAGGTCGTTATATGGATAAGTTTTATGATGCTTTAGAAAACAAGAAGATTATAGGAAATAAATGTCCCAAATGTGGAAAAGTATTTGTTCCACCTAGGAAAATATGTGGGGACTGTAATAAGGAAATTGCACTCGATGAAAATTGGGTTGATTTACCAATTACAGGGACTTTACTTAATTATACTATAACAAATTATAAAGTAAGTGATAGAGTCGCTAGAAAAGGAAAAAACGCTCAAATAATTGGTATTGTACGAATTGATGGGAGTGATACAGCAATAATTTACCCTCTACTGAACATAGAATCAGATGTAGTAAAGATCGGGATGAAATTAAAT…
2067	LokiG_000000000201	26410	27553	f	55.3902012248	48.9149905822	49.8416956638	GTGGAAAAAGTAGGCATAGTAGGATATAATCAAGTTAAGTTATATTCTGATGCTAATTATGGTAGATACGAGATGATCTTTGAAGCTGTGAGAGGAGCTCTTGATGATGCCGGTCTGAAAAAAAAAGATATAACTACTGCAATCTCATGTACAAATGACTACTATGACGGACGCACAATTTCAAATGCCTTTACAGTCGAAGTTGGAGGTGGCTATTTGACAGATGAGAGCAAGGTTGAGATGGATGGAGCTCACGCTGTTCTATACGGATTAATGCGGATTCTCTCGGGTAATCATAAGCTTGCCCTTATTTGGGGTGGTAGTATGGCTTCATGTTTTCCTTATCATGTTACTCGATTATATGAAGTAGATCCTACGTGGGAAAGACCTGTTGGATGT…
2068	LokiG_000000000201	27554	28802	f	73.15625	57.5864421399	54.0676674444	ATGGGAAGACAAGTAGCAATTGTTTCAGCAGGATTTAGTGAACATGCTTCTAAACGCTCTGACGTTAATATTGTAGAATTAGTTAGTGAGGCGGTTAAGGATTGTTTAAAAAAAGTCCCTAACGTCAGTATTAATGATATCGATGCATATGTAACTGGTAATATGCCAGGATTTGAAGGTGCAAACTTGCCAGAATTATGGATGACTGATTGGATTGGGGCTCGAAATAAACCTTTAATGAGAGTTACAACCGGTGGCACAACGGGAGGGTCCGTAGGTATCGCAGGATATTACTCTGTAACATCAGGTTTACCAGGTATTGACACTGTCTTAGCAGTAGCATTTGAACAGCAATCGCAGGGAGATTCTAGTGTTGGGCTTGGAAATGTGATTTATGGA…
2069	LokiG_000000000201	28806	29337	f	29.9981167608	32.4511515601	36.4306241489	ATGTCAAAGTTTACTCAAAGAAAGTCCATGGATTATATCAAAAAAGTTTATAAAGAAACAAGAAAAATGGCAGGTAGCTGGTATTTATCCAAATATAAATATAAGTACAACCAAACTCACATGCAACCCTTCTTGTCAAAGTTGAAGGAGAAAAAATTGGTGGGGTTGGAATGTTCAGGTTGTAATACAGTATACTTTCCACCACGATTTGTTTGCGGAAAGTGTTTAATAAAACCAGATAGATGGGTTGATATTCGAGAAACGGGTAGGGTTTCTACCTTTGTGATTAGTTATATAAAAGATCCAGTAACAGGAGAGGTTCAAGAAACCACTTCGGTTGCAATTCATCATGATGGAGCAGATACTACAAATTTAGCTGGATTAAATCCTAAAATTAAA…
2070	LokiG_000000000201	29510	29945	r	22.967816092	25.120982416	26.252118517	CTAGTGTTTTAGTATCCCCACTCGAGACACATCTTTATTATTTAATAGTTCCTGGATAAATTTGGTCCATCTATTTAACTTCGTTTCTATTTCGAGTGGTGTCAATTTTGTTTTCTTTTCGATGTTTTTATTTTTTATTTTATCTTCAATCCAGCTAGTAATACGTTCTTCAGACCACTTTTTTTTTTTTAAGGTCTTTACTTTTTTAGAGTTATATAATTTCTGATATTCTTGTTGTGGGTTTAAAGATCCTAAAATGGAATCGCAGTTACAATGGCCTCTTGTTGCTCTAAGATATAATTCTTCTGACCGTAATTGAGATTTAATTTTTTTATTTTGAATCTCAGTAAAATCCATCTTATATTTATTTATAATCGAACTAAGATTTTCAAGAGAAGT…
2071	LokiG_000000000201	29980	31039	r	24.8498583569	24.7667637916	10.8139721082	TTATGCTTTGAAAGACTTTTTTAGTACATCTCCAATTGTATCTATACTAACTTTGATGTCTTCAGGTTCTATTCCATAATGTGTAACGAATCTAATCTTGTTTTTGCTTATATTGAAGGCTAAAACTGGATTGGGGGCTTTTTCCAACTGACTTATAATTTTGGAAATTTCTGTTATTTCCAATAATTCAATTAGCAAAATATTTGTATCAGGTCTATATACTTTAATGGGTAAGTTTAAAGAACTCAAACCTTCAGCTAATAATTGCGCATTTTTATGATCTTCTTCTAATCTATTAATCCATGAAGGTTCTAATGCTGTTAATCCAAAAGAAGCTATTATACCAACTTGGCGCATTCCACCTCCAAGCATTTTACGAAACTTACGAGCTTTTTTTAT…
2072	LokiG_000000000201	31118	31898	r	17.8141025641	18.1090454847	5.51411352655	TTAAAATTTAGTATAAACATCATCTATCTGACTGCCAATGATGTCTATTTGACTTAAATCAGCTGTCCCAAGTCCCTTTTCCTCCCCGAATTTCAAATACTTAGCCCTCTTTAATCCAAATCCCATAATCTTACTGCCTACTCTATCAACAGCTACGGGATCTTCTCCAGCGATAATTAAATTCATTTGAATGGGTTTTCCACCTAATTCTGACCCATTTGATCCAATAATACCATCGACTATTTGAAACTTCATTTTAAATCTCAATACTGTGACTAAATCAGCTATCTTTTTGTGAAGATTGGAGTGCATAATACTTTTAGGCATGATAGTTCCCATCATATTTTTCATACTCAAGGTTGTATAAGCCATACTATGAGTTTTGAGAGAAGGTACCGA…
2073	LokiG_000000000202	1	1216	f	27.2156378601	22.0782371645	29.3407289673	TATGGTCAACTTACTTTTAAAGAATTATTTGAACCAGCAATAGAATATGCTGAAAACGGATTTTTAGTATCTCCAAGAACAGCAGAAGTTTGGAAATTGAAGGTAAGAGTATTTACTAATAAAGAACTTTTTTCTGATTTTCATAATGCTTTTATTCCAAATGGGAGATCACCGAAGACAGGAACACTTTTTAAGCTTCCAGCTCAAGCAAAATCTTTAAGATTAATAGCGGAAACAGAAGGTGATTCATTTTACTATGGAGAATTAGCTAGAAAAATTGTAAACCATGCAGAAAAGACAGGGGGATATATAACGCTTGAAGATATGGAAAATCACAGGGTAACTTGGGAAAAACTTCTCAATATTGATTATAATGGAGTCAAATTGCATGAAATTCCT…
2074	LokiG_000000000202	1404	2001	f	18.1943048576	18.2849422918	25.0739129009	ATGAGTTATGATAGAAGAGATCTCCTTTTCAGCTTTAAAATAGTAATTTGCGGAGCCAGTTCGGTAGGGAAAACTTCACTCTTCAACCGTTATTGTTTTAATTCATTTAATTTTGATACTTCTCCAACCATAGGAATTAATTTTCATTCAGTAAATTTAAGAATTAACAATGAAGAAAAACCAAAGGATTCAAAAGATTCTTACGTGGTGAATTCAATATTCGACTTTGGAGGTCAAGAGCGTTTCAAACCGTTAGTTAGCCAATTTTTAGAAGGTTCTTCAGGAGCTTTATTAGTTTTTGATTCAGTTAACAATTCATCTTTTGAGCAATTAGATTTCTGGTTTGAACAATTAATCAAAAATACAATAAGTTCAGAGATTCCAATCATATTAGTTGGA…
2075	LokiG_000000000202	2010	3087	r	21.1114206128	22.4055083221	27.8078244874	CTAAAATTTTCTATCATACACAAATTCAGAAAATTCATTAAAAAACAACTTTTGCTCCCTATTAAGGTCAGGATATATATCTTTTAAATTATTTTTCGCTTGTTCTACTAGGTTTTTTGCTAAATGTTCGGCAATCATTAAAGCATTAGTTTTTGTAAAAATATCTTTCACTGTACTTATATCGTTTTTAGTTAGATTTTCCTTATGATAAAGTTCGTTTAATATTTTTGATTGATCTTCATCAGTATTTTGTACCGCTAAAATATAAATGATTTTTGAGTGATTTTTTGCTTTTATATCATCTTCTAGATCAATAATATCATCTCTGATGGCATGAGCTTGACCAATACTTAACATTGCTTCAGATAATGGATTAATTTGATAATGAATATTACCTTT…
2076	LokiG_000000000202	3196	3709	f	14.4541910331	14.7200501124	12.4255208835	TTGAAGATTGTTATTATTTCAGATTCACATGATAATAGGGATAATATTTTAAAAACCGTCTCAATAATAAATGAAAGAAAATTGGATATGTTAATCCATTGCGGGGATTATGTTGCACCTTTTGTTAAGAGATGGTTCGATAAGTTAGATGATTCTATTAAAAAGAATTTTTATGGAGTTTTTGGGAATAACGATGGAGAACGTTTGTTTTTAAAGAAAAATCTCGGTCAGATTTGCCAATTCACCGAAAATAGTAATGAATTGATTTTAGAATGCGAGGGGAAAAGGATCTTTGCAACACATATGCTAAAACCTGCGACAATTGAAGCCCTTGCTAATTCAGGTAATTTTGATATAATCTTATATGGTCATACACACCAACTCCAGCAAAAAAAGATG…
2077	LokiG_000000000202	3747	3993	f	4.71544715447	8.34808037204	10.6070665923	ATGTCAGTTTTAACTCCAAATCAGATTTATGGTGATTTTAGAAATAAGAGATTAAGTAGAAGTAATGCTTCAAGGTTATTATTGACTTTAATTGAAAACATACCTGATTTGAATAACAAAGCCAAAATCTTGAGCATTAAATTTTTAGGGTTAATAACTTCTAAAGAACCGAATGTGTTTAAATTACTCGAAAATTTGTTAGTTTCCGATCTGAATGATTTAATCAGGGGAAACGCTGCAAAAGTA
2078	LokiG_000000000203	753	2187	r	24.9581589958	22.110435196	29.2711231151	TTAGATTAAATCTAAGTTTTCGTCATGTCGCAAATGCCTAAAATTATTCTGAGCGTACAAAGATTCTAAATTTGGAAGAAGTTCCCCCTTCAATTTGCTAATTCTTCCTAATAAACTCTTTCTTAACTTGTGTATTTCATTATTAATGACAAATGTAGGGTTAACCGAATGGTATGATCCATTAGTAATTGTAATCCACTCACGATGTTTCAATTTATCAAGAACATTAATGATAACATCCTCCTTTGTTTCTAAGATTTTACTTAATATTGATTTATTAGCAGTTCCTAATGATAGCAGAGTTGTATAAGTTTTTATCTCGAAATCAGACAAGTTTAATGATCTCAAGGAGATGAATGTTTGTTCATCAATATGAGAAATTTGAGTTTTTTTCCTTTG…
2079	LokiG_000000000203	2500	4021	r	23.486522025	20.8437431515	27.3772297836	TTAGATTCTTGACGATTTCCCTTGAAAATTAACGTAATTTTGATAGTTATGAAGCTTATTTAATACAATAGCTGCATTTTCAGGATTTCCCCCAAATACCATTATTTTATTCTCATCATATCTTGAAAGAGAAGAACTTCCCATATTTGATGTAAAAGAAATATAAATGATTTTCTTGTCGGGGAATCTTTTACATAATTCAATTTCACTTTCAATGACTTCTTCATACCTATCACCTGCCCTTTGCATCATCATCTCTACCATTTTTTTTCCATATTCGTTTAAAGGTTTTAATAATTTCATTCGATCTAGAAATGAGGTAGATGACATTGTAAGAATTATATCAAAACAGTCTGATTTTAACATTAGTTCCGTAACGTTTCGATAAGCGTTGGAATC…
2080	LokiG_000000000203	4261	4486	r	18.6044444444	15.9133926884	26.3867024239	TTAATATGCATTAAAGATATTGAATTTTGAACCTGCATAAGTATTTGATGAAAAAATTCTCTGTTTCGCTTCTTTTAGACTTGAAACTTCTTCATAATATCTTGGATTTAAATCTCCAAGTAATTCATCAACTTCACTTTTCCAAGGTTCTTGAAGTTCCTTTTTCACAATTTCAATAACTTCAAGGCTTTTTACTTCCATTACTTCTTTATAAGCTTGGGTCAT
2081	LokiG_000000000204	291	489	r	20.7424242424	23.3274951686	27.3410309275	TCACTCTTTCTTCTGACAGTATTCACAGATAATTTCTTCTAATGGGCGATATCCGTATTTTTCCCCCATATAACATAAAATCTGGTTGTCCTCATTTATCAATATATCTTGTGCACAGCTTTGAGGTAAAGTCTCAATAATATTACCACATTTACAACATATCAAATTTAATTTATTAATGGGAAATAAACCCCTCAT
2082	LokiG_000000000204	667	1201	r	25.7546816479	19.8927624574	29.0073336728	CTATTTTTTCTCAAAAAACTTTTGTTTCAAATAGTCATACTCTTCATCGCTGAAAAAACATTTTTTTATACACACGGTACACCCATAATGATTATAAAACTGAGGAAAACATTTAGAGTTATCAATGTGCGTATATCCCGTATGTTTTATTATGGGGGCATCATAAATTGCATTTCCAGGACATCCCCTAATACATTCTCCACATTTTTGACAAAAATCATTGATCCAAGAGTGTGGATTTACTTCTTCATTATTTATTGGCAAATTTTCTATGCTTGTTGCTAATATGGCCAATCGTTGCCTTGGGCCGTATTCGGGGGAAATTAATAAACCATGACTACCCGTCCATCCTAAACCCGCATTCCTTGCTAATACAACGTAATTACCTACGCCACCTAA…
2123	LokiG_000000000208	0	507	f	14.775147929	14.4040734273	19.0527808957	GAAACTCTCTGGCTTAACCATATGGCTAAGCAAACAATTTTTAATTTTCTGTGGAGTCATCGAGATCAAAGAAAATACATAGCGGGCGTCTTTCCTTTAAGTGAGAATATAATAGATCATTTAAAAACACCGAGGGTTAAGGCAAGAAAGATTATTGTTAATTCACTCTTAAGGATAATAGATGTAAAATCTGTACTAATTGGATTAAAATATCCAGTTGATGATTTCAATATTATTATACAAATTCATGATAAGTTCTGCAATTGGAATAACGGTTTGTTTAAATTAACCTCAAAAAATAAAATAATAAATGTTGAATTTCAGAATTCTGCTATTGGTTTTATTGATTTAGAAACGGATATAACTTATTTTGCTCAACTAATTGTTGGATATAGAACT…
2124	LokiG_000000000208	656	893	f	15.4514767932	15.9849027493	19.7919969248	ATGATATCTTCAGGATATGCTTTTAAATATGTTCAAGAAGTGATAGATGATTTTGAGGAAAAACACTATCCAGATCTCTCAGAGGCAGTAATCCTTTTTTCCAAGATTAATCACACTAAAGTAGAACCCCAATATATTTATATGGGTCATGAAAAACTTACCTTTAATGAAAGACATCCTTTATACCAAAAGATTTTCAGGGAAGAATTTTCAACTTGCTTAAAATCTATGAGGTAA
2125	LokiG_000000000208	982	1297	f	13.4571428571	13.0292850968	20.4467868471	ATGCTGAATTCTAGGTCGATTGAAGAACAAGTTGAAGACTTCTTAAAAAATTCTTTTAATCATGAGGATTATGTTTTTGATTGTGAAATTCAAAAACAGAGATTTGCATTGCTTTCAGAACTCGTTGCTGATTTATTTAACTGTAGAAACTCTATAATATGTTATCAAAATGTCTCAAATCTTATAATATTATTATTAAACATCTACAATGAGAAATTTCCTGTTGATATTTACTCCACAAGAAAAATCAACTCAGATGAGGATTGTAATTTGCAATTAAAGAATATTTTGAAAAGAGAATTTCTTACTAAATAG
2126	LokiG_000000000208	1417	1639	f	13.5765765766	16.955747978	19.0665183735	TTGAGTGTTAAAAAAAAAACTAATAAAAAAATTATTCTTGATCCAGAATCTAAAATTAATGAAAATTCTTTTGACATATCAAGTTTGATCATTCCATTCTCGGCATTATTTAATGAGAATGCTTCCCCAGATATATATACTGGAGAAGAACTAATTCCCTTTAGGAAGCGAGATATGGAATTTAAAGAAATTTTATTGCATGAATTCTCTAATATATTTTAA
2127	LokiG_000000000208	1766	2507	r	19.8367071525	18.3308496655	23.9989052617	CTATTCTTCTTTGATGATAAGTTCTTTTATCCAGCGAGGTAGTAAAAAACCGCTATAAAATGCCATTCCACTTAAAATTAGGATTATCCTATTAATGATTAAAACCACATTCAAAATTGGACCAAAAAGATAAGGTTTTAACCCATCCATTGCAGCTCCAATAGTAAAAAGAATGACCGCAAGCATTAGAAATTTCCCTTTTAATTTGATCTCCTGGTTTTCAGATTTCATTGATATGCGTGCGAAATTAATTCCTGTTGCAAAGAATACTAATAATACTGAAATTAAATAACCAAATGCAAATGGTTTATACTCTGCATCTACAGAATTGAACATTATCCCAATTACTGTTACATCGTTAAAGACAAAATAAAAGAACAGAATATAATATATCAACCC…
2128	LokiG_000000000208	3060	3447	r	8.54521963824	7.15003460839	7.96289715657	TTATTTTTCTTGGAGTAGATAAAAGTAACCGAAAGCTATTAAAAATGCCATAAACATAACAAAAATCCCCCACGCTGCTACAGGTAACGATTCAGAAATTATCCAAAAAATAATAGCCCCAGATGCCGAAACCAACCATACTATATCAATTTGGACTAATTGTTTTGCTTTCTCCCAATCTTTACTTCTATAAGCGAGAAATGAACTAAATCCAAATGCAAGAGATGCTGCTCCAATTAATCTAAACGATCCTTTATCTGTAATTGTGTAGCCAACTAGATTACAATAGACTTCTGGTATGAATAGAAAAACGAACCCTAAAATGAGTCCTAAAATAAAGTGTATAAGAAACACAATTTCAAGACCTTTTTCCAATTCTTTTGCCAT
2129	LokiG_000000000208	3575	4364	r	31.4727503169	38.9747472646	43.1636071959	TTACTTATTTTTATTTATAAATTCCTTTAATGGAGTAAGATATTCATCCTCAAAAGAAAAAATATTATTGTGACCCGCTCCTTCAATCAAAACTAGTTTCTTCTCAACTCCATCAGGAATATTTTCAAATATTAACTTCCCCTGATGCACCGGAATAACCCAATCAAGAGTGCCATGAATAACCAAGATGGGTTTTTTAAATTTTCTAATCCTCGTATCATTTGAGTATTCACTTAAAAATTCGGGGGATATCTGAGAACCGCTTATTCTGAATAATCTTGACATCATATCATAAATACTTGCAAATCCACTTTCAAAGATAATTCCATGTAGGCTTTCAGGATTATGTGATCCAATCTCAGCAGCGCAAATACTACCTAATGAGCGACCTTGGACAAA…
2130	LokiG_000000000208	4533	4830	f	43.4141414141	48.8612040098	31.5146687	ATGATAACTGTTTGGGTTTCTCCCCATGAGGCTATTGAGATGGCAAAAATATATTTGAAACAACCAAGAGAAATACCTTTTGTAACAAAATGGCGTGTTTTCAATACAACAGGAGGGAGAGACGGTTCTAAACAATACCATTTAATTTATACAGAAAGGGGAAAATTAGAAGAAGCCAGTTTGGCGCTTGCTAAATATTTCCTGCCATTAATGTCTAAGCTCGAAAGTTTTCGCTGGCAATCTGAATCTTTAACTGGGGTATCTGAAACTTTTAAATTAATTGGGGAAAAATGGTAG
2131	LokiG_000000000208	4883	5462	r	30.6856649396	30.314703821	40.1440491466	CTAATTCAGGTGTTTTTGTAAAATCTTAATATTTTGCTTTTTAAAATAGAGAATCATAACAGAACATAATCCTAGTAATGCTATTACAATTAATATATTTGAAAAGCCTATTGTTGGTGCTCCTCCGCTTGCAGTCCATACAGGATATCCAGCAGTAATCCATGCATTAATACCACCTTCCATATTAAAAATCTTTGTAAAATTATGATTAACAGCAAGGTTTTCACTAGCCATCGCACTTCTAATTCCAGTCACACAATACACAATTATCTCAATATCATTATAAGGTTCAAGTTTGCTTATATTTGCATCAATTTCTCCAAGTGGTATTGAAATAGCGTTGTGTAGATGGTTCACATCGTATTCAGATTGCTCTCGAACATCAAGTATAATCAAGTT…
2132	LokiG_000000000208	5571	6327	r	24.7063492063	29.0301362119	33.4199828235	CTAATTGGGATTTTGTGCTTTTCCTTGATCTTCAACTGCCTTAATAGCTTTCTCCAGTTCTTCAATGTCTCCAAGATAATAATGATTGATTGGTTTTAGATCATCATCCAACTCATAAATTAAAGGTATTCCAGTAGGAATGTTTAATTTAACTATTTTCTCCTCTGGAACATCATCAAGATATTTAACGAGGGCCCGTAAACTATTTCCATGGGCAGATATCAAAACATTTTTTCCTGATTTTATAGTCGGGACAATCGTCTCATGCCAATATGGTAGTACTCTTTCAACTGTATCTTTCAAACACTCCGTAAGGGGGATATCCTCTGACCTTAACCCATTATATCTTCTATCGTTTCCTGGATATCGCGGGTCGCTCGTTTTTAGAGTAGGAGGTGG…
2133	LokiG_000000000208	6519	8391	r	20.5176282051	20.1612045142	26.3311391922	TTAGGTATAGTTCATAAACATCTTATCTAATTGTTCCTTCAGTTTAGAAGGAGGGAATTTGGGCTCTCTTTCAAACGTCAGTAAACCATTTATTTCTTGAAATTGATCATAAAGCTCAGTATAACAAAAACCTTGGATCCAAGTTTTTCTCTTTTCAAACTCTTTAAATAGTTTAAGAACTGAATTAAATAACTCCTCATCATTTTTTAATAAATCTCCATATCCCCATTTTTCTCTAATTTTACCATAAAAATCAAGCCCATATCCCCCGACTTCACTATAAATTATTGGTTCATCTTTGTATTTGTATGGTTTTAAATACACTTTGGGAAATGCTTTTCTATGGTTTTTTAATTCATCTTCAAAAAGTTTAGGTAATCGATCCAGGTTAGAATAGAA…
2134	LokiG_000000000208	8476	8836	r	22.9277777778	21.6445174168	25.5356793912	TTATTCTTCCATTTTAAAATCTTTAATTGTTGAAACTGATTTATTCAGATCGATTGTGAATGCAATTAGTGTTGTGTCTTCAGTATCATCATACTCAGGATCAAAGGTTACATAATAAAACATTCTTTCTTCATTTTCATATCCTATTTCCATTTCACCACAATCGGATGGTAATATTTTTAATATATCTTCAGGTGCATTTTCTATTAATATTTCATAAATAGTATCTTCAAGCAGAGATTGTTTAGCCCTGATTTCCTTAATTTTAGCAAAATCAAATTGACCGAGAAACTCTTGGGCTTGAATATTTAATTCGTTCCATTCATGGAACAAGTCCTCAATATTTGATTTGGATACCAT
2135	LokiG_000000000208	8931	9528	f	36.2194304858	38.5629625845	46.1034522316	ATGATTAGTGTCCCTATGGAGATAGATCTCCCAAAACCATCATTCAAAAGTAATAAAAGTGTTGAAGAATGTATTATAGAGCGTGAAAGTGTAAGAAGATATAGTGATAGGAAAATTGAAATTGAAAAAGTCTCACTAATATTGTGGGCAGCCCAAGGAAAGAAAGGACTTAAAAAAACAGTACCCTCAGCTGGAGCAACATACCCTTTAGAAATATACATTACTTTAAAAGACATGGGATACTTCCATTACAATTATCACAAACATGCCTTAGAATTGTTGACTAAGGAAAGTATTGCTAAAATACTAGCTGAGGAATCTTGGAATCAAAAATTTATTGAGGAAGCATATCTGAATATATTAATCTGCGCGGATTATTCAAGAACAACTAAAAGATAT…
2136	LokiG_000000000208	9537	10086	r	18.0236794171	24.2061531124	26.2603075207	TTAATAAAATCGTTGAGCTTCATATTCTTTTTTTTCGATTGAGAATAACATAGCTCTCATGTCTGAATCAAAATGCGGTACATGCCCCAAATATTTCATTCCAATTCTTTCAGCTACTTTCCATGATCGAGAATTCGTAGAGAGTATATGTATAATGATTTTTTGACTTTTTAGAACTTCAAATGCATATTCTAATAGTTTTAACATAGCTTCAATTGCAAAACCAAAATCCTGAAATGAAGGGAGTATTGCATAAAAACATGCCATTTCTGTGTTAATTTTTATGGATTTTAATCCACATGTTCCTAAAAAATCATCATTTAGTTTATTACAGATAGCTAGGGCAAAAATAGTATCAGATGAATTTTGGATATTCAGGAATGAAGAAAACAAAGATCT…
2358	LokiG_000000000227	1	604	r	20.4842454395	17.7572069718	16.5436578411	TCTTAAACTTGGCCTAATCGCATCAAAGTTTATATTATACTCTCTCCCTTCAGAGATAACTTCAATCCATTCTGTTAACCAGGGGCATTGAGTGGGATTAAACTGGTTTAAATTTGTGTCATTACATTTACTTCGATATGGACAGATAAAACAAGGTTGTCTTGAGAACATATTCCAAATGAAATCTTTTTTATTTGTGTCAATTTTAACTTCATTAATTTTTACATCAATTTCCTCAATAGCAGAAATAAATTTTGTCCAAGAAGCGTAAACAAGTTCTCTTCTTATTTCGATTTTTGACTGCAAAGCTAAAACTTCTAAGATTTCCTCCAAATCATTAGACTGTATGGTACTTAACTCTAAAAGATCGTTAAAGTAAATATTTTTTTCCCTATTTAT…
2359	LokiG_000000000227	809	1628	f	16.3357753358	16.8921988031	22.1353916097	ATGAAAACCCATGAAATATTAGGAATAAAAAAATCCCAAATTATATCTCCATATACAATATTGGGTGAGATTGATAACTACGGTGCTAAAAAGATTATATTACCATCAGGTTCTAAAAACTTTGATGATATATTAGGAGGAGGATTCAGTTTAAGGAAAAATTATGTAATATTTGGATCCAACAATACCGGAAAAACTCAATTATGTCACCAATTATGTGTACAAGCATATAAATATTTCCAGAAACTCAAAATCGAGAATCTTGAGGGATCAATTTTTTATTTTGATACTGAGAACACGTTTCGCCCAGAAAGAATAAAGGAATTATCAAATTTAAGTGATAATGATGATGATGGAGTACTTAAAACCATATATGTTTCAAAAATTATGGGTAATTCC…
2360	LokiG_000000000227	1624	2458	r	18.2889688249	17.211972884	19.8800766207	TTAAGGAAATAAATTCATATACTCATCTAGAGTGATATATTTAAATTTATCAGAGATTCTCTCAGAATTTATAAAAAAAATATCATTTTTTATTTTTGGTGTTACCCATTCTAATAACTCAACTGCCAAGCTTAGTTTTTTTTTCTTAACCTGGCTCCCTTCCCGATTGTGTTCGATATATAATTTAGAATATTTCCCTACGATATTTTTGAAATCCATTCCAATAAGAAATAACTTCTGATACGGTTTTATTAAACTGCGTAAAAAAAAAAGAATTCTATCTCCATCCGTGAAACCTCCTGGGCTTATAATATTACTTACTGGCTCTACTTGAGTTGTTCCTATAACATTATGAAAATTTATTATTTCATTTTCAAATTGTTTTATTTTGTCGAGGTT…
2361	LokiG_000000000227	2582	2975	f	42.9974554707	46.6301723614	67.8210743435	ATGACAAAATGGTTTACTAAAACACATCAATGGTTTGATGATGGGACAAAAGAAGTAGGAATCACACCTTATGCAGCAGATCAATTAGGGGAGATATCCTTTGTTGATGTTGAAGGCCTTGAGGGTGCTGAACTTGAACAAGTAACTATGGATGGTGATGAACCTACAAGTGATCCAATTGACTGTACAGTAGAAAGTAGTAAAGCTGTTGGTGATATTTATAGTCCAGTATCAGGTACAGTCACAGAACTCAACACGAAATTAATGGACGAGCCAGAGAAGATTAATGAAGATGCTTTTACCGCTTGGTTGTATAAAATCGAACCATCAAATTGGGATGCTGACAAGGGTAATCTAATAGATGAATCTGCATATAATGCATTCATTGGATAA
2362	LokiG_000000000227	3042	4188	f	25.2713787086	27.1682085227	31.0861623163	ATGATTTCTCTAAACAAATTTAAAATAGGATTAATAATAAATCCTATATCTGGGATGGGTGGATCCGTTGGGTTGAAAGGTACAGATGGAAAACTAATATTAGAAAAAGCAATTAAATTGGGTGCTAAACCAACTGCGTCATCTAGAGCTAAGGAATTCCTAGAAAATTTAGAAGGTGAGAAGGTAGATTTTTACTTTATAACTTGTCCCGGTTTAATGGGGGAATTTGTATTAAAAGATATGAATTGTGATTTTGAGGTTGTTAGCCATCCTGTTTTTGAAAAAGTTGAGTCTCTTCAACAAACCTCCGCACAACAAACAATAATTGCCGCTAAAATAATGGCTGAGATTACTGATCTAAAATTAATTGTATTTATTGGCGGAGATGGAACAGCACGT…
2363	LokiG_000000000227	4199	4721	r	23.8946360153	25.6335370365	30.3639458551	TTACTGAGAGACGATTCCCGTTTTTACAGCTAGCATCCACTGAAGACTAAAAAAAGTTATTCCTATTATACCTATTCCTATTATAAGAATGTACGCTGCCATTTTTCGATTATAAACATATTTAGATGCTTGATACAATAAAACAAATCCAGTTGAGCACAATATAATTAATATTGAAGCAACCATGCTCTCAATTATAAAAGCTTCATGGAGATCGGTGAATATAAAAACAGCGTCGCCTGCTTGGTTGGCACCTAATGCGGGAGGTTCTCTAACAAGTAAATAAGCTACTCCTGTTTGAAGAACAAACAAAATTATGAATATTGCTATCATGCTCAGGGATCTTGATGGCATAGGTAAGGATATTTTAGGGGATTTAAATTTAGGGAACTTTATTTT…
2364	LokiG_000000000227	4796	6287	r	24.8417169685	26.1834585341	23.2138798839	TTATAATTTTCCTAGTAAAGTGATGAGGAAGTTCCAAATCTTTCCAACAGATTGTATCGAAACTCTTTCATTTGGAGAATGAGCCCCAATGTTTTTTGGTCCTATTGAAATCATTTCCATATGTGGAAACTTTTTTCCTAAGATACCACATTCCAATCCTGCATGTATTGCTTTTACTTTTATCTCTTTCCCGGTTAAATCTTTATATGCTTCCTTAGTCAATGATAACAATTTAGATTTAAATTCTGGTTGCCATCCAGGATAATCAGAGTCAATAAGAATTGTCACATCTAAATCTGTTATACTAAATAAAGTAGTTGCTTTTTCCCAAATTACTCCTTTAAAATATTCATTCAAGCTTCTTTGACTCAGTTTTATTTCGATTTTTTCACTTTTAGT…
2365	LokiG_000000000227	6383	7496	f	42.3872416891	41.0715315694	26.5332407146	ATGAGTTTTAAAGATATCTATTCAGAAGTTAAGAAACGTAAGATGGAAGCACTGAATAAAAAGGATGTTGTGAAAGCCGTAGAAAAACATGGGAAAATCCTAGCTGTAAGAGGAAGATATGAAAAACCCAAAAAGATTGTGGAACATATGTATGCTTCTTTGAAAAAAGTGGTAAAGGAAAATGAAATCATGAAAGAAAATCTCTCGGAGTACGATGTAGTTCTTATAGGGTGCCCAGGCAGCGATCTTCCTTTTTCCGTACATCCAAAAATAAAAGATTTTGTAATGAATGGTGGGTGGTTAATCACTACAGATTGGGCTCTTAAAAGCATTTTAGAAAATATTTTTCCAGGTTACATAAGATGGAATCGAGCAAAAACCGCGGATGCTGTTGTTCCT…
2366	LokiG_000000000227	7585	7780	r	28.8974358974	30.7612091348	29.1200450455	TCATTCTACTATTTCAATGGCCTCATCGGGACACTGTGTTTCGCAAGCTCTACAGCCAACGCAATCTTCTCTGTTTTCCTCAATAATATTAACCTTTCCACCTTCAGGTTCTCCGAAACATTCGCTGGGACATACTTCATAACAGGTACCACAACCCGTGCAAGCATCCATATCAATTTTAATCTCAAAAGACAA
2367	LokiG_000000000227	8275	8569	f	19.2210884354	23.9139625668	21.0276822971	ATGGCAAAAGATAAAGTCATTGGAGCAATTGTGATGATTGTCGGCATTCTAATCGCTGTCATTTATACTATGGGCAGTATCCTTGATTTAATCTTCAAACTTGAGTTTGTACTTTGGGGAAGGGACTTTCTCGATTGGAGACTCTTTGTTGTAGCCCCAATCTGGCTGCTCGTAATCCTAATCTCAATAATAGCCATCTGGATTGGATATAGCATGTTAACTACACCTGCACCAGTTCCCTTGGAAGAGCTCGAGCAAGAACTTGCGGCTGAGGAAGAAAATTCCAAAGATTAA
2368	LokiG_000000000227	8728	9679	f	45.643533123	46.3463829717	26.0328997188	ATGGCGAATGAAACTGTTATAATAGGATCCAGTAATATGGATTTAAATATTTATTCTAAACGATTCCCAAATCCAGGCGAAACTGTAACTGGGGGTATATTTAAGCAATTTTTAGGAGGTAAGGGTGCAAATCAATCAGTTGCTTCTGTGAGATCAGGAGCAACGACTATTTTTATAGGAAAAATAGGGGTAGATCCATTTGGTGACCAAATGATTTCCCAATTAAGAAAAGAAGGAATACTTATGAGTCATGTAATTAGAGATCCTCATGAGATAAGCGGTGTTGCGTTTATTTTAATTGATGAAAATGGGGAAAATATGATTAGTGTAGCTCCAGGTGCAAATCGTAAATTAAACCCGGAAGATATAAATTCATGTAAAGATGTAATCAAAAATTCT…
2369	LokiG_000000000227	9737	10376	f	16.4820031299	19.744852062	23.8193144766	GTGTTGAGAAAAAACGATTCCCATGAATTGATAATAACACTTAATACCAACAAGTTGGAAGACATTTTCATAATTAATGGAAACTCCTTTAAAACTAAAGACATTTCTAGAAAGGATCTAATTATCAAACAAAATGAATATTACATGATAATTAACAGAGGTAATATGCCTATAGAAATACATTATGACCAAAATATTTCTCATCATTTTATTTTGTATAATCCATATAAATATGAAAAATCTGAGAAAATCAATTTTACATCAGAGATGTTTATAAAAAGATTTGAAATTTCAAAAAATTATATTGACACGCTCCCAAAATGGTATAGTTTTAAATTTACTTACAATGATTATAATTTGATATTTGTCCGACCTGAATTTGGTCTTTCAATTCAAAGT…
2370	LokiG_000000000227	10582	11158	f	24.0243055556	22.5968846018	30.8517673637	ATGGCTCCAGATGAACAATCTAATGATGAAAAACCTGAAGAAACAAAAGAAGAATCAAAGGCTGATTCTTTAAAGGAATTAGACTCAGAAAAAAAAATTGAAACTGATAAAACCCCCGATTCAAAAGAAGAACTAGACTCCAAGGAAGATCTTGACACAGAAAGAGAGTTAGATAGATTAAGATTTCATTATAGAGGATTTACTTTAGAGGAACTTAGAAAGATGAATATGGATCAGTTTATACAATTGATACCAGCAAGAGCAAGACGTTCTTTGAAGCGCGGATTACCCCCAAGACAAAAGAAGCTTTTAGAGAGGTTAAGAAGAGCTTATCGAGCAAAAAAAAGGGGGAAAGATTTAATTACAAGGACACACGTTAGAGATATGATAATTTTTCCT…
2371	LokiG_000000000227	11220	11700	f	29.2270833333	23.3025834243	30.9668126081	ATGCCTAACTGGGGATATTCCTTCGTGGAACAAAAGTACGATTCTGAAAGATTAGCAAGAGCATCAGGAAGAGATTTAAGGATCAAACCAAAACATGCTCGAGAGGTTTGTGCCACGATAAAAGGAATGAAAGTAGAGCAAGCAAAAGAATTTCTTGAAAAAGTGATTCAATTAAAGCAATCAGTACCTTTTAGACGACATAAGAAAAAACTCCCTCACCGAAAAGATTTAAAACAATTCAAATGGTATGGAGGGAGATACCCGCAAAAAACGGCTGCAAGAATTTATGAAATTCTCACAGCCGTTGAATCAAACGGAGAATATAAAGGTTTAGATATAGACATGTGTAGAATCATTCATGCCGCAGCACATCACGGAAGAATAATAAAAAGGTATATT…
2372	LokiG_000000000227	11793	12162	f	24.4579945799	27.4294069367	30.8429844133	ATGGTACCATATATAATTGAGATTGAACAAGCTTATTTTGGTGGAGTATTTAAACGAGATGTATTAATTCCTGTTTTAAAAGAACTAAAAGAGCATAATTTACCTCAATCAATATTTAAATTCATCCATCTTTTAATACGAGAATGTAGTCATTCTACTATCAGCTCTTTTGAGGAGTTATATAAAAAATTAGGGTTTGAGGATGTTAACCAATATAGGGAATTCCTGAATTTAATGCTCTATCACGGGAAAATGATTCGAGAATATAATCAAGTTAAAACCGAACCAAAAGTCAAAGTAAATCGTTTTGATCTGCAATATCTAGCGAAGAATTATTTAGATTACCTCGATGAATTAAAAGTTCCTTAG
2373	LokiG_000000000227	12445	13237	f	22.6300505051	22.2820437775	30.3057346875	ATGCAGATCAATGAGTACCTCCGATCAGAATTAGTAAGAGCGGGATTTGCAGGTGTTGACGTTCAAAAAACACCCTTAGGTGTCAGAATAACCTTACGAACAAGTAGGCCCGGACTCGTGATCGGAAAAGGAGGGAAACGTATCCAAGAAATTACGGATGTGCTCCAGGAACGGTTTGACTTGGAAATGCCTCAGATTGAAGTAGAAGAGGTCAAAGACCCAGATCTTAACGCACAAATAATGGCTGAAAGACTTGCTTATTCATTAGACAGAGGTCGCCACTACCGTAGAGCTGGGTATTATATCCTTCGGAAGATCATGGAATCTGGAGGTGCGTTAGGTGCCGAACTCAGGATTAGCGGAAAAGTCACGAGCCAGCGCTCAAGAACTCAGGTGTTC…
2374	LokiG_000000000227	13270	13474	f	23.9901960784	24.9738717672	32.2808922908	ATGGGAAATTTATTAACTGCTAAGGAAATAAGAGAAATGGATGAAAGAGAGAGAGAAAGAGAGTTATTAAATAAAAGAGAGGAATTAATGATTCTCTATTCCAATCAAACGGGTGGAGGTCTTTCTGATAACCCTGGAAAACCTAAATCTTTAAGAAAAGAAATTGCTCGGATTTTAACAGTAATAAATGAGGAAAAGAGATGA
2375	LokiG_000000000227	13470	13782	f	21.9102564103	21.7377708802	27.6770510359	ATGATTGACCCAAAATATGTAATTTATCATGATCTAATAGGGTTTCATGTTCTTTCTAGACCTAAATCAAAAAAAAAAAATGAAAAATTTTTAGATATTGGTATAGTGATTGATGAAACGAGAGATATGTTAATCACTGAAAACGAAGGAGTAAGGAAGAAGTACATAAAAGAAAATTATGTTTTTAGATTTAAATTATCAAGTTTCCATGAAAATAATGATAAATTGTTAGAAGTTCACGGAGAAAATATTATTGGTCTTCCTGTGAATAGATTAAGAAGTTTGAAAAAAAAGCGGTGGTTTAAAAGATGA
2376	LokiG_000000000227	13778	14132	f	29.9943502825	33.3826324829	38.8335166905	ATGAGTAGAAATATTGGAATTCCTGGTGTTATTCCACCTAAGGGTAAAGCAGAAGATTGTCATGATGAGTCATGCCCCTTTCACGGTCAAACAAGAATTCGGGGGAAAATTACCCAAGGAGTTATTGTAAGTAAAAAATCAAGAAACACAGTTGTTATTAGAAGAGATTATGTTCAATTTGTAAAAAAATACCAAAGATATGAGCGCCGTAACACACGACTCGCATGTCATTTACCAGACTGTTTAAATCATGAGATTGAGGTTGGTGACCTAGTAAAAGTAGGTGAATCTCGCAAAATTTCAAAAACAAAATCATTTATAGTATTGGATAAAATAGCAGGTGGGGATTCTTAA
2377	LokiG_000000000227	14132	14558	f	32.8661971831	29.4692984186	31.5429214627	ATGGGAACTAGACGTAAAGCTGGCATAAAGCGAAATGTTAAACCAAGAACGAGTTATGGATTGTGTAATGGCTCGAGAATTCAGATTACCGATAACTCAGGTGCGAAAATAGCCCAAATTATCAATGTTGATCATTATAAAGGCCGACTTCGAAGATTACCGAAAGCTTCAGTCGCTAGTGTCTGTACTGTGACGATTAAAAAGGGTAAACCTGAATTGAGGGGAAATATTATGAAAGCTGTAATTGTAAGACAGAAAATGATATTCCGCCGAATAGATGGTACAAGACTATGTTTTGAAGATAATGCAGGTGTATTAATAACTACTGAGGGTGATCCGAAAGGAACTGAAATTAGAGGACCAATCGCTCGGGAAGCAGCCGAATTATTTCCAAGACTA…
2378	LokiG_000000000227	14581	15010	f	27.6596736597	20.6400999045	27.30161201	ATGAAAGTAAAATCAACAAAACCAGGAAAACAGAGAAAAGCGCTCAACAATTATCAAAATCATCAGCGCTCAAATTTATTCTCTGTACGAGTTGCAGATTTTCTAAGAGAGGAGTATGGGGTAAGAACGTTGCCTGTAAGGGTAGGAGATCAAGTCAGGATTACAGTAGGGGAGTTTAAGAGCTTCGAAGGAGAGGTGTTAGAAGTCACGAAAGATTTAAGGTGTAAAATTAAAGAAGCTCAATTTGAAAAAGCAGATGGCACACAGTTTCACCCCGCCATACATACCTCGAATTTGGTGATTACTCGGTTTTTTAAGGAAAAAAAGATGGATCCCTGGCGTGCAAAAATGATAGAAAGAAAAGCAGTATATGGGTTTACAGAAGCTGAATTATCAGCT…
2379	LokiG_000000000227	15013	15769	f	27.1428571429	22.0626469507	30.4613796103	ATGACTCGACATGGTGGACAAAAAACACTCAAAAGACTTAATACACCAGCTTTTCTGCAGATTAAAAGAAAGCATGGGAAATTTTTCATTAAGCCATCTCCTGGACCCCATCCGAGCAGATTTTGCTTACCTCTCTTGCATACAGTTAGAGATATTCTAAAGCTCACTGATAATTATAGAGAAGCGAAAAAACTCATAGGTTTAGGTAATTTTAAAGTTGACGGTAAAATTGTGAGAGACGGAGGTCATCCTTTGGGATTGATGGATGTGCTCTCAATTGAAAAAATGAATTCGTATTATCGTATTTTACCCGATTCTCATCATGGTCTAATTTTGCATGAAATTTCTGAAGAAGAGAGCACATTTAAATTATGCAGGATTAGCAATAAAACTACTATA…
2380	LokiG_000000000227	15783	16386	f	19.0530679934	21.7991956066	27.4556222569	ATGATTAAAATGTCTGCTAAAGCAAAAAAGAAAGGTCAAAGCGACCAATCAAAAGAATTTGAGGAAATTTGGAAGAGTCCAATGAGAAAACCCTATTTAGAAAAGATAGTTTTAAACATCGGGGTTGGGGTCGGAGGAGAAGAGCTAGAAAAAGCCGCTTCTGTACTGAAACAAATTACGGGGAAAGATCCTGTTAAAACTCTTTCGAAAGTTAATGTAAAAGAATTTAACTTAAGAATTGGGCGACCAATTGGCTGTAAAATTACAATTCGAAGACAAGAAGCAGAAAAATTATTAAAAAGATTAATGATTGTAAATAACAATAAGATGCTGCGGAAAAGTTTTGATAATTTTGGGAATTTCGGATTTGGTATTGATGAACACATCAAAATCCCCCAG…
2381	LokiG_000000000227	16424	16547	f	12.487804878	6.19945992209	14.7170311425	ATGGTAAAGGACAGAGAGAATGCCGACGTTGTCACACTCATAGAGGTATTATCCGACGTTATGGATTATATATATGTAGAAGGTGTTTTTATGAAATTGGGAAGTCTATTGGATTTAAGCATT
2428	LokiG_000000000231	2	992	r	17.6373737374	20.0830753025	23.5489310666	TAAATAAAAAGCACCGTTTGCTTTTACACAAGATATCCCTTCAATCCGCCTTAGTCTCTCATAGGAATAGTCTCTTCTTTCTTTTAATTTTGTAACCATCTCTTTCGTGTGTGTTCCAGGATTCTTTAATATTTCGATAGCAGCGTACTGAGCCACTGAACTTGCAGATAATCTTGCCCTAGCCATTTTTGCTATTCCCTTTTTGAGCTCATCTAACTTATTTTCAGGGTCATGATAATACATATAACCTAATCTCCAACCAGTTACTAAGTGCGACTTTGAAAAACCATTTAATCCCACAACTGGGACGTCTTTGCTTAGAGTAGCAGGACAACTAAAAGATTTTTCAAATACTATTTGATCATAAATCTCGTCCGATAATATAAATAAATCATGTTC…
2429	LokiG_000000000231	1325	1802	f	21.1027253669	30.4014110759	33.3075306681	GTGTTTCATGTAGGAAAATATAAATTATGCATCGGATGTTTCACATTTTATCCTGTAGTAGGAGTGACAATTTTGTTGATTTTATTGTTTTTAAATCTTAATTTTGTAACTCTTGCGGTACTGTTTTTTCTTTCCTTTGCCTTTTTTACACCAATTATTCTAAATATCAGTGGTTTAACAAGATTTAAATTCTTAAAAATTTTTTCAAAAATATCTATTGGTATTGGGACTGGTTTTTTAATAGTTTCAACCCTTTATCTGCCTTTCTTTTTTCTCATTAAGATTTTAATCTTGATTGAAATCAATTTCGTTGTTGGAGTAATTGCGTATATTAGAAATAAACACCTTAGGGAAGTGTGTTCAGAATGTGAATTCAAGAGTAACTGGGATATATGTCCA…
2430	LokiG_000000000231	1826	1925	r	34.0606060606	39.5832693609	49.7934184083	TTAAAGTAAATTCCAATCAATTTCTTTTTCAATTAAAGCTAATACCTTTTCTATCTCATCCTCTTGAATATCTGGTTTCAAACGTTCTAAATTCCTCAT
2431	LokiG_000000000231	2790	3852	r	22.4821092279	25.780104363	29.2346289268	TTATAATAATAATTCCCAAGCAATCTCTTTTTCAATTAGTTCTAGAACTTTTTCCATTTCGTCTTCTTGAATGCCTGGCTTCAAACGTTCTAAATTCCTCATTGTAGTATAAGTATCTGAAGGACTTAAAATAATTGGTATACCTTTTTCATTCGCAGCGGTAATCACACCCATATCGGGTTGGATAAATCCTGTCAGAATTAATGTTGAAACATCTTGATCGAGAGCAGCCATAGCAAGATCCGTTCGATCACCTCCAGTAATAAATGCAGCTCGCTTAACTTGCCTTAAATATTTTAGAGCTCCTTGGACATTCATTGCTCCAATGAGAAATGTCTCTACAAGATTATTCAAACCTGCAGATGATTGATCATTTATTAATTCTCCCCCAATTTGCTC…
2432	LokiG_000000000231	3914	4241	r	17.3180428135	25.2153657774	25.8802459191	CTATCTATTAATTGTAATTTTTATATCAACGGCGCTATAACTTTTAACGAAAGCTAAGAGGGGGTTAATATCCAACTCAACGATTTCCGGGAAATCATTAACCAACTGAGAAAGCCTTAGAAGTACATCAGTTATAGCTTCAATGTCAGAGGGAGATTCTCCCCTAACTCCCTGAAGTAAATTAAAAATTTTCGTGCCTTCAATCAATTTCTTTGCATCTCTTCTTGTAAATTTGTAAGCCAAATTGAAGGCTACATCTTGCATAAAATTGGCATAAATTCCGCCTGTACCAAACATAAGAAGAGGTCCAAATTGAGGATCTTCCGA
2478	LokiG_000000000239	38	728	r	39.7	36.7562580584	30.8778345258	TTATATTGGTATAAATTCGCGCTCAGCTTTGCCCTCTTTTTTAATAACGGCAATATCTATCCCATTTCCTGAAGCCATATCTCTAATGATACTTGAGGAAATTGCTTTTTTTATTATATTTTTTCCTTCTTCTACTGTTAGGTTATCCTTATATTTAGCTTCCAATACACCATACGAGAAATTTTGACCACTTCCTATCGCGCAAAACTTGTCAGGTAATATTGAACCGTAGGCTCCAATAGCTAAAAGAACTGGACCCTCCTCTTCAGTAACTCCTCCTAAAATATGACCTACTTGAAAGGGGAACATTTTGTTTTGATAAAGTATATTCGATAATAGTTTGCCAGCTGATTTTACCTGAATTGGTTTATTATCATGTTTTAGTTGATATATTTTTGT…
2479	LokiG_000000000239	893	1829	f	28.1442307692	28.0187801979	37.5886413206	ATGGTAGAATTAGTAGGAATAATTTTTACTATAGATGCGATTTTTACGTGGGCTATAGCTTCACTTGTCTATAAAGCGGGCTTAGAAAAAACACAACCTAAAGCTAACATATTTTTTAGATTATGCCTTGTTTCAATTGGGACATTTACTTTTTCTTTAATATTTGGAAATTATTTTTTTTTAACAACTCTAAATCATACTGAACTTATAGCGTATTTTGTTTTATGTACGATATCAGGACTTAGTGTCACTTTTGGAGATTTACTCTATTATAAGTCTTTGAAAAAAATCGAAGCTTCACGGGCATATCCCATTGTTCAATTATCACTTATCTTCGTCTATCCTTTTTCATTTTTCTTTTTTGGTGAAACTTTACACCTTTCTATATTAATTGGGGGG…
2480	LokiG_000000000239	1949	2618	f	40.8594917788	40.9018193509	47.0230501931	ATGATAGAATTAATCAATAAACAAAAAATAAAAGCTGATAATTATATCACAGGCTTTCTTCTTTTATTTTACTTGTTATATAATTTGATTTATAGATTAGAGTGGATAATGTCTGTAATTGTATATCCTCTTATAGCGCTATTTTTTTATGGAATTTTAAAGATAATGAACGGAGCAAAAAAGCGAAATAAAGGAAATATTGGAAATTTAAATAAATTTTTACTGGGGATAACTTCAATCTTTTTATTTATTGCATTTTTGAGTTATTTAGTTTCCCAACCTACCGTAAATACTCAAAATATAATAAATTTGGGATCATTTCCCTTAATGATCGTAGGTATCGCGGCTGTAGTTAAAGGCATTCTTGTTAACGTTTATTTAAGAAAATATAGGATATTA…
2481	LokiG_000000000239	2643	3834	r	37.5675902603	46.5145691709	56.6801680402	CTAAGATAGGGCATTTTCAATCCGATCCATACCTTTATTTATATCTTCTTGAGAAACACAATAGGAGAAACGTATATACTCTTCTTTTTCCTCGGGAATTTCTTTTCCAAAATATGTTCGCGACAGAACTGCGACATCCAAATTTTCTAAAAAATATTCTTGAAGCTCTAAACTGTTTTTAAGGTTCAATTTCTTACAAGCTCCTGTAACATTAGCAAATATATAAAAAGCTCCTTTAGGTGAGACAGCTGATATTCCTTCTATTCTGTTCAATCTATTATGAATAAGATCCCTCCGTTTTTCAAACTCTTGTACCATGGCAATTGAAGGAGCTTTATCCGCGGTAATAGCAGTGATTCCTGCCATTTGTGTAAAGGTTGCTGTGCAAGAAATTGTGTT…
2482	LokiG_000000000239	4017	4542	r	32.6152380952	37.1170099504	44.4219485387	TTAATTTGATTCTTCGATTTTTAACAAATTCTTTTTTAAATTCACTTGCCAACTTTTGTCAGATTCTCCCATGAAACCACCTATATCTCCACTTTTTTTTAAAACACGATGACATGGAATAATTAGAGGTAAAGGATTTTTTCGTAAAACATTTCCGATAGCTCTGTAGGCTTTTGATCCTATTTTCGCTCCAATTTCCGAATAAGTAGTTTTTTCGCCTCGATCTAAATTGATTAAGCTTTTAATAACGTTTCGAGAAAATTCTGTAGTGAATTTTTCTTCTTCGGCTAAATTGATGTTTAAAGCTTTAATACTATCAAATAAATTAAAGTTCTTACCTGACAAATAATTTAGGATTAACTCCTTTAAAGCTAAGATCTCTTTACAGTCTGTAAGGCT…
2483	LokiG_000000000239	4769	5282	f	5.0604288499	6.74560652527	6.14887376587	ATGCCTGAAAAAAAAAAAGAAGTAAGAATTAATTTCCGAACAAATGAACGTTTTAAAACTCGGTTAAAGGATTTCCTACAAGAGAAAAATATGAGACTTTCTGATTTTTGCCATCAAGCGATCTCTGAAAAAATGAAAAAGATGGGAGGATATAATAACAATTCAGTCATGAAACAAATAAAGGAATTGAGCAAGAAACTAAATGGTGTTAATAGTAAAATCAAGGATCAAACAATAACAATGGAAAAACAAGCCAAAATCGGTGAAAAAGAATCAAAATTCGATACTTATAAAGAAATTGAAATGAAAATTACCCTCATTACTAATATCATTGAAACTCATAGAAAAACAAACAGTTATAGAGTGAGTAAATCGAATGGCAATATTCTGGGTAAAACT…
2484	LokiG_000000000239	5274	6354	f	5.90925925926	9.0153217494	9.76731006993	ATGTGTAAATACGGATTAAAGGAAAATGAACCAATTGTAGAAGAGTTTCTTCTAACTATAAGGTCAGAAAAATTTAGAATTAACGTTAAGACTTCATTAAAGAATTTTTTTGGGAATGAAGCTTTGAATCATGGATGGAATTGGGAATGGGCACATAATATATTTGAGATTAAACCAAGTGTATTAAACCTTTATAACAATTATATTAACCAATATTCTGAATGGGCTTTTAAAACTAAGATTAGTAGATTTGGCCATGTTAAAAAATTTATTAAGTTTCTTTTAAAATGCTATGAAGATGAGTTTGGAGAAAGAACATATGACAGGCTTAGAGCAGATCTTAATGAGAAAGACTATTATGAATGGGATCAAGAGTATAACCATAAACAACCAGAAACT…
2485	LokiG_000000000239	6561	6999	f	10.2214611872	11.1182399851	13.1960572544	ATGAACAAAACTGTTAAATGTAAAAGATGTAATCGAGTTTTAAAAGCTGAAGGTTCTATCAAATTAAGTTATGGGAAAAACTGTTATCGTATTATGCAATTACAAAAAACTCAAATAACAAGCCCAAATAACATGAATTTGGAGGAATTATTCAATAGAATAAGAAAACTTGAATTAGATAATAATTTCATGAAACATCAACTAAAACATAGAACAAATGTTAGTATAAGCAATGTTGAAACCATTGAGAGGATCAAACAAGATCACCATAGACCTGAAAGAAATGAAGTTAAAGTTCAATTCAATGTTGTTGTTAAAGAATTGAAGGTTATTTTTCATGAACGTTTTGATTTTCATGAATTTCTTAAACCGATTGATGGTAGAACTGGGCCAGAAAAC…
2486	LokiG_000000000239	6998	7235	f	11.0464135021	9.45027450541	13.0557468229	ATGGGGAATACATATAAATTCGGAGAAAAATCTAAACTTATTTCTTTCAGAGTACCAGAATCAAGAGATAAGGAATACAGGCAGATCATTCAAAAATTCATCGATAATGACTTAAATGTTGAGGATAAATATCAAAAACAGGTTGATATTATTAGCGAAATGTTTGAAAAAGGAGTTCTTAAAGTCTATCCTAATAAATTAACTGAAAAGTACCAAAAATGCCTGGGGGAGTTATAA
2487	LokiG_000000000239	7235	7502	f	12.9176029963	8.99913385236	12.6548717884	ATGGTAAAATATCAATTGGTTGAGGATGAACAAGAAACTAAACCAAAACAACCAAATCTTGTACATATTAAATCAGGGCTTAACATTCTTAGTTATGAGAAAATCTTAGAATTAGCTATTGAACATGGGAAAAAGTCTGCTTTATATGACTATAAGCAGATTTCTATGGCTCTTGAAGGAGGAGATCGTAATTCAAGATTTCAGAGTAAAAGAATTAAGGATTTTCTTAGAATGATGTTTGATATAGGTCTGAAAATATCTAAATAA
2488	LokiG_000000000239	7506	7671	r	7.87878787879	8.58892656759	7.5914555934	TTATTTTTTATTATCTTCCTCGTTATTTTCTACTTTTTCTATTTGAATTTTAACCCAATCTCCTACTTTTAACTTTAGGTATTCCAAAGTATCCTTATCAATAATAATTCCTTTAGAATTGCCTATTTTAAGGATTTTACAAGCTCTTTCTATACTTCTCACCAT
2489	LokiG_000000000239	8175	8466	r	6.96907216495	7.43207671384	10.478750144	TTATTTACCTCCTTTTAAGTTGTTTTTCTTTATTTTTAACTCCTGAATTATTTTCTCAAATTCTCCAATTAAATGATCAATATCTCCAGTGTTATAATCTCCATACACTCCAGGAGCATTTTGAATATAATTCACTAAAATGAAAGTAAAGAATTCACCCATAGTTTTTCTTTCAGCTAACATTTTATCATAGGTTTTATTTAGTATGTCAAAATCAATAATTCCAAGATGCTCTTCTATGGTATTGAGAAATCTATCCCTACGAATTCCCACGATTTTCTTTTCGTCCAT
2490	LokiG_000000000239	8532	8751	r	10.7853881279	6.24968530901	8.28623014174	CTACGAAAGTATTTGAGGTGATTCTAATAAGCGTAAATCTAATACGATATCTATAATTTTTGAATGAATTGGACCAAGAAAACGTTCTCCAATTATTTTCCTATCTTTAGCTGAAGGTATTGCATCGATAATTGGTTTGATTAATTGTTTTATTAAATGCAATACGTCCAGATCTGCTTGTAATACAAGCCTAATAATTTTAGCTGTTTTCTTTGACAT
2491	LokiG_000000000239	8755	8980	r	15.0133333333	8.63423456346	13.2093141293	TCATGCAATAAATCGATTTGGGTAAATCTCTTTGAAAACTGGATTAGTAACTATGAAGAAAGTAGCTAATTGCCTCTCATCTTCACTCAAATCATGCGAATCTCGGTAGGCTCTTATAACATTTTGTACTGGCCGAATATAATCAGAGTCTTTGATATCCGGAAATAGTTTGAAGATCATTTCCAGGAAATTTTTCCGCTTTTCAAATAATTCAACATTCCTCAT
2492	LokiG_000000000239	8985	9402	r	9.75539568345	6.40161545317	9.89428129673	TTAATCAACTCCTATTTTATTTTTATCAACTTTTTGAATTTCAGATTCCTCACTAATTACCCCTGATTTTTCTAAGATCTGCAAAAACCATTGTTGTTTTTTCTCTAATTCAGCATAGCCTTTTTTTAATTTAGCAACATCTTTTAGGAGTATTAATTCTTGGAATGAAATATTTAAGTGTCTCAACTGACAAGCCCGGTTTTCACAGTAGGCGTTCATATTTTTGGGTAACTGTTGTCTTCTTCTTGACCAAGTTCCTTTAGCTCTTTCCTTCCTCTCTCGTAATATGATTTCAGTTGTATCAACCAATGGTTCGCCACAATTACTGCATTTAGAACCTAACAAGTCTAACTTGGCCATTGTATTGTGCCAATTAGTAGATTTCTTTTCTTCTTTAAG…
2493	LokiG_000000000239	9404	9752	r	14.4281609195	10.1024585376	17.3648330731	TTATTCCACCAACTTTAATTTATTTATCACGATCTTCCCTGGTTTTATTAAATTCAGGATGTTTGTTAACACAACAATACGATTCTTTAATTGATTAATTGATTTTCCTTCTAATTCTTTAAGAATCTCTGCTTGTTGTCTTTGGAGGGGATTTGAATACCAGATTTTACCCCTTTCTCTAAAAACTAAACCCTCTTTAATCAATCTTGAAATAATTACATAAAGAGCCTTTATTGAGATTTTCTTATTGTATTCCTTGAGGAAATGTTCTTTTAATTCATCCAGAGACATTGGATTTGATTTTATGGCTTTTATAATTGTCTTTTTAGCATGTAGTTTTATCTTCAT
2494	LokiG_000000000239	9753	11064	r	10.9466056445	11.5565652699	13.6269252344	TTAGATTATGCCTCCCATTTCATTAAAATCGACTCGGAAAGTTGTGTCCTTATCCTTTGGTTTAAAGTAGAGATTATCATCAACTTCATAAAAGTCTCCTTTCCCATGAATTTGCTCTACGAGTTTCTTTTGTGCTTTTGTGATCGTAGGTTTTTCTCCATATTTCTTCTTATCAAATGCCCCAGGGATAGAAAGGGAATCAACTTCAACTTCTTCCTCTTGAACTTCAATAACGTCATCATCTTCTTTAAGGTCTTTAAGATCCTGAAGTTCCTGCTCCAATTCCTCTACTAATTTCCCTTCCAACTCCTTTAGCATCTTTTCTTCAACATCTTCCTCTATCATATCCAAATGTCTCAAATTTTTACGGATCTTCTGTGCTTGAAGTTCTGCTTCTGC…
2495	LokiG_000000000239	11146	11407	f	10.8659003831	12.5433054164	16.5890490498	ATGATTGGGTTTTCTATCTCAGATAATTTTATTCATCATTTCAAAACTAACCCAAATAATAGTAAAGCTTTTTTAATGTCAAATTATAGATTGAGTAGAATGAAACAAGAGGGAAGTATGATTTCATTTCGGAATGATTATTTATTCTCCGATGATCTATTACCTGTACAGAAACATCAAGCTCATGAGGAGATACTCCAAATTGAGAAAGAATTTGCCAGTATAATCTATTATCAACGATGTAAGGAACGAGATTTGTAA
2496	LokiG_000000000239	12046	12220	r	9.7183908046	7.97049142552	9.52098574144	CTATAGATTAAAAAATTTAACTCCTTTAGATTTCATACAGGTATTCTCAAGTGTAAATTCCTCCAGATCCCCATCAAAAAGTTTCATAGCTATAGAATAATGAGGAATTAGAAGTGATGAAACTTTTTCTCCTTCAACTTCCTCCAAATATCCCTTAAAAAAGCCCATAGGCAT
2497	LokiG_000000000239	12518	12887	r	10.2059620596	7.94233935435	14.410426327	TTAATATAATTGAAAATAATCTTTAAGAATAATTTGAATCTTATCATAATTGTCCTTTATTACTCTCCCTCTTTTGTATAAAAATCGTTGTTTACTTAGTGATCGAATTTGATATATCATTACGATTGATTGTTTAGTTAGACGATTTTGATTGTTAGGACTTATTATCTGTGTGTGTGGAAAATCTTTCAATGCTTTAACATTGCTTGTTAAAGGTATAATAGTAGCCATATCTACAAATCTATTATATTTAACTACAATGCAGGGATGTTTAAATTTTTCTTCATGTCCAACACCTTCACCAGGTAAACTTAATTCAACTTCCCATATTTCTCGATTTTTTATTCGAAATTTTCTCCATTTTTCCAT
2498	LokiG_000000000239	12901	13450	r	5.74134790528	7.8037351851	8.68964959252	TTAATCTTCTGCTTTGTCCCAGATATCAATTTCCCTTCGAACTTCTTCAGTCAAGAACTCTGGTTTAAATAATAGTTTTTTTACCGTATTAATAGCAATGACAACTATAGAATCTTTTAAATGTTGTTTAATTTCTTTAGTTTTTGCAAAAATTTCATCATCTAACTTGTCAGGTGATCTTTTTTTTAAATAATCAACTGTTGAAACTGCTTCTAAAAACTCTGATTCATAACTATGAGTGATCGGATGAATAAGCACATATTCATTAATTTTATCTAAAATTTCTATATCGTCTTCAATTAAGACATAATCTGTTTCAAGCGTTTCTACTAATTGAGGTGCATTAAAGTAGTCTTGAGATAATCCTGTGCTATATGGCCCACTGATATATAAGGTAAA…
2499	LokiG_000000000239	13439	13790	r	5.36752136752	6.53637701962	6.2981895163	TCACTCATCATTAGTTACCCCCAAAAGTTTTTTTATTAATGCCATCCAATTTAAAATTTTTTTTAATTCTACTTTTCCATTCTCTGTAATGGTATAATAGTGTAATTTTTTATTATCAAATTCTATTGCATTTTTATTAATATATCCCATCTTTGCTAAATAAAGAAGATTTGATGATATATTTCCATCTGAGACTTTTAATGATGCTTTTAACTCACGAAATTGAAGACCATCAATGAAATATGAAAGCAAGGTGAGTAACATGAAACGTGTTATGGTAAATGAAGTAGAATTTATTTGATTCTTTTTTTCAAAAATTTCTTTTATAATCTTATCTTGATTAAAATCCAT
2500	LokiG_000000000239	14369	14591	r	8.44144144144	5.74201900123	8.41288888777	TTATTTTGCTATTCTCCACTTGATAAAGCCAAATCTCCCATACTTATTCATACATGTTTTATCTATACAAGAATCAGGAACATTTTTTAGATAAGGATGGATTATTGATTCAAATACTAATCCACAGTACATGCATTTCCATTCCCCCGATATCCCAAATTCCTCTTCCGGTTTTGGTTTTTTTTCTTTTTTAACTTCTTTCTTCTCAAATATACGTTTCAT
2501	LokiG_000000000239	14634	15111	r	5.42348008386	5.80605447273	9.14855877963	TCATTTGTTCTTTACTTGTTTAGGTTTCCTTAATTTAATATTCTCTATCTTGCATTGATCCTCATAAAATTCTAAGAATCTCTCTAAACATTCATGGTTTTTTTCAGGTTTATTATAATTATAGGTTAAATCTTTATATCGAATATCTATCTCGTTTAGACCTGGTGTATAGACAACTTTAGTGATAAAATCTCCAGATACAAAAACATATGCTCCTTCATGATCCATTAGAGTTAGTTTTAAAATTGATAGAACCTTTTTCTTTCCAATTTCTCCAATTATAGTACCCATTCTAATAGCCATAAACGGATCTATTTCTTTTTTAGCAAATTCTTCATATAATTTTATTATATTTTTCTTTAGTTTTTTCTTAGGTCTATAATTTTTAATGATTTCAAT…
2502	LokiG_000000000239	16249	18583	r	9.68080548415	9.20570302781	12.1814704969	TTACATTAATCGATTGGGAGCTCTATTGTTTTTACTAAATCCAAATCCTTTATAAATGTGGGTTCTCACTCCCCCAATTCTCTTACGAGATTGTTCATATAAAGGATTAGAGTTTATTTTCCGGGTTATTGTTCCACTATATAAAGGTATCCTTCCTTTTTCCTTAAGCCATTCATTTAACTTATTGACAAATTCCTTCTGAATGACATAAGAAGTAGGATCTTCACTACATTTTTCTTTTATAAACTCTTGAACTACATTTTTATTTTCAATCCAAGTGTCTTTTATTAATTCCCAACTATTATATTGTTCCTCAAACATCCCTCTTTGATGTAGTCTCTGAAATGCCTTAATAGTTTTATTGAGAAATCCAGAAAACTCATTCTCATTAATTAATTC…
2503	LokiG_000000000239	18569	18674	r	3.8	14.6918611304	10.2105660792	TCAATCAAACTCACTTTTCAACACCTCATTAATTAGATTTTGTTCAATCAAGCATCTTCCAATATTGGAATCTTGAATACAATGGTATATTTCATCAATCGTCAT
2504	LokiG_000000000239	18861	19014	r	4.24836601307	11.3107918137	11.2151232011	TCATGCTACATCTCCTAAATCATGTAATCTTGGCAATTTTTCTCTAAGTTCTTCAATTTTCTTTTCTAAATCCCATTTCTCTTTGGATAATCGAATCAATTCGTTCTCTGCTAAGCAATAAATCTTGATTGCTTCCTCTCTCTCACTACTCAT
2505	LokiG_000000000239	19010	19166	r	2.87179487179	8.18299141545	7.70134018636	TCATTGTTCTTTAGTCTCCGTCTCAAATTCCTCGTTATAATGAAAATTAATCCACTTCCTTAATAGTTTAGAACGATCAGTTTCTCTTTTCTTAGCTATCTTATCCATTTTCCCTACATAGGTATCATCCAAAGAAAAATTAACTACTTTTGACAT
2506	LokiG_000000000239	19548	20607	f	38.0566572238	35.4954030453	45.7910755587	ATGCCGAAGGGTTTAAGAGATGTCTTGGATAACATTGACTCTAGTGAAAAGGAGACTGCAGTTTTAAAGTCAAAAGCAGATAAATTAACAGGATTGGTAGAACGGCAAAAAAGAATAATAAGCGAGCAAGAATCTATCATCGAGAATCAGAAAACTAAAATCTCAAAAATGAGTGAAGTTCCCGAAGATATTATGGAATTAAAAGAACTAATTGGGGCACAAAGACAACAACTCAATGAAATAGAACTTGAATTAGAATATAATAAAGGAGAAGTTGCTCAGTCTCATAAAGAACTTGAATTAGTAAAAAAACAACTTCTTCCAAGCCAAAAAAAGTTAGAAGAAGCTTATGAATCCATAGGAAATTTAAGGACAGAAATTGCCGAAAATAGTTCAGAA…
2507	LokiG_000000000239	20688	21069	r	34.157480315	37.3552325138	45.8124730641	TTACTCAACCTTAGCTAATTCATAATATAGTTTAGGCAAAACCGATTTAAATGTGTCGTCGGGGATTTTCTCCAATATTTCTGCGGCAATTGTTTTTAAAACCTCTCTATATTTCCCGGGTTTTTCATCTCGTCTAAGAATAAGTGCCACAACATAATTTTCAACAGATATGAAATCTTGACCAACTCCTGAGAAGAAGGACACAACTTTATTGTTTTTCAGCGCGATACTCGCGAATCCCGGCTTTAAACTCTGATATCTATGGCTCGAATATACTTGTGTGAGCAAATTGTTAGTGATCTTCAGAGTTTCGGGGTAGAAACCCTCATTAATAGGACCAATCTCATTATCCCAGCGAATGACGAGAATACCGACGGGCAC
2508	LokiG_000000000239	21550	22564	f	45.9378698225	43.7394610175	57.3531563976	GTGGAATTCTGGGGGCATTGCAGTAATTTACAGGTTTGGGATGAACATGATTATAATACGAGATTGTTGCATAGCAATTTAGCTTTTCCACTTTTAAAAAAATTAACTGAATTAGGAGATATTAGGACTAAGAAGATTTTTAAGGGGGAAATTGGGAGAAGATATGAAAATGGTCCAGATTCAGTTAAAAATTTTCTGGTGTTAGAGGAATTCCTCGATGTATTAAATAGAGATGAGTTTTGGAGTGTGATTCCAAACTCCCATGATACAGAAATTCTTCACGAGGTTGAAACAATTTTAGAGACGCCTGTACGGCTGTATTCTAATGATTCTGAAGAATTTCTAGGTTATAATAAAAGAGTGAATGAAGTGGGATTCCCCCTAAAAGAAGAAAGGGTA…
2509	LokiG_000000000239	22572	23178	r	63.4900990099	65.832020902	78.6726851212	CTATACTTGATATCTGAATTGAAAAGTAAAGAGTATTTGCTCAACCAAATCGTAAAATAAAGTAGGATCCTCAAATTTATGCAACGAGACTATATTATGTCTTGAAATAAGCCTGTTCCATTCTAGATAAAGGTCAGATTGAATGTAATCCGATTCGCTTCCCCCAGTCCATACCATACCATTTTTAGGAGGACTACTCATTCTAGGATGCCCTTTCAATTGGCTTGGGAGTAAACTACCTGTGGTGTCAAATGCAAACATTAACCCATTTTTTTGTAGATCCGGGTATCCAGGATCTCTTACAATAAACATTGCGGGTCGTATCAATACGTTAGCTAATAGATTTGGTATCTTTTCGATAAACTGTCTTACCGATTCAGAATCTTGTATGTCGAGTTC…
2510	LokiG_000000000239	23661	24378	f	38.0808926081	41.329622844	51.1573097418	ATGGTAAGAAATCCCATTTCTCAATTTTTTTCACTAGCAATTTCCATTGAATACATTGTTATAGTTCATAAAGAATCACAAGAAATCATATATTATAAAACAGCAGGTAATTTTAATCCTGATTTTCTTGACATATTCCGAAGTTCCATTCAATTTGATATTTTAGATTTACCGATAGAGGAGGGAGAAATTGATCAAGCTACTCTTGAGGGGAAATATTTAATAACCCGGGCTTGTAAAATGATATGGGTTAGTTTGATCCTCAACCAAAGACCAACTCTATTTACAAGAGAAGTTTTGAAATTTTTTTGTGAAATTTTTGAGAACCAATATTTCCGAGAAATTAGTGAGTTATATACTTTTTTTCAAGGAGATATTTCAATATTTCGAAAAGAATCT…
2511	LokiG_000000000239	24374	24998	r	29.1875	34.5746929547	39.0909206843	TTAATTTTCAGCTTTAATTGCTAAAGTAGCCCCACAATTCGTACAGTTAGAAATTTCTTTACCGATCTCGAAACCACATTCATAACACCTCATTTGGGGTCTTGAAGCAGGAGGAATTTTATTTAAAATAGCCCCAAACATTTCTTTTAGAATTTCTCTTATTTCTTCCACTTTTTTTTTTTGCTTTTTAACTGGAAAAGACGTAATGTAAATTGAAGAAAGTTCTACTAACATATTTTCAATAAATTTAAGTTGATCTTTATAATTCTTATTTACCTTATATTTTAAAAGCTCCTCACCTGGTTCTGTTAAGGAGTAGATTTTTCTTAATGGTCCTATTTGGCTCCTGACTTTCTTTGATTTTAAAAATCCATCCCTTTCTAATTTTCTTAAAATTGG…
2512	LokiG_000000000239	25022	25529	r	45.090729783	50.9151954722	66.1835305885	TTATCTATTAATTTTCTCTCTCATTTTTTTCATCTCACGTTCTATAGCTTTTTCTCTTCTTGATAGGTTTTTTCTAGGCTCATCAATCCTCCTTTTAAAATAAATCATATATATAGTATAGTGAACGATTACAGCTATGCCCCAAAATATCGCTGGAAAAAGCACCCAATAATTTTCTGGCATAGTAAAAAGATTTACTAGAAACAATAATAACATAACAGAGAGATAAGCAAATATGTGAAATATTACGGTTCGTTTTGCTAAGGGATACACACCTCTGGCATAAACAAAGTATCCAACCGTATGCATTACAATACCAATAAACCATCCAAAAAATGGGAAGATTATCCAAAAAATTAATCTACTAAACAACAAATTGATCGTTAGCAACAGAATTGA…
2513	LokiG_000000000239	25771	26419	f	41.2978395062	50.0661007692	60.3403819523	ATGTCGCAATTGTCGGGATATCTTGAAAAGATTGAAGAATGGGATCACAGAGCCTTCCTTAATATATATAAAAGTGATTTTAGCAAGAAAAGTAAGAAAATCTCAATCATCATTAGTTTTCTTGGTTCACTATATTTTTGGGGCTTGATCTGGTTAATATGGTTTTTTTATGGGTATGTCACTAAGGATTATACCTTAATGGTGCTGTTTACAAGCGGATTTGAACAATCAATTATTATCCACAGCGTTATTAAATATAAAGTTGTTAAAAGAAATAGACCGTATATCAAACTGAAGAAATATGGTGTTAAAAAGCATGACGATTTTTTACGAATCCCATACCTAATGCAGGACTCAGAAAAACAATCTTTTCCTAGCGGGCATGTTGCATTCTTTTTA…
2514	LokiG_000000000239	26510	27023	r	30.1325536062	39.1928128295	44.4143671531	TCAAAACCACTCTATAAACTCATCAACACTTCGTCGTTCTCTTGATTTTATACCAGCTTTTTCTGGAGCTTCATCAAAATAGCCTACAGCGATTACTCCCATTAACTCAAATTTTTCCACGGGAAATTTAAATAATTGGTTTACTTTCTCTTTCTGCTCTAGAATTTCGTCAATCCAAACTGCACCTATTTCTCCTAAAGCGGAGACTCCGAGAAGTATATTCTGCATGAAGGCGCCTATTGCTTGAATTGATTTCGTTTTGTTATCACTCCTTTCTATATCTAAGAAAATAGCTAAACTTAAGTAAGCATCTTCGATAACATTTCCATCTTTAGTAAGTTCTGAGAGCATTCGTTTAACTGTTGGATGAGTAATGGCACAAACTCGCCAGGGTTGTGA…
2515	LokiG_000000000239	27158	27695	r	48.9534450652	44.2431245631	55.528546421	TCAATACCACTCTACAAACTCATCCACTGTACGTCGTTCTCTTGATTCTCTATCTCCTTTTTCTCGTGCCTCATCGATGATGCCTATTGCAATGATCCCCATTAATTCATATTTTTCTAGTGGATATTTAAAGATCTCATTAACCTTTTCTTTTTTGTTTAAAATTTCACCGATCCAGACTGCACCAAGATCTTCTTTAGCATGAACTCCCAAAAGGATATTTTGCATAAAAGCACCAATTACTTGAAGATCCTTTATCCTATCGAATCCTCTTTCTATATCTAAAAAAACAACTAAATTTGCATAAGCTTCCTCAATAATACCCCCATCTTTCGAAAATTCTGAAAGCATTCTTTTAACCGTAGGTTGAATAACAACACACACATGCCATGGCTGTGA…
2516	LokiG_000000000239	28013	28358	f	40.1942028986	38.7442462036	49.9942956344	ATGGGAAAATTTTGGGGCAAAAAAGATGGTTCTGAGATTCTAGGCTCCCCACAAGAAACGATGGGATTTTCTAAAGAGTACTCTACTTTATTACAGAATTTTATTATTAAGAAATATGATTTCTCTAACGTTAATCAAGTTGAGGATATCAAGCGTCAATTACTCGGGCGGAGAATTCTGTTCATTAATGCTAAAGAGTTGTTAGAAAATGGTGAAGTTTCAGAGCTTAAAAAATGTATTGAAGAGCTTAAGGCATTTCTCAGGGAAAATGGAGGAAGTATAGGACGTCTTGGTGAACATTATCTCATCCTAACCCCTAACGCTCATGTGAAAATATCAAATTAA
2517	LokiG_000000000239	28539	29127	r	42.6343537415	46.6135683829	58.4529864173	CTAAGTTTTTCTCCTTTTCGGCTTCGGAAAGAGTAAAATAAAATTGCTCCCTTGTGAATAATCTCCTTTTACTCTATCTTCAACCCTTATCTTTCCTTTATACAATCCCATAAGTTTTTTAACCAAAAATAAACCAATTCCTAAGCCTTTTCCATTATTTACTTTTAATTTCTTTCCATCGAAAATTATTTTTTTTCTAGCATCTTCTATTCCAACACCATTATCACTAATTGCCAACTGTAGATAGCGTTTCTTCCCTTGAACTATTTCTGAAGCATTTATTGATATTTCGATTAGAGAATTACCGTTATGTATAACCGCGTTAACTAATATATTTTCAAATACATCTTGAAGGAGTTCATTAGCGTTAATGAAGTACTCATTAAACGGAGTATCAAT…
2536	LokiG_000000000241	2	260	f	13.7248062016	9.90510818476	8.5058219627	CTCTCTTTTGGTTCTACAGCTCACGGATCTGGTCGTATAATGTCTAGATCAAAAGCTACAAAAAGATATTGGGGAGCTAAAATAAAAGAGGATCTCAAGAAGAAAGGAATTTTGGTGAAAAGTGCTTCAATGAAGGTTTTAGCTGAAGAGAGTCCTGGAGCATATAAAGATATTGATCAAGTTGTTCAAGTGAGTCATGATCTTGGAATTGTTGAAAAAATCGTAAGATTTGTCCCTATTGGTGTTGTAAAAGGTTAA
2537	LokiG_000000000241	265	703	r	21.5159817352	14.4243733339	20.2112674338	TTAAATATCAAATACAATACTTATTTCAACTTTCCTCTTTTTTTCTTCAATGTTCATAAAAGAATAAGTTATAGCCTTTACTTCGGTACCAATTTCGTGCTTGTCCTTATCAAAATGGTCCCCTTTTACAACAGCCTTTAATATATACCCATTTTCTAAATTTTTAATTGATTCTATAAAAATATCATTAAAAACTAGATCATCTGTATCGAATAAGTAGAGAAACTCAGTGAGAAAATCAATACATAACGCATATTTATCTTCTGATACTATTTCGATCTTTTTCTCAATTTTTGACGAAATTTTATTCAAATTTGGAGTGATAGTGGTCATTAAGCTTAAAGCGGTTTGAGAAAAAGCCTCCTCTAGAGTTCTTCCCCAACTTTTAACTTCAACATC…
2538	LokiG_000000000241	819	1323	f	19.2003968254	16.491060889	23.0482435384	ATGGGTTTTTATACCATCATTGATGACTTATATTTTTACCAAATGTTATCGTTTGTGAAAAAATATTCTAATTTTGAACTCAAATTAAGCAAATATTTTTATGACAAGACTAAAGGTATATTTCCTGAATTTGTAGTAGTATTGGAAAAATTTATCTTTTTTTTTGTTAAACAAGAGAATTATTTTGCTTCTACAATGTATTTAGGTTCTATTAGGAGAGAAATTACCCCTAAAAAAGTATTGATAATAAGAGCTGAAAGAGTCTTTATTAATTTGTTATTTAGTTTTTTTCCTGATCTGTATATTCACGATATAATTATAGAAAATGATACTACATCTGGAAAAAGAGGAATTTCTATGTATTTTTTAACATATAAAGAGAGGGGAATCGCAATTGGA…
2539	LokiG_000000000241	1328	2072	r	17.3588709677	20.2203966487	26.5753609353	CTACCAAGGAACAGACTTTAAACCTACAAAATAAGCAACTGTATTAGCTATAATACTTACTGCTGGTGTAAGTATAATAACAAAAATTAAGATGAAAATGTCAGGCAATAAAAATAAACTAGGTGAAATAAAACTTGGAATAGAAATAAATAGTAGAGCAAATACAGCAAAATCTAATTGATCAACTATCCAAAAAGGTGACCCACTCTTAATATCGAGACGTCTTTTTAAAAATGAACCAACTAAATCCCCTATAACAGCTCCATAGGACGCAAGGATAATTCTAATTAATAAAACTAAGAAATTTACTGGAAAAACTCCCCCGAGAAAATAGTATTGAAATATTTTAATATCATCATAAAGCATATATTGCCCCTCAGCTGAAGCTTGAACAATTAC…
2540	LokiG_000000000241	2387	2615	f	12.1403508772	11.9288766995	16.662607752	TTGAATCAAAATAATAATACTCAATTTAACATTGCTCAATTTTATAAGAAATATCTTAAAGGACCAAAAATCTTTAATAATCGCGACGCTTTAGAACCATCTTTTGTTCCTGATGTATTACCACATCGAGATGTTCAAATAGAAGATATAGCGGAGAAAACTGCATGTGCTTTATTAGGTAATGCACCCCCAAGTTTTTTATGTTATGGTCAAACAGGAACAGGTAAA
2815	LokiG_000000000264	1	2527	r	14.6670625495	14.8882883018	17.3440320216	TTTAATATTTAAAATATCCTCAACCACATTTTCAATATATCTAAATTCCACTTCAAGCTCATCATCAACGTAACCTCTATTAAAGTCACCCCAAATTTGGGCTGATATAAAACCTTGATATCCAGACAATTCCCAGAGTTCTTCGCATAGATGCGGAATAGTTAAAGAAAGAATTTTTAACCAATCTATATAAATAATTTTAAATATTATTAAGAAATCGTTTTTATCATCAGTGTATTGAAAGAAATCTTTAATTACGTTAAAAATTTCATAAAATGAAATTTGAAGATATCTCCTTACATTAAATTCTTTTAAGGATCTCTCTGCTTCAATAAATTTTCTAATAATTTTTGATAACATAACTTTTGAGTAGAGAGTATTTATCACTTTAAATTCTTC…
2816	LokiG_000000000264	2908	5218	f	14.645021645	13.1450041673	17.5676311082	TTGAAGATTTCAGATTTCAAACAAAATATTGATATAGAGGATCAAAAACATATTGAAATTGAAGGATTAGATCAGCAACATCTAACAATTCTTAGTTCTCTAAATGATCCTCTACACGTAGTTAATAATGATTTGAAAATCATATATTTAAATCCAGCTATGAATAAGTGGCTTACTAATTTGAATATTGATTCAAATATCGTTGGTAAGACCGTATTTGAAGCATTTCCGTTCTTAATTTATGACAAGGTTTTTGGAGAATATGAAGTAGTATTTCGATCTAAGGAACGGCTAACATCATTTGGTAAAACTAGAACCCAAAATGGAATTTTTTATATTGAGTCTTTAAAGATCCCAATAGTCCATGAAAAGAGAGTGGATCAAATAATTACAATTTTA…
2817	LokiG_000000000264	5290	6745	f	24.8556701031	24.427953042	29.3787620351	GTGGTGGATTTTAATCCAAAAATTATAAGTAAAGAAGAATTACGAGCAATTTCCGCAGGAGTGAATGAAGAAGAACTACTCCTATTTGATAATCATTGTTTAAACGTATACTATGATAATAATGTAATAATTGAAGCTAAAGAACCAGGATCTCCTTGGGTTATTGTAAAGGATTTCAAAACCGGGAAAATAACTGAGATATTAGATTGTACTTCACAGAATTGGGTTCTAGCATTAGGATTTGCGAATCCCGATGTAAATTTTGCGGTAGCTGAACAAATGAGTAGAATTACTCATATCAGATCAGATTCAGTTTCTCCAGCTCGTGCTAAATTTATCAATAAATTATCCGAATTAGCTCCCGGTAAGTTGAAAGGAGGGCGGGTTCATGTAAATAAC…
2818	LokiG_000000000264	6807	7458	r	23.1735791091	23.8585619878	31.5014749397	CTAGGCATTTTTCCTTCTATTTAGGGTCCTGTTAACAAATATATATATAGCTCCTAATAGAAGGAAAAAAATCACAAAAACAATAATTGTGACGGTCAAATCAATTACTGAGATCACTGTTAAATCTATGAAAGAATATGGATAAAAATCGGTAACTGCACCTCTTATTAAAGAATATATTACATATAGAATAGGATAGGAAATCCAATACACATCGTAAAGCCATTCATACTTATTTTTTGATTCAGTAATTACCCACTCACCGATGAACGCAATGGGAAGAATATAATGGTTAACAGAATTTGTGTATATTGCCAAACCTTGAGGTACATAACCTGGAGCTAAAACTATTGCAAATATCAAAAACGTCACAGTAATGTAAAGAGTTATAGCTCCATG…
2819	LokiG_000000000264	7575	8526	r	16.9663512093	19.4579087846	24.3683123765	CTAATTTGAATGAACAGTCAAAACTAGAGAAGATTTCTTATCAAAATTAGGTAATTCTTCTTTAAGTGGGATAATTTTGATTAATGGTCGTGAATTAGCCAAGAATAACGAAATACCTCGAACCTCTGCCCCATCTAAAAAAAATTTAATATTACTTTCAAATTTTAAAAATCCAAATTGTTCCCGATATTCTACTATTTTTCCAATCATCCGCGCACCAAGATAAACAGGATCACCTATTTTTAGTTTCATTTGATTATCGTAAATTATCGTACCGTTGGAATAATGAGGAATCCCTCCATCGAGGATGCAATTAATATTGTTTACAGCCCCTATAACCCCATAAATATTATTTGTATTAAAGTATAAATCTTTTGGGAACCTAGCAAGAAAGAATTC…
2820	LokiG_000000000264	8682	8970	f	11.1527777778	9.21428405783	16.0439790666	ATGATTTCAGGTAAAATACGGCCGATATTCGATTCAATAAAAAAAAGAGATATTTCAGGATTGAAAAATGCGCTTTATAACTTTTCAGAGAATAAATCAATCAATAAATCAGAGAGAGAATCGAATGAGAGAATTAAAGAGATTATAGAAAAAAACTATTACATTATGCTATCATCATTGCTTAGGAGGGACCATTTTAAATATTTTATTCAACTTCTTGATTTGTCTGCAGACCTTGATATTTTTATTGAAGCGTTTCGAATCCCGGATCGTTTTAATTTCTTAAAA
2847	LokiG_000000000266	2	320	r	24.286163522	23.9294838643	20.8383838869	GAATTGTAGTAAATGTTGTACTTTAACATTAAATTCTGAGCCTAAAAATTCTTTATAATTTTTAAAATAAGCATAACACCCAGCACAAATTGTGACTAGTTCGGTAACATTATTCTCGTTAAACCAGTCATTAACAAATTTGATATGTTCACTTAAAGTTTCATCAGAAGTGATATGAAATGATAGAGAACCGCAACAAGGGGGATCATCTATAACTTGAAATTCATTATCTATAAATTGAATTAGTTTTTTTGCATTATCACATGTGGATTCATAGTTTTTGGCACTTAAACAACCAAAATAGATAAGTTTAGTCAT
2848	LokiG_000000000266	538	1657	f	24.2743521001	22.4074155424	22.8635089553	ATGTCTGATACAAATTCTTATACAGATTTAATAGAACATTATAGAAATTGGATATTTGGTTTACCAGATTCTGAATTCCTCCAACCTATGCTTGAGGCTAGATTTACACCTGAGGATGCCCAATTTCTTGCACAAATACCATTTATTGGACATGATATTGAGAAGCTTTCTGAAAAGTTAAATATCCCATCAGGGGAACTCATTAAAAAATTAGACACATTTGCGAAAAAAGGAATAGTATTTAAAAGCACTAGAGGAGATTCGGTTAGATATTCTCTATGCGATTCAGATTTTGTTTTTTATCGATCTACGGGATGGAGAACAGAATTGGACGACTGGAGTCATGAAATGGCTGAACCTCAAATCAAATATTGGATCAATGCTTATGCCAACGGATTT…
2849	LokiG_000000000266	1684	2122	r	14.8607305936	17.2752040993	19.5142564867	TTAGGTGAAGATTTCATCTATTTCTTTTAAACTTTTTACAGATTTTTTTAATGTAGAAGGTAGCTTTTTAATAATCTTCTCATCTGCCGTGCAAAATATTATCCCTAAACCTATACTTAATCCAAGATAGGAGGCATCATAAATTGATAATTCCTGGTCAACAGCAACTTTAATCATGTGTTTGCGCATCTCATTTTTAATAGTAATTACCTTAAATCCATAATTCTCTAAACTCTCTCCAGCATCGTTAAGTTCACTTGGATCAAATAATTTACTATATTTCAATGCATTTAAGACTTCAAAGTATAATAGTGATGGAACAGTTAATTCAATTTTGCCGTCTATGAACTTATCTCGTAGTAGTCTTGCTTTGTCTGAATCAATTTCTTCAATGAACCA…
2850	LokiG_000000000266	2144	2375	r	15.70995671	17.6832384636	20.2361074343	TTAATGTCTTTCTTCCCTGAATCTACGAATAATTTCGACGCTATTGAAATTTTCGGGAGCCTTTTTACGGATCTTTTCATTCAGCAAGACAGCTTTAGCTTTATTCATCTCTGTTTCATTCTGAATTTTCGATTTAATCGCTTTCCGAATAATCTCGCTCCAGTTAAGGTGCTTAAGCGAATCCATCTTCTCTTTTAATTCGGGATCGATTCTTACACTTATGTTTGTCAT
2851	LokiG_000000000266	2765	3089	f	18.8024691358	19.9654513913	18.5818335089	ATGACAGAATTTGAAAAAATCAAAGAAGATATGGAAGAATGGAAAAGCGCCTTCCCAAATAGTAAAGAAAGGCAAAATAGTTTTAGAAATCTTTCAGATATAGAAGTTAAGCGTATTTATACTCCTAATGATGTAAAAGAATTGAATTATGGGTTGGATTTAGGATTTCCAGGACAATTTCCTTTTACAAGAGGTGCATATCCTAATATGTTCAGAGGACAACTATGGACGATGAGACAATTTGCTGGTTTTGGGTCTGCTGAACAAACTAATAGCCGATATAAATTTCTAATTGAGCATGGGCAAACAGGATTAAGCGTAGCT
2856	LokiG_000000000268	0	393	f	12.1297709924	15.3094661747	18.4700702396	AAATATGAATCACCAGAAAGCTTAGTATATTTAATAGATATTAACAGAAATGCAATTTGGTGTGCTAAAGAAAATGTCAAAATAAATCTAGTGAAGGATCAGAGTACCATCCGACTTTTCTCAGGAAATTATCTCGGTCCAGTTAAAAAAAGGAGAGTTAAATTTGATGAAATTTATATGAATCCTCCATTGCGTCAAGGTAGAAAAGAGTTTCTAAATATAATCCAATCTGTTCAAGAATTTATTAAAAAAAATGGATCTTTTCAGTTTGTAATTAAAAAAAAAATGGGAGCTCCCTATATATTTAAATTTCTTAAAGAAAATTATCCAAATAATCATACTGATGTCATATGTAAAAGAAGTGGTTATTGGGTCTTAAGATTTTTTGGGTAA
2857	LokiG_000000000268	506	764	f	15.9418604651	12.7243989394	19.0650133845	TTGTCAAAGAAGAAGAAAATAGACGTTTTATTACATAAATTTGTTCCTCATCATAATTTACTTACTAAAGAAGAATCTATAAATCTTCTAAAAAAATATAAAATTGGAGTAACAGATTTACCCCAGATGTTTGAAAATGACCCAGTAGCGGTTGCTATTGGAGCAAAAGAAGGAGATATTGTAAAAATTATCCGAGACTCGAATACGACAGTAAAATCTATTGATTATTATCGTTTTGTTAAAAAGGAAAAAGTTTAA
2858	LokiG_000000000268	812	4181	f	28.1519738795	25.4866227355	34.2204152857	GTGAGTGAAAATTTATCAAATGAAGATAAATGGGTAGTGTTAAAAAGCCTATTTGATGAAAAGGGTTTAGTCCGTCAGCATTTAGATTCATACAATAATTTTATTGAAGATGAGATGCAATCAATTGTTGATGAATCTGCAGAAGTGATACCGGATATTCCGGGATTTAAAATTAAATTTGGCAAAATTATTGTTGGAATGCCTAAAGTTAGAGAAGCGGATGGAGCAACAATGGAGATCACCCCCATTGAAGCAAGAATCAGAGAATTAAGTTATGCGGCAGATATTATATTAGAAATGACTCCTATCACTATAGATGAGCGAACACAAAGAGAAGAGGCAGAAGAAACGCTCGATATTTATATTGGTAAGATTCCTATAATGCTAAAGAGTTGTCGC…
2859	LokiG_000000000268	4301	4724	r	17.8817966903	18.2704037382	22.3629434261	TTATATTTTAAATCCGAGAAAGGTAGCAAGACCAGGTACTAAAGTATACAGGAGGAATAAAATAAACAATGCTAATAAAGCTATCCATACAGCGCTATCCCACGCAACGTCTAATAGAAATTTAACCAGTATCATTATTATTAGAAAACCAATTACTGGTATTAAAAGTGTTAAATAATTACCATCACTCCATGGGATATTATCTTGATCAAAAACACCAAATACCGAGCCAATTGCTCCTAAAACTATTGGAATCAGAAGCACACATATGAAAGCTAACAAAATAATTAAGATTTTTTTATCTGAGGCTTTAGTTTTAGACACAATAAGTAAAACAGCAATGTAGATAATCAGAGTTAAAATTACTGTTGCTAAAATAAGCCCTATTACAAACAATAC…
2860	LokiG_000000000268	5232	6009	f	11.4375804376	12.4030106787	16.2040560418	ATGCATTTCCTAAAAAAGTTATTAGAATCCCCAAATTTAGAGAATCCAGCGGTAAAACATCTAGATGTTCATCGTCATTTTTATCGGTATTCAAAAGGAGAATTTCTTGGCCCTGCATTAAAAATCACAAAAACTAGTAAAAAAATTACTCTTAAAGGTTCACATGAATATGAGGATTTAATCCTCGAAACCGTTACAAACACTATTACTGAGAATGAATTTGAGATAAAAGGTAAGATAATTTCTGGTAGTGATATAGGCGATTTAGTCTCAAATTTAGGATTTGATTGGAATTTAAAAAAATCAACTGGTCAAACAAAAAATTATAAAGCTAATATCCTTAGTAAAACAAATAAAGAAATCCTTTTAGAGAGTACTAAAGCTTTTAGGAAGACTAGT…
2914	LokiG_000000000277	609	1893	r	22.9945482866	23.1676754762	28.4759051803	TTATTTTAAAATAGGGAGAATTTGAGGTCCATTGGGCAATATTAAAATACTCGCGTCTTCCCCATGCCGTTCTAAGCCTTGTTTAATTGCTTCTTCCACTGTATTAGCATATTTTAAACCAATATTTCCAATTTCATCCTCTTTAAGATTCGAGACTACATAAATTTCAGCTTTCTTTAGGATTCTTGTTAATATTTGAATCTCCCATTGATCAGGAACTACAATTTCACTATTCAGAATTTTATTACAGAGTGCTTTAGGGTCCATACCTGAGAAAATCAATTCTCGAAATTTTTCTCCACCGATACCATCAGCACATTCATTTACAGAGATAATAGTTCCCCCATTCGTTACTGCAATTTCACCAATAGCCATACTCTTTACAGCTTGATATAAATT…
2915	LokiG_000000000277	1889	2516	r	19.4657097289	22.5734360625	24.2608657249	TCACCTTTTTTCATGAAGTATTTCTCTTGCTTTTTCAAATATTTGGTGAGTTTTTACTCCCGCAGGGCATTTCAAATAACACTGGCCACATAGTGTGCAAGTATGAAAGATTTTGTTAATCAAATCTACATTCTTTAAGGATAATTCATCATGAACTAAAGCATTTAAAAGACTTAAACGGCCTCTGGGGCTATAAGCTTCAGACTTAAAGTAAATCTTTGACGGGCAAATCTGACAAAAACCGCATCTCATGCAATTTAATTCCAACAGCTTATCATTTTGATTCTTTAATTGTCTTATTAGATGAAAGGATTTTAAAGGTCGAATATCTCCCTTACCTGCTCCAGGATTTAGGATCATATTTGGGTCTATCAATTTTTTTATCCTATACATTAACTC…
2971	LokiG_000000000283	44	1457	r	16.0219391366	16.4509206989	9.95585296745	TTATTTTCCCCTTTTTTCAAATATGTAAACTTTCCTTAAGAGAATTTGACCCTTCTTAGCATCGATTAGCGATCTTGAAGATTTTTTGAACCGCTGAAGTTTGGGATCTACCTTACTAATGAATCTTTCTGGATCAATAATTGGGACGAGTTTAAAATTGTTCGCATTAGCAATTTTTTCTATGTTTAATTGAACATCATTTCCATCAACGGTAGTAATGATTGGGGCTACGAAGCAAATTCTATTTTCATTTTTTAATATTTTATAGGCTTCTCTAAAGAAATTATTAAATTGAGGTTCTAATTTTGTTTCAAAAAGCTCTTTTACTTGATTAAAATAAGGTTTTTCTAAGAAATATGGACCTAAATACGGCTCCGTACAAATTCCATCAAAAAAACT…
2972	LokiG_000000000283	1535	2771	r	16.9150485437	21.7197954452	24.760925783	TTAGGATTTTTTATTTAACCAATCTTTAAACGCTTTTGTTGGCTTCCCATGCCAAATAGCTTTTTTAGGATACCCCTTTTCGAATTCTTCTATTTCTTCCATTTTAAAATTAAAAGATGGCGTTGATATATCTGTTTCTTCCTCCTTAATATCTATAGAAATTTCATACTTTTCTCCTGTAATTTCACCAAGTGCACTCATAATATCTTCAAGATCTTCTTTTTTTCTTTCGGGAATAGGAATCTTATCTAAAATGGTTTCTTCCTTTGGTTTTTCATCAATTTTTTTCTTATAGGCTTTACTCCTCTTCAGTTTTTCCTTTTTTTCTTTTTTAATCCCTTCAATGATTCTATTATAGTTATCTTTAAAATATTTTAGACTGACATTAATTAGATCTGA…
2973	LokiG_000000000283	2867	3725	r	28.7086247086	28.0184269651	37.4172736816	CTAATTTTTCTCTACTTTTATATCTAAAACTGTGTGAAATAAATTTGGACCATAGCTTTTTACAAATCTATATGAGTCTAGCTTACAAATAAACTGTTCTCTCTCACAAATTTCCTCAAATTCTTTAAAAAGGGAAAGGTGAGCATCTTTCTCGACCACACCTTCATAATGGTAAATTGTACCCTCTTCTTTAGTTAAGCTTAGTGCCTCAATAATATAATCTTTTGGGGAGGGAAAGATTCCCATGATTACACGATCAGCCCTTATTCCGGAGCTGCTTAACTCTAAGACTTCTTTTTTGCAATCTCCATTCATTGCTATTATTTTTTCCTCTAAATGGTTGATTTTTATATTTTCAAGTAATGTATTGTATGATATGGGATTAAGTTCAATGCTATA…
2974	LokiG_000000000283	3864	5718	f	31.7033441208	31.9728100396	41.6019004779	ATGCCGAGTTTAGATGATTTTGTAATAGATGAGAATAAAGTTTGGTTTACAGGGGGTTACTGGCCGGAAGGTGTTCCAAAGCAATTAAAAGATGTCGAGAATGTTGAAGTTTCATCAATATGGAAGAGCTTTGAGAAGGCTGTCGAATTATATGATATTTGGGAAGCTGATATTTGCGTTTTTGTATATGGACCGTACATGGAAAGAGTAAAACTTAAAACATTATTCGATTATGCGAAGAAATTTGGAACATATCTCAGTAAGGAGTTAGGTATACAGAAAGGGGATGTTGTAGCGATTGATCTTCCAAATTCAATAAACTTTGTTGTAGCCTATATGGGATGTCAATATATAGGAGCAGTTGCTCAAGGGATAAATCCAACTTATCGCCCCATGGAG…
2975	LokiG_000000000283	5740	6112	r	25.9596774194	19.6003989917	27.4781025329	TTAATTTATTTTATTTTTTAATACCGCGACGCTTATTAATTCACTTAGTTTAATACTTTTTTTCTTACCATAGTTCTCTTCATCTGCCATTGTAAGAGTAAATTTATAATTATCTTTTGTTTCGACTACTACGAAGTGTATTTTTCCATTGTTAATACTATAAGCTTTTTCTATTTTGCTTAAAGGTATCTTAAAATCTTCACGGAGTTTATCTACGGAAGTGCCAATTTCAGTCAAACTTATATCAGATTTCTTTATTAAAGATAATTTTTCATCCGTCAACATTATTTCTCCAGATGTCATATCAAATCGCCAATTACCCCCTGGCTCGCCTTCGCAATAATACCCTTCTGAATTATAAAGTAAAGACAT
2976	LokiG_000000000283	6290	6839	f	14.5173041894	15.0808176137	17.9337488767	ATGTCGCTACAAAAAACTCGAGAATTTATCCTCCAAGAAAAAATGATTTCTTTAACGGATAAAGGTAAGATAATGAATTTGGATGGGGAGGTTGTTGGTACTTTTAGAGGCAAGTTGATAAAAATCGGAAACACCTATAGAATAAGGGAGCTTGACGAAACCCCTATATTGACCATTAAAGAAAAGATTATCTCAGTTAGATCTACCTACAAATTTTATTTGGGGGGGGAAATCGATGATGCTAAATACCTAGGGAAAATGAAGCAAAAACTTGTCTCAATAAAACCAAAATATTGGTTTGAATTAAATGAGCAAAGAGTTTTTACTATGAAAGGCAATATCTGGTCATTGAAATTCAATATTATCAAGGATAATAAGGTTGTCGCGGAAATCCATAAA…
2977	LokiG_000000000283	6877	8383	r	19.7835325365	20.5478371817	26.1235766259	TTATATTTTTTTTTTAATAAATTTATTGCGATATTTGGCATATTCACATATTTTTGCTAAGGCATTAACCGGACGATCCCAGAATTGAAAAACTATACCTCCGTGTCCTCTTATTTTTTTTGACCACTCGTTTGCATAATTTTGCGGATTAATATATATTACTGGAACTAAGTACTTGTCAGAGGCTTTAATAGTTGGAGGGATTAGGATTTTGTCCATCTCCCCTATTCTCTCTCTCATATCTTCCCTCATTTCAATATGTTGAGAAATTTGAGTATTTTGCTGTTCTGTAGGGTCCATATCTCCAAATCCCATAGCGCCATATATAATAATTATATCAATTTCCCCAGATTTCATTAGCATTTTTGGAAAGTTTATATATAGATTAAAAATATTCAT…
2978	LokiG_000000000283	8575	9679	f	32.2753623188	25.9627693949	36.9267174631	ATGACAATAGAAACAAATATTACCAAAATGTTTGGTATAAAACACCCGATTTTTTCTGCAGCGATGGGACCATTTTACACTACAGATCTTTGCGTTGCAGTAAGTGAAGCTGGTGGATTAGGTGTATTATCCCACACCTCTATAAAACGTGGTGTTGATATTGGCAATGAAACTACGACAAGCTCAGCAAGGTTGGGTGCTGACGCTGTAGAAGCAATGAAAGAGAACATGAAATTTGTCGTAGAACATACGGATAAACCATTTGGTTTTAACATAAGAACTTCCAGAAATGAAATACAAGCGGGTAAGCTTTGTAGTGAAATTCCTAAATTCATTATGGAGAATCCAAAAATAAGAGAGCAGTGTATTTATGCTCTAACAAGTGCGGGTTCATCTAAA…
2979	LokiG_000000000283	9784	11410	r	30.3271832718	28.8669365062	37.3606264458	TTATTTATTTAGCCGATTGTAAGTTTTTCTCATTATTTTATAGATATTTAGATATTCTTTGAAGAGATTATCATAAATACTTCTGTTTTTTGGATTGGGTGTAAATATGTTTGAGATCTCAATATATTTAGGAATTTCATCCCATTTAATGTATCCGAGTCCAACAGATGCAATAAAGGCAGCACCTCGAGCATTTGCTTGAATTGGGTCCTTTACCTGCTTAATTTTTCTGTCTAAAACATCTGAGAATATCTGGCACCATACATTACTTTGAGCACCCCCTCCAATAATATTTAATTCGGGAATAACAACATCTCTCTTCGTCATTCCGGGATTAGCTCTCATTTTCCATTTTTGGATGAATTTCTCAACATACATAAAAAGCCATCTCACATTATA…
2980	LokiG_000000000283	11512	11722	f	23.1523809524	23.8100515647	26.7535644714	ATGCAAGTTGAATTGATATCAATCAATGTGATGGGTAAATATATGAGCCACGGTACGGCAACCGGCGTAACTAAAATTCAATTGGATAAAAAGAATATGTTCCCGGAAGCTTTAGCGTATATTGAAAAACACTGTAATAAGAACGGTTTTGAAGTCTTAAATTTTGCTATAGATGGAAATGTCTATTATTACACCCTTATAAAAAAATAA
2981	LokiG_000000000283	12072	12450	f	24.3571428571	23.2132047286	35.1683023458	ATGAGTAGTATGAAATATGAAGAAATGATGAGGAACATCGAAAACATCGTAAACCAGCCCATAAAAAAATTTAAACCAGAAGAATTGAAAGGTATCATTGAAAGGTACCATAAAAATCATCAAAAATCTAAAAAAGCTTATGAAAGGGCGCGAAAAATCATCCCTGGTGGTGTTGAGCATAACCTTGCTTTCAATTTTCCCTTTCCGCTGGCGAGTAAAAGAGTTTATGAGTGTTATATGGAGACTGTAGATAATGTCATATTAACGGACTACTTGATGTGTGGTGGCCCTATTATTCTAGGACATCAATATAAACCACTAATTGATAAAGTAATTGAAGTAATTCAAGAAATTGGCCCCTGTCATGGCATTACAAAT
2982	LokiG_000000000284	2	296	f	28.0680272109	21.7244093083	28.0460721182	GGAATAGGGGAAATATTTGCTGTTGTTGTAGATGTTCTTGGGGGGGAAAGAATGAGAGTTTTTTGTGAAGATAGTATACATAGGATTGGAAGAATTAGGGGAAAAATAAAAAAGCGTGTTTGGGTTAGGAGGGGGGACCTTATAATTGTGAATCCGTGGGATTGGGAGACCAAAGTTGATGATAAATTAGGCAAATGTGAGATTACATGGAGATATACAAGGGCAGAAATATCTTGGCTCAACCGAAATCATAAAGTTCCAAGTATCTTGGATCCCAACAACATTAATTTTTAA
2983	LokiG_000000000284	471	1230	f	21.7338603426	19.5556444435	25.2658122344	TTGACTGAAGAAAAAAAAAAATTAAAAGAAAATGAAGATAAGGGTGCTAAAATTGAGGCTTATCTAACAAAAGAAGAAATAGAAGACAAAGACGACTTGACGACTTTATTCGCTGTTCGTACAACAATAAATCAAGAAAGCAATATTTTAAGACAAATTTTTTATCGATTCAAAATCCTAGATATAATCCCTGATATTAGAGCTATGCTCGTAAGCCCTTTACTTCCGGGGTATTTATTCTTTGAAGCTCCCCAGAAGCGTGATGTGCAGATTGCTGTTCAGGGCATTCCACATATTAAAGGAAGAATTGTACAAAACATAAGTTTGGGAGAATTAAAACATGTTTTATTGCCTAGAAGTGTTACAGAATACTTAGAACAGGGTGACACTGTAGAGATT…
2984	LokiG_000000000284	1570	2302	f	16.3647540984	16.1597933083	21.9056694556	ATGAAGGGAAATACAGGAGAATTAATATTTTATAAAACCTATGAAGATATATTTAATGTAAAGTTAACTTCAAGTTTTCTGAGCGCTATATTTTCTTTCGTAAAGCAAACCCTCAAAACTGAGGAATTGTCTGAAATCGAGGTTGGTCTATTTCGATTTATCTTCGAAATTGAGAAAATTGAGAAAGATGAAATACTCTTCGCCTTATTTAGTGATCGGACAGACAATTTAGTTGAACTACGAAACCAATTGAGAGAAATTAAAAATCAGTTTATTAAAAAATTTGATCTCAATCTATTAACTGATAATTTCGATGGTGAAATTTCACAATTTCTCGATTTTGAGGACAATATTGATAATATAATGGAAACTGCGAATCAATTAGTCTCAGAAGACGTG…
2985	LokiG_000000000284	2518	3790	f	25.5267295597	22.7777082848	29.8965865305	ATGACTCAAACAATTAATGACGAAATTCTAGACAAAATGAGTTTAAAAAATCGATATTCTTTTCTTAATAATAACCTAATGACCATTTTGTCTGCTAAGCAATTTAATAACTTGAAGAAAGTGCAGAAATTTTGTATGAGATTTGAAAGGAAAAATAATATAACTCACGGTCCCGATGAAGATATTTATGAGTGGATAAAACCTTTTGGGGAGCAAGGCTATATTACAAGGGCTCATAATTTTGATGCGATTGATATAAATTATGATTATTATGGGTTGGTAGCAGATTTTTTACGATATTTAGCAGTAGATATGTTTGATCCACAATTTGCAATGGCAAGTGGGGCTACAGTACTCGCTATAAATCCAATATACGAGCATCACGAGAATATTCCTGAG…
2986	LokiG_000000000284	3952	5245	f	24.0665119876	19.1445105224	28.8033899668	ATGAATGAAAACAAAAGATATGAAACTCAAGTAATTAACGACGAAATTTTAGAAAAACTAAGTCTGGAAAATCGATACAAACTTATTAATGACAATCTAAGAACTGTGCTTAACGATGCTCAATTTGCTTTCCTTAAGCAAGCTCAAGATTTTTGTGTAAATTATGAACGTGAAAATAACATAACACATGGACCGAATGAAGATGTGTATGATTGGTACCCGGATTTTGGTAAAGAAGGATATATAACACGACAACATTCATTTGAATGTATCGACTTGAACTATGAAGAATATGGGATGGTGATTGACTTTATGAGAATGCTTGCAATTGATTCTTTCGATCCTCAATTTGCAATGGGTACGGGGGCAACCGATATTTGCGTCAATCCCATTAACGCG…
2987	LokiG_000000000284	5313	5523	r	16.0142857143	16.4468024992	17.8642148572	TTATTCCTCTTCTTCTGCTTGGATTAATTTTTCAATTTTAACTTCTAATTCTTCGATTTTAACTTCGAGATCTTCAACCTTCTTATTTGTTTCACAAGTTTTACAGCTATCATCCAGCGTACACTTCTCTAAAGTGTCACAAACTTCTTGAAGTTCTTCCAGTTCTTCCAAAAACTTATTTTTTTGTTCTTCAAGTTGGGTCATACTCAT
2988	LokiG_000000000284	5686	6376	r	15.1739130435	15.3724279956	22.6170247833	CTATCTCACTTCATCATCAACCATTTCTTCAGTAGAATCAGGCTGTTCTCCATCATCTTCTCCTCTTTTGCGTATTTTTTTAAATTTCTTCTTAAAAGATTTAAAAGATTTCTTAATGAACTCAAGAACTTCTTTGGGAATTTCTTCCTCAGCAATTTCAAGATTCTGAGTCATTAAATCAATTGCTATGGTGATTTTATAATTTTCTTCAAATTTTTTAGTAACGAAAGAATTTATCAAGGTTGATTTTCCAACAGCAGCGGCTCCAACGAGTAAGATTTTGAACCTAACATGATTTGTATCAACTATTTCTCCTACTCTTGGTTTATAATCCAGTAGTGCTGTAATAGCCAATCGTCTAAATAATTTATCTACATTTTTATATTCAAGTGCTGATGT…
2989	LokiG_000000000284	6621	8682	r	25.9805919457	23.6294593521	29.3867549918	TTATGGGGGGGTGAGTAGATCTATCTTTTCCCCAACTTCCTTGTTTAGTTCTTTTATTTTCTTTTCTAATGTTTCAAGTTCCTTTTTAATTTCCTCAAACCTGCTCTCTTGGTTATTTAATTTCTTAATATATCTTTCTTTTAAGGAAACCGATTGACTATCATCACCTAGTACTGTTATATTTTCCCTTAATCTCACCTGCTCATCAGTCATCAAGGATCTCTCATTATTTAGTTTTTCTGTCCTAGTCCTATGGTTATTTAGATTTTGAATTAATTCTGCAATATCTCTTAGTTTCTCTTCAAGCTCTGGATTAATGAATTTCTGTTTAACATAAAAACCAATTCTTTTAGAAAAGTCGTCTTTGTTATAATTCCAAAGATAATTACTAGAATAATT…
2990	LokiG_000000000284	8958	9522	r	26.384751773	19.9491314228	30.7901750732	TCAATTTAACAATTCATGGCGCCAAGCTACTAAATTAATGAGCCCTGTACCTATCAACATAGGTTTAGGGATCTTATTGATTGCGAACTGGGTTCTTGTATGAACACGGCGTAAAAAAAATACACCATCTTCTGTTTTAAGGGCTGAAGGATTGATAAGCATAGCTCTATCGGCTTTATCAGTAATAAGACGATCCCAATCCTCAGGAATAGTATAGGAATGAATAAAATCTCCTTTTAAGATGATCTCTCTATCTGGTTCACTTTTATTTAACTCATAACCTTTATGGGACAATTCTTTTTTTAAATCATTAACAATCTTTATGGAAAAATACTTTTCTGGTAAAAAACTTGATTTAGTTCCAAGTTTATGTTCTAAGTATGGAGATCTCATAACCAT…
2991	LokiG_000000000284	10061	10565	r	13.7103174603	15.0189883592	17.8674216933	TTAACTTAAATTATTCTCAATAATTTCAAGCGTATCTTCTTCTAGCGTATTTTTTGCATGTTCTACAATTACTCCGAGATAATCTCCGCTCTCATCAAAGAAATAAAAAGTTGGAATTTTATGTAAATCAAATTTCGGATTAACAGCTTCAGGAGGGGAGCGTGCTTTATGCCAGATTTTATCCCCAGACTTGTGAAATGCGTTGACAACAACACCGTACAATATTTCTATTTCAACATTGCTAATATCCAATGATTTTACTATCTTTATCATTTTTGGAACATTATAGGAACAATCAGGACACCAATCAGCTCCTAAAGCAACAATTTTTAATTTTTGGTTTTTATTTACTAGTTTAGATTTAATTTTTTCAAGTACATCAGATTTTGGATTATAAGA…
2992	LokiG_000000000284	10907	12566	f	30.9523809524	25.6839936838	35.8819248558	ATGACTGGACCACTTAATGGAACTTTTGCACCCAACACGGGGAGATGGGTTGTATGCTCTAAATCTCCTTATACGGGCATATGGGCAGAATCTAATTGTGGTAGTTGGTTTGGTGCAGAGGTGAAAAAAGCCGGTTATGATGGCTTAATTATTTTAGGAGCGTCAGATACTCCAGTTTATTTGGAAATTAAAGATGATGTTGTGAGAATTAAGGACGCTAGTTTCATATGGGGTAAGGGTACTTACTATACTACAGACAAGCTTAAAGAAGCTTTTGGAAATGAAAAAGCAATGGTTGCGTGTATAGGTCAAGCTGGTGAAAATCTAGTAAAGTATGCAAACATAGTTTCTGAAGAACGAGCTGCCGGAAGAACTGGTATGGGTGCAATTTTTGGAGCA…
2993	LokiG_000000000284	12569	13112	r	20.0257826888	14.9929415048	19.2299136231	TTAGTCTTCAACTAATTGTTCAGTACTTCTTTTGAAAATGAGCTTTGTTAATAAATCAAATATTTTTTGGACATTTTCTCCGGTTCTAGAACTGCATTCAATAAAACCATCAGCATCTTTTGATCTTGCTAGTTCCATTGCTTTTCTAGTTGAAACTTCTTTAAGATGCATTAAATCAGTTTTTCCACCAACAAAGATAATCGGTATATCATCATCAATTTCTTTCTCAATGATTTCATACCAATCATCTACATGAGCAAGTGAGCCATAGTTTGTGATATCATACATAAAAATTGCCCCGTTAGCTCCTCGAATATATGAGGGAAAAAGAAATCTAAACCTTTCTTCACCGGCGAAATCCCAAATTTGGAGTTTAATATTTTCACCGTTAATTTTGAG…
2994	LokiG_000000000284	13268	14264	f	15.9267068273	16.1882769337	18.6019674597	GTGGAATTTCTTAATCTGGAAAATTTTAATTATATGTTAAGACTTCTTTTTAAAACGTCGAATCTTATATTTATTATGGGCCTTTTTACTGTGAAAAATGTAATAAGTTTGGTTTCCATGGGTCCATCATTTTTACAGTCAATACTAAGAAAAGTTCCGTTCTATGTGAATTATGATTTAACATGGCAATGTAACTTAAAATGTAAGCACTGTTATTTTTTCTCAGCAACAACGGAATTAAAAAATAAAAGAATGGAATTATCGTGTGAAGAGTGGATTAAGGTCTTTAAATACCATAAAAAATTAGGGACAAAAATAGCTGTTTTAACCGGTGGAGAACCTACATTAAGAATGGAGGTTATAAAAGAAGCGATTAAAATTTTCCCCTCAGTTCAAGTT…
2995	LokiG_000000000284	14692	15079	r	22.8062015504	22.3569756846	27.1833633701	TCACTCCATAGCGGTCTTAGCTTTTTCTAAGTTGTCTACCCCGATTATAAGCCTGTTAAGCCCAGCGAAATAGATTAGATCAATATTAACACCAGCATTACCTATTTTTCGAGCTATTTTCCCAGCTGTCCCTGGCTGTCCTAAGATATTATTACCTGGCACTCCTGTCAGAACCAGTACTTCACGTACAACACTAACTTGATAACCAGCTTGTTCGAGTACGGAACGAGTTTTAGTCTCATCTTCTACTAAAATATGTAAAAAGAATTCATCTTTTAAAGGAAATCCAGTGACTCCTTCCATATTGATTTCACTTCCCCCAAGAGTTTCCCCTATGTCTGCAAGCTTACCTGGAATGTTTTTCAAAACAACAGTTAAATCCTTCAT
2996	LokiG_000000000284	15524	15962	r	36.7648401826	28.6356263096	35.9165640978	TTACGTGAAAATTTGTTCTACTTGCTTCAGACTTTTTACATTTTTTTTTAAAGTTGAAGGTAGTTTTTTTATAATTTTCTCATCTGCTGTGCAAAAAATTTTCCCTAAACCTATACTTAATCCGAGATAGGAGGCATCATAAATTGAAATCTCATGGTCAACAGCAAATTTAATCATGTGTTTGCGTATCTTCTTTTTAATAGTAATTACTTTAAATCCATATTTCTCTATACTCTCTCCAGCATCGTTAAGTTCACTTAGATCAAATAATTGACTATATTTCAATGCATTCAAGACTTCAAAGTATAATAATGATGGAACTATTAATTCAATTTTGCCGTCTATGAACTTATCTCGCAGAAATCTTGCTTTATCTGAATCATTTTCTTCAATGAACCA…
2997	LokiG_000000000284	15986	16217	r	34.5844155844	31.9762492829	28.6283002793	TTAATGTCTTTCTTCCCTGAATTTACGAATAATATCCAAGCTATTGAAATCTTCAGGAGCTACTTTTCGGATCTTTTCATTCAGCAAAACAGCTTTAGCTTTATTCATCTCTGTTTCATTCTGAATTTCCGATTTAATCGCTTTCCGAATAATTTCGCTCCAGTTAAGGTGCTTAAGCGAATCCATCTTCTTTTTTAATTCAGGATCTATTCTTACACTTATGTTTGTCAT
2998	LokiG_000000000284	16401	18366	r	46.6982188295	43.6151668729	36.5361933716	TTAAAGAAGTCTTTGTAACTTTTTCAAAAGAAATAACGCTCCTTTCCGATCAAGAGGTGAATTATTATTTCCACAACGAGGGCTAAGACAGCAAGAGGGACAACCAGACTCGCTTTTACAGCTACAAGAACTAATCATTTTATAAGTTATCCTTAGTAACTCGCTCAAATTGGTATATAAAGACTCAGATATCCCAATACCACCTCTATAAGCGTCATATATATAAATTACTGGTTGTTGTCTCACAGGATCGAAATCAATCGAAACTCCCCCTAGATCCCAACGAGAAATTTGTGCTATTGAGGGAGCCATGGCTATCATTGCATGTTCAACGGCATGTATAGTACCCCCGAGATCAAAGCCTTCTAATTCCAATTCTTTTTGATATTCAAAAGGAAT…
2999	LokiG_000000000285	0	525	f	13.5638095238	20.0859967061	5.89544744977	GGAGAGAATTATGCGTGTCCAAATCAGTATGAAAATAAATTAAACGTACAAGCACATTATCAAACTACAGGACCTGAGATATGGAAGCAAACAGGAGGGAAGATTAAATATTTCTTTGCTGGTTTAGGAACGTGTGGAACTATCACTGGAGTAGGGAAATACCTTAAAGAAAAAAATCCTTCCATAAAGATAATCGGAATAGAACCAGACATCTCAATTCATAATTTGCCAGGAATGAAAAGAATAACAAATCTCGAAAGAGAATATGTTCCTAAAATCTTAAATAAAAACGTGATTGATGATATCATAGAAATTGATGATGATACAGCATATAGAACCGGGATAGAAATAGCACGGAAGACCGGAATATTAGTTGGTCCTACAACGGGTGCTATAGTC…
3000	LokiG_000000000285	605	2108	f	21.2109115103	25.2359817561	17.5520401396	ATGACAAATGAAGATATCCTACGTTTTGTTGGAAGATATTCACTGGGTCGAGACAGCAATCCAAGGAATTATAAGGATTCACTTCATTTTTTAAGATTTAAGGTGCCTGGTGGCATTATAACTTCTGAACAATTAAAAGGAGTAGCAGAGCTTACACATAAATATAGTAAAAATTTAGCAGAAATAACTGATAGAGAAGACATTCAACTACATTGGGTAAGATCGGAAGATTCTATGGAGATTTTTAAAATAATGGAAGATTTAGGTTTTACTACAGATATGTGTGGTCAAGGTTTTGGGGGACCAAGATATGGTGATGCCCGAAATATTATTTTATGCCCAGTCTCCGGCATAGGGAAGAATGAGCTAATAGATGGTCGACATCTTATGGAGAAACTG…
3001	LokiG_000000000285	2123	2390	f	19.0149812734	19.7849272259	22.525200967	ATGTCAGGAATCCGGTTAAAGTTAAATAAAATTGATGATAATCTTTACGAGTTAGATGTGCGAGGACTTGCGTGCCCATTTCCACAAGTAATGGTTACAAGAGCATTAGTAGACATGAAAGAGGAAGATGTCTTAGAAGTAATTATTGATAATCCTCCTTCTGTTAGAGATATCCCCCCAGCTTTAGAGAGAAAAGGATATATATCAGAGGTAATAAAAGTCGATAAAATTATATCTAAAATCGTAATTCAAGCAAAAAAGGAATAA
3002	LokiG_000000000285	2451	3651	r	29.4066666667	26.2482077724	32.2583123921	TCAAACTATTTTAATTTCATCGTCAGTCAAATAGCATGCAGGATCTGGACCCCAAACATCACCTACTAATGCTAACGATCTTACTCTCGAGCCACCCTTACAAATTTCAAAAAATCGACAATTATTCACTGAGCATCTTCCTTTAATATACTGTGCTTTATTTTTTAATCCCTTCATTATTGGATCTGAAGTATCCTCCCATATCTCACTAAAAGATCTGTCTTTTATATTACCAAATGAATAATCGTTCCAAAATTGATTAGCATGAACATTTCCAAGAGAATCTACTGAAGCAATAGTCTCACCTGTACCATCTCCCCCATTTCTTTTTAAAAGTTCATACGCCCATTCTGCTTTGGCAGGATCTTCTTTTTGTAAATAATAATAGAGAAAGCCCGC…
3003	LokiG_000000000285	3650	5090	r	28.9298611111	23.6073409235	32.9821309269	TTAATTCTCACTCCATAAATAATTTAAATAGGTGTTAAACATACCTTGGAAAGTATACTCACTTGCGGTTAAATGAGGAATCGAAAGATGTTTAGAGGTTTCTGGTCCAATTGAAACAATTATAGGTTTTTCCAAGATTTTTTTATCTAACAGCTCAATACCTTTTGCACACGAAGCTGACATGACGAAGATCGCATCAGCATCTTTCACAATATTAGGATCTGCTGGTAGTGGTTTTATATCATATAAATAAACTGAGGAAACAATAAAAATTGATTTAAGCATATTTTTTAATACATTTGTAGCTGCTGAAGATCGGAGTAAGAGAACCTTATCTCCTTTCTGAAGATTTGTTAAAATTTGCTTCCCTAGACCTTCAGAATTGTATTTTTTCCCCAT…
3004	LokiG_000000000285	5089	5992	r	24.30786268	24.5647488494	26.8350031923	TCACTTTCTAATATTTTCAAGAATCTCATTACCACCCATAGATAAAAGGTTTTTAGCTAATTTAGAAGCAATACTAACGGAATCTTGTATTTTTGAATTTAGCTTGTTCTTTATTAAATGTTTACCGTCGATTGATGAAATAAATCCAAGGATCTCATAGGCATCATTTTTAAAATCTAAATTAGAATAAGCTCCCGCAGGTACTTGACATCCTGCTTCTAGATTACTTAAAAAAATTCTTTCAGCTTCACATGCTATTTTCGAAGGAGTATCTTCTAATTTTGAGATAATTTTTAATACCTTTTTGTCGTCTTTTCTCACAGTTATTCCCAAAGCGCCTTGACATACAGCTGGAATAAATTCGTTTGGGGGAAGAGGTGAATAATTACTATATCCTAG…
3005	LokiG_000000000285	6002	7268	r	27.7709320695	25.2374735533	33.6029813157	TCAGTTTTGATTGGAGGGTTGATCTGTAGATCCCATGAATAGGTTTGTAAATTTTTCTAATTCTTCTGCATCCAACGGATTTTCTCGAACTTGTGATAAAAAGTTATGCATTAATTTCTTCATTAAAGATTTTGACAAACCTTCAAGAACTTGCTTGATCTTAGGCTCACAAACAGCACCTAACATATAAATAGCTTTTTCAAGTTCTTTATTTCTTATGGCTTCCGTATATTTATTGAGATTTGTAAAATATTTTTCAATATGTAACTGCCCTAATTTTTTCATAAAATTCTCATTTTCTCTGTTAATTATTTTCTCAACTTTGGACACTTCGCTCAAACGAGCTCTCAGATTCTTATTTGCGATTTCTCTTAGATCCTTATATGAGTAGATATGAAC…
3006	LokiG_000000000285	7248	8370	r	20.3262032086	22.6667835755	28.4819633744	CTAATGCTTGCTAAATACATTATATATCTCCAAAGCTTTGATTTTTGCTAATTCTATTTCTTTCTTTAAAATATGAGACTGGACTTCAGTATTTTCATAGATTTTTGATAATACACGATTTTTTTCTTCGATTCCAACTAATTCATTCCGAAATGGAGCGAGTAAGCCCAACCAATCTGTCCAAGGATCGGTTATTGAATCCAAATATTCCCTTAATTTTTTAGATAGAAATGGACATTTACCTCCTGTCGAAATTGTTATGTTAAGATCTCCATTTTTTGATAATGCTGGAAATATTACGGATGAAAGTGCTGGATTATCAACAACATTTACAAGGATATTATGACTTCTGCAATAATCTGAAATTTTTGAATTTAATTGTGAGTCCGAAAGTGCCCC…
3007	LokiG_000000000285	8347	8806	r	21.4967320261	26.1647073209	29.3025170818	TCATCTGAGATCAAATTTAACACCTATTTTATATATTTTTTCTGCGGGAAGATGTATAACTTTACTTTGTAATTTATTCTCAATTTCTTCAAGGTTAGCTAACAGAGTTTCCTCATCTTGTTCAGTTAAAGTGAACCAAATATTTGGAGTACCCTCTCTAAGATAATTATGAGTTACTCCCTTGTAAGAATTGATAATACTTGCGGCTTCTTCGATAAATTCATCGGGAATAGAAACTGCTGCGAGTATTGATTTAAATCCGATTTTATTAGCAGCAATAATTGCTCCAACTTTACGAATCAAACCCTTCTCAGTAAGATTTTTTAATCTTGAAATTACATTATTAGATTTCAAGCCTAATCTCTTCGCAATATCATCATAAGGATGTCTAGATAAGGG…
3008	LokiG_000000000285	8810	9818	r	24.8194444444	23.9259893032	31.3209898374	TCACCTATTTAACTCAATATATTTATATTTATACATGCACCAAGGTTCTTGTGCCATAAAATCATCATTATAGAAATGAGCTCTTGCCCGACACCCACCACAAGTTTGTTTGAATTCACAAATCCCACAAGCACCTGAATAATTCATAGTTCTTAGCTTATTTAAAATAGGATTTCCTTTCCAAATTTCGCTAAACTTTTCTTCACGTATATTTCCGAGTTTTAAGGGCAAATAAGGACAGGGCCATACATCTCCGTTTGGTATAACAGAAATATAAGATATTCCAGCAAGACACCCTCTTGAATATCTATGCATTGGGATATTTAGATGTTCTGCTATTCTTTTGAAGTGAGGAGCACATGTGGGCTTGATATCAAAATTTAATTCCACTCGTTTTTT…
3009	LokiG_000000000285	9854	11150	r	31.787037037	31.6281785253	40.6707975631	TTAACTTATTTTATTTAAAGCCCCATCCATCGCCTCTATAGTGGATTGTATATCATCATCTGAATGAGCTATAGATAAGAAACATGTTTCAAATTGAGAGGGAGGGATAAAAACATTATTATCTAACAATTCTAATTGATATTTACCAAATTTATCTCTATCACATAGTTGAGCACTTTTATAATTATCTACGATCTTGTCTGTCATAAAAATCTGATACATTGATGCTATGGAATTAACCTGAGCAGAAATCTTCTTGTCTTCAATAATGTTCTTTAATCCTTTCACGATTTTTGAACATTGCTCCCTAAGACGTTCATAGAGACTATCACCACCCTCTATTAGAATTTTGATAGTTGTTAATCCTGCTGTTACTGAGATAGGATTCCCACTCAATGT…
3010	LokiG_000000000285	11131	12121	r	35.3575757576	30.9294421506	39.8383626624	TCACTTTTCTTTCAACCACTGCCCCACTTCCTTGGCAAAATACGTTAATATCATATCTGCTCCCGCACGCTTCATGGATAGTAGGGATTCTAACACAACTCCTTTTTCATTTATCCACCCCTTTTCTGCAGCAGCTTTAATCATAGAATATTCACCACTCACGTTATATACCGCAGTAGGAAATCCAAATTTCTTTTTAATTTTATAAACTAAATCCAGATATGCGAGTGCTGGTTTAACCATAATAATATCAGCACCTTCATTTATATCAAGAAGTACTTCCCTAATCGCCTCATTACCATTTGAATAATCCATTTGATAACTTTTTCTGTCCCCAAATGAGGGAGCAGAAGATGCAGCATCTCTAAATGGCCCATAAAAATTAGAAGAAAATTTAGC…
3011	LokiG_000000000285	12367	12829	r	17.3441558442	17.328996411	21.0679412782	TTACAGTTTAAAACTTGGTTCGATCTTAAGAAGTCGAGTTGTTGCCAAGATCTCGAGATCTTTGATTCCACTGATTATTTTTATCTTAGTTTTAAGCTTCTCAAGTTTTTCCATATTCTCAACATTCGCTACAGCAAGGAAATCATATTTTCCAGTACATTGAAATATATGTAAAAGCTCATCTAACTTACCAAGTTCCTTAAATGTATCTTTGGATTTTCGGAGGTCAACCGTCGCCATAATGATCCCTGTTACAGCAAGCCCTATTTTACGAGGATTTAATAACGCAGAAAATTGCATAATCACTTCTTTATCAAGTAGCTTTTTAACACGAAATCTTACAGTAGCTTCATTTATATTCAGCTCTCGAGCAATTTCCGCATAAGATCTCCTTCCATC…
3012	LokiG_000000000285	13196	14036	r	25.2238095238	24.440012015	33.0421700246	TTAAATCCCTGAACCGTGTTCTCCGAAATAAAACTCAATCTTTTGGTCTCTTAGATTTTTATCATTATGAAATTTATTTTCTAAATACTCAATTCTAGCATTAATTGTAGAAAGAGTGATTGCAAGTGGATCGGGAAGATAATCATGCCTTAAATCAATCTTTTCGATTTTTTCACCTTTTCGAGAAACAATTCTGCCTGGAACTCCAACTACTACTGAGTTTGGGGGAACGTCATTTACAACAACAGAGTTTGCACCTATCCTTACGTCATCACCAATCGTTATTGGACCCAATAATTTTGCTCCGGCTCCTATAACAATATTATTACCTAATGTAGGATGACGCTTAACTGGCTCTGTCGAAACGCCACCCAAAACGACTCCCTGATACATGGTAAC…
3013	LokiG_000000000285	14263	15394	f	23.6931918656	24.4077542026	29.6724487877	ATGGTATTCAATAGTGTGCTAGATAAGATAAACTCCCTTAAGTATTTCTTTTGGAAAAAAGATTTTAAACTTGAATCAGGTAGAACTCTCCCTGGATTTCAATTAGCTTATGAAACATATGGGAATCTGAATCCTTCTAGGACTAATGTTATTTTAATTTTTCATGCACTATCAGGAAGCTCCCATGTTTATAAAGATGAGAGTGAAATTGGGGGTTGGTGGGATGAAATGGTTGGCGTTGGAAAACCGTTTGACCCTTCAAAATATTATATCATATGTGTAAATATTTTGGGGAGCTGTTATGGATCAACTGGTCCGTCCTCTATAAATCCTGAAACTAAAAAACCCTATGGCTTGACCTTTCCTATTATAACTGTTCATGATATAATAAGGTCAATT…
3014	LokiG_000000000285	15414	15999	f	20.7504273504	20.2505076573	27.4485434086	ATGAGAAGAGATTTGCAAATTATAGTTGATAATATTAAACCTAACAGTAGAGTTCTTGATTTAGGTTGTGGTGATGGATTATTACTAAAAGAATTATCAGAGAAAAAAAAAGTTAATGGGTTTGGTATCGAAATCTCTATAGCAAAAATAAAGGAGTGTTTAAATAATGGGATTTCTGTTATTCAGGAGGATCTTAATGAAGGTTTGAAAGATTTCCACACAAAAACATTTGATTATGTTATTTTAAGTCAAACACTTGAATATATCGCTAATCCTTTTTATCTGATTCAAGAAATGTTACGAGTTGGAGAAAAATGCATAATTAGTTTTGAAAATCTTGCCTATTGGAAGAATAGATTTTTATTTTTATTTGAAGGAACACTTAAAAGGGGAAGAACC…
3015	LokiG_000000000285	15999	17160	f	17.8837209302	19.3805355749	23.3217913516	ATGGAAATTAATTGGAAAGAGATTCGGGAAAAAGAATTCCCAGCTCTAAATGATGTTGTTCATTTGAAGGCTGCAGGAGGATCCCCAATTAGTAGAAGTGCCTTTAAGGTTGGGTTGAGTTATCTTGAAGATATGTTAAACTCTGGTGATATTTTTTGGGATGATTATTTTAAAGAATTGGAATTAATTCGAAACAAATTATCAAAATATTTTAACTCAAAACCATCAGAAATTGCATTTTTAATCAACACATCCTCTTGCATGAATGCTGTAGCTAGAATGTTTAATCAGGGAGAGATCATGTACCCTGAAGGGGAATTTCCTTCTTCAATCCACATATTCAAAAGATTAGGCTTTACGTGTAAAAAAATTAATAGTATAAAACATAGATATCGCATT…
3016	LokiG_000000000285	17187	17751	r	18.030141844	20.4015925978	24.6464684751	TTAAAAAAAGCCACATCCTTTACAATTTCCATCTAAGAAGGCTGAACAATTATTACAAATATTTCCACAATCATTTTCCTTACTTCGTTCGTTAAAAAGATTGAGTGGTAGAAATTTTGGTGTGATTAAATTAGACACAAATATGGTCGCAGAATGTAATATTCCTTTTTTATTTGTGGGACCACAATAATCTATGTATCTATGCAAAACATCGATAGTCTGCCCTACTATTCCTAATATTAGATTATACTGCCCAGTGACTTGTGCTAACAAAAAAACTCTTGGACAGTCTTCATAAGCTGCAATGATATTCTTCACTTCATCATAGTTCCTCATTTCCATTAATAAAAAGAGAGACTTATAATTAAGGGCCTTTATATCAGTATTTGCTTGTACCTT…
3017	LokiG_000000000285	18100	18532	f	11.25	15.3809931235	17.3097885305	GTGCAATTTATCAGAATTGAGTATTTAAAAGGTATTCGTTTTTATATTAAAAAATCTATTTATAAATATATGCAGTTAGATCGAATCGATAAACAGATTTTGAATGTTTTGTTTGAGAATGGACGCGAAAGTTTAAGTTCTTTAAGTAAAAGTGTCTTAAAGAAAAATGAAGAACAAATGAGCCATACTGGGATAGCTAAAAGAATTTCTAAACTAGAAAATGCCGGAATTCTCAAAGTTCAAGGAAATATAAGTATTAATGGATTGGATTTTTATGCTGCTTTCATATTAATGGAAATGAGAAATTATGATGAAGTGAAGAATATCATTACAGCTTATGAAGATTGTCCTAGAGTCTTCTTACTGGCTCACGTTACAGGACAATATAACTTAATCTTT…
3200	LokiG_000000000303	2	1064	r	25.4915254237	25.3189299846	20.7999857196	TCTTTTCCTTCGCTTAGGTATAAATTTTGAAACTTTATTGATTAATGGTGCTAATTCCAGTACTTGTTTTCCATAGTCTGCTGCATATCTTTCTACTATTTCGATACATCTATCTTCTTCCATGAAATGAGGTTTACCTCTTGGAGTTTCGTTTAACCTAACAATTGCTTTTGAAACCACATTCGGTGGATAGTCATATTTAAAAGCAGATTGAAGTGTAAAAGTTTGCACACTTGGATATTCTTTAATAACACGGTCTACTGTGTCTGGTCGTAAATTACCCCTAAAAGGTGCTGACCCCACTCCTATTATAGGGTATAAATCTACACTTATTTCCTCAGAAAGCTGATGGATTCTTTGATGGGCTATTTTGTTTACTAATACAGCTGAAAGTAAACC…
3201	LokiG_000000000303	1246	2347	f	21.812897366	25.6062915009	29.8978483157	ATGAGTGAAGGTAAAGAGCATACATTTTTAGTGGGAATATTTGGGGATAATTTTGAACATCGGAAGTTATTAGGACAAGCTTTGGGAGCTCCTGGGACAAGTTCAGATATTCAATTCTATAATAGATTAGATTCTCAAATGGGTGAGGTATTTACAGCATTAACACCAATTGAGTATCCAGAAAAATTAAAACCATTTTTGCAGACGTTAATCCTAACTAATATTCATATTTTAGTTACTGATGTTGGAACGGGTTTGAATGCATCTGTGGGTGAGACTTTAGTGGGATTGGATTTGTTCCATCAAATTTCAACTACAAAAGCTTTGATTCTGCTTACTGGAATAAATTCTACTACTGAGTGGAAAGTAATTGAGATTAAAAAAAAACTTGAGACGTTA…
3202	LokiG_000000000303	2404	5074	r	30.8164794007	27.4498554866	36.4334532272	TTATTTTTTTATCATATTTCTTAGAACTGTGTGCAAGATCCCTCCATTTTGATAATATTCAATATCAATTGGAGTGTCTAATCTCGCAATTACTTTGAATTTTAATTCCTCTTCGTTTATTCCTCGCGCAGTCACATCTAATTCCGATAATGGTTCAATTTCTCTGATTCCATAGATATCAAAGGTTTCTTCGCCTGTTAATCCTAGACTGGTTGCACTTTCTCCCTCTTTAAACTGAAGTGGTAAAACACCCATTCCGACTAGATTACTTCGATGAATTCTTTCAAATGATTCAGCAATTACTGCTTTTATTCCTAGCAATTGAGTACCTTTTGCTGCCCAATCACGTGAACTCCCCATTCCGTAATCATTTCCTGCAATAACAATTAAGGGAGTATT…
3203	LokiG_000000000303	5098	6343	r	30.0923694779	34.7178899208	33.1694517956	CTATCTGTTCTCAACATTTATATATTTTTTATCTAATTCACCCATATATCGAAGCCGGGGCCTAATAAGTCTATTGTCTGCAAGTTGCTCTAAAGCATGAGCAACCCACCCAGCACTACGAGATGCAGCAAATAAAGGCGTATATAAAGTAATAGGAATTCCCAGTGCATGTAAAGCGCCAGCAGAATAGAGATCAACATTAGGATAAATATTTTTATTTTTGATCATATATTCAGTTATGAGTTCCGTCATTTCAAAAATATTATCAATTTCACCTTTATGAGCTTCATGTTCTAAGTCAGGTATTTTTTCAACAATATCTGGATTAATCCATAGTTTTCTGGAAATTTCGCGTAATATTCTGGCTCTGGGATCCCACGTTTTGTAAACTCGATGACC…
3204	LokiG_000000000303	6524	6731	r	28.3043478261	26.0701995247	28.911098999	TTAATGATAAAAAATAAAAAGTATATATTGAATGGTGTAAATATACATGACTGATTCTGTACCAGAAGAGATCGAGCGAGGATGGCAACTTTTAAATTGAGAACCTACAACTCGATGATATTGAGATATCTTCGCAACCCAATCAAAAGCATATTTTCCACTAACCTCATCAAGTATAGAATTAATTAATTCAGAAAAATCATTCAT
3205	LokiG_000000000303	6810	6972	f	31.7222222222	33.3605630819	20.2307807032	ATGACTAAATTACATATCTCAACTCCAAACAAGGGTCTGCATATAGGCACCCAAGCCCCAGTTATTGAAACAGAAGATATTGATGGGGATAGCGTGAATTCAATTAAATTATTAGAAAAACATAAGGGCGTTTTACTTGATTTTTTCAGAGGAAGTTGGTGA
3206	LokiG_000000000303	6999	7326	f	16.7981651376	20.0251118498	17.7688139355	ATGAATGATAATCTGTCAATTTTAAAGAAACATAATGTAAAATTAATATCCATAGCAATAGATCTTCCTGATAAATTAATTAAAATGAAGTATAAAAACAACTATAAGATACAATTTATTACTGATCGAGCTGGCAGAATTAGCAAAGCGTATAATGTTTTTTTAGATAGAAAGACTGCTGGGCATGATGGATTGCAAATAAGTCATGCTATACCATCAAAATTTCTTATCAATAAAGAAGGAAACATCGTGTGGCAATACATTGGAGCAAAAACGGATCGACCTTCAATGGAATTAATCGAGGAAGCAATAGAACAATACCTCTAA
3207	LokiG_000000000303	7428	8250	r	10.4890510949	12.3898911203	14.6899621042	TTATTTATGCTTTTTAAGTTTTTTAAGGATCATTTTTTGTAGATTCTTATTTTCTAAAGAAATTCCTTCACGAAGACGTGCAGCAAAAGTGGGAAGATCCCATTTTCTAATCTCTTTTAGGGAAATAATAGTTAGTTTTAGATAATGATTAAGATATATTTTTGCAGCACGACCTTTAGCGGTTCTGTAAAGAAATCTGTGCATGAAACTTTTTTTCATAAAAACTTCATCTGAGGGGCTCAATCCGTATTTTATAATATAATAAGTTCTTGATACATCACCATTTGGATGACCTGAGCACGCATTAGCCCAATCAACAACAAATAGTTTATTTTTTGAGATTATGATATTATCAGGATGAAAATCGCTATGACAAATAATATTTCCATCAGGCAACTT…
3208	LokiG_000000000303	8377	8620	f	10.3827160494	8.35136572441	12.8109802188	ATGGATAAAATAGGAAAGGCCGAAATAATAAGAAAAGGTTTGATTTACATCTTTATTTTAATAGGCACAATCACTTTATTATTACTTTTTGGGGGTATGTTCACAGGAGTGGCTTTTTTCTTTAATAAATTTTTCAACTATATCGCTACCATCATTATAATGGTCATTTTTGCGATTACAACAAAATATGTAGGAGATATTTTAATTATATGGTTAAATGGAGGGAGATTAACAAAGGATTAA
3209	LokiG_000000000303	8671	10534	r	20.4326355341	20.9678885815	19.4297430015	TTATTTAAAAATTTCATTAATCACATCTCCTAGAGAAGATGGATTATGTATTTCTAACATTTCACTAGTTTTAACTGCTTTATTTAAAGCCCCCCATATTTCTGACTTCCATTTAATAGCATCTGAAAAACGGTTTAGCTTTAATAGAGCAGGATATGATTGACCCTTAATAACATAGCACACCATAAAGGATTCAACTGGTTTGAGAAGAATTATATTCTCATCGATCTTAATCCGATCAATTGATTTAGAAAATAACTCAGAGCTGAATGAGTTAAACGCTGACATAAATCCACTGAAAAGATCTTGTTCATCCCAACCCTCTATGAATGAATGATTAAAATAGGGGATTCCACCTTCACTCATGATGAGAAGCAGAACCGGTTCTTCCTCAACCAC…
3210	LokiG_000000000303	10706	11210	r	21.3373015873	22.5332932334	4.26865513781	TTAATACAGAATTTCTGGAGTTACTTCATCAATAGATCTACAACCCGTCATTTTCATTGCTTTTTGAAAAGTATTTTGCATATAATCCATGTGGATTTTTACCCCTTTAGTTCCAGCACCCACAGCAGCTCGAATAATGTCACGACCGATCAAAACCGAATTAGCTCCAAGGGCAAGCATTTTAACCACATCGTAACCAGTACGAATACCACCGTCAACAATAATCTTTATTTTATCTTTTAATTCATTAACGATCTCAGGCAATACGTCAGCAGTTCCGGGAGTATGATCCATAACCCGTCCACCATGATTTGATACAACAATTGCTGCTGCTCCAGATTCTGCTGCTTTTAAAGCATCTTCAGGACACATAATCCCTTTAATGATAACAGGTAATTC…
3211	LokiG_000000000304	0	177	f	13.4519774011	12.7290977574	17.6843421532	TTGAACTGTCCCTACAACGCAATAAAGGTAGAAGACGATGGAGCCGAAGTGAATGAAATTTTATGTAGAGGATGTGGCGCCTGCTTGGCTAATTGCCCTTCAGAGGCTATTACATTAAGATATTACAGAGAACCCCAGTATGAAAAACAAATAGACGCAATATTAGAAGAAATTTAA
3212	LokiG_000000000304	508	670	f	18.3765432099	18.4238910515	21.8824992374	ATGTTCCGCTGTAGCGCTGCTGAAGGACAAAAATTTCAAATTGAAGCAACTAGAATTTCAGAATTAATTGAAAACTTAGGTAGCAATCCCATTAAAAAATCAATTAAATCTGAAAAAAAATCCAAGGATTCAAAAAAAAATCCCCCTAAACCGAACGAATGA
3213	LokiG_000000000304	882	2181	f	19.3102386451	16.8130107884	22.8010735822	ATGGTTAAAGACATTGAAAAACAGCACTTAAAAGCTGAGAAACTTTCAAAAGCATTACAAAACAAAAGGGCAGCAAAGATTTTTGGTTCAGTTGGAGATTCTTATTTAAAATTGGGCAATTTTGACCTTGCAGGGGATTGTTATTTTAATGCTGCAGGTTGTTCTATTAGGGAGGAAAAATTTCTAATAGGGATAGAGTTTTATAGAAAAGCTGGAAATGCATCTCTATTCAACGATCAAATATTAGAAGCAAATCGTTTTTATAGAGAAGCAATTAAGCATATTTCTAAGTTAAGAAGTGCATCATATCGAAATCAAAATTTTTTATTATTCTCTAGTTTATCATATCTTTGTCTTTTCATAAAGGGAGAACAAAAGGAAGGATTAAAACTAGTGAAA…
3214	LokiG_000000000304	2192	3335	r	20.467191601	23.3045952984	24.8917814961	TTACTCAATGATTAAAGGCTCTTTAGGATTATAAGTTACTTTTTCACATTTATCTTTCCCTATTATAATATCGTCTTCTAATCTGATACCCCATTTATCACGCCAGTATAAACCCGGTTCACTGGTATATACCATATTTTCTTTAAGTTTATATTCCTCTGCTATCTTCCAACTAATTCTAGGGCCAATATCATGAGTTTCAAATCCGAGAGAATGACCAAAACCGTGGAAAAATAGTTTTTCATGGTCGAATCCCCTTTTAGCAAGGTGTTCACGACATTTGATCGCGGGAACATTATTCGGAGTATTATCAATGAAAAAGTTATTTGCTATCTCCTTTGATTCATAAAGCGCATTATAAGCTTTTAAAAATTCTTCAGATGGTGTTTTTCCTACCCA…
3215	LokiG_000000000304	3529	4075	f	21.4340659341	21.2973147896	25.4277433187	ATGAAATTAAAAGTTAAAGAAATAAATTTTGAGACAGGAAATACGAAAGATGTCGTGTTGAATGTTCAAGATGCTCTAGAATTAGGACAAAAAGCAGGAGAACGTATAGTTATTAAGAATCTTGAATCAAATTCCTTAGAAAATAAATTTTGGACAGCAATTATACAGATTGATTACTCAAACACAGTTGTGAAACCTGGTGAGATTGGAATTTTTTTAGATATCATAAGAGAAAATAAGAATTTGAAAAATGAATTAGAGGTTTCCGTGAAACCAGCAGATCCTCCTGATTCATTCAAATTTATTCAGAAAAAAATTAAAGGTCACAAATTATCAAGTGAAGAGATAAATAGTATCATCTCCGATGCAGTTTCGGGTTCTTTATCAAGAATAGACTTA…
3216	LokiG_000000000304	4207	4756	f	17.8233151184	20.0978199737	24.2453163108	ATGGAAGTTTTAGCCCCAGTTTCTTTTACTCCTGAAAAATTAAATGAAATAATTTCAAAAGAAAATGCTTGTATTATTTGGGGAGGTGCTCTTGAAACCGCTCCTGCAGATAATGTACTAATTGAAATTGAACGACCTTTGCACATGGATCCAGTTGGTCTTATGATTCCGTCAATTCTTACCAAAAAACTATCTCTAGGTGTTAAAAAATTAATTCTTGATATTCCTGTAGGTGCAGGGACGAAATTCCCTAGCATTGATAGCGGAAAACAATTTGCTTATCTCTTTAAGGAAATTGCAGCAAATGTAGGGATCGAAGCAGAATGCGCGCTAACGTTGGCACATCAACCAATTGGTCATGCAATTGGACCGGCTCTCGAAGCAAGAGAAGCTCTTACT…
3270	LokiG_000000000312	1	688	f	15.6331877729	13.651994843	7.51006467635	CTTGAAGATGTTTATGAAGATCAAAGAGAGGAATTTGAAGCGCCCATATTGGAAGCAACTGATGGGTTATATTACTACTTTAAATCAATATCAATGGCAAATTTAGAGTTTTCTGACACTTTAATTGAGGACATAGTAAAAGCAGAGGAAAAATTTTTTAAGCCATCATATTTAAGAGAAGTAGATACCTCTCAACTTGTAATTATATTAAAGATATACAGTCTTCTTGGAATTCTAAATCGAATTGATCCCCAAAATATACAGGCTTTAAAAGATGAAATAGAAGGTAGGATCACACCCGATGGAATAAAACAGAGCCGTGATGGATTTGTAACTTCAGAAGCAACCTATTATGTTTTGTTTTATCACTATATGAACTACACTCTTGACAAATTAAAA…
3271	LokiG_000000000312	891	1680	f	25.8859315589	20.5944187085	28.2256851316	ATGTATGTATCGAAAAAAATACCCGAACATGAAAGAGAAAAAACTTCAACAGGCTTAGATCGTAGGGTCGGAACCCCTCCCAAACAGGATAGGCCACCTTCACCTGCGAAATTTGAAGCTGATATGGAGGATTTTGAAAAATTAGTTGAATTTGCAAAAAAAACTATAGAAGATATTGCAGAAAGATATAAAAATGAAGCAACCGGAGACGCTAAAATTATAAAAACTGAAGATATAGTAATGGACATAAGGGTTCGGTGGAAATGTATTATTCCTACTTGCTTTGGATATGGTTCTAGTCCACATTGTCCTCCAAATTCTCCAACATATGAGGAAATGAAAGAGATCGTGTCCCAATATAAATATGCTATCATGGTAAAATATAGTCCAAGGGTAAGA…
3272	LokiG_000000000312	1755	2394	f	21.9577464789	28.9376150373	31.9736110908	GTGAGTAAGGATGTAGATCTCATCTCGAGGATTAAAAAGGCTGTTTCATATTTAGATGTGGAAGGAATAAGAGAAACTTTAGGTGAAGCGTTCAAATCTGGACTTTCGGGTGTGGATATTGTTGTAGAAGGAATAGAGAAGGGAATTAAGCGAACTGGTGATATTGGTTTAATAGTTACAGCTGCGATTTTGAAGGAGGAAATAGATAAAGTAATCATTGATGAAAAGAAAAAAATCAAGAAATCCACTCAAAAATTCTCTGGTAAAGTTATTATAGGCACTGTCAAAGGAGATGTTCACGACTTGGGTAAAAATATAATGGTCGCCCTCATGGAAGGGTTAGGAATTGATGTAGAGGATTTAGGAGTTGATACCCCTCCTAATATCTTTGTCGAAAAG…
3273	LokiG_000000000312	2511	3120	r	26.6551724138	23.5103618834	29.4807758266	TTAAGGTTTAAACCACTCAAAAAAATAATAGGATTTTGTTAGTGGATTAGCTATTACAAATTTCTTCCTTACTGATGTTGCTAATCTCCCTGCTCGAACCATGTCTATAGCTGTAATTTCAGAATCGTGAGGTAAGACATGTACCATAAATAGTGAGTGCTCCAATCCTGGACCTTTTCTATAGGTAACATAATCTGCTCCAAACTTAAGACCAGGTCTTGGTATATATCCCTTTTCTCTCAAATCTTTGTATATTATGTATTTTTCCTCAAACTTGTTGTGTATTTTTTTTGCTATCTGATGGAATTCTTCAGAAGTTAAATATTTATTATCCTTAACATCAAAAATGGTTATGTAATCTTTTTCTGATAGATAACGAGCTTCAATAAGAGATAATTC…
3274	LokiG_000000000312	3241	4129	f	19.4324324324	18.0328884896	23.3528448153	ATGGTCATAAGAAGAGCAACTCATGCTGGGAGTTGGTATCCTGGATCGAAGCAAGCTTTACTAAAGTCGCTGAATGATTATTTTATGGATAAGAAATTTGGACCTAATGAAAAACCTCAGACCTTAAACCAAGATAAAAGAACTATTTTAGGTGGTGTATCTCCTCACGCAGGAATGACATATTCTGGACCTTGTGCAGCTTATACTTACTTAAATTTATTTAGGGAGAAAATTCCTGATGTAATTATTGTTTTAGGAACTGATCATGTAGGGTATCACAAAATAGCTTTAATGAAAAAAGGGGAATGGGAAACTCCACTAGGGAATTTGAGGATTGAAGAAGAATTATCAAATAAAATTTTGGATCTCAGTAATATAATAGTAGAAGACAAATCTCTT…
3275	LokiG_000000000312	4166	5306	f	14.7745614035	14.5236134186	19.5831915167	ATGACAGAAGAAAAAGAAAATGTTGAAGATTTTGTAAGTTTGTGGCGTAAAAAAATCAAGGATGATCCAAACAAACCAAGCGCGATTGGAGAAACTCTTGTTCGATTAAATGAAATAGAAAAAGAAAATGAAGAATTGAGGGAGGTAATTAAGGGAAACATTGATTTGATCACCTACACTGAAGAAATTGTAAAAAAAACTATTGAAGAAAACGAGAGATTGAAAAGCCAGTTAAGAGATGCATCAACATTAAAAAAAGATAAGATTTATGCTATACAACAAGTGAATCAAGAGCTAAACAATAAAATGAAAAGGTTTTTGCAGAATATCAAGGAGAAAGAAGTTGAAATTCAAGCGAAAGCAAGCCAAATTATCGATTTAAATCTAAAACTTGAGGAT…
3276	LokiG_000000000312	5306	6074	f	13.7161458333	12.6943705561	15.4820033133	ATGATCAATCACTACAAACGTACTTCTATCTATTTTATAGGACATTTCGCGATTGATAATATTGTAAGGTTTAAGAGAAAATACAAGCCTACATTAGGTGGAAGCGTTTCTTATTGTTCATTATCTTTAAGAACTTATGCTAAAGATGTTAATATTAGCATTATTTCTCACGTAGGTAAATTAAATTTTGATGATTCATTATTAAACAAAATAAGGAAAAAAAAAATTGACTTAAAAGGAGTAAAATACTCTGAAGAAAATAACACAAATTTTGTTTTAGATTATTATGATCATAACAGAACCTTGACTTTGAAATCTAGAAGCCCAAATCTAGATTTTAAAATCATTCCTCAAGAATTTTTAAATGATCCTCCAGATGTTATAGTACTAGTTCCATTA…
3284	LokiG_000000000315	0	312	f	23.375	20.1174919532	18.8504402917	CCAGTAACCGAAGATTTCATAAAACTTAGAGGTGAAGCAATTGTCAACCTTTCAAAATGCTTTAATGTTCGGGAAGGTTGGACAAGGGCTGATGATAGACCACCCGAACGATTTTTCAAACAACCACATACAAGAGGTCCTGCCAAGGGAATTACTTTAAAGGAAGATGGATACCAAAGTGTACTAAGTGGTTACTATGAAGCCCGTGGTTGGGATACTAAGACAGGAATACCAACTGATGAAACCTTAAAGAGGCTTGGATTGGATTTTGTTAAGGGTAATTTAAAACCTACAGGAGGGAAGAAAAAATAA
3285	LokiG_000000000315	312	900	f	25.9608843537	22.4171493223	24.1001366748	ATGTCGAGAACTACTAAGAAAAAAAGAGGCGGAGTAGTTCACCAATTTATACTTGTTGATCCAAATTTATGCACAGGATGCGAAATCCTCAATCTATTTGACCGAGGACGCAATACTTGTGAATCCGTGTGTTCATTCGTGCATGATGGTGAATTTAATCCGATTAATACGAGAATTCATAGGGTACGTATTGAACCTATCTTGAATGTTGCTTTAGCTTGTCAGAAATGCGACGACGCACCTTGCGTGAGAGCATGTCCTGAGAAAGCTTTAGAACAAAATAAAGAAACAGGATCCATTATCGTAGATGATGATAAATGCAATGGATGTGCATTTTGCATTCGGGCTTGTGACTTCGGGGTTTTAAATCTCCATATTATTTCTCAGAAGGCTCTAATC…
3286	LokiG_000000000315	1517	2072	f	13.4540540541	14.4503382606	20.1650475187	ATGCCTTTCTGTAGAGATATATATTTTTATGTTGAGGGTGATGACGACAAAAGATTTTTTGAAAGAATTGTAAAGAAATTAATCTTAAAAAGTAAAAAATATGAAAATATTCATGTATTGCAATGGAGGCAAAAAAAGGAATATCTTGTTAAGAATTTTATTAAAAAATATTTGGAAAAAGGGTGTAAAGTAGTATTTGTAAGAGATTATGATAATTCTGCTCAAAATAATGAAGAAATGAACCGAATAATTTCAAGTTTGGAAGAAGAAACAATGCAAAGATATAATATAAAATCGAAAGAGGATATTTTCATAGTGAGACGAGAAATAGAAAGCTGGTACCGAGCAGGAATAAAAAATAACCTTCTAAAAAAATATCACATTACACCAATTGAAAAT…
3287	LokiG_000000000315	2066	3359	r	15.9814385151	15.1466559327	19.8068878809	TTATAAGATTCCTTCAAGGAATAGGTCCGCAATTCCCATGTCTTTCAGAAAAACTGCTAATTCTGCTTTTTCAGAAGGCTTACTCATTTGAGAAAATCCAGCCTTATTCCTATCAATAGTTATTACTTTTTTCTGATCTACATATCTTACTATTTCGGGATTATGGGTTGTGATAATTATCTGCTTACCTAATGTTTTCGAAACATCTTCCATCATGTAAATTATTCGAGATAAAAGAAGTGGGTGTAGATTACGATCTGGTTCCTCTATTACAATAACCGATTTTTCTTCAAAAAATAAAATTACAATCAGAGCTACAATATTTATTGTCCCATCAGATAGTAAATATGCTGGAAAATAGTGGTCATGGTAGCATTCCCTAAGACAGGTTATAAACGA…
3288	LokiG_000000000315	3730	3961	f	17.316017316	18.4179627209	24.2086970997	GTGAAATTAAATCTCCATATTATTTCTCAGAAGGCTCTAATCTGTGACTTATGCGATACTATGAAAGAAGACTATATTAATCCTGAACGGGGTGAAACTTATCCTGCCTGTAACGACGTTTGTCCAAAAGAAGCGATTTCCTTAAAAGACGTAGAACAAATTGGTGAAGAGAAGAGAATTGATGTGGTAAAGCGACTTTTTGGAGATATTTTGAAGGAATCTGAAGCCTAA
3289	LokiG_000000000315	4059	4188	r	19.8217054264	17.3198428696	27.5986776449	TTAAAATTCGACCTGTTTTTTAAACCACTCATCAAAAGCTTTTTCTTCTTGTTCTACTTGATCTATATAAAATATATTGTAAATCATATGCTTTAAGCAATAAGAAAGAAGTATTAGTCGTTTAAGCAT
3290	LokiG_000000000315	4332	4485	f	16.1503267974	22.7959005589	19.9595154406	ATGAATATGACAGAAATTCATGGATTTTGTGATGAGCAATTTAAATCTGTTAAAGAAGCTTTTACTCAAAATTTTGAAGAAGGATTAGAAGTTGGTTCTTCTTTTGCAGCCACTTTAAATGGCAAGTTTGTAATAGATTTGTGGGGGGTATAG
3291	LokiG_000000000315	4552	5473	f	21.2540716612	24.1353328658	30.0386877421	ATGACAGCAATATGTACACTCATGTGTGTTGATCGCGGTTTATTAGATCTTGATGCTCCTGTAGCTAAATATTGGCCAGAGTTTGCTCAAGGAGGTAAAGAGAAATTACCTGTTAGATATCTCCTCAGTCATACTGCCGGTCTTTCTGGTTTTGATAAACCCATTTCAACAGAAACGTTGTATAATTGGGAAAAAGGTGTAAACCTATTGGCTGCGCAAAAACCTTGGTGGGAACCCGGAACTAAGAGTGGCTATCATGGCATTACGTTTGGTCATCTTTTAGGCGAGCTAGTACGTAGAGTAACCGGGAGAACTATTGGAAAATTTTTCAAAGAAGAGGTAGCAGATCCACTTAAAGCAGATTTCCATATCGGTCTTCCTGAAGAACACGATTACCGC…
3292	LokiG_000000000315	5699	5858	r	11.3144654088	13.4000534942	7.30190524819	TTAGATTTCAGTTAATAAGGAATAATCAGTATAACCTTTCTTTCCAGGAGTGTAAAAAGTACTCTCATCCCATTGTGCTATATTAGCATTAAGTTCAAATCTTTTTGGGAGATCTGGATTAGAAATAAATAGTTTTCCAAACGCTACAAGATCATTTAA
3318	LokiG_000000000318	1	139	f	16.115942029	10.2122678695	13.3971386734	GATCAAAAAATCATGACTGAGAGAGGACAAGAAGGCATTAAAAAAACTATGGAAAATCTGAAATTCTTAAAACCAGAGATTCGTGAGAAGATAATCAAAAGGATGCAAAGAATGGCAGCAAAAAGGAAGGAAACTTAG
3319	LokiG_000000000318	170	1142	f	32.4012345679	26.8737869271	37.3632034851	ATGGGAAAATTAGACGGAAAAGTAGCGCTTATAACCGGGGCAGCTGGGGGGATAGGGAGAGCAACCTCAAGGTTGTTCGTGGAAGAAGGCGTTAAAGGACTCGTAATGGCAGACATTTGGGACGAGAGAGGGGAACAGATTGCGGAGGAACTAGGCCCAAACGTAGTTTATATTCATACTGATGTATCTCAAGAGTTTGATATAATAAGTGCTATTAATCTCACAATAGAGAAATTTAGCCGTCTTGATATTGTATTTTCAAATGCAGGGAATCCGGGACCAGGAGGGGGAATAGAGGATATTCCCACAGAAGGATTCGATCATACAATATCAATCCATCTTCGAGCAGCATTCCTATTTATGAAACATTCCATTCCCATCATGAAAAAACAGGGGTCA…
3320	LokiG_000000000318	1358	2582	f	23.5130718954	20.789274971	29.8666477556	ATGTCTGAAGAAAAAGTTCGAAATCGGTGGATTGTTGTTGTAGGAGCAATTTTGATCCAATTAGCTTTAGGAACAATTTACTCATGGGGAACACTTACTACTTTTATCAGTCCTTATATAAATGAGGCACCAGAATTAACTGTATATGTCTTTGGAATTGGATTACTTTCATTTTCAATAACAATGATTATTGCAGGTAAACTACAACAGACTCATGGTCCTAAGAGGGTTGCAATACTAGGAGGAATATTAATAGGAATTGGTGTGATATTTTCTTCCTTAATGACTTCATTTTTGGGATTATTAATTACTTATGGAATATTATTCGGATCTGGTATTGGTTTTGCATATGTGTGTCCAATTGCTTGTGCGGGGAAATGGTTTCCTGATAAAAAAGGT…
3321	LokiG_000000000318	2640	3105	r	14.9376344086	13.2309618266	18.8774371301	TTAAGCTACTGATATAGTTATCGATGCGAAAAATGTTGTAAACATAATTACAAACAGTATTAAACCTGCTATAATTAAAAATATTCTTCGCGTTTTTTCTTCAATTTTGTCGTTTACAGCAAAACCTAAAAATCCTACGAGTATAAAAAACAGTGAAATATTAACTCCGACTCTCGCAATGTTCATGAAGATAACATCTTGCCATTCCATCCAATATCGTGTCCGGTCAATTTCTTCTTGTTTCTTAATGTAATCATTAAAACCATAATCACCGTTCCAGTAGTTTATTTCATTTTCTTGGTTTGCTAAAGTTTCCCAAGAACTCGCGTTTTGTGCAATAGAACGCGAGATACCCATCATAATCCCAAATAAGATCGCAACAAATAATCCATAGATAAT…
3322	LokiG_000000000318	3108	3768	r	22.0303030303	13.6089300555	20.2724515766	TTATGCTCTCCTCCTTAATTTTTTATAATAACCAAAAGATATCAACAATGCTAAGAATATCAGTACTCCAATACCAAGGTAGTAGAATAGCTCTTCCAAAAAATCGCCTGGACCATCTATCCTTATGCGAAGATTAAATACTACAGCCGTATCTGCGGAGAGACCGCTATTGTCACCATATACCACAACCACATATTTACCAGGTATTGTAATGACAAAATCTCCATCAGTGTCTCCCCCAAATTCAATATACCAATAACCATTATTAGTGATTGTTTGGGAATTTACTGAATCTGTAAAGTCCCTGGGTGGTTGACCCCAAACAAACTGTGAGCGAACAAAATCTTGACCAGTAAGACCGAGTGGGGAGCTATTGAGTGCAAATCGCTGATCGTAGAA…
3323	LokiG_000000000318	4522	4840	r	18.5691823899	15.6931209698	22.8911623538	CTAATTAATAAGTTCTTTGAAAAGAGAATTGTCAATGTTTCCACCACTTATTATAGCAACTACATCTTGGTTCGCAAACTTTTGTTTTGCTTCGAGAATGTGAGCTATACCAACCGCTCCAGCCCCTTCAACTATCTGTCCTTCTTCCTTCCAAAGAAGGCCGATTGCCTTTTTAATAGAATCCTCTTGCACTAAATTAATTTCATCTACGTATTTATTTATCATTTTGAAAGTTAAAGCATTAGTATCAAGCCCACCTAATAGTCCTTCCGCTATAGTTGGAAATTCATCAACTTTAATAACTTTTTTAGCCTTCAC
3324	LokiG_000000000318	4836	5205	r	14.4281842818	16.5154663637	20.1604833029	TCACGATTGATACATAGTAGAAGCTCCTTCTGTTTGGATTCCAATTATCTTAACTTTAGGATCTATAGATTTTGCTACAAGACTAATCCCAGAGATCAAACCACCACCTCCAATGGGAACAATTATGGAATGTATATGAGAGAGTTCTTGATACACCTCGAGACCAATTGTTCCTTGACCTGCTATAATCTCCATGTCATTATATGGACTGATGTAGATTAAACCTTCCTGAATTGATATTTCCTTTACTCGACTTTCTATTACTTCAAATTTTCCACCCTGAATAATTGTAGCATTATATTGTTTAATCTTTTTTAATTTAATATTAGAAATATTTGCAGGAACTACAATTTTCACAGATATTCCTAA
3400	LokiG_000000000325	2	959	f	20.223615465	21.7852076113	28.1487157654	AAAGGGAATATCGCAGTTATTGCACAATCAGGCGTGTTAGGAAACATTTTTGTTGATTGGGCTAACAGTCAAGGGATAAATTTTTCAAAAGCGATAACAATTGGGAATAAAGTTGATATCGACGAAGTCGATATGTTATCATACTTAAATGAAGATCCTGAAACAAAAGTAATAACTCTTTATTTAGAAGGTACAAAAAGAGGTAAAGAATTGAAACACGTACTTGGAAAAATGAAGAAACCGGTGTTAATTCTAAAAAATGGAAGAAGTGAGATAGGATCTAAAGCAGTTAATAGTCATACAGGTTCTATTGCAGGTAACGATAGAATTTATGATGCAATCTTTAAACAATATCCTTATATCTTCAGGGTTGACAATTTTTATGAAATGTTTAATATT…
3401	LokiG_000000000325	1108	1339	f	15.1385281385	16.2925104052	19.2915484434	ATGATAGATGTTAATATTTTTGGTATTCCATGGGAAGAAATTGTAAATTGGTTTGTAATCCAGCCTATTTACGGTCAAATCCTTATCTTAGTAGGATTTTTTGCGATATTAGCCCTTGCAATTGTTCTCGTATATTATATTTTGAAAGGGGTTGCTTACTTAGTATATTACATTCTTAAGGGTACGTATTATCTTTTGAAAGGTATTGGTCTACTTTTCTATAAGGCATGT
3460	LokiG_000000000329	2	140	r	16.6811594203	20.8462035736	21.3026867493	AGCACGATATTGAGGCTCTTCTTCATTATCTGTTTCAATCCTAATAATCTTGCCATCTCTTACATGGGCTTTAAGTATACATCCTCCTCCACAATCATTACTACAAGCCGTAGAAATTATTTTTTCCTCATTTATCAT
3461	LokiG_000000000329	199	1063	r	25.4953703704	23.2728372963	31.3812664785	TTAAGTATCAAGTTCTTTAAGAATTTCGTCAAATCGTTCTTTAACCATCTTTTTCATAAGTTGATCTTTATGAGTAAAAATGTAGAATTTTTCTTCTTTAATACCTTGAAATATGATATCAGCAGCCTCATTTGGTGGCATTAAGTATGTTTCTTTAAATCCTTCTTCAATTGAAGAGAAAAATTGTAACAAATAATCTTCTCCTCTATTAGATTCAATTACATCTTCTGGTGGATTCAAAAATTTATCTGGACGATGAGTATCACCTAATAAAATTCTTGTATTTACAAATCCTGGACATACTACTGAAACATTAATTTTTTCTCCACTCAATTTTAAATCAGTTCGTAAAGTTTCACTTAAAGAAACAACCCCATGCTTGGAAACGCCATAGACCGC…
3462	LokiG_000000000329	1119	2022	r	27.4053156146	27.2464313648	29.4581453875	TCAATAATCTTGAATATTAATTCCAAGTTTATTAAAATGTTCTCTAAAGGCTTTCCCTCTGTTTGTTATAGCTTCCACTAAAAAATTCTCATATTGTTTGGGTTCTTTTCCCTTCATAGCTAAAAGGTCGTAATAATACGGAGTATCAAAAACATATAATTGATTCTTCTCAATTCCTTCAAGATACTTTTCAACGGCATCGTCAGGTGATATCGCACCCTTCGCAATTTCATCCATCAGTGATCCGTACACTTCGTCTAATTTTGCCCTACCGAAATCTTTTAATAGTTTTGGTGGATACTCAATTTTGTCTAGATCAATAACAAGTATGTTTGTTTTTATCCATGAGGGTACAATAACAGATACATTTATGCCAAGATTTTTAAGACGTGCAAAAAA…
3463	LokiG_000000000329	2142	2595	r	35.0838852097	35.4107897667	43.8193974895	TTAGGGAAGAACTAATTCCTTTTCACCCATGTAATAAAATATTGCCGTCAATAATCCACCAATGACTCCCCCGTAAAATCCTGCCTCAAACCACCACCACCATTCCTCGTCTGTCGCCACTACTGCAAATATTATTCCATTAATAATTGTTAGGATAAAAGCACCTGCTGAAGCATACAATCCGTATTTTACATATTTCCTATCTGGTATTTTTTCTGGGAATTTTAGAACTAAAATGGAAATAATCATACAATAGATAAGTAAAAAACCGGCTAACAGTATTAGTATACTATACACTCCAGAGAATGCCCCTATTCCGCCATATAAAAGGACACCCAAATAATAATTAGAACCGTCGAAACCAGCAAGTCTAGTCGCAAGGACTAAGATACCTCCCAA…
3464	LokiG_000000000329	2764	3688	r	28.6439393939	27.8355532901	32.8584085995	TTACATTTTACATGCAAATTCGGCGTCTTTGTTAATTATTTGTACTGTAGATTCAATTATTTTATATTTTACTGCTAAGAAATCATTAATCCTCGAAACTAATTTTTCATGATTACTTTCAACCTTCTCACTATTTATTTTAATATGTGTAGAATATACGAGCATCTCGGGTATTATTGTAAAAAGATGGGTGTCCCCTATCGCAACTATTTCAGGGAAGTTAGTCTTTAAATCATCATTGATTAAATCTATATTCATACCTTTCGGGGTCATTTCTAATAGAATCCTTGTAGAATCCTTTAAAATTCCGTAGGACCAATAAAGAATTACGATAGAAATACCAAAACTTACAAGTGGATCCAGAAACGTCCAACCAGAATATATAATTGTTATTGAAAC…
3465	LokiG_000000000329	3700	4750	r	12.0723809524	8.09813076373	9.18010275214	TTATGAATTTTTTTCTAAATTTTTTTTGGTAACACAATAAACAGGTCCTTTTCTCATTACAACTAAGCAAGAGCTACAACTTGTGCATTTAGCTGGTGATAAATCACCATTTTTCCAACGGTTGGGTAAATCTGGTTCATATATTAAAGGACGACACATAGAAATGAAGTCTGCCTGATTATCATTGAGGATTTTATCCGCGGATAGAGGATCTTTAATTCCTCCTACTAAAATTAACTTTGAGTCATTTATCAATGGTTTTAGGATTTTGGCAGTTGGTAGAAAATAATTTTCATCCTCAGGTGATTTAATGATTTTGGAAGGATAAGGGTTTTTGGTCATCAATTGGCTCTCATATAATCCTCCAGAAGGCTCTATTGCGTCAAAACCAGTCTTAGC…
3472	LokiG_000000000331	1	901	f	42.8922222222	35.7256608751	28.9337854278	GGGGTGGAATATATGTCACGAAAACTTGGAGTTGCAGGCTTACAACTAAAGAAAGACCCAGACAATCCTTCAGCCATTTTTGAGAGTTTTGAGAGAACAGTTAGAAACACTAAGGCATTATTCGCTTGGGTTGATTTGGTGTTCACGGGAGAGTTGTTCCTTCAACCTTTTGGTAAGAAGGACTGGAAAGATTTGGCAATCAATATTCCCGGTGAACTAACAGATAAACTCTCTAATCTTGCTAAAGAAGTTGAGTGTTGGCTAGTACCAGGGACTTTTCTTGAAATAGATGGACCTGACATCTATAATACCGCTATTGCTTTCAATCCGAAAGGAGAGATTGTTGCAAAGTACAGGAAGATGTACCCATGGATGCCATTCGAAGATACTACCTCTGGT…
3473	LokiG_000000000331	1001	1421	r	50.9928571429	37.83659364	41.4708041886	TTATTCTTTGTGAGCTTTAAGTTTTACAGTAAGGTCTCTCGCCCGTTTAGAATACCAAATTAATAACTCTCCTGCATCTTTTGGTTCAAAATACTCACCACCACATAAAGTTGCTGCACGCGTCATTAATTCTCGATCTGGGTTACCTAGCCCAATAATATAGGTAACAACATTGGGATTATCCGCAAGCTTTCTAATCTCACTTAGAAAGAGTTCTTCGTCAGTAGGCATGCCGTCCGTCAATAAAATTACCATGTTTGGCTGATTTGGGCTCATTTTCTGGAACTCTTGTAAAATTTGGTTGGCTTGTACCATCGCAGCACCCATGTTTGTCGCCTGCCCGTATGCATTTCCTATTCGATCCACAATCAAACGAGCAGCTTCTTCAAGTATACCCTT…
3474	LokiG_000000000331	1470	2820	f	31.2577777778	30.6899220427	39.4842761315	GTGATAGGATATACGACTGATGACATATCACCTATTATGGAAAAGATAACTGATTCTACTGCGACCTCACTAACATGTGCAGATGTATCTGCGTGGGACGAAACGGGTGTTGTTGAGAATGATGGTTTTAAGATTGGGGAAAATACACATACCGTTATTATGGATGTTTCAAGTCAAGCAGGGATAGATATTAAGGTCTATGGGCAAACCGTAGAGTCACCCACTACAGTAACAATACGACCAAACTTAGACACTGGTACAGTAGAGTGGGATAATTCAGGAGGGGGAACCCATACCCAAGATCTTGATGAGGTTACTACTGAACCAACCGCAGGAGATGGTAATTATATCACTTCTGGTACTGATCAAGAAGATGATATATTTGATACGGAAACCGTT…
3475	LokiG_000000000331	2833	3502	f	22.8116591928	26.2129352422	31.9517834422	ATGAACTTTATACAATGGAGAAGTAAATTAGGCTTGGAAGAAGAAGGATTTATACTTGTTAAAGAGAAAGATTTTCCTGGAGTATGTCTAAATTATGATAAAGAAAAGGAATTATGGCGAATTAGATATGATGGGGAAAGATGGGGAGGTTTTCATTTAATCCATAAATTAGGGTTTATCTGGTTGTGGAAAAAATGGGGTGTTTTAGACTCTATCAAAACAAATTATTTCTCTAATCATTTAAAGCCAGAGTTAAGGACGTATGTAGATACTATTATGGATGCAATCGCTTATTTCGCTTTAGCAGAAATGGATAGGGATTTTAGGACCAAACTAGTAGATTATGAATTAAATAATCTTCTCCGTGTATGGAAGGGAAGTATAAGATTTCCCCCAAAT…
3476	LokiG_000000000331	3777	4221	f	17.4121621622	20.7742042657	23.4125035225	TTGAGAAAGAAAATAATATTTAGTACTATAATTGGAATTATCATTATTAGTGGTTTTTCAATCGGTATAACCTCTATTTTAATTAATGATGGTAATCCTAGTGGTAATCCTAATGATGAGTTATATCAGAAATCAAAAGAGGGGATATATGTAGAAAATCAATTTCTTAATGCTACTATTAAAATATATGCTGAGGATACAGATTGGATTCATTATCATTTTACGACCTGGTCAGACTCTATGTATTTTACCATAAGTACTCTGAACTGGTCTAATGGTTGGGTAACTAATACTAAACATATTAAATCTGGTAATATTCAATCTGAAGAGAGTTCTATATATGTATTAACAATTGCATACCGAAACCAAGATGAAGGCTCTATAACTTTCTTCGTAGTA…
3477	LokiG_000000000331	4777	4975	r	10.7424242424	12.7046069488	15.6772174351	TTATCCTCCTAAAAAACTAGGTATGGATAATAATACTATCATAGCTACAATCATTACAACCCAAAAAATAATAAAAATTGTACAGATTTTTTTATAACTCCTTCTTTGGATTTTTAAAGGTTTAATTTGACTTCCATAATTAAGACAAATTACTTGATCTTCTCTAATTGGATTATTGCAATTTGGACAATTTGACAT
3478	LokiG_000000000331	5066	5486	r	11.6952380952	15.5217059388	16.6477550375	TTAAAATTTACTTTTCAAGAAATCTATAAATTCCCCGAAATCGATATTGTTCAATTTTGCTTGATAGATGGCACACATTAATATAACCCGATAATCATGGTGAGCATAACCCAAAACCATATTACAGCTGTGGCATAATAGATCATATATTTGTCCAGTTTCCTTATTATGGTGCATTTTCCTAGTTTTCATATTTATGGGAGTTCCATCACTCGCACACTCACGGGTTTGATCGATTAATATCTGTTCAGTTTCCTCAAGGGTTCTATTATATTTCTTTTTTACGTAGTGCTGTTTAAAATACTCACTCTTACACGTATTACACCAAGTATTTAAACGATCTCGTTTACTGTTATTTTTTCCAAATTCGGAAACATGTTTTTCCCATCTGCATTTGGA…
3479	LokiG_000000000331	5511	5676	f	10.4484848485	15.6716684078	15.7543110702	ATGCATGAAACACTTCACGGACCCCTTCCTGATTACCTACGAGAAGCAGTATTGAGGGAAAGACTAGAAAAAAGAGGTGTAGGTGGTGCGTTTGCGGGTGAGCCTACAGGTAGAATCTCAGACAAAAGAAGAAGACTGTTCATGGACCAAGGTGAGGATTTATAG
3480	LokiG_000000000331	5762	6266	r	9.71031746032	11.9593866307	14.1172050551	TTAAAATTTCCATTTAGTTTTAGATCGTTTTTTCTTTCTTTCCAGGATTTCTTCTTTAGGTATTAATTTGAACTTTTTCTTATAATCCTCAAAGATTACTCGATATTCTTCAAAAATGGGAGTTCTACCTATTAATATGATTGTATTTCTTTCAATTTCGGGAAAACAGGCTTTTACATAACCATAATCCATTTCTCTGTTTCCGCCGCCTCTTCCTAATATCAAACCAACTTTAGTTTCAATACCATTACATGAACCACAAACTCCATTAATTTTTTCTTTTTTCCCTATAGGTAAATTAAGAAATTCAGCTATACCTTTAGGGATAAATAAATAATCGGATCCAGAATCTATTAATCCTTCTATAAGTAATGTTTTTTTTTGTTCATGATATAAATG…
3481	LokiG_000000000331	6284	6434	r	9.42666666667	10.6035404811	14.4025422032	TTAATAAAAACAAGAATCGCCAGATGGAATTTTAGAGATAACTACTTCCTTATCTTTATATTTTTTCTCTCCTATCTCAAGAATAACATTTATATCTTTATTTTGCTCAACAATTTTATCTTTTTTTAATATTACCCAATCTCCACTCAT
3482	LokiG_000000000331	6694	6991	r	15.8821548822	17.2884699539	22.6262260697	TTATAAATCTACTCTCTTATAGGTCTTAACGTTAAACCTCTCGATTAAGCTTTCTTTCATTAGTTCGGAAATAAGCCTTCCAAGTTTCCGGTTAAGAATATGGATTAAATTAAGTCTTTCATGGCGTAGAATAGGAAAACTATAATAGGTATCGATAAAGGAATAGCTAATATCCTTAAGTGTTAAGAATTTATGATCCTCTATATATTTCCTGGTAAACCGTTTTAACTCACTTGGTAAAACTCCCTTAATAAGCTCTACTAAACTAATTTGATTTTCAATATCTACTATTGTCAT
3483	LokiG_000000000331	7056	8250	r	18.4497487437	20.4105198746	24.8746271077	CTAACGTTGTAATACGGATTCATAAAGTGTAATCTCTTCGGGATCTGTTTTTTTAGTGGGATCTTCTGTATATTGTAAGAATCTTTCTGGTTCATTCATCCCAAACCACCTAACATCATATTGTCTATTAATATCATAAAGATTATCAATACTCTCTTGATAATCAATACAACATGGGATATAACCAAGTGGGATATTGTTTCTCTTCATTTCAATATACAGTTTTAAAATATCTTCTTTTATATACGCATTTGGTCTTTCATCAAAGATATTATAATGATCATGATCAAACATGAGATAAATTAAAGGAATAACTCTTAGTGCATCATTAGTTAAGGGTTCATAGAATTCTAACATTTTAGGGATTGAATCAAGAGTTTTGGATATTATATCAGAAAG…
3484	LokiG_000000000331	8440	10417	f	20.3449671219	16.7749867668	21.6321450609	ATGTTCACTTTACAAGAAAGAGCAATAATAGAAATAGAAAGACTTGGATTCACTCAAGATGTTTTATTCAATCTCTTCTTTGATCTTCTCGAATCTAGCATGGGTGATAAATTCCAGCACAATAATTTATACATATCAAAGTGGTTAGGCGTATTGAATGGACGCTTGATAGGACAAAGCCTTTTCAAAGAGGGAAAGCAAGATATTAAGATGATAAATAATATATTGTCTGATACAGACTTATTCTCTAATCCAGGCGAATTACGGGACTTTATGTTTAAGAAAAGCGATGGCTCATTTAATTTCGATCAAGAACAAAAAGAATGGTTGGACCTATACTTAACAAAAATATTGACTTATGTTGGTTCAAATCAAGACATTATTGATGCGAGAGATAAA…
3485	LokiG_000000000331	10538	10874	f	19.4077380952	14.6467608691	17.9743162293	ATGCTAGAGTTCAAAGTCAATAAATTCATCACATTGAAGCTTGAGAATGAAGAAACGGACATATATGTAAATGGCGTACTGTTTAAACAGTGCAAATATGTTTTACTTAGAAAAAAAATTGATGAACTTGAAAGCTTGAATGAGATCGGTTCTGTTGATGAGCTAGCAGAGACTTCTGTTGATGACACTGCTAAAAATCTGGATCATCTGGATCATTCATTAAAGAATTTATTTGAGAAAGAAAAGTTAGAAGGTTTTGAAATCCCCCCTCATGTGAGGTTTTGGGTTCATTGTTCAGTGCGACATGAAGCTGTATGGTTGAATGCGGAAACTTAA
3570	LokiG_000000000340	1	949	r	18.246835443	19.4101477105	22.8096702691	CTCATCAGCACTGCTCATAGCCTCTACTTGTTTCTTAAAACCTTCTGCTTGAGCAAGCATCTGTTGCTTAATATTCTCCGCCTCACCTTCAGCTTGAGCTATTAACTTTTGCTTAATTTGTTGGGCTTCGGCATCAACCTCGATAATTTTTTTCTGTCTTTCACCATCAGCTTCAATTCTCTTGCGCTCTCTTTCTAGTTCTGCTATAGCAATCTCCTTTTCTTTTTTCCTGATCTCAATCTCCCGTTCAACAAATTGTTCTTGAATTCCTAATTCATTTTTAACTTCCAATTCTCTTAATTTAGACTCTCTTTCAGCTTCAGCTTTAGCAATCCTAGCTTTTCTGAATTCTTCAGCTTGTTTAGATGCCTCCATATTCTTTTTTAACTCAGGTTCTAC…
3571	LokiG_000000000340	1064	1970	r	17.0353200883	17.7689533973	22.9850153023	TCATCTTCTTCTTTTTTTAATTGACCTTTTAGAATTATCAACTAATAAATAACCGTTTTTTGTATCACAAATGTAAACTCTATCACCTTTTTCAAAAATCGATTCTTCTATTACAGGTTTAACATGCAATCGTTCAAATTTTAATGGTGTCTTTGAAGGAATCTTAATTACACCCCCTCTATCATCAACTTTTAATATTACTTTCCCTTCTTTTCCGATTAAATTCATTGTAGATGAAATTCCATAATAACGTGATTTTGCCAGAATTTTCCAAAGAGAATTTATTAATTTTATAGATAAAAATGAAATTACAGGGGTGACAAAGAATATTAAATACCTGAAATGAATTCCTATAAAGTAATACAAGGATAAACCTGAAATTCCAAAAACCAAAAATGC…
3572	LokiG_000000000340	2032	2506	r	13.4831223629	9.96179139339	6.39148139589	CTATAATTTACTTCCGCATTGATGACAAAATCGGGCATCTCTCTCTATTTTAGAGCCGCAGTATCTACAAAAGCTTACTTCCCCAACTACAGGAATTTCTCTTCTGCTAGATTTCTCCTCATCTACCCCGACTTGCTCTTTAATATCATTTTGAATGATATACGGATTTGGTTGAGGAGCGGGGTTTTTAGACTGAATTAGGTTGCGGTTGAATATATTATCCTTAGGAGTTTTATAAGTTTTACTCATGGCGGAAGCTATAGAAGCGATACATATTACAACTACGAGGAAGACTGTGAAACCTCCAATTACGAAGGGCATACTTAAGCCTAAACCATGCCATCCAAAGTTATTAAACAACATGAAAAACATAATTCCAAAAACTAAAAAGATTAGTAA…
3573	LokiG_000000000340	2844	3591	f	17.6693440428	21.5405513525	20.7025094865	ATGATTCCAATCCCAAACAAAAACGAACAACATAGCGAAAATAACGAACTTAAAGAGGTTGTACCTAAAGATAAACCTATTTATGTTAAAGTGAGTGAGGAAACAAGAGCTTTAATAGATAAACATAAACTGCAGGGAACTACGATATCTGACATTGTTAAAAATGGTATTAAATGTTATGATAATTTTAAGTCAATCTCGCCTGAAGCCAGCTCAGTCTTTGAAAAATATAGAAAGCCTGGTGAATCCAATATTGGTTTTATAGAGCGAGGTATTAAATATTTTGGAGACCAAAAGGATTTGGATAGAGATTTATGGGTTCGTGCTCGAGACGAAATGAAAATGATGCTTATAGGAAAGACTACATTCAATCAATTAATAGCTGCAGCTGAAGCCCCT…
3574	LokiG_000000000340	3618	6183	r	22.6510721248	25.7365743722	31.3755341809	TTATGTATCAGCTTTCAATTCTCTTACCTTCTTAAGATGATATTCGATATCTTCTATCCATTCTTTCCTATTCTTTATATGGAGAAAACAAAATCGAACTATCTGTTTTGCTTTATCTAGATAAACTTCAGCTTTATTAAATTTCCCACGTTTTTCATAACACTTCCCTAATCCCATAAAAGAAGCAGGTAAAAACCATCCATTTGGCTCAACTTCTATAGCTTTTTCATACATTTTTATCGACTCGTCGTAGTCACCGATTATAAACAAGATCTCAGCATGAGTATCAAAATAATTGCCTTCATTTGGGAATTTATTGTTTAAATATTTAATAGTTTCAATTGCTGCATTTTTGTTCCCTAAATCTTCAATCCCTTCATCCCTTTTCTTCTTATAAAT…
3575	LokiG_000000000340	6433	6688	f	10.3647058824	15.771720564	20.3315922648	ATGGCCCAAATAGAACAGGTTGATATCGTTGATTTGGAATATAGTTTAGAACAGCCAGAATTGGTTGAATATCAAGAAATTGATAAGCAATTAGAGCTACCTAAACAAACGAAAGCGATACCAAAGAAATCGATAAAGAAGCAATTATTAAAATTAATTAAAAAGTCAAAATTAAATGCGAAATATCCTGAGCACGTGGTTTCGATACGAAAAATGAAGACTCAGCACGTCTACAGGAATAATGGAGTATATTAA
3576	LokiG_000000000340	7314	7647	f	10.4474474474	18.2044482585	20.8111142423	ATGAGACTTGAAGATTGGGATATCTCTGTTTGTGGATTAAACTGCTTAAAATGCGAGAAATATCAATCCAACGAATGTGGAAAATGTAGAGGTCGGCTTAATAGTCATAATAGTCCAAATTGTAAATTCTTACCATGTGCACGAGAGAAGGGTTATCAATATTGTTTCGAGTGTGATGAGTTTCCATGTAAGAATCTGGAAGATTTTGCATCGGATGGTTATGGTCATCACAAACAGACTGTAGAAAATATGAAAAAGATGAAGGAGATCGGAATCGAAGATTGGATCGCAGAACAAGAAAAATGTATGTTTTGTCCCGGCTGGTTGTTCTAG
3577	LokiG_000000000340	7922	9041	f	16.2171581769	15.7116251948	19.6730652812	ATGAATTACGACTTATTGGCAGAAATAATTTTAAATTTGATAACAATTCTGGTTTTATCAGTGCTCCTATTAATCTTCATAAATCATAAATTAAAAAAAAAAAATATCCCACCTCATTTATTGATTTCTTTAATCCTTTCTCTTTTGAGTCAGGCAAGTTATATGATTGTTTTCAGCTTATCTCTTCAAGGGGATCAGCCCTCCACTAATTTAAAATATTTATCAGATATATTCTTAATCCTTGTATTCTACTCTCTTTATTTACATTATGAATCCTTATCTTCAATTAGACCATCGTTTTGGCGACATCTTATTGTGTATGGTTTGGCAATATCATGTATTACAATTCTTTTATTATCAATTGTAGGTTTTATTCCAGATAAAAATAGTGCGGAGATT…
3578	LokiG_000000000340	9135	10041	r	18.6777041943	17.1500941823	22.6084067384	CTACTTCAGAAAATCTGGATTTTTATATTCAGGTTTGGGGTATTTGTAAAATCCTTGGCCAGTTTTCCTTCCAAGATGTCCTTTATCAATGTAATTATTTTTCAAATACTCGTATATTGCTTTTGCTTGCTTATCTTCGGAAGATCGTGCGTATTTTTCCCGCATCTCCCACCCTACATCTAAACCATTGTTATCCATAATTCCAAAAATCCCAATTCCAATTTTCATGTTACTCATCCAACATTTATCAACTTGTTGAGGCGTAGCGACTCCGTTTGCAACCAGTTCCAGCGCTCTACCCATTAATCCCCCAAGCAATGAATTGATTATATAGCCTGGCTGCTCTTTCTCAAGAATGATAGGAATTAGTCCAATCCTTCTATTAAATTCAATTGCTAT…
3579	LokiG_000000000340	10154	11402	r	27.3020833333	27.4116612954	34.789854575	CTATCTATGTACTAACTTGAATACCTTATCATTTTTTTTAACTGGTTTATCAACAGCGATACCTATTGCTAATCTGTTTTCCTTAGATGTAACAAAGGGAGTTTCAGTAAGGTTTTTTTTTTGCTTGATTTGAATAGAATCTACTTTTTGTTTTAAATAAGTATCAGTATGAGTGCCGATTATATAAATCTCATCATTTAACTGAACCTTTCCCGAAGTTAAAAGAATCTTTGCGGCTTTCCTTTCTGGGTAATAATTCAAAACTTTACCTATATCAATTTTTTTAAAATTTGAGATATTTCCATCAAATTCTCTTTGAATTTCACTCCCTTTTGGTAATCCAAAATAAAAACCTGTAGAAAATCCACGATTGTAAACTTTCTCTAGGCGATTTACCCA…
3580	LokiG_000000000340	11436	12054	r	22.8333333333	28.384966027	33.8185253212	TTATTTTTGTTTTTTTAACCATTCAGCATAGGGAGTTACTTTTATACTTGCGTGCTCTTCAGTTTCATCCCCGTAAATCCATACCGAGCTATGATCATACTCGTGCACAGGTCCGGTTAAACAAAAAAAGTCTGGGGGAAGTTTTACAGGATCCGCCATTCCTACACAGAGATAAAATCCCTTTCTTATTCTCCTAACTTCATCAGTCATGTCCACAATTCCTCCATCATTTTTGAATCGGGCATATTTTAGGCGAAAAGTGATTTTTCCGTCGATTAGAGATTCAACCATGACTGTATGGAATCGCATATGGTGAACTTCTTTTCCATCGATTTCCCATCTATTATATCCCTCACTGTGGAACTTTTGGGTTCCTTTTGTAGGGGAAAAAGACTTACC…
3581	LokiG_000000000340	12130	12967	r	24.9318996416	23.7556234701	29.7834996729	TTACAGTTCTTTCCGTAGCCCTGATTTTGTGAATTCTTTTGAAAAATATCTACCGGGTTTAGTGTATGCTCTTTCACGCCATTCTACAACTTCATCGATATTATGGTCACCTGTAATTATAATTGTGTCTTTATTTTTATAAGAATCTAGCGAAATGTTCACAACTTCTTCTGGGGTCATTGCAACCCCAAATTTACTCGGTGTAGCAACTGCTTCAGGACCGAATATTTCCGTATGCGTATTTCCCGGACATATACTCTTAACTTTCACGTTTGATTTAATGAAGTTTAGTTTGAGCTGAATCATCTCTGTAAAAGCTGAAAGGAATGCTTTTGATGAATGATACATTGGTTCTCGTGAACCATGTAATATCAGCGAAGCTATAGATGATACGTTAAA…
3582	LokiG_000000000340	13157	13913	f	21.6216931217	15.8752919876	22.9146253684	ATGTCAATAATTTATAAATTTAAAGTTTTGATTTTAGGACCCCCAGCTGTTGGGAAAACAAGCTTATTACATCGTTTTGTAGATAAAGAGTTCAAGGTAGATTATACAGCCACAATTGGAGCTACATTCTTAACAAAAGAAATAAAAATAAGTGATGAAAAAGCAGATGAAAATACTGCACAGCTCTCTCTATGGGATGTTGGTGGACAACACAATTTCAGAGATTTACGTACAACCTTTTATAGGGGTGCTAATGGGGCTTTAATAGTTTTTGATTTAATTCGAGAAATAACCTTTGACGAAATAGCAGCGTGGAAATCAGAAATGCAGGAAACTTTAATGAAAGATATACCTTTTGTACTAATTGGGAATAAGTCTGACCTTATCAAAACAGAAGGT…
3583	LokiG_000000000340	13941	14784	r	17.71886121	16.9297072077	24.1925539844	TTAAATCTTTATTCCTCTATTTACTAAGTAAGTTTCAAAAGCTTGTGCATGCTTTATTAATTTGCTTGTGCCTGTATCTTTCATATCTTCAATTATTTTCTCTACTCCAGCAATAACTTTTGTGTTGGGTTGGAGATCCTCCTTCTTTAGAAGATCAAACTGGTATTGCACAACATTCACAAAACTTATAAACAAATCTGGTGAAGCTTCTACACATCTCTCTCCGGCATTGTAAACCGCTTGTAATAAATTCATCCATCGATCTAATGCATTTTCTTCCGTCTGACGGACGAGATACTTTAGGAATGCAAATTCGAATTCTCCCAGAAAAGCTTGAATATTGCTCTTGTGTGTATCATTAAAGGCTTGTTCAAACCGAGATTTAAATTTTAATAGGTA…
3584	LokiG_000000000340	14914	15664	f	16.6306666667	14.3026566992	18.6658383616	ATGATGAAATACTCACAAAGAGTTCATATTATACCCATTGGTGATGATGATGTAGATAGGATTGTAATTCCAGCTGAAATGGGAAAAGCTGATCGTATCTATCTTATATTTAAAGAAGGTGAAAATCTCTTTGCTGATATAGTTGAAAAATCAAGAAATATAATTTTAACAAAAAGAATCGTTAAAAAGGAAGATCTAATTGATAAAGCATGCGATATATTTGATTTTTCTAAACTTCTCCAGGAATTTGCTGAAATAATAAGATTGGAAAGAATAGAAAAGGGAAACGATGTTTTCTTTAGCCTATCTACAGGAGGTAATTTATTAAGTGCTGCTGGAATGCTTTCTTGTATGTTATTTGGTGCAGAACCTTATTTTTTGGTTAAAGATTTTAAAGAG…
3585	LokiG_000000000340	15696	17349	r	17.4519056261	17.0227343097	22.2164482008	TTAACTAGGGAACTCCTCCTTCTCAAAACTAATAATATTACCATAATTTAATATTAAAGACGGATCGAGAGTTTTTTTAATCAAACGCATTTCTTCAAGATTTTCTTGTGTGTACATGATACTTAAGAACTTTCTCTTTATTTTTCCAATTCCATGTTCCCCAGAGATACTCCCCCCATACTCCACCGCCTTCCTAGCGAACTTTTCATATATTTCTTCACCTATTTTCAATTCCTCCATATTTTTAGGAAGAATATTAACATGAACGTGATAATCCCCAATATGACCAAAAATAACATATTCTAAATTTGCATTTCTTAGTGTAGAATGATAGTACTTCATCATGCTTCTAAAATTCTTTCCTGGAACGCTCATATCTGTTCCAAGTTTATGAAATTC…
3586	LokiG_000000000340	17451	19329	r	27.4920127796	26.9215995725	34.8106666969	TTAATACAGATCTTTTATCACAAAATCTAAATCCAGATCCTTCAAAGTTTGCTCTAATGGGTAGCCATTTATTGGATTCCATCCTATTTTCTTACAAAAGGTTTTGTATTCTGCTTTGTAATCTACCGTTTTATCTTTATGAGGGCCGCTCTCAAATGGGGGATTTCCGCTTGCTCTTCCAGGTAATTCATGGTCAGCAAGTATTACACCCTCTCGAATTGTAAACGCTTGGCGTAATGTCTGTATTCTCAACCCGATTTTAATCAATTCAGTAATTGACATATCCCATCCTGTTGCGGCTTTAATCAATTCTAACATTGGATATTTTTGAAACATTGTTATAAACATGCATAAACCAAGACTATTAGAAAATTGCGCGAGAGATGTCATTAATTTCTG…
3587	LokiG_000000000340	19681	19978	f	12.0606060606	7.92073567361	3.72770400106	ATGTGGTATTCTATTGCAGGAGGTCAAAACCACACTTTTACTCTAAATGGAACGTTTAACCAAATTGATTGGGAAACTGCTTGGGACTCTACATCAGTAGGAGGGGTCTTCACTATTTTTTTCTTTGCAAATGATACTGCAGGCAATTTAATCCAAGTTGACATTTTTATTCAACCAAATAAATCTGCAGAAAAAGGGATTTCATTTGGGATGTTTTTTCTGGCGATTTCTCTTATCTCCCTTATCAGCCTTGTTGGAATTTTGAATAAAAAAGTCCTCCGAAAGCAGGAAAACTAA
3588	LokiG_000000000340	20069	20321	r	8.53174603175	7.20160972894	4.0477397634	CTAATAATTACGAGTAGCTATGTTCATATCTTCTACTTCTTTTGAGATTCCGATATATTCTGGAATTAAAATTATAAATTTACTCCCTTTCGTATAATCTCCTTTTACCCTGTCTTTAACTGTTATTTCCCCATTGTATTTCTCTAAGATCCTCTTTATAAGTAGAAGACCTAATCCAATACCAGTATATTCCCCACCATTCTTAAAATCTCTTGAGAAAATTTCAATTTCATTGGATCTGGGATTCCTAAA
3612	LokiG_000000000344	0	648	f	23.3055555556	21.3536040274	29.2182357472	GGATTATATCCTCTACGACCAATTGTAAAGGGTCTGATTGGAGAAAGAAAATTATTAGTTTTCAATACTCACACTCACTGGGATCACATCTTAGGAAATGAGGAATTTGGGGAGGTATATGTTCATGAAAATGAAGTACAAGTTGTATCGAAATCATATAATCTCTCGTTTTTAAAAGATTCTCCTAATGAAATAGTTAAAAGATATGGAGAACAGAATTTTTTAATCCCTCCTTCAAAAATAATTACAATATTAAGAGATGAAGATGTCTTTGATTTAGGAGAAATAGAAGTTAAGATTATCCATTGCCCTGGACATTCTCCAGGTTCAATTTGTTTACTTTCAAGTACGGGGGAACTTTTTACGAGTGATGTTGCTTACTATGGAGATACATTTCTA…
3613	LokiG_000000000344	825	1500	r	28.5851851852	27.0162191203	38.1141257233	TTACCCCGTTTTTGTACCGCATTCCTGGCAAAAAGTTCCTACCAGTTTAGCACCACAGTTTACGCAAAATCCTCCCTGGTGAGTTTGATCAGAGGCTTGTACACCTGTTGTTGGTAGATCTAAGGGTTGTTGTTGATATATCTCAATAGGTCTTCCTTTTTCTTGTATATAAGCGTATCCTAATGCGATACCACCTAAAATTCCAATAATACCAGCTACGATTGGAAGATACCATCCAATACTTTGATCAAATCCATACCAAAAATTGGGGAGATTTTCTTCTAAATAATAGTAAAATGCAATTGGAGCAACTAAAGCCAAAATTCCGCCGAAAATACTCGTTCCTGCTGCTATTGATTTACTTTTCTCTAATTTTGCTTGATTAGATGATATAAACAT…
3614	LokiG_000000000344	2682	3030	r	23.6896551724	20.8354498322	31.1380097365	TTAGAAGAAACTGCTGATGATATTGTCTTGGATATGGTGAAAAAGAAATCCCCGTAATTGAACTAGACTTGATAATCGGACAGGTAAATCTGACTTAAAATCTTCCTTTTGTTTTACTAAATCCCACAAACGTTCGAATTGTTCATATACACCTTTATACAATGACTTGGGATGTTCCGGAATCCACTTAAAGGAATAAAAATCGTTAGCATTCCACCAACGTGAATGAAATTTAGCAAGAGATGTAACTGCGATTTTAGTCTGCTCATAATTCATCCCTTTAATTAAATCTATACCAGTATATTTTGAGCAATCTTCTAGGATAAGGGCGAATCTCTTAGAATTCAA
3615	LokiG_000000000344	3123	3369	r	30.3414634146	17.992232254	26.6636687738	TTATATCCCCCAATTATAAAACAATTCAATAAAAGGATGCCATTTTGCTATCATGGAATTTGGTACATTAGATGCATTTCCCTCATATTTAACCATTATTCGAACAATATCGCCAAGTAATCCCTCCCCTCTTCCACAAGGTTCCAAGTATATGGATTTAATATTTTCTCCTTTTAAAACTCCATTTTTATGTAATACGGAATTAAGCCATTCTGAGGTAATAGATTTGGTGTTTTCAGGAATCAT
3616	LokiG_000000000344	3537	5214	f	30.4436493739	20.3346767394	31.5635279303	TTGTTTGATAAAAATTATTTGGATAAAGTCAGAGAGGAAAAAGAGAAGTGGGAAAAGCTTTATGAAGATTTAAAAGAACGAGATGTCAAGTTTGTAACCGACTCTGAAATTCCAATTAAGCAATTATACACTCCTCTAGATCTTAAAGAGAAGGATTATTTACGCGACATCAACTTTCCCGGAGCCCCTCCATATACAAGGGGCGTTTATCCTTCTATGTATAGAGGGCGCTTATGGACTATGAGACTATTCTCTGGACATGGCACTCCCGAAGAAACAAATAAAAGGTGGAAATTTCTTTTTGAAAACGGTGAAACAGGATTTAGTGCTGCAGTTGATGCATTGACTTTTAATGGAATTGACCCTACTAATCCCGATGCTGCCCCTGAAGTTGGGACA…
3617	LokiG_000000000344	5233	5632	f	24.4160401003	23.1672921351	28.6634885284	ATGAGTGATAAAAAAATAAGAGTACTAATGTCAAAACCCGGTATTGATGGACATTGGCGGGGTGGTATTGTTGTCTCAAGAGCTTTAAGAGATGCGGGCATGGAACTTATCTTTGGGGGTTTTCAAAACGTTCAACAAATTGTCGCGGCAGCAATCCAAGAAGATGTTGACGTTATTGGTTTAAGTATACATTCTGGTGCTCATTTTGTTTATACACAAGAAGTAATTGATCTACTAAAAGAAAAGGGTGTATTTGATAATATAATGATCTTGTTGGGGGGAGTGATACCCGCGAAAGATTTTCCAAAATTAAAAGAAATGGGTGTAGCGAACGTGTACGGACCTGGAACTCTTACAAATGATATTGTCGAATTTATTAGGGCTAATGTCAAAAAATAA
3618	LokiG_000000000344	5699	6677	f	20.2126789366	18.4862595583	24.2400083157	TTGAAGAAGGAATACGACATCAATGCATTGATCACCAGGTTTAAAAATAAAGATAAAATTGCTTTGGCAAGGTTAATTACAATAATCGAAAACGAACCAGACAAAGTTAACGAGATTTTCAAGCATTTTGAAAATACAAATAATGAATCCTATATTATTGGATTAACAGGATCTCCTGGTGTTGGTAAAAGTACTTTAACTGGTGAAGTTACTAAAAGATTCTTAGAAGAAGGAAAATCAGTCGGGATAATATGCGTTGATCCTACCTCTCCTTTTAGTGGGGGAGCATTTTTAGGAGATAGAGTACGTATGACTGAAATATCCCTTCACCCTAATGTATTTTTACGAAGTCTTGCTTCAAGAGGATATAAAGGAGGAATATCTCGAGCAGTTTTTGAT…
3619	LokiG_000000000344	6862	7669	f	20.5972738538	21.0536738148	26.5324159689	ATGCCTGTTTTAGGAATAGATTACGAAAAATGCAATTTTTGTCAAATTTGCTATAATGCGTGCACGAGATATTTCAGGAGGGATCTAGAGCAAAAGAAGATGGTTTTTGATGATCCAAATAATCTCTGTGATTCATGTGGACGTTGTGTTGCGAGATGTAATTTGGATGCAATAATTTATGAAGACTTTGGGGAGATGGTGACTTTTGACGAAGTGCAAGATCCAAGTACACTAATCTCATATGACGCAATGCATAAGTTTATGAGTGCAAAACGGTCAATTAGAGGTTTTAAGAAGAGAAAGGTCCCTAAGGATGTTATGGAAAAAGTCTTAAACTCAATGAAATATGCTCCCACAGGAGCTAATATACGAACGTTGCGATGTACCTTAATATCTGAT…
3620	LokiG_000000000344	7686	8043	f	12.9607843137	22.0912752996	24.4121968581	ATGATTGAATTCTGTCCTAAATGTGGAAATATGTTAAGGAAAAAACCATGTCTATGTGGTTATATTGATGAAACTGACAATAATAACGTTCCTTTAGGACATATCTGGGATCCACCAACCTCTAATATCATATATTGTAAAATAACAACAACCCCAATTGAGAAGATTCGGTTAATGTTAAATAAAAGAGTGGTACCTGACAAATTAAAGGAAGTAAGGGAGAAGGTAAAAAAACATCTTTATTCATGTCTTAATTGCGTTTACTATCATGAGGACAAATTTCATTGTAAAATTAAGAATAAATTTTTAACAAAAGATTCCATATGTAAGAGTTTTGAACCCTTTTCAGACAACTAA
3621	LokiG_000000000344	8145	8739	f	11.1919191919	13.1280938471	15.2766328608	ATGAGTCATAAAAGAAATAATACAAAAAGTAGAATAATTTCGATTTTTACAAGCATTTCTTCATATTTAATTCCTATATATCAATATGTTCCTTGTACTGCGATATGGTTTGGTATAATGAGTGTTCCCTTCATCACCTATTTAGGATTCTTTTTTCAAAATCCTAATATTCTTATATATGATTTTAATTTTTTATCTAAAGCTCATGGATTCTATCTCGTGATTTTCGGCCTTATCCTTTACATTTACTCCCTAATTTATCAATTGACTCACAGAAAACAGTTGATTCGAACTGGACCATATAAATATATAAGACACCATCAATATCTTGCCTTTATTATCATAACTTTCGGGTTTACTTTAATTACCTTTGAAACTAGCCCCGTTTTCAACTTTGAT…
3622	LokiG_000000000344	8772	9480	f	6.93502824859	9.44579873265	10.9119391772	ATGAAAACTAAAAAATTTTCAATTTTTTTATTTATTTTAAGATTTACACTCATCTTACTATCTCTTGCTTTCTTATCAACTATTTTTTATTTAATTCTATCGTTTGAAGTTCCATTTTTTGATCCTTCAATAGATTCCATAAGATTCGTTATTTTAACTCTTTTAATACCTATATTTATTTTTATAACTCTATTAGCTGCACTTACAATAAAAGAATATAAAAATTATTTTACGAGAAGAATTCATATTAAACAGGGAAGATCCTATTTAAATCTCACTGATATATTTGAAAATGAAAACAGGTTAAACATAATAAATCAAATTTTGAGGAATCCTGGGATTCACCATAATGAATTACTAAGAAATTGTGATTTACAAAAGGGACAATTACAATGGCAT…
3623	LokiG_000000000344	9579	10716	f	21.3122251539	19.2111976707	22.2038284119	ATGGAAAATATGAATGCACATGAAAGAGTTATTAAAACCTTAAATCATGAAGAACCAGATCGAATCCCTCTCTTCTGTCAAGCAATAATGCCTGGATTCGAAAGAAATTTAATCGAATTTTGGGGTAATGAATATAAGCATGATGAGAGATATATTTTATTTTATAGTGATTATAACGTTAAACGAAAGTTAGGATTTGACCTTTGCTTGGGATTTGGTGTTGTTCCTGTTAAATTATCTCGAAAATTTCTAAAAGAGAACCCCACTCCAAAATTAGAAGACCCTAATAAATTCGTTGATATCGATGGAAGGGTCTACTTAAGAAATCCTGAATTTAATATGCCGTGGTACATGGAAAATTATATCTCAACAGAAGAAGTTGCAGATAAGTTCTACGAC…
3624	LokiG_000000000344	10811	11465	r	18.370030581	16.2770070493	2.71982849686	TTACCGATTAGCTGTTCCCGTTTCTTTCACGCATTCAAGAAAACCAAATATTTCTTCTAGAAATCCTTCAGTATTTTCTATATTGGTCATGTGACCACAACCTGGCATAACTATATGTCGATTATCAGGGATCTCTTTTGCCATAATCTCGCTTGCACTCAAGAACACGATGTCAAACTCACCAATCAAAATTAGTGTAGGACACTTAATTTGTCGAAGGCTTTCAACTCTATGATCGGGATCAGTATAAAAAACACTTCTGAATTGTGCAAGAGCTTCACGATCTTGAACTCTCATAACTTCTTTCCAAATATCCCACATTCGGTCGCTATCAGGATGTTCTGCCATTTTAAATAAGAATTCTCCCGGATTTTTACGAGAAGCTTGAATTATGTCATC…
3713	LokiG_000000000352	2	362	r	15.3638888889	11.8754400109	19.8039943706	TTTAAAAATTAAAGAACTATTAATTGCCCCTGCTTGTTCAAATCCTATATAGTTTAAGATTGGAACAAAACTAAAAGTGAATCCAATTAACAAAAGTAATTTGATATTTTTAGTTTTTTTCCACCCGTTTAATAGAGATTCATTTAATATTTGTTGTTTCTCATCTTGTTTGTTTTTTATGTCATACTTTAACTTGCTTCTTTCTAAAATATAAATCGGTAAGAATATTAAGGCCTCTATTATTGAAGTAATTGCTGCAAATAGAGAAGGGTCAATTACATTGGGTCTTGCGTTCGCAATAACAGGTTGAAGACCTATCATGAAAATGGCTATGGAGCCAAAAAGGAGTCCTTTTTTCAA
3714	LokiG_000000000352	495	654	r	12.1132075472	11.9475868139	21.0812160027	TTACTGAGAGACTTCGATATTTTTCCGAGCGATTTCTTTAAGAAGAATATTATTTACCATTTTTCTATCGCTTTCTCTGATCAAATCGTGAGGGGTAACAATCTGATTTATATAAATTTCATGTTTTGTCGGATGTGGAAGTACTTCCTCTAATATCAT
3715	LokiG_000000000352	883	1045	f	16.4444444444	18.7007732485	22.2095173364	ATGTCAGACGGAGAAACATCAAAATCAGAAGAAAGGTTACCCTTAGATTTTGAAGTACCTAATATTGATACGGTTGACGTCTTTAACAATAAAATTAATTTAGCAGAAGATCTCAAAAATTATCCCGGAATAATCATTGATTTTCACAGAGGGGCTTGGTGA
3716	LokiG_000000000352	1141	1393	f	12.2579365079	18.3167194676	20.2850197826	ATGCCATTGAAACGACTAGCAGAAAAACAAAAATATGAGTTTACTGTTATTTCTGATGCTAAGGCTGAGTTATCAAAGCAGTATAAAGCATTTGGAAAGCCAGTTGACTTTGACATGATAAAAGTAGAACTCGCGATTCCCACAACTTATTTAATTAATCCCGATGGTAAAGTAGTTTGGCGATATCTTGGAAATAAGACTGATAGACCCTCAATTGAAGCAATTTTAGAAGCTATTGATACCAAATTATAG
3717	LokiG_000000000352	1497	1989	r	13.9288617886	16.9228500576	18.3488381829	TCAAAATAGATCTAAGTAAGGATCAACCTTCTCTTTTCCATCATGATTCTTAATGCTCGCCAAGATTTTTTTTGACAAATCTTTTTTCTTTTGAAAATAAGTTTTCATGATCTCCTCCATTGGTGTGTTTGGATACCTTATTTGCAATGCAACATCTCTACGAGGACAACCACCACGTCTCATACAACAATAAGCTATTGACCCAAAACATACAATATCAGAGTCCCAATCGTTTTCAGTGGAAAACTCTTCTTTTATTCTTATAAATTCTTCATGATCGAAATTTAAATCTTTTAATGTCTCATCTCGTCTACATTTAAACCCATAAGTTAGGGAATGGCCTGGTTTACAGCAAAAAGTCAAAGCTCGATAATCGCCACCCATACATATAGGAATAGG…
3718	LokiG_000000000352	2622	3198	r	18.75	18.4348821522	23.054256356	CTAAACCTTAGTTGTTTTAATAACACTTTCCAAATAATTAAGGCATTGATTGATTGCGAAATCGAGATCACCAGAATTATCTACAATGAAATCTGCTTCTGGAAACTTTTGATTTTTTCTTGCGCGATCGATCCTCTCTTTTAACAATTCATCGGTTTCCCTCTTTCTATTCTTTAATCTTTTGATAGTGATATCTAAAGGAACTTCTACGAAAATAACTCTTATGTTTTTATATTTCTCTCTTGCTTTTTCAACAATAATGCGACTAACATTGATGATAACTGGATGACCATTCTTAAGCCACTCCTCAATTTCTACTGATACTCCATAATTTAGTCCATAGATATGCCATTCTAAAGCGAAACTTCCTTTTTTTTGCATATCTTTAAATTCCTCATG…
3719	LokiG_000000000352	3415	3838	f	15.8486997636	19.4554722787	25.9482316508	ATGGATAAAAATAATTCTATGGAAAAAACAATTATTTCAGAAATCCCTGAAAGCTACCAGAGATATATAGACGAGATCCACTCAATTTCAAAGAGTAAGAAAGGTGGATGGGTATCTAATAAAGAGATCGCAGAGAATCTTAACGTGAAACCTAGCAGTGTATCTGGGATGTTGGATAAACTAAGGAAAAAGGGTTTAATAAATTGGGCTCAAAGAAAATCAATCAGACTAACAGACAAAGGGAAATTGATTGCGAAGCAGTTAAATGAGACCCACCACTTACTGTACCAGTTTTTTGCAAACGTATTAAAAATTGAAGATGAAGATATTATTGAAAATTTGTCTTGTGAAATAGAACATCATATTACCCGAGATGTAAAAGCGTCTTTAGAAGAATTC…
3720	LokiG_000000000352	3902	4658	f	19.0476190476	19.0142701761	24.3161315071	ATGTCAGAGGAAATAAACCATAAGATTGATTTGATCCTAAATAAATTTAAAGGGTTTTCTAATTTTATCGAACTACGTGATTTCAGGGCGTTTCTCTTATTTACTTTAACAAGTCAGGTACCTATGAATATTTTAGCCCAGTTTGGAGGAGGAAATAAAGAAGTCATAAGTTTGCCATATAATCCTTATTTAAAGATATATTATCAGAAAATCAATTTAATATCTGCAGGATCATTGATCGTTTACGTAAAAAGTGATCCTATTTCTCAAGAATTTGTATTAAAAAAGGATGATTCCGCTATTAAGGAATTTTTAAGCCTTGATGAAATTGGCCTTGCTTTTAGAGGAAAAGAAAAATTTATACTACCAAAAGTAAGTGACTGTAGTGCTATTGAAATG…
3721	LokiG_000000000353	0	402	r	9.1144278607	11.7399615185	11.885076963	TATTAATTGAGAAAAAATGTTTTCCGAGAAAATGTGGTCTGCCATTGACAATAACGTATATTCAGAGGAGATTGCATTCAAACCTAAAAAAAGACTATAACCATTTTCTCTATTTGGGGTCTTATTCTCAATAATATTTAGGTCAAAATTCTTTAGATCAATTCCTGATTTTAATACAGAATTTAATATTATTTGTCTATATTTTGATTTATTAGAAATTTTGCTGGCAATAATATTGATTTTTCTAATTCTAGCTTTTACCATTCCAGTAATAATATACCCTAGAATATTTGAATTATTTAATTTTAATAAATATTTTTTGAAATTAGATCCAAATAACTTAAATCTAGTGGAATAACCCGCTGCAAGGATTAACCCTTCTACTTCTTTTCCGTCCAA…
3722	LokiG_000000000353	768	2643	f	19.3994666667	19.2596502347	24.7853025526	TTGGAAAAGGAAAGGTTAGAAAAAGAGCGAATCGAAAAAGAACGGCTTGAAAAAGAAAGAATTGAAAAACAGAAAATGGAAAATAAATTGTTTCTCAACAACTCGCTTTTTATGATACCCAGTTGGGGCGACTTGTTAGGTTATCCCACATTAGGAATGTATGCTCATCACCAGGTATCAAGAATAGTTTCAGATCCAGTTATATTTTTAACCGGTTATGACTATTCCATTGAGATTGAAAGAGGAACACTTCATTATCTTTTTGGCTTAGGATCTTATTTTCTAAAATTTGAATTAGAATCGGGTAAATATATTACTGATAATAGAATTTTAACAGGATTAATACTATCTGACTTCGCTTATGACCACATGGCTACATCCGCAAATGTTACTCTAGAG…
3723	LokiG_000000000353	3251	4046	r	21.9572327044	15.389284764	22.6884257735	TTAGGATATTTTAAGTGCATTGTCTTCAGAATTTTTATTTATTTCTTCCAACACATCCCAGAGTCTTTCAAACTCAGGTAAAAGTACAATTTCACCATGCTTAGGCACAAATTTTTCGGAATCTCGAATAAATTTATAAAAATGAACTTCACACGCTCTATATTCCTGTTGTGCGCCATTCCAACGAGTGTATTGACCAGGAAAAATCCCCGCAACCTTGAATCCCCACTGTTTAAAACACAAGTATTGGGTAGTATTATGCCATGTTTCACAAAATGCAGATAAATATTCTGCTCCTGATTCATTTTCGAGAGTTTTAATATAATCTGCCGCCATTGAAACCACTTTCATTCCACTTTGTTGTTGCCGATAGGAGGGGTGAATTATACCAATACTGAA…
3724	LokiG_000000000353	4211	4652	r	24.1655328798	24.9963688387	28.9836899055	TTAAAACTCCGGAAAGTCTTTCATACCTTTTTCAAGTTGAATACCGAGAGAATTGAGTGCCATAGCAGTTAAATTATATTGCCCAACAGTAAATACAACGTCCATAAGTTGTTGAGTATTATAATTTTTAGCAAGTTCTTTCCAAGTGGAATCGCTTATGAAAGAATCGACATATAACTCATCTGCAGCTCGAAGTAATGTAGATTCGAAAGAACTCCAACGATCAGCATCAGGACCTTCCTTAATCCGTAATATTTCCTCTTCGCTAAGGCCAGCTCGTTTTCCTATGAACGTGTGTTGAGCCCATTCATACTTTGAATTACAGAGCCATCCAGTTCGAAGAATGAGAATCTCTTTATCTCTGAGAGGAAGCGAAGATTTATACAAAATATGATTACC…
3725	LokiG_000000000353	4946	5405	r	20.0479302832	20.1639790079	26.4503193446	TTATCTTATTTTAGCTCCACATTCTTCACAATATCTAATAATTTCTGGGTTTTTTAACTCAATACCACAATTAGAACATACCTTAGGAAGTTCTGGTAAGGGAATATTTTTATCTATAATTTCAGGTTTAACTATTTCCCTATCTCTTTCAGGATGTTCAAGTTCAATGTTACAGTTATCGCAAAATTTTGTTCCAACGGGTAAATATTTTCCACATGAAAGGCATTTAGCCATAAGCTTGGTACCACATTTTTTGCAAGTCTCACTATATTTACCTATAGGAGAATTGCAAGCTGGACATGTTTTTTTTTCTAACCAGAAATAAGGAGACATTATTTTAACAATAATTAGCATGAAAAGTGATAAAGGAAGTAAGATCCACCAGAATGGATTGACTAT…
3726	LokiG_000000000353	5520	5685	r	16.4727272727	11.6968101759	17.7188382883	CTATGTAAGAGTAGTTTTACAATATGGGCAGATTTCGACTAGGTCGGTATCTTTTTCTTTTTTAATATCTTCTCCGCAAGCAAAACAGACTGTTTTATGAGTACTATACAATATTTTTTCTTTCTCCACTTTCTTAATTTTTTTATCAATCCCTTTTTCAGGCAT
3727	LokiG_000000000353	5850	6057	f	20.8405797101	21.6368307635	26.7335488569	ATGCCGGGTTCTCATGGATCATTAACAAAAGCGGGTAAGGTAAGAATGCAAACTCCTAAGATAGCAAGATCAGGAGTCAATAGTCGAAAGAAAAAACCTCCAAGAATGCGATATCGAGATTTATATAAAAATCGAGTAATAGATAATAAATTTGGAGGCCAACAGGAAAGTCTTGGGGCCAAAAGAGCTCAATATAAAAGAAAATAA
3728	LokiG_000000000353	6074	7973	r	17.4781463928	16.844772335	22.9225791324	TTAATCCTCGACTCCAATAGTTTGGAGTTGAGTTTTTAATTTTTGGCTTTCTTTTATATAAAATTGTGATTTCTGTCTATTTCTTTCAACGTCATTATAATAATCACTCATCAATAAATTCCAACGAATAGATCTCCGAATATTATTGATCTCATGTAGAGAAAGATGATTTTCTATGCGATTCAGAAGGTAAATCGCTTTTTTAGAATCCTTTCTGTGATGAATATAAAATTCTGCTAACTCTAAAATTAGATCGGTTAATACTTTTTGATGGTTGTTATTATCAAAATTATTTTTTGGGCTGTCTAAACCAGCTCTTAAAAATCTTTGAGTTTGTGAAAGATTTCCCTTATTTTTAAAATGAATAGCACGAATTAGGAAATATTTTAATCGTACTTT…
3729	LokiG_000000000353	8138	8804	f	18.6906906907	19.5614541755	26.6259843982	ATGGATATAGCAAAATTTAATCAAGTGTTGAAGACCAAAGTCGCATTAGCAAAAGGTTTTGAAATAAGAAGTGAAATTGACTCTGCGGTAAAATTGTGGTTAGATATTTCTGAAATGACATTAAATTTTTCTAAATCCCGTAAAATATCAACCCATTATAAAAATATGCTAATCGAAAGAACTACTAGTATTATAAAGCATATAAAAGATCTAAAAGCTGGTCAAATAGAAAAAGTTATATTTGATGAGGAGGTTCTAATTCAAAAAGAGCAACCCCAAGAATATACTACTTCTGAAAGAGATTTAGATGAACCAAAGGATGTTGAACCTTTGGAGAATAAACCTTTTGAGGAAAACACTAAAAGTAATGTATTAGAACAATCTGAATTTAATAACCTA…
3730	LokiG_000000000353	8958	9516	r	22.5286738351	26.1067081757	29.389790622	TTAGTGGCGTCTTCTTTTTTGTGAGCTTTTTATTTTTTCATACTTTTCAATTGCTCTATCTCTCCAAACTGTATTCCACTTTTTAAATCCTGACTTCACGTACTTTTCTCTTTTATAAAAGTTATAGCAGAGCCAGTTAAACAATAAGAAATACCTCTTCGCACCACTCTTTGTAGTTAAATTCTTTGATCTAACCCCTAAATCGTTGCGAAGATGCTCAACTAATTTACCCTCAACCGCATCCTGTAATTTACCTTCAACTATAGCATCTTCATAATTTATTCCCTCTTCTAAAAAATACTCCCGCACTTGATCAAAAATATTTCCTCTGCAAAGCTTTATAATTTCACGATCTTTATCAAAATTTAATTCTTTTAAACATTCTTTAACAAGAATTAC…
3731	LokiG_000000000353	9654	10131	f	20.8846960168	20.1235891071	24.9119396892	ATGGATGTTGAAATATTAGTTATTGGTAATGAAATTCTAATTGGAAAGACATTGGATAGCAATTCACATTGGATGGCAAAGAGAATCACGCGATATGGTCATCACCTTAAAAGAATTACTACAATTGAGGATAGTTTAACTGCAATTTCAAACACATTAAGAGAAATTTTAAAACGAAATCCAGACATGATAATAACTTCGGGAGGTTTAGGGCCAACTTTCGATGATTTGACTCTTGAGGGTATAGCAAAAGGATTGGATAGAAAACTAGAGCTAAACGAGCATGCTTATAATTCTATCAAGAAAGCTTATAACCACGCATATAAAAGGGGTATCTTGAAGCTTGAAGGAATGACAAAAGAGAGAAAAAAAATGGCTTTTCTACCAGAAGGCTCCTTA…
3745	LokiG_000000000355	2	1343	f	21.9873228934	24.4682901815	29.1162541616	TACGATGATACAATTGGAAGCCCAAAATCTTTAAGAGGAAGTCCAAAAGCTAAGTATGTTTTACCCGAAGCATACGATTTAATAAAAGACGGATTAAATTGGTTAGGTGTAAAGGTTTCAAAAGTTTTATATAAAAGCGATAGATTAGATGTTTTTTACGAATATTGTGAAAAATTAATTAAAGATCATATTGCTTATGTTTGTTTCTGCTCTTCTGTGGAATTTAGAGAAAACTATAAAAAAAAAGGTATAAATTGCCCCCATAGAAACATTTCTGTTGAGATTAACCTAAAGGAATGGGAGGATATGTTAGATTTCAAGTATCATGAAGGAGAGGCTGTCGTTCGTTTAAAAATGGGGATGGATCAAAAAGATCCTGCTTTAAGGGATCAAATCATC…
3746	LokiG_000000000355	1530	3426	f	21.3887130802	25.2545478537	29.1097500712	ATGATCTATTACCCGTGTAAGAAATGCGGAAGTTCTTTACCTATTTTAAAAGGCTCTATTGTTCAATGTCCTTATTGTGGGGCCAAAAATCTATTTATGGAATCTGTATACACTCTTAAATATTACTTATCAGAAATACTAAATCTTTCTTCTCTAAAAATAGAAAGAATGATAAAAAAGAAAGAGATCGAAAGAAGAGAGTTAGCAATTGAATCTTATTTCTATAAATTTAAATCTAGTTTTAATGAATATAGACATTTAATATTAACAAAATTAGATACGTTTGATGTTGACCCAATAAAATTATTTTACTTAATACGTGCTTCAGGAAATTTTGAGATAATTATAGAAAAGTTCTTACTTCAATATTTAGAAAAAAGTCATACTAAAAAAAAAATT…
3747	LokiG_000000000355	3515	4607	f	18.5173992674	22.6866803786	27.7777785795	ATGAATAACAAAGAACTACATAATCCAGAAGAAGATCAACATCAGCTTGAATTCGATTGGATATTTTGCCCTATATGTGGGAATAAACTTCCAAACGTTCAAAATCTTAGATTTTGTATTAAATGTGGTATGAACCTTAAGTTTATTAAAGAAAACAAGAAACTACCTTCACCTAACACTTTAAACCCGTATAAATCTACCTCACAATATCCTCTGAATCAATATTCATACGAGGCTCTTGAACTCCCAAAAATTGCAGATGAACAACTGATTGGACCTGATAAACCTGAATTGTGGAGCTCCATGACGTCCATTGGTTTACCCTTGGGTGCTTTTTTATTTATGAATTTCTTAATTGGCGGATTTTTCGCTTTATTAACCTACGCTTCTCTTGATATA…
3748	LokiG_000000000355	4644	5499	f	17.1812865497	24.8477943357	28.6387340043	ATGGCAATAGTAGAAAAATTTAGTTTAATGGCTAAAGGAAAAGAAGCAAGAATAGGAATAGGTTTAGGTAATTCAAAGTTTCATAATTTTAAAATCCTAGACGCATGTGCTAAATTCTTACAAAAATTTAAATCAAAGATTTATGCTTTTGGAAATAACACATCTATAAACCAAATTCAAAATGAAAATCTCCCAACTCATGAATCAGATATAGTTTTAATTGAATCGGGGAAACTCGAACAAAAAATTTTTGAATTTTTAAAGGATAATACAATTAATTCTATCATACGGGGCTCACTAGGCTCTAATAGCTTCTTAGTAAACTTTAAATCGTATCTTAATACAAAAAAGATAAATAGATTAGCCTTACTTGAGACAGTAGAAGGGCATCAGTTTTTT…
3749	LokiG_000000000355	5531	5831	r	17.7266666667	21.8091874909	27.8233649878	TCATGACAGCGCACCCATAAAAGCTGCAAGAAAAATTATGATACCACCTATTAAAATCCCAAAGACTATTAAAAGAATACCAAGAATCCCTAGGATAACTGGAGCGTAATGGATTGGTTTAAATCCTAGGAGAATTGCTAATACTGCAAAAAGTAATCCAAGAAGCCCACTTATCCAATTAAATCCCCATGGCATTAATCCAAATCCTATTAATTCTAAAAATGATTCTACTATAGCGATAATTCCGCCAACAATTGCTAATATTCGCATAAATTTATCTGTTGCTTGTATTTCACTCAT
3750	LokiG_000000000355	6004	7555	f	19.9329464861	17.6931762233	23.1911934428	ATGCTTTCATCACAATTTCAGTCTCTTATTAGGACATTAAAATCAGGGGATGTCTCTAAAATAGTGAGATTGGTTGATCAAGTCACTGAAAACAAACAGAACATCCTTACAAACTCAAAAAACTATGATAATTTCAGGGAAGATCTTGAGAAAGCTTATTATAAAGCAATATCAGAAAAACTCAAATCGTTGAAAGTCCAACATCCTATTTCATCATTATATAATGATGATTTTGAGAAATCGAAAGAGGATGTTTCTCAGCTTCTTAGATATTCTGATAAGTTAGGAATCTTTATCGATGCTTCTAATATTGATGTAAAGGGAATTATCAGTGAATTACATATAGATGGTCTTAATAATGGACTAAGAGACAGAATTATTCAACTTGTTCGTTTTTTT…
3751	LokiG_000000000355	7761	9294	f	19.6477495108	18.8423702211	25.2440964783	ATGCATTCATCACAATTTCAAACCCTTATTAAGGTGTTACAAGATGGATACATCTCAGAATTTATAAATCTAGTTGATAAGTTTACAGAAAATAAGCCTTTTTGCCTTACCGATTCAATAAATTATAATAAATTCAAAAACCTTCTCGAGAGAAGTTATTATGATACTCTCTCTGATGCCTTGTATAAAGGGCGATTTGATAAGTTTTCCCAGTTATTTAATTATTCTGACAAGTTAGGAATCTTTATTGATGCCTCTAATATTGATGTTACTGGAATTATTACAAAATTACATATAGAGGGGCTTAATAATGGGAATAGAGGTAGAATTGTTGAACTTGTTAGCTTTTTTAATAAATACAACTTATTTGAGAGAAATTTCACTTCAGAGGAATTAAAA…
3761	LokiG_000000000357	2	995	r	14.8439073515	14.8265024423	19.9421929661	TAAATAAAAAGCACCGTTTGCTTTTACACAAGATATCCCTTCAATCCGCCTTAGTCTCTCATAGGAATAGTCTCTTCTTTCTTTTAATTTTGTAACCATCTCTTTCGTGTGTGTTCCAGGATTCTTTAATATTTCGATAGCAGCGTACTGAGCCACTGAACTTGCAGATAATCTTGCCCTAGCCATTTTTGCTATTCCCTTTTTGAGCTCATCTAACTTATTTTCAGGGTCATGATAATACATATAACCTAATCTCCAACCAGTTACTAAGTGCGACTTTGAAAAACCATTTAATCCCACAACTGGGACGTCTTTGCTTAGAGTAGCAGGACAACTAAAAGATTTTTCAAATACTATTTGATCATAAATCTCGTCCGATAATATAAATAAATCATGTTC…
3762	LokiG_000000000357	1270	1486	f	16.0787037037	10.5682941257	14.0839489772	ATGATATTCCAGTTTGGTGATATTTTTGGCTTAATGGCTACACTATACCTAATAATCATTGTAGTTGTGATCTTGTTTTTTGTGATTGGTCTAGTTTTAGCAATCTGGGTATATAAAGATGCCAAGAAAAGAGACATGAATGCTGCTGTTTGGTTATTAATCGTTCTGTTAACAGGATGTATCGGATGTATTATTTATTTGGTTGTAAGAGATTAG
3763	LokiG_000000000358	2	503	r	16.6387225549	14.1373925763	3.25113010346	TATGAGATCTTCCGGTTTTATTTTTCCTGAGCAATATTCACCTAATATTATATTACTATAAGCAGCACCATCAAAAACTCGTCTAATCGACTTGAAGAAGTTGTTTTTAGAAACTGTGCCATCATTTTTGAAAAAAATTTGATCACTTATCTCAAATCTATTTTTTTGAATATCTATTCGATAGAATAGGTCTTTTATAAGAAAAAATTTGCGTAAATCCCAGAAAAATTGTGGTTTCCTATTCTTATTTAGGGAATTTAATGCATCAACATGTGGTTGTGAAATTTGGGTTCCAAGTGATATAATAATTAAATTTTTATTTTTTGGTTTAATAACTACCATCCGTCTACCTACAGGTCTTCCTAATTTATCCATTCCAGGAGGAAAAATAAATTGGAG…
3764	LokiG_000000000358	582	852	r	20.837037037	18.653628442	7.50589677488	TCAAAAATCTGTCTTAGTATCATCTTGTCCAATACTAACTTCATCAATTGAATGGATAGCACAATTTAACTCTTCCATTTTATTTGTTAATTCTTCAAAAGATATATCACTTCCCGCGATATTAATATGTAAAGAAGCAGTTTTTTGATCTAATTCATCCAATTTAACTGATACTCTATCAACTCCATTAACATCCATTAGAGCATGAGCTACAAAGTCTACACTAGGACTATGAGGCTTTAAAACGTCAAGCAGATATTTTACTCTCAT
3765	LokiG_000000000358	1452	1920	r	17.2115384615	12.1993662776	13.1444647775	TTATGGAAAAATAGCCATTAATACATTTTCCGAGTTATCAGCAGCTTTCTGATAAAAATTCTTCAACTGATTATAATGAAGTAACAAATAGTTCCATTCATTTTCATCCCAATGTTGGGGGTAAATATTTTTCTCTTGAAATATTGTAGGATCATACCTTTTTTTTAACTCTTTTAACGGTATGCCTTTTATATGATCACTTACCTTTGAGACTTGAGTGTGTGTTAAATAATGAGCTGGTCCGTGTCCTCCGTTAAGGTGAGAGATCTCTTTTTCTTTATCACCAAATATTACCCATTTTGCCGGTGGTGTCCCGCCCAACACTTTTTGATTAAATAAGTAATGTATTCCATGCCAGGCTTTGTCAATATCAATACAATGATCTGTTCCTCGCCATTT…
3766	LokiG_000000000358	2445	3135	r	17.7550724638	23.0265776685	28.1411485005	TTATAAACGTTTCTCAATTTCTTCTATCAATTTTAAAGGGATATCTTTTTCTTCTACAATTTTATCTGCTTTCTGAAGAGTTTCAATTTTAGCTAACTTAGTAAGAACAGCGATAGAGCGAGCACCAACATTAATGGCCCCTTCAATATCTCTAAAATTATCTCCGATAACAAGGACTTCACTTGGGTCAACATTGAGATTATCACATATTTCTAAAAGGTGTTCTGGATGTGGTTTAGGGTTTTGAACATTATCCCTCCCAATAATAACATCAAAATATTTTAATAAATTAACTTTTTCAAGAGAGATTTTCGCGTGCTTCTGTTTATTAAATGTATAGATAGCTTGCTTAAGACTTTTTTTTTTGGCAAATATTAGAACATCTTCAATACCGTTTAT…
3767	LokiG_000000000358	3135	3708	r	20.9685863874	21.4299062884	26.8151939285	TTAAAACACCAAATCAGAATAAATTGGCCCTGTAGGTGTCAGATCAGACTTTTTTAACTTGACTTGGTTTATCCTAAATTCACCGAATTCCATATTTTTATTCTCGTTAATTAAGTTCTTTAATGTCTCAAAGGTTTTGTAATTAATTTTCTCCTTTCTTAATCTACCAATAGTTAAGTGAGGTTTGAACTGTTTCCTTCTATCATAATCAATTTTTAACCTTTCATATAATAAATTCTCTATGGAATCTTTAACCACTTGTAAAAATTCTATATCTCCAACAAGTTTTATCCACAAAACAGAGAATTTATTAAACTGTCCTACCCCTTTCAGGAAATATTTTAAAGTTTTTCCTCCAAAAAGCCTATCATTTATTTCTTCTTGCAGAATCGTATAAAT…
3768	LokiG_000000000358	3707	4838	r	23.3492484527	23.6901312858	32.0867341861	TTATTTTTCCCAATATCTAAGAATTCTCCAATATTTATCATTTAATTGCTTTCTATGTTCAGGAATCAGATGGACGTCGCTTAAATCATCTAAAGTAGATGATTCTATAATTCTCAAGATATCTTCTAAAAAAAGAATTGTCATTTTTCCCCTTATATTAGCATCAGCACTTGCATTATGTGGAATAAGAGTCATCCGAATCTCTGGGTTTTGTTTTTTAATCTTCTTAAATCTCTCTAGAGTCTTTTCATCAATGGGTTCTATTGGAAAAACATCCAAAGCTAGATTTATTTGAATCTCATTTTTTTCTAACATATTTAGAAGAGCGTTTAAATCCAAAACCGGACCTCTTGAAGTGTTTACAAGTAAAGAATTTCTCTTCATGAGCTTTAGTAAATT…
3769	LokiG_000000000358	5231	5486	r	18.2235294118	23.5684415059	26.8141799613	CTATTTTTTTCTTAATAATTTTGTTTTTATGAATCTATCAAAAAGCCTCATTCTCTGGTAAAGGACCCATATTAGCTTATCAGACTTATAATATTTTTCAACCTCTCGTACATCTACAGGTTCGATATTGAAATCAATTGCTTCTTCCTTGAAAAAGTCATTAACAAGAACTTTAATCGGGATCTCTGCTTTTTCAGGATTAACAGTATCGATTGCTCTTTCTAATTCTCTTAATAAATCAATGTTTCTTTTCAT
3770	LokiG_000000000358	5673	7143	r	26.2863945578	26.671727575	33.409734522	TCAGAAATTATATGACTCTTTTCGATCAAGGATAACCTTCACCATATCTTCTCTTCCCGATTTTTTTAATTGATTTAAATAGTATTTTAGTGTTCCTCTAGTGTGGAACGGACCACCCTCCTTCAAAACAGTTTCCATAGGATCTATATTGGAAGAATTATCCTGCATCATGTTTTTCTGCCATGTCTCAAGGAGTTCGACACCTTTTTCAACAATTTTAGGCCTTTCATCTGCAATATTTTTCAACATATGATAATCATTTTCGTAATCAAACAGCATAGTTTTTGGAAAATCCTTCAAGCCTGTATGGTAAGTGTTAATCAGCGTCCAATTGTTAAATCTTACTGCTCGTTGACAACTCCATGCATTTTGACTAATTACAAGGAAATCTCTTCCAAA…
3771	LokiG_000000000358	7224	10362	f	27.5363288719	27.6575567558	35.6867919422	ATGCAAGAAAGATTAGATTGGGAAAATTCTGAAATTATAGGTCAGAATAAGGAACCTGCTCACAATACTCTTATTCCCTATATTAATGTGGAATCTGCATTGAAAGGAATGCAAGAAGCTTCTATATTTTATAAATCTCTTAATGGTAATTGGCGATTTAAATGGGTTAGGAAGCCAGCGGATCGATCTAAAGATTTTTATAAGATTGAATACAATGTAAACAATTGGGATGAAATTCCAGTACCAAGCAATTGGCAGATGCATGGTTATGGAACCCCAATTTATTTAAATGTTAGATATCCTCTTAGTGTAGGAAAAGAGGATATTCCTAAAATAAGTCATAAATATAATCCCGTAGGGTCTTACAAAACGGAATTTACAATTCCATGTACATGGGAT…
3772	LokiG_000000000358	10441	11257	f	21.7794117647	22.4371147153	28.5131742924	TTGGCTAGACCTTTATGGTTCGTTAACTTGATAATGAAGACATTTCCGAATGTAAAATTCATTGCTAAATTGACAAAAATACCAATATTGGGAAGATTAATTGACAATTTTCTCTTTAAAGGTGATGATCTCATTTATTTGCCTCAGGATAAAGTCATTGAAATTGATAAACCTTTGGGAGAGTATCGAGAATATGTATTACCATCTCAAATATTAAATCATTTTATCAATAAAGCTAAAAAGCACTGGATCATGAACTTTTGCATTTGTAGAACAAGTATGAAATGCGAAGATTATCCTCAGGATTTAGGATGTTTGTTCCTTGGTGAAGCTGTATTAGGGATAAATCCCCAGTTAGGGAGATTAGTCAGTAAAAATGAAGCTCTAGACCATATAAAG…
3773	LokiG_000000000358	11344	12310	r	18.4368530021	23.8242326556	27.8390552466	CTAATTTTTAATTATATCATTGAAAATGTTTACAAATGCACGAAAATTTTCATTAAGATTAGTTAGATCGAATGGATCATGCTTTTTTAACACAAGCATGTAATAGAGTAAAGTCATTTTATGTGAAGTTACGGGTTTAAATAGGAAACTGTTTTCCCCATTTTTAACAATTATTTGATCTTCCTGATTTTGTAGCTCCATATCTTCAAAGATATCATTCAAACTCAGGAAATAAGCGATACTACCTCCCAGAACCTTTTTGGATCCCTGGTCTTTGAAACTGGATCCTAGAATAATTGAATTTTTATCGATAATGAACAATGCATCACAACATAATTTTCTAGCAAACTCCTCAATTGTTTTTTGAATTAATTGAGATTTTGGATATAATTCCAGGAA…
3774	LokiG_000000000358	12520	13297	f	24.1518661519	21.1387118914	28.5564419376	ATGATAAACATCCAAATGGAGAAAATGAATTGGGTTGATATTTCCCAAGCAATCCAGAAAGGCTATACTACTGTAGTTATTGGGATTGGATCCACAGAACAGCATGGTCCTCATTTACCAACTCATACAGATACTTTAATTGGAGAAAATTTGGCTTATAGAATAGCTCTAAGGTTGAAAAACGCTTTACAAGCTCAAACTATCAGAATCGGTTGTTCAGATCATCATTTATTTTTTCCAGGAACGATATCGTTGAAGAAAGAAACATTAAAAGCAATAATTTTCGATTATGTTGAAAGTCTTTCCAGGCATGGTTTTAAGAACATTATTTTTGTCCCCAGTCATGGTGGTAATTTCACTCCTACCAAAGAAGCTATTGCTGAGCTAAAGTTGAAATAT…
3775	LokiG_000000000358	13379	14906	f	30.4747871644	27.1996291338	36.2493862209	ATGGTGATTATTATAATTGTTAACACCAACTTAAGAAAAGCTCAAGGTTATAGTAGACGAGGTGTAATTAAATTTAAAGGAATACCTTACGCTGAGCCTCCAATTGGTGATTTACGTTTTAAAGAACCTATACCAAAGGATTCATGGAGTGGTGTGTTAGATGCTACTGAATATGGTCCTATCGCACCTCAACCCCCTCCTCCCGATAATGATATGGGATATATCCCACGTAAACAAAGTGAGGCTGAGTGTTTAACCCTTAACATTGGGACTTCTGGTATAGAAGGAGAATTGCGCCCCGTTATGGTGTGGATACATGGTGGTGGTTTTGTATCAGGTAATGGTGCTGATTTTGATGGTGCACGTTTAGTTTTAAAGGGTGATGTAGTTGTCGTCACC…
3776	LokiG_000000000358	15041	15899	r	22.8613053613	22.8153075854	30.6619875146	TCAGAATTCATAACCACACTTTTTACATACGTGTTTTTTCGCATACATAGGAATATGTCCCACGTATGAGAGTACGTTGCTTCTATCTTCAACAGTTTTTATGTTATGACCAACAGAGCCGCACATTGGACAAGTAATTCGTTCCTCAGCAGTAAAACTACCCGAACTAATCTCCGGAGGTTTTAAATCATCTAATTCAGACTCAACTTCAGTGAGGTGAGCCGTCGTCGATTCAATTTCTGTTGCTTTTTTTTGGACAGATAGATTTAATTCTTGGATGTGAGTATCTCTTTGTAAAAGTGTATTATTTAACTCGCTTAATTGTGAAGTTAATTGAGTATTTTCTTCTTGAGATGATGAAAGCTTGGAACTTAGTTCTTCTTTTTCAGTTTGGAGAGT…
3777	LokiG_000000000358	16439	17297	r	18.7995337995	20.6365675763	25.4806673267	TCAGAATTCATAACCGCACTTTTTACAGACGTGTTTCTTGGCGTACATCGGGATATGTCCAATATGAGTTAAGATATTGCTTTTATCTTCAACAGTTTTTATGTTATGACCAACAGAGCCGCACATTGGACAAGTAATTCGTTCCTCAGTGGCAAAACCACCCGAACTAATCTCTGGAGGTTTTAAATCATCTAATTCAGACTCAACTTCAGTGAGGTGAGCCGTCGTTGATTCAATTTCTGTTGCTTTTTTTTGGACAGATAGATTTAATTCTTGGATGTGAGTATCTCTTTGTAAAAGTGTATTATTTAACTCGCTTAGTTGTGAAGTTAATTGAGTATTTTCTTCTTGAGATGATGAAAGCTTGGAACTTAGTTCTTCCTTTTCAGTTTGGAGAGT…
3778	LokiG_000000000358	17533	18379	f	17.4763593381	21.2115804968	26.4491955472	ATGGGACAAATTGATAACTCGCAGATTAAGATTGATTACATTTCCACTTCAGGAGTGTTTAAAACACCGTTTACTCTAATTATATTATTACAGTTGTTCTTTGGATATTCAATTGTATTATTCGTGAACTTATGGTTTTACAATGATCTTTATTACCTCTTAACTGGGAGAAGTTTTTTACAATTCGTTTTAATAGGTCAGTGGTGGGAATGGGTTTTACTTCCTTTGAATCTTTATGGGAATATGTTTTTATTTGTTTTCTCCATTGTTTTTTTTTCTGGATTGATAAACAAGTTGTTAAGAAAATTATGTCCTCCAAAAGAAGGCACATTTTCTAAGGGAAGTAAGGAATGGAAATACACCCATCGAAGATTTTGGACTGCATATTTCCCTATTTGG…
3779	LokiG_000000000358	18378	19125	f	21.7389558233	21.9990163384	29.3450829759	ATGTTCCAACCAGCCAGTTTAAAAGGAGATTCTCCTACGCCTATAGATGAAAAAATTCGAAATAAATATATACTTATATACTTGATAATTATTCTTTTGAGTTTTATTCCTTGTTCTTTATTTGAATATATCTATGTTCTCTACCTGTGGAAGGATGGAATGTATTTAGTATTCCTACTACTTCTCCCATTTAATTTTTTTATACTAATATACATCCTGCAACTGAGTGCAATTCTATTTTCAGTTTTAAGTTTAACCATTTTAAAATTAATTTTTCCTCCTGAAGAGGGTAATTTTTCACGAAACCTAAATGATAAAAACTATTTATTTTGGAATTTAAGAAATTTATCAAAAAAGTGGGCATTATATGTTATGGCTTCTAATCCATTTCCTTGGTTA…
3780	LokiG_000000000358	19121	20717	f	19.9586466165	24.7852046678	29.4421308328	ATGATAAGAGAAAATATTTTTAAGTTCCAACCTAAATTTAAAGTTGAAACTCGAAAACGGTTTGTAATTATATCTGATACCCATATTAGTCGATCAGGAGGGGCTTTCAATCTCCATACTTTCAATTTAGGTATTGATCAAATTAATGAGATAAAGGATGTTGATTTGTTTATGCATCTGGGAGATATTACTCAAAATGGCACTTTATTAGAATATGAATATAGCCTAGAGCAATTTAAAAAATTCCAGCCCGTTTCTAAAAGTCCTCTAATATTCCTGATAGGGAATCATGATGCACTGAATGTTGGATACCTATTATACGAGGAAATGATTGGAAGAAGGCATTATGAATATGAAGATAATGAAATATTCATTATAGGAATTGATAGTACTAAACCA…
3781	LokiG_000000000358	20833	21115	f	11.6418439716	19.5772749703	24.0207942867	ATGGCAAAAGTAAAATTAAACTTATTGAACATTTTCCAATTAAGAATCGAGAAAAAGTTTATAGAGTATGAAGGTAAAAAAGTTGGTGATGTAATTTCACAATTCTTAAAGGAGTATAAGGATAAATTAGATCCAGAAATATTAAATAAGAGTAAGAATAAGTTTGATTCTCTAGTGCTTATTTTATTAAATGGAAGAAACATCAAATATTTAAAGAATTATAAAACCAAGCTTACAGATTCAGATAATATATATCTCAGTTTTGCGTTAGCTGGGGGTTAA
3782	LokiG_000000000358	21352	22183	f	12.6125150421	12.9938769956	16.5881796639	ATGCCTACAAGGAGAATAGCCCGGGATACTTTCAAATTCTTAGGATTGGAATTTTCCAGATTAGATTTTGGTGGACAAAGAATATATCGAGAAGATTACTTAAAACATCCTGAAAAATTCTTAAGCGGAATAGATTTGATTTTTTATGTAATAGATGCTCAAGATTTTGATCGTTATATTGAATCTATAGATTATTTGGAAGAAGTATTGTTATTTTTTAAGGAATACCAAGAGGATGTTATAGTTGAAATACTTTTTCATAAGTTTGATCCTCAACTCATTGACGATGTCGAAATAAATAAAAGAATTCTTACTCTAAAGCAAGCATTGACAAGATATTCAAACGATTTTGATATTTTTTTCTTTGAAACGACAATTTTTGATATTAAGTCTGTTATG…
3783	LokiG_000000000358	22491	22791	r	21.4233333333	22.3991710695	16.2702035363	TTAAGATGTAGGGATGTATACCTTTAATTTTAAATTTGGATCAAACAGTTTGATTATACCTTCTTCTACGTACTGTTTTAGAAGGACCTTAGCAGTTGATACTCTTATATCAAATTTTAAAGCAATATCTGAAGCTAAAATTGCTTTTTTTTTTAAAATTGATTCTTTAATCTCGTTTTCCATTTTTTTTGGGATTAATGCATCTCTCTCAACAACATTGATCTGTTTGGTTCTTCCATATTTTCGTCTAAGATTTAGAGTAACTTTTCTTATGATTTGTTTTTCTTCTTTCTCTGCCAT
3784	LokiG_000000000358	22938	23580	f	13.0358255452	13.426828305	15.7372733344	GTGAATTTGGACAGAGAATTTAATTTCAATGTAAAGAGGAAACGCCCTGAGGAAGAATATGAAGAAGCTTCTGATTATTTTAAAGGGGATGTTCTAGTTCAGTATGCAAACTCCAAATCTATAATGAGAATTCAAGAAAAAATAACGATTAGAGCTTTAGAATTATTAGATCTTAAAAAAAAAGAAGCTATAATTTTAGATGCTGGTTGTGGGCCCGGATTTGCAGCAATATATCTAAGAGAAATGGGATATAGAACAGTGGCACTTGATCTTATTACAGAATTTTTGTATTATTATGATATAAAAATATTAAATCCAATTACTTCAGATATGTGTTTTCCCCCTTTTAAACCGAATACTTTTGATGCTATTATTTCAATTTCAGCATTACAATGGATA…
3785	LokiG_000000000358	23729	25982	f	21.9991122947	19.8123874612	18.3608090101	ATGCGAATAGATAATAGAGCAAGTAGAATAAGGAGTTTATTATTTCTTTTAATAATTGTTGCATTCTTTCCATTGATTGCAAGTTATACAGATAATATCTTTACTAATAAATATGAGTCTGATTATAATGATCCTCAACAGGTTAAAACTGCAATTTTGGGTAATGATCCTTGGTGGGATTCTGATTGGCCTTATAGAATACTGATAAATGTTACCAATCAAGAGAGCGTTGATTTAAAAAATTATGGTGTAAGCATAGATTTTCCCTATGATGATGCTGAATATATTGGTAAAGTAAATAATACCCTAAAAGATATACGAATCATTGAATATGCCAGCGGTGTAGCATATGAGAGAAAGTATTACATATTTCAAGATTATCCCAGTACGGGTGAAGCC…
3798	LokiG_000000000360	0	657	f	13.499238965	17.2968851747	21.2164665546	AAAGTTGTGAATGAAAATCTATTAGGAAATCGATTTAATTTCCCTAGATTTATCGATAGTGAATTATCTAGAGGAATTAATTTAATAGAATATTCTCTTGGTTCTTCTAGAAAGATTTATTGGGAAGAACGCCAAAATTATTACTGTGTAGGATTAATAGAAAGGAAAAATGCCGAGAATTTAAGGCTTTCAAATTTATACACATTTGATAAAGATGATCCTCTCAGGAAAAAATATTTAAGCTTTATTCCCTCTTACTATGTGATGTCAATTCTCCCAGATTATTATAAACACTTAATTAATGAAACGTTAGAACTATATGATAAAAAGGGAGTATATCCAAGTATTAGATTAATCAAGCTTAGTTATGAAGATAAAAAGATTGTTTATTTAGAAGAA…
3799	LokiG_000000000360	653	1703	f	15.1447619048	21.564996636	24.7533539137	TTGATAATCCTGACAGAAAAATCAGATTTTGAAAAGTTATATAAAATCGATAGAGAGAAGATTCTAAGATATTATGATAGATTGAAGAATCAACTTAAAAACTCAAGCCCTGTTCAAATTGTTGCACGGTTTTTGATCAACCAATCAATAGGATCAGGTTATCAGGAAGTTTATGATACATTGCTATATTTCAGGGATAAAATTGAGGAGGATAAAGAACTCTTAGATTTAGCTTTCGAATGGATTAGAGCTCAAAAAATTCGTTTAGAATATAAAAAATATCTTATCAGAGCACAATATCCCTTAAATAATCTAAGTTTAGCTGTTGATGATTGTATTTTTCGATTCTTCTTAGAGTATGATAAACATATTAGGAAATTACTTAAAAAAGATATTAGT…
3800	LokiG_000000000360	1731	2112	r	8.00524934383	9.91472781201	10.6642029227	TTAAAACTTCTTAAATACTTCCTTAATTTTTTCTTTAATTACCGGATTTGATTCTTTTTCTATAAAATTTTTTAGTTCTTTATGTACTAAGGGATTGTTGGTGAGATCAAGACAATCTAAACATGTAATAACTGCCCATCGAACGGAATCATCAGGATCATTCAGTAAAGGTAATATAAACTTTAAGTATTGTTTATCTTTTGTCTGTTGAATTTTAAATATCGTTCTTGCTCTAATAATAAAATCTGGATGATATAACTGAGGCACTAAATGATCCTCAATTTTTCTATTTTTAATAAAAAACAGCATAAAATTAAACACATCAATTTTAAAATTATGAATTTCATCAGTTTCTTTAACAAAAGAATCTAATACTTTTTC
3834	LokiG_000000000364	1	2842	r	23.8127419923	22.6546832616	25.4045531695	TATATTTGAGATTGATTTTACGGAAATATTTACTTTTCCATTAAATTCTGTCTTAATCACTTCGTTTTCATTTACATGTTGAGAGTTTACAGATACATTTAAACTCACAGATTGTTTTGTTATTTGGAACTGATATATATAATATTGAGGTTCATAGCTGGCAGCTGAAAAATTAATGCTTAATTGATAGATTCCAACATTATCAATAAAAAGAGTACTAAACTCTATGTTATATGTGCCATTTGCGGGGTTTGTGATTGAATACAACGATTTATTACTAATACTTATATTCAACATTGCACCATTTATACCATTTCCAGTGTAATCTGAAAATTTGAATTTTATAGTACTATTAGCATGTAATTCAATATTATATTCAGATTCAAGCACTTGTATATT…
3835	LokiG_000000000364	3019	3325	r	13.0359477124	18.4399581424	19.8744190061	TTAAGAATGTAAAAACTCAGCTTTTAAATTTTTCATTAGAAATTTCCTTTCCTCTACAGAAATGGAATTAACATCAATCCCGAGATTATTATAATTATCAGGAGGGAGATCTTCCTCTAAAGATAACATTAAAATTATAGCATTAGTGACAAAATTTCTATTATTCTCATGATCCAATAGTTTCATCAATTCTATTAAAGATTGGCTTTTCCGTATTACAAACTTTTGCTGATTTAAGTTTATGTCTTGATAATTTTCGACGACTTTTAAATAGTATCCTAACTCACAATCTTCCGAAATTTTCAT
3836	LokiG_000000000364	3665	4781	r	20.9480286738	23.327445792	30.8122925334	TTATTGAGGAATTTTCCATTTTCCCTCTTCAAATATTATTATTTCATCAGCAAGGATTTGTGAACCTGGTTTTTTCATATCTTTCAAAATGTCCCAATGTATAGCTGAAATATTTTTTGAACCGGTTGTCGGGTCTCCTAAGCCTAGAGCGCAATGAATAGTCCCACCTATTTTTTCATCAAATAATATATTTTTTGTAAATTTGGTTATTCCATAATTAGTTCCGATAGCAAACTCCCCAATGATATCAGCATTTTCAATTTTCAAGATTTCTTCTAAAAGATCTCCACCTTTACTTGCATTAGCATTAATAACTTTCCCATTTTTAAATTCTAAATAAATATTTTCTACTTCTCTCCCATTGTATAATCCAGGATAAGTAAATCTGATTTGACCATT…
3837	LokiG_000000000364	4846	6040	r	28.1649916248	32.0968814592	36.1602191809	TTATTTTTTTAAAAAATCCTCTAAAAGATCGTAGACAGTTTTTAAGGTTTCCAAATCAGGTAAAAAGGTAAACCTAACGTGATTCTTGCCAAACTCTCCAAATCCAGATCCATATACAGTACAAATTCCTGTAGATTCAAGTAAATCAATTACAAATTCTTTATCATTCTTCCATTTGTTTAATTCAACGAAATCAAATTTTGGAAATAAATAAAAAGCACCGTTAGCTTTTACACAAGATATTCCTTCAATTCTCCTCAGTCTCTCATAGGAATAGTCTCTCCTTTCTTTTAGCTTTTTAACCATTGCAGCAGTATGAGTTCCTGGATTCTTTAATATTTTAATAGCAGCGTATTGAGCAACAGAACTTGCAGATAATCTTGCTCTAGCCATTTTTGC…
3838	LokiG_000000000364	6303	6513	f	18.0523809524	22.3206605346	25.6461370784	ATGCTATTTCAGGATCCGTTTGCACTACTCGCTGGTGTATGGCTAATAATTATTGTACTTGTGGTAGTCTTTTTTATACTTGGTCTCTTATTAGCAATTTGGGTATATAAAGATGCTAAAAAGAGAGATATGAATGCGGCAGTGTGGCTCTTAATTGTCCTAGTAACAGGTTGTATCGGTTGTATTATTTATTTGGTTGTAAGAGATTAG
3839	LokiG_000000000364	6652	7207	f	12.4990990991	13.3265080082	19.5356987154	ATGAAACTATCTCGAATTTCTCTTTTTTTCTCAGATATCAAACCGTTACTTTTATCACATCATCCAAATTGTAATAAATTTTCCAAACATGTGTTTCATGTAGGAAAATATAAATTATGCATAGGGTGTTTCACATTTTATCCTGTGGTGGGAGTGACAATATTGTCGATTTCAATGTTTTTAAATCTTAATTTTGTAACTCTTGCGGTGCTGTTTTTTCTTTCCTTTGCCTTTTTTACGCCTATTATTTTAAATATCAGTGGTTTAACAAGGTACAGATTCTTAAAAATTTTTTCAAAAATATCAATTGGTATTGGGACTGGTTTTTTGATAGTTTCAACACTTTTTCTACCTTTCTTTATAATCATTAAAATTTTAATATTGATTGAAATCAATTTT…
3840	LokiG_000000000364	7222	8290	r	19.5028089888	17.0033458049	23.38528161	TTAGGAACCCAAAAGTAAATCCCAATTAATATCTTTCTCAATTAAAGCTAATACTTTTTCCATCTCATCTTCTTGAATACCTGGCTTCAATCGTTCTAAATTCCTCATTGTGGTATAAGTATCTGAAGGACTTAAAATAATTGGTATACCTTTTTCATTCGCTGCGGTAATCACGCCCATATCCGGTTGGATAAATCCTGTTAGAATTAATGTAGATACATCTTGGTCTAGGGCAGCCATAGCAAGATCCGTTCGATCACCTCCAGTAATAAATGCAGCCCGTTTAACTTGTCTTAAGTATTTAAGGGCTCCTTGGGCATTCATTGCTCCAATAAGGAATGTTTCTACAAGATTATCCAATCCTTCAGATGCTTGATCATTTATTAATTCTCCCCCAAT…
3841	LokiG_000000000364	8352	10506	r	22.0682451253	19.0764808987	25.6705888313	CTATCTATTTATTGTGATTTTTATGTCAACAGCGCTATAACTTTTAACGAAGGCTAGAAGTGGGTTAATATCCAACTCGACGATTTCTGGGAAATCATTTACCAACTGAGAAAGTCTTAGTAGTACATCAGTTATAGCTTCAATGTCAGAAGGAGATTCTCCCCTAACTCCTTGAAGTAAATTAAAAATTTTTGTTCTTTCAATCAAATTTTTTGCATCTCTTCTTGTAAATTTGTATGCTAAATTAAAGGCTACATCCTGCATAAAATTTGCATAAATTCCACCTGTACCAAACATAAGAAGAGGGCCAAATTGAGGATCTTCCGACATACCAATAATAATTTCATTTATTTTCGATTCGGCTTTAAAATCGATCATTTCTTGAACTTCTACACCATA…
3842	LokiG_000000000364	10645	11122	f	17.9706498952	17.9620442049	25.2808939116	ATGACAAATATAGCAATAGTTACGAATAAAGGTGAAATAAATCTCAATTTATTTGATAATGATGCTCCGATGACGGTAGCTAGTTTTTTGTTTTTAGCCAAACAAGGATTTTATGATGGAATAGTATTTCATAGAGTCATTGCCAATTTTATGATCCAGGTGGGATGTCCTCTTGGTCAAGGAACAGGAGGTCCCAAAAATAAAGGGATTAATTCATTTCCGTTTCAAGGAAAACAGATAAACTACCCATTTAAAGATGAATTTCAAAGCGGTCGTGAATTCAATTCACCAGGTATATTAGCAATGGCTAATTCAGGAAAAAATACTAACGGATCTCAAATGTTCATAACCCATATCCCAACTCCTCATCTAAATAATAAGCATACTATTTTTGGAAAA…
3843	LokiG_000000000364	11281	12526	f	17.4136546185	20.8797126189	26.177982471	ATGAGTAAAGATTTTAAGAATTTAATAAATATAGTTGAAAAAGAATCTAAAACTCTGTCTGAACTAGAAGCTATAATTAACTCTCTCAGAGAAGAGAATAATCGGTTAAAATTGACTATACAAGAACAAAAGTTACAAATTAAGGATCAAGAAAGTAAGATAAGTATTTCATTGAGTGATTTGCCAAGTGAACTTGATATATTAAAGGAAATGATTTTAACACAAAGAAAAGACTTGGAGCAAAAAGACGAAAAAATTGAGAACTTAAATAATAAACTTGATAAATTAACAATAGAACCAAATCTATTCGATGAAAAAACATTAACAACACAAGAAAATAATGATTTGATTGAAGCACAGGATTTAATATTAACACTCTCTGAAGAAAATGAACAATAT…
3844	LokiG_000000000364	12543	13281	r	20.8753387534	28.6072057613	32.1326713355	TTATGATACAAATCTTTCTAAATCATTTCTAGAAAGACGATCTGCTAGATATAATGGTTCAGGTTGACGGTGACCTTTTGCAAGTAAAATACAGATTTTTAAAGCAGTTTCTATTGTAATTTTATAACCACAACTTACGAAAGCAGGTTTAAAACCATTACCTAAACAGATTGCATAACCCAATAATTCATTTGATAAGTTCTCAGTTATTAGATTTGGATCTTCTGCCCATATTGGGGATTTATTCCCCTTAATTTTCTTAACTTCACGCCAATTTGAATATCCTATATATGGATTTTTAGCAATACCTAAAGTTGGAATATCTAACGCTATTCCAAGATGAACAGCCTCTCCAAACCTTTTAGGATGGATTTTCCCGTGACCGTCACACATTATGAC…
3845	LokiG_000000000364	13421	14228	f	19.8401486989	19.2314757172	25.6133613857	ATGATGAAGATTGCAGTCTCAGGAAAAGGTGGAGTTGGTAAAACTTTAATAGCTGGTACTTTGGCAAGAATGTTTGCTAAAGATGGATTTAAAGTTCTAGCAATTGATAATGATTCAGCAATGAATTTAAGTTATACACTCGGGATTGAAAAAGAAGTTATAAATAAAATTGTCCCTATATCAGAAATGAAGAATTTAATTGAAGAAAGAACACTAGTGAAAGGGGCAGGACCAGGAGTTTATAATATCAACCCCGTTGTTTCTGACATTCCAGATAAATATAAAGTTCCCGGGCCAGATGGTTTAGAACTATTAGTTCTTGGTACGATTGAAGAACCTGCTTCAGGATGCCTATGCCCGGAAAACGCATTAATCAGAACTTTATTACATAATTTATTT…
3846	LokiG_000000000364	14267	14510	r	18.0699588477	14.714667386	18.2169404323	TTATAAAACATCAGACAAATCCAAGTCTTGCTCGTTTGCAATTTCTTCCCATAGTTCTATCGCTTCTAAAGCATCTTTCTCATTCATCATTTCAATAGCATAACCCGCGTGAACAACAACAAATTTACCTACTTCTGGATTTTGTATCAATGCTATAATGATCTTTTGTTTAATACCGTCAAAATCGACTAAGGCTGTATTATCCTCTATTTCCAAGATTTTTCCAGGTATTGCTAAACACAT
3847	LokiG_000000000364	14611	15178	f	20.2839506173	15.5759598828	9.15650677308	ATGCCTTTGAAAAAATTTCTAGAATCTCCAAAAAATAAAATTTTGTACATTCTAACATTAGTTGGCTTCCTTATTGTTTTATTAGTAGAATTGTTCATATTTATGCCAATTGGATCAACAGTTCCTACTTATGGTGTCTTAGATTTTGAATTTGCCTGGACTGCAAATAAAGGTGATAAAATATTTTCTATATGGGGATCAAACGGTTTAAAAATTCAAACAATTGCCGTATATTGGGATTTTTTATTTATTATAGGATATGTCTTATTAGCATTTAGTTTAATTACCTTTACATTGCGTAGGTCAGAAAATAAAATTCAAGCTATAGGAATTTTTATTACAATAACCCCTTTCTTAACGGGAATTTTAGATTTAATAGAGAATCTATTTTTATTGGCA…
3848	LokiG_000000000364	15174	15972	r	13.2431077694	12.4829927524	10.1043466666	TTAACGAGATTTATAAAAATCAATAAGGTTATCAAGCCAATTAAAAATTTCTTCTTTTGATAGACTATCAATATTAAATTTAAGCCTTTCTAACTCCTTCAAAACATTTTTAAGCTCCAATGGTATTGATTTTTGACTGAGTTCAAACAGGAATTCATTGCTTTTAGAGATTACAGATTTTATTTCCGAGTCCATATTTTCGAAAAGAGGCTTCTGGGTGATTTCATCTATGATTTTATCTAGTTCAACTAAATAATTAATTAAGTCAAATAGGCGTCCTGTTTCATTACCTTTGAAAGATTTTTCTACTTGAAAATAATATCCTTTAAATTCATCAAATGGAATTAGCTCTTGATATTGATTATCAATTTTAATAACTGATTTCACATTCTTAAATAA…
3849	LokiG_000000000364	16169	17048	r	24.1831626849	22.290919606	32.8142146904	CTAGAGCCCTAGCTTTTCCACTATTCCACTTAAACGAACTCGGTGAAATTTTAAGCCTAAGTCATCAGGACTAAATCCCATTGCTAAAGCATACAACTCCGTTAGGTAGACAACAGGGATATTGAAATTAGTTTCAAACTTTTTAGAAAGATCTCTTTGTTTTGTATCGAATTGCTGAAAGCATGCGGGACAATTAACACAAATTACATCAGCACCAATTCTATTAATCTTGTCCATTTTTATTTTTAAATTTTGAAGTCCAATAGTCTCATAAGCATTGGTGACTGCTGAACCACAACATAAAATTTCTTCTTCGTATTCAATGACTTCAGCACCACTTGCAGATACAAGTTCTTTTAAAGTAGTGGGTCTTAATGGATCATCCGACTTCATCCATTC…
3850	LokiG_000000000364	17065	17572	r	30.7278106509	28.2653638752	29.7427405058	TTATTTAAATTTTTTATCTACTCCTATATTTTTGAGGAGTGATTGGATTTCTGTAACGTTCGGTGTTAAAACTGCTGGCAAACCTAATTGTTCTCTTCTTCTTTCAATAGCCGGTTGAGACGGAATTGCTTTAGCATTATCAAAAATTGCTCTAGCCTGTGAAAATATAAAATCGGGTCCTTTACCAAGAGAGATACATTGATTTTTAAGAAAAGTAAAAATTTCTGTAAGTTCAATATTTTGAGGACACACCTCATCACAAGTATCACATACAGTACAACCCCAAATTGCTAATTCTTCTAATCCAATAATTAAATCTTTATAACCTAAAAGAGCAGCCAAAATATTAGTTCGAGGGTTATATCCCTTAGTTGAATAAAAGTCAGTAGTAACAGCTGA…
3851	LokiG_000000000364	17859	18114	r	27.3843137255	23.6136054382	41.1385508191	TTATTTAATCCACGGCTCAGGCAATTTCAAACTGTCTAAGACATTATCTTCAAAAATCTGTTTGGCTACATGCATCAATGTTTTTTCAATTCCCGCTATATTGTGATTAGTCGCAACTAAAAGGTTTGCTTTCTCACATAATCCTTCATTATCAGACCATATATGGTATAATAGAAGACCTCTAGGTGCTTCTACTAGTCCAATACCCTCACCTTCTCTAGGCTGAACGTCTAAGGTTTTGCAATCTGGGTTAAC
3874	LokiG_000000000367	76	535	r	38.3442265795	38.0776848984	4.49543923185	TCATTTATCAATCCTATTATCATCATTTTTTTGAAATTTTTTTTTAGAAAATTCAATGACCAGATTATTACAATCTTCAATTACATCCTTAACTGGATCTTTAAAAATAGATGCGTCATCTTTAAAATCGTCTTTTTTTAACCCATCAATATATCCGTATGCAGCTTTACCTCTTAATTTAATTAAATCCTTTAAAATATCTACGTGATTATCAATTTTTTCCTTGAACCATTCCGGAATTTGCTTCTGCTTTAACTCAACATAAATAGTAGAAACATCATGCTTTTTAGGATATTCAATCCCGAAAAGAATTAATATCGCTTTTAAGGCTTGCTCAACTGACATTTGTAAGGAATAAATAACGTCATCCCATCTTTCATCTTCATATGCTCGTTTAGC…
3875	LokiG_000000000367	531	1044	r	36.3294346979	39.3239675543	12.9348639709	TCATAGTTCAATAATTTCTCCAAATTTAACCTTTCTTTCCCAATAATAATCATTTTCCTTTATAAAAATCCTTCTTAACCCTTTCTCTTCAATTCTTTTTTTTATTTTTTTAAGAAACTGAAATCCAGTTTGATTTCTATCAAATAGAATGATGCCATCCATCGCAATGTCATAAAATATTGTTCTAAATGTATGTAAATCTTTTAATACCAATGATATGTCCTGTATAGTAGAAAATAGACGATCACCTTTGGAATTTCTTAATTTAGATTTTCTCTCGTAGCCTGATATGATTTTTGTTAATCGATTATTTATAGTGGTTCTTAAAGATGATTTATTTGTAAATATTATAAAAAGGTCAATATCAGATTCATTATTCCATTTTCCCCTCGCTACAGA…
3876	LokiG_000000000367	1467	2235	r	9.47526041667	8.26507389106	11.4823104168	TTAAACAGTCGGAATCGTAAAATAGAAAGCACTTCCTCTACTTTTCCCTTCTGATTCCATCCAGATTTTCCCACCGTGAGCTTCTACAATTTTTTTTGAAATATATAACCCTAATCCCGTCCCATCTATCCCTAAATCAAGCCCTTGCCCATAACGCTCGATTTTTCCAAATAGTTTAAAGATTCTCTTTTTCTGCTCACCAGTAAAGCCAATTCCGTTATCTTTTACCAAAATCATAACATACTCTTCTTTTGATTTAGCTTTTACCTCAATTTTACCCATTGGTGGTGTATATTTAATCGCGTTTGTGAGCAAATTTGAAATAACGTCGTGAATCTCTTCTTTTTCAATATTGGCATACAAATCATTATCTATATCTAATTCAATAGATTGATTTCT…
3877	LokiG_000000000367	2270	3449	r	9.39185750636	8.0449501881	9.69427363022	CTAAAATCCACCTGATTTCCCCATTTTTCCTAATAATTCGATATTCTCGACTATCAGTTTCAGCAGTACTTGAATGAAATGTTTCAACTTTTTCCTTGGGGCATCCTCGGGATGAATGATATTATCCCATTTTATTTTTCCTGTTAAAAAATCTTCGGGAGTATATCCAGTAATATCGCTAACAGCACCATCAAATAGAGCAGCTGAAAAATCTTGGTAACCTTGATATGCAATCCCTTGAATATTTTGCACAAAAGTGCGATAATTTTCTTCAGATTGCTTTAATTTTAGTTCTGCCTTCTTGCGCTCGGTGATATCTACTCCGATTGACTCAAAATAGACAATATCACCATTATCATCGAGTATAGGAATTATAGTATACTCCATTATAACTTCATG…
3878	LokiG_000000000367	3745	4585	r	17.7857142857	20.1955362208	24.1004420878	TTATTTGGAATCAAGTATTTTACGAATTTTCTCTAACCTGACAATCCTGCTCATTTTATTTATTATTGGATTATGATCTACATATAACTCTTTGTGATAAACAGGTCTCTGAGTCCAATAAAATACGCCTAAAGTAAACTTACGTTTTTCCTTTGCTACTTTTATAGCTTCAAGATGAGTTTTTGGTTCTTTTTCAAGATACTCAATTTGCTCACTATATTCTGCCCATTTTCGGTAAGTAATTGCTGGCTGTAATACCTCAATAAACGAAAATCCTTCATGAATAGTTGCTTCTACGATTATGTCTGTTAGATGATTTATATCTCCGGAAAAACACCTTGCTACATATGTAGCCCCAGCTTCAATCATCAATGAGATCGCATGAAATGGTTTTTCAAA…
3879	LokiG_000000000367	4589	6101	r	52.2830687831	49.1981712956	62.0885035217	TCAGAGCACCTCCTTAATTTTTTTTGATAATTCAATTGGAGCAAAAGGTCGACCATTATATTTTTTAATGGTACTTTTTATGTTTAATCCTGCCTTTTCTTGGAGAAGAGCTGTAAATTGTCCTGTAGAACTTTGCTCGATTACAATATTATCTTGATTCTTAAATTCCTCTAATTCCCATGTGGGTAGTGGATTTAGAAATATTGGTTGAACTATTGTGGGATTCATCTTCCCATACCTAAGAGCTTCTATTACACTCATGTATGTAGAGCCAAATGCAAATATATTAGTTGGGTTCTCTCCTCGAATAATGTTAACTGTTTCAATCTGTTTTAAATATTCTATGATAGTTTTTAATTTCTTATCTCTTTTATCATGCATAAAAGCGATCACTTCTGC…
3899	LokiG_000000000369	1	244	r	6.89300411523	8.15679985628	2.10991338476	TCTAATTGCACCCAATTCATTTAAAGTAGACGCAATTAGTAATAATTCCATTAAATTCTTTTCCTGAGGAGGAGAAGTATTTTGAATGACGATTATTTCTTGATTTTCGACTGAACCGTTGATTCTAAGATAACTCTCCCCACTAACAAAATATTTAAATTCAAGCTCTAACAAAGGAATTTTAAGATTTGATGCAATATTCAATCCCAATTCAGTTGAAGATGTACCAGGTAATATTCTCAT
3900	LokiG_000000000369	280	730	r	13.7822222222	15.7275074513	6.67649019285	TTAATGGATCCACTCAGATAATCCATCGTTAAAATTTTCCCTCTTCCAAACTGCTATTTCTTTCTTGTATAATTCTACAGCTTTACTCACGGTGTCAAAACCTTCCTTTCTGTGTGATGAGGCTACTACTACATGAACTAAATCTTCAGAAAGTTCAAAATCTCCTTTAAAATGAATAATCTTAACGTCAATTATATCCTTTTCCTGCTTTAATTTAGAGCATATTTTTTGTATACTTTTATTTGCTAATTCTTTGTAGGCATCAATCCTCATCCCAATAACTGGTTTTCCAATCTTGGAGCTGTTTCTTACAATCCCTGTAAATGTATGAATAGATCCAGCTTCCTTAATATTGTGATGCAATTTTATAGAAGCGATTACTTGTTCTAAATTGATCTC…
3901	LokiG_000000000369	736	1015	r	12.3476702509	11.3973112878	12.9988353397	TTAGCCTCCAGATACTGGCAATAAAAAGGCAATTGTATCACCATTATTTACTTTTATCAGTAATGGGTCTGTTTCATATACGGGTTCATTATTAATAATTATCGAAATATTATTTTGGACCTTTTGAGCTACCTCATCCCATAGAAGATGCTGAATGTTATATTTTTTTATAAGTAGATCAACTAATTCTTTAATAGTATTGTTCAATAACTCAAATTTTTCTTTCTCTTTCCCTGTGATATCCTTAAACTCGGCAAAATAAAGGATTTCTACAATCAT
3902	LokiG_000000000369	1043	1961	r	20.5893246187	23.3862010774	17.9612164087	TTAAAAATAGGGCTCCCTAGAGTCTATCACTTGCTTAACAATTTGTTCGTATTTAGAAAGCGAGTTATTATTTTGGAGAGCTTCTTTAATGTTTTTTCCTAAGTCAGATCGATAGAGACAACCAAATAGGTTCCCATCGCAACCCACTCTTAGCTTAGTGCACCCCATACAAAACTCATGACTGGGTGTCACTGTTTCAATAATTGCTGAATTTGGTAATGTAATGACCTTTCGATTTTGCATTGAACCTCTTACTAATATTTTCACAGCTCTTGATCCAAGTTGTTTAATAATTGGTTTAAGATCTATATGATATTTTTTATAAAAGTCACTATTTCCGCCAATTGTTTTAGAAACTTTATGTAATTCAATTAATTGTAAAATAAAGTTATTCTCTGC…
3903	LokiG_000000000369	1961	2393	r	39.4837962963	38.651725741	24.3725480678	TTAAGTATACTTTATCTTTTTTTCAACTTTTATATCGTAAATTACAGTAGATGGATACAAACCCTTCTTATCTTTTTCATACATCTTTACCACATCCCAGATATTTAAGAGGGCAATACCTACTCCTGATAGAGCCTCCATCTCGACCCCAGTTTGAGCAATACTTTTTACTTTGCATCTAACGTTTATAACAGTATCGCTTTCAATTTCAAAATCTACATCAATATTCGAGATGGGGATAGGATGACATAATGGAATTAGGTCGGGAACTTTTTTAACCGCGTTAATCGCAGCAATTTTTGCTATAGTAAAGACATCCCCTTTCTGTACCTGGTTGTTTTTAATTCTTTTAATGGTTTTTTCTTTAAGTTTAATTCTTCCTGATGCTAATGCAATCCT…
3904	LokiG_000000000369	2869	3625	r	9.6746031746	9.18441766255	12.3546329281	TTACTGATGAAAATTCTCAATTGTTTCCTTGATTTTTTTACGTAAATTAGAATCTGTTTCATGTATTAAACGATTCTTCAAATATTCTTCAACTCGTTCTTCATCAAATGAATCTGTAAAACCATAGGAATTCTCAAGGATAATATTTATAACATCCTCCCCGTCCAGCTGAGATAATGCAATTCCCGCTAATATAAGATGGAATCTTGCATTATAATCGTTATTTTCATTATAAGCTGCAATCTCTTTTTTTAAAATATTAATTGCTTTTCGATTAGGATATTTACTCAAATAATTGATAAGAGCGAACTTATCTGATTCGTCAAATTTGTCCCAGTTGTCTAACTCAAAAAATGTATCTTGATCAACTTTTTCATACTTAGAAAAATCAAATGGCGC…
3905	LokiG_000000000369	4566	5280	f	45.5392156863	35.6591317994	36.0938832693	GTGGAAAATTTACTGAAATTAAAGAAAATTTATCACTATTATGGGAAGGCAAAAGTACTTGAAGAATTCAATTTAAAAATCGAAAATAAGTCTCTCAATGCTGTTATTGGTCCAAATGGGGTCGGAAAATCAACAGTCCTTAGATTAATATCTGGATTAGAAAGTCCTGACCGAGGAAAGATAGTCTTTCAAGGTGAAAGAATAGATGGCTTAAAAGCTTATAAAATCACAAAAAAAGGAATTTCTCAAAGTCCAGACCGTCGTCGGTTATTTTATCAGTTAAGTGTAGCGGACAACTTAAGAATGGGGGCATATATATTAAAAGATAAGCAACAATACAAGGCATTGAGAGAATTCGTTTATGAAATATTCCCTCGGCTAAGAGAAAGACGAAAACAG…
3906	LokiG_000000000369	5573	5906	r	47.7807807808	44.0376179099	48.5682546944	CTATGGCTTTGGCTCAAAAACTATAACATCATGAATTGTCCGTAGAAATCTGCTTCTGGTCCATTTATCAAATACACCTATTTCTTTTACTTTTTCTTCATAAAACTCGTACCATTTTGCATGATCTCTCCACACATCTATCACAGCCCAATTATCCAGCTCATACCAGATTTCAAAATCGTAATCTGCCGTCCCATTGACAATCAAATAAGCACCAAGGTATTTAGCCCCATTAGGAAGAGCTTCTTTCAATTTCTGTATGTTTCCTTCCTTATTAAACCAGTCTTGCCAAAGATTAGCTTTAAATTCCTTAAAACGACCATAACTTACCAT
3907	LokiG_000000000369	6235	7516	r	44.1030444965	40.4434301483	22.2165397947	TTAATGAGATAATTTTTCAAAACATTGTTCTACTGCTTCGCAAGCTCTATTAAAATATGCATTGATACGATACTCTTGATGAAATAAAGCAGAACAGATCTTGACCGGTATCCCTTCCCGCTCGAACAGGGTTTCAAAATTTTTATCCCAAGTTGGTGGATCAATACCATATGCTTGACGTAATTTGATTAGTGCATCTACACTATCCCCGGGAAATTCGTATGGAATATCAATTACACTTTGAAACCCACGATCTGCTACGCTCTTAAGTGCATCTAATGGTCGAGTGTTTATCCCATCTGGATTGTATTTTTCCTCGAGAAATTGCCCAAAAACTTGAATCACCTCGATTCTGCCTGACCAATCAACAGTTTTCATGATTGCTTCTTTAGTACTCTG…
3952	LokiG_000000000372	2	299	f	15.9663299663	15.6924855951	19.5545737866	TATTCAAAATGTCCAAGAGTTTTTTTATTAGCAGATATAAGCGGTCAATATAATGTAATTATGGGCATCTTTGGAACTAGCATTGATGTTCTCCATAGATATCTTAATCATTGTGGTCCTACAAATCAGAAAGGAGTTTCACACTCACTGATTTTGTTTAATTCAGTAATCAAGATTCCCGAATATCTTCCTCTTAATATGTTTAGAAGTAAAAGTCAAGAAAATTTATGTGGTAATGTCTGTAACGAATGTGAAGCCTTTTTAGATGGAATCTGCGAAGGTTGCGAAAATTTATAA
3953	LokiG_000000000372	444	1773	r	27.4161023326	26.8615934795	34.067361014	TTATTCTTTTTCTCTTCTAGCATCTTGAGAAAAAATGATTGTATTGCCAAGTGATCCTTCTCCAGTATCCCCTCTCATATCTCTGGCGGCAGATAAATATATCCCAATTGCCATTGTGGAAGTTTCTGCTTTAGCGCGAGCAGTAAAAATATCTGAAGCAATTTTGCGAATAATTTTATTATCAGGAGAACTTAAAAAAGCCCATTCTGCAAGGTGACAAGCTAATCTTAAATCTCCTTGATTTAGAAGTTCTTTTGCTCTTTCAGCCAGCTTAATTCCTCCACCGGAAAGATTTGCTATTTCTTTTGCTCGTGCAGCTTCTGGAGCAGGTTTAAGATGTGAAGGTGTTCCGTCATACCACCCCCTATACAGTCTCCAAATATTCCTCACTATAAATTC…
3954	LokiG_000000000372	1929	2502	f	13.3019197208	16.5542799638	18.7668748532	ATGGATGTTGAAGAAATAAGAAGGCTATTAGGGAACGAGTTTGCTTTCATTTATAATGAAACCTATCCTGTTATTCATGACTTAAATTTAGATAAGAATGCAAAAATCTTAGACATAGGGACGGGGATGGGCTTAATGGCAATAGCTCTGACTTTAAATAATTTTAGCATTATTACTGGAGAACCAGAGGATGATGAATCAAAATACGCAAAACAGGATTGGTTAGAATCTGCTCAAAAAATAAAAGTGGATCATATGATAACATATACTCCATTTAATGCTGAAAAAATGCCATTTGAGGATTCTTCTTTTGACGCGATATTTATATTAGGGGCGTTGCATCATATAGATGACAAAAAAACGGCTCTAAAGGAATGTGATCGGACTTTAAAAATAAAT…
3955	LokiG_000000000372	2657	2948	r	18.4467353952	16.4597169823	28.9615868232	TCAATTTATTATAGTAGCTGTGTCCTCCACCTTTGCTTTTTCTCCTACTTGTATTTCTTTTACTCTTTCCAAGAAGTAGGGATCGACGATCTTGGAGATCTGGTTAAAATCATAATGCTTAGCATCTATGGCTTTTAATCTGCAAACGGATGAGCACTTTCCGCATCCCTTACAGAGCGCTGAATTAATAACGGCTTTTTTAATAGGTAAACTGACATCTTCGTATTCTCTTTCAACATCAACAATATCAATGGCGTTGAATTCACAGACCTCGACACATCTTTCACAACC
3957	LokiG_000000000374	2	839	r	21.9665471924	25.5849288656	23.5667586649	CAACTGAGATAAATGAAAATATCCTTCTCGCTTCTCTGTGTGTTCAGGTGTTTCTGCTTCGGGAAATTCACTGAAAAACATGCTTGCTATTTGTATTGCGTTAATCATTTTATTCTTTGCATATCCGGGATGAACACTTAAACCAACAAATCTAATTTGGGCTAACCATGCATCATAGCACTCGAATTCTAATTCTCCCATAACACCACCGTCTACTGTATAACATATTTTGGATAATTTTTTTTTATCCACCATATCAATACCAATTCCAGTCTCCTCATCTGTAGTAAAACAAATTGTTATTGGACCATGTTTTAATTCGGGATATTTATCCCATGCATTGCAAGCTGCCATTATTTCAGCTATACCTGCTTTATCATCAGCACCTAATAAAGTATC…
3958	LokiG_000000000374	930	1608	r	14.7256637168	16.5108145374	19.8984651759	TTATCTTCCTTCAAATACCGGATCCCGTCTCTCATAAAAAGATTTAATGCCTTCTTCATAATCATTCGTCATCGAATTTTCATTAAATAATTTGAATTCATTTTGTAATGATTTGAAAAGATTATTTTCTAAAGAATAATTTAGCATAGATTTATTGTATCCAAGGCATTTAGTTGGCATTCTTGCTATTTTTTCTATGAATTCTCTAGACTTCCCATTGAAATCTTTAACCGAATAAATTCTATTCAATAAACCTATCTCTAGAGCTTCCTTTGCATCTAAATGCCTTCCCGTAAAAATAATATCTGTCGCACGAGCAAAACCTATAAGTCTAGGAAGTAACCAACTTGCTCCGCTAAATATACCTATCGCCCTTGAAGTTCGGTGATCCCCAATCTT…
3959	LokiG_000000000374	1913	2555	r	13.6355140187	17.6793024408	19.8562095209	TCACCAAAATTCGAATTTTTCATCTAATTTGGGGATAAAAACTATTAAGTAAGGAACAACGAGATCTAACACACTAGTATAGAGATTTATTATGGTTGTAAAGATTAAAACAGCCGACAAACCACTAATATTCCCGAGACCTATAACTCCAAGAGTCACATATTGTAAACCACTCCAGATTGTAGCAAAAAAGAGTAAGTTTAAACCGATCATTGCTAATATTCTTACAGCGATACCCACTATACCACTTATTGCAAACATTTTCGGATCTTTCAACTTTTGGCTCTCTTTTAATTTGAAGATGTAGTAAGGGATAAGTATTAACGGAATAGTAGCAAAAAATTTGAAAATCGGACCTACTCCAGTTGGATCAATAATTAATAACCCAAATGAACCTGT…
3960	LokiG_000000000374	2916	3405	r	10.7770961145	11.4944905545	9.70812241233	CTACTTTAACAATTTTTTTTGTTTAGCATCTAAATCTAGCCAATCACTTAAGTTTTTGAGCTGTTTTCGTGAAGATCCACTCAAAAGTTTTAGAAAAGGAAGAAAATTTTGAATGAAATCAATCTGAGAAATCTCGTATTTTTTATTTATTTTCTCAACCAACTCTTTTTGAGCCTGTGTTAAAGAAAATCTCCCACCTACATTATATCTAGGAAACACAACTCTTCGATAACCTTTCGATTCATGCGTTTCGTTTCTAGACAAAGCAACACCCCCTGCGAAAAGATCAAAAAAATAAGGTAATAGACCCCAGTATTGATTAATCCGAATTCTGCCAAAAATTTCGTCCGCTAATGAAAGGTTTTCAAAGGCATCTACAAGTTCTTTATTAGTTTTTAT…
3964	LokiG_000000000376	0	4254	f	20.4713211095	21.8969720136	20.6307057563	GAATTGATAATTAATCAGAGTCCAGCTGTGGTCTTTCTTGTACGAGATGAAGAAGGCTGGCCTGTAGAATATATTACAGAAAATATTTCACAATTTGGGTACGAACCTAGTGATTTTTACTCCCATATGTTAAAATTTGCGGACATCATTCATCCAGATGATCTTGGGAATGTAATTACAGATGCTTACTTAAAAGGCCAAAGTTCTGCTACAGAATTTGTCCAAGAGTATAGGATTGTTTCTAAACTAGGAGAATATAGATGGATTAACGTTAGAACGTGGATAAAAAGGAATAGAGAAAATAGTATTACGCACTTTCAAGGAATCATTTTGGACATTACTGAACGTAGACAGACAGAAGAAAAATTGAAGGAATCAGATGAAAAATTCAGAACGATT…
3983	LokiG_000000000378	1	193	r	21.3072916667	21.4519393009	31.861920729	GGCATATGTGCCTTGTACGGTTCCTCCACTTAATGTTCCTGCAACCATCCAACAGCATCTCCCTGCATTTTTACCATCGTGTTGACCATTAAATTTAGTTTCCGTAAACGTTGGACAAACCCCTAATTGATTTGCTTTAGAACCACCTCCTTCTCTGCCACATTGTTTAAATTCCCAACAATTTTTTTTCAT
3984	LokiG_000000000378	1265	1742	f	14.5681341719	16.2134928907	4.83781812009	ATGATTTATGATATTAATTATTTCAATAGAAGATATCACCAAATAGAAAGTGATTTCCTTGAAATAATGGATTTTATACATATAAGCGACAGGTTTGGGGATCCATGTTATAAAATTGGTTCATCAAAATTAATGGATTTTTGTTTGAAGGTTGGTACAGAAATAGAAACTTTATTTCGGGAGATATTAAATGATAAAAAATTTGATTCAGAGCATGATATAGCCATAAAAAGAAACAATCAAAATATTGATGTATATAAGAAAATCATTGAACCTAAGTATGAGTTAAGGAGATATAGTCTCTTTGTTAAACCTATAAAAGTTGAGATTTTTCCTTTTATAAAATTTGAATCTAAAACACCTGAATGGTTTAAGATCTATTCTAAAGATAAACATAAT…
4010	LokiG_000000000381	840	2001	f	14.6597760551	15.9744146705	20.5391083709	ATGCAATTATCTGATTTATCAGAACATATCATGCAAGAATTTAAAGTCAACAATTATATCACACTTAAGCTGGAGAGTAAAAAAACAAACATTTATGTGAAAGGAGAGTTTTTTGAGCAATGCAAATTCTTATTGTTAAATATTCCGACTCAAGACATTGATCTCTACACCGAAATTGAGTCGATAGATGAGATTGCCGAGAATTTAGGTTGGACAGAAGAACGACAATTGGGCGTAGATTATGAAGTTACTCCGGAAACGGAATTTTTTGGTCATTGTAGCAATCTTCAAGCATGGGTCGAAAATAATTATAACACAACCTTGCTTCACAGAAATTTAGCTTTTTCTTTACTTAAGAAGTTAACGGAATTGGGGGACCCAGTAGCTAGCAATGTTTTC…
4011	LokiG_000000000381	1997	7658	r	23.5977742448	22.5963140967	24.9583956478	TTAGGTATCCGGACGAGGTCCGAATAAAATATCGTACATTATCATTGCAAATTCAGAGGTTCCAGTCATAATCTTGTTTATATATCTTACAAAGTCAGATTGGGGACCAACAACTGTCATTCCGGCGTTATTGATGAAGGAATTCTTCCATTGATTAAGATAAGATGTAAACATAGTTTGATCGTCATAAAAGGCTGTCGAATAATCCTCGATTATTATTGGGGCTCTAGGTAAAATGGGGTCACCAAAAAAGGTTGGATCTCCTACGTAAATTTCATCCTTCTTCAAGAATCCTCTGTAGTCAAAAGCGCAGATCATCTCTTTATTTTGCTGTAAGTATTCTTCAATGTCCCCATAAGTCTGTTCTATATCAACCCACTCCTTAACAATATATGCTGT…
4035	LokiG_000000000384	2	140	r	10.5942028986	9.82573902112	14.9327019211	TAAATCATATAGAAAATTTGCTACTTTATTAGAAAGTTCATTCAGTTGCTTGTAAGATATAGTTTCATCTTCCCAATATAAAAACACTTTATCTCCATATATCTCTGCTTTTTGTTCAACTAATTCTCTTAAATTCAT
4036	LokiG_000000000384	291	582	f	28.2302405498	22.5357729728	34.5558076745	ATGAGAGCACGAAAACCTTTCCTAATATTTTGGCCACAATACTTTGATGCTAAGAGAAGTCGAGGAAAAGGAAGAAGATTACCCAAAAAATTTTCAATCGATAAAGTCTCTATCAAGGATATAGTTAAAGCTGCTAGAAAACTCGGTTATAAAGCTGACATAGAGCAACATTATAAATATTCTAGAACATGGTGGGATGACCCCGGAAGAGTTGTAATAGATGCCAAAGGGAAAAAAAAATCCAAAGTGTTACTTGAAGTTGCGAAAGAAATGAGAAAATCAAAAACTTAA
4037	LokiG_000000000384	592	964	f	25.8091397849	18.821532027	29.3559981557	ATGCATGAATTTTCGTTCGCACTTAGCATTTTTAGAGTAGCGGAAGCTACTGCGAAAAAATATAATGCTAAAAAAATAACTGAAGTCCTTCTTGAAATTGGTGAATTGACTCTTATTGTACCTCACCTCCTTCAACGATCTTTTGAAATGGCTACTAAAGGGTCGATAGCAGAAGGAGCAAAGTTAACAATTTCAATAACTCCCGGAAAAGTTAAATGCAGAGAATGCAATAAAATCTCACCAGTTATAATCACCAAAGAAGCGCAATTAACTGGTCTACAATTATTCGATTGTTCCCATTGTGGAAGCAATAATACTGAAATAATCGAAGGAAAGAAAGCGAATGTTAAAAATATTAAGATCCAGGAATAA
4038	LokiG_000000000384	994	1375	r	21.43832021	21.3949389628	28.8911521834	TTAGCCTATAAGTACACCATTCAATACCCCATGCTGTCCAGGGCGACTTGTAACTCTCACATTACCCAGTTCAGTTTCAACGACTGCCCCCTTTGTTAAAACATGTCTTCGGTTCAAATCTTTTGAAGCGGCATTACTTTCAAATCCCATTATTCTCACATTTGAAGTTTTATTAGTACTCATATCAGTTACGTTGATTACTTGGGTTGAAAACAGTCTGAGCTTAAAATTTCCACCTAAGGTTCTTTGTTTTTTCCTCTTTTCAGGACCAACAAGCGGATCTATAGTAGGACGACTAAGTTCTCTTTTCCGCTTTTTTCTAAAATACTTATATTTTTTCCCAGTAAACTTCCTTTTACTTCGAGTGTGTGATCGTGCCAT
4039	LokiG_000000000384	1576	1798	r	29.2702702703	21.968751728	26.6057611076	TTACTTACCATAAAAGAATTGATTGATGCAAAGATAAAGAGTTCTTCCATCATCTCCACCCAAACAGCACGCGTAAACATTTATATTTTTTACTTTAATAGTAGAAGTGATTTCACCCCCTTCCAAAACACGTAAGACTTCTGCTTTTGATGGATTTGCCACCCATATGGCACTTTCTTCATCAAGGCATATATCATCTGGAGAAAAACCTTCAATTTCCAC
4040	LokiG_000000000384	2078	2720	f	17.9937694704	15.2169461916	13.8491362031	ATGATAAATAATAATATTGATCACCGTTTTAGCAATGACAAAGAATTTAATAAAGCTATTCAAACAGGTACAACGACAGTGGGAATTATCGTTAAAGGTGGTGTAATAATAGGCACTGAGTCTCAAGCATCGGCGGGAACAGTCGTGGCATCAAAGCAGGCTCAGAAGTTATTTGAAATAAATAAATTCACAGCAGCTACTATCGCTGGTGGTGTCGCAGATTGCCAATATGTCGTCAATCAACTACGGGCTCTCTCTAAATTAAAAGAGGTTGAAGAAGGTATTGTACCAGAACCTAAATATATAACTAGTGTTACTCGCAATATTCTATTTTCTGGGCGTTCTTTTTTCATGTCAATGATGATAATCGGGGGTTATTCAGTAATAGAAAAGTCAGGT…
4041	LokiG_000000000384	2743	2995	r	12.3888888889	12.5895876157	1.9098490433	TTACTCTGATTTTATTTGTACATTTACCTGTAGATATTCACCTTGTAGATAGATAAATCCATTTAATTCATAGTTGCTAGCATCCATTATTGTCCAAATTTGGTTTTTAATTGCCGTTTTTAACATTCTTGGTGAATTCAATAGATCATTATGGAATTCATCTAAAAATTTCATATAATTAACATCAAATCCGCTCGGATAAGCTCCACCTGGGTGTGAATGGAAAATGCTTAAAACTCGCATATCATATTT
4101	LokiG_000000000390	340	2158	r	10.0687568757	11.2140623912	13.9379185759	TTAAATAATATCTCTCTTTATATAGAAGGCGTAATCTACCATCTTAAAAATCTTTATAATTTCTAAATCTTCAACTGGAAAAAATATTTTCTTAAATAATGAATGCATTTGGTTACTTTCATTACTTTGGCCATAATCACCTATATCATAGAATTTTGTTTCTTTAGGATTAACATTACTAATAATTTTTAATCTCTTTGAATGTTCAAACCTAACAGTATAATTTTTCTTTTCATAATAATCTTTAATTCTCATCTCGAAGACTTTTACATCTATATATCGGATTTCAATAGGTGAAATTTCATATATTAAATAATCTAAGAACCAATACAACACTATGAATTTCTCTTCAATTGATAGTTCACTGGTTAAGAATTTTCGCAACCTCTTGAAAAGTAC…
4102	LokiG_000000000390	2447	3650	r	44.0939318371	49.1876361545	59.2078438707	TTATTTCTGCTTTTGTTTTTTTAAATTAGGGAGAAATTCTTCTTCAGAAAGCTTTATTAAAGAATTAGTATAATCAATGATTTTCCTAGCAATTTCAGGATTTTTTAACATCTGTACCTCAATTTTTTGTGCTTTATCCCATAGTAGATATGGTGTCTCCTCGCTAGGCACTTGTTTCTTGACTTCTCTTATCCATTCTTCTGGTAGTTCATTAATTAAATCTATATCTAACATCCTAGCTAAAAATAACGTCCAAGCTCTTGGAACAACTGTCATTAAATAACCACCACCTCCTAACGCAAGCCATTTATTTTGACAATATTCACGTGAACAAGTTTTCATGGTTTGCGCAATATCTCTATAAACAGATAAAGAAAGTCCCATTTGGGTTAAAGGATC…
4103	LokiG_000000000390	3794	4349	f	45.9117117117	52.882274853	65.4458040939	ATGAGTATTGTTTTTCGAAAATTTATAACTCGTATTGGTCAGGAGACCGAATTTAAACCATTGAAAAATCAGTTACTTAACTCCCTCAAAAAAGAAAGCGAAAACAAATACAAAGCGTATCCAAGATTATTGGAACTTATGCAAGGATACTGGCCCCAATATAAGGCTCGTTTTCGTATATCACATCTCTTAAAAGATCATCATAAAGAAATCTTTTCCCTTTACTTAAATTCATCATTTCATTTTCGAAAACGAGGCCTTTCCTTTGAAGATCCCGAAGCTCCAACTCCAGTAGACTTTAAACTTATTTTCAAGTACCATTATATAACTAAGGAAATCAAAGTTGTTGAAGAAGTAATTAAAGAATTAAATATTGAAACTAGTACAGAGTCAATTCTG…
4104	LokiG_000000000390	4388	4802	r	40.6497584541	43.0730764808	55.6815187248	TTATTTAGATAAAAATGAGCCTAAATCCATAATATCATCTCCTCGTTGAACCTTGATTTTTGAACGTATTCCTTTCACTTTTCGTTCCAACATGATAATAGCATCAAGTGGAATTTTTTTCTGGATCCCTCCTCGTTGCTGGATGATGGTTAATAAATAATCTATATTCTGAATTACTTCAGGACTTATTAATTCATTATGAATTGCTTGATAAACATTAGGTTCTTTATTCCTTATTTTATTTAAGTAGCTGTATGCATCTGATGCCAATACAATTTTTAGTACATATTCAATCTTTTCCGAAATAGAAACAACTCTTTCTTGTCGCTTTTTAGCTTCCATCATTGCCTTCATTTTTTTCATTCGAATCTTCTCTAATTCATGCTGTTCAATATTTTT…
4105	LokiG_000000000390	5266	5692	f	42.4624413146	37.5797228783	47.5599385154	GTGATCACAATCAGAGAAGAAACAGATTATACTGAGGCAATAGAAGCTTACAAGGATGATGCATTCATTATTATCGAGCCTTGGGGACGCAGTGTCGATCATTTGCGCTTGACTATTATTGGTAAAAAGGGGACTCCATATGGAGGAGGTAAATATGTGTTTGAGATCAAATTCCCCGAAAATTATCCCTTCCAACCTCCATATGCATACGCCGTGACTTTAATGTGGCATCCAAACATCGATTCTTCAATTCCTCCTGGAAAGCTTAATATATGTCTTGATTTAATAAATCCAGATTTAGTTGGAAAGGTAGATGCTAGTACAGGTGCTTCTGGATGGACTCCGAGCAAAACATTAACAAATATCATAGAAGCTTTGAAGGGTATGATGCACGTAGAA…
4106	LokiG_000000000390	6217	6841	f	10.9118589744	11.6945671475	13.7392369393	ATGGATAAGAATGAAATTAGGAAGTTGATTATATTATTTCTTTTAGCTATAATACCTACAATTTCTTCTATTATTTTATCATATATTTCAACAATACCTGTAACTATTATAATTTCTTTTTTAATCACAGGAATATTAACCTTTATAACTTATAGAGTTAATAATTTTTACAATATTCCCGTTTATATAAGAAAATTTAAAAAACTCATCTATTCAAACAAATATTATAACAGGATTACTAATGTGGATAATATTGTAGATTTTTTTAAAAAAGATGAAGAATATAGTTATTTTAAGTTGATCTTTCCTATAATCACCCCAGAAGTTAATCCAACTTCTAAATTTCGTTTAGAATTAAGGAATAAGAGATTTTACGAATTTCTCATTTATGATAACAAA…
4107	LokiG_000000000390	6909	7530	f	8.21739130435	8.05756475631	10.5667572636	ATGAAAGATAAATTCAAAATTTTTTTTTCTAAAAAAGATGTAAAGATTAAGGAACTTAAAGATAACTTAGAAAAAACCCAAATAATGTCAAAAAAGTATCTTGAAATAGTCAATAAGTTAAAAAAAAATAAGGAAATATCAGAAGAGGATTATAATTATATTTCTTCAAATTCTGGGATACTTCAATTAAAAATAATGAAACTTAAACCTCAATTTGGAGTAGTACATTATAAAAGACCATTTGGTTTAGGTGAAATACCTGATTATGAAATTATCTCAAATTTTCCGCATTTATTGTCCGATAGAAGATTGTTGGATGAGGCTTTTACGCTTATTCCTGCAATAGAAGGAGCTTTATCTACATATAATAATGTGGTTGATGGTATTTTAAAAGATAAT…
4108	LokiG_000000000390	7839	8295	f	11.6644736842	12.7929027587	14.7151580868	ATGACAGCAAAAAAAGTAAAAGAAGTAAAATCTCAAGATAAATTAACAATTAATAACATATCAGTTGGAGATGTTATCTCAGATTCAACAAGGAATCCAAAAGAATGGAAAGTCGATGACGATTTAATAGAACAGATGCGAAGATACGAACAAGAATCTAATAAAAATGCTATTTGGAAAGAGAAAATAACTGGTATGTTTTTGTATTTTAAATATTATAAGGATAATCCACAGGAAAAGAAGAAATCTAAAAAGCCTGATAGAAAGTCAAAGAAAGTGGAAGACGAAATAGATGAAGAAGATGAATTGGAACAGGCAATTGAAGAAGTAGTAGATGAGGAAGATCTATTATTGGATTGTATCGAAGATTACAAAGCAGAATATAATGTAAAGAAGGTT…
4109	LokiG_000000000390	8667	9150	r	17.9751552795	21.7146385187	27.2999349781	TTATCTATTACAAGAGTTTATATATTCCAAAAGTCTTTCTGATGGTTCAAACCACTCGCTATGTTGTCGTTCATCCCTAAACTTTCGATGTAATTTTGTTTCCTTAGCACGACCACCTTTTATATAACATATTATCCTTAGGTTTATTGGTGAATTGTCTTGTATTTTCTTAAATCTCTTTTCAGGGTTCATAGAATAGCCAATTTTGATTAAACCTCCGTTTAAACCCTGAATAAAATAAACATATCCGTATTTATAACCGAAAAAAGACCTAGTGCTAAAGAGATTACGATTCTTTTTAATATTAGACATTTTGTAAACATTCCATTTTTCATATAACTCTTCTAATGAGTCAGAATCTCTCAAGACTCTTATTATATCAGAGGGTTTTTCTCCTAC…
4110	LokiG_000000000390	9196	9805	r	19.8308702791	24.7107131146	27.8928390641	TTAATTTTTAATCTTTTTTGTATACACTATAATCACACCAATACATATAAACCCTAAGAGAAAAGGCATTAAATTTATTCCTATTATATCATTTATATCATTTGGCTGATTTTCTACAATATCTCTTTCAATCCAAAATTTCCAAGTAAGATGATAAAGATAACCCTTAGGGTTAAGAAAACCACGTCTTTTTACAAGAACAAATGTATTGTTGCGATTATCAGGGGAAAAATTGCCTGCATCATGATATTTTCTCTGATCACATACATCATTATCATCTGGATATATATAAAAAGCATCTCCTCCCGATCCACCTTCGGGTATCGGTCTAAAATAAAATATTATAGTTAAATCATCACATCCATCTTCGAAACGATTATACCAATATAGTCTATCCCT…
4111	LokiG_000000000390	9809	10361	r	23.5869565217	27.0350575212	27.6726715775	TTACGCCTTGTGAAGATAATATAATTTCCAATTATATGGATTAAATTCATTATAGTAGTTGTCGATAACAGCATGTCCATCTAATACCATTTTATAATTCACGTTCATAACAGTATCGGAATCTATTCTAACATAAATCACACATATCCATCGTTCATAATACCCTGTTCCATAAACATCATCAATATCCACATAAACAAACTTACCATATATCAGAGAATAGAGATAATCCTTAGCTTCCTGATAACCACTCTCATAAGATTCGGGAGAGTCAATATCAGCTAATCTTACTCTATCAGTAGTAGGTAAACCACTCATATCGAAAGTATCACCATCGACAATAAAATACACCGTCCCTGTATCATCCACTTCTATTTCTGAAGTTGGTGGATCAGTTGG…
4112	LokiG_000000000390	10449	11094	r	23.8418604651	25.4187254442	4.51045223554	TTATTTTCTAACTTTTTTCAAATAATATATTACACCAACAGCTATAACCGAACCTAATACTCCAATACCAACAGATAAACCAACTATAAATGGTATAATATTATCGTTTGCTCCAATCGGGGTTGGTTCTGGCTCTACTATATATATATCCACATTAACAGTTATTATATTCGAGTCCACTTGTCCATAATCATTGAGGGCTGCTACTTTAAAGTCATAACTTCCACTCGTATAAACCTTTATATTACAAAACAATTCTGTTATTCCCCATTTCAATAAGACACCATCGAAATAAACAGAATAAACATCTACATATTCCGAGCCTGACCAATATAACATAAAGATACCATCTATGTCGGGATTATCGGCATTAGAAGTAAGCGTAAATGGAGTTGGCGA…
4133	LokiG_000000000393	0	453	f	19.7593818985	17.1139661849	20.3685768581	AGAACATCTACTAGTGGATATATGCAACGTAGGTTAGTAAATGCTTTACAAGATATGGTTGTAGAAAATGATGGAACTGTTAGAAATTCTGAAAAAAATATTATCCAATTTGTATTTGGCGATGACGGAATAGATGCAATGCATACAGATCATGGTGCTGCAGTAAATTTAGATGTTTTGTTATTAAAAGCTAAAGCACTTGATGTAGGGGCGATTCGAAAAGAGATGGGTAAAAAACCTACTTCAACAAAATCTTCTCCGAAACCAAAAAAAGTAACCAAAAAAAAGCCTGAAAAAGCACCTTCCCCTAAAACCACGCCAATTAAAGATGAGATTTCTAAAGATGATGAGGATCTCCAAAAGAATTTCGAAGATGAAACAGGAAAGAAAGCAATTTGG…
4134	LokiG_000000000393	472	1678	f	23.9311774461	25.3888353516	32.4470120933	ATGGCAAAAATAAATCAAGATTATATAGAACAAGAACTGGAAGTTTTAAGTAAGGATGGGATTCCCGACGATTTAATTGATAAGATTAGAGATACAATTGCTGGCGAAGCCCTTGAAAAGGAGCAACTTGAATATTTCTTGAATAAAATTTATATAAATTATAATAATGCACTTGTAGAAACCTCTGAACCTGTTGGTACTATTGCAGCACAATCAATTGGGGAACCAGGGACACAAATGACGCTGAGAACCTTTCATTATGCAGGAGTTGAAGAATTTAGTGTGACCCAGGGACTTCCACGTTTAATTGAAATAGTTGACGCCCGTCGTTTTCCTTCAACACCCGCAATGGAATTGTATTTGACAGAAGGTTACAAAGAGACAGAAGATAAAGCAATT…
4135	LokiG_000000000393	1748	2120	f	24.5430107527	28.3504316283	27.1715565893	ATGGCAAAACAGAAAAGTAAAAATATTATAGAGAAAGTTGACTTATCACGCAAGAAAAAGATAGAGTTCGATATCAATACCAATATACGCGTAACTTATAAAACAGGTAAAATCCTTTATGGAAAAAATCGTGTTTTAAAGTATCTTCGAGAGGCGTCTTTTAAAATGATAATTACTAGCAATAACTGCCCTGCAGAATTATCCAATCAATTAAACTATTATAATTCTCTCATGAAAAACAGTATCTATATTCACAAGTATAAAGGTTCTTCTTGGGACCTTGGATTGGCATGTGCTAAACCATACATGATTTCAGTTATTGGTATTATAAATGAAGGAGATTCCAATATATTGTCTTTGAGGGATAAATGA
4136	LokiG_000000000393	2184	2625	f	23.358276644	22.7985686752	30.4679968911	ATGGAACTTATTTCTCTGTTTAACAATATCTCTGGAGCTATTGTAAAAGATTGTCTTTCATTTAGAACATCTGATAATAATTCTGAAGTTATAGTCTTTTTAGTAAAGGAGGAAGACGTCGGTAAAGCGATAGGTAAAGCGGGTGAACATGTAAAAGACTTAAAATTAAAACTCAATAAGAAAATTGACGTGATAGCTTTTTCAGAAGACCTTAATCATTTTATTCAAAACATTTTACAAACCACGAAAAATTCTATTATTGTTCAAGATATTGAAATTAAAGAGAGTAGAAATCAAAAAAAAACTGTAATAATAACCGTGCGACCTCAAGATCGCGGAAAAGCGATCGGGAAAGAGGGATCGATGATTAAAAAAATCAAAGAATTAGTGCTAAGGTAT…
4137	LokiG_000000000393	2742	4002	f	24.8047619048	22.4038855502	26.105070953	GTGATTGAAATATCCTCTTTTAAGCTATATGATGAACAAGCAGCAATAAGTCATGTTAAAGCTTTATCATTTAAGCGACAGGTTGGGAAAGCAGGTGAAACAAAATGTATAAATTACATTTCAAAACAATTAAACAAGGAAAATATTGACCATACAGTAGAATCCTTTGAATGGGTTAAAACATTAATAATAATGATTAAATTAGTTTTAGCTTTTATTCTGATATATATATTTGTTTACACCATTATCTTATTAAATCCTATTATATCTTGGGTTATTTTACCACTTGATATAACATTTCTTATTTTACTTTACTATGGGCTAAAATTTATTTTCGACCACACTCGTGATTCTACAATTGGAAAAAAAAAAGAGTCTAATAATGTTATCGCGACTTTT…
4138	LokiG_000000000393	4201	4639	f	20.0776255708	25.9467116604	30.9103854718	ATGATTAAAGTGCCCAAAGGTCTTTATGCCGCAAGAAAACTTAAAGCTAATAGAAAGAAATTTAATTGGTCAAAAACTAAGTGGAAAAGAAGGAAATTAAAACTAAAAGCTAAATCTGATCCCATCGAAAATGCTCCTCAGGCTCTAGGGATTGTTCTTCAAAAAGTCGGCCGTGAGAGTAAACAGCCCAATTCTGCCATTAGGAAATGTGTAAGAATTCAGCTGAAAAAGAATGGAAAAGGCGTTACAGCCTTCCTTCCAGGAGATGGGGCACTTAACTTCATAGAAGAGCATGATCGAGTTATTATAGAAGGGATCGGGGGGGCAAAAGGACGCTCAATTGGAGATCTTCCAGGAGTCCGATATAAAGTAGTAAAAGTAAACGGTGTTTCACTTGAA…
4139	LokiG_000000000393	4652	5270	f	27.0388349515	26.9755259378	30.5624969983	ATGAGTAAAACAAAAAAAGAAATACTACTTTTTAATAAGTGGTCTTTTGAGAACATTGAAGTTGTAGATCGAACATTGGGAGACTATATTAATTTACGACCGATTATTATTCCCCATTCTGCTGGTAGACATGAGCATAGAAGATTTTGGAAATCATCTAAAGTTTCTATTGTTGAGCGATTTACCAACCGATTACTCGCACCGGGATTTATAGGGAGTAGAATAAGAGGCAGGAAGAGTTCGTTTCATTCAGGAAAAAAAGCTATGTTATTGAGAAGTATAAGAGATGCATTTGTGTTAATCAACTTAACTAGTGGAGTAAATCCTGTCCAGATCTTAATAGATGCAATTGTTAACACAGCACCAAGAGAAGAGACGACCAAAATTGCGATGGGAGGC…
4140	LokiG_000000000393	5638	5800	r	9.65432098765	9.19697892052	15.0206618372	TTAACTTTTCAAAAAGTCATCCAATTTCCGTCGTGGTGAATGCGGTGTTAGTTTTGCATGCCCAATCCTAAAAAGCAATTGAGGAATACCTTTATAAGGTTTAATTATCTCCAAAAACTTTTTTTGAACTTCAACTAATTCTTCATATTCCTCCAATATTTG
4171	LokiG_000000000398	2	221	f	31.3242009132	23.6148428062	34.2560380179	ATCTATGACAAGATAATAACTGTTAAGACGGAGGATGCTATAAAAACTGCCAGAGACTTAGCAAGGATGGAGGGATTATTCGTAGGAATTTCCGCTGGTGCAGCATCTTGGGCTGGAATTAATGTAGCTTCGAAGGATTTTACAAATGGGCAGAATTTGGTAATTATTCTACCAGATACCGGAGAGCGGTATTTAACAACAGATTTATTTGATGCATAA
4172	LokiG_000000000398	238	901	r	25.3559577677	24.1078487944	27.9491000485	CTATAGAGCTATATACTCAATCGTTAATTGATTATAGTCGTGAGCAGCGTCAGTAAAAGGTCTAAAATCATTATCCCCATTCGAATATCCATTAACTTCTATATAATTTGTACCATTACTATATACAAACGCAGATGAATCAATATGATGCCAATAACTATCAACCGTGGCTCCTGTCACTAAACGATCAAAAGCAAATTCGATAGCATCATCTTTCAAAATACTTGTCTTATAGAGGAAATTGGGACTAATAAACCAATATAACACTGAAAGATGAATTCGATACCAACCAGATTTAGATAATGTAATACGAGTATTATTATTTGAAACAAAAATATAATCCGAATTACTTAAGTTATTTACTCCAAAGTGAAAAAGCCAATCATTCGTTAAATTATG…
4173	LokiG_000000000398	1267	1633	f	22.3770491803	27.687360956	29.4422599548	ATGGGAAAAATAACTAAAGTATTATTGCTGCTAAAAAACATGATCTACGAGTCTACAAGCCCCATGGAAGTAATACGATTCGCTAAATATTATAAAACCAAAGGATTGGATGTTACAGTAGTATTATGGGGGCCAATGGGTATTTTACTGGGTAAAAAAAATAAAATTGGGATCTTGCATTATGATGATGATGTAAAAGAATGTTTAAATCTAGGTATAAATTTTAAATGCTGCGACCTTGCTGCTAACATTATTGGTATGGATAAATCAGAGCTAATCAAAGGTGTTGAATTGGTTCCTTCTTTTACGATCGCAGATTTACTCATTGATTACCAAGAAGAAGGACAGTTAATTATTTCATTATAG
4174	LokiG_000000000398	1645	2596	r	23.8927444795	21.7894414868	27.7909607691	TTATGAATAGTGATCTTTTTCTGGGTGAACTTGCTTGACAAAATCATGTGTGAAAATCTTATTCGGAGCCAGTTTTTCTTTTATATAACCCAAGGTATGCATTGTGTTAACAAATCCCTGTGTTGAATTCAAATAACCTTCTGACAAAGAAATACAATATTTTGGGGAAATCTCGAGAATAGATTGAGCATACTTATAATTATTATTAAGAATTGTAAAAGTTTTTGAGATTATTTTCGAGGCTTTTTCTTGATTTTCTCTTAACAAATGTGAAGCTTTTTTATGGTGTTCAAGAAATTTTATTACAATTTCGGGCTGGTCTTTGATTATATTTTCATGAAAGAAAATTCCATAGCTTGGATTATCTGGTAATAAATAATTTGGGGGAACGATAATATG…
4175	LokiG_000000000398	2734	2800	f	7.4696969697	5.57472030211	2.82978989862	ATGTTAAAGGTTAAAATATCTTTTTTATCATTGTTAACAGATATTACCGAAGTAGAAGAAACTATC
4195	LokiG_000000000401	33	225	f	23	14.3297060319	17.4672352741	ATGAGTAAGTTGAAATGTGTTGAATGTGACTATGAGGAACCTCTTCCGGGGCATTGTGGTAGACCAATGCATAAAGAAGGTAATGCACTTTGGTGTCATATGGGTCCCTCATGCAAAATGGGTAATCCTGAGAAACCCCCTACGCGAGCAATACCCGAACATCATGGTAAGCAAATGGAAATAATTTCCTAG
4196	LokiG_000000000401	497	1052	f	19.8810810811	21.1649236757	30.2119782866	TTGATTATTGAATTATTATTTACCACTATCCTTTTTTTGGAGGTTTTTGTAATCATATTCGTTATAATATCAATAATTGCTCCAAATCGTCGTTTTTGGCCTCCACCTTCAAGAAATTCATGGAAATTCTATTTTTTTTGGGCAGGATTTTATTATGGACTTATAACTTTTATTATTTTAGGTATTCTAGGTTGGAATTCTAGCAATACATTTCTAATGTTGAGGATTATTACGGGGGGCTCTTTATTTTTCGCAGGATCATTGATTTTTATCTGGGGAGTGGCTACCTTAAAATTAAATCGTACTTTTGGATTAAAAGGAAATAAGATCATTTCTAGTGGGCCATATAAATTTTCAAGAAATCCTCAATACTTAGGACTCTTTATTTTTATTAGTGGG…
4197	LokiG_000000000401	1418	1592	f	19.1551724138	18.3760237192	21.369323553	ATGGTAGAAGATATAAAAATTAAACTCGGTGGATTGCATTGTGGAAATTGTGTGATGAAAGTTCAAAACAAGTTAAGAAAAATTAGTGGAGTAAATAATGTTGTCATTAATCTTGCTAAAGAAGAAGCGAATGTTGAATATGATCCGAATATAACTGGGTTCAATGCTTTTTAA
4198	LokiG_000000000401	1753	2683	f	12.8913978495	17.5209219618	21.0778094306	ATGGCATTTATAGATCAATTAGTACCTATTTTTTTAGGTTTTAGAGAGGGATTAAAAGCAGTATTAGTTGTTGTAATCATTCTTCTCTATTTGAAAAATTCAAGACAACGATTTTATAATAAATATGTATACCTTGGGGGCTTATTAGCAATATTCTCCAGTATTTTATTTGCTTATTTCTTTAATGTGTTACTCGGAGGATTTTCTGGAATTTCAGAAAAATTGTTTGAAGGATATACTTTTGTCATTTCCGGGATACTTATCGTGACTTTAATATTATGGATGAGTAAAGAAGGTCCAAAAATGAAAGATTTTATCGAAGAAAAAGTCGAAAATTCAATTCAAACCCAAAAACTCTTATCGATAACGCTTCTATCATTCGTTATAATTATTCGGGAG…
4199	LokiG_000000000401	3192	3459	f	16.1498127341	15.8075098421	24.2907624044	ATGGTTTTTCTGAAAATAAATACCGAGATAAGAAAGGTTGATTCTCAAGGAAGAATAGTATTACCTCTAAAGTGGAGAGAAAGGGAACTTAAAAATGGAGAAAAAGTATTAGTTATTGAAGATGAGGGGATTCTTAAGATAATACCACAAAAAAAAATTGATTTAACTCAATTTTTTGATTCTTTAGAATTTGATGAAGATCTTATAGAAAAACTTGAGGATTGGTCCGATTTTGAAAATTATCTTTTGAATAAAAAATTTAGGTAA
4200	LokiG_000000000401	3464	3911	f	24.384787472	23.8377340446	25.8064932307	ATGATATATTTAGATGCCAATATCTTCATTTATGCCTATTTTAAACCGAAAAAAGAGAAGGCATTATCAGATAAAATAAAATGGTGTAAAGAGGAAGCAAAAAAGATAATACAAAAAATAAATGAAGAAGAGAATAAATATTGTATCTCCTTAATTCAATTATCTGAAGTGGTTAATTTCTTAAAAAATTCAATGTCTTGGGAAGTTATACAGGCATTTATTATGGGGTTAATTTCTAATAAGTCAGTAGAAGTAACTGAAATATCAAAAATGCTGTATATCAATGCTGTTAATAAAATGACTGAATATAATATGGATTCTAATGATATTTCCGCATACTTATTAATGAAAGAGAAGAATATTAAGGAAATCTATACGTTTGATCAAAAATATGAAAGT…
4201	LokiG_000000000401	4508	4925	f	37.5899280576	36.6639297401	21.6296094942	ATGGCAGAATTCCTTTTTCAAAAATTAAAACATCTTTTTGAAGAAAATATAGTAGATTTTGCTTATCTTGGTGGATCATGGTTTAGAGATGAGCACAAATGGTGGAGTGATATAGATATTTTCATCTCTATTCCTAACTTCCTCCAGTTATCTTCTAAGACACAACTAGATTTTTTGACCAACTTTCATGTAAGGTCCACCGAAATAACTAAGTATGAGGAAATCGAGATCTCAGTATTTGAAACTCTTCCCCTTCATGTTCAATTTAACGTTATTGCCAAGGGGTTTTTAATATATGAAAAAAATCCAGATATCAGTTCAATTTTCCTGGAAAAATTACTTCCTCTTTACTATGATCACATGATTTGGTATAAAAATCTACTTAATAATTCAGAATAT…
4202	LokiG_000000000401	4932	5388	f	38.5	40.9854084328	25.2518650214	ATGGTTGATTTTTTTTGGATTCGCGAAAAGCTTCTTTCGAGTAAAAAATATTGGCCTAAATTAGAGGATTTACTTATAAAAACTCCAGAAAATTTAGAAACAGACATTGACCTCCAATTAAAGGGCGAGAGAATCTTTGAAATTTTAGGGCAAATTATCCTTGATATTTGTACTCATATTATAGCTTATAGTAAAGAACCTCCTCCTCAAACTTATTCTGATTGTATGAAAAAATTAGGTAAGTTAGATATTATCACTCCTGAAACAGCTGAAAAGACAGCATCCCTTGTAAAAATGAGAAATATTATAGTTCATCAATACGAAAAAATCAATTATCATTTATTATTTGATGGGTTATGCGAATTACATAAAGATTTTCCTCAATTTCAAGAAGAAATC…
4203	LokiG_000000000401	5690	5858	f	27.3452380952	23.9644748595	37.0175778187	ATGAAATGTTGTAAATGCGGTAACGTTATTGAGACTTTGCCTCAGAGTTATGCTCAAGATATAGTGGTAAGTGAAGATAACCAGATTTTGTATTACATGGGGGAAAAATACGGGTATCGAGCACTAGAAGAAATTGTTTGTGAAAACTGTCAGAAAGAAGAGGAATAA
4204	LokiG_000000000401	6216	7176	r	23.25	27.2191803186	30.597358368	TTAATTTAATCCTACCTCTTTTAACACTTCTTTGAGCGTTTGAGCAGAATGCCTTAGTTTTTCTTGTTCCTCTTGATTAAGTTCAAGTTTTAACACATCACGGATTCCCTCCTTGTTTACAACAGCGGGTAAACTCAAGTATACATCTTGAATACCTATATAATCATCAATAAAGCATGATACAGGCAAAATCGAATTCTCATCATTCAAGATTGCTTGAGTAATCCTGACAAGGGAAAGACCAATACCATATGAAGTTTCTCCTTTCCTTTCAATTATTTTATACGCTGAATCTCTTACTTCTTCGAAAATTATGTTAAGTTCTTCTTCCCGATTGCAGGTTGTCGTGTTTTTACAAGTAGGACAGTAATCAATTAAAGATCCCCCTCCTAACATGGC…
4205	LokiG_000000000401	7288	8278	f	22.2444444444	23.1236091872	30.6914296087	ATGAGGTATTACCAGAATATTTTAAAATTAATTGGGAAAACTCAGTTAGTTCGAATTAATAAAATCAATCCAAATAAAAACGTCTTGATATTAGCTAAGTTAGAGAAGCAGAATCCAGCTGGGTCTGTTAAAGATAGAATTACGGTCAGCATGATTGAGGCTGCTGAGAATGAAGGAATTTTGAATAATGAAAAAATCATAATAGAACCAAGTAGCGGTAATACAGGTATAGGCTTAGCTTTAGTATGCGCTGTTAAAGGATATCCTCTTGAAATTGTTATGCCTGAAACTATGTCAATTGAGCGTAGAAAAATAATGACGGCTTATGGGGCGAAGATAACTCTTACCCCAGGTGACAAGGGGATGAACGGAGCTGAAGATTATGTAAAAAAGGTTGTA…
4206	LokiG_000000000401	8333	9983	r	38.636969697	42.5144517853	10.6764707733	TTATTCAGATGTCTGTGCTTGACGCTTTTCATACTCCTTAATCATTGTATCTATTTGTTTTTGCAACTTTTTCTTATCTGGAATTAATTTCATTTTTTCAACATAGAGTGGATAATATTTATGTAGCAAAGTTAATAGCTCAATCCAATTTCTTTGTGCTTCTGTTTGATCCGGAATCCCCCTTTTCAACTGGAATAGTACCCGTTTCTCTCTCTTAGTCTTGAAATGTTTTAAAAAATTCTTTTGGACAAGCACCCGAAATTTAGAATAATTATCTGCTCGAAAATTCGCAAGCGAATAGTTTATGTTGTCGTCTGAGAACGGAAGGAACTTAATCTTTTTGTCTTCAGGTTCATCTGGGTTTTCTACTAATCTGAGCTCCAAATCTTTTTTACTAAT…
4225	LokiG_000000000404	2	572	r	20.4789473684	24.9637067547	25.4535018725	AGAACCATACATATTTAACTCATCGTCGTTCAATTGATCTTTAATGAAGATTACAGCATGAGGATTTCCCATGGAAACTGCCGTAAAATTAAAAATTCTATCCAAAATTACGATAGGCTCGTTAACACACTTGTTTAATAAACCCTCAGAAATAACCGGGATTTCTTCACAATTCAAGATAGGGGAACCCATGTCAATTTGAACACTTACCACAACTTCTTGAATAATGTTTAGAGTAGCAACCATTATTCCTTTCAAAGTTTCAATCCTGATTACTTCTTTTTCAACAATCTTTCTCTCATACACATATTTAGAAAAACACCTAATCCCGTTTCCACACATCTCTGCTTCTGTTCCATCGTTATTGAAAATTCGCATTTTTATATCTGCTTGCTTTGA…
4226	LokiG_000000000404	687	1605	f	18.4596949891	21.7876355794	25.2071289043	ATGAGAGAAGAGAATTTTGTTGAATTGTTAGAAAATATAGGATTAACTCATAATCAATCGTTAATATATTTCACATTAATTAAAGCTGGGAAGAAGGGAAGTATAGTCCGTGAATTAAATCATGTAACTGATATCAAAAGGACTAACATTTACCCTATTTTGCATGAATTAATTGATATCGGATGTATAATTGAAGGTGGATATGCTGAAAAATCAAAAAATGCTGCAATTTATATTGCCGTAGAACCAGTAATTTACTTTGACCAGGTCATTCACAAAAAAAGAGGTGAAATTGAGCATTTGCAGAAATTTAAAGATAGACATGCAAAATCATTACAAACTATATTTCAAGATGGTATAGAAATAACTCTTGATGAAATTGATCCGATTTTAAGAAAT…
4227	LokiG_000000000404	1799	2327	f	19.0757575758	18.806644973	28.4492519314	ATGAAATACAAAAAGATCTTTTTGTTAAGTTCCTTATTTATTCTTCTAGTTCCAATTATAGATGTTAAAGCTTTTACATTTGTGGATTATATCAAAGACGGAAATTATGCTTTTTTTTTGTTCAATTTAGATGGAGGCAATACCACTCAAATTAGTGTAACACGTCAGGAGAGTGGTAATTTTACCCTTTTTCTTTTTGATCAGCGCCCAATTGAATCGTATGTAAAAAATGACAAAACACTTAATGACAAAATTTTTAGCAAAACCTCTATCATCGATTTTAGCTTAGCTGATAACCCTGACATAAATTATACAAACCTGGATCCGGATCCTAAAATCTACTATATTGAAGTAATGCTTGTAGGAGGTGGACCTGATACGTATAATTTAACCTGTAAT…
4228	LokiG_000000000404	2392	2782	r	21.1333333333	27.25487891	33.8122218167	CTAGCTATTAACAAAAATTCCCTTTATAAAACCTTCAAGGAAAGGAAAATCATTGAGCTCAATAACTTGGCTAGTCTGATTGAATTTGCTTAGTGTTTGCATCATGGATGTATTCTTTTGAAAGTTTTCTATAAAATTAGCTAATTTTTTTTGAGCCAAATACGTTTGACCCTTGAGGACATAACAAAAAGAGAATTCTCCTATATTTTTCATGAGAACAGTATACTGGCCGAACATAGCTCGATCGAGCCCAACAGAGAATACTTCATCACTAAAAGATGTAATAGCGGATAAAAAACCTCCGAAAAGCTCATCATCGACTTTTAACTCGTCAGAAAAAGGATACGAAAATAGGAGAATCCCTCCTCCTGCCAATATTAAAAGCAACAC
4229	LokiG_000000000404	2982	3777	f	27.9773584906	28.5468792533	35.3653916676	ATGAAAGATACAGAAGAAATTGAACTTACAGACGTGGATTTATTCGCTGAATATCTCGAACTTCAAATGCTCCCTGGTATTGTCCAAACTGCAGCTCAGGCTGTTTTACCGGGTGTACCTGGAAAGGCAGAATGGACTCCAGCAAAATTCTCGCTTGATTTGGATTACCCCGGGAAAATCGAAACCATTGAATTTGTGCGCTCAAACGGAAAAAGAGTCGTTATCGGTGGTGAGGTTGTCCCTCCCTTTTACAACTTTCTCGGTTTAGATAAAAAGAATCCCAACCCTCCCTTAATAACTTATGATGTATTTGATATGGGGGATAAAATGGTGCTTCCTAAGCCTATTAAGCAGCAATATGCAGAAGTATTAGCAGACCCCGCTGAGTGGGCTAAATTT…
4230	LokiG_000000000404	3715	4168	f	34.8675496689	35.333181476	45.0721165022	ATGCATTGGAACTTGGTCTTGCTCCCAACCGAATTGTCATGGACCCAACAGTTTGTGCATAATTCATGCCATACTAGAAAATGCGCGACGCTCGGTTACGGGATGGAGTACAGTTTCAGTATTTATCAAAGAATGCGAATTGCAGGATTATTAGGAGAAACAGATTTAGCATACCCTATAAGTGGTGGAACTACTAACGCGTGGGGTGCTAGGGAAGCATGGATGTCCGAAAAGCAAGCTCCTGAATGGGGGCTAAGACAGTATAGAGGTCCTATATGGGAAGTAATAAATGCGCTTTGTTTAAGTCTTGTAGGCTTAGATCTCGCCATGATGTTTCATCCCATAGCAGCAAAACATGTTAAGGAAATAACATCTCAATTCTTTGAAGCCGTACCAAAA…
4231	LokiG_000000000404	4357	4711	f	28.5790960452	31.134407388	36.5430747851	ATGAAAGGAAATTTTAAACTTCGAAAACTGACTGAAGATGATCGTGGATCCTTTCAAAGATTAACTCGATACGCTTTTGACGCATCACAGAATAGTTATGATAATTTAGTGGGACCTTTAGATAAAGTACCTATCGATTTATTTTATGGTGCATTTGATGAGAACCTTTTAGTAGCAGGATTAGTAAGAGATCCTTACGAGATCAGGATGCGATCTCGAGATTTTAAAATGTACGGGATCAGTTGGGTCGCAACGAAACCAGAATATCGTAATCGTGGATTAGTAAAAGCATTAATATTAGATAGATTTGAGGAAATGCACGAAAATCATATCCCAACATCAAAAGCCTATTAG
4232	LokiG_000000000404	4736	5063	r	26.749235474	33.084161464	38.6350196373	TCAATCCAAGCATTTCCATGAATCCACAGCTAACTGGTATTCAAAGAAATCATCATGAATTTTAGATCTTGGGTCTTTACTTCTACCTTCTACTTTAATCAGCTTACCTATGATTTCGATTTTATTTTTACAAGAAATTTGATCCTTGGTATATATTACAATTTGGTGGTTACTGTCAAAATCTAAATCGAAATATTCCATAAAAGGATATGAATCAATAATAGATGTCATATGCTGCCATATTTCTCTAGCTATTTTGCCTATAATCAGAATTTTTTTACCTACATTACTTTCAAAATCCGATAGTTTAGTTATTTTGACCGACAT
4233	LokiG_000000000404	5175	6072	r	33.0568561873	27.6009979243	37.2819541042	TTATGTTGAATTCTGTTTTAACTTTGTTGCTTCTTCTTTAATATTTACGTTTTCATACCAATCATTTATTTCACTTAAATCTTCTGATGGATATTCATAGGAGTGAGCAATATCTGGATATTTAACGGTAATTATCTCATCTTTGTAGGCTTTTAGGGCATTTCTAATAGCTTCCCCGACATTACCAAAATGTTTTACGAATTTTGGTTTGAATTCTGTGAAAATCCCCAACATGTCATAAATAATTATAATCTGACCATCACAATACTGTCCCGCTCCAATTCCTATAGTCGGGATATCGACTATACTTGTTACTAACTTAGCAATTTGCCATGGTATACCCTCTAGAACGATCGAAAATACCCCAGCGTTCTGTAAATTAATAGCATCCATTATTAA…
4234	LokiG_000000000404	6208	7006	f	21.0463659148	17.8266616104	25.7492059152	GTGATTCTATTGGATAACAAAGAGGTTGGTCAATTTTGGGATGAAAATGCTGAAAACTGGACTAAACTTGCTAGAATGGGGTATGATCGAAGTAGAAATTTAATCAACACACCTGCTTTTTTTAAAATGTTACCTGACATATCAGATTTAAAAGGATTAGATATTGGGTGTGGAGAAGGATATAACACTCGAATAGCTGCAAAATTAGGGGCAGAAATAACTGCAATTGACATATCTAAAGTGTTTATTAAATATGCTAAAGAATATGAAGAGAATGAATCCTTAGGAATTGATTATAGGGTCGCGAGTGGGACAAATCTTCCCTTTTCAAATAATCAATTTGACTTTGCTATAGCAACTATGAGCCTTATGGGTATGGCTGATAACGAGAAAGCAATA…
4235	LokiG_000000000404	7080	7308	r	11.7763157895	18.3917916219	20.5575070823	TCATGTTTTCTCAATCTTCAAGTAGTAATTTTCACCATTAACCTTGAATTCTAATAACTTTTCGTCATGGTTTTCAATGTATCTTTTAATATTCTCTCCTGCTTCAGCAAAATCACCAGTAACTTCAAGAATATCTCCGCTCTTCATTTCAAGGAGTTTTCTTTTTGTTTTAGCCACTGGCATCGGACATACAAGTCCTGAACAATCTAATTTAGCTGAATCTGACAT
4236	LokiG_000000000404	7330	7690	r	32.4027777778	32.5720100683	36.288200768	TTAGCTAAATAGAACATTATCTGCTTCAGCACACATCTCAACCAGAGTATTCATAGTAGTTTTCTCAATTCCATCAATAAATTCATCTTGAGAAAATCCGCGTGCTTTCATACATACTCCACAAGCCTTTACATTCGCACCTTCTTCTATCACGTCTTTCATCCATTTTCCAACATTATCATATGAAGCAGGTTCTTGGTTTTTTTTACCGACAAATACACCATCTTCTACTAAGAAAATGTTGATCTTATGTTCTTCTAATAATGCTGTGTAAGCAAATCTTAACATTGTATAAGGACGTTCAGAAGCATAGGCGCCATCTGCAATTATAATAGTAAAAGTTTTTTTTAACTCTGTCAT
4237	LokiG_000000000404	7876	8776	f	16.42	14.8142451995	18.3264268309	ATGAATATTGAATATTTAAGAAATTTTATCAAATTGACTCAGTATAAAAGCTTCTCAAAATTAGCAAAAGAACTTGAAATCTCCCAAAGCACATTGTCTCACCAAATTTCAAATATCGAAAAAGACTTTGCAGGAGTAGTTTTAATTGAGAGAACCACGAAAAGTTTTGAGCTAACAAAACCGGGAAAACTTTTACTAAATCACGCAAAGCAAATAGTAAATCTATATGATGAATGCAAAACGGAAGTATCTCGACTCAAAGAAGACTTTATTGAAGATATTATAATTTCAGCATCGACACTTCCTGGTTCTCATATTTTACCAAAATACCTTACTGATTTTAGAAATAAGAATCCAAATGTAAATTTTAAGATTGTAATTAGTAATTCGAAGAAATCT…
4238	LokiG_000000000404	8808	10182	r	19.7438136827	16.7109663495	23.1575575941	TTACTTAATTAACGCACCTGCTTGATCAAAATTTAGGAAGGCACTGATCTTTTCTTTCATTGGATATAATCCCTCCTTAAACAAAGTAATTAAGAAAATTGCAAAAAATATGATCGATCCCAAACCTGGAGCGAAACTTCCCAAATAATCCATAAAGTTAGATGATGGATTTAAGGAGAGTATAGTAATTAACAAGGAAATTCCTGCGATTAGTATAGAAATGAAAGATATAATTACAGCTGTTTTTTTACTGAGGTTCAAATGTATGGGACCTATATCCAGACGGAAGTATTTAGGTTGAACCATTATTGATAAAATTGTATGGCTAATTGTTTCCCCTTCAAAGTTAACATAAGCATTCAAATATCTTCTTTCAAATTCTTTTTTCTTCTTTTTCTG…
4239	LokiG_000000000404	10307	11315	r	15.9196428571	21.0113097477	25.9718090981	CTACGGGATTAAATCTCTAAAGTATGATTTAATCACTGGAAGATCATCTTTGATATCTTTTGTTTTCTCAAGTTTTATATCTTTTCCAATAATTTTTTCAATAGCTTCACTTATCGTTTCGACATCCTTATATGCTAACGGATTTTCATATATTTGTTTTTCCAAGCCTTCATTCCACGGCTTTAGTTTTGGTTTAGATTCAATATATCTAGCGTCCCAATTAATTTTTTCTTTAAACTCTTCTGTTAATGGTTTTAGATTAAGTTCAGTCCACCTTTGAATTACCCAGGGAGCATATTCATGTAATTTATCAAAATCATATTCAAGATCATCCTGCCATTCATATTGATGTTCCCAATTTGCAACCGCTAAAAAATTATCATTTGAAGATTTCTGAAA…
4240	LokiG_000000000404	11499	12105	f	20.4092409241	20.0458783715	26.7551731813	ATGGGAAAATTAAAACGAAAATCATTAGATATTTTGTTTAAACCTCGAAATGTCGTTATATATAGAGCTAGCGAAAAGATCGATTACTTTTTAGAAGGATATACAGAACAGAATTTTGACAAAGAGAAACTTTACCTTGTTAATTCGGAACTAGACGAACTTTTTGGATTAAAATGTGTTAAATCGATTGAAGACATTCCTGAACATACAATAGACCTTTTAATTTTATCTATAGGAAGAGATAGAGTAATAAATGAGTTGAAAAATTTACTTTCCAAAAAAAAAGTTAACACTATCCATATCTTTACTGCGGGAATGGGAGAATCAGATGAAAAGGGTAAGGACATTGAGAATGAAATGCTGGAGATTTTGAATGATAAAAGATATAATACTCGAGCG…
4275	LokiG_000000000407	159	3021	r	26.2250174703	22.4028901297	31.0414113243	CTAAGATTTTCTAAGGATTCGCATTCCTCTCTTTTTTCGAATTCTCCATTTTCTCGTTTCATCCACAACAGAAACGCTAAATGCGGCGCAAATAAGGGTTATCCAGTAATATGGGTGGAATAAAGGTACGACATGGAATGCTAGGCCCATTGGGGTGAATAATAAAAGCAATTGTAAAGCTAAAGAAAGTCCAGTAGCCCAGAATAAATGTTTATTCGGAAAAAGGTAAAAGGGTTTCGTATTGGAAGTGCATGTATAAACAAATAATAATTCACATACAACGAGATTTGTAAATAATATTGTTTGTGCTAGTGAGATTGCATATAAATTAGAAGCTGTACCAGCAGTTAAGAAATCTGTACCCAACCTAGGATCTATTCCTGTTTGAGCCCATGCCGG…
4276	LokiG_000000000407	3328	3913	f	15.6581196581	18.5957767563	20.1777415226	ATGAGACCTTCGCGTGTTTTTAGACTAATTTTCAGAATTTTCATTCTACTTTTAACAATATCCATGACATTAGTTGCAGTATTGGGCGGATATTCAGCGATTTTGATACTAAAAGACCCAAAAAAAAATATTCAAGTAGATCCTGGAAGTGCAGAATTTAATCTAGATGTTAATTTTACTGGTGGGTATGTAGAGAACATAAATTTCACTTTGCCATTTAACATTACAAATGCGGGATATTTTGATATGGAGAATTTAGAATTGAGTGTTCAAATTGCATTAAATTATAGCCATATCGACGGGGGTGGACCTGGTGTGAATGTAACTAGAAGTGTAAACATACTCAACCATAATATGACTTTTGTGGATATTTTAAAGGGAACAACAGGAAACTTTGTC…
4277	LokiG_000000000407	3926	4400	f	19.8333333333	22.7049558652	27.6477981544	ATGGGCGCTACTAAAAATATAGTTAGGGGGGTTATATTTTCCACAATCTATGTATTATCGACGATTGTCATTCCCTTATTTACTTTTACGGTAATCTTTAGCATCAAGGGTTTACCTTTTCAATGGGAACAACAAGACTTTCAGAACATAACTTTCTGGATTACTGCTTTTGGATTACTAATCAGTGGGTTAGCCTTTTTCACATTTTCATCCCCAAAACATTCAATAAGAAGAGGTGTTTTTGCATTGATTCAAGTAATTGTTAACTGTTTATATCTTTGGAGTTATAAGTTTTCTGGAGCTGCTGAGATTAATTTTATTATAGCAGATTTTGGTTTCTTTACACTAAATGTTCAACAAATGATATTGACGTATATGGGTATTTATTTCCTTACAATC…
4278	LokiG_000000000407	4418	4820	f	22.5223880597	23.3170774366	31.590047639	ATGATTTTTCAAACAATTCAAATTTTAGATGTATTAGCCGATATTATTGGGTCCATATTATTATTTCTCAAACCAATAGTCGTTCCAATAGGACAATGGATGGTTAGTTGGATTAACGTAGCCACTCAATTTTTAAAAGATAATTATGGTAGTAGTCTGACAATTTATATTATAATTAGTGTTATACTGGTAATATCAGGGATTATAATCAATATCATTTGGCCGGGGGACAAACCAAGCTCAACTTTCCAAAAAGATATTGAAAAAACTGAAGAATTTGAGGATAAAAGCGATAGTGACAGAGAAAAAGGCATAATTGACGAGATTAAACGATGTAAAGATTGTGGGAATCCAGTGGGAGATTCTGAAATTTGTCCGCTATGCGGAGCTCGCCAAGTA…
4279	LokiG_000000000407	5116	5866	f	17.2386666667	16.6044008524	20.5945578537	ATGGATTTCAACAATAATCTCGAAAGTTTCAAGAACAAAAAAGATTTAATAGAAGAATTAGAATTCTATAAATCTATTATCTTAAAAAAAGTTAAGAGTGGAGATTATAACTCCGCTTTAGAAAAAGTAAGATCTGCTTTAGTTTTAATAGAAGAACACCAAGGAACATTTAATATTGAAAAAGAAATTCGTGATTTTTACGAAATTAAAAAATATGTTGATTCAGAATTAAAGCATCATAGATTGATTTATGAGCGTCGTTTTAATAATCTTTTAAGAGAAGAACTCAACGAGTTAAACCTTGAAAACTTCTCAAAGTTATTAGCTATGTTAAAAAATGATATTGATCAGGATATTTACAATTACCATCTTGAAGATATCAATGTTGGCATTACAAAA…
4280	LokiG_000000000407	6042	6711	r	18.3064275037	18.996246251	23.8155274048	TTAGTTGCCACTATTTCCTGTATCATCATCCGCTGGTTTCTTTGGACAGGCATTTATATGACGTCCTAGTCTCTGGAATTCTCTACCACAATACGGGCATTTCTTTTTCTCTGAAGCTTTTTTTCCGGAAGTTCCTGATTTTTGAGTAGTTTTTTTTTTTTTTTTTTTACTCGGGAGGATATCCTCAATACTAGCATCATCCGGAGCAAATTCGCAATCCTTAATATGAGACCTAACATCGTCTATTAATAAACCGCAGAATGGACATTCTACACCCGTAATTTCGTCATCCTCCTCTAAATCAGTTTTTCCTGCCTTCCGTTTTTCAAACTTTAAAGGAGTATCTCCATCATCTTCCTCAAATTCATTAATAGATAAATCAATTTCATCATCCAAGCT…
4281	LokiG_000000000407	7117	8692	r	23.5815873016	21.4668584674	29.5849869411	TTAAAAGTTATAATGGATTTTACTAAGGTCCATAATAATCTTATCTTTTATATCCAAATTTACCCCCCTTAATAACTCATCAATCAAATCTCTTAATTCTACGATTTTCTGGATAAGTAATTCTGGTTTGTTCCAAAAGGATGTTCTTAAGGGATGGATTTTTATAATAGCATTATTATAATTTTCAACAGCGGCTCTGTAAAATAAACAAGCATTTTCTATTTTACTCAACCTTGATTGGTAAATTGAACCAATTTTGTTAAAACACATTCCTGCTCCGGCATAATCTCCTTCTTTCTCAAAGTCTACGGCGGCATCTTGTATTTTATTTAGGGCCTCTTCTAGAATTTCATTTTCACCTTTTTTTAAGAGCAAATATCCAATTGTATAATTTGAAAC…
4282	LokiG_000000000407	8831	9386	r	18.4954954955	18.5044275678	22.8264325611	TTATTTTGAAATAGAATTCATAAATCTGTTCTTAATTTCCTCTGGATTCAAGGTAATATTTTCTACCTTTGCATTCCCGGGCAATACATTTATTTTTATAAAATGACAACCTAGCTTAAGATTTGATAAAGTAGGAGTTATATCTCGCTCTTTATCAATTACAAAAATTGAATCAAACCCAGATCCTTCAGCGATTATTTCTAATTTTGTCTTTTTGCTTGTATATGTTTTTTGATTTCCAGTTGAACCGTAGGATCCATTATCAATCACTATTAAAGTGAAATTGGTTGGGTTATTATTGGCGATTGTACTTAAACTACCAAGATTCATTAGTAATGATCCATCTCCATCAATGCACCAAATCTTCTTTTGAGGCTTTGAAACCGCAATTCCAAATGC…
4283	LokiG_000000000407	9382	9880	r	18.9879518072	20.8926145539	21.876288765	TCATATTGCCCCCCATAAAGTCTTTTTTAATAGAATACAAGTTGATACATCTGTTGAAGCACAAAGTTCAACGGCCGTTTCTATATAATTTATTTTTTCTTCTGAATCTATCACAAATTTTTCAATTCCTAATAAATCTAATAGATGAGGAGTAAGTTTTCCCATAGGAATTTGAGCAGAAATTTTTTCTCCTTCAGCCCCTCTGTGACTCATTATAAATACAATAGGAATTTTAAATAAATATAAAAGAGATTTAATAGCATTGATAGAGTTACCTATACCAGAGTTCTGAATTAAAAGTGCCGGGGTTTTGCCACATAAATATGCACCAGCAGCAATTCCTACACCTTCCTCCTCCCTAGTGATTGATATATGTTTAATTTCATTTTTTTCTTCAAT…
4284	LokiG_000000000407	9973	10360	f	23.3514211886	24.6907219204	31.4849983726	GTGAATATAATAGTTATTGAATTAATAGCATCAATTTATATAATTATAATTGGAATAGCAATGTTAAGCATGTGGATTTTTCTATTAGGGAAAAGAGAGGTGCCAGAACTTACGACTAAGCCAACACAAATATACTTTCACTTAGCCGCTGAACTATTAACATCTATCACACTAATATTTGGAGGAATTGGATTTATATTAAACCAACCTTGGGGTGTGGCACTATTCTTTATTTCTATCGGTATGGCAATCTATTCTACGATAAATGCAGCAGGTAATTATGGACAATTAAAAGATTGGCCAATGTTTATTATCTTAAATGTGTTTACAATTATTTCTCTGATTTTTGCAACAATGATAATTCTTATCGAATTCCAGATTTTGTAA
4285	LokiG_000000000407	10423	11629	r	18.2703150912	18.1276304515	24.2079428913	CTATGTGACACCTTTTTTAGTGAGTTCTTTAATTTGTTCTTCGGAATAACCTAAACTATTCAGAATTTCAACTGTGTTTTGCCCTATTTTGGGAGCAATAGATCTTATTGAGAGAGGTGTACGTGAATATTTAATTGGTGAACCTACATTTTTGATCTTCCCAAGTTTAGGATGATCAATTTCTTCAACCATGTTACGTGCCATAATTTGAGGGTCTTCACATGCCTCTGCAAATGTATTGATGGGCATGACACAGGCGTCAAGATTTATAAAAACTTTCATCCATTCTTCTCGTGTTTTCTTCAATAGTTCATGTTGAATTTTCTGAAAAAAAACCTCTCTTTCTTTTCCAATTACAAATTGTTTCTGAGATAATTCTTCTAGATCTAAAGCTTTGCA…
4345	LokiG_000000000412	1	2434	r	11.6806411837	11.3087743018	5.91560425322	AAGTAATCCACGCTTATAAATCTCTATGTAATGCTGAAGGTTTGATGTTACATTTGAGGTCCCATTAATTTCAATAACATCACCAATGTGAACTAAAATCGAATCATAATAAGTTCCTGTATTACTAAAATTGGTAACAATCGATATTGATTGAAAACTCCCTACAATAAAGGATTCATGAGCGGAGTGATAGTTAAATCCACCATAGAATTGATTAGAGCGTGAATAAACGTAAGAATAAATATAATACTTACCTTCAGGAGACGAATCTGGAATCAAAAAATTGTATGTTTTACTCCCAGATATAATATCGCTAACTCGACCTATTAATTGGTGATTAGCGTCATAAATATATATTTTACCCTCACCTGAGCTAGAATAACCTGTTAGAACATCTCT…
4346	LokiG_000000000412	2562	3075	r	7.63742690058	7.62587922826	4.90089568586	CTATATCGGCTTTCGTTTGAATTGTAAGATCACACCAGACCATACATAAACCAAAATTGCTACCCCAAACAATATTACGAATAAACTATCCTTATTCCAATATGTATAAACAAGGAATAGATAACCAATAAAAAGAAAAGTAAAAAATAACGCTGCAAATATAACCCTAGGGATAAGTTTTTTTCCTATCAAAACCCAAGAAGTTAACAATGGTAAATCAGCCTTTCTTTCAAGATGGTAAATACCATTTCTGTTTTCTACAAGGCGTAAATTAACCAATTTGTCAAGATGGTATTTTGCTACGCTAGGACTTGAAAGTTCTAAATGTCGCTGTAATTCACGTACTCCAATTAATTTTTTATTTAAAAGTACAAAATAAACCATAAGAGTTCGACCATT…
4347	LokiG_000000000412	3265	4489	r	54.5	45.6665791198	47.11481473	TTATGCTTTTTTTTCTCTTAAGGCTCTAATCATTGGTAAGTCTTTTCCCGAAAGAATTTCTAGCATAGCGCCTCCAGCTGTAGAAATAAAAGAAATACCATCAGCTTTCCCTGACATTGCTGCCGCTGCACCCATTTCTCCACCCCCAATAATTGTTAGAGCATTATTTTTCTTGGTTGCTTGTACCATTGTTTCAACCAGTTTATTTGTGGCTTCTCTGAATACTTCCATCTCAAATATTCCAGGAGGACCGTTAGCAATAATGGTTTTACATTTCATTATGATCTCACTAAATTTTTCGACAGTTTTTAGACCAATATCCCCAGTTGTTGTATTATAAGTCCCAGCTTCATCAATACCAATTGTTTTCCTGTTACCATTGTCATCAATGATTAAATC…
4348	LokiG_000000000412	4706	5486	f	56.7743589744	48.5454217219	43.9747675813	TTGAGTGAAATAAAAGACATCCTACTTAAGCTGGGTGAAAAAAAAATTTCCATTGAGGAGGCTGAAAGGCTATTAAGAGCGAATCAAATTGAAGAAGTTGGTGATATTGCTAAATTAGATATTTTCCGTAAAACAAGGACTGGATCTCCAGAAGTAATTTTTGCCCAAAATAAAGACCCTCAAATGGTTCTAGATATTGTTAAAATATTTTTGAATAGCAAACAATACGCAATTATATCACGGTACACCAATGATCAAAAAACCCTTGTTGCCAAACATTTTGAAAATTCTAATGATTACAATATGGAAATAAACGAGTTAGGGAAAATAATAGTGATCAGGCACAAATCTTTTAATTTCCGCAAAAAAGGTGGAATTGTAGGGATTATCACTGCGGGA…
4349	LokiG_000000000412	5784	6327	f	32.1620626151	32.6415458671	32.7250830339	ATGGTCACAATTTTATATAATAGTGAACTTTTAGAAAAATCAAAAAAGTTTTTTGAGGATAAGGATATTCCAAATGCTTTGGAAACCTATAAAAAAGCATTGGATCATATAAGCAGAGCAAAGTCTAAAAACAAAACAGATTATATCCAATATCTTGAATCTATGTTGCAATATTGCAAAGAAAACAACTTAACTGAGCATGAAGCTCTAGTTTTAAGATCTTTAGGAAGAACCTATTCCATTTTTAAACAGTATGTTGAAAGTATGAAATATCATTACCAATCATTAAAAATTCAAAAAAGATTGGGTAAAAAAATAGAAACTGCTGAAGGACTAGTGTTTTTAGCTGAAGATCTTGAAGTTTCTGGAAATTACGATAAGAGTATAGAAATTTTCATT…
4350	LokiG_000000000412	6387	7689	r	31.1344086022	29.8683609399	11.9232234387	TTATTTCGAATCATCATTAGAATATCTAAGACCGTTGTATTTTGTGTGTGATTGTACAATTAATTGGACCTTGCGAACAGGGATTCCAGAATCAATGCTTATTTTCTTAATATCTTCATATTCCGGCTTAATATTAACAATTTCTTTACCATTCACCGATTCTACGTAAGAAATTTTAAGATTTATTTCATATTTTTTCTTATTAATCTCAACTGTTTGTTTCTCAAAAGCTCTTAAAATACAAACGCGATTTATAGTATGATACCTTACCCCTAGAGTCCCTAATTCATGGATAATTCTTTCTATTATTTCAAATTTATATCTAGGATGGCATAAAATTCTTATTGCATGACTTGGGCGATTTTTCTTTGTTAGGCTTGGAATAACTTGAACATCTAA…
4367	LokiG_000000000415	2	242	f	12.1375	10.6202095376	1.15232309814	CCTACTATCTCCCGTGGTAATTTAATGAAGCTAAAAAGAGGCTTAATTAAACTGATATATAATGAAAGCATAATATTGGGATGCCACATTATTGGAGAATCTGCCGATATATTAATTCATGAGATCGTCCCTCTGATACATCTGCCAAATAGTGTTGCAATCTTTAGAAAATTAATTCATGCACACCCAACATTGTCTGAATTGTATAGAAATCTACAGGACCAAATAGGATTCTTTTAA
4368	LokiG_000000000415	341	1199	r	32.710955711	36.6175266378	12.4431220024	TTAAACTTTTTTAATTATTTGAGGAATATCCCATGGTAAATCAGCAATAAATACTCCGGCATTCTTTAATGCATTAATTTTGCCTTGAGCAGTACCAAAATCTCCTGAAATTATCGCCCCTGCATGACCCATTCTTTTCCCTTCAGGAGCACTCTTTCCAGCGATATATGCAATAACGGGCTTTGAAACATTTTCTTTTATGAATTTAGCTGTTTTTTCCTCCTCATCACTCCCGATTTCTCCTATAAGCACAATTGTCTTAGTTTTAGAATCTTTGGAGTAATACTCTACTGCTTCGACCATTGTTTTTCCCCTCACAGGATCTCCCCCTATTCCAATGTATGCTGAAACCCCGATTCCCGCGTTACCAATGGCTTTGGTTATTTCATAAGATAAAGT…
4369	LokiG_000000000415	1199	2267	r	22.9850187266	20.9830334041	28.5457654685	TCATCCACCTATAATTTCTTTTACTTTTTTCACGGCATCCATCACATCTTTATACGCATTCATTCCAGCACCTTTAAGAATATTAATTCCTTCAACATCATTAGTACCCATAAATCGTATCACCAAAGGAGGACAATCTTTAAATTCCTCCAAGGCTTTAATTATAGCCTCAGCTACAACATCACAGCGAGTAATCCCACCAAAAATATTTATCAAGACACATTTTGGTTCCATTTTAAATAACAATTCTAGAGCTTTGTAAACTCTTTCTTGACTAGCTCCACCCCCAACATCCAGAAAGTTGGCTGGTGTTAATCCTAGTTCTGAAAGAACATCTAGAAGTGCCATTGTCAAACCTGCACCATTGGCTAAAATTCCAATATCACCATCAAATTCAAC…
4370	LokiG_000000000415	2549	3974	f	26.6042105263	25.7729668544	34.5088868312	ATGGCATCTTTAAGAAAAGACTTAAATTCAGATGTAATGAAAGAATCATCTACACGAAAAATGTTTATGTTTTCAATGGGTTATTTTTTCAACATTTTTATTATAATGGCTTTCAATAGTTATGTATGGACTTTCTACGTGGATAATCTTGGTTTTGTTGACCAACAAGGTGTCTCTTTATGGCCCATTTATATGGCTATGGCAAACGTGATATACACAATATGGAGTATGGTAGTTGGTCTTCTTATTGGATTTTATACTGATAAACCCTTAAAATGGACAAAAAAATGGGGTTTTCACACTCCCTGGGTTATCATAGGTGGGCTTCCAACAATTTTACTTTTTTTCTTGCTTTTCACCCCCCCCAGTGCTACAGGAGTCGGAAGTGCGGTACCAATT…
4371	LokiG_000000000415	4091	4310	f	24.4383561644	26.1916616825	28.9997554639	ATGGAGTCTGTTTCAAATTTCTTAATTTGCTATTTATTTAAAGGTCAGATATACCTCGCTAAACAAAAATTAACTAAATTCATTGAACGGATACAAGACAGTACATCAATTTGGCAAACACTGAATAAATTCCAGAAAACAAGCCAAGTTGTAGAATTAAGAGATGTACCAGTTATGGAAAGCTTACTTACAGAAATATTTCTTGTGAATAATCCTTAA
4372	LokiG_000000000415	4306	5128	r	27.5571776156	28.1504638447	29.4815130303	TTAATTTTCTAATCCTTTTATTTTAAGTGGCGGACGTGGAGTAGTTCTACGATATTTAACAGCAGGATAACCTAATGTAAAAGCCCCTAGTACCTGCCCTTTGATACCTAAGACATTCAAAATTTCTAAATTTCGCGGAATTGCAGTTTGAAGCATGCCAATCCAACATGTTCCAAGCCCAAGACCTTCTGCAGCAAGCATTCCATATGTTAAAGCAATCCCCACATCATTTCCTTTCATACCGATCATTGTCCCACTTTTCTCAATGTTCCTATAGTAAATAATTATTACATGAGGTGCATTATAGAAGATGCTTCTCCCTATTGATTTGAAATATTTAATTGCTTGTTCTCCTGATTGAAAACCCATATAAGCATAATTACTTTTTACTATTTCATT…
4373	LokiG_000000000416	0	804	f	13.3830845771	15.3172873215	2.3062097283	ACTTTAAGTAGTACAATTACAGACGGAGAATTGTACTTAAGAACCTCCTCTGGACAGGTTGGAATTAATAAAGCAACTACAGATTGGTGGGATAATATTGACGATGATACATATACGGTATATGGAGGATCAAGCGATTTATGGGGGGCTTCATGGACGTTTGCTGATATTAACAGCAATAATTTTGGAATTGATTTATATGTAAACTATACAGGATCATCTACTGTTGATGCTCGTATAGATCATATAAGAGTAAAAGCTTATTATAGACAACCTTCGTCTGTTCTAGACATTGATGCAACATTTTCTCTTAATTCTCTTACCATAGAGGATACTTTAGAAAGTACTGAACTTCAATATGCTTACAAAACTGATGGTACTCAATTAGTTGGATTACAT…
4374	LokiG_000000000416	833	2051	r	20.0993431856	14.9113283331	17.1584160381	TTAAGGTGAGATATTGGAACTTTCGCATCGCGGAAGATCAGGGTCTCTAATTTTACGGCGTGCTTCTATGAAGTCTATGTCGCATAGAACCTGTCTTCCTATGCTACCACATGATTTGCATTTGAATGCAAATACAGAAGCTTTTTCACAGGTCAAACAAGTATCCTTTTTTGGAATTTGATTCGCTGGTACAGGGGAGTTAGCTTCCTTGTGTGATAAGGTTTTATCTTCCTTACTTGTCTTATTGGGAGACTTTTCAGGATTTTCTATTGAAGAATCACAGATAAATGACGGGGAAGAAATTAGTTTCTTACCGCTACTAATGAAGTTCTCTACTATTGATTTTCGGTATGAAATCACAAAATCTTCTATTTCTTCAGGTGTTCTTTCTTTAACCTT…
4375	LokiG_000000000416	2050	2194	r	17.6597222222	22.8694405145	19.3550373194	TTACAGTCCCCCAGCTAATACCCTAACTACCGCTAAATAGAGCCTTAAACGACCCAAATCTTTATTGATATAGAGTTTAAACTTTACCCTTAATCCTTCTGGTGTAAACTCTGATAACCCTAGATTTAAGCCGTTCATGAGCAT
4376	LokiG_000000000416	3047	3716	r	36.2286995516	34.2441632671	47.5787100412	TTAGTCACCTCCTCTTGATAAATAATACATTTTAACCCAGCGCTCTAGTATTACACTTTCGTTTAGGAGACACATATGGTTATGGGAAACAATATCATCGAACTTCTTTGTTATGAAGAGTTTGTTAACTAATTTGATGTTTCGAAACAGAGGATCCCCTGTAAAAGTAAAATTCCCGCTTGAGAGCAATGCCTCGGTGAGACTCTCAAACTTTTCTTTTTGTAGGTTCACTACAGTAAGGTTTTCCAAATATTCGAATTTCTTGAGATCATATCCTTTTTCAATAAGTGTGCTGGAAATAGAGAGAATTTCTTTCTGTTCATAATTACTAAATGAAAAGAATGTTAGCTGATGAATTTCGTGTAATACTTCTACTATAAATAAATGAAAGATGTCTAA…
4377	LokiG_000000000416	3706	4561	r	30.1824561404	34.6326457558	43.8350112702	TTACTTCCATTGATTCTCCTCCTGTAAGTTATAAAAATCATTTAAGAAGATAATTGAGGAAAAATAAAGTCGGGTAATAAAATATAGCGTGTCGATTAGTTGTTGTTCTTTATCTAAACTATCTTCATTAGAACGCAACTCGCTTAAATAGATTCGAGTGAGATCAAGTAGTAGGAGACTATCGTTATTGAATTTCTCTAACGCTAATTTTTGATGCTCTGGGAAATTTTCATGCTTAGAAATTATTAAAGTAATGACAGCATGTACTGCTAAATTGAAAAGGTGTTCAGCTTGATTAAGGAAGTTTGAAAACTGTATTTGTTCTGAGAAAAGTGTGAGTAAGTTATCTTGGTTTTTCCTGAGAAAGATGTTTGATTTGAGGTCGAAGAAAAACTCTTT…
4378	LokiG_000000000416	4593	6138	r	16.071197411	18.6254025869	21.7004625704	TTATATCTCTCTTGCGAGTTTATGATCAATAGTTTTTATAATTGTTAAAATTCCTTCAAAACTCTCCGTATGGTTAACAAAAACAATACGCTCTCCATGGGATAATAGATAAGATTTTGCAGTTTGGTATCCAATAACTCGTCTCAAAAAATGTTTTAATTGCTTGTACATCAATTCATGTGAATTATTTGTTCTTGGGGCACCTTCTATTCGTTTAAAATTAAATAATTTCTCTCCTTTACTTTCAACAAACTTCAAAAGTTCTGAAATAAATTGTTTCTCGATTGGACCACATTCCATTTTAGAATAATATCCTTCTAAGTTTTCACAATAAGTTTCTAAATATTTTAGTGCTTCTCCTGCTGAAGCATTAGGATCTTCAAGAATTACCTTTAAACT…
4379	LokiG_000000000416	6262	9130	f	20.2252440725	23.3812737564	20.6441973505	ATGGAAATCTTTCTAAAAAGAGCTGAAAAAGCTTTTATCGCTAAAATTGACGAAGAAAAGACGTATAGATATTTTGCAGATATTAAACGTGCTTTAAAGCTAATTCCTAGCCAATTTAGTAGAGATATGAGATCAGAAATCCCTAGACTTCTATTTAAAATTTCACAATCACTGAGTGATAAATCATCTGAAGCGACTGAAGGAATTTTGAAGCATATTTTAATCTTTACCCAAGTATTGAGGGAATTAACAGATAATAGTAGAACTGAAATCCATCAAGTTATAATGAAGCAAAGCCAAAATCAATACCGAAGTTTATTAGACTTAATGATAAAATTTGTCGAAAAAGCAGAAATGGGAGAATTTTTAGAAAATGAAAGTACTTTTGAAAACATCCTT…
4380	LokiG_000000000416	9521	10052	f	18.8775894539	23.2253809498	19.2113034235	GTGGATGAACAAGTCTCTAAAAATGCGGAGTTTGAAAATCAGTTAAAAAATAAAGATGATCTTGAAAATCTATTAAAAGATAAAGAGAATATAATCACGAATTTAAAATCAGAATTAGATTCAATAGTTTCAGAACTAAATAAAAAAATCGATGATTTGAATGGTTCAATATCATTAAAGGAAGAAGAAATTCAAAAGTTAAATAAAATAATTGAAGAAAAAGAGGAATCAATTGAACAGCAAACAACGCAAATAGAAAAGTTAAATAAAACAATTGAAGAAAAAAATGAATCAATTGAACAGCAAACAAATCAAATAGAAAAATTTAAGGAAGAAATATATGCTCTCAAACCTGAAGAAAGAAAAGTAGATGTTACAGGTGAAGGACGTAAAACATGC…
4381	LokiG_000000000416	10131	10326	r	19.0307692308	22.5144945193	24.9113604832	TTATATCTGTTTCCACAATTTCAGGATGAGAAGGGGGTTTATTACCACATGAAGTGTTATGATATTGTCAAATCCATATTTTTCCGATTTGTCAATCGATATATCTCCATACTTAGATTTAAGAAATATTTTTACTCCCTTTCGATCAAATGTTGCAAAAGCGTCTTTAAGCCCTATTCCAAATTTATCAATCAT
4382	LokiG_000000000416	10407	10557	r	18.6933333333	14.8384911	18.9220431855	CTACTTACCTTGCTTATCTTCATAAATCTTAATTTCTTTTGTTTCTGTCAGTGTTTGTTCATCTAAAGCGTTTGCTATCAATTCCCTAATACCATGAAAAATTTCCCAATCTTCTAAAATCTCTTCAATATTTAAATAAAATTTTTTCAT
4383	LokiG_000000000416	10849	12691	r	18.7057546145	23.1468056526	20.4229148947	TCATATATATATATGTACCCCGCTCCGCTCTAAAATTTTTATCGACTCAGGGAGAGTGGTTAAATTGTTATCAATTAAACCAAGTGTTTTAAGCGATTTTAGGTTCCCTATGGACTCTGGGAGAGTTATTAACTCATTATTCCTCAAATATAGTATTTGGAGTGATGTAAGCTTTGTTATGGACTCTGGGAGAGTCGTTAACTTGTTATCATTTAAACTAAGTGTTTGGAGCGATATAAGCTTTGTTATAGACTCTGGGAGAGTCGTTAACTTGTTATCATTTAAACTAAGTGTTTGGAGCGAGGAGAGGTTGCCTATCGACTCTGGGAGAGTCATTAATTTATTGCTTCCTACCAATAGTGTTTTAAGCGAATTAAGATTGCCTATCGACTCTGGGAG…
4384	LokiG_000000000416	12695	12872	r	16.4406779661	20.7665452786	21.2303419137	TTAAGTTAGAGGTATAAAATATTTGAGATTAATACCCTCTTCTTGCTTGACTTTAATGTAAAAGTCACATTGATTACAATTTTTTAATTTTTTGGCATATATTCCTTGTACGGTTCCTCCACTTAATGTTCCTGCAACCATCCAACAGCATCTCCCTGCATTTTTACCACCGTGTTG
4408	LokiG_000000000421	1	466	f	15.3505376344	11.7188519036	0.988671011725	GAATGGATAGCGGAGCAACTTGGAAAAGATCTACTCGGTTTAATTGAAAAAACTCCAACGTCTAAATCTTTAGATGTTAATGGTAAGAAAGTATTGATGCTCCATTCACATTTTTATGATACTCCAGGCAGAACAATTATGGATAATCTTTTAATATATCAAGGTAAAACGTTAGAAGAGTTTATTGAGGATTATCCTGAGGATGTTGATATTATTTTAGTTGGTCACTCTCATTTGCAATTGTATATTAGTTGGAAAGGAAAAAAAATAATAAATCCTGGCTCAATAAGTGTTACATGGAAACCAATAACATCATTTTGTTTACTGGAAATTGGAGATGATGATAGCGTGGATATTAATTTTAAAAACATCGCTTATGACGTCTCAAAATTAAAAAAT…
4409	LokiG_000000000421	1146	1335	f	14.328042328	12.9792538735	16.5757793832	ATGATAATTTTCAATGAAAAATATGTAGTAAATGAATTTTTTTATTTAGCTTTTGAATATGATGAGATTCATGTATATATTGGCGGTACGCTTGCCCCCTACATTTCAGGAGACCTTAATTTATCAGTGACCCTTGCTATAACAGAATATGGTAAGTTTGCTACTCGAAGGGATAGTTTAAATCTCTAG
4410	LokiG_000000000421	1565	2630	f	20.6572769953	21.7604111137	27.192042847	TTGCTTAGGTTAAGTGAACCTGTCGCTCCAGAATTTAATTTAGTTTTATCCCTTTGGTTTGCAGCAAGACGAAAAACTAATAATCCAGGATTAGATTTTGAGGGAATTTATCAAACACGATTATTTGGAGATTCTCCCCTACAATATAATTTAAGAGAGGGAAGTCTATTCTCACAAGAAAAAGTGAAGTTATTTAGAAAAATAATACAAGGCTGGATAATTCAAGAAGGTAATAGTCCTTCTAGAGATAGTCGCAAGATTACATCATATCAAATAGCATTAAGACAAATATCAACCTACGCTCAACTACGTGGGTTAGACCTTAGTGGTGGTATAAAAAAAAGAAGTAAAACCTCAAATAGGGGAAAGTTTAACACAGAACAAGCGAAGGTCTACAAT…
4411	LokiG_000000000421	2686	3130	f	23.5743243243	22.0875238756	29.0103103594	ATGTTTTATATGAGAGACAAACGAGCCATTATTATAAAAGACAAAAAACTACGGAGAATTAGAGATTCTTTCCGTGATATATTTTTTCAAGCGATTAGGTTAGAAAGGAAGAAATTACGAGAACAAAGGAGGAAGCTCATGTTTACGATTGATGGAGTTCGTTTATCTGTTGATGATTTGTCCTTTGATAATCTTAGACAGTTTAGAGGACTTCAGGATCGGGAAGATTTGCTAAGTAACAAGGTTCGAAGGTCGATATTGATGTGTGTGACGTGCGGTAAGGGTGATCGGGACATGGTTTACAATAAGGCTTATGGTGCGTGGTACTGTACTGAATGCTATGGTTTGGAACGATTAACTGCTCTTGAACGAGCGAAACTTAAGGAAGTCTCGGAGTCG…
4412	LokiG_000000000421	3548	4787	f	12.0476190476	14.0089055798	15.4181779899	ATGCCATTTATGGAGTATATATTTAGTGAGAATCAACGATTAAGAGAAGTTTTCTTTGAAGAATCTCATCGACGTATAAATAACAAGAGTGATTCATTTGCACTTGTTACAATTCTTGAAATTTTTTTATATAATGCAGGTACAGAAAAATTAATTCATCTCTTTAAAGGATATGAAGTGAAGGTTTTTAATTTGTTTTATCAATTATTAAAAAATATCGATCCCTACACGGAATTTCTTCCAGTTTACGAAGTATCTTCCAGTTTTTGGCCCTACGGATTAGCGGAAAAAATTGGAACCGTTTTATCATCGGTGGTGAAGAAAAAAGTCACAGAATCAATTATTAATGAACAATTTGATGAATTATTGTTCCTTTCACGTGAACAATTTCTCCATAGC…
4413	LokiG_000000000421	4970	6116	r	33.557591623	32.5933874347	36.1140111779	TTAGAAGCACCGGTGAATCACTTGCGGACCCATCTCTTTGTATTCTCTGCGTGTAACCCACATACGATGGAAGGTCTTGAGTGAGCTCAGAATTGAACCGCCAATCCATACGGAATACATACGCTCTGGAGGTGCGATAATCTTTACATCTACGCTCTCTGGGATCTGTTCCTTTATTTCCTTGGTTAATCTTTCTTTAATCCCCGGAAACATAGTAGAACCACCAGATAGGACAATGTTGCTATAGAGGTCTCTTCGAAGGTCAACATCGCATTCAGAAATAGCTCCAACGATAACATCATCTAAAGGTTCCAACTCTTTCCCGATGACACTTGGGTTGAAGAAGCACTCAGGGGCTAAGAATCGCTCTACGCCAACGTTAATGGTCTCTCCATCAGG…
4414	LokiG_000000000421	6554	7994	f	17.35625	17.5222933977	22.614340801	ATGGATTTAGATCCAGATTATAATACTGAAAATTTATCTGAATTTGGAATAAAAGGAGGTTTAACACTATTAAAAGAACTCATTAACAGTTCAAATAGTCCTTCCATTCGAAAAAGAGCACTGGAGAACTTTGGGAGGATTGATGATAAAAAAAATTTCAAATTTTTCGAGCAATTGTTTCTTTCTGATGAGGATTCAAATATACAACTAATAGCGGGGTGTATTTTAAGAAAAAATTATTCAACCTCCAAAAAAATATTAAGGCTTCTTGAATATGCTTTAAGAAATATCGATAATATTGAACAGAAAATCTTTTCTATAAAAACTCTAAACTCAATAAACAGTTCAAAATCTCATAAGGTTCTAGTTGACTTTTTGAAAGATTTTAACAATAAAGCC…
4415	LokiG_000000000421	8106	8736	r	14.1	15.2460531416	20.1617347511	TCATTTGAGAAGTTCTTTATTTTGGTTTAAATAATCGTCAATCCAGAGATCCATGAGAACTTCATCATAGTATTTAGAATCCATATAAAACTGTTTTTTACGGATGCCTATCAATTCAAAACCTAATTTCTCATAAAGATGTAAAGCTCTATCGTTTGTTGAAAAACAACTTAGGATGATTTTTTCTTTATTATTTAATTTTTTAGATTCCCTTATAGCAAGATCTATTAAAATGGTAGCAATCCCTAAATCTCGGTACTTTTCCGTAACAATAATTCCAAGATTCCCGACGTGTAATCCTGCATCCCAATCAGAATTGGATATTTCACACTGGCCAATGATATTATTTGGAGCTTTTATTTTTTTGGTTTCTGCTATAATGCAAATTTCTTTTTCTTT…
4433	LokiG_000000000423	2	140	r	13.6884057971	17.4684685235	19.1489942282	AAATCCTAATTCTTTTTGTTTTAAATAATAACTCTTTTTGCTTTTTTTCCACTGTGTAGTTTTTCCTCGTCCTGCTCGTTGGCCAGATTTCCTATGCTGCCCTACTCTACCATAGCCATGTGTTCTTGTTCCTCTCAT
4434	LokiG_000000000423	189	765	r	25.0520833333	30.1989846514	32.6818908989	TCATAACATTTTACGTACTATTTCATTAATATAAATACCGACATAGCCAAGAGTTCCTCCCTCGCCATAATGTCTTTTGATTGTCCCTCGATGTCCTTTTATTGGAGGATGTAGACGAAAAACTGGCTTAATCTTATATATGAACCCCTCTCGATATTGGGTTTCTCCAACTAGTAAAGCTTTTGAAAGTTCTTTAAATGTTTTGTATTTAGTTAAATTCTTTATATGTTCTTCTGTGAGTGGTTTATTTCCTTCTACCTTTCCTCGTAATCTTAACAATTTTACCAATGATTTTTCATCAATTTCCCCATATGCGATATAATCTTTACATTTCACCAGCATTCCTTTGTAACTTTTAGTTCCCCAAATTAGAACACCATGGTTTACCCTATGCATTCT…
4435	LokiG_000000000423	736	1351	r	29.1772357724	27.6836932101	39.3592981686	TTATATATTGAAGTTAAATTTATGTGCATTCTTTAAAGCATCAAATGTTGCTTTTACAAGGTTTTCACTTGTTCTAGTATCTCCAAAAGTCTTACTCCATATATCTTCAATACCACATAATCTTAAGACGTCTTTAACTTTATCAGCACAAGCCAATCCTACACCTGCAGGAGCAGGGATAAGCTGTATTCTAACAGAACCACATTTACCCTTTACCTTGAAAGGAATACTATGGATTCCACCACAACCACACTCTTTACTTCCACAGCCCCTCAATACAGGAACTACGGAGAGTTTCGCCTTGTCGATTGCTTTTCTTATCGCAGGACCAACCTCTCTAGATTTTTCAGAAGCTGTTCCTATAAATCCTTCAGTCCCAATAAGTACAACTGCTTTAAA…
4436	LokiG_000000000423	1366	1966	r	20.27	17.10447255	23.2215552127	TTAGGTTTTATTTTCTATTATTTTAATTGAATCTGAAAAAATTTGACTTATCTTTAGGGGATTAGCATTAGTTTTCTTAAGGTATCCAGAGAAGATTTGCTCATACAGTTCAGGGTCTTCTGATTTTAGCTTTTTTGCATAATTTTCTATATGAATTCCTTTTATCTTTTCCTCTAAATCATCTGGAAAAAATTCCTCATTATGCGGAATTTGAATCCCCGCATCCACAACACCCTTACAAGCAGCAAGTACTCTATTTCTATGGTAGAAAATACCAAGATCAAATATTGCTTCTTGAACGTTGTTTTTTTTTGCTCTTACTCCTGCTAAAAAACCCGTTAAATATGCTGCGGGAATGTTTCCAGTACCGACGTTCCATCCAAAATTTGTTGTCAGTTC…
4437	LokiG_000000000423	1969	2425	r	15.5065789474	15.8940916755	18.6710998232	CTATCTTCCTCTTCTTATTAATTCTTTTTCTTTAATATGACGGTTTAATTGAGCCACGCTAGAAAACATGCCACCTTTAGCATTTTTGTATAGTTTACGATAACTTGCAGGGGCAATTAGTTTCCTTTCTCTTAGTTTTCTTAATTCTTTTCTCTGAGGACGAATTCGTTTAATCCAAGCTCTTTTCTTTGGTGTTCGTGCATGTTTTGTCCCCTTTCTTTTTCCAATACCTCTTGCTCTACCTTTCTTTTTTCTCTCATGGAGCACTTTTTTCCTATAGTTGGAATTCCCTTGTTTATACTTCTTTTGAATAATTCTCTGTTTTATTAAATTGCGAATATCTTCACGTGTAATAGCAAGAGAGATTTCTTCTATTAAATATGGATCAAAGTAAACTCG…
4438	LokiG_000000000423	2462	2711	r	5.66666666667	11.1054014093	9.10174776936	TTATTCAAAAGAATCTTCTAATTCTTCAATTTCAATAACTTCATCACTTTCGATATCTGTTATAGGAGCCTCTACCATTTCTTCTAGCCTTTCAATTTCTCTTTGCGAGACACCAAGATTTAAAATTTTAAAACCTCTTTTCTGACAGTAATCCGTTAACCTAATACGTTTTATTGCCCCCAATTTCCCTGAAATTTTAAGGGCATGTTTATTTTTATTTAAATTTTTTAAATCTTTTATAGTAATGAT
4439	LokiG_000000000424	119	1262	r	15.1102362205	15.7842297067	14.6580745735	TTAATTTGTAAGCATTTCTAAAAAGGCATGGACTCTTGTTTCTAAAGCTGCTCTAGCAGATCTGCTATAATCTCTCTCAAGATTTAATACAGGAATGCCTTTTTCTTGTAGTTTAATTTTTAAATGAGAAGCCATAATGGATATATGATCACAGAACTTAATTATATGGTTGATAACTCCTAACTTTTTTCCCGTTTGACTTGAATAGTTGTTATGGAATTGTAAGATTTGAGAGATTTGATTCTCTAAGGAATTAGGTATTGAGTGATCTCCATAGTTATTGTTAAATCTATGAGTTAACAACTCAATAGGATCTTTTATTGAAGATAACGTACCCTCATCAAAAACTTGTGAAAAATAATTTGAACCAATCCAGGTATCAAACATTACAACATTTCC…
4440	LokiG_000000000424	1363	1735	r	65.4811827957	60.0118625709	33.8624649011	CTAAACACCATTATCCTTTTGAGCAATTAAGGCAGCACCAATTGCTCCTGTAAGTTGAGGGTGAGAAGGGGTTTCAATTTCATATCCTAATTCTTCTTCCAAATATTTTTTAACCGCAACATTCTTTGCAACGCCACCGCAATAGACCAACAATGGACCAACACCTATACGCTTAGCCATTCCTGCAACTCTTCTAGCAATTGATTTATGAATTCCTGCTGCAATATCCTCCTTTTTTGCTCCTTTAGCAAAAAGTGAAATAACTTCGGACTCAGCAAAAACTGTACATGTAGAACTTATTGATGAAGGATTTGTTGATTTTAATGATAACTCCCCCATCTCTTGGATTGGAACTTCGAGAGCATTTGCCAT
[truncated: 213 more rows]
