# Supplementary material for: Lokiarchaea are close relatives of Euryarchaeota, not bridging the gap between prokaryotes and eukaryotes
Source: PLoS Genet. 2017 Jun 12;13(6):e1006810. doi: 10.1371/journal.pgen.1006810 (PMC5484517; doi:10.1371/journal.pgen.1006810)
Supplement: S1 Supporting information — The data related to the Loki 1 genome quality analysis can be interactively browsed through the included index.html file with an internet browser software. (ZIP) [file pgen.1006810.s041.zip › Supporting information 1/bin_by_bin/Set_4/Set_4-original_split_names.txt]

LokiG_000000000059_split_00001
LokiG_000000000455_split_00001
LokiG_000000000422_split_00001
LokiG_000000000467_split_00002
LokiG_000000000467_split_00003
LokiG_000000000467_split_00001
LokiG_000000000198_split_00001
LokiG_000000000396_split_00001
LokiG_000000000010_split_00001
LokiG_000000000010_split_00002
LokiG_000000000297_split_00001
LokiG_000000000148_split_00001
LokiG_000000000102_split_00001
LokiG_000000000067_split_00001
LokiG_000000000323_split_00001
LokiG_000000000334_split_00001
LokiG_000000000503_split_00001
LokiG_000000000209_split_00001
LokiG_000000000195_split_00001
LokiG_000000000309_split_00001
LokiG_000000000403_split_00001
LokiG_000000000093_split_00001
LokiG_000000000395_split_00001
LokiG_000000000101_split_00001
LokiG_000000000107_split_00001
LokiG_000000000237_split_00001
LokiG_000000000238_split_00001
LokiG_000000000013_split_00001
LokiG_000000000188_split_00001
LokiG_000000000165_split_00001
LokiG_000000000007_split_00001
LokiG_000000000074_split_00001
LokiG_000000000019_split_00001
LokiG_000000000191_split_00001
LokiG_000000000497_split_00001
LokiG_000000000317_split_00001
LokiG_000000000186_split_00001
LokiG_000000000269_split_00001
LokiG_000000000235_split_00001
LokiG_000000000408_split_00001
LokiG_000000000038_split_00001
LokiG_000000000221_split_00001
LokiG_000000000466_split_00001
LokiG_000000000382_split_00001
LokiG_000000000338_split_00001
LokiG_000000000326_split_00001
LokiG_000000000495_split_00001
LokiG_000000000314_split_00001
LokiG_000000000319_split_00001
LokiG_000000000146_split_00001
LokiG_000000000154_split_00001
LokiG_000000000087_split_00001
LokiG_000000000008_split_00001
LokiG_000000000320_split_00001
LokiG_000000000033_split_00001
LokiG_000000000490_split_00001
LokiG_000000000493_split_00001
LokiG_000000000197_split_00001
LokiG_000000000263_split_00001
LokiG_000000000100_split_00001
LokiG_000000000435_split_00001
LokiG_000000000465_split_00001
LokiG_000000000387_split_00001
LokiG_000000000117_split_00001
LokiG_000000000313_split_00001
LokiG_000000000292_split_00001
LokiG_000000000348_split_00001
LokiG_000000000298_split_00001
LokiG_000000000041_split_00001
LokiG_000000000028_split_00001
LokiG_000000000363_split_00001
LokiG_000000000205_split_00001
LokiG_000000000210_split_00001
LokiG_000000000187_split_00001
LokiG_000000000223_split_00001
LokiG_000000000491_split_00001
LokiG_000000000206_split_00001
LokiG_000000000405_split_00001
LokiG_000000000115_split_00001
LokiG_000000000158_split_00001
LokiG_000000000257_split_00001
LokiG_000000000029_split_00001
LokiG_000000000462_split_00001
LokiG_000000000342_split_00001
LokiG_000000000172_split_00001
LokiG_000000000413_split_00001
LokiG_000000000496_split_00001
LokiG_000000000502_split_00001
LokiG_000000000427_split_00001
LokiG_000000000420_split_00001
LokiG_000000000160_split_00001
LokiG_000000000347_split_00001
LokiG_000000000140_split_00001
LokiG_000000000071_split_00001
LokiG_000000000477_split_00001
LokiG_000000000399_split_00001
LokiG_000000000436_split_00001
LokiG_000000000453_split_00001
LokiG_000000000392_split_00001
LokiG_000000000350_split_00001
LokiG_000000000106_split_00001
LokiG_000000000024_split_00001
LokiG_000000000116_split_00001
LokiG_000000000042_split_00001
LokiG_000000000128_split_00001
LokiG_000000000131_split_00001
LokiG_000000000356_split_00001
LokiG_000000000383_split_00001
LokiG_000000000306_split_00001
LokiG_000000000002_split_00001
LokiG_000000000483_split_00001
LokiG_000000000061_split_00001
LokiG_000000000236_split_00001
LokiG_000000000225_split_00001
LokiG_000000000444_split_00001
LokiG_000000000351_split_00001
LokiG_000000000245_split_00001
LokiG_000000000265_split_00001
LokiG_000000000339_split_00001
LokiG_000000000290_split_00001
LokiG_000000000279_split_00001
LokiG_000000000259_split_00001
LokiG_000000000003_split_00001
LokiG_000000000164_split_00001
LokiG_000000000105_split_00001
LokiG_000000000151_split_00001
LokiG_000000000001_split_00001
LokiG_000000000171_split_00001
LokiG_000000000247_split_00001
LokiG_000000000240_split_00001
LokiG_000000000370_split_00001
LokiG_000000000354_split_00001
LokiG_000000000194_split_00001
LokiG_000000000215_split_00001
LokiG_000000000200_split_00001
LokiG_000000000251_split_00002
LokiG_000000000251_split_00001
LokiG_000000000092_split_00001
LokiG_000000000046_split_00001
LokiG_000000000192_split_00001
LokiG_000000000162_split_00001
LokiG_000000000305_split_00001
LokiG_000000000069_split_00001
LokiG_000000000157_split_00001
LokiG_000000000472_split_00001
LokiG_000000000253_split_00001
LokiG_000000000112_split_00001
LokiG_000000000243_split_00001
