# Supplementary material for: Lokiarchaea are close relatives of Euryarchaeota, not bridging the gap between prokaryotes and eukaryotes
Source: PLoS Genet. 2017 Jun 12;13(6):e1006810. doi: 10.1371/journal.pgen.1006810 (PMC5484517; doi:10.1371/journal.pgen.1006810)
Supplement: S1 Supporting information — The data related to the Loki 1 genome quality analysis can be interactively browsed through the included index.html file with an internet browser software. (ZIP) [file pgen.1006810.s041.zip › Supporting information 1/bin_by_bin/Set_4/Set_4-functions.txt]

prot	contig	start	stop	direction	SRR743_BT2_CONT_LOKI_INIT	SRR748_BT2_CONT_LOKI_INIT	SRR750_BT2_CONT_LOKI_INIT	sequence
0	LokiG_000000000001	384	1860	r	62.9295392954	57.9256903107	40.4706189561	TTAATCCATTCCAAGCATGCCTCTTAATCCTGGATACTGTGAGGCGGCGAGCTCCTTACTAATAGTCTCAGCATACTGGTGGATGATTCCTATTGTGATTAAGAGCCCAGTACCGGAAGTTAGAGCACCCAAACTATCTGCGAAGAAACTCAACACAGCGATAAGAATACCATTTATAATCACCAAAGTCGGGATGTAGCGTTTTAATATGCGTTCTAGGATTTTCTCTGAACTCCGGAATCCCGGAACTTGCATTTGTGAGTCTAAGATTTGCCCAGCTATATCTCGTGGGCTTAAACCTGAGACTTCGACCCAGACCCGGCCGAGCATCACACAAAGGAATATAAATATAATTAAATATAGCAAAGCTCTTAAGGGAAAAGCAATTAGGTCGGCTAA…
1	LokiG_000000000001	2089	2419	r	44.1424242424	62.4240097091	49.0778080782	TTATTTCATTAAAGAATTAAAAGAGAGAACCAATTCGGGATATTCAAGAATTTTGAAATTTTTTCCAGTAGGTTCTTCTTCTTCTTCTTCTTCCTCTTTCTCTTCCTTCTTTTCTTCGACTTTACTTTGAGCAGGAGCAGCACTTACTGAAAAAGAACCAGAAGATTTAATTATTTCATCAATATTTGCTTCTTTTAACCCAGCAATGAGCTTAGCAATTTCTGTTTTATCAGATTTTGCACCTGCAGCAGTTAATACTTTTTCTACAGTTGCTTCCGTAATTTGACTTCCAACTTTATGAAGCAATAATGCAGCGTAGATACTTTCCAT
2	LokiG_000000000001	2484	3372	r	58.7308558559	58.5102998964	48.5146629743	TTAGCCGAATAATCCTCCAATCCCTACTTCGTCATCTTCTTCAGGTTTTTCTTCAGCTTCTCTTTCTTCAACTATAACCTCAACGGGTGCTTGAATACCCTCACCAAAAACTATTGAATTTATTGTATTAGCTTCAGTTACCCCTTTTAAAATGTATTCTTCGGTCATGTTCCCCACTAAGAATGGCATTTTAAATAGAATTCCAAGCGCTTCTCGATATGCCAAAGCAACATCATTCTTAAATTGGTTTATATCCAAATAGAGGATTTCTTTAGTGATTATTTCACCATCACCCCACGCAAAGTGAATCTTAATTAATGATTCTACTGGAGTTATTCCTAATTTTTTCAATACTGCCGCTTGTTTTACTGTTACTAAATCGCCAGCTCTATGGGTTCT…
3	LokiG_000000000001	3376	4105	r	53.0027434842	54.8376416026	46.4402651833	TCACACCTCTAAACTTTTAAGAAATTCTTCTGTTACCTTTATTGGTTTTCCCATGGAAGATTTTAAATACATCGATTTGAAGTTATTAAATTTATGTGGCATTTGATCGGCAATAAAATCAATAACAGTTTTCATATTATCAAATAATCTATCAATTTCCATAGATTTTTTTCCAATCTTCGCAAATATGATGGGTTGTTTTTTCATTTGAATACGAATCACCTTCTTGTATCTCTCGACGGCAGTCCTTAAATCTCCTGGACTAGAAATTATCCCGTATCCTGTTGGAAATGGTTTTGGCATTTTACCTAAAGGTCCAAGAAATCTTGCCAAATAACGAGCAACATCTCTCATCATTTTGTCTTCAACAATAAAGAATTCATACTTTTTGGCAAATTT…
4	LokiG_000000000001	4107	4524	r	55.5683453237	46.267806511	24.0671125253	TTATAGCTCACCCTGTATTTTATCATCATAAACACCATTATCTATTCTTTTTTGAATCTCTCTTGGATCTTCCCCTTCAATAGTTAACCCAACAGATAGAGCAGTACCCAAAATTGTCTTAAGTGCCGTCTTGAAATTTTTGTCTAAAAACTTGCTTTTCTTCGCTTCTACAACTTGAATGATTTGATCAAGTGATAAATTGCCAATTTTCTTCTCTGAACACTCTGAACTCCCTTTTTCAACCCCAGCTTCTTTAAGTAACAGTGATGCTGTTGAGGGTGTTTCAATAAAAATCTCAAATAGTTTGGTTTCTGGATCACATTCAATTCTAACTGGAACTGTTAAACCCTTGAAGATCATGGTTTGTTCGTTTATTTTGTCTACAACGTCTTTTATGTG…
5	LokiG_000000000002	589	2116	f	44.2632612967	44.430572953	54.1800310971	TTGGTAAATAAAATAAAAGAATTTGAGCTTGATTCTCAATGGTACATTACTACACTTAAAAGCATTGGAGATGCTGTTATCGCAACTGATAAGGAGGGTAAAATTTTATTTTTGAATTCTGTTGCGGAATCATTAACAGGTTGGTCTGGTAATGATGCTGTTGGACTTCCTTTAGAAAAGGTTTTTAATATAATTAATGAAGATACTTTAGAAAAAGTGGAAAATCCTGTTTCCACTGTAATTAAAACAGGAAAAGTTGTGGGATTAGCAAATCATACCCTATTAATTAATAAAAAAGGAAAAAAGATTCCTATTGATGACAGTGGGGCTCCTATTCAAAACGAGGAAGGTGATATTATAGGAGTTGTGCTTGTTTTTAGAGATATTTCTGAAAGGAGA…
6	LokiG_000000000002	2183	2498	f	36.2158730159	36.3630779019	50.8276392403	ATGTCGGGCTTTGAAGTTGTAGCTATCGCAAACAATGGAGAAGAAGCGATAAAGAAATTTCAAAAATTAGAGGAAAAACCAGATATTATTATTTTGGATTATAGAATGCCAATCAAAAATGGTATCGATGCATTAAAAGAAATTTTAAAAATGGATAAAAATTCAAAAATTATTTTCGCGAGTGCAGACCGAACAATTAAAGAAGAAGTAATTCAATATGGAGCCTTAGGATTTTTGGATAAACCATTTAACCATAAAAAATTGATTTCTATTGTAAACAAATGTTTAGGTTCAGCTAAATTAATTCATTCTTGA
7	LokiG_000000000002	2534	3053	r	53.5953757225	48.3423079524	64.1740420077	TTAGGAATAGTAATCATAGCTTTCATTGTCAAAATTAATAATATATTCAATTGGTATTCCATTAGGTTGAATATTAGGTGGAGCATATATTAACCGTAAATTCGGGAAATAAGTACCAATACCTTGTCTGGCAAGAATGATAGCGGGGTGGTTAGCCTCTTTGAAGATTTCTTCACTTATTCTTAATGTGACTTCTCTACATTGTTGTTCATCCATTGCACCTAAAGAGTGAAGATATTCATGTAAAAGAATATGGTAGGTATATGCCCATACAATTTCATAAGGTTGCTGTTCAATAAGAATTTTCAGAGGGGTTTTATTCATAACAATATCAGTTCCTGGAGAGAAATGCATTCCACCAATAAATCCTCCTTGATACATCCCCATTTCGACCAAACC…
8	LokiG_000000000002	3068	3848	r	50.2653846154	50.1765802196	61.8950609566	CTATATATCAAAAAACCAAAAATTTTCATCATCTTCAACTAAAAAATCCATCATATTAGATAGATCCCTCAAAAGATGTCTTATAGAAACTCGATGCTGTTCTCGTTTGATTAAATCAAGATTCGAAAAAAAAAGATCATCCAAAAGGTTATCAATGTTTATCCTTTTAAAATATTTCATTGGGTTATAAAATAGCGTGAAAAATATTTCCTTCTCGAGATTTGGGTATTCTCGTCTAAGTTTATGCTCATACTGTTGTGCAATGACTTTTTTAAGTTCTACTATCAAACATTCTTTATTCTGCAACAGCGTACTTCTTTCCTTTTCTAACAGGTTTATCTGACCCTCGATCACTTTAATTTTTTCCCCTATAAATCTCAATTTTTCATTTGGCAGTAT…
9	LokiG_000000000002	3903	4701	r	42.3395989975	39.8940770566	52.072266708	TTAGCGATATAAATCCTCTGAGGCTTCTCGAGAAGATCTTCCATGAGATTCTCGAGCTTTATCTGCTGATTTCAACACTTTGGTTAATGCATCTTCAAATTCTTTTTTCGATATTTTTACTCCTTTTACCGAGTCAGGATTTTGAGTATCTATTTCAGGATTTGCAACAGCCCTTCGAATAGTTAAAAGAGTTGCTTCTTCGCAAATAGCTTGAATATCTGCACCTGTATAACCTTCAAAATCTTGAGCTAATTGATCAATGTTGATATCAGAAGATAACGGCTTATTTCTAAGATGAATTTTAAATATTTTTATTCTGGTGTCTTTATCTGGTAAAAGTATCTCGATATGTCTTCCAAATCTTCCAGATCGCAATAAAGCAGGGTCAAGCATATCGGA…
10	LokiG_000000000003	289	1237	r	49.1624472574	47.0256657003	49.4847281458	TCATAGTTTTTGAACTTTTCTAATGTTTTTAACCATGATTCCTGAAAAACTATCTTTATCCAGCTTCCCATTTACCTTAATTTTGTCTTTTTTCTTTAATTGATTGTCGTTCTGTAACTTCTCGCTAATTCTTACGTTTAACTCTTTAACGGTAATAATATCGTCTTCACGATAGTCACTTTTACGAGCGATTCTTGGGCCTAATCTTACATTTTTTAATGTGATCTGATAATAGACGCTAATGTTTCCTTGAAATTCTGATTGTTTTTCTACGATATTTAAGATTTCACCTTCATATATTGATATGCTACTATTGATATATTTCACTAATCCTGCTGAATCAGAGCTCTCATCAATTAATTGCCTTTTATTAGAGGCTGTTGCGCTTTCAGCACCTGA…
11	LokiG_000000000003	2057	2762	f	53.2680851064	53.0692894276	68.3828454956	GTGAGATTACGCTTTGTTAATGATGGATGGCCTTTAGAAATATTATATGCTTTAACTTTCAGTAATACTGGGGTTTATACTTCTCAGGGAAATATAATTAATGGCGAAAGTGAAAAAAATTGGATAGATGATATTTTAAATGATACCGGGGCTGAAAAAGTAGACCTTGTTGCTCATAGTATGGGAGGTTTTAGCAGTAGATATTATATCAAATTTTTAGGTGGATTAAGTAAAGTAGATGATTTTGTAAGTATGGGGAGTCCACAACATGGTGTATATGGAGGTACAGAAGTTTTTTATACCAATAATTCGTTTTTATATAGCTTAAATGAAGGTGATGAAACTCCTGGCGGGATTTTAAACGATACAATAGGATTCCGTATTGATCCTCTTGGAGGG…
12	LokiG_000000000003	3031	3487	f	52.4495614035	59.0568457774	58.612524503	ATGGCAGAAAACGATAAGGAATTGCGGTGGACTGTAATATTAGATTGGTTAAACATTGTAAGTATGCTTAATCTAAGTAAAATTAACCAGATCTCAGAAATTAAAAAGTTAAAAGCATTGCGAAGGATTACCAAAACTTATGGCTCAGAAAAATTAATCACCTTTGAACCAGACTATTTGGAAGAAATCGTGGTAAAGGAGCTAAGAGAATTAATGAAGAAAGAGTTATTATTAATGGCAAAGAAGGAGAAAGAAAGGAAAGAGAATATTAAAAATAGAGTAATGCCATTTAAAGGTGGGGGAGTCTTTAAACTCGATCCAAAAGATTTAAAAGAATTTAATGGTGATCCTGAAAAATTATTGAAACACCTTTACAAGAAATTTAGACAAGGAGAAGAG…
13	LokiG_000000000003	3567	5193	r	41.5953259533	44.0403818883	42.2881095554	TTAATTCAAGTTTATTTTTTTCTGAATAATCTTCAAATTAGTCTTTTTAATTTTTCTAATACCTAAAAAGAAAAAGGTATAGGCAATACCAGACCATAAAATCCATGAAAGGCATTGATACACGTCAAGATTAAGAAGATAATTAAAATAATCTTCAAATATCTCAAAACCAATGTCTTTAAGAATTCCGGGGAATTTCACTTTGTTTGAATGTAAAGCCATCGTAATGACACTATGATTATTATTCCTTAGGTTTTTAAAAATGTTATCTATTGTTTTGTTAGCTGGATTATCTAATTTCAGTTTAACAAACGCATTAATTTCTCCAGCCACATGAATATCTGAACCTCCCAGGCAGATTAAACTTTCATTAAAACCATTTTTATTATTTAAACTGAA…
14	LokiG_000000000003	5323	5758	r	23.8712643678	25.5585233788	1.85568914505	TTACATGAATTTATCTAGCCTAGTCATTTTACTTGTAAATTTTTGATAAATTTTTACATCTACAATTGGAAATTTCTCACAAATTATTTCACGTAAATCGTTTACTTTAATTTTGCAAGATTTGACGGGTTCTTCTCCTTTTAAAACTAGGTTTAAAATGGGCGTCTCGGTATTCGAATGTTTTATGTTCACGTTATTATGCTTAAATATCCGTTCTAATTTTTGTATAATCTCATTATATAATTCTTGTTTATTTCTTGGGTGCTTGGAAATAAAAACAGTCCTCCATTGATGAGATCTATTATTTAATTGAATAATTTTAATAGTTTTTTTAAATATTTCCTCTTTATACACTTCTACCAAAAAAATACCTCTTTTAAAGGATGCATCAATCGAACT…
49	LokiG_000000000007	24	771	f	32.7911646586	31.721719808	42.4700148161	ATGACCAAATTTAAAAAATATGTGAAAAAAATTCGCAAAAAGAAGGATAAGTTCATAAAATTTGTAAAGAGAATAGGGATTACTTCTTCTGAAGAGTTTAAATTAACTGATGATTCCTTAAACACTTTAAATTTACCATGCCATTTAGGGATAATATTTTATGGGGATTTTGGCCCTAATCTATACGAACAAATAAATTCGTACCTGAACCGTGTTTACGATTCTTTTTTTTTTGAAATTAGAAATTTAGGGCAATTTAAATTTTCACAGAAATCTATTTCCAAAGGGGTGAGAAAGGAATATAAAGAATTGAAGAAAAAAAATGATAAATTGAGTATTCACCCAACTAATAAGTTTTATCAAATACTAATAAATGAAAGAACAAAGGAAAATCTTGGT…
50	LokiG_000000000007	954	2085	f	40.9248452697	43.5536549345	50.0577188217	ATGGTAAATCAGGACGTATGGGATAGAACTGTGCTAAAGAAGCTCGAATTGCCCGGTCAGGTGATTGTGAAAAATCGAATATGGCGAGCTGCCACGTGGATGGGCATGGCAAATCCCGATGGTACAATTAATGATACCCTAATAGAGACCTATAGTAAAATTAAAGCAGGTTTAGTATTTTCGGGTTTTCAATACGTTACTCCCGAAGGAAAATCTCTTCCTGGTCAGATCTCAAATTCAAAACCAGAAGATTCTAAGGGCCTAAAACGATTGGCTGATGCGATCCATTCAACAGGAAGTTTGGCTGGAGCTCAACTGGTTCATTGTGGTAGGTCTGCCAATCCAGAGTTTTGGGAGGGAGATGTAGCTTTAGGACCTAGTGATGAAGCAGCTTCAAGC…
51	LokiG_000000000007	2187	3438	r	48.0127897682	46.2397037486	62.1405366373	TTAAAATGAAACAGCAGGTATTTCATGGATAAATTCTTTAACTAAATTTACCCGTTCTTTCCTTTCGCTTTCGTAATATCTTAACGGGTAAAGGTCATTGATTAAAAATTTATAGAGTTTCACCCAAATTTTAGCAATATTACTAACTCGGTAATTTTCTGCAATCTTTTTTGAATTTTTACCCATTTCTAGCCTAAGATCATCATCCTTAAGCAAATTCACTACCTGATTTTTGAAATCATCTAAATTTTTACTCAAATAACCAGTCTTTCCATGCCTAATTACGTCTGAAATCCCGACACTATTCGCACCAATACAGGGCGTTCCCTGTGCCATACTCTCTAAGAGTACTAAACCCTCTGCTTCAATATGAGACCAAAGACATGAGATATCAGCAGT…
52	LokiG_000000000007	3972	4152	f	31.8222222222	37.0591854021	40.0619342041	ATGGACCCAACTGAAGAAAAGAGAATTATTGAAGATATCTTAAAAAAAAGAAGGTTATCATATTCTATAGAGTTATTAGATGTTCAAGGGAATAAATATACTGTTCGAAACAACTTTGGATCAACAATAGTATATATTAAAAAAAAAGACAATTATTTCCTTGAAGCAGAATTAGATTAA
53	LokiG_000000000007	4507	5434	f	45.2891046386	44.2762313887	55.6987644368	ATGTTAAATGATCCAGAACCATACGAGAGTTCTATTGCTGATGTAAAAATTTTAGAAGAAGAGGTATTTCCTATAAATGAAGCCTTTCAAAAAGTTTTTGGATCAGATAAAGAATTCAAATTAAATTCTATCAAACTTGCTATTGGTAGTAATCACAATGATTATGTCACTATCGGGGATGTTGATCTAGTTCATTTTGATGTAAAACCAACACTTACAGGATTAGATTGCTTTATTAAGGAAAATAAAGAGAGCATACTTGGATTCTTGGATTGTGAATATGTAAGTGAAGAAGGAAATGTAATTTATCTCAATTGCAGTAAAAAGAATGTTTCAGAAAATATTTTCTCGATCAAGTTGATGGTTCTTGCATCCATGCAACAAAGGGGTTTTTTCCTT…
54	LokiG_000000000007	5486	6482	r	40.5050200803	45.8286468503	54.6411383024	CTAATCTAATCCATAAGATTGTTTTAATATTTCATGATTAACCTTTCCAACAGTTAGACTATTTCCAGTCTTAACATTAGTAATTGTGTATGTTGCTGGAGCAAATAATCCAGGGTCAATATCATAAAATTTATAATTTGCTGCTTTAAATGTTTCAATGAATGGTTTTCCATAGCTTGAAGAGGTGTTCGCTGGAGCTTTTTTAAGTAATTCAAATAATTCTCCTTCTCTTTCTTTCTCAATATTGATTGTAAAGTTTGTCATTCCAGCTGCGATTATAGAATCATTGGTACGGCCCATTGCATCAAGATCATCCTTTGCAATTGGTGCGATTGTTGTAGTTCCAAACCCTTCTTTGATTAAATCAATTGGAAATTTTATTTCATGTAATTTATGAAT…
55	LokiG_000000000007	6596	8126	f	40.8581699346	41.2675526889	50.9146639685	ATGGACTCCGATAAAGAAAGATTAAAGAAGCTGTATTTGGCTCTTGAAGAAGTAAAAGATCACTTTTTAAAGTATACAAGAAGAAACAAATCTCCTGTTAAGATTTATACACATTTAGATGCAGATGGGTTAAGTTCAGGTGCGATTCTTGGTAAAGCTTTGTATAGAGAAGGAATTCCGTTTCAAATTACAGTCCTCAGACAACTAGAAAGACTTGAAATTGTTAAAATCATAGAAGGTGTAAAACAAGATAAGAATTTTTTGATTTTTTCTGATTTTGGGAGTGGACAGTACTTAGAATTACAAAAAAATTTAACTTCGAAATACGATTTTAACGCTCTTATAATCCTAGATCATCATATTCCTCAACAGGTTACCAACAAAGAAGAAACCAGAAAA…
56	LokiG_000000000007	8138	8324	r	26.0268817204	26.0187190207	30.2973597148	TTAAACCCGATAAACTTCACCAGTTTCAGGAGCAACAGAATTATATTTTTTTTGTACTAATTCACTCGCCAGAGTAGTTGTGGATTTACTATCTCCGTGGACGCAGAAAACATCCTTATTAGAATCTTTGAGGAAATTTAGATTTTCAATATAATTATGGAGATGAATATTATCAGAATGGCTTGA
57	LokiG_000000000008	0	1410	r	49.914893617	60.4531118889	11.1385925999	GAATAATATAATCTTATCAAGGTCTTTCTTTTCAATCAGATTAAATAGCATTTTTTTATACTCGTAATTTAAGTTGTTATATGGAAAAGTTTGAATTAATTTCCTAACCTGTGTTAAGCCAAGGTACTTTCTCGTGTATTTTGCATTGGAATATTTGTACGTTGTGAGAAATTCACTGTCTAGCTTCTTTCTGAAAGCTTCTAGCATAAAATTAAAATAATCTTTTAATAATCTTTGGTCATCATGTGAAATTTCGGGTTCGAAAAATATTTGAATAGGGTGAGTTCTATAAGTATTCCCAGATACATAAATTCCAGCTACATTGAAATCATCTAAAATTATCCCTAAACCTCCCCTTCCCTCAAAAGAACCAGTATCAACTGTTCGTACATATAACAT…
58	LokiG_000000000008	1535	3785	f	6.92622222222	6.30797511087	7.99662345991	ATGATTAATTGGATTATAATGATCTTTTTTCAACTTTATACTTTAGGATTTCTGAATATTCAACAAATCTTTATAACAAATTTACTGCTCCTGATAATATTTCGGGGGATATTCAGCATTTCCTACTATTTTAATTATTACAAGGATTATAAACGTGAATTAAAAGAAGAGAGACGCTTATATAATAAGAATGAAGCAATATACTTTAGTCTTAAGCAGTTATCAATTATATTATTTGGAATGATTTGGTTTCCTATAACCATTTGCATTTGTTTTTATTCTTTAATGGTGAGTGGAAATTATTGGAAGCAATCGGGGAATAGAAAACCTAAATTAAAAGTTTTAAACTATTTAGGAAGACTTACTACTTTTCTTGCACCACTAATTGGCATTATCTGG…
59	LokiG_000000000008	3852	5307	r	73.9993127148	69.1512245407	54.7949766806	TTAAGGTTCAGGAATGTCTTCTTTAATGTTCATAATTTTTCTGGCATAATCCACATATTCTTCAAAAGGTGTATTGAATCTAACAACTAATCTTGCACCATCAGGGGAACCACCTCCATGCATACAACCAGGTACACCGCCACCAATAGTCAGCCATTCAGATAAGCGGGCTATTTTATAACGTGCCTCTGGTGAGCAAGGTCCAGCTTTGTAGTATTTTTGGACCATATCACTATATTCTGCACCATTAAAATCTTTATAAGACGGCATACATCCCGTCTCTACAATTCCACCTCCGATTTCTTGTGTAAGTCTTTTTGTCTCATAAGGTAGTTTTGCAACCACAACTTTATTAGTATGAGCAGTTAAGGGGTCAGCAAAAAACGTGCCAGAATCATG…
60	LokiG_000000000008	5601	6069	r	36.7863247863	36.2781876459	35.7477255486	TCAAAAATGACCATTATAGTGAGGAGTGTAAACCACGTGCCAATATTTCAATGTTTGAATATTGCGTATTATCAATAAAACTTGACCGTTCTTATTTAACAGTGCTGAAAATTTCTTCAATAATTTTTTTAGTCTATGGAGTGTTCCTGAAAGTGTAATATCATTTCCAATAAGTGTGATAGTATCGAATTTATTGTTAAATTTGTATGTAAAAATATCTCCCGTTATACAATTATATATCCCTTTTTTTCGTGCGATGTTATTTATTTTTGATGAAATCTCGATACCTGTTGTAGTACCTTTATCCATTAAATAGGGAATATAATATCCTGTGTTTGATCCTATATCAAGAATATTTCCATATGATAAATCTATCAACTTTTTTTCCAGTTTAGTGAG…
61	LokiG_000000000008	6828	7848	r	30.8666666667	30.5676624857	29.8873349923	TTACTTCAAATTCCTATATCTTTCAACCTTAACAATTTTCTGAAAGTTTCCAATAGTACTAAGTACTACTGCAATAATAACTAACCATGCAATAATTCGGAATAATTCATAGAAGCTTGGCGCGATCCCTACATTAATTAAAGCCCCTGAAGGTTGTTCAACAGCAAGAATAGGGAAGATTTCTGGTCGATTCATCATTAGTACTACGACTGATATGGATGCAAGTTTCACTACTATTGTTATACCATGAATGACTTGATGGGCTGTAAGTTGTCTTTTACCAATCAATCCGCGCATTAAATCTAACCCTCCTTCAGCTATGATAAATAAACCGCTGAATTGAAGGAACAGGCGAAATTCTGGATCCATCAATCCAAATATACTAGGGATAAACTGGGA…
62	LokiG_000000000008	7840	8398	r	14.7025089606	15.5849432945	15.6346477049	TCACTCATTTCTTAAACCTCGATTTTCTAATTCTTCTTCAATATTGAACCCACAAATAGTACAGAATTTCAGTTCTTCAGAGATTGATGAAATCTCGAATTTAGCGGTACACATAGGGCAATAAAAATATTTATCCTGTTTTAAATCAACTTTTACATCAAACAAGGGCGCAATTGCTTCTGTAAGCTTTGAATAAAAGCCTGCTAGGTGATTAAAGACTTGTTTTCCATGATCAGTTATACTATAAAATTTCCTTTTTCTTCCAGTTTCTTCTTTTCTTGAATCAATAATCTTTTCATGATCTAATTTTCTTAGTATTGGGTAAAGCGTTCCTTCCTCGATGACTAACATTTCATTCGTTTTCTCGGTCAGATCTTTCAAAATTTTATACCCATGTAA…
63	LokiG_000000000008	8647	8824	f	21.0508474576	17.0680180852	21.4281873939	GTGAAACCTTTTTTTTTTAACATAGTTAATTCAATTAACCAATTTAAAAATATGAAAGAAAGATTTAAGGATTGGAAAGACATGAAAAATGCAAAAGAGATTATGGATTATTCTGTTAATCAATTTAAAAATTTGGAATATAAAAGATGGATTATAACTTTTAAAATTCATAGGTGA
64	LokiG_000000000008	9123	9912	f	34.3498098859	34.2776802304	38.093635933	ATGAGCGAAAATGAATCATCTTTGGAACGATCCAATATTTTTTATTTTACTGTTAAGAAATTAAAACAAAATGGGAAGAAATTTTACGATAAGGCGACTGAGCCTAAAGTTGTAAAGATTTCGATTTACATTAGTCTAGCTACTTTCTTACCAGGTTTGATTATAGGTATAATTGTTGCTATGAACTTTGGACCTGTTCCTTACAATCTATGGTTGAATTACATCAGTGATTTAGGTTCATTTAAATATACTCCAGCACCGTTTATACTTGATCTAACTTGCATAATTTCTGCTATCTTCATTCTCCCGTTAATATTGAATTTAAACCGGCTATATAGTTCAAATATGGTCGAGAATATTGAAAATTCGAAGCGTACCCATTATGTAAATAAATTTAGA…
65	LokiG_000000000008	9927	10833	f	54.8830022075	63.2273406685	66.811350318	TTGATATTTTTTTTTTACTCCATAATCGTAATTTTTATTTTATTATATTGTATTCATAGTTTAAAGAACCTTGAATTAACAATGGAAATATCAAACAGCTTAGAAAAGAAGTTAAGCAATCTAATTTCTTTTTTAAGAGGAAAAAAGGTATTAGTAGCTTTTTCTGGAGGAGTAGACAGTTCACTCTTAGCTTATATTTCAAATAGATATGCTAAAGAAACCCTTCTTATAACAGAACAATCAATTCTTTATCCTGATGAGGAAATTGATGAAACTATTCAATTTGCTAAGAAATATAACATTCAGCATGAAATAATTAAAAGAAATCCATTGGAAGATAACGAATTTCAATGTAACCCTTCAAATAGATGTTATCTCTGTAAAACCGGGTTATATAAT…
66	LokiG_000000000008	10848	11697	r	72.8127208481	66.7561892708	76.0202211657	TCATTTCTTAATATATTCAATGATCTTTTTCCTCTTTTCTATTGCATTTAAAAAAGCGCTTTCAATTTTATTTTCCATTTCTTCCATTAAATCTGGGTTCAATTCCCCTATTTTTTGCTTTATTTTAGTATATGCGGATTCACGAAATTTAGGTAAAATAGCCTCTTCACTATTATCCGAGTAGACCATTTTAACCTGGTTTGAACCATTCACATATCCAATTTCAGAACATTTAATATTTATTCTTCCTAAATCTGAAATGACCTTTTTGGACGCTTTCTCAGTGCAATAAATTAGCAGTGCATCTAATGAAACACCCAAATAATCAACATTAACTTTTTCTAGCATTCCAAGAACAATTGGATTGACAAGGTTTTTTACCTCTTGTTCATAAATTTT…
67	LokiG_000000000008	11757	12252	r	80.3676767677	75.8504832406	65.6039624829	TCACATAAATTTACTATGTAAAATTACGTGAAAACCACACAAAAATGGAAAATCACTGAGACGAGAATGGATACCCTCCATTTTTGAGACAATAATTAGATCATTTTTACTTTCAAACCCATTTACATCTTTCAGTCTCACTGCACCAGCATCATCTAAGGAACTCGGTCCTAGGTATGCTTTTGTGCTTGTCTCAGATAATTTTGCAAGGAATTTATGTACAAAAAAATCACCTGATCCTCTACATCCTACTCCTTGTTTTCCAATTGTCACATTTGCTCTATTAATATCTAATAAATATCTCATAAAAGGATCTGAAACAGATCTCAAATCACTTTGCATGCATTCCTCATAGATAGCTTTAGCAAGCGAGGTTGCAGACTCAATCTCAATATCTTT…
68	LokiG_000000000008	12531	13542	f	66.2334322453	63.3858825823	69.3063570567	ATGACTCATTTAAGAATTACAACCCCTTGCAGAATCCACCTTTCTTTGATAGATGAGAATGGGTATACTGGCAGAGTAGATGGTGGTTTTGGGCTTATGTTAGACCGCCCTAATGTTGTGTTTGAAGCTTCAAATAATGCCAGAGAGTTTAAGATTGAAGCTCATAAATATTATCGAGAGTCTATCGAAGTAATAAATGAAATTGCTTCGAAGGTATTTAAAAAGTATGGTATAAGCAATAAAAATTTTCATTTCAATCTTAAACGCTATTTTCCTTCACATGTAGGGCTAGGTTCAAAAACACAATTATCTCTAGCAATCGCAACAGCAATAATAAAGTTAAAGAATATCGATCATACAACCACACATGATTTAACGAAATTGGTAGAAAGGGGTGGA…
69	LokiG_000000000008	13548	13941	f	66.0661577608	68.4329744816	61.224947082	ATGACAGGGCAAGAAAATATTTATTTCTCACCAGATGTAACAGTTAGAGAACGGGCGTGTTTTGAGACAGGCATTAAACTGGGTGCTTTATATCATATTCTTTGTGGAATCCCAATTAGTTCAGATGAGAGAACGGTTAAATCAATAGAAAAAGGAATTGAAGCAGCTATTTCATGTCAACCATTCGTAAAAAGTATAACAATCCAACTTAATAAGGATAAAATTGTTGGGAACCAATCAACACCATTTGATTATGATGAGATTACCGGCAAGATTATTAGAGCGGAAGTACTAATTGAATTTGAATCAGTTGAAATCGCAGCTAAACTAGATTGGGTAGATGATTTGCAATATCCTCTGATGTTTATTGAAAGTATTAAGGAAGTTAAATAG
70	LokiG_000000000008	13965	14676	r	58.7538677918	62.0273903645	42.9117064515	CTAATCAATTAGCATATTTACATAGTTATCCACTATTTCTATTGCTTGCAGTGCCTTCGTACTTGCTCCAAATCGCTTAATATTTTCGATGTAATAAAGTATCTGTTTATGTATTTTTGAAAATAAAACCTCATTATTTGAATTTTTAGCGATCTTTAGCCTTGTAGCCAATATAATAGCCTCGATAGCCAAATTTTCTGCTCTATTAATCGATTTAGAGGAATTCTTAATTTTTTTCGCGAAAATAACATCTAATATAAAAATTGGTATTATAACTTCCCCGAAACTATCATTTCTAGTCTTTTTAAGTTCTTTTGAAACCTTTCCAATTATTATTCCCCATGCTTTTTTTATGTATGGTATGTCTTTCGCGTAAGTTTCAAGAGTTTGATAATCGTA…
71	LokiG_000000000008	14690	15668	r	69.3353783231	60.8347740955	43.9757563179	CTAATTTACGATTTCTTTTTTTCTAGTTAAACCTGACCAGTTAACATTTTTAACACCAATTTGCCTTGCAATGTCGAAATAATGTTCAATTTGATCTGTAGTAATCATGGGTTCATGTTTAAGAGTCCAATTGAGTCCCAAACGTTCATATTTAGATACACATAAATTGTTAAAAGCTAATAAATCCCAGCGCTCAGGAAAGTTTTTTAATTGATTTACTATAAACTTTCCAATTCCTATAATATTATTATCTGTAGCTGTATATCTTGGAATAACAGGAGTTCTGATCCATAACTTTTTGTCATTTTTTTTTAAGAATTCTGCTATAAAAATCGCATTTTCTAATATAGTCTTGTTTGGGACTCCTGTAAAATCGATGTGTTTTTCATTATTAATTTC…
72	LokiG_000000000008	15702	16230	r	59.125	49.7672363708	36.9335198426	TTAATAGAAAACAAAATCTTCTTCCCTTTTAATATCAGCGAAAAACTTTAACACATCATTATGATGTGCGATAATTTGAGATGCTGATAATACTTCAGAATCTATCGTGCTATGCGCATCCTGTATCAATGTAACTTCATAATCATGACTAATAGCCGATCGAACAGTAGTATCAACACATTGAGGAGTTGTTAATCCAGTGATTATCAACTGAGTTATTTTACGTTTTTTGAGTTCCCCATCCAAATCGGTTTCTAAAAACGAATCCATATGATTTTTCTGAATAATTATATCATTTGCTTTAGGAATTAACTTTGGATGAATTTCCCAATTCTTAGAACCTGTTTCCAATCTTTTTCCTTTAGACTCATTATGCTGTATAAAAAAAATAGGTACATG…
73	LokiG_000000000008	16312	16825	r	51.7095516569	57.001497634	35.8325487432	TTATTTCAGTCTTTCTTCGGATAAGTATAAATGATCTTTTTCAACCTGGACAAAAGCTTGAAAAATTTCCTTTACACGTGAACTTGATGCATTTGCTGCAGCCTCACCGTAGAATTTTATAGCTCTTTCTTCTCTTGCGTGTGAATCTTCTAAATCCAATTTATATTCAGTTTCGCAAGTCTCAGCTGGTTCCCATTTAATTTTATCCAATTTCAAGATTTTCTTCCATACAGCTGCATGTTCACTTTCAACTTTAGCAAGAATCTTAAATAGCTTTTGTCCATCAAGTTCTTTCACTTTTTTCGAGGAACATTTATAGAATAATGCATTCGAAATTTCAACAACTAAAGCCTTTTCAGCATTTGCTTTATCAACATCGTTTAACTCAACGTCCCAAGC…
74	LokiG_000000000008	17048	18137	f	62.8622589532	59.1341705253	33.1552102603	TTGAAAGTATTAGGTATTGATCCGGGAAGTAAATCATGGGATTTCTACGGATTAGATAATGATAATATAATTTTGGACACTTCAATTCCTTCAAAAGAATTAATCCAAGAACCTCAGAAAGCTATAAATGTTATAGGATCAATAAAGAATATCGATTTAATGGTCGCTCCAAGTGGTTTTGGTTTACCTTTAAAAGATATAAATGATTTAACAGAAAAAGATATATTTTTTACCCTTTTAAAGTTTGATCAGAAGGAAAAAAATAAACTTTTAGGACTTGGAGAGGTTTTAAGATTAATAAAAGCTCGGAATATTCCCGGTGTTATTGTACCTGGAGTAAAACACCTCCCCACTGTTCCTAGATATCGAAAAATAAATAAAATTGACATGGGTACTGCT…
75	LokiG_000000000008	18327	18840	f	32.4834307992	27.0521389729	1.29698703687	GTGCAATGGGACTCAACTTCTTTAGAAGAAAAGTTTTCTATTAGAATACGGAAGGGAACTGAATTTGCGTCAGATCTCCCATCATTACTAAAAAATCTAGATAATGTAGAATTATCAAATAATATCCCCGCAAATAAACTAATTGAACATTCAGGGGAAGCTCTATACAAACAGGTAGTAAAAGAGCAATATAACACAGTGAAAGAGGATTTAGGGGCTCATACTTTTTATATTAATAAGGAAAAATCCGATATAATGATAGGAAGAAATCTCCCGCCACCTATTATCGCTGAAATAGTAAATTGCACAAGTAAAAGTGATAAAAGTATAATTAAGAAAGCTAATCATTATATTAAATCAGGAGCAGATATTATCGATTTAGGGTGTGTGTCAAATAAG…
80	LokiG_000000000010	100	1006	f	21.4426048565	22.8395847388	26.6123504182	ATGAAGGATGAGAAAGAATATCCAATTCACAAATACGTTATTTATATCATTACATTAATCTCAATATCGTATATCATTTTGAGGATACTCTTATATTATTTTGATGTTTTACCTTGGATTAAAGAAACTAAAGACATTGATTTTAAAATCCTTATTGAGGGTATGGATAATGGACTTATTAACTTCTATGAAGATATAGGTATATCGGATTGGCCTCCTTATTATCTTTATTTTTGGTATTTCTTATTTTTCCCCGTATATATCATTCCTACTGATGGTTTAATAGGTGTATATGTTTGGGATGCTTTTAGATTGATACTTACGATAGTAGTTGTAAATAAATCAGCAAAAGTATTTAAACAAAAAAAAAATTTATTAATCTTTTACATCTTTACCATA…
81	LokiG_000000000010	1017	3915	r	27.1935817805	29.4169788013	30.9008865649	TTATATGTATTTATTAATTTCATTTTTAAATTCAAGCAATTTCTGTTTCAAATCATCCTTAGATAGGCTGCTTAAATCAACTTCAATAAAGTTATCAACAAATTTTTTTAACTTTTCTTCTAACATACTATCTCTTTTTATAGGAGATCCAAATAAATTTGTTTGTACATATTTTTTCTTTTTTGAATCAAATTTTTGAGAGATTTTAGCTTTCTTTAAATTTAATTTCTCTAATTCCTCAATTAATTTTGTCTTATCTTCTATCTCCCTTTCTTTTTTTGATAAATCTTCTCGTTTTTTATCCAATATTTCATTTAGTCTATCTAATTCAGTATTAAATTCTTTGAGTTTATGTTTTTTGCCGTCAATAACCTTATCATAAATTTTATTCGTTGATTT…
82	LokiG_000000000010	4113	4962	r	23.0636042403	23.5512225993	30.4635074285	TTACTTTAGATGTTTTTCTAACCAAACATACATGTCTTGATAAACTTGAGTTCTTCCTCTTTCGTTCCACAACTCATGTAGTAACCCCGGATATTCTTTATATGTTTTATCTTTACTTTTAACTTTAATGTAAAACTCTTTTACCTTGTTTTTATCAATAACTTTATCACTACCTCCTTGCATTAAAAGTAGTGGACAGGTTAAATTTGAGGAATTATCCATCACCCATTTTGAAAATTTATCAATTTCAGAAACTGATTTAGCGGAAATAACCTCAATCTTATTTTTGTCGGAAATATGAGTTCTCAATATTTTTAAATCACTAGTTAATTGATTCTGATTGGTAATATAATTCAATACTTTGCTAGGGGCTAATTTTGTCAACGTTTTTGAAATAGA…
83	LokiG_000000000010	5080	7744	r	32.8292042042	35.4380138462	37.292421968	TTAACTGATTGGTAATTTAATAGTAAAAGTGCTTCCTTTATCCCTCCCTCCTGATTCTGCCCAAATATGACCTTTATGTAAATCGATGATTTCCTTTGAAATAAATAACCCAAGTCCAGAACCTTGAATATCTATATATTCCAACCCAGGCCCATATCTTTCAATTTTGCCAAATCTTGTAAAAATTCTGTCCATTTCTTCTCTTGTCAGACCAATTCCTGAGTCGTTAACTAAAAATTCAACCCATTCTTTTTTCTTAGTCAATTTCATAACTACTTTTCCATTGGGAGGTGTATTCTTTATAGCGTTTGATAAAATATTTAAAACTACTTGTTCAATTCTAACTCTATCAATATTCACTATTAAGGTATCTGGAAGATCAAGTTGAAAATTTATTTC…
84	LokiG_000000000010	8179	9058	f	37.6973833902	43.7398527359	40.6247394086	ATGGAAGTGGCAAATCTTCTCCCGAACCTTGAAAAAGAAGATTTTAGGGTCCTAATGGCAATTGAGATTGGAATGAAGAGGTCTAAATATGTCACCATCAATAATTTAAAGTTTTATTCTCGATATAAAATGGAAGAAGTATTATTTCGCTTAAATAAAGTTCACAAATTGGATCTATTAATAAGAGATTCTTCAAAAAACGAAATTGGTTACACTCTTAACTCAAAAGCCTATGATTTGCTTGCATTGCATGCATTAGTAGAAAAAAACATAATAAGCCAATTAGGCCCAATAATAGGAAAAGGAAAAGAATCTGATGTATACAGTTGTATGGATGATCACCAAAATATCTATGCTTTAAAATTTTATCGAATGGGTCGAGCAAGTTTCAGGAATATT…
85	LokiG_000000000010	9065	9677	r	28.3218954248	38.3259544677	33.8933230075	TTATTCTTGAGAGTTTTTACATAGAATAATAACATCCTCTACAAATTTCTGATCAATAACTTTAAGATTCCTAACTAAAGGCTTTATAAAATCCACTAAATTATCCAAATCCAATTTCTTTCGTAATATTGTTAAGATTAAGTCGCCAACCACAGAACATACTCTCAAAACTTCTAGAACTCCTTTAAAATACTGGGGTAAATTTTGAAAAGAAGTAAAGGAAAAAATGAAATTAAATTTTTTATCTCGAAAAGGTAAATTTTCTATATCAGCTAAAATCAACGAGACCCGTTCTTTATTTTTTAACTTTAACAATTTTTGTTTAAATTTTAACAACATATTTAAAGACAGATCAACTGCTACGAAATTAATATTAAAAATCTCCTCCTCATTCTTTGA…
86	LokiG_000000000010	9787	10051	f	42.2045454545	39.1056985937	39.2939455513	ATGTCAAATAGAAATGGTATTCAACAGAGATCAAAGTCTCCTCTTGCTATCCTTCAAAACGCACAAAATTCCATTATTTTACTTAGATTAAAAGATGGAACCGAATATAAAGGTTTATTAAAAGAAATTGATGCTTATATGAATCTTATCTTGGAAGATGCGACAGAAATTCTCGAGAATACGCCAGTTGCTAAGTACAATGAAATATTTATCCGGGGAAATAATCTCTTATTTATTAAACCTGACGCTTCACAAGTTACATAA
87	LokiG_000000000010	10054	10960	r	40.733995585	37.7156221947	34.5350053133	TCATTTGAGAAATCCAACATTTTGTGGAATTATTTCATTATTTTCGATTAGTGCATATGAAGCTGGATTAGGTGAGTTAAATCCTCTGTAGTTGGCACTTGAAAAAATCGATAAAAGTCGATTATTAAAAAACCACCGGTATCCTTCTGGAAAGCATTCATGTGACCTTATGACAAACTTGAGATCATTTTGATTTAAAAAATTTTCAAACACATCCTCACCGAAAAATTTTATCCCTAACCCCCTAAAACTCTCTGTAAAACCTTGTATTAATTTTTTTGGATCATTCCACATGATCTGATTTATCCCATGTTCAATTGATCTGAATATTGTTCCTATATTTTTGGTTTTTACACATCTCAATTTATTAAGTATTTCATTGTCTTGAGGAATTCCACC…
88	LokiG_000000000010	11080	13174	f	32.9493791786	37.0328919928	31.8459344061	ATGGAAAACTCTTCAATCAATACTTTCTTTGAAAAAATTGATAAAAATATTAAAGATTTTGAAATTGAAAAAATTCCTAAGAAAAACAAAAGTAAAAATAATGGTGTCATCTATACTCCCAAACAGATAGTAGAATACATAGTTTCTAATGTTTTCAACTTACACTTTGATGAATATTATGACCTCCTAAAACTGCCTCAAATTAAAGCATTAAAACGTTTTTTGACTAATAATCCCAACTTGAAAAATAGGTTGGATAATAAAATCAAGAGTATTAAAATTTTGGATCCCGCATGTGGGTCTGGAAGATTTTTAGTTGCGATTGCTGATTTGCTTTATGAAGTTAATAGGGTTCTTCATCCTAATATTCGAGATTATGAAATTAGGAAGAGAATAATT…
89	LokiG_000000000010	13288	13609	f	45.738317757	42.5171881182	37.6536502586	ATGGCTAAAAAAAAGATTGAACGTTCAGATGAAGAGGAATATGAAATCCCAACTGGAAAAGTAGATGAAGATGGTGATGAGCTTTTAGATCTATCAAAATGGGAGGATGATTTTACAGATGATGTCGAATATGATCTAAGCAAAATTGATGATGATATGTTGGAAGATGAAACGGAAGAAGAATCTATTGGTTATGAAATTAGTGAAGTTGAGACTCTAATGAGAAAAGTTAAATGTGCTCCGTGCCCTGGAAGTTCAAGTAAACAAGATTGTAAGGTTCGGGTTGATTTTGGATGTCCTCCTGATAAAAAAAATAAGTAA
90	LokiG_000000000010	13693	14698	f	48.2467661692	51.2698262953	42.5647022434	ATGAATTTGCTTTCAAATACTCATAAACGAATTATAATCTTTGTTATAGCTATTTTAGTTGGCTGGATCATTTGGCAAGTAAATATCTCATTAAGAAATCCTTGTTATTCTTCAGCCTTTTCGAGATGTTTCCTCTTATCAACCACAACTTTTTTAATAGTGTATACACCCTTTGAGATTTATTGGTCAATTAGAGATCTCTGGTTCGATCGGTGGACACGACTTTCCTTTAAATATGTCGAAGTTTCAAAAATATTTATTGAAGTTTCGGATGGGTTATTATCAGCAAACATAATAAAGAAAAATAATTTGACAGATTCGTTCACCAAGAAAGCTATCATCGTGATTGCTCATGGCTTTTCTGATACAAAAGAAACTCTCCAATACTATTATCTTCCT…
91	LokiG_000000000010	14800	16231	r	40.9895178197	42.630680696	45.3154846712	TTAGTAAATTTCCTTATCCCATTCGGAGAAGTTTATGATTTGCTTATAATTATTTGCTATCTTTGCGAAAATTATGCAACTTATGATGAAAAGGTTTACAAAATCATCAATATTTAATTTTAATAGTTTGCTATTCTTACTTGAAAAACCAATTCCACGATCTACTTCAATTTGACCTTCAAATCCAGTTAAATTTACCACAAATTCATTCTTATCCGAACCATCTGTATATTTCTGTCGGGCTATTCTTGCCAATCCCCCAACAGGTATTATTCTTCCAGAAGATTGAGTTAAATAGATTCTTAGATCGTAAGTGTGATTCTCACCTCTCCATTCAATTAATCCGAAATTAGCTTTTTCTTGTATAGTATATGGAAAAGGATTGCGATTTTTCATGAA…
92	LokiG_000000000010	16379	17612	r	46.2830494728	44.2320538647	45.2306933519	TTATAAGTACAGATAACCCTGATGGTTGCCTTTGGTCGAGAGTCGTAAAGACCCCAAAACTATTTTCTTTATCCGGATTTGTTGTTTATATGTTAAATTTGAATAAAGTAAAATGTATTTTTTTGCGATATTTATCGTAAAAAGAAGTCCTATTTCCACCAATTCAGAATTTTCTGTGAATAACCCAATTATTACATAATGATAAGGGAGATTTACTAGTTCATTAATATTTATTTCCTTTTCAATTATTTCATTATTTTCTTCATCATAATCTGTTTTAATAAAACTTATATCATTCAATGGAAGAGATATCTTTCTAAATTCTTCAAACTTCTTTGAAAATTGGCTTTGCCTTAAAAAGCGTCTCTCTTCTTTGTCCTTTTCAAAGAAATACTCATT…
93	LokiG_000000000010	17936	18464	r	45.3522727273	52.7371295795	46.4432464731	CTATTTCCTTTGAGTTTTATAACAAGGAATGCACATGCTACTATCCATGTAGAACATTAGTCTGCTGTTCATTGTAGATTCTCCACAAATATCACACGCAATAGATTCTTCTATCTGAGCTAATCCTGGGGGATCAAATTTGATTTCATCAATTGCAAATATATCTTCCGGTTTTGAATCCATTAACTGCTTAATTTTTTCATGTTTTGATTGTATCTTATCATTACTTTCTCTTTTCTTGAGTGAAAGTTTTAAAGCTTTCTTGGTTTTTCTGTTATAGAAATAATAGTTAGGTTTCCCATAATCCTTATGAATAAGATTACCCTTACCATATGTAGTTCCTAATAAAACTTGAAGGGCATCAATGCTACAGTTATCATTTTCAACTACAGCGACTAT…
94	LokiG_000000000010	18569	19064	f	43.404040404	42.3837933216	43.1270864356	ATGAAATTCTTGGTGGATTCGATGTTGGGGAAATTAGCACGATTCCTACGAATATTTGGATACGATACCGTATATGCAAATGATTTAGTAGGTTATTTTAATTTGAACCCCGTACCTGATGATAAATTAAGACTCTACGCTAAGAAAAATAACAGACATATCATAACTAAGGATGAATTGCTTTATAAAGGCTACATTGAAAAAAGTTTTTACTTGAAAGGAGAAGGAATATATAATTACTTAAATCAATTAAAAAAAACTTTAAAAGTAAACTTCGAATTCAAAATTGCGGAAGCAAGGTGCTCAATATGTAATTCACGTTTGAAGAAAATAAAAAATAAAAGTGTTATTAAAGATTTTGTTTTAAAAGAAAGTTTCAACAATTATAACGAATTCTTT…
95	LokiG_000000000010	19069	19306	r	43.641350211	48.2206970298	41.554100741	TTAACTCGATTTTTTTTTAAAATATTTCTCTTTTATCTCTAAAAATCGTTGTTTGGTTTTTTCTACAAGTTCCGTGTAATTACCTTTCTTGTACATACCATGGGCTTGATTCAATAATTCAAGAGATTTTCGATATTCAACATTCATAAAATGGTTTTCCGCGAGAGAAACTAAATAATCCCCTTTCTTTTTGTAAAATTCAATAAATTGTGCCGAGGTGTCTATTTTCCTATTCAT
96	LokiG_000000000010	19407	19599	r	35.265625	30.3515738689	32.5540628496	TCAAAGGTTATGTAGGTTTTTACGGTATTTCTTCATATCAACAATCGTACCTTTTAATCGGGAATCTTCCGCAACGAAAACCATCAAATGACTTTCAAGAGAATCCCGTGTATTTGTTATTAGGTGATTTCCTCTTTGTGGTATCATTTGTCTTATGAAACTTTCAATTAATTTAGGATCCCCACCCCCCAT
97	LokiG_000000000010	19745	19985	r	61	57.2354788447	68.3649349749	TTAATTTTTTTGGTTTTGGGAATCTTCAAGTTTTTCTCTATAATCAAAAACACATGTTGCTATTGCTCCTAGGTAACTTATAGGATTCATTGGTTTTCCACATTTACTACACCTAAAATCTAGCATTCCTTCAATCGATACCATTGTACCCGCATCACAAGAGGCACATTGCTCAAATGACCACCTGTCTATTATTTTCACAACATCTTTAACAAACTTGTCTTGGATTGATGGTGTCAT
98	LokiG_000000000010	20061	21177	r	66.8673835125	53.3703107968	54.2232303818	TTATGACTTAAATATTCTTGGAATAAATCCGTCAATCATTAAACAATCAAGTAATACTAAAGCAGTAATACTTTCAACAACCGGAATAACCCTAGGGACAATACATGGGTCATGTCGACCAGTAAATTCAATTTCTACATTTTCCAAGGTTTCTATATTTACTGTTTTTTGTGATACACCGATTGATGCTGTTGGTTTTACAGCAACCGTGAATTCAATGGGCATCCCTGTAGAGATGCCACCAATTATACCACCTGAATCATTTTTTGTTGTTTGAACTTTTCCATTCTTTACAATCCATGGATCATTATGAACTGAACCTCTCATTCTTGTTGCATTAAAACCCGCCCCAAATTCTATTCCTTTTATTGATGGAATTGAAAAAATTCCTTCACTTAT…
99	LokiG_000000000010	21258	22578	f	55.3893939394	53.1963322403	48.6166067438	ATGGATCTGAGAATTAATCCTATTTCAGAAAGTTTAAATGGTGAAATTGTAGCTCCTGGATCAAAAAGCTATTCTCACCGCGCCTTTATAGTTGCTAGTCTTGCTGAGGGCATATCTGTCATTAAAAACCCACTAGTCGATGGAGATGTTAAAACTACAATAGAGATTTTGAAATCATTAGGTGTAAAAATTTTAAGAATAGATAATGGGAATTCTTATATTGTTGAAAACCCAAATAAATCCTATAAATCCATTAATAAAATCCTAGATTGTAAGAATTCTGGAACAAGCTTACGGATTTTTACAGCTCTTGGATTAATTATTAACGGAGGAATAACACTAACAGGGGATTTTCTTAGAAAAAATAGACCAATTCTTCCTCTTCTTGAAGCATTAAGA…
100	LokiG_000000000010	22581	22992	r	69.9075425791	61.4480197034	58.7554790053	CTATCTAAAACTTTTTTGTCTACGAGCCCGAGCTTTCTTCCCACCAAATTTCTTTGGTTCTGTTCTCCTTGAGTCACCACTCAATAGCGTGTTATCGTATTCCCTGAATGTTCTCTCAATCGTTTTTGTACCAATAAATTTATTAATAGATTTAGCGATAGCCATTCTTACAGCACTTGCTTGACCACTGATTCCACCACCCTCAACCCGTACGTTGATATCACACTTTTCAAGCTTTGGATGATTCACAATTTCAAGTACTTCTTGAATCCTTAATCGAGCAATTTCAGGTTCATAAAGATTTAAAGGGATATTATTAATTTTGATTTGTCCCTTTGCGGGATGTGTTAAAACAGCCCTAGCAATTGCTGTTTTTCTTTTTCCTGATGTTTGAATTAC…
101	LokiG_000000000010	22991	23471	r	67.56875	68.8331012459	57.2401533765	TTATTTTAATACCTCAATTCCCTTTTTATTCCAACCAATCCGTAAACAAAGATTCTCTAAAGTTATAAATTTATTATAATAAGACAGTCGCTTTTTATCCGCATTGTAAACTTCAGTATGTTTCAATTTTTGATATTTTATTTTAAACCGTTCAGGGATATCCGAAATGAAAACGTGAACTCTCTTTAAAGCTTCTTTTCCCCGAATTTTCTTTCTTGGAAGCATCTGTTTAATTACTCTTCTCATGAAAGTGTCTGGTCGCCTCTCATGAAATGGACCTCTAAGTGGATTAGTTGCTGTAGAAATATTTAACTTTGCTAGAAATTGTTCATGGATATTCCTCTTAGATCCGCTGATTATAGCATCCTTAGCATTAATGACCACTATGTAATCCCCCAA…
102	LokiG_000000000010	23498	23855	r	50.350140056	54.3121754118	55.0519436255	TTAATAAAAAATCTTTATCCCATTACCGTTTGGATTTTGTAATAGTAAATCTTCAATTGACATCAGTCTGCTTCCTGAAGACTCAACTTTTTTCTTTGCTGACTGAGAGTATTCTAAGCATGCAATTGTAAGTTTATGATCTAATTCTCCAATTCCTAAAACTTTTCCCGGAATTAGAATAACATCGTCACTCTTGGTCTTTTGATTTATACGATATAAATTTGCTTTAATTTTATTTTGTCTGGGACCACTTAATTTTTTTGAGATTTGTCTCCAAATCTTTATCTTCGTTTTCCATAGATTTCGAATTAATTTTCTAACGTAATAATTGCTTGGTCCTGTTATTCGGTGGCTCAA
103	LokiG_000000000010	23929	24763	r	60.8788968825	64.7305945851	61.6147795789	TCATGATTCTAACTCGATTCCTTCAAGTCTTTCAACAAATTCATCTATTTTTTCCAAGAATATTTCGAATGATTTTTTAAATACTACCCTAAATGGCAAAACTCCGTCGCTTTCGATTGAAAAAATATAAGAATTAGCTTTAGTTCCAATTTTTACAGCATTTTCTGGACAATTTTTTTCGCAGGATTTACATAAAGTGCAACTCTTCCATGATTCTTCCTGTAATTTAGGTGATTTCCCATCTGTAAATGTAAATAACCTTTCAGGACATAATTTCGATATTACACACTTTTCTTTGCATTTAACACATTTAGAGGCTTCAAATTCTATTTCGGGATAAAATCTATAGAATATGTTAGAAACAGCTTGCCATTTAACATGATCCTTAGCAATGCCTAG…
104	LokiG_000000000010	24850	26179	r	54.8788562829	53.5635544313	60.1886213817	TTAATAAAATCGAATATACTCGTATGCCTTATTTGGTGTTTGGAAACAATACTTTATCTCTTGAAAATCTTTTTTAAAGTCTGCTACATCGTTTTTTACTTCTTTGGGGTCTTTCTTATCGATTAATAGCTTTTTGAAGAATTCAGCAATATCTATCATTTCACTTTTCCCCATCCCTAGACGAGTGACTTCAGAAGATCCTATTCTCAAACCACCAGGATTTTGATAGTGTCTCCCTCCTGCGAGATCGTAAGGCAAAAGATTGCGATTAAGGATTATATTTGCTTTCTCTAGTAATTGCTCAATATCTCCACCTAACCCAAGAGTTTTCTCAAATTCCGTAATATCGACAATAATTTGATGTGATTTAGTAAAACCCTTATGTTCCATTAATACATT…
105	LokiG_000000000010	26369	27281	r	49.5065789474	48.6745757237	46.7939270406	TTATCTCTCAGATTTTTCTAAAATTAACCGCGCTTCAAAAAGATTTAATTTCTTACCAGCCTTGTGCTTTTCTAAAGCTTCAGCTAATTTATTTTTCTTAATATCTTCTATCATTGCATTTTTCTTCCTAATCCGCTCAAAACTTGAAGGAGATTTTTTATAGGATCTATTATTTGGTCTCTTATTTTTTGAGATTTTCTTCCTTTGATTCATTACTTGTAGATATTGCTCGTGGTAGCTATCAGCTGTCTTCTTATTTTCAATTAAATCTTCTTCCATTAATCTCTTCTTCTCACGTAATTCATCAACGTTTTTAAATAGTTCTAACATTTTTGCATGGTTTTCCTGCGATTTGTCAGACCACTTATTTAAACTATCATATATCTTTGAAAGATTTAT…
106	LokiG_000000000010	27454	28321	f	47.7393310265	47.244549352	49.2454620199	ATGAGCACTAACCTAATCAAAGAAAACGATTTAATTTTGCTAATTCTTGATCAGAGAAGGAGATGGTTAATACCCGTTAAATCTGGGGGTTCCTTTCACACACACAAAGGAATTATTGAATTTGATGATATAATTGGTCAAAATTATGGGACAGTTGTGTTTTCAAAACCTCATAAACAACAAGGATATAAATTTCTTGTATTTAAGCCATTACCTTCTGACTACGTAGTTCATATGGCAAGAAAAACTCAAATAATTTATCCTGAAGATGCGGGATTGATTTTACTATATACAGGGATCGGACCTGGCAGCATAGTTATTGAAGCAGGGTGTGGGTCTGGAGCGTTATCCTGTATATTAGGAAATTATGTAAGACCAAATGGTCATGTGTACTCTTAT…
107	LokiG_000000000010	28355	28778	r	39.0992907801	39.6059363859	33.2673990863	TTAAAAACCTTTTAGTTGTGCTCCAACTTTGAATTCTTTCTTTTTTTTAAACCGTTCTGTTTTGAAATAATGCTTTTTTTTTTCTGGTAAGATGTCTATATATTTTCTTAATATATCTTCTAAAAAGGCTCTAGTTGGTTTGCTACTTGTAATTCTATTAGGTTCTGTAAGATATGATAGTATTTCTTTGTTTTTAGAGTTAGGTTCTAACCCTAAATTTTTAATCGGGATATGAACCGAGTGTAAAAACCAACCAGTCTTTTTTTCTTCATGAGCTAAAATTTTCAAAATATTTGCTACTTCCTTTTTTATTTTTAAATCAATAATTTTCTTGCCTGGCCTTATTATGATACTCGCGTACTCAGGAATTGAATTCTTTGCACTATGAATCTTTTTATA…
108	LokiG_000000000010	28857	29907	f	43.0276190476	45.3686980839	44.9076773103	TTGAACTCTTATAAGTCTCTAAATCCAATTCATACCCATATTAAGAAGAAAATTTGTATTCTTGGTGGAACAGAAAGCTATAAAGATCAGTTTCAAAATAGAATAAGTTCAACTTGTTTATCACTAGAAAACAAGCAAAATATTGGTGTAAATATAAGCAAAATTGACTATTTTTACAAATCCAAGGAAAAATTTGAATTTCTTTTATGGAATATAGATTGTGGAAAAAATCGAGCTTTCCTTCGTACAATTTTTTATTCTGGGGCGGAAGCGTTGATAATATTTATTTCAGAAACAAAAATATATCAAATCACCCAATATTTTGATGAAATTCAATCAAGGATACCAAATATATTAATTATCTTCTGTGTTATTCTTGAAAACCTTGTTAAAAAAGAT…
109	LokiG_000000000010	29903	30326	f	50.451536643	55.0132603853	44.231291141	ATGACTGTTAATTTTCAAAGTTTCCAGTTGAAATCGAATGCATATTGTGATGTAATAAATATAACCAACAATGTTCAAAATTCAATAAACACTAGCGGGATCACAGACGGAATCGTCAATGTTCATATCGCAGGTTCAACAGGAGCTATCTCTACAACTGAATATGAACCCGGATTAGTTGATCATGACATTAAAAATCTCTTAGAAAAATTAATACCCTATGAGAAAAATTATGCACATCATAAAACATGGCATGATTACAATGGAGCAGGTCATCTAAGGAGCTTTCTTATCAAATCTTCACAAACTTTCCCATTTAGAAACCAAAAATTAATTTTAGGGACGTGGCAGCAAATAATCTTTATAGAATGTGATGAAAAATCTCGATCAAGAACAATT…
110	LokiG_000000000010	30357	30585	r	43.6929824561	40.8378593673	37.7990331371	TTAATTTTTGGATCCTTGTATTAACTCATCTAATTCTGTGATTATAGTCTGATATTTATCTCGAAGTCGTATCTTATTAAATTTAGCTTGAAGATTTATTACTGCTATATCAAACTGTTTTACTTGCTCAGAGAAAACCGGAATTTTTTTAAAATTTTTATAGGTATTTTCCTTCATGCTAATCTGAAACTCCAAATTTTCTAAGAATTTATTCTCTTCTTTATACAT
111	LokiG_000000000010	30892	31819	f	46.3042071197	47.0172997505	53.5087064156	ATGGAATCATTTATAAAAGTAATTATTTCTGGGTTAGATAATGCAGGAAAGACCTCAATTTTAACTGCTTTGGAAAAGAAGTATGATTTTCAGAAAGATATCGTCCAACTGAAGCCCACCATTCGAGTTGAATATCATAAAATGAACTTCCTTGCCTCAAAAATTATCGTATGGGACATGGGTGGTCAAGACCAATATCGAGAGATTTATATTCACTATCAAGATGTATATTTTGATGCTACTGACTTACTTATTTATGTAATTGATGTTCAAGACCCTGAAAGATTCCAGAACTCGCTTGAATATTTAAATGCAATTTTATCATTTTTTTCAGACAATAAAATGGATGTACCATTAATCATAGCTTTTCATAAATTAGATCCTGAATTAAGAGGAAAT…
112	LokiG_000000000010	31943	32054	r	40.5405405405	26.9435299592	30.7070444404	TTATCGTTTACGATCTCCAAAGATAAGATTCCCTGCTAAACACATTTCAAAATATCTGGCTAAATTTTTATCATCTTCCTCAAAGTAGTACATCAAAATTTTGTAAATCAT
113	LokiG_000000000010	32510	33656	f	53.5802792321	55.6428606364	20.7938415051	ATGCCTGATTTCATAGTTACTCCATGGGAAGTTAGTGGTGAAGTAGATTATGATTTGCTAATTAAAGAGTTTGGAATTGAACCTATTGATGAAAAATTATTATCCCATCTTAAAGAGATTACACAAGAGATTCACCCATTTTTAACAAGAAAGATTTTTTTTGCTCACAGAGATTTTAAATGGATACTTGATGAATATAAAAAAGGAAATCCATTTTACCTTTATACTGGAAGGGGTCCTTCTGGAAATGTCCATTTAGGCCATTTATTGCCTTGGATTTTTACGAAATGGTTTCAGGACAAATTTGATTCGGAATTATGGTTCCAGTTAACTGATGATGAAAAGTTTTTATTTAAGCAATCTATTTCATTAGAAGAAACTCATAAATATGCATATGAT…
114	LokiG_000000000010	33749	33995	r	20.1097560976	19.6628339341	23.1596137399	CTAGTAGGAGTAGGAGCTTATTCCACTCATGACTGCCCAAAGTTGATTATTTTCAATTGCCTTGAAAACATATTGTAAATCATGATGCCCAAACATTATTTTTCTCCTCATAAATCGATTCTCTTGAATCTTTTGCATTATCTTTTCATCTATTTCTTCAATTCCGAACTCTTTAATTAATCGTATATAATCTTCTCCTACAATTGCGGAAGAACCCCATGGATCAAGTTTAAAATCGTTACCCAT
115	LokiG_000000000010	34061	34469	f	53.4730392157	51.8835528689	21.3078537742	ATGAAAAAAAATTCTGAGGAAAAAATCAAAGAAGTTATTGATAAGTTAGACTTTTCGAAAATTGAAGGAAAATTGATACCCGTAATTACACAGGATTACCATTCTAATGAAGTTTTAATGCTTGCTTTTGCCAATAAAATTGCGATTGAAAAAACATTGGAAACAGGAATAGCTCACTATTATTCTAGATCTCGACAAAAAATTTGGAAGAAAGGAGAGACAAGTGGACATATTCAAGAAATTAAGGAAATCCTAACAGACTGCGACAATGATTCCATTTTGATTAAAGTACAACAAACTGGAGCTGCTTGTCATAAAGGGTACTATAGTTGCTTTTATAAAAAAATTGAAAAGGGAGATTTTAGCATAATTGGGAATAAAGTTTTTAATCCTGATGAG…
116	LokiG_000000000010	34455	34608	f	30.6339869281	39.1143424085	20.4348817302	ATGAGGTTTATTAGACAAAATCTAAAAAGTTTTCACCAAAAATCAGATTTTTATAAACATTTATATATTTTTCAAAATAAATCTTATTGTTTTTTAAAATATTTATTAAAAATTAGTTTGAAAAAGGTTTTCAAAGTAAAATTAAAAGGCTGA
117	LokiG_000000000010	34614	35073	f	51.2440087146	51.1580576847	28.0055300449	GTGAAGAAAGAGAAAGCTCTTGATGAAATCGATAAAAATATTCTAAGAATTTTACAAGCGAATGCGCGCACGAGTTATAGAGAGATTCAAGATAAATTAGGGATCTCTATTGGTACAATTCATAATAGAATTTCAAAGCTAAAGGAGAGTAAAGTCGTTGAGGGTTACACCTTACGACTCAACAATGAAAAATTAGGGTATAAGTTATCCTTTTTAATAAGAATCAATATCGATGGCAAGCACACAGAGCAAGAGCTAAAAGAGCTTACTAGAATACCAGAAGTGTGTTCCATCTTTCATACTACTGGTGAACAATCTGCTGCATTGATTTGTCGTTTTAAAGAATCTAACGATGTACATGACTTCATAAGACGATTAAATGAAAAGAGATATATCACC…
118	LokiG_000000000010	35220	36810	f	48.1786163522	51.111196928	26.8114892087	ATGTCTAGTGTACCGATATTAATACTTAAAGAAGGAACAGAAGAAGTTCGAGAGAGAGAAGCACGCAAACAAAATATTTCAGCCATGGTTGCCATTGCTGAGATGATTCGTTCTACTCTTGGTCCTAAAAGTATGTCAAAAATGCTGGTCGATTCCATGGGAGATGTTACTATTACTAATGATGGAGCTGAAATCCTTAAGGCTATAGATATTGAAAATATAGCTGCTAACATGATGGTAAATGTAGCCAAATCCATCGACGATTATATTGGAGACGGAACCACCTCAGCTGTGATTTTTTCAGCATCTCTATTAAGCAATGCTCTTGATTTAATCGAACAAGATATCCATCCAAAACCGATTATACATGGGTATAAATTAGCTTCTGATAAAGCCCTT…
119	LokiG_000000000010	36986	38870	f	53.8444798301	54.9747480993	34.9128448304	ATGATTGAAAGCATAAATCAACCTAATATTGAGAAATTGAAAGCCTTAAACAATGAGCATATTTTAAAAATTGTAAATGAATTTGTTAATATTTGTAAACCGGCAACAGTTACTGTAATTACTGATTCAGAGGAAGATATTGAATATTGTCGGAAGAAAGTTATTGAAACTGGCGAAGAAGCAAGATTAGCAACAAAAGGTCATTCGATCCACTATGACGGATTCTCTACAATGTCAAACCACGACCAAGCAAGAGATAAATCTAATACAAGAGTTTTAGTTCAAAAAGGGAATTATTCAAGCCCATGGATAAATACTATTGATAGGGAGAAAGGCCTTAGAGAAATTTTAGAATATATGGAGGGTTGTATGGAAGATCGAGAGTGCTTAGTACGTTTT…
120	LokiG_000000000010	38866	39424	r	21.9498207885	24.6087199689	26.1634146804	TTAAACTAAATGTTTGAGCCCCGATCTGACTTTAAAGGTCTTATTCAGTCTGTCAACCTCAATAAATCTTTTTAATTCGAGGTTGTTAAGTAAATCCCTCATTTCGCCAACATTCTTCTCGAGTTTATCTCCTAAACCTTTGATATCAGTTTCATATGATCGGAGAGTCTGTATTAAGGATGAATATTCTTCATAAATCTCGTTGACTAAATAAGTTATCGACTCTTTAATATTTTGATCAGTTTTCGTACTACTGGGGAAAATAGTGTTCCTTTCAGGTAAATAGTTTTGAGCACGAATTGTTTCTGGAGTTCTTGCTCCATCTATATCTTGTTTATTAGCAAGAAAAACTAAAGGGATGTTAGGCAACAATTTTCGAATAGAATTTAATATAATAAT…
121	LokiG_000000000010	40118	43604	f	87.9908204246	82.4590138961	38.1528493065	ATGAAAAATAGCAATATTTTAATTATCGGTGCAGGTATAAGTGGAATAGAATCGGCATTAACTCTAGGTGAACAAGGATATAGGGTAATTCTAGTAGAAAAATCTCCTTCTGTTGGAGGCCGAATGGCACAACTCGACAAAACTTTTCCTACTTTAGATTGCAGTATATGTATTCTTGCTCCCAAGATGGTAGAAGTGTCTAGACATCCTAATATAGAACTCCTTGCTTACTCTGAAGTACAAGAAATTTCAGGCCAAGAAGGAAATTTCAATGTTAAAATCCTAAAGAAAGCTAAGTATGTTAATTGGGATGCTTGTACGGGTTGCGGACAATGCATGGAAAAATGCCCGATGAAGAAGATACAATCGGAATTTGAAGAAAGTATGGGTAATCGAACT…
122	LokiG_000000000010	43616	44138	f	98.8659003831	98.3503368687	44.7993771726	ATGATAAAAAAAGATGCTAAGGATTTAGATCATCAGTTTCGCTATGAAATTAGCAAAAAAGTTGGAGCAAAATCACTTTTAAACTGCATTCAATGTGGGGTTTGCAGCTCCGGCTGTACTGTGACGGAATATGTGGATATGCAACCTCACAGAGTTGTTGCATCTTGTTTATTAGGGTTAAAAGATGAAGTACTTGCAAGTAAGGCAATATGGACATGTTCTTTATGCCATAGATGCACTGAGAGATGCCCTAAAAATGTGGATTACTCTTTTATTCTTGCTCTTCTTCGAAATATGTCGGTTAAAGCAGGGAGAATCCCTAAAGAATACTCAGGGACTGTAGTAACGATCTATAATAATGGATTTGTAATACCATTTACCGGTGGACTAAAGGCTAAT…
123	LokiG_000000000010	44140	45022	f	80.4308390023	79.7111468299	34.2968573665	ATGGAACTTGCATTATATTTGGGGTGTACAATACCTTTAAAGATGCCTCATTTAGAGAAAGCGTTTAGGGATGTAGCAAGCATTTTAGATTTAAGATTGAAAGAAATGGTGGGTGTGAGCTGTTGTCCTGAACCTGTATCTTTGCAATCATTAAATATTGATACATGGGTTACTTTAGGAGCAAGAAACTTGGCGATTGCTGAAAGAATGGGCTTAGATATTCTCACCATCTGTTCAGGTTGTTATGAAACATTAAAAACGGTTAGCGTATTACTTGAAGAAGATGAGAAATACTTAGAAAAAATTGAAAGAATACTAAAGAAAATTAATTACAAATATTCTGGAAAAACTAAAGTGTATAGTTTCGTAGAATTATTTAGTCAACAAGAATGGTTGGAT…
124	LokiG_000000000010	45116	45812	f	95.6278735632	84.7544017208	37.9704135965	ATGATAGTTACACAACAAAAAGATATTAACGAAATATATGAACTAATAAAGCCATACAATAAAATCTTAATTACTGGCTGTGATGGTTGTTGTCAACCTCCTCGATCACTTAATGAAGCAAAGTTTCTCGGACAACTTTTAGAGTTAAAAGCAAAAAATGAGGGTAAAGATTTAAAATGGAAAGCAATTACCGTCCTAAGACAATGTGATGACAGGATCACTGCTACAACATGCAGCCCTTATACAGAAGACTTTGAAGCAATTGTTACAATGGCATGTGGACTCGGTGTAGTAATGATGAATAAGGTCCTTCCAAAGATATTAACTTATCCCGCACAAAATAGCATGTTCGGTGGGGTTCAAGATAATAGTCAAAATAATTACATCGAACTATGTGAA…
125	LokiG_000000000010	45812	46766	f	93.3060796646	82.0675443113	6.44446316503	ATGGTAAAAAGACCAGCGTACAGTAATTTAATAAAAGCAATTCAAGATGGTCATTTCGTGTTTACCGGGGAACTGGAGCCAAAAAAAATCTTAAACCTTGATAAAATAATTCATTCTGCGAAGGAGATGAAAAAAACAGGGAGAATTATAGCTGCAAATGTAACAGACGGTCCACAAGGTGATGCCTATATGTCTTCAATGGTACCGAGCTACATGGTTCAGGAAAAAGCAAATATTGAAGCGGTGTGGCAAGTAACTGTAAGGGATAGAAACCGTATTGCTCTTTTTGGAGATGTAATAGCAGGGGCAGTTCTTGGGTTAAAAAATATCCTTACACTTACAGGAGATCATACAGCCTTAGGAGATCATAAGAAAAGTCGTCCCGTATATGATATAGAT…
126	LokiG_000000000010	46840	47293	f	63.9315673289	68.7636217545	20.3190230997	ATGAAAAACTTAGATGAAAAAGATAAAAGAATTCTTGAAATGCTCTTAGAAGATTCAAGAAGACCTTACCATGAAATAGCCAATGATCTAAAAGTTAATTTATCTGAGTCAACCGTTAGGAAAAGAGTAAAGAAATTACAAGATGGTGGAATAATAGAAAAATTTACTATTAAGATATCTCACAAAGATGAGAGGAGCATTTATGCCTTCCTTACGCTCATACCAAAAAGTGAATCGGAAATTAAAGACCTACTAAGAGAAACATTAATTATTCCTCAATGCGAGGAGGTGTATAAGCTGGATGGCAGGTGTGGTATTCTAATAAAAGTTAATGTGCCCAATACTAATGAATTGGATGCAATATTAGAGATGTTTCGCTCTCGAACTGATATCGAAACT…
127	LokiG_000000000010	47320	48058	r	58.8333333333	63.4820425064	62.7165016785	TCATGAAATTCTTTCAAAATATGCTTCTCTATAAGTAGAGTGAACACTAAATCCTAACTTCTTATATAAGTGGAGGGCAATAAGATTGTCTTTTTTAACATTCAGTCCAATTCTATCGATTACTCCATCAAAGGATTTCAACAATCGGGCGGTACATTTCTTTGCTAACCCTGTTCCTCGAAAATTAGGATGCGTAGTAATGTTTCCTAAAACAGCTATGTTATAAAATGAAGAGAAAACATGAACTCCCGCAACAGACACAATTTTTTTTTCAGCTTTTGCACCATAATATTTACCTGTTTTTAACATATATGGTATAAAATAACCTTCTGGGTAGGCTGTTTGATATAATGAAAGAAGATATAGTTCATCATCCTCGTTAAGGAGGATTATATCACT…
128	LokiG_000000000010	48130	48364	r	45.8333333333	49.211924948	59.1050039315	TTATCTTTTAATTTGATTTGATCGAAACTTAATATTCTTATTCTTCCTAATTAAAAGTAACCCAAGAAGTAGGAAAACTATATCAAAAAGCACATCCTTAACATAAACAACAATTCCTGTATACCCAAAAAACAAACTTATAATTACGGTTATAAATCCATATGACATAGAGATTAATCCAAATAAAAATAACGAAATACCTATAAAAACAGTTAAATCAATTCTTCTCTTCAT
129	LokiG_000000000010	48559	49828	f	42.0007880221	48.8271166255	54.9963543046	ATGGGACTAAATATTTTACTGGTAAACCCGAACCGGTTCCAGAATCCTCCAGTAATCCCAATTGGTTTGGAATACCTAGTTACAACGTTAGAAAAACACAACCATAATGTTCAGATATTAGACCTGTGTTTTTCAGATACACCAGAAAAGGATTTGGATAAAATTCTTAATAAAAAATCATTTGATTTAGTAGGCTTAACTATTCGCAATATTGATTCGGCAATTTATTTTAATAACCAATTTTTTTTAACCGACTTCACACCTTTAGTAAAGTGCGTTAAAGAACAAAATATTCCAATCGTGCTAGGAGGTTCAGGATTCTCAGCCATGCCTAACGAAATTATTAATTATCTTAAAGCAGATTATGGTATTATTGGTCCTGGAGAGATAATTTTTCCA…
130	LokiG_000000000010	49964	50318	r	51.0395480226	41.8704099355	19.9367368509	TTATAAGACTCCCTTAACTTTTTTGGCTAATTCCTGAGCTTCCTCATCCGCACTTTCGAGAATCTTATACAGCTCCTCGGGGGCTACAATTAACGCCGCATCAATTAACTTTTGAAGGCCAATTACCGTCTCAATTCGCTCAGTCTTTTGTAGGTGGAAAATAACATTCCCTAACTGGTTTTTGAGCACACCTTTCTCTGATTCTAATGCTAAACGCAAAAGAGCGGGGCATACTTCCTCCAAGGTCTCTTTGCTTGTCCCTCGAGCAAACTCGTAAATTTGGGCTCTCTGGGCGTCTGTAATCCCTTCTGCCTCTTCTTCCATTTTTTGAATGTGTTCCATTTTTTCTATCAC
131	LokiG_000000000010	50539	50791	r	31.5436507937	26.0835858051	27.8495897806	TCATTCATCCTGTAACTTTATCGTCATAACTTTGACAAAAAAACGTGTGGGAAGAGTAACTATTTCGTTAAAATTCGACTGAAAATGATCCAAAAAAGTAATCATTGTTCTTTTGGTCAATGAAACCCAAACAATATTTATTTTTTCAATGATTTTGCTAGGAGTTATGAAAATCGTTTTAAAACATGCAGGATTACTCAAATCTTTAATAATTTTAGCAGGGCAAATATTTTTGAAAATATTGATACGCAT
132	LokiG_000000000010	50812	51073	f	33.7126436782	28.479643459	23.8514883994	ATGGGTATTAGTCCAAAAAAATATTATATGCGGTTAATGGGGTTTATTGGAGTGGGATTCATTTCTTTAATCTCAGCTATTACTTTGTTTGTTAACAAATATTCCGATTTAATCAACTGGTCATTAATAGGGGGTTTATTTGTAATGACTTTAATTACCTTTACTATCACCATTAGTCTTTTTTCCAATTATAGAAAAATGCGACATTATCCAGATAATCAAATTATTAAAAATTCTGATGAGCGAATAATGCACAAATAA
133	LokiG_000000000010	51127	51907	f	31.2551282051	27.2043666173	31.4477146803	ATGAAAGGCAATAGTTATAAAGAGTTTGTAGTTTACAAAGGGGAAAAAATTGAAGTAAATAACGGAGAATTACACCTCCCATTCCATCTTGAGAGATTTGATGAGATTGAAGGGCTTAATCAGCTTACCAATTTGAAGAAATTGCATCATGAAGGATTTAAATTAAGAAAAATAGAAAATCTTGAAAATCTGAAAAATTTGGAATCTTTAACACTTTTATCTAGTCATCACCTAACCAAGATTGAAAATCTTGACAGCCTAACGAATCTAAGGGTTTTAGATTTTACTGATAGTAATATCGCTGAAATTGGAAATTTACATAATCTTAGAAATTTAGAAATTTTACGACTGGGAAAACCTTATGAAATGGGCGAAAATTACATTACAGAAATCAAAGGA…
134	LokiG_000000000010	52181	52454	f	46.2344322344	46.4535467084	45.9646504823	ATGGGTCAACAACAAATTAGGGAGAAAAAATTGGATGGTGTGGTGGGGAATTATAAAGCCATTCGAGAATGTTTAACGGGTTTGACTGATATTTTTAACTTTAGTTTTAACGAAAAGGATGCTTTTCGTCAAGCAGGCATCGATAATTTGAAGATACTACACATCAATATTTTGGCAGTGTTAAGAAAGTCATATACTCCTCGTGAAGTGCGAATTCGAATGCGAGAAATCGAGTTTGATGAGAAAGAAGCGGAAATAGTTTTTCCATTCTAA
135	LokiG_000000000010	52673	53339	f	66.6501501502	64.7185337072	57.8453522003	ATGACTATAATAACAACAAAAAAGCCTTTTGAGGAAGTGTTAGGCGCGTTAAAGAATGTGAACAAAATAGGGCTTGTTTCTTGCGGCAGTTGTGCGGCCATGTGTCAAACTGGTGGTACCGAAGGAGCAAAAGAGATGGTTGAAAAATTAGAGCAGGATGGGTTTGAAGTCGTAGTGACAATGGTTCCCGAGGAAGTGTGCGATAATCGGGTGATGATGAAAGATTTTCGAAAAATAGAGGAAGATTTACAAGATATTGATGCAATCTTAACATTAAGTTGCGGTTTAGGGGTTGCGAGTATTTCTCAAGTCCTTTCCAGAAAGCATCCCGATATTCCCGTTTTTATTGCAACAAACACAGAATTTATGGGGGTGACTGAAAGAATCGGCAGATTCTAC…
136	LokiG_000000000010	53339	54275	f	74.9615384615	65.0747276325	70.4565184339	ATGGCTATGACCGAGAATAAAGTCTATTCTAAACTAGGAGAATTGATTGCTAAAGGAGAATTTGTATTAACGGGAGAACTTGAACCTGAAAAAACATGCGATCTTACACATACTATTCAAGAAGCAAAAGAGATGGCACCTTATGTTGTTGCTGCAAACGTTACTGATAGCCCTTTAGCGATTGTCACGATTAATTCAATGGCCGCTGCTCATATTATTCAAAGAGAAACAGGATTAGAGTGTGTATGGCAATTAACAGTGAGAGATTGCAATAAAATTGGCATCGCGGGGCAGATAATGGGTGCTCAAGCATTAGGATTACATAATGTTCTCTCTCTTACTGGTGATCATACTGCATTAGGTGATTGCCCAGAATCGAAACCCGTCTTCGATTTAGAC…
137	LokiG_000000000010	54305	55490	r	60.8734177215	56.0290023248	53.7861913366	TCAATCTACTTGTACACGATGAATTTTACCATCTTTAATTAAATATTTGTCTTTTATCAAGTATGGATTCTCATTTATAGTTTTATTAACAAGATCGTTTAGCTTTTCAGAAATTTCAATAGTGCGATGTGGTGGTTTTTCACCGATCGCAATTTGAGCTAATTCTAATAGGTGATAAGTCTCGATATTCTTATTCCTAGATGGTTTTGCCAACGCTAAACATCCAGTGCAGCTAACAGCAATTAATTCTGCTTCAACTTCTTCCGCTTCTGAAATTCTCATTTCCGAGACTTCCTTAAAACGTTCATGTTTAGAGTACATGCAAGATGATCCACAACAAAGAGTTTTTTTACGTTTGTGCTTCATTTCTACTAATTCAACCCCTAAGATTTCAAGTAG…
138	LokiG_000000000010	55632	55854	f	48.7837837838	47.5470845874	49.3569630277	ATGAATTTTTATAATTTTTTCTATTGTCCTAGGTGTTATACTACATTGTTATTTATTTCTGAGGGGATGATATCCTGTCTCATGTGCCATTTATCAATAAAAAGGATGAAGGATAATGAGATAGAAGATCACGGAAGATTATTAAAAAATAAATTTGTTAATATTACCCCGATTTCTAAGAAGATTAAAAATACTAAAAATCCCTCTTTAAACAAAATATAG
139	LokiG_000000000010	55855	56062	r	35.6038647343	38.0203830876	44.0671950084	TTATTTCCTTTTTTGAATAAGATCTGAGGGAAGAATAGGGTGAGTAAGAAGCTTTTCAAAATTATCTAGGGAGGGACGTTCACCATATTTCTTTTTTATCATTTTTTCACCAATAAAATAGGTAAAAACATACGTTGACCAGAGAGGGTCTCGAATGAATTTTAATTGTTGTTTTATGTGGTTTTCTGAATGAACATCAAATTTCAT
140	LokiG_000000000010	56097	56283	r	32.4946236559	47.4033425444	43.2495292678	CTACATGCGCATGAATAGATACATGAATAGATAAATCATTGAAGTCTTTGGTGAAGTGAGTTCTTCATGATTTATAGTTTCCTGTAATCTTTTTGGACCAAAATATGCATTTACATACCCTTCTATTATTTTATTAATCCTTAGGTATAGGAGTAAATACTTTTTGCCAAAGTCAGATACTTCCAT
141	LokiG_000000000010	56431	57271	f	41.0464285714	48.8872400718	40.9769514323	GTGTTATTCAGCCAAAAAAAGAAGGTATATTTTTCAATAATTTTACTGTGCATTGGGATAGGGATTCTATTGCTAACTATTCTATACTACTTTAGTTGGTCTTTTGTTATTGAATCATACATCGAAATTGATGGGGCTTTAGGAGTTGTTGTAGTTATTTTAAGTAGAATAATTATTGTATCGGGGATGACTTTTTTTATATTTTTACAGTGGTTTAAACAAGAGGATCAATATTTTTCTGATTTACCTTTTTTGTTTGGCTTATTCTTTTTACTGCTTGTATTTGGCAAGGCATTTGATTTATTGATTGATTTTATTTTTTACCAAGTAGATGAAATTGTAGTGATGCTTTTAACTAAAATACGATTTATAATTATGATATTAGACTTTTTACCCATG…
142	LokiG_000000000010	57469	58255	f	36.1933842239	48.2272862263	10.7624030014	ATGAAAAACAATTTATTGAATTCTTTAATTCCAAAAATTGAGTCTAAATCTGAATCATTTGCTCACAAAGTAATCAAACAGCTGCTTTATAAGAAAATTTTAGAAAATAATTCTGACATCATTGAAGCATCCTTAGAAAAGTATTTTAAATCACGACGTGCAGATGTATATTTCAAATTTAATTCGGGCCAAGAAGTAGTAGTAGAAATTCAAAATTCTCCTATAACCTCAAAAGAAATTACAGCTCGAACTAAAGATTATAACACCAGAGGAATTTACGTACTGTGGATATTATATGGAGACGGAAAATGCGTAGGTTCACCTAAAAATCCAACGCATATTAAAAACTTGAAAATCTCACCCGCTGAAATTCGATTACACCAGTTATATAGAGGTAGA…
165	LokiG_000000000013	8	293	r	74.9298245614	72.3527446295	2.1014340573	TTAATCATTTTTCATAACCTCCAAGTTGTCTGTTTCTATGATAAATATTGAAGCTGTAGGACAGATTCGTTCACATTGACGGCATCCAGTACAATCGTCAGGATTAACAGCAATACAATAATGAAGCATACGACTATTAAATTTCTCAGCATCAGTACCCAATACTTCTTTCGGACAAAATTCGATACAAAGTTTACAACCATCACAATGGGCAGAATCCACATTAACCTCGTATTTTTGAAGACGAGGAGGTTGTAAAATGGGTGCCCGTTTAGATTTTACCAT
166	LokiG_000000000013	383	938	r	65.5855855856	69.6337893448	8.1184377767	TTACATGGAATCGGTCTTTATTTCTTTATATAAACTTCTCCCAAGTTGAAAGCTTCGAAGATTGACATTCCTAACTCGTTCTGGCATGCTATTTAATACTTGGGTATAACATTCTTCTTTTAAATCAATTTTTCCGCTATCGAAAAAGAATTGAGAAATAAGTCCTAACGAGAGTATATTTGTGGCTCTGGTAACGTTATTTTCATCTGCACGTCGTGTAATGGGAACTCTATAAAGGATACCTTCCTTAATTATTTCTTCGGCATTATTTACAGTATGAGTATCAACAAATGAAACAGTACTGCCACAAATACATTCGCTTGCACGATCAAAGCCCTTCTGATCTATTGCAATAAAAACATCAGCATCTTTATCACAAAATGGATAAGAAATCGGATT…
167	LokiG_000000000013	1301	1589	f	23.7569444444	20.3585586321	23.2054675851	TTGACAAAACAGATTAATTTAAGGTTAGATGAGGAATTAATAAAGGAATTTGAAGAACTTGCCGAAAGCGAAAATCTTGATCGCTCAGCTTTAATAAAGAAAGTATTAATAGAAGGAATTCAACAAGAACGATTCAATTTTGCTATAAAAAAATATTTACTGCAAGAAATTTCACTTGAGAGAGCAGCAGAAATCGCAAAAATATCTCTACATGAACTAATTGCAAAAATTACCCAATTAGGAATTCCATCAAATTTAACTATAGAGGATTTCAAAAAATTAATATAA
168	LokiG_000000000013	1855	3754	f	67.6856240126	67.8473454752	44.0455473781	ATGTCAGAAAGGCCTAATAATGTCGAAGAAAGAATTATATATTTAGTTAAAGAAGTAGAGCGCCATCGACATTTATATTATAATGGACAACCTGAGATCTCCGATATTAAATATGACTCTTTAGAGGCAGAGTTAAAAGATCTTGATCCTGTGAACCCTATTCTGTTCAAAATTGGAGTAGATCATTCAGAACTTTTTACTAAGAGAGAACACATAATACCAATGACATCTCAAGATAAAGTCACAAATCCTCAAGATTTTACAGCGTGGGCCCGAAAACGAAACATCAAAAGATTTCTTGTTCAATTTAAACTTGATGGTATAAGTATCGAACTTCAGTATGAAAAAGGTATTTTTAAACATGCGGTAACACGTGGAGATGGGAAAATTGGAGATGAT…
169	LokiG_000000000013	3951	5160	f	46.5012406948	47.0569009142	53.0014408659	ATGGAATCTCTAATTGACAGGCTCTCTCAAATCAGAGATGTCAAAAAACGCCGTACTTTTTTAAAAAATAAAGGTTTAAGTGAACCAGAAATTGAAAGACTTCTTGAAGAAGTTCATTTACGGGTAAAAGGGAAAAAGAAGTTCCCTCGAGCTCACCAAATGAAGTTTAATAGGGATGGGTTGGCTCAAGCGTCTTCAAAATACGTTGCAGAGTATCGAACTTGGAAGATGAGACAGCAATTAGGTGAGGTTCATAAATCTTTAGATGTAGGGGGTGGTATCGGCGGAGATACAATTGCTATGGCATTACGTTGGAAGGTGTTATCCGTAGAAAGAAACGTAGTCACTATGGAAATGTTAAAGCACAATGTTCAAGTCTATAATGTCGTTAAAAATGTT…
170	LokiG_000000000013	5267	5480	f	26.985915493	35.5663455782	43.976713224	GTGTTTTCAGATCACCCCGAATTTAAATTAAAAGTTTCTCGGATTGCTGAAGTTATTAATGCATCAGGAATTCCAGCTGAAAAAGCCGGTGATATTGTATTCGAAGCAATCAAAGATAACACATTTTACATTCTAACTGATACGGATCCTTTTTGGAAGAATATGATAAAAGAAAGAATGAATGGAATATTCCAAGCATTCAAAAAAATTTAA
171	LokiG_000000000013	5448	5583	f	31.162962963	28.4440332603	38.8497501658	ATGGAATATTCCAAGCATTCAAAAAAATTTAAAAACAAAGTTGCAGTTATCACTGGTGCCGTGAGTAGTAATGGTCTTGGCATCGTAAAAAGAGCTGTTAGTTTTGAAATGAAAAGAATAAACAAAATTCAATGA
172	LokiG_000000000013	5614	5998	f	34.4270833333	40.4445613516	41.8091253951	ATGAATAGAGAGGTTGAACAAATAACTAAACATTTTATAGGGCATTTAGAACGAACAAAATTCTTTTCCAAAATTGAATTTGTTATTTTATATGGCTCTTCTCTCAATTTATATCATCTAGATGACAGTGATATTGATCTTTGTCTCTATATTGATGATGAGAAAAAAACTCTTTCAAGTATACGATTAGGATTATTAAAAATGTTTAATGAAAGTCTTGACATTCAGATTTTCCAATTGCTTCCGTTATATGTTCAGATTGAAGTATTAAAAGGTAAAGTTCTTTATGTGAAGGAAGAGGATAGATTATATGAAATTGCTAATGAAACACTTGATGAATATGAAGAATTTTATCCATTTTATTTAGACTATATTAATCGGTGA
173	LokiG_000000000013	5994	6450	f	30.8135964912	33.6066258878	36.6589185202	GTGATAAATTTTAGAACTGATGTAATTAAAACTAAACTAAAAATTATTACAGAAAATATTGAATTAGTTAAGGAAAACCTACCAGGAAAATTAAGCGAATTTAAAGCATTAGGTTTAGTTAAAGACGGTATTTATAAAAGAATTGAAGCGTCAATTCAAGAAGTTATTAGTATTTGCTCAATAATTAATTCAGATTTAAAGTTGGGAATCCCTTCAAACCGAGAGGAAATAATAGTAGCTTTGTTTCGCAAGAAAATTTTATCAAAAAAAATGTCCGAAAAAATTAAGGAATTGAAGGGATTTCGGAATTTCTTAGTTCATCGGTATGGAACAATTGATGATGAGGTTGCCTTTAAAAATATTAGAAACGGACTTCCTGATTTTAAATTATTTAAAGAA…
174	LokiG_000000000013	6607	7033	r	35.1338028169	36.982112655	44.5352748135	TTATTTCTCTTCACTATAATTCAGTTGCCAACCGATTCCCTCTGAATCTTCGAACCTCGCGAACCAGGCTCCCCAGAAGGCTTGCTGAAGCTCCATTTTAATTTCTGATCCGTTCTTCTTAGCCTTTTCATAGATTTTTTCTGTAAGCTCTTTGGAATCAAGATCTAAAGTTATCTCTACATTACCAGAGCCGTTAAATCCGGGACCCATTGCATTATCCGCTAAATAGATAGTAGCTCCATGGATTTCTAACACTGCATGAATCGTGGAATTTTCATAGTCAAAATCATCAGGAAACCCAAACTTCTGACCCATCTCTTTAGTAAATGGTTGATGGCTGATTAATTTTGCATCAAACATGTTTTCATATAATTCAATTGTCTTTCTACCGTTTTTTAC…
175	LokiG_000000000013	7249	7492	f	50.012345679	46.9976348905	62.3662313624	ATGTCAGATATTATCGAAAGTAATCCGGAAATTCTGGGAGGAAAGCCAATTATTAAGGGAACCAGAATCCCCGTTGCTTTAATCTTTGAATTAATTGGATTGAACTATTCAATAACCGAAATTCTAGAAGAATATCCACATTTGGATTCAGATATTATTTTACATCTCCTTAAGATTGGGAAGGATGCAACTGAAAACCTTATAAATGTAGATATCGATGAGATCATTAGTAAAGGGGTTTAA
176	LokiG_000000000013	7577	8870	f	80.5831399845	71.7185485769	69.8185506154	ATGAACCTACCTGCAATAGTGTTTAATTTGGTACTCTTTGCCATTTTGATGGCATTTTTTAGTCAAAGTAAATTCGATTATTTCCCTGTGGCATTAATCATAGGGGCTATTGCAGTAATGTCGATGCTCGGTCTTGGTATTCAAGAGGGGGAGATTCTTGGATTTATCAACTTTAACACATTAATCTTTATATTTGCTATGCAGATAATTATCTATTATGCAACTCAAGATCGAGTTTTAGAATATATTTCGATCAAATTGGTTTTTATCACAAAAGGGAACAACAGATTATTATTCTATATGATTTGTTTGTTTACCGGCACATTAGTTGCTTTTATTGAGGATCTAACTCTCTCGTTGATTTTAGTCCCACTTATCTACAGGACATGCCGAATTTTA…
177	LokiG_000000000013	9124	9358	f	47.1666666667	45.1916645248	16.9452507538	ATGAATGCCGAATCTAAAATTGATGATAAGGGTAGAATTTGTATTCCAATTGAAATCAGAAAAATGTTAAAAATTAAATCAGGTGAAAAGTTTCTCTTTCAGGTCCAGGATGATAAAATAATATTAAGAAAATCTACTTCTGTGGAAGATTTCATTAAAAATTCTGAAGTTTTTAGTGAAAAATTGAAAGAAATAACCAAACAACCCATAAAATTCAAAAAAATGTTTGATTAA
178	LokiG_000000000013	9361	9877	f	56.5891472868	55.5846666374	20.8399598661	ATGATTACTATAGATTCTCAGATTTGGATTTATTACTGGGATATCAATGCGATAGAACACGTTAATGTTAAGAGATGGCTAAATGGTACCAAAAAGGATGGGATTCTTTTCAAGGAAAAGATAATATTAAGTGCAATTATACCAATAGAAGTAGGACATAATTTATTTAGAATATCGAATATTAATGAAGGTTTAGATACTAAAACAATAGAAGAATTGCTCTTTTCACTAACTACTAATGAGAATTGTCATATAGTTGATATTGATGCGATTCTACAGGGTGATGTAATTCAAAAAATGGGGTTGTACTCCTCCATGGGATTAGGAGGGCGCGATACAATAATTTTAGCCACTATGGATAGGCTAAAAGTCTTGACAATTGCTACTCATGACAAAAAT…
214	LokiG_000000000019	2	593	r	34.1049069374	39.357537454	48.1288036163	AGAACCATACATATTTAACTCATCGTCGTTCAATTGATCTTTAATGAAGATTACAGCATGAGGATTTCCCATGGAGACTGCAGTAAAATTAAAAATTCTATCCAGTATTATGATAGGTTCGTTAACACACCTATTTGACAATCCCTCAGTAATAACCGGAATTTCTTCACAATTTAAGATAGGGGAACCCATATCAATTTGAACACTCTCCACAGTATCGTCTCTGAGATTTAATTTAGCACCCATGATACCTTTTAACGTTTCAATACTAATTTCCTCCTTTTTAACAATATCATTTTCATATAAATACTTAGAAAAGCATCGAATTCCATTTCCACACATGGAGACTTCGGTCCCATCTTTATTAAATATCCTCATTTTAATATCTGCTCTATTCGA…
215	LokiG_000000000019	693	1626	f	28.3022508039	31.0785407757	38.2936786027	ATGAAATTATTAATCATGAGAGAAGAGAACTTTGTTGAATTGATAGAAAATGTTGGATTAACTCATAATCAATCGTTAATATATTTCACTCTAATTAAAGCCGGGAAGAAGGGAAGTATAGTCCGTGAGTTAGATCATGCTACTGATATCAAAAGGACTAATATTTACCCTATATTGCATGAATTAATTGATCTTGGATGTGTTATTGAAGGTGGATATGCCGAAAAATCAAAAAATGCTGCAATTTATATTGCCGAAGAACCCGTAATTTTTGTTGACCATCTTATTCAAAAGAAGAGAGATCAAATTGACAACATACAAAAATTTAAAAAAACAAATGTAAAGTCATTACAAACTATATTTCAAGAGGGTATAGAAATAACTCTTGATGAAATTGAT…
216	LokiG_000000000019	1743	2280	f	36.0689013035	39.415391025	52.3866831091	ATGAATTACAAAAAGATCCTATTGTTAAGTTCCTTATTTTTTCTTATAGTTCCAATCATAAATGTTAAAGCTTTTACATTTGTGGATTATATTAAAAATGGAAATTATGCCTTTTTTTTATTCAATTTAGAAGGTGGGAATAACACTCAAATTAGTGTAACACATCAAGAAAGTGGAAATTTTACCCTCTTTCTCTTTGATCAGCGCCCAGTTGAATCATATGTGAAAGATGACAAAACACTTAATGACGGAATTTTTAGCAACCCCTCTATCGGGAGGGTCAATTTCAGCTTAGCTGATAATCCTTACATAAACTATACAAATATTGACCCGGATCCCAAAATATATTACATAGAAGTAATATTAGTAGGAGGTGGGCCAGATACTTATAATTTAACT…
217	LokiG_000000000019	2473	3271	f	52.8157894737	43.7968163022	60.015093336	ATGAAAGATACTGAAGAAATTGAACTTACAGACGTGGATTTGTTCGCTGAATATCTCGAACTTCAAATGCTCCCTGGTATTGTCCAGACTGCAGCTCAGGCTGTTTTACCGGGTGTACCTGGAAAGGCAGAATGGACTCCCGCAAAATTCTCGCTTGATTTGGATTACCCCGGTAAAATCGAAACCATTGAATTTGTTCGATCAAACGGAAAGAGAGTCGTTATTGGTGGTGAAGTTGTCCCGCCCTTTTATAATTTTCTCGGTTTAGATAAAAAGAACCCCAACCCGCCCCTAATAACTTTTGACGTATTTGATATGGGGGATAAAATGGTGCTTCCTAAACCTATTAAGCAGCAATATGCAGAAGTATTAGCAGACCCTGCTGAATGGGCTAAATTC…
218	LokiG_000000000019	3313	3664	f	52.4472934473	53.2011008833	57.6506900647	ATGGAGTATAGCTTCAGTATCTACCAACGGATGCGAATTGCTGGATTATTAGGAGAAACAGATTTAGCATACCCGATAAGTGGTGGAACTACTAACGCGTGGGGCGCTAGGGAAGCATGGATGTCAGAAAAACAAGCTCCTGAATGGGGACTGAGACAATATAGAGGTCCTATTTGGGAAGTAATAAATGCGCTTTGTTTAAGTCTTGTAGGCTTAGATCTTGCCATGATGTTTCATCCCATAGCAGCCAAACATGTTAAGGAAATAACATCTCAATTCTTTGAAGCCGTACCAAAAGAACTTGATTCAATGGGTTATACAGATTGGGTAAATGCAAATTTAAAAGCATAA
219	LokiG_000000000019	3846	3987	f	35.4609929078	47.4170713488	63.7391649034	ATGGCATTAGATTCTTGTAATTATTTATTAGAAATTGAATCTGAAAATCTTGAAGCTCAACAATTTCTTAAAAAAATAATGGAGCATAATCCTCCAAAAGTTGGATTAATAAATAGGCTCATAAAAGAAGCTAATAAGTGA
220	LokiG_000000000019	4263	5277	f	40.5759368836	32.8329902472	17.5332339531	ATGTCTTTAAATCCAAAAGATCCAGATATAATAATTAAAGAAAGAAGTAGCACATCCCCACTGGCAGATGTGCTTCCTACCTTATTTAAACAAGGTTTTATTGTATTTTGTGGTGCGGGAGTATCCATACCTCCACCAAGTTGTTCCCCCTCATGGTGGATGTTAACAGAAGAAATACTCAAGACCTTTTTCAGTCAGATCCCGGAAGATTATAACCTTCCTAAAGATATGATCTTGAAAGGTCCTAACCAGAAGCCTGAAGAAGTGTTTGAGACTTTCGCGGTCATTCTAGAAAAGAGACTTAATAAAGTTTTTGAAGTACTTGATGTCTCTGAACCAAACGCGGTACATATTATTTTGGCAAGATTGGCAAAAGCTGGTATTTTAAAAGCTTGTTTT…
268	LokiG_000000000024	2	821	r	20.5262515263	27.0775493081	7.78411492962	TTTGGAGTTATCAAAAATCACCGAATATGACTTATCACCTAAAAGACTTGCACCAACCTTAGAGTCAATTTTCGCTATTTTTTCAGAAGTTACATGAACAGCTGTGAGTGGAACCCCTAATTCATCCGCAAAAGTTTGGTATATTTTATTCCATGTTAACAATTCATCAGAAGTAATATGGAATCTTTCACCAATAGATTTTTTATTTCCTAAAATTCCTAGAAAGCCTTTAGCAAAATCTTGATGATAAGTCATTACCCAAATACTAGTACCATCTCCATGAATTATAATTTTTTTTCTTTCTTTCATTCGGTCGATAGCAGTATAGCCCCAACTCAATGGAATTGAAGTTTTATCATATGTATGAGAAGGTCGAATAATCGTAATTGGAAATTGATT…
269	LokiG_000000000024	1029	1368	r	45.6696165192	51.5815440517	41.5954072708	TTATTTCACTATAAAACCCTTGTAAAATTCATCATCCAATGAATATTTTGCTTTAGCATCCTTTTTCTTATAGTAATACCCAATTAGTAGTCCAATTATACTCCCAATAACAAGTCCAGTTAAACTTAATACAGCGATATAAATAAAATAATAATCAATAGACATCTGATATACTGTACATATATAAATAGTAGGGGCAATAGTAGATAAGAAACCTCCAATAATACCTACCATGATACCTATTTTTAAGGGAGATTGATCAGGTTTCCTTTTTTTCAAAGCAAAAATTACGCTGATAATTGATCCAAGTAAGAAATCGATATCTCTAAATAATAACAA
270	LokiG_000000000024	1582	2686	r	74.4963768116	71.8103616625	31.3115010108	TTAATAGATTTTTTTCTGTGATATCTTATCGAAAATATGAATCCTATTAGTATCGAATGAGATCCAAACCTTTTCTCCTACATTCAGATCTCTATTAGTACTAGATACAGCAATGAGTGGTTTATCTTTAACTATCAAATGAAAAATATTTTCCCTCCCTAATGACTCAACGACTTCAATCTCTGCCTGGATTGCATAATCTCTGCTCTCCTTTGTAATAATAATATTCTCTGGTCGAATTCCTAACATAATTTCAGGAGTTTTTGTCTTCTCCATTATTTCAATCCCATTTGAAAGTTGATATGAAGAAAATCCAAATTCGACAATAATTTTTCCATTTCTCTCTATAAGAGTACCCTCAATTATATTCATAGGAGGGTTCCCAATAAAACCAGCGAC…
271	LokiG_000000000024	2698	3580	r	97.3378684807	74.1369263402	21.3127343931	TTAACCTTTAATAGCTCCTGCCATGAAGCCTTTTATTAGATATTTTCCAAGTACTAAATATACAATTAATGATGGTATTGTGTACCATAAAGTTCCTGCCATTTGAACATTCCACGCAGTAACAAAACCTCCTTGTAAATTTAACAACGCTACCGAAGCTGGCTGTGAAACACCTGCCCCTGTCAAAACTAAACCAAAGAGTAAATCATTCCAAACTTGAGTAAATTGAAAAACTGCTGCGACCACGAATGGTGTAACGGAAAGGGGTAATATCACATGAAGATATGTCTTCCCTATTCCCGCTCCATCGATTTTTGCTGCATTTATAAGGCTATCGGGGATACTATCATAGAAACTCTTGAAAAGGAGGGTACATATGGGGACTCCGTATGCAGTATG…
272	LokiG_000000000024	3579	4470	r	70.5533108866	61.2202184375	59.9939644745	TTATTTTTCCCTCCTATAAGTCGTGTATAAATATGGTATAACTACTACCATTATTAACAAGAATAGTATAGTGGCGATAGCGGACCCATAGGAAAAATGTTTCTTGCGAAAAACTTCCTTGTACATTGTTAGGGGCAAAATTTCTGTGGCGTATCCAGGACCTCCATTAGTTAAAATAAATATTAAATCAAATGCTTTAAGAGAAAATACAATGAGTATAACAAATCCAGTAAAGATCGGAGCTTTTAATTGAGGGATTATAATACGATAATACATCTGAAATCCTGACGCACCATCCACTGCTGCAGCCATAATGTGAGATTCGGGGATAGATCTTATCCCGGCTAGAAAAATTAACATCATATATCCTGAATATTGCCAAATGAGGACCACACAAAC…
273	LokiG_000000000024	4683	6006	r	36.4527588813	41.0457621526	32.7816697371	TCACATTAGCGCCCAAACTGTAGTATAATCAGCTGCGTTATCGGATGCAAGGTTAGCTATTGCAGTTGCAGTTGCAGATTTAGTTGCAGCACCAGTACAGAATCCATTTATTACAGAATTTAATTCTGATGAGAAAGATTGAGGTGCGCCACTTCCATGAACTACGCTTGGGAACATATATGTTACAGAAGTGAAGTCAGTAAAAGTCCAATTATGATACGGCAGATATAAAGCAAGGTTGGAATCATTACGCGCAGATATCGAACCTTTTAAGGGATTAAAGGCGTCTTGACCTGCTTTAGAAGCAACAACCTCTAACCATCTATCTGAATTTCTTGGATGAGCAACACTTGCTGGATGTTGAAACGCATCAACAACAAGACCATACATGTCATTGGT…
274	LokiG_000000000024	6479	6929	f	16.5222222222	17.6442805845	16.8189288211	GTGAATAGATCTAAGTATATTACAATAGGATTAGTTGCATCTAAAGCATCTAAATTATTAAGAGATTGTGTGATTAATTTGGCAAATGATTTTGAAAATAAATTTAAAAGACTTCTTAAAAAATCCTGTATAGATATGAATGAATTTAAGCCTGCTTATGAGTTAATGAATAGATACTTCTCAAATATTCCTTATCGTATCATTAAGAGTAAAAACCAGGTTCTAACATTATCATATAAATATAATAACATCCCAAAAACAATTAAAAACAAATTTAAAGACATTTTTAATAAAGAGGATGAATATGAAAATGTATTAAATGAATTAATCATAACTCCTTGTTTAGATCCTTCTGAATTTTTTGATCTATTTGAAGAATTAAAACTTGAAATTGATGAA…
275	LokiG_000000000024	7104	7494	f	42.8307692308	38.167088355	33.8030124413	ATGAAGATTGAACATATTGCTATTTGGACGAGAAATATAGAAGAACTTAAGTTATTTTATGAAAAATATTTTAACGCAAAATCTGCCCAAAAGTATATCAATAAAAACAAGCAATTTGAATCTTATTTTTTAAAATTTGATTCTGGAGCAAGACTTGAGTTGATGAGTATGACCTCAATTCCAGAATCTAAAAATGACGTGTTTGTCCAGTTTACTGGTTTAATTCATATAGCCATCTCAACAGGTGCGAAAGAAAGAGTTGATGCATTGACACGGCAATTAAAAAATGATGGTTTTCAAATCTTGGATGCTCCCCGAATAACTGGAGATGGTTATTATGAAAGTATCGTGTTAGATCCAGATGGAAATAGAATTGAAATTACTGTTTAA
276	LokiG_000000000024	7827	8562	f	49.3006802721	51.951377598	43.362532063	ATGAGTGAGCTTCAAACTATAAAATGCTATATGAATCAATTACCAGCAACAATATTAAAATTATTAGGAGTTGAACCCCCGCCTAATACAATTCCGGAAGCAATTCAAGAGATTTTAAATCTCTATCAAGGGATTGAACGTATTAGTATAAATTTAATCGATAATTTTGGACTTTTTGAGATAACATACCTTAAACCACAGTTTATGATTACTAATTCTGAAGTAATGTTATTGCTTAGTACTAGAAATCCTTATACTTTAGGTGTTCTTCATCAGATGATATATGGTGGGTTTGAAATAAACCCAAATGGATTTCATCTACTGAAATACCTGAATGAAAATGAAAAAAAATCCTGCATGGTGGGGAGAAAAAAAGATTTGGACCGCTATGATGGGGGA…
277	LokiG_000000000024	8610	9138	f	60.1837121212	60.682483618	58.6433142211	ATGGAGGAAAATAAGGAATATAAAAGGTTTACAATCTCTCTTCCTAAGCGATTATATGAATCATTTGAAAAATTTAGAGATAAGCTAGGGATGTCTAGATCAGATGCAATTAGGAAGGCAATGCACTCCTTTATGATTAGTGAAGAAGACATTTATACTAATACGGCAAATATTATTGGATGTATCATTATTTTGATGTCTCATGAACATCCTGATATAAAAGAAGAAAATCATGTGCATGATTCTTCCCAGGTGACCAATCATGATCACGATTATACTTCCAGATCTATGTATACCAATATCCAACAAACAGATGAAATCCTAAAAATAGATATTCAACATCATTTTTTTGATGTCATTATCTCGACTATGCATGTTCATTTGGAATATGAAAAATGT…
278	LokiG_000000000024	9386	10517	f	45.0795755968	39.1005340863	51.8098818846	ATGGAATTAAAGAATCTTTTTAGCCCTAGTAAAATTGGTAATGTTCAAATTAAAAATAGAATCATCAGATCTGCAACTTGGGTCGCTAAAGCAACAATTGATGGTTACGTAACGGAAGATTTGATTAAAATTTTTAAGGATTTAGCTGAAGGAGGAACAGGTTTAATAATTTCTGGATATATTGCTGTAGATCCATCCGGCGCAGCTACACATAAAATGGCTTGTTTATATGATGATTCTTATATTTCTGGTCAAAAAAAACTAGTAAGAACGGTTCATGAATCTTCAGAGGTGAAGATTGCTGCTCAAATTGCTCATACTGGTAATGGTGCCTTTATATTTGGAAATACTAATTTTAATCCTGTCGGACCTTCACCAATGATCAACTTAGTTCTTAAT…
279	LokiG_000000000024	10717	10882	r	56.4242424242	41.7507059199	57.1998492776	TTAACGTTTAGCCCTAGCAATCGCTTTATCAAGAACTTCGATTATTGCATTATTAAGGGATGGACCATCAATTACATCTCCGCTAGTATTACACTCTTTTCCCTTAATATATTCTCGAACTTTGCTTTTAACAAAGAGAACATCTGCTGTTGTTTTTTTTGCCAT
280	LokiG_000000000024	11323	12091	f	47.7565104167	41.2859067267	47.1989483277	GTGAGTAATGTAATATTTTCTAGAGCACCAGTCCGAATTTGTGATATTGGAGGATGGACGGATACTTGGTTTTATCCTGAAGGTGCTGTGCTTAACTTTTGTGTAAGATTGTATACTTCTGTTAAAATAACTCCATTAAGCTTAGGTAAGGTTCAGATAACTTCAGAAAATCTAAACATAGAAACCGAAATTAAAAATTATAATAATATAGTTTATGATGGGAGATTAGATTTATTAAAAGCTGCAATTAAACGAATGAATGTTAAGGAAGGCATGGATATACTTGTTAGAAGTGAAGTTCCCCCTGGCTGTGGAACAGGTACAAGTGCAAGTGTAGCTGTTGCGTTAATAGCGGCGCTAGCTCGTTATTTGAAAATAAATTTAGAACCTGATGATATT…
281	LokiG_000000000024	12109	12322	f	43.5821596244	32.1941164608	43.8628931265	ATGAGCAACCAAATTATTGAAAAAGCAGAAAAATTGGCATATAACAATGGTGCCCTAGGATTTAAATTAAATGGTGCTGGTGGCGGCGGCTCAGCCTCAATTTTAGCCGACAAGGGGAAAACATCCTTTCTTAAAAAGATCTTAATTCAAGAAGGTTTCCAAATACTTCCTTCCAAGTTTGATTTTTTAGGTGTTCAAACATGGACTACGTAA
282	LokiG_000000000024	12399	13200	f	43.8739076155	44.2026073481	43.9764921834	ATGGTTCCACGAGATCAAGCAGTTTTTGCTTCTACGATAAATTTGCAACACGATAATTCATTAATACATAATTTATTCATTTTTAATAAATCTGGGGTATGTTTTTATGGTAAAAACTTTACAAATTACATCACAGTCGAGAAAAATTTAATTTCCCCTTTTATTACAGCCTTAATGTCATTTTCTAAAGAAATGATCGGAAAGAAATTCAAAATTATAGAAATGGAAGATGTGAAAATCGTAATTTTTGAGAAGAATTCTCTCTATTATGGTGTGTTGTGCAATACGATTGAAAACTTAACAGTATTGGAAGATCTCATATCCAGAGTCAATCAAAGTCTCATAACATATTTGATTAAGAATAATATTAAACTTGACGCTGAAATAATATATGATAGT…
283	LokiG_000000000024	13362	13866	f	43.4345238095	42.8272081576	45.7277009275	TTGACAAAATCAGAAGAAAATTTGAAAGCAGCATTCGCAGGTGAATCACAAGCAAACCGCAAGTACTTAGCCTTCGCTGAAAAAGCAGATAAAGAAGGGTATTCTCAAGTTGCTAAAGTTTTTAGGGCTGCAGCGGAAGCCGAAACAGTCCATGCTCACAACCACTTAAGAGCACTTAAAGGTATAAAATCTACAAAAGAAAACATTCAAGCAGCAGTTGAAGGCGAACACTATGAATTCACAAAAATGTACCCCGAATTCTTAAAAGATGCGAAGGCAGAAGGTGATAAAACTGCTGAAAGAACTTTTAATTATGCTAACGAAGTTGAAAAAGTCCATCATGAATTATATAAATCTGCCCTTGCTGCTGTAGAAAATGGTAAAGACTTAGAAAAAAAG…
284	LokiG_000000000024	13895	15482	r	51.0214240706	53.6362249518	50.7901406101	CTATATTTTCCATGGGCTATAACACCCTTTTATCTTCAGTAAATATTTATCAAAGGAGAAATCAAGGTCATTCTCAGCTTTTCTTAAAGCACCTAGATTAGCACCATTTTCATAATAATTTAGAAGAAGTTCTGACACTTTTGCATCTCCAATAGAGATCATTGTCTGAAGTCTTGCGTTTTTAACAATCGCCTTAAAGTTCAGTGCTCTTAATTTAATAGATCTAATTTTTATTAATTCTTTTTCTATTTTCTTATATTTTGTAATTAGGCTATTAAATTTCTCTTTTAGATAAGCGTCTATTTCTTTCTCATATGGAGTATTTAATTTAGGAATAAAAGGGTTTATATTTACCCTTAACGATTTACTTTCAAAACCTAAATTGTCAATTTTCTTTAA…
285	LokiG_000000000024	15541	16324	r	49.533844189	51.8321924432	54.0376862521	CTAAACACTAAGCTTTTTAATCTCTTCAACAATTAACGGTAATATTATTCCTGTTTTATTATGAATAACAATCTCAGCTCTATCATCCAAATGTGTGGGCTGGTCATTTATAATTATTAGTTTCCCTCCATGGTTTAATACATAAACAGGCAAATCGCAAACAGGAGAAACGGTTAAGGATGATCCTGCAATTAACATAACATCTGCTTTTTTAGCTAAATCTATTGACATGTATTTTTCAAATTTAGGGAGATCTTCCCCAAATAATACAACAGATGGCTTTAAGGGTGCTGCACAATATTCACATTGAGGTGGGGAGTTTTTTTCCTTTTTTAACTTATTTAAGATATGGTCTTTAGTATAACTGGCACGGCATCCTAAACAGGTAAATCTATTTAT…
286	LokiG_000000000024	16495	17389	f	44.3243847875	43.4853208568	39.3505331317	ATGATAACTGGGTTTACGATTATTTTAGAAGATGAAATTCTTTTCTGTTCAGATGAGATTAAGTATAATGTTTTTGAAGTAGTGCTTTTCGTAGAAAAATTGTTGAGAAGTATTAATCCAAAAAATTCTTGGCTACTAAATAAAATCTGTCTAAAGGATCACAAATTAGGAAGAGAAAGAATTATTATAAACCATATCATTACCAAAAAGAAACAACATTTATTTTTTTGTGTTGTCGGAAACTTTAATGTTGGCTCCAGTGAAGCTGTTAAGGTTGTAAATGAATTTAGTAAGCAGGTTAATAAATATTATAAAAATCCAGCCATCTTAAAACAAAATTCTAATGATTCAGTTTTTAAAGATATATTAAAATTGATTATAGCCTATTTAAAGGACAAA…
287	LokiG_000000000024	17411	18707	f	55.9274691358	53.8194447398	45.3966247952	ATGAAAGCTGTCATCTTAGTTGCTGGTGAGGGAAAAAGATTACGCCCCATAACATCATCAAAACCAAAACCAATGATCCCCCTTCTCGGTAAACCCCTTCTAGAACATTTAATAATTAGTTTAAAAGAAGCAGGAATAGATCATTTCATATTGATTGTGGGTTATAAAAAGGAAGAGATAAGGAAATATTTTAAAAAACTTGCTTCTAAACTAAAGATTAAGATTGAATTCGCAACTCAAGAAGAATATTTGGGGACTGCACACGCGGCTAGTTATGCTGCGAATTTTATAGGAAATGAGTCTTTTTTGATGATGTATGGTGACATATTTGTTGACCCAAACACCTTTAAAGAGATTTTAAAAACCATTTTTGATAAAAAAATCGAAAATCTTATGGCA…
288	LokiG_000000000024	18755	19502	r	63.187416332	62.0071864746	54.0575542372	CTACGAGTCGTCTCTAGATTGAGATTTTCTAGCAAGATTTTTCACATTTATTCTCTCAGAGCGTCTTATTTCTGATTTTCGAGACCTTTTTACATCAACTTCAACAATTTCAAATTGAGCATCCGGCACTTCTTTATCTTCTCCACCTTCGGGAATAGAAATAAGTTTGCTTTTGATTATAACACAATTTGATAGTGGATATATTGTTTTAGCTACTCTCTGAATTTGGTTTTGAAATTCTCCATAAATAACTCCGGCTATAAACTTTTCATGATTGAGTGAATTTACAAACTCTTTCAAGATTTCTCTCATGATTTTCCGAATCAATACTATTTGAGAGCTTCTTGCTCGTTTTAAAGTTGTACAAGTTGTAGTTATACGATAGACAAAATTATCTTT…
289	LokiG_000000000024	19503	19962	r	56.0610021786	62.0673923224	55.727405308	TTATCTCGCCACTAATGTTCTCATTTTATCAGGATCATACTTAAAATCATTAGCTAAAATTGACTTCTTTTTATAATATTTGATGAGTCTGTATATTTTGGATTCAGTTCTATTAAGACCTTTTTTGCCCTCTAAATCTTTATGATTAGTTTCCATATGCTTTCTTATATTTGAAGCCTTTCTGACTAGATTAGTCAGATCTTCAGGGAGTGGGGCTGTAATATCATGGGTTTCAAGAATTTGGCTGACTTTTTTACCAGTCACAACTTTAACTAAAGGAACTCCTCGAGAATCTCTCAATATAGTCCCTATCATTGATTTTGAATTTCCTCTCCGTGCTAATTTAACAACCTCATTCTCAACTTCAGTGGGGCTTAATTCCACCCAAACTGGCTTTTC…
290	LokiG_000000000024	20125	20722	f	42.4974874372	54.7949228499	54.3922371873	ATGATATTAATAATGACATTTGATAAGAAAATAATCTATTTTATCACAACAAATGATCATAAATTCAATGAAGTTTCTGATATGTTCAAGAACAATGATTTAGAATACAGTCTAAAACAAAATAAGAGTAAAACAATTGAGGTTCAAGCAGATTCTTTAAAAGATGTTGCTTTATTTAAATTAAAGAGTGTAAAAAACAATATAAAGAACTCATTTTTTATAGAAGATTCTGGGTTCTTTGTAGATGTTCCCCTTAAGGGATTTCCAGGGGTATATTCTTCATATGTATTAAATACTATTGGTAACAAGGGAATACTTAAACTAATTGATGAGTTTAATACTTCTAAAGCTCATTTTTCGACTGAAATAGCACTATACTTTAAACCACTTGACAAAATC…
291	LokiG_000000000024	20838	21570	r	38.2855191257	44.2512526058	39.5977665861	TTAATTATCTTTTATTTTTAAATAATTTAAAATTTTAAGGTAAATATCCATTTCAGCTTCCCTTTTATTTCCAAATTTTCTTGATTTTGTATCAACAGGTAGATTAATTAATATTTTTTCGCTAACCTTATCAATAATTTGAGGTTTTTTAGCAATCCATATAGGATCATGATCAAAACCATCTTTTTCATACTTTAATTTAATCAAAATACTTGTTTTGAATCTTTCCTGTAAGTATTCTAATAATCTACTCTTATTATTTATTGTGGAATTCTCTATTATAGAATCTAAATCTTTTAAGAACGGATTAATCATTTTATCTTCAACTGTGTAAAAATTCTGATTCGAATCTAAGAATATAGCACCACATATGGCTTCAAAAACGTCGGCTAAGATTCT…
292	LokiG_000000000024	21628	22045	f	34.2110311751	38.6030203428	45.2380752477	ATGGAAGAGAGAAAAAATCAAATTCTTGATTTTATAAAAGAAATTGAAAATAGAAATATTGAATTAGAAAATTACCTTTCAGACTTATCCATTTCTTCAAGAAATGCGACTCTTAAAGATATAATGAAGGATATATTAGAGAACAACGAAGTTTTAAGACAAATAGAAAAATCAAAAGGAATTCATCTACACACTGCTGAAAGAGAGAAAAGTAGTACGTTAGAGAATATGGTCGAGAGCTACACTGCTAAAATTATAGAAAACCCCACAAAAAAAATTATTTACCTACGAGAGTTTCTTAATAATTTTCGAACTATTAATGACAGTGACAAAGATGTAATACTAAACTCGCTAAAAGATGAGAATGATGAAAAATTAAGTCAGAAAATGACATCGTTA…
293	LokiG_000000000024	22071	22467	r	38.1212121212	48.1014787187	50.4419119268	TTAGATTCTGAATACCTTACGTAACATAAGAACGTTCTTAATTCCTCTAATTTTGATTTTTCTTGTTAGAACCTTTCCGATAAATTTTTTTATGGATATCTCATTACTTCGTAAAAATTTTATGAAGATGGGGGTTGTCGTTTGCAATAATCCATCCCAATCAATTACTTTCTTCTTCAAATTTTTCTTCGGATTATTTTTATAACCCTCCACATGAATAGTTCCTTTATCAATGACTATTAACGCCGCATATTCTCCGTCAGTTGCATTTAAAAGCACTTTTACTTCAATATCACTGAATGTTTCCTTAAACTTTTGATCCTCATTTAAAGGTTCAACTAATTTAGATATTACCCCTGCTAAACCACGAAGTTTTTTCTTTATTTCATTATCCAT
294	LokiG_000000000024	22644	22896	r	42.5833333333	39.8566042781	47.0941694128	TTAATATCCTTCAGATCCAGAACTAGAAAAATAGTCTTCATATGCACGCCGATCTGAGCTAGAAATTCTTTCTCCTTTTATACCCTCTTTCAGTATGATGGGTGCTGTCTCGCTTTCATCATGGTGGATTTTTTTTTGTATTTTATATTCTATGTTATCCGATCCTAAATCAAATTCTTTATCACACGCTTTACAATATAGTTTTTTGTTCTTAGGGATAAGTATGTTGTCACAATCGGGACAGAATCGCAA
295	LokiG_000000000024	23245	23995	f	33.572	39.1433899481	40.3127515434	ATGACATCTAAAATAAAGGTTAATAATAAAGAGAAACTTCTGATAATTGCTCATAGGGGCGCGAGTAGAGTTGCACCGGAGAATACATTAAAAGCTTTTCAAATAGCGATAGAATTACATGCAGATATTCTGGAATTTGATGTTCATCAATCAAAAGATGGAGAAATTGTTATTATGCATGATGGGAATACCTTCCGAACAACCGGTTATTTCGGTTCAATAAGTAAACTTACTCTTCAAGAATTAAAAAAACTCGATTGTGGAGAAGGTGAAAGAATCCCTACATTGGTAGAGTTAATAAAAATTGCAAGAGGAAAAGTTAACTTGGACTGTGAAATTAAGGTAAGAGGAATCGCAGAAAAAATATTACACATATTAAAGGAAGAAAATATGATCGAG…
296	LokiG_000000000024	24042	24789	r	27.3842034806	30.5905690288	13.0203554989	TTAAAGAGGTCTTCCGGGACTCCCTTGGTAGTAGGATTTTCCAGGTTTTCCTCTCCAATTTTTATGTAATATTGTATTTGGATAAATTGTATAACTTTCTTCCGTAACTGCATTTGGACCAACGATACATCCAGGATATAAAGTTGTATTTTTTCCCATTCTAATTTCTAATATTGAAATTTTCCCAAAAATTGAATTGACAGCATGACTAGATAAACCACTTGTGGGGTAAATGAAGACATTATCATCCAATTTAGTAAATTCCAATCCCGCATAAGCGTTGCAGTAAATAACATTTTTACCGATTTTATTGTGACCAATTCTTCGAAGAGTTCGATTCATAAGCCAAGGGAATGGGGATTTTGAAGTTAGCCATAAAGGAAATTTAATAATGAAACC…
297	LokiG_000000000024	24928	25066	f	9.79710144928	18.4831067505	1.5225499998	ATGTTAAATGACAGCACTTTAAAAAAGCGAACGATTTTCAAATATCCGACTTTATCACCGCTGTGGATTGCAGTCTTTATAGATATCATTGGTTTTTCCATGATATTACCAATGGCCCCTTTTATCGCAGATCAATTT
314	LokiG_000000000028	1	184	r	35.956284153	35.0174398883	49.949538595	TCCTTGTACGGTTCCTCCACTTAATGTTCCTGCAACCATCCAACAGCATCTCCCTGCATTTTTACCACCGTGTTGACCATTATATTTAGTTTCCGTAAACGTTGGACAAACCCCTAATTCCTTTGCTTTAGAACCACCTTCTTCTCTACCACATTTTTTAAATTCCCAACAATTTTTTTTCAT
315	LokiG_000000000028	665	3053	f	28.1725293132	28.682859667	34.9032146396	TTGAAAAAAAAACATTCAGTTTCAAAGGATTCGCAAATCCTTTCAGAAAAGTTTTGGGACGCATTTCTTAATGGTGTGTATCCTGAATTTGTAGAAGGGATAGTTGCTTTCAATTTAGAATCATATGCAGATTTACTTGAAGGGATAGGATATACCAAGACGCTTTACGGAAAAGATTTTCATAAGGATTGGGATTTTTTTATTAATATTGCTTGTCTTAAAGGTATTGCTTTAATATCATTGCATTCAATCTCTCAGCCTGACAGATTAATAGGGAATATTGAAGTAAACCCCCGAAGAAAGTTTAAAAAAGAAAAAAGGTTATTTTTGTCATATTTTAAGGAAAAAGTCAAAAAGAAACCTAATGCTTTAATAATACTAAGAAAGCTTGGGAGAGAG…
316	LokiG_000000000028	3058	3478	f	33.5738095238	30.1558387347	41.5263893474	ATGACACCTATAAAGCAAAAGTTTAAAATTCTTTTTAAAAAAAAATTTAAAGACATGAGTGATGTTTTATTTAGTAACTTTAAGGCTGGCATCCTAATAAACAATAATAATGCTACGTTCATAGAAGAAGAAATTGACGGGTTAATCGAATTGTATACATATTCATATAAGGAAAATCGCGATCTACCTAAATTTAAAAAAGCTTATCAAGAAAAAGTAGATGTCTTAACAAATCATGTATTTTATGCTTTAGACAAGGGAATTGAGGGGAATGAATTAAAGATTGAACTCTTAGAGGGAAATATCACATGTCATTTTACAGTCAAAACAGCCGTGCATAAAGAGCAAAATCTCTTCTTCATAGAAAACGAAAATGATGAAAAAGAAAAAAGCGATAAT…
317	LokiG_000000000028	3502	4192	r	40.1811594203	44.2786365329	43.960052601	TTAAACATAATCTAAACCAAAATATTTTCTACTATTCCAAAACAGGTAAACTACTTCAAGAGGATATTGGAGCCGATAATTCTTGCTGACAACGGGGTATCTATTATACCTTATAAAATGTTGAGGATCTTTTATTAAACAGATTCCACTTTCTAGTGTAAGTGTACCATCAAGAATTTGAGTTATAATTTCTTGAATTTTATATCCCATATACATTCCATCAGGAGTAATTTCATAATTATTGTACCCTATTTTATAGAATAATCGCCCCATTTGACTCTTTATCCTATCTAAAGCCCAACTGTTTAAAAAAGACCCATATTTGTCTCTTCTTGAAAATAAGTATAATACAATGCGCTGTGTAAAAGATAATGCATTATAAAGAGGTGACTCCACCAG…
318	LokiG_000000000028	4414	4774	f	26.8333333333	33.6277169855	38.6028237876	ATGATAATGGAATTAGTTGATTGGATTTTTATTATTTCGAGTTTAGTTTTTTTCTCTTCTATAATATGCGTATTTATATTAACGGCTAATAACAAGACAGATAAAGTGAAAGTGTTTGGAATTATTCTTTTTGTTATGATTCTTCCTATTCTCCTAATATTGATTAATTATATTATAATTGGAACAAATATTAGAATGATAACCTTTCTAATTTTAATTCTCTTTTATTTAATAGTAGAATTTTTACTTGATATGGTTCTCAAGATTGATTTTAGGTCAAAAACAAGCAGACATGTCCCAATATATTATCATCGAATGGGCTGCTACCTATTCTTTCTTGTTTGGAGCCCTCTCTATTGA
319	LokiG_000000000028	4872	6393	r	54.1591058514	50.3692243402	43.6642463335	TTAGGTTAATTCTATAACTTCTATTTTTAGATAATTAAAACCAGTTGTATCATCATAATAGACATTGAAATCTCTTCCCACTAATTCCTGTTGACTCAATTTATGTTGTTTAATAGACTCTTCCTTTAGTAATGCGAGTGTGCGTGAACCATTTTCAAGAGATCCAAGAACAACTCCATACTCTGGCGTTCCATCTCTTTTATATATAATAGTATAGGCTTCGATAGTAAGGATTCCATTCGCCTTATCAACAGGTTTAGGAAGTTCTTCTTTTAAAATTTCTTTTTGCATCTCTAAAAATTCATCATTGCTCCAATGTTTTTGAGGGGGCGTTTTCCCATAAATTCCTACAGATAATTTGGTATTATATCCTCCGTTTGCTACTTGCATAATTTTTAA…
320	LokiG_000000000028	6479	6881	r	41.5124378109	32.2012096312	38.608072788	CTATAGTTTAAATTGCTCTAAAATTGGTTTTAATGCAGTATAGTTAATAGATCCTACAATTGATTTTAAAAGTATCCCCCCTTTTAAAAACATCGTTGTTGGGATTGAGGAAACTCCAAATTTCAGAGCGATATTTGGGTTATCATCTACGTTAACCTTCACGAATAGAAATTCATGCTGGTATTCTTGGTGAAGTTTTTCAAAAACAGGTGCAAAAATTTTACAGGGACCACACCAAACAGCCCAAAAATCAATAATTACAATCTTTTCCGGAAAATCTGTTAATAATTTATTAAATTCATTCTCATCTTGGATCTTAATAATCCCTTTCGGTGTTGATTTTTGTTTCAAGAGCATCTCTGCTTTCCTCAATCTTATCCTTTCTAACTCATGATCAGA…
321	LokiG_000000000028	7077	7812	f	46.337414966	46.0630874789	44.5683024291	ATGAAAACTTCAGGTGTTTGTTTATATAGCCGTTTCTTTACAAATGATTTTAAAAATCTTGAAGTGAATTTGATTACTCCCTTTTTCTCCGCTATTTTCTCCTTTTCTGAGAAAATAATAGCAAAAAAAACACCTGAAATCCTTGAAATGAGTGAATTAAGGTTTGTGTTTAGAGTTCAAGATGATTTTATTTTTATCATCTTATCGGATTCAAGCGCCAGTCTCATTTTTGTAACCTCTCGGTTATCAAAAATAGCTGATGAATTCTTTGAATTATTTCCTGATCCGAGTAAATTAAAAGATTATCAACAAATTGAGGAACCGAAATTTGATGAAATAGTTGATTCATTAATTACTGGGGAGGAAGAGATATACATGAGTAAGGTATTCTACAAGAAA…
322	LokiG_000000000028	7932	9042	f	39.3837837838	48.9095512929	54.1256149501	ATGGTTAGGTTTAATAATATGTATGATGTTATAATCATTGGTGCTGGGATATCAGGTACCACTTTTTCGGCTAAGATTTCAAAATATGCTAAAACACTTCTAATCGAAGCTCAAGATTATAGGAAAGAAATACCGTTAAGAACCAACATATTTCCCGAGCATAACAAACCATTTATTAGAGATATAGTTGATTGGGATAATAAAACAATCTTCCCGTGTGAGCATACTACATCGAATTATATGAGTGATGAATTTAATGGTGTCATAGATTCTACAGAATTTGGGATCCCTTTAGGAAATGTTAGTTATACAGAAAATCTCATAAGTGAACTCATTAATCTATTTAAGTCACAAGGAGGAATATTCAAAACTAGTGAAAAAATCTCGAATATCACTAAA…
323	LokiG_000000000029	436	1213	r	29.0115830116	31.9814973133	40.9654530471	TTAAGCACTAAAGGAATATTGTTTTTCACTAAATTCATTATCAACTTCAATTGATCTAAAAAATATACCTTTTCTAATTGCGAGTATTCTTTTTAAACCCCAATTATCAACATTTTCCGGGAGGATTATTTCATTTATTCTGTAATTGTTTTTTATAACAATTGTTTTCCACTTTTCAGGAAGTTCTGACTTTAAATCAGGTAAAATCAAATCTATAACTAATTTAACATTATCATCAGTATTTTCAATAACACCAGTACAGAACTGAATCCTCTTATTGACATCATCATCCTCCACTTTCTTTTTAGAAGGCTGTGGGATATTGTTTTTGGTTGTAACCTTACAAGTAGGATTAATATTGAAAGAAATCAGGAAATAACTAGATTTCCTAAAAGCTTT…
324	LokiG_000000000029	1357	1537	r	33.4388888889	46.6901958746	37.9368708283	TTACTGATAAATGCCGACAATTCCTTCCATAATTTTATGGACACTCGCGTGGATCTTTCTAGTTATAGGATTAATAGCTCTTACTATCTTGGTGATATATACAAAATATGGCAGGGAAAAGTCAATACGATTATCCATACTTGGTATTTTATTTGGATCGATATTTTTAGGATTCTCCAT
325	LokiG_000000000029	1722	2139	f	45.0983213429	54.8381799696	67.9744661535	ATGTTATTTCAAATAGATAATACTGTATTGTTTGTAATAGGGCTTATTTTAGCAACAATAATTTTAACTCTGATTATCTACATTGCTGTTTTACTTATTGTATCGAAGACTAAAGCCTCAGATAAGATAATCTTAATTGTTCTATTAGCTTTCATATGTGTGCTTGTGATTCCATTAGTTTTGGGTGCAATTGGCTCAGTATTTGGAGTTTTTGGTCAAATCCCTTGGAGTGATGGAAATTATTTAACACTTTTAATACCAGTAATTGGGTTTCTAATAATAATGATACTGGTAAAATTTCTGTTAGACGTTGCATGGGATAATGCTGTATGGATAGCTTTATTAACATTATTTATTTTATTCCTCCTGTATACTTTAGTACCTAGTCTTGCTACTTTT…
326	LokiG_000000000029	2258	5627	r	52.5428910656	46.5549716633	62.0530872371	TCAGATTTTTTCTTTTAATTTCAAGCGAGGTGCTAAACCTAAACTCATCATTTCTTGCAAGAGCAGTTTAAATGCATAGGAACATACAACTTTTGATATAATCGTTCCTTCACCACACACAGGACAATATCTCTTATCCCGATTTCGATCATACACAGCTAAGAGTCCACACTTTTCACAAATTAATACGACAGTTCGATCTGACTCGTCCAGTAGTCGTTCTTTTAACAATAACGCTGATCCGTGACCAACAAGGCAATCGCGCTCCATTTCACCAAATCGTAAGCCTCCCTCCCGTGCTCTACCTTCTGTTGGTTGTCTCGTTAAAATCTGGACAGGACCTCGAGCTCTCGCATGAAGTTTATCAGCAACTAAATGATATAACTTTTGATAATAAAT…
327	LokiG_000000000029	5675	5933	r	29.6472868217	35.4032436518	39.0871057541	TTAAGCTTTTTCCTTTTTAACAAAACGATAATAATCAATAGACTTTACCGTTGTATTCGAGTCTCGGATAATTTTTACTATATCTCCTTCTTTTGCTCCAATAGCAACCGCTACTGGGTCATTCTCAAACATCTGGGGTAAATCTGTTACTCCAATTTTATATTTTTTCAGAAGTTTTATAGATTCTTCCCTTGTAAGTAAATTATGTTGGGGAACAAATTTATGTAATAAAACGTCTATTTTCTTTTTCTTTGACAA
328	LokiG_000000000029	6049	6679	r	44.746031746	53.4958854427	63.2160033331	TTACGCAAAAAATCTTAAGACCCAATAACCACTTCTTTTACATATGATATCAGTATGATTATTTGGATAATTTTCTTTAAGGTATTTAAATATATAGGGAGCTCCCATTTTTTTTTTAATTACAAACTGAAAGGATCCATTTTGTTGAATAAATTCTTGAATAGATTGGATTAAATTTAGAAAAACTTTTCTACCTTGACGTAAAGGTGGATTCATATAAATTTCATCAAATTTAACTCTCTTATTTTTAACTGGGCTGAGATAATTTCCTGGGAAAACTCGGACCGTCTTCTGATTATTCACCAAATTTATTTTAACATTTTCTTTAGCACACCAAATTGCATTTCTGTTAATATCTATTAAATATACTAAGCTTTCTGGTGATTCATATTTTAAAAC…
329	LokiG_000000000029	6705	7710	r	55.9084577114	60.3210260131	74.0980160063	CTATTTCCTTTCATCCCATCTTGGATAGATTCCTCTTTCCATGAATATTTTTTTCGTTTTTACTAATATTCCTGACTTGGCTTTATAGATCTGCATTGCGTTTTTTAATGAGGTACCAAATCCAATTAGTTCTTTTTTCAACGTCATTAAGGCCACCATCATGTTAGGTTTTATTCTCGCATCAACAAAACAAACACCAGCTGAAGCTAAATCCGCACCATGGCATATTGCATCAACAGCTGTGTCTCGGATATAAATCTTTGGGAGATGAGAAACCATTTTTTCCATGGGAAACAGAATTTTCCTCAAATAATAATCGTTACCTTCCATTTGATATATAGTATAGGCATCTTTTAAATTTTGGAGAGTGGCTAAGTTTGAGCTTTCAGTAAATTTACC…
330	LokiG_000000000029	7824	8547	r	47.1396957123	48.1413588502	62.8738580227	TTAATTCTGATGTCCCGTTCTACGCGCAGCTATTTGCCCAACCTTCCTTCCTGGTGGCCGATTTCTACTAGTTGTGGTTGATTTGTGCGGAGATTGCTTTGCCCCACCACCATAGGGATGAGAAACCGCATTCATTGCTACACCACGTACTACAGGCCACTTTTTAGCTTTAGATTTTTTATAGTGAAATTTGTTTCCGGCTTTTAAGAAAGGCTTATCAGTTCTTCCACCTCCAGCCACAACACCAACAGTAGCAAGGCAATTTTCATTTATCCATTTACTTTTCTTCGATCTAAAAAGGAGTTCAACTGAATTTCCTGATTTATCCCTCACTATTGCTGCGACTCCAGAAGATCTAGCGAATTTACCACCATCTTGAGGAGTGGCTTCAATATTGAA…
331	LokiG_000000000029	8669	10028	r	51.1751287712	47.8441731748	62.5163608972	TTAAAGCTTTTTATTTTTCAGAAGTTCATCAATATTGTAATTAAAAGCAATAGGGATTTCTCTATCTATAAATTCACCAGCAATATTTTGCATCAGCAAATTTTTAATTTCTTCAGGATTCCTTGTTTGTCCTAAAACCCACCCCAATTTAACATATCCAACCTCCGGTAATAAATTTCTTCCCGGGATAACACTAAGGTTCTGCAACTCCCGACCTGTTGAATAGACATTCATTCCAACAAACCCATGAAGTGTTTGAGTCGTCATAAGGATTATTATTCCTTCCTCAGATGCTCTTTCTATAGACGGATAGAGCGTAGTAGGAACATGTCCTAGTCCTGTCCCAGCAAATACAATTCCTCTGTACTTTTTGTCTATATAAAAATCTATAAGCTCTGA…
332	LokiG_000000000029	10028	11948	r	37.1494791667	37.7825635269	46.7387673502	TTACTTTAACTCCTTTAATGCTTGTTTTAAAATCCTTTCTAATTCCTTTGAAACAATTGAACCATCAATTTTTCCTCTTACTTGCTTCATAACTAATCCCATTAATGGTCCCATAGCTCTCATTCCTTTTTCTTTTAACATTTCTTCATTTTTTTTAACAATCTGCCATATTATTTGCCTTAATTCGTCAATAGTTAATCGTTGAATTTTAAGTTCTTTTTTAATCTGATCAATTGTAAGTTCTGGAGAATCAGCTTTTAAACTAATAAATTCTTCAATTGCTTCCTTCCCTATTTCTTTCTTTTTTAAAAGTGAAAAAATATCAATATAATCTTGTTCCTTTACATTTCCAACGTTTTTTCCTTCTCTTCTCAACGCGATAGTTGTCTCTAATAAAGT…
333	LokiG_000000000029	12097	13174	r	35.4298978644	41.8388114332	48.9609132592	TTATTTCAAGTAAAAAATTCCCTTAATTTCAGAGAATTCTGAAATTTTTGAGAGATAATTATATAAATAATGCTTTTGATCTTTATTTTCCTCTATTGCTCGCTCAATTCGAAAAGATAGGGTCTTTATATTCTCAATTCTAATCCAATGGAGTTTATTAAAGAATAGTAATATCTTTGCCAAAAACTCTTCTTTCTTCCCAAATTTTCGTAAATGAACCTCGATATTTTTAATCCATTTATTAAAAGCTGGCTGATTTTTAAAAGATACAAAAATTTCATTATCCTCTGCTAGCTTCATCCATAAATACAAATCTTTGTCATCAAGCATCCTATTGTAATTTATTATATAGTCTACATTCTCTTCCAATAGTTTTAGTCTTTCCTTTTTAGCCAGATT…
334	LokiG_000000000029	13510	13771	r	5.42911877395	6.97185759307	8.40461361024	TCATTTGAGAGGTCCTCTACCGAACAGAGAATACATCTCTTGAGAGAGAGTCCATCCACCAAACAAAAAGAATCGTAATCTGTTACTTAATAAAATACTTATAGCGAATTTAATAATTTTTACAACTATTATAATTCCTCCCATAAGATAATAAGTATTTGGGATGCTACCAGTAGCTGAATACACACCTAAAGGAGTAGATTCTAAAACTTGAAATAAATGAACTATTCCATTAAATTGGAGAGCATTACTTCCCACCAC
335	LokiG_000000000029	14033	14171	f	4.80434782609	3.08783841388	5.23132564033	ATGGGAACACAAATTCACCTTTCTCATTTTCCATTCGAAACTAGTAAAGAAGAAATTAAGGAAAATCAAATACTTGAAATCATTATAAGAGGAATAATTTTTGAAACAAAACAAAATCTTGGTAGGGTATCTAAATAA
336	LokiG_000000000029	14301	14814	f	3.6783625731	4.1768644363	5.89507738214	ATGAAATTATTAGATTTAATTCATGTGAATGCTAATGATGTTAAAGATTTAAATGAATATGAGTCAGCAAGATTACTAGATAAGTTATTTCGTTATGAATTTGAAAATAATTCATTAGAAGTTTCTTGTTTAACTTTTTCTTCAGATCCTAAGATCAAAGATCAAGGTATTGATGCTGTTATCACCAAAGCATTACCAACGGGCTTAAATATTCTACCTGCTGGAATATCGATATTTCAATTCAAAGCATCAAAGCAGGTATTTAATGTTAAAAAAGAATTTTGTAAAAAATCCTTAGCAAATAATGAATGGTATTTGAAACCTTTATTAAAAGAATTTTTAGAAAAAGGAGCTACTTATGTTCTAATTAACACAAGAGAAGTTTGGAATTATGCTCAA…
337	LokiG_000000000029	14917	15082	f	6.5696969697	7.76970902073	10.2634302861	ATGTCAAGAGCAATTGATCCATTTCACACTTTAGATGATGGAGATGTACTGTTTATGGTTACTACGGATGAAATAGAAAACAATCGGCTTTCTCCAATGGTGTTTGGAATAATTGCTTCTGATATTGTTTGGGATGCAATCCTAAATTCTTATGAAAAGAAGTGA
338	LokiG_000000000029	15256	15973	r	3.8870292887	5.66244914517	6.37807046549	TTAAGTTTTTTCATAAGAAATCCACTTTTTTGAGTCGATTGGTTTTATCATTGGAATTCCTTCATAATTCTTCCCCCTATGAGGAGTTCCATGTCCAATAAATTTAACCTTAATTTTAATAAATCTTCTTGGCCAATATTTTAAAAATCTAAGTATCACCCTTCCAATCGCTCCGAATCCTATAGCTCCAATCGCTGCTATGGATATAAAAATTACATGTAATTCAGAACTGATAGGTCGATTTATTCTATAAGCAAGAAAATATTCTAAAAGCACGTATCCACCAAATCCAATTATCCATCCTAAGGAAATAAGCAATAACAATCCATCAAGAGATTGTATTCTATTAATTTTTTTTTTACATTCGCCACAAACTGGAAAATTATAATCTAAATGTTG…
339	LokiG_000000000029	16761	17667	r	36.3841059603	39.1400019448	50.1513767396	CTATTTTTTTTCTAAGTAGTATTTTCCGTTTATATCTGAGATGTTTGAGTACTTTGAAAGTGTATTTAATAAGATTTTTTTTTCAATTTGATATTTGGTATTTGACAATCTAATTCGAAATATTAGGTCTTTATCACTTTCTATATCAACCCAATGCAATTTCTCAAAGAATTTTAAAAGATAAAAAAGAAATTCCTCTTTTTCTGAAAATTTCATTATATCAGTAATTATCAAATTTATCCACTCTTCTTGACTTTCTAAACTGTTAAAACAGGCAATGAAATCTTTATCCTCAGCCATTTTCATCCAGAAGAAGTAATCATTATCCTTAATAATTGTACAATAGTTAATTAACAGCGAGATGTTTTGTTTTATTAGTTTTGTACGTTCCTTTTTTTC…
340	LokiG_000000000029	18224	19847	r	54.1620455946	53.0425757413	67.5194890972	TTAAAGAAACTTTGAAACATAAATTCCATCCAATTTATATCCTATGCCATAAAACCAATCTCTAGCACCAATCCCGCTAATTACTGCTAATTTTTTGGCATCAAAATCCTCAATTGATATTTTTTCAGCATTTTTCATTAGCATTTTCCCATATCCTCTATGTTGAATTTGGAGATTTCTTTCAGGTTTGGAATCTTTTGGGACTAATTCTCCTACTATTTTAACCTCTCGAACAATCATGGTATTTCCATCACTCAGTTCAGGTCTATGACCTAATTCAGACGGTTTCCTTAAACGAAGATATCCAAGTAAATATCCTTCTTTCTTGTTTTCATAAGACAGGAATATTTCTTTTCCTTTGGATGCTTCATAATCAAATCGATATAATTGTATATTGTC…
341	LokiG_000000000029	19914	20793	r	39.3993174061	42.5723809062	54.1751723653	TTAGTCTATCGTAATTTTTTTACCTGTGAAATCTCGTCGATATTTTCCGAAATCTTCCATCTTTCTCAAATCTTTTGAACTAAAAACAGGACCGTCCTTACAAACCAATAACCCTAATGGATCTATGGAACATAAACCGCATATACCACACCCACATCTCATTACTCGTTCAAGACTAGCCTGAAGTTCAATTTTATATTTTTCACATATCTGGAATATCTTATAAATCATTTTTTCGGGCCCACAAGAATAAATTATTAGGTTAGGAATTTCACTTTTTGAGTATTCATTAATTAGAATTTCTAATCTTTCATGAGCACGACCTATAAATTTAGAATTATAAAATTTCTTAACTGGGGACCCATCAACCCGAAATTCATCAAATTCTACACATAAATT…
342	LokiG_000000000029	20785	21634	r	39.4393404005	39.2996346432	51.3439763621	TCAGTCAAAATCGGGCGCCTCTTGAGTTTTAAACTGATGAGCTAAACCTTTAATATCCATTATAGATTTAAATTTATTCTCCTTAAGATAATTAACTACTCCTTTATTAATTTCTGAAATGATTTCCGCACCACTGTATAAAGCTGTTCCAATTTGCACTGCTGAAGCCCCAGCGAGAAAGAATTCCACTACATCTAACCATGAATTTATTCCTCCACATCCTATTATAGGTATCTTTAAAACTTTATATAAATCAAATACTTTTTTCACAGCAATTGGATGAATTGCTTTCCCAGAGAGACCACCACTTCCATGTGATAAAATTGGCCTTTTGGTATTCACATCGATTTTCAGTGCTGCTACTGTATTTATCGCTACTACTCCATCAGCCCCTCCTCG…
375	LokiG_000000000033	2	248	r	31.1951219512	28.1193309344	37.7452428186	ATCATATGAGATGAGTTTACTCGGGTCCTGAACTTCATCAAAAGAAAGCATCTCCCCAAGATCCTCATAAATTATAGCATTCAATTTACATCTCGCGACGCAACGTCCACATGAATCACAGAGATTATTAGGATCTTCAAAAACCATTTTGTTTTGCTCTCGATCCCTTCTGAAATATCTCGTGCACGCATTATAGCAAATTTGACAATAATTGCATTTTTCGTAATCTATTCCTAAAACAGGCAT
376	LokiG_000000000033	409	721	r	41.108974359	35.0244466376	49.1492853896	TTATTTTACTTGATCAATATATCTATGAAAAGCTAGAACTGAAGCTTCGTTGTTCTCAGATTTTAATAACCGATAAAACTCACATTGGCCACAATTCTTTTCTTTATCTTTATAGGTCCCCTGAATAGTACCTGCGCAAAATGTTCCTGCTATATAAGCACATGCCCTTCCCCCATTTTTTCCCCCACAAAAACCGTCAGCCTTAACGAAAGTGGAAGCGGGGCAAACTCCTAGATCGGGGACTTTTGATCCACCTGTTTCTCTTCCGCACTTTTTGAATTCCCAGCAATTTTGAATACTTATTTCTATCAC
377	LokiG_000000000033	875	1853	r	41.6288343558	45.201994237	56.0645446481	TTATTCCTTATTTTTTACCTCAAATTTAATGTTTTTAAACTGATTATGAATTAGTTCATAAATTTTAAACTTTCCATTAGCCAGCGCATTTTTTACAAGATTTGCAATCCCCTTTTCATCAAGAAAATTTTCTGATATTATTTTTTCTAGTTTAGAATTAATTAATTCTTTAATTTTGTAGGAGAATCTATTTTTCTTTTTTTCCATTAAATTTTCAGATAGTTCTAAATGCTCTTTATGATCCAATATATTTTGCATTAAATCATCTACCCCTTCTCCAGAGATTGAGTTAGTCATTGAGACTGGTGGTCTCCAGCCACTTTGGAAAATTGTATCATCAAGCATCATTTCAATTTGAACAGCTATATCTTCACCACCCAAATCTTTCTTGTTTACATC…
378	LokiG_000000000033	1924	2323	r	51.7243107769	42.8222708658	54.0706319284	TTATTTTTTGACATTAGTTTTGATAAATTCGACAATATCTTTTGTAAGAGTTCCAGGGCCGTACACATTCGCTACACCCATTTCTATTAATTTTGGAAAATCTTTCGCGGGTATCACTCCCCCCAATAGGATCATTATATCATCAAATACACCCTTTTCTTTAAGTAGATCAATAACTTCTTGTGTATAAGCAAAATGGGCGCCAGAATGTATACTTAAACCAATAACATCAACATCTTCTTGGATTGCTGCTGCGACAATTTGTTGAGTGTTTTGAAAACCCCCAAAGATAAGTTCCATACCGGCGTCTCTTATGGCTCTTGAGACAACAATACCACCCCGCCAATGCCCATCAATACCGGGTTTTGACATTAGCACTCTTATTTTTTTATCACTCAT
379	LokiG_000000000033	2342	3791	r	44.7011732229	47.0757835001	58.3061668828	TTAAATTGCTAAGGGAGGTTCCCAAATACCCCAAATTTCTCTATAGATATCACAAATTTCACCCACAGTTGCTCCTTCTTTTGTTGCTTCCATTATAATGGGCATAACATTTTCTTCCTTTTCGCACACGTCACGCAATTTGTCTAAGATCTTTTCTAATTTTTTGTTATCTCGTCTGGCTTTTAACTTATTAATTCGATCAATTTCAATGGAAATAGCTTTCTTACTGGTTCTAAAAACATCAGTTACATCATCATATGGAACAGGATATTTATTGACACCAATCATAATTTCATCTCCACTTTCTAATCGCATTCTTCTTTTGTGGAAAGCATCCCTCATTTCCTTATATAAAAATCCAGACGAAAGAGCTTTATCAATCGACCCCACCTGTTGGAT…
380	LokiG_000000000033	3768	4050	r	40.9680851064	42.0369748127	52.9164342856	CTAAAATGAAATACTTTTTCCATGTCCCGAGAATAACCTCATTGTCCAAAGTCTCCCTCTATACATACTTGGATAAACACCTCTGGTGTAAGGGGGCACTCCAGGAAAACTGATATCACTCAAATAGTCTTTATCTTTTACATCTAAAGGAGTGTAGAGCTGTTTAATAGGAATTTCAGAGTCGGTTACAAATTTAACATCGCGTTCTTTTAGACTTTCATAAAGTTTTTCCCACTTCTCTTTTTCTTCTCTGACCTTTTCCAAATAATTTTTATCAAACAT
381	LokiG_000000000033	5139	5568	r	28.3822843823	33.1205217594	28.4653421754	TTACTCCCATAATTCAAGAAAATCAAATTCTGAAAATGCGTTAATTCGTGGAAAATGCTTTTTATCTTTAGTTATTAAAATAACCTTATTTGAGATTGCTATAGAAGCATTCAATAAATCAAATTGAGGCACTCGCATCCCAATTTTGTCCAATTCCGCGCAAATCTCGCCATAAATTTTACTAGAATTTGAATCTAATGTTTTTATTTCGGAAAGATTGCTAATAAAACTATTTAATTTTTTTGCTTCAACTATTTGTTTCTGTTTAGATTTTAGAGTATAAACTCCATACCACAATTCACATGAAGTTATTTGAGTTATCGTTAAATAGGTTCCCTGTGATATTAAATTTTTGATTTTTTTTTCTACTTTTAAATCATTTCCTCTCAAAAAATCAAT…
382	LokiG_000000000033	5560	5788	r	26.6973684211	26.3940022003	25.4015173718	TTAATCATTCTTTCCACTACCAGTTAAATTTTCCTCTCTGATTTTTGTTAATTTTTCCTCTAATCCTTCCCATAATTCAGGATCAAATTTTTTTTGCATCATTAACCAGGGATTTTTTTTCTTAGATACGAGTCTCTCAATCACGTTTGAATAAGATTCTCCTTCTCTTTTTTCTTTTTTTAATAATTTAAAAACTCGTTCTGATAATGAAATTGTTTTTTGAGTCAT
383	LokiG_000000000033	6209	7364	f	85.0173160173	63.4271707218	84.3495065933	ATGGATTTTTCCTTAGATGAAAAACAAAAAATGTTAAAAAAAATCACTAGAGAATTCGCCGAAGAGTATATTGCACCTGTAGCTCAAGAAAGTGATGAACGGCAAGAATTAGATAAAAATGTTTGGCAAAAAATGAAAGAAATGAATTATTTTGGGATATGTATCCCAGAAGAATACGGTGGAGCTGGACTTCATGATGATACAATTGGTTCTTGTATTGTGCTTGAAGAAATCGGGCGTGTTGATGCAGCTTGGGGAATTACAATGGCAGTGCATAATGGTGTTGCTACTTATCCAATCTATAAATTTGGGACGGACAGTCAAAAGCAAAAATTTCTAGCAGATCTTGCTAAAGGAAATAAAATGGGGGCTTTTTGTCTTACTGAGGCAAACGCAGGA…
384	LokiG_000000000033	7460	8615	f	83.5826839827	65.3999053526	16.9561943623	ATGGATTTTTCTCTAAATGAAAAACAAAAGATGTTGAAGAAAATCACCAGAGAATTCGCTGAAGAATATATTGTACCCGTAGCTCAAGAGAGTGATAAAAAACAAGAACTAGATAAGATTGTTTTTCAAAAAATGAAAGAAATGAATTATTTTGGTATTTGTATCCCAGAAGAATATGGAGGAGCCGGACTTCATGATGATACAATTGGTTTTTCCATAATAATTGAGGAGATTGCGCGTGCGGATGCAGCGTGGGGTCTTACTATAGCTACGCATAATGGTCTTGTAGCAAACTCTATTTATAGATTTGGGACTGAAAACCAAAAACAAAAATTTCTAATTGATCTTGCTAAAGGGGATAAACTCGGAGCTTTCTGCTTAACTGAAGCGAATGCAGGG…
446	LokiG_000000000038	1	406	f	43.6197530864	44.9896153541	4.40088763791	ATGCGTACTGATTATGAATTTCGAATCCCTGCCATTCGACTTGCAGAAGCTCAATCTCAACATCAGAAGAATACCTATATGTATCTCTTCTCATGGAAGAGCCCTTTTAAAGATGGAAAATTTGGAGCAATGCATGGATTAGAAGTGTGTTTTGTATTTAATACTCTCTGGGATAGAGATTTTGCGATGATTGCACGTAAAACGGAGGAAACACAAGAATTATCCGAAAAAATGATGGATGTATGGATTTCGTTTTCGAGATCTGGAAATCCAAATAATCCAAATATTCCTGAAATACATCCCTATAATTTGGAAAAGAGAGCAACTTTAATATTTGATAAGGTAATTTCTGTTGAGGAAGACCCATACAGTAATGAAAGAATTGCTTGGAATGGTCTC…
447	LokiG_000000000038	547	1375	f	53.7403381643	50.5833027226	18.2868665574	ATGTCTGAAGTAAAAAAGTTTGAACATCTAAAAGTAGAGAAAATAGAAGATGGGAATTATCTTGTTATTTCAATAAACCGACCTAACAAATTGAATGCTCTTCAAACTCAAACGCTTAGAGAGATTGCGGAAGCATTAGAAAGTGTAGAATTAGAGCAGAGCGTTCGATGTGTTGTTTTACGAGGTGTGAAGGAATTCACAAAGAAGCCTTCATTCTCTGCGGGTGCCGATCTATCAGGAGGAGGAGCTTCAAGTATAGATTTCACCAATTTAAGACATCGTAGTCGTGCTATGCATATAAGACATAAATACTACGATATGATAGAAGGGTTTCCAAAACCGTTAATAGCCGCAGTTGATGGATTTGCTTTAGGTGGTGGTTTAGAATTGACTTTAGTT…
448	LokiG_000000000038	1647	2928	f	52.3208430913	53.8865611578	66.6797601385	TTGAAAATATTAAACATTCAGAGTGAATCAAATTCACAAAGCTCTGCAAGAAATAAATATTCTCTCATTATATCCATCTTTTTTGCGAGTTTAGCTGGTTATTCTTATTTTGCTTTCTTACCATTTTGGCTTAATAACTCAAAAGGGTTCTCTAAACCTGAAATAACGTTAATGATGATGTTCATGGGCGTTGGTATGGCTATTTTTTCATGGTTTTTTGGAAAAATAAGCGATAAAACGGGTCACCGAAAATTATTTTTCATTATGGGACTCTTTTTTCAAGTAATCTTACTTGCTCTATTTTACTTGTATACCCATATTATATATTATTGTATTCTAAATTTTTTTAGAGGATTTTTATTAGGAATGAGAATGCCTGCATCCAGCGCTTTATTTGCG…
449	LokiG_000000000038	2954	3767	r	55.2004920049	53.0569193292	61.4800571054	CTATTCTTGATTAGTTTTATACATTCCTTCTACTTGAGCACCAAGACTGTTCATAGTTAATGCCAACAGGTTATAGTATCCCACAATGAAAAGTATTTCAATAAGTTGATTAGTTTTATATCGTTCAGAGAGAATTTTCCACGTTGAGTCTGACATGCAATTTTTTGCATAAAGCTCATCTACCGCTCGAACAAGTGAAGCATCAAAAAAATCCCAACCTTCTGCCTCTGGACCTTGCTTAATTCTTTTGATCACTTCATCAGAAAAGAGTTTGGCTTGTTTGGCCCCCGCTACATGATGTTCCCATTCATATTCCGACTGAGAAAGCCAGGCAATGCGTAAGATAATAATCTCCTTTTCTCGAGGAGGGATGTCTGAATGAACAAAAACCTGATTTGC…
450	LokiG_000000000038	3947	4337	r	36.6076923077	43.7281032239	55.0490415114	TCAACCCAAAGCAGCTTTAGCTTTTTCTATGTCATCTACTCCTATTATAAGTCTGTTAAGACCAGCAAAGTACATTAGATCAATATTAACGCCAACACTACTTATTTTTCGAGCTATTTTCCCACCTGTCCCTGCCTCTAATAGGACATTTCTCCCTGGTCGTCCTGTAAGAACAATTACTTCACGTTCAGAATGAATTTGAAAACCAGCTTTTTTGAGTATGTTCCGAGTTTTGGTTGCATCTTCAACTAAAATATGCATTAAAAAGCTTCCATCTTTTATAGGAAATCCACATAATCCTTCCATATTGATGTCATTTCTGCCCAGAGCTTCCCCTAGGTCTGCAAGCCTACCTGGAACGTTTTCCAGCATAACAGTTAAATCTATCAT
451	LokiG_000000000038	4710	5988	f	63.9960876369	60.4786288969	70.58040453	ATGGATTTAAAAGAAGTATGGTTAATTGATTATGCTCGTACGGCATTCTCTCGCTCAAGAGGTAAACAGCCCGAAAGGGATGTATTTGGTGAGATAAGAGGAGATGAACTGCTCGCAGAATTATTAGTTAAATTCTTTGACGAGAAATTAGCTGATAAAGGAATTAAAAAAGGAGATATTAATGAAGTTTCAGTTGGAGTAGCAGCAGGAGTATTAGAGAACTGGTCATATGGAGGAAGAATCCCTCTATTTTTAGCGGGATTTCCAGTAACAGTTCCATCCTTCTCTTTAGATAGGCAGTGTGGTTCAGCAGGTTCAGGAATGCACATCGGTATCATGGAACTTATGACAGGCAATAGTAAGACTGTGCTATCGACGGGATTTGAGCATATGACTCGA…
452	LokiG_000000000038	6082	6883	f	52.9300873908	52.0287965763	15.2914435349	ATGACTCATATATCAGATTTATTTAACTTAGAAGGGAAAGTTGCTTTAGTAACTGGTGGTGGAAAGGGACTAGGGTACTTTTCAGCTGAAGGGTTGGCTGAATCAGGGGCAGATGTAGCAATTTGTGGAAGAGATATCCACGGAAAACTAAATAATGCTGTAGAAAAACTAAGAAAAATAGGACGAGATTGTATCTCTATTAAGTGTGATGTAACTAGTGAAGATGATGTAAAGCAAATGGCAACTAAAATGAAGGAACATTATGGTAAATGCGATATTCTGGTAAATAATGCGGGAATTTCTGATATGGGACAATCTCAAACATATACCATGGAGCGATGGAAAATGGTAATTGATACAAACATAACAGGAACTTTTTTATGCTGTCGTGAAATAGGG…
453	LokiG_000000000038	6978	7125	f	30.843537415	32.0557194576	3.02969656335	ATGGGAATGTTAGATGGAAAAGTTGCGCTTATAACCGGCTCAGGCCGTGGTGTAGGTCGCGAAGAAGCCCTAGTCATGGCAAAAGAAGGGTGTAATCTAGTCATTAATGATATAGGTGGTGGCGCTAGTCATGTGGAAAGAGATATT
463	LokiG_000000000041	138	1470	r	41.966966967	36.3729463266	45.429599994	TTAGGAATTGAATATTTTACCCGTTTTTTCTTCTTCTTCTTCACGTAGAGGTTGTTTCATTATTTTTCCTGTAGAGGTTGTTTGCAGGTTATCTCTAAATTCCACGTATTTTGGAATTTTGAAATCAGCCATATTTTTTTTACAGAATTCTATGATTTCTTCGGCAGACGCTGTTGCTCCTTCCTTCAAAACAACAAAAGCTTTCGGAAGTTCACCATATATCTTATCTCGCACCCCAATTACTGTTGCCAATGATACAGATGGATGTGAATAAAGTACTTCTTCGATTTCTCTTGGATATATATTTTCACCACCCCTGATTATCATATCTTTTTTACGATCTGTAATAAAGAAAAAACCATCTTCGTCCATGTGACCTATATCTCCAGTATATAACCA…
464	LokiG_000000000042	2	923	f	47.9446254072	53.2442344071	15.7939288378	GGAAACGTAGGAATGCGTTATGCATATGCTTTGATGATAAAAGGGATAGCGAGAAAGATTGTATTAGTTGATCTTGATAAGGAAAGGCTATATGGTGAAGTTATGGATTTATCGCATAGCACACCATTTACGTCTCCTGTTGAGGTCATTTCAGGTGATTATTCTGATATCCGAGATTCGGAATTGGTTGTAATAACTGCGGGTAGGAAGCAAAAACCTGGACAGTCTCGTCTAGATATGGCAAAAGGTAATGTAAGTTTATATGAAAATATGATACCTGAAGTTCGAAAACATGCTCCCTCTGCGATATATCTGATCGTCTCTAATCCAGTAGATATCTTAACTTATGCAGCTTACAAATTTTCTAAGAAACCAGCAAGCGAAGTGATTGGGTCAGGA…
465	LokiG_000000000042	1156	1357	r	22.7064676617	21.5438697888	37.900016145	TTATCCCTCTTTCTTCTGACAGATTTCACAGATAATTTCTTCTCGTGGCTGATATCCATATTTTTCCCCCATATACCACAAAAACTGGTTATCTTCACTTATTACTACATCTTGTGCACAGCTTCGAGGTAAAGTCTCAATATTATTGCCGCATTTACAACATTTCAAATTTAATTTATTAATGGGAAATAAACCTCCCAT
466	LokiG_000000000042	1536	2868	r	45.6629129129	41.2767343086	27.7625333297	CTATTTTTTCTCAAAAAACTTTTGTTTCAAATAGTCATACTCTTCATCGCTGAAAAAACATTTTTTTATGCATACGGTACACCCATAATGATTATAAAACTGAGGAAAACACTTAGAGTTATCAATGTGTGTATATCCCGTATGTTTTATTATGGGATCGTCATAAATTGCATTTCCAGGACATTCCCTAATACATTCTCCACACTTATTACAAAAATCATTGATCCAAGAGTGTGGATTTACTTCATCATTATTTATTGGCAAATTTTCTATGCTTGTTGCTAATATGGCCAATCTTTGCCTTGGGCCGTATTCGGGAGAAATTAATAAACCATGGCTGCCCGTCCATCCAAGACCCGCATTCCTTGCTAATACAACATAATTGCCTACCCCGCCTAA…
467	LokiG_000000000042	3277	3724	r	29.0492170022	32.9407950061	32.4594943656	TCAAATCAATTCTTTTGGTATTTGAGGAGAGCAAATAATATCAGGTAAATTTTCATATTTTTGATCAAACGTATAGATTTCCTTAATATTCTTCTCTTTCATTAATAAGTATGCGGAAATATCATTAGAATCCATGTTATAATCGGTCATTTTATTAACAGCATTGATATACAGCATTTTTGATACTTCAGTTACTTCTACTGACTTATTAGAAATTAATCCCATAATAAATGCTTGTAAAACTTCCCAAGACATTGAAGTTTTTAAGAAATTAACTACTTCAGATAATTGAATTAAGGAGATACAATATTTATTTTCTTCTTTACTTATTTTTTGTATTATCTTTTTTGCTTCCTCTTTACACCATTTTATTTTATCTGATAACGGCTTCCCTTTTTT…
468	LokiG_000000000042	3729	3996	r	28.6104868914	31.4379428828	37.3021094544	TTACCTAAATTTTTTATTCAAAAGATGATTTTCAAAATCGGACCAATCCTCAAGTTTTTCTATAAGATCTTCATCAAATTCTAAAGAATCAAAAAATTGAGTTAAATCAATTTTTTTTTGTGGTATTATCTTAAGAATCCCCTCATCTTCAATAACTAATACTTCTTCCCCATTTTTAAGTTCCCTTTCTCTCCACTTTAGAGGTAATACTATTCTTCCTTGAGAATCAACCTTTCTTATTTCGGTATTTATTTTCAGAAAAACCAT
469	LokiG_000000000042	4347	4902	r	33.2342342342	32.3977654118	40.804128969	TTAAATGAAACGTCTCACTTTTTTACAGTAATCTTCATATTCTTTTCCATATTGCTGTTTTAACCAAGGTTCCTCTGAAAAGGGAAATGGGATAAAAAGGATAATTCCAATTAAGCCAGAAATTAGTATTAATATAGAACTAGTTAAAATCATGAACCCACTAATAAAAAAAAAGAGTCCTAAGTATTGAGGATTTCTTGTAAATTTATATGGCCCATTAGAAATGATCTTATTCCCTTTTAATCCAAAAGTACGATCTAATTTTAAGGTAGCCACTCCCCAGATAAAAATCAATGATCCTGCGGAAAATAAAGGAATCCCCGTAATAATCCTCAACATCAGAAATGTGTTGCTAGAATTCCAACTTAGAATACCTAAAATAATAAAAGCTATAAGTCC…
470	LokiG_000000000042	5204	5396	r	56.9739583333	45.3316256691	46.6962099631	CTAAGAAACTATTTCCATCTGCTTCCCATGATGCTCGGGTATTGCTCGTGTAGGGGGTTTCTCGGGATTACCCATCTTACATGAGGGACCCATATGACACCAAAGTGCATTACCTTCTTTATGCATTGGTCTACCACAATGCCCCGGGAGAGGTTCCTCATAATCACATTCAACACATTTCAACTTACTCAT
471	LokiG_000000000042	5485	8353	r	99.0983263598	96.7048332828	103.622355608	TTACATTTCTTTTACCGCGCCACTGACTAAATATTTTTCGGGTTCAAGTTTGAAATCCTCGACACAGGATTGAGCACAAAAATAATATTTTTTGCCTTTATATTCGTGCTCTATACTATAACTTGGATAAACCTCCATTTTACACACTGGATCTACCACAAGCTCCTCTTCAGATGACTGCTTATGCATAAGTTTTGGGTCAGAATGTTCGTAGTCTTTATATTTCTCGGGATCCGATTTAAATTCATGTTCACATGAAGTACTACAGAAGTAGAATTTCTCATCCTTGTACTTATACTCAATCGATCGGCTAGGTATAATTTCCATCCCGCACACCGGATCTTGTGTTTTCTCCTCGATTAATAATTTCTCTTCTTCTATTTGTTGCGGCGTTCTTGG…
472	LokiG_000000000042	8664	10263	r	51.9480925578	50.9865206666	34.5272961244	TTATTTCTTTAACTTTAGAAACCTGGCATTAATGGCAACGATAACTGTACTTAGAGACATAAAAATTGCCCCAATCGCAGGAGTAATTAATACTCCTAGACTTAATAGCGCCCCTGCTGCAAGCGGAATTGCAAAAACATTATAACCTGTTGCCCATATAAGATTTTGAATCATTTTCTTATAGGTTGCTTTTCCAAATCCTATAAGAGAAGTTACATCTTTAGGATTACTATTTACAAGTATGATGTCAGCAGTTTCAGCTGCAACATCAGTGCCAGATCCAATTGCAATTCCTACATCTGCTTGAGCTAAGGCAGGTGCATCATTAATTCCATCACCAGTCATTGCTACAAATTCACCTTTAGATTGTAACTCTTTAACCTTTTCTAATTTTTCATG…
473	LokiG_000000000042	10287	10746	r	47.660130719	48.8338319296	34.3711345969	CTAAAAAAATGGATTTCCTTTTAATCCCAAAATAGTTGCGGTACTATAAAAATATGCAACAGAAATAGCTACCGCGATCAATGTCATCATCCCAGGAGTTTTTTTCCTAAACTCGTTCACTAGGCCTTTAAGAAATGGCCACCCTCCATAAAAAAAAATAAAAGAGGCCATACTCAGTAATACATAATCTAAACCAGGAAATGCGATACTCACTCCTAACCATCCTTGTATAGTGGGAGATAATATAAGTATAGGAATAGTAACAATTAATGAGACATAAAATCTTCGCCGAAAATCTTTTATCATCATTTTATGGTGAGCAGATTGATCCATGTGTCCTTTATGCCCCGTCTTATTCGAATTCTGAGTATCATGAGAATTTAATTCATTCATTTCTTT…
474	LokiG_000000000042	10960	11635	f	19.8874074074	22.3430462999	28.2876198348	ATGATTAAAATTGTGTGCGGAGAAATAGGAGCAAAAGCAATTAAAGATAAGGAGGTTGTCATAATTGTTGTTGATCTCCTTAGGGCAAGCTCTACAATTATAAATGGATTAGAAAATGGTGCAAAAATGTATATTCCATCATTAACAGTTGAAGACGCATGGGAAAATCTGAAAAAGGTTCCAGATGCACTATTAGCAGGTGAACGTGGTGGTATCAAAATACCTAAATTTCATTTGGGAAATTCTCCAATCGAACATACATCAGAGATTGTAAATGGAAAAAAGATTATTTTCACAAGCTCTAATTGCACAAGAATTATTAATATTGTTCTGAAGAACCCAATTGTGCTCTTAGGAGCATTAATAAATCTCGAGTCCATCAAAAAAGTCGTTAACAAT…
475	LokiG_000000000042	12167	12368	r	15.1641791045	19.064997873	25.699999161	TTACCGTGACGCTTGATAACCTACTTCTTGAATAGCAGCTTGGAAGTTATTAAATCCTGTCTTATTTGGATCATAGCCAACTTTCGCTTCTCCTTTCCTGAGATTAACGGAGACTTTATTTACACCGTCAAGATTTTTTAGGCTCTTCTCGACCTTTGAGACGCAATTTCCACAATGCATTCCAGTAACTTTAATTTTCAT
476	LokiG_000000000042	12880	13753	r	50.6174112257	48.4466697224	28.7949635877	TTATTTTTCTAATAAATCTAGTATTTTCTTTACAATAGACTTAAATGCTTTGGAGCTTGCGCTTTCTGGATAGGTTATTACAAAGGGTAACCCTTGATCTCCTTGTTGGCCGATTTCAAGTTCGAAGGGAATTTTACCTAAATAATCTATATTGAAATCATTTGCTGCTTTTTTCCCTCCTCCAGGAGGATATAAATCTATATAATTATCACAGTGAGGACATTTAAAACCTGACATATTCTCAATAATTCCAAGTATATTCCTTTTCATAGTCTTTGTCATTGCGATTGTTTTACGAGCATCCATCATAGCTACTTCTTGGGGGGTTGAAACAATGACTACTTGTTCATCAGGTATTAATTGAAGTATATCTATGGTTTCATCAGAGGTTCCTGGAGG…
477	LokiG_000000000042	14113	14296	r	13.4863387978	13.8420243372	15.4509918503	TTATATATAAAGTTGACAAATCCACGCATCTTGATTAACAACAAGAAATTCTCTCTCTAATTTGATCTTTTCTACTTCTTTAAAATAGTCTGGATTTAATTGAAGCGTTTCTTTTAGCTCTTTTAAGCTTTTCTTGCTTCTTTTCGGATTAAAAATATCAAATAAGGACAATTTTTTAATCAC
478	LokiG_000000000042	14485	14989	r	30.2658730159	40.744177421	19.0468247406	TTATTTATCATATGAAAAAGCTATCTCACATGAAGTACAACAAAAATAAATTTTATGATTGTCTATATTTTTATATCGAAATTCCCCGACGACTATTTTTTTACAAATTTGGCATTTAATAGAAACATCAAGATCTTTTATTAATACTCCCAAATCTTCATCAAAATTAATAAAAGGTATAATATCTCCAGAAAAAAATTTTAATTCTTCACTATATTTTTCCAAAAATATTATTTTGACTTCTCTTAGCAAATTCTGAATTAAGATATCGTTGTCATGTTCATTAGTGCTAATTACGATGATTAAATCATCCCCAATTATATAATTAAATTTATGATCTCTCATACTAATATTTTTGATTTCTTCCTTGGTGATTTCTCTAATAAAGATATCGACGGC…
479	LokiG_000000000042	15099	15681	r	49.3058419244	54.4553759893	36.5336871923	TTACATACCTTTCATACTACCCTTCATCTCACTACAAAGTATTTGACTGTTGGTCGGAGTGAATTTTTTAATTAGTAAAGGTACATTCAGGTTTCTTTGATCTCTTGCCATTCGACATTGGAATGTAATTTCACTGCCTTTTACAAATCTGTGAGCTTTTCCATTAATGCGAATGTAACCTTTCATCTTTGCACTGTATACCGTTGGGTGTGGAGATACCCACCAATAAGCCCCTTTCTCTTTAATAATACTTTGGTTTAGTAATCTCTTGATTTCTGCCATATATTCTAATTCAGTATTTTCCCAAACCCCACCACGCATTACACTAGATTTTATGTCGTGTCTTAATTCTTCTAACTTTTTATGTTCTTCGTAATATTTAATAGCTTCTGGATCAGT…
480	LokiG_000000000042	16039	18520	r	79.0366787586	74.0562738703	71.9970762361	TTATTTGTAGCTTGGATGTATATCTGACCTGCGAAGCATATTCGCATTAGAAACTACTGTTATTGAACTTGTAGCCATGGCAACTTCTGCAATTAACGGGTGAGCTAATCCAAATATCGCAAGTGGTATTGCAATTACATTATAAAAGAATGCCCAAAAAAGATTTTGCTTGATTTTTTTGAAAGTATTTCGGGATAGCTTTACAGCTGTCACTACTCCAGATATATGTCCGCTAACTAATGTAATATCTGCTGATTCAATGGCGATATCCGTCCCCGTACCTATGGCAATTCCTACATTTGCAGCTGTTAATGCAGGGGCATCATTAATCCCATCACCTACCATTGCAACTAATTTTCCATTTTCCTGCAATCTTAGGATTTCATCAACCTTTTCATC…
481	LokiG_000000000042	18637	18772	r	56.5555555556	57.1933852675	73.9947732571	TCAGAAAGTAACTATCATTACTTCATTCATAGCGGGATTCGGGATCGGAAAAGCTGTTACAAATTCAATAGTAAGTAAACTGGCAGATTTTTTTGGGGAATTTACGGTTCTCATCATCGGATGGCTATTCGACAT
482	LokiG_000000000042	19038	19776	r	87.7493224932	93.8000955144	81.3196271885	CTATTCGATAGTTTTCTTGAGCACTTTAATGGAAGCGATCAGAAAGATGATAAAATACAAAATTTGAACTCCCAAATCGATAAAAAAGATTTGAATATTTAAAGGACTATTCATTGCTTGGCGGAACGCATCTACTGAATAAGTAAGTGGTAAGAAATATGCAACAGTTTGTAGAGTTATCGGCATAGTCTCTACTGGTGTAAACACACCAGACAAAAAGACCACTGCGATACGTACAACAGTTGCAGGTGGCATAGCCTGAGGAATATCTCGGAAAGGTACAGATAGCAATAGTCCAAATGCAGAAAATAATAGCGAAGAGATTAGAATTCCAAGGAAATACAGAGGTAAATGTGGTAATGTCGAAAAAGGTATTATGATAGCAGAATAGATTAGAGA…
483	LokiG_000000000042	19786	20773	r	88.8135764944	90.0310224408	76.0907148212	TCAAACTGGTTTTACGTGCTCCTTTTCGATAGCCATATCTTTAGTATATAAGCCTGTGAGCTTAACAAAAGCATCTTCTAAAGTTGGCTTTAATGTGTTAATTGATATAATCTTCAAGTGGTTTTTTCTAGCAAAATCGAAAATTAAATTTAAGGTTAATGACGGCTCTTCTACATACAACCTAAACTTCTCTTCAACCATAATCACATCTCTCACATGATCTAACATCTTAAGCTTGTTGCGTATCTTCTCAGTATGATCAAAAGAAACTTCAATTAAATGTTCTACCTGAGTCATAGCCTTAAGGTTTTTAGGAGTATCTATCATAACTATTTCACCTTCCTTAATGATGGCAATACGATGACATAATTGATCTGCCTCCTCAATATAGTGGGTTGT…
484	LokiG_000000000042	20883	21441	r	58.9802867384	64.3776454593	52.1482120393	CTAAATAAATCTCCTGACTTTTTTACAATATTCATCGTATTCTTCTTTGAACTGTTTTTTTAACCATGGTTCTTCAGTAAAAGGGGTCAGAATGTTCCATAGAATCCCTAAAGAACCCGTAATAAATGTCAAAAGCGAATTAGATATTATTATAATTCCAATAAATAATAAAATATCACCTAAATATTGAGGATTTCTTGAATATTTATAAATTCCTTGAGTAACTAATGTCCCCTTTAATCCAAGGGAAGAATGTACGCTTAAAGTCTTTACGCCCCAAATAGCAATTATAAAACCTATTATTATGAAAATAAAGCCAATTGGGTATCGAGACCAATGAGATAAAACAAAATTATTCCAATCCAAAATACTTAACAAAATTATCCCTAAGTAAGAAAT…
485	LokiG_000000000042	21852	22032	r	52.9277777778	61.901130946	50.188409915	TTAAACTACATTCATTGGTTGACTACAATGTTCAGGGATTTGTTTCCCCTTGTCATTTCCACACCCACATTGATCACCCTTATGACAAAAGAGTTTATCTCCTTCCTTATGCATGGGTTGACCACAACACATTGGTAATTTCATTTCATTTCCACATTTTTCACATTTTAATGCTGCCAT
486	LokiG_000000000042	22469	22721	f	23.5	29.297129759	9.72027647409	ATGATATGCTGCTTAGGCTTATTTATTGGCTACTTTATTGGAGAGGCGTTGGGCGGTATTTGGGGTTTAGTTGCACCAGGAATCGGTTTTCTTCTCGGTTTCATTCTTGATATGAAATTTACGCGTGGATGTTTTCACAAATCATCACATAAAAACGGACGCGATGTCATAAATTCAGAAAGATCAACATATTTAGCCTCACCACAAATTTGGGAAGAGAAATTAAGAGAAAGCCAAATCTCTTATAACTAA
510	LokiG_000000000046	1	1204	r	37.8121363259	38.648328163	15.3720207314	GTTTAAATTTCTTGTATTTGCAGTATTAAACTTGAAGTACGATAAAGAATCATTAGTATAACTGATTAATTGAGTATCAATCATTTCATTATAATCGGGTGCATAATTGTTTTCCCTTAAATTTGCGTCTGTTCGTGCTATGGTTGCATTTGATCGGTATAAAGTAATATTTAACTGTGTTGTGGAAGCTTCAACTAAATCCAATGTTCTGATCCAGGCATAAAACCCATTCACAGTTGTTTTTTCTCCCTTTAAATCAAATTCCAATGCAACATAACTATTATTTGAGATAGGAAGATCGAAGCCATAAGTTGATTTCAATTCAAAGTTATAGAAGTTTCCCGAAAAGGGTTGTAAATCAAACCTCTCAAAAATAAACTGAATGTAACTGACATTAGA…
511	LokiG_000000000046	1369	2731	f	40.2738619677	39.4302962102	47.5953807827	TTGAGTGAAAATTTAATACTTGAAGATATTGAGGAAAATAAAGAAGAGTATATAGAATTTCTTAGAGATCTCATTCAGGCAAAATCCTATAATCCACCAGGCAATGAAAAGAATGTAGCTTTAGTTATTGAAAAGTATTTAAAGGATGTAGGTGTAAATTGTGAAGTTTTCCCATTTGGAAATAATCGAGCCAATTTAATTGCGACATTGAATGATAATTTTGGGGGTAAGAACCTTATCTATAATGGTCACATGGATGTTGTTCCCCCAGGTTCAAAAGAAGAATGGAAATATCCTCCTCTTTCAGCCACTGTCAAAAGAAAGAAAATTTTCGGGAGAGGAGCAGTGGATATGAAAAGTAGTTTAGCTGCTATGATAATCGCATTGAAAATACTTAAA…
512	LokiG_000000000046	2838	4020	f	37.3468697124	38.3195995819	43.4880614405	TTGCCAGAAATTAAAGTTGAAGATACAGTATTATTACTTGATACTTCTAGATCCATGTTGAGGAAGGATTTTAAGCCAAACCGATTAGTTTTAGAACTTCAAACAGCGAGAAACTTCATTAAGTCAAAACTATCAATTGATTTTAAAGATAGAATTTCCATCATCTCTTTTGGAGCTATCACTACAAGAATCATAACGTTTTCGAATGAAGAAGCTAAATTAATTGACTCATTAAAAAAAATTCGGATTTCAGGTAGAGGACTTCTACATGAAGGAATTGCATTTGCTCTACAAATTCTCGTCGAAGAAATGCGAATATTAGGAGGTAAAACATCTAGGATATTAATTATAACTGATAATAAATTAGAATTAGATCCAAACCGATTGGAAAAAATTATA…
513	LokiG_000000000046	4114	5053	f	78.7465388711	68.5327548308	8.7907607495	GTGAATATTTTACCAAATAATCAGAAAGGAAAATGGGTTGTCACCTCTGCGTGGCCTTATGTGAATGCTACACCACATTTAGGTAACCTAATCGGAAGTACGTTATCTGCTGATGTATTTGCAAGATTTTTGAGAATGAAAGGAGAAGAAGTGGTCTTCGTATCAGGCTCAGATTCTCATGGGACACCAATTTCTGTAGAAGCAAAGAAATTGAATGTTCCTGCCAAGGATCTTGCATTTAAATACCATAAAGTGATTAAAGACTTGCATGAAAAATGGATGATCTCTTTTGATAACTACACAATAACTCATAATCCCACACACATTGAATTAGTAAAGAAAATATATTTAGACGTAGAGAAAAATGGATACGTGATACAGAAAGAGATAGAATCACTC…
651	LokiG_000000000059	0	657	f	41.1537290715	43.8944903966	51.7564795428	AAAGTTGTGAATGAAAATCTATTAGGAAATCGATTTAATTTCCCTAGATTTATCGATAGTGAATTATCTAGAGGAATAGATTTAATAGAATATTCTCTTGGTGCTTCTAGAAAGAGTTATTGGGAAAAACGCCAAAATTATTACTGTATAGGATTAATAGAAAGGAAAAATGGGGAGAATTTAAGGATTTCAAATCTATACACGTTTGATAAAGATGATCCTCTCAGGAAAAAATATTTAAGCTTTATTCCCTCTTATTATGTGTTGTCAATTCTCCCAGATTATTATAAACACTTAATTAGTGAAACGTTAGAGCTATATGATAAGAAGGGAGTATATCCAAGTATTAGATTAATCAAACTTAGTTATGAAGATAAAAGAATTGTTTACTTAGAAGAA…
652	LokiG_000000000059	662	1706	f	41.1302681992	39.270114259	54.4115304378	ATGACGGAAAAATCAGATTTTGAAAAATTATACAAAATCGATAGAAAGAAGATTCTAAGATATTATGATAGATTGAAGAATCAACTTAAAAACTCAAGTCATGTTCAAATAGTCGCACGGTTTTTGATCAACCAATCAATAGGATCAGGTTATCAAGAAGTTTATGATACATTGTTATATTTCAGGGATAAAATTGAGGAGGATAAAGAACTCTTAGATTTAGCTTTTGAATGGATAAGAGCTCAAAAAATTCGTTTAGAATATAAAAAGTATCTTATTAGAGCACAATATCCCTTAAATAATCTAAGCTTAGCCGTTGATGATTGCATTTTTCGATTCTTCTTAGAGTATGATAAGCATATTAGAAAATTACTAAAAAAAGATATTAGTGAATATAAT…
653	LokiG_000000000059	1719	2100	r	30.5511811024	35.6895200589	36.5740917476	TCAAAATTTCCTGAATACATCCTTAATTTTTTCTTTAATCACGAGATTCGATTCTTTATCAATAAAATTTTTTAGTTCTTTATAAATTAGGGGATTTTTGTTGAGTTCAAGACAATCTAAAAAGGTAATAACTGCCCAGCGAATAGAATCATCAGGATCATTCAACAGAGGTAAAATAAACCTTAAGTATTGTTTATCCTTGGTTTGTTGAATTTTAAATATTGTGCTTGCTCTGGTAATAAAATCTGGATGATATAACTTAGGTACTAAATGATCCTCAATTGTTCTATTTTTAATGAAACCTAGCATAAAATTAAACACATCAATTTTAAAATTATGAATTTCGTCAGTTTCTTTAACAAAAGAATCTAATACTTCCTC
658	LokiG_000000000061	2	1214	r	68.2376237624	54.0341497682	13.8561777707	CATACGATACGCTGTACCTTCACATTCAATCCCTGCAATAGCAGCAGGTAAGATAACATCGGCATTTACTGAAGTAGGAGTATGATGTGGTTCAATTACAATTATGGGATGCTTAAACATATTTCTTACCGCAGCTGCAGGAAAATTACTTGCAGGGTCAGAAGCTACAATTAAAGATGCGTCAATTATATTTCTGACCAACACATCAACAGAAGAAAACTCACCCGGGTTATAACGAGGGTATCCCTTTGAGAAATCTATGGAATAAGCATACCCAGTTTGCCATGTAAAGACTTGGTTAGCCCCAGCGACGTTGTAATGGCCTCGCATGGGAGTCAGTGAAAATTTGGTGTGATCATTTAATTCTCTTACTAAACAAATTGCAGCATCAACATTTCT…
659	LokiG_000000000061	1216	1612	r	59.9848484848	58.3416980546	62.7859633755	TTAAACCTCCTTTAATGTATTAATTAAATCGACCGCACCGAGAACTTTACCATTTGGAATTGGTTCAACTGATGCTTTCATCCCTTTATAGGTGGGTGTTCCACAAGATTGTGAATCAGGATTTACGACTTGATTAGCCCAAGGACCCATGGGAATGAAAATAATGCCTGGATGGGGACCTTCTTCTGAAATTGTAGAATATACCAAAACTTCTCCAAAATCAGTGATAACTTTCATAGGGGTGCCCACTAGACAGTCTAGCTTCTTAAAGTCTTCATTATCAAATGCACATATAGCAGCAGCACGAACAGCTTCTTTGGACACTTTTCCACCTTCAAGAGCTACACCTTGCGAAATTGTACGACAAGTAATTAAAATTAAATTATTTAGACTCAT
660	LokiG_000000000061	1616	2339	r	48.3443983402	55.0185760605	68.8326296181	TTACTCCTTCTTTGTAAGTTCAGTCCACCTTAAAGTTTTTAATCGATCCAATAAAGGATTCCAAAATAATTCACCAGATTCTCCTGAAGTTTTAACGGTTGTGATTTCTAATTTTACAGCTCCTGTAGGACAGCCATTGTCACAGGCCCCACAAAAGACACACAGGTCTGAATCGACAACTACATTAGGAACTGTTTCCCAACCTTTATCAGATTTTTCAGGAATTGATATTGCTCCTGAAGGACACACTTCATAACATGTCTGACAACCACCGGGGCATTCTTCATCAACAATACTTATTTTCCCATCTGTATATTGTTTCACAACTCTCTCAGTCCCATCGTGGCTCGTAATCTTTTTAGCTTCAAATTCTAATTTTGGTACAACATTTTCTTTTAC…
661	LokiG_000000000061	2349	2607	r	40.496124031	48.2333659946	59.1962053042	TTATACTACATTTATTAATTCTAAGTGTATTGCAGATTGAGGGCAATTTTTTATACATACTCCGCATCCATCGCAATTTATTTTTCTCTCTTCTTTAAAAACATCATAAGCTATACCATTTTTGACCAATATTACCGCATTTTCTTCACTTAAAAAACTTTTTGTTTTTAATTGGTCAAAATTAATTGGACAAGAAACAACACAAATATTACAACCAGTACAAATGTTTCGATTAATCTTAAGCCGGTAAACTTGCAT
662	LokiG_000000000061	2913	4077	f	46.9871134021	55.4286489278	66.4703285047	ATGAGTTTACGAATTACGAAAAGCGAAGATTGCCTTATTTTTTATGCATTAACTCCTGAAATTACAAAATTAAAACAGGTATACTCTCAAATTGGAGAGTTCATGACAAATAAACAAGCAAAAGATCCTTCTGATAGGTTTAATTTAATCACATTTGAAACTGATGGACCATATTATTTAGAAGATTTTACTTTTGATTCGGAACACATTTTAAAGACTTTAAAATCTATGAGTACGAATTTCAGTTATGCAAATATCGCTGGTGGAATATTTATTGCGATCACCTTCATAATTGAAGTATATAAGAAGATTTCAGAGAAAACCTTTAGAATGTTAATCCTAATTGATGATGGAGCTTATAAAATCCCTGATCAATATCTCCCAGCCTTAGAGGAATTA…
663	LokiG_000000000061	4344	5271	f	35.7907227616	31.4680140532	7.0389878991	TTGGTCATAGAGAAACAGGAACGTGACGCGATTTTTTACAATTTTACTAAAAGTCTCTGTCCAAAATGCCGTAAACCTATTGATGCGCAAATTTTTGTTAAGAAAAAAAAAGTAATCATGCGTAAAAGATGTAAAGACCATGGATGGTTTGAAGCATTATTATCTACAGATTTTGAAACATATCGGTATTGGGAGCGATTCAACAAGCCCGGTACTATTCCACTAGAATTTCAGACCGAAGTTAAGGAAGGATGTCCAACAGATTGTGGTTTATGTCCGTCACATCAACAACATACCTGTTTAGGGATTCTAGAGATTACTAATTCTTGTAATTTTGAATGTCCGGTTTGTTTTGCCAGTTCTGTAAAAGGGAGTAAGTATAAACATCTGGATATAACT…
727	LokiG_000000000067	459	1893	r	47.6136680614	49.450055102	60.8327412	TTAGACTAAATCTAAGTTTTCGTCGTGTCGTAGATGCTTAGAATTATTCTGAGCGTATAAAGATTCTAAATTTGGAAGAGCTTCAAGTTTCAATTTACTAATTTTACCTAATAAATTCATTTTTAACTTCTTAATTTCATTTTCAATAACAAACGTTGGATTAACAGAATGGTATGAGCTATTATTCATTGTAACCCACTCACGTTGTTTCAACTTGTTTAGAACTTCAATGATAGTTTTTTCTTCAATTTTTAAAACCTTACTTAGAGTTGTTTTACTAGAAGTACCTAATGATAATAAAGTTGTATAAGTTTTGATCTCAAAATCAGAGAAATCCAGCGATTTCAGAGAATTGAGTGTTTGTACATCAATATATGAAATTTGAGTTTTTTTTCTTCT…
728	LokiG_000000000067	2198	3719	r	43.8737672584	39.1493183178	51.9296607637	TTAGGTTCTTGATGATTTCCCGTGAGACTTAATAAAATTTTGATAGGTATGAAGCTTATTTAATACTATAGCTGCATTTTCCGGATTACCCCCAAATACCATTATTTTATTATCATCATATCTTGATGATGTAGATCCTCCCAGACTTGAGGAAAAAGAAATATAAATGATTCTCTTGTCAGGGAATCTCTGGCATAAATTAATTTCACTTTCTATAGTTTTTTCATATCTATCTCCTGCCCCAGACATCATCATCTCCACCATTTTTTTCCCAAACTCATTTATGGGTTTTAATAATTTCATTCGATCTAGAAATGAGGTAGACGACATTGTAATAATTACATCAAAACAGTCTGATTTTAACATTAATTCAGTTACGTTTCGATAAGCATTGGAATC…
729	LokiG_000000000067	3959	4184	r	16.8933333333	30.9431570034	37.1576809239	TTAATATGCGTTAAAGATATTGAATTTTGAACCTGCATAAGTACTTGATAAATAAATTCTCTGTTTCGCTTCATTAAGATTTGAAACCTCTTCAAAATATCTTGGATTTAAACCTCCAAGTAATTCATCAACTTCAATTTTCTCAGGTGCTTGAGCTTCATTTCTCGCAATTTCTTCATCTTCAAGGCTTTTTATTTCCATTACTTCTTGATAAGCTTGGGTCAT
746	LokiG_000000000069	204	1038	r	72.4916067146	78.9845094656	14.0619377602	TTATTCCACAATCGCATAACCATTGCTTATTACAATGTCTTTCCCTGTATGAGCTTGAATAATAAATCGTCCATTATCTTTCCAGCCTTCTGTAGTAATAGTGTCACCAGGATAAACTGGTAAAGAAAATCTTGCACTAAATTCTTTAAACCGATTCACCTCACCTTCACAAGCTCCATACAATATTGCTCGAGCAGCAAAACCATATGTGCATAACCCATGAAGAATAGGCTCATTAAATCTACCACTCAATAGAGCAAATTTAGGATCTAAATGTAAAGGATTGAGATCTCCATTAAGTCTGTATATAGCTGCTTGATTCTCAGTAGTTTTATAAGATATGCTAAAATCAGGCTTAACTCCCTCTGGGGGATTCAAAGATTGGGTTTTTGGCCCAGA…
747	LokiG_000000000069	1257	1824	f	80.8694885362	83.374681624	72.8387286454	ATGGCTATTATTTTAAACCGGTTGAAAGTGAGCGGTAGATTCAGAACTAATTGTTATCTTTTTGGGGATGAAAGTACAAAAGAAATTGGTATTGTTGATCCCGGGATTGATTCAAACGATGTTAAAAGCGTTGTAAATAGAGAGGGATATAAACCGGTTTATTTAATAGGTACTCATGCACACCATGACCATATTCAATGCGCCATTGATATCATGGATTATTTTAATATTCCATTATTGATCAAGAATTTTGGGGGAAGAAAAGTTGAGAATATACATTTTATTAAAGAAAATGATGTAATCGAGATAGGAGCAGAACGTCTTCATATAATTGAAACACCGGGTCATAGTATAAATGATATAATGTTGATAGATTATAAAAACATGCTTATCTTTACC…
748	LokiG_000000000069	1873	2779	r	91.6997792494	84.3140484955	66.6022334575	TTACTGATCTTTATAGAGTGGGGATCCTGCCTTCATAAAACGATTCAAGTGACGCATTGATGCTACTATTTTTCCCGTTTCTTTTTCTTCTAATGTAGAATCAAGCCAAAAATACTCCGTTTTCCTAGACACTCCAATACAAACATATTTCCCTTTAGTAATATAAGGAACGCCAATAAGTGCTGGTCCGTTTATATTTCTAAGCTCAGTCGCACCATAGAACGGAACAGCTTTGAATTCATCCGTACTTGTTCGCGAAAAACCCAAAGCCATTGCCTCAAACAAAGCTGTCGGATATAAGATCGCATTTCCCCAAGGAGATTTATCTTTTCCTTTATAATAATCCAATTGATCTGTTATTCTTCTTAATCCACTATTGGCTGCATCTTGTGTGAGTAA…
749	LokiG_000000000069	3368	4394	f	79.4064327485	61.9942389849	55.7686922653	ATGGTTTTAAAAACATATATTACTGAAATGTTGGGAATTAAGCACCCAATTTTTCAAGCACCGATGGGTGGGTCTGGCCTAAGGGATTTAGCATTAGCCGTGTCAGAGGCGGGTGGAATTGGCCATGATTCACCTATAGGTTCACCAGAAATGTATTTAAAATCTCGACAAGATATGAAGGAAAACTTACTATATTTAGCAGAACATACTGATAAGCCCTTTGGTGTTAATATCCGAACAACTAGAGTACAACAAGACGCCGAAAAAATGTGCTCAGAAATTCCTGAATTTATCATGGATAATCCTAAGCTAAAAGAGCAATGTGTATATATTGTAACTTCAGCTGGTAGTTCCAGAATGCTACCTGCAAGTAGATCATTCCAAAAATTGAAAGAAAGT…
750	LokiG_000000000069	4498	5602	r	72.2201086957	71.1646827907	58.2521773961	CTATTTTGGTTCCTTCAACCCCATATATCCTCTTACGAATGCTTTTAAAACCTGTAATAAATACCATAGTCCACTATCTTTAAAAGGAATTGTTATGAAGTGAGAAAGCCGATGACTTAACATATCCCTTTTTCTAATTCCTAAATATTCCCCTAAAATGGAAACCCAATTTCTTACTAAAATCCTCTTTTTCCTTAAACCAAGGCTAGAAGAGAACCCATCTCCGAATATTGTTAAGAATGCATGGCATCCAGGACAAAGTGAGCATAATACATCAGCTTTTGATTCAACTGCTTCATCGATTATTGGCATAATATCTTTTTTCAAGATTAGTTTTAGAGGGTTGTCTAATTCTCTAAATATACAGTATAAATCGCAAATCGAATTATGTTTATTATG…
751	LokiG_000000000069	5949	7023	r	43.1787709497	51.1500456571	43.4150665045	TTAGGAGGGAGTAATATTATTTGCTACAGTTCTTAAATACATTTTCCCTTTACTACAAATTTCTACATAAGAAGGTTGCATGTGTTGCCAAGAACCATCATTTATTACTTCTACTTGTTGATTATTGATTGTTGCATAGGATACTTCCTTATAATGAGAATGACCATATACAACATGGTTTATTTTTGAAAAATCATAATCATCATCCTCTAAAAATTCTTTTATTTCATTTAAAAAATAAGCAGGTTTACTTACTCGGTACCACTTTTTCATGACACGCATACTGGATTTAAGAAAGTTAAATTCTAAAATATTTAATCCTGAAAAAGCAGTGTCTACTGATTTAATTGGCTTCCTTTTTAACTTAGCTAATTCTTCTTTCATGTCTTCAAATCTAAT…
752	LokiG_000000000069	7278	7977	r	57.0371959943	65.1170657944	46.3498378318	TTATAATTTTGAGACTTGAGTCAAAAAAAAATTGATAATACGCTCCAAACATCTACCTGGAAGTGCTCCATGTATACCCTCCACAGGAATACTTGAGATTTCTAAAATTGTTGAAGCTAGAACCCCAAATCTATATTGGTCTGTGCTGGATGCAAATAAAATTGTTCTATTTTCGAGCGAGTTTATGATATTCTTATCCCAATTAAAACTTTGAATGACAGGATCTATTTGAGCAATAGCAATCACTTTCTTTACTAAACTCTTATCATTATTCAGGAAATCGTATATAATTCTCCCACCCATTGAAAAGCCTATAAATCCGAATCTAGTCTCAGGGGTCGTTACTTCTATTATCTTTCTCAATTGATTGAAATAATTTGTCCCGACTAAATCATCATT…
753	LokiG_000000000069	8019	9690	r	68.157390784	73.6583492182	57.0651010996	TCACTCTAAACTCTTAAGACCATTTTCAAGACTTCTTATTATTTTGCCAACTGGTTCAATTCCCACAGAAATCCTCATCAAATAAAAATCTAAACCAAGTTGTTCTAATTCTTCTTTTGAATCATTATAATGAGCCATTATGACATAAGGACACAATAAAGTTTTTTCAGAACCTAAGCTTGGACCTTTCAAAATTGGAGGGAGCAAACTATCATAAAATTTCTTAGCATTATCCTCTGTAGATTCATTTAAAACAAAACTTATTAATCCACTTCCACCTTTAAGATATTTCCTCATAAGTAGGTGATATGGGTCATTTTTTATGGCTGGATAATATACTCTTTTGATTAATTTATGATTATTCAAGAAGTTAGCAACAATTTCACTATTTTTATTTAT…
754	LokiG_000000000069	9720	9837	r	71.547008547	83.1510048863	25.5099698849	TCATCCTTTGCTCTCTAGCAAAGAAAGTGAAAGAAAATCATCCTTTAATCTTAGTACAACATATTCCCCAATTTGCTCAAAAGTGATGAATTTGATCATGACTATAGTTACTATCAT
755	LokiG_000000000069	9833	10628	r	82.5559748428	75.8073239667	19.3441192863	TCATTCTATTTTTGATATTTTGAGAGGTGAACGGGACGGAAATCGGTAGTATTTAATAGCCGGATAACCTAAGGTTATAACACCACCGACTACTCCATCGATGTCAACCATATTCCTTAGATCTTCATTAGCTGCAAGTAGTCTATGAGCCACACCTATCCAACAACTTCCGACACCTATACTTTCGGCTGCTAACATACCGTAAGTCAACGCAATCCCCGTATTTATCCCGCTTGATAGTGAATTAGGTGGATAATAGAGAATCAACAGATGTGGTGCATCGAAAAATATGGGATCCATCCCTAACTTTTTTTTCACTCGATAACCTTTACCATACCTGGGATTTACTTTCGAAACTTCCTCTATAATCCTTTCACGGAGGATTTCTATCTTTTTCTG…
756	LokiG_000000000069	10772	11735	f	34.3239875389	28.7992453538	39.9044962018	TTGAATTTAAAAATTGCACTACATCGTGATGTAGGAAGATTAAGAGCATTAGCTAATGATTATGATTTTTTAATTCAAATTTTAATTGATAAGGGCGATCTTAAACGAGCACAGGCTTCTCTTCATGATTTGGAGCAATTGAACAGTCAGCTAAAAGACAAACAAATTAATTTAACTTATCTTTTTGATAAGACTCTAGTATTAAAAACAAGTCTTAGGGCTCGTGATCGAGGTGAAGCTGAAGAAATATTAACGCTACTCCTTGAAAATGAGAATTCAATATATGAAACTAGGTATATAGCATTAATTAATTTATATGAATTGCTCTTAACTGAGTTACGCATGACCAATGACTTAGAAGTGTTGGCTGAGTTAAATCAATTTATTGGTCAGTTATTA…
757	LokiG_000000000069	12626	12827	f	22.6119402985	25.5999315002	26.7587336997	ATGATTTTAAGTCAATCGTTTCTTAACTCGAACTTAGAAGATGTACATTTCTGTCATAATTTATTGAAATCGATTTTTTCTGAGAAAAAAATTTTTTCTTTAACTTCGTTAAAATTTCTTGCTGATATTAATTTTAGATATAATCCAATATTAAACACAATTCAAATAAAATCTGAAGGAAAATTGGTTAATTACCATTAA
758	LokiG_000000000069	12823	13426	r	19.7429519071	27.6747050745	30.540992108	TTAAATATCTTCTAAGTAATAATTTTCGTTGGCTTGTAATACTTTTGAATACTTCGACAAGAATTCAAAAAGAAATTCTCTTTCATTATGAAATTCTTTTCTCGAAAGATTTACAGAAAAAATAAGATCTTGTTCACTTACAATAGCAATCCAATGGAGTTTCTCAAAAAATTTTAAAAGAGAGAGTAAAAATTTATCTCTTTCTCCAAATTTTTTTAAATCTTCCACTATTATATCCAGACGCTTTTTCAAAAGGATTTTATTATTGTAACTAATGACAAAATCTTTATCTTCTGCTAATTTCATCCACAAATAAGCATCCTCTTCATCATTATTTATTCTAAAGTAATTTGTAAAATATTGAAGGTTCTTCCGCATTAGTTTAACTAACTCCTCTAC…
759	LokiG_000000000069	13726	14557	f	80.2503008424	73.7559709377	52.9358721936	ATGAAATGGTCTGAAGAAATATTTTTTTCTTTAAATTTAACTCGTATAAAATACGGTATGTTCGAAGAAATCATTCGAGTAACTTTTTTGATCTTTCCATTAATGTGGGTAATTGGATATTTTGTTCAAATTTTTATAACCAAGAAAGCAATTGACAAAGAACTTGGTTACTTTAGCCCAATTGTTAATGCATTAACCTGTATTGGAGTAGTCGTTCATGAATTTTCTCACCAGATAACATGCATCATTGTTGGGATGCCTACAAAGGGGTTTTCAGTAGCATTTAGAGACATGTTTGGGAGAGTAAATCCACACGGACATGTAATCCCTGACCAACCATATCAATCCACTCTAATACAAATTCTCTTAGTTTCACTTGCGCCCTTACTGATAGGTACC…
760	LokiG_000000000069	14558	14897	f	42.0560471976	43.1848811681	39.8604994917	ATGAAAGGTCTATTCTTTATTATATTAATCATTGGCTTTTTTATGTTTTATCAGCAGAGTCCTACCTATGCGATTATTATAATAATCATATTTATTGTTGGCTACTTATTCATAAAGTCAAGGCGTTCCGGTTCAAGTAGTTTGTTTGGGTTCATGAAAGGTAATACTCAGCAACAAAATAGCAATAGGGATGATGTTATTACCATAATGATGCTTCAGCAACTCTTTAACAATTCAAATTCAAATTCCTATCAGAAAAACGATGAAAATTTTAATGACCAAAAGGACATAAAGCTAGAAGAAACTACACAAGAAATTCTCAACCTCCTGGATGACTAA
761	LokiG_000000000069	14900	15596	f	35.4439655172	36.1511253358	45.1047023702	ATGCTAGTACAAGATAGAATTTTAGCAGAGATTGAAGCAGTTTTACAAAAAATAACTATTGTCAATATTTCTGGAGAATCGGGTACAGGGAAAACTTCATTTGCTTTATATTTGGTAAGTCAATTATTACAAAATGAAGAATATTGTATTTGGATCAACGCAAGTGAACCTTTCCCAAAAAGAAGGTTAGAAATAATGTATAAAAATCACCAAAGACAGCTTAAAGAAAAGTTAAGCCAATTTTTTGTTGCTCCTAGTAAAGTTTTCCCTACAATTGACGACCAATCAACATTCTTAAGAGATCTTTATAGTAATGGTTTTCCATTCCCTCCCAGTACACGTTTCATCGTTATTGACAATATTTCGCATCATTTACGGTTTAGTGTTTCACAATTAAAT…
762	LokiG_000000000069	16062	16515	f	33.7218543046	39.8010104901	46.0770667228	ATGAAAAAACTAAAAATATTTTTAGATACATCTGTATATAGTGCTTTGTTTGATGAAAGAGATCTCAATCGGCAAAAACAAACGCAAGATTTCTGGAAAGATATTGAAGAGTATAAACTTTATTATTCAGATATCAATATCGAAGAAATTAACGCTATAACAGATGAAAAGTTAAAAGAAAAACTGAAAGCTCTATTATTGAAAGGTCAGAAGATTGAAATAAGTGAAGAAGTTAGTAATTTAACAAATAAATATATTAAAGAGAGTTTAATTCCAGAAAAATATGAGAATGATGCGCTATTAGTCGCTTTAACTTCAGTTCATTCATTAGATATATTAGTTAGCTGGAATTTTAAACATTTAGTTAAAAGAAAAACTCGTATTGGAGTAAATTTGATT…
763	LokiG_000000000069	16525	16693	f	28.5238095238	31.4330781355	39.2463288944	ATGTTATATAATATAGAAAATCTTTTAGAAGAATTAAATCTGACTAAAACAGAAAAAGAAAATTTAATTCAAGAATTGCGGGATGAATTTCCTCAAGATGAAATGCTTTTTGAACTACATCTATATCGCGCAGTTCAATTTTTAAAGAAGCAGAAAAAGATCATATAA
764	LokiG_000000000069	16843	17218	f	60.0373333333	63.7457051755	51.8180242427	ATGATAAGTTCTAGTAATAAAAATAAAAGTGCGGTAAGATGTGGAATTTGTCGAGTCGAGATTAGAGACAGAGCACAAATATACCAAGCAGGAGTTAACTTTGGCATAGTATGTATTAGATGTTATAAGCAATTTTCCAGTGAGGATATTGAACTAATGGCAAATATGTTTATCGCATATGGAGGATATTTTGGAATGCTAAAAGACTCTAGGATTTCTACACGCAATATTTTAGAAAAATTAACAACAGAATTAGGGAAACAGGGAGACGATGTTAACTTTGAACAGATAAATATTCAATTGCTACATAAGGTTTTATTGCATGGTATAACCCCTGAACAGTATACTCATGAATTAAAAAAACTTGTTGAGTAA
765	LokiG_000000000069	17305	17530	r	18.0444444444	24.4290917384	23.0544434214	CTAAAAAGGTGTGAACATATTGAAGTTGCCACTAACTATTAAATCAGATGAGAACACTTTATTTTGGGCTTCTTCCAAAGAATAAACTTCCTCAAAATATCTTGGATTTAAATCTCCAAGTAGGTCATCAACTTCACTTTCAACGGATTTTTCAGCAGTTGAGTGTTCAAACTCTTCAACTTCAGTAAATTCCATTTCCATTACTTCTTCATAAGCTTGGGTCAT
766	LokiG_000000000069	17795	18044	f	35.562248996	30.9256947618	42.5229040001	ATGATATCTCAACCGTTAAAAAACACCCATCTGATAATACCTCATTCTGAAGAGGAAGAAGTTATAATTTTTCATGATATTATAATTCCATTTTCACAATTTGGTAATTCTAAGCCAGAAAAGTCTGCTAGCATATATTATGGCAATGAAAGAATTATTTTCAAAGAAAGACATGCAGAATACCAAAATCTATTGATAAACGAATTTTCCAAGGCACTGAGAGAATTTAGGGATGTTATGAAAAAATAG
767	LokiG_000000000069	18089	18497	r	44.681372549	46.1489219931	46.5704909849	TCAAGTAAAATTAGTTAGTGGAATCCTATTTAAGCCTTTTATCTTATCATAATCACTATCTTGAGAGATTATTTGTTTGTCAATACTGATGGCAATTCCTATATGCAATGAATCGAAAAATGAAAGATCATATTTTTTCCTTAGATACATTGCTGTTAAAGAACCGCTAGTATCTAAAGGAGCCCAATCAATGTTTTTTATCCTTTGGAGCTCAACTAAATCTGACTCGAATTCATATTCTATTTCCTTGGACTTATATATTAGTTGAAGTTCTATTAGAGAAACAGAGGAAAATTTAGCTTCAAATTCACCTTTATTTATTTTGATCATTATATTATTAGCAAATTTGTGGTACGCATCATTCCGATTAAGAAAAGCGTAGAGAGTGTCAGTTTCAAT…
768	LokiG_000000000069	18498	18744	r	54.012195122	52.4342238244	45.3008614856	TTAATATCTCTTTGAGATTTCTTTTAATGCTAATTCTCCAGCTTTAATCTTAGCTTCCTTAGCTGATTCTTTCCATTCATATTTCCCACTTAAATTTTTAACGGGGTCTCCCTTAGTAGGAATAATACCTATATGGTCACCCGCATCAAATTCAACAACATCTTGACCCGGTTTTATACCAAATTTTTCCCTTAATTTTTTTTTTATTACTATTTCTCCATGAGTGCCGACCTTTACAATATTCAT
769	LokiG_000000000069	18978	20124	r	40.1247818499	39.1070930311	43.8058285808	CTAAATGTTTGATAATTTTTCTCTTATTTCCTCGTAAGTTTCCCGTTCACTTTTTAATGCTTGTTTTTCTTTCTTTATATCACTTTTAAAATCCTTATAATATAAGCTTTGATGATCAGGGCTCATTGCTTTAAATACTTTTTCTGCTTCTTCAGCAGGTAATACAATTATCTCACCATTTTCTTTTTGTAGAACACATCCTGAATTGATTAATATTTTATAATTCTTTGCTGTTTCCTTAGGATCACCCCAACATATTATGTTGCAATTTCCGCATGTCAGTTGTACATTTTGGCCGATTGACGCGGCGGGTTTATATCCTGCTGAACCATCTTCTCTTTTTGGCCATTTATTTTTAATTGGAATTGCATGAGTTAATAATCGTTGCACTTCTTCATC…
770	LokiG_000000000069	21005	21209	f	40.3578431373	37.0730515216	6.26339101853	ATGGATATCTCCCCTTATCTCAGCGTGATGATTGTGGAAACCGAGTTGATTTTGGCTAAAGGTATCGGAAAAGGTACCGTGGAAGGCTTAAGTGCTTTAGGGATTACTTCAATTACGGATTTAGTCAATGCAAATCCTGAAGATCTTTCTTCCAAGCTCAGCGGAGCCTCTTCCGCTCCGAGCTGCTATATTTACTTCAGATAG
777	LokiG_000000000071	2	917	r	70.7049180328	74.4680373198	10.8034277091	ATAGACTATACCGTCCTCCATGTTTCCCCCATAAGTCCTCTCTAACTCCAATAATTCTTGTTCTACTTTTGACATCGAGGTTTCTCCAGCTTGTTTTTCTTCTTTCCCTGCGACGAGGGTTTTGGTTTCCGCCTTCGGATTTTTCCATACTCGCGCTGGACCAAATATACCTGTTTTTAACTCAGTTTCAACAGAAGTGGAATTAACTACAATATTTTTATAATTGTCGTGGAAATCACACTCTTTACTACCGATAAATCTGGATCCCATTGCGATAGCACCTACACCCATTGAAAGAGCCGAAGCTAGGCCTTCTCCAGTAGCATAACCTCCCGATGCAATGATGGGAATATCGGGTAATTTTTGCCGTATTTGCTGTAATAAAACTAATGTGCTTAT…
778	LokiG_000000000071	1432	2002	r	55.5210526316	64.5749149723	48.1077171484	CTATAACTTCTGCATAATCTCTTTGATAATTTGTATAATATGATCAGCTGCTGTTTTAATTGTTTCTGTAAGATTAAAGTCAAAAAAGGGAAGATCTCTATTCTCACTTCGGTCTTCCAGTGAATAATCATTTTCCCTATAAAGTTTTAGTTCCGTGAACCCTTCGAGACTCTCAGGTACAAACCCTATCATAAGGACATTCAAAGTAGGTAATTTATCGAGCAATAAATCTATTACAACATGAACCGGAATAGTGTGAGAGGAAATTGGTACGTATTCCTTAATATTTTCACGTTCAATTATAGCAACAGTACCAGGAGGTTTATTTAACGAGCATGTGTCTAAAAGAACAAGCTGAGATGCTCCAAAATTAACAATATCATCAATTCTACTCATTGG…
779	LokiG_000000000071	2242	6112	f	58.150129199	60.8609692848	64.1444776719	ATGGAATCTAAAATAAGAAGTTCGGGAATTGATATTATAGGAAATACTCCTTGGGGTACTCATTTTTGCCTTTTTTATCAAACAAAAGAAGATCTAATCGATATACTGGTGCCATATTTTAAAGCTGGTTTAGAAAATAATGAATATTGCTTGTGGGTAACTTCTGAACCATTAAACGAAAAAGAAGCAGAGAAGGCTATTAAAGTGGCGATGCCTAATTTTGATGATTATTTAAAAAAAAAGCAAATAGAAATCGTTCATTACACCGAATGGTATCTTAGGGATGGTGTGTTCGATTTAGACCGAGTTCTAAATGGCTGGATTGAAAAATTAGAGAACGCTATAGAAAATGGTTTTGAAGGGTTACGAATAACTGGAAATACTGCTTGGCTTGAAAAG…
780	LokiG_000000000071	6201	6804	f	71.8275290216	77.6713200281	79.3991340903	ATGACAGAAGATTCGACTGAGAAAACGGAGAAAGTTCAATTAGAGGGAGTAATTGAAAGAGATAAAGTCCGGATTTCAGATATAAGAGGAATTGAGGAATTTTATAACCCATCGTATATAGGAACGACTGAAGAAAATAGCGATGCTCAAAACACTTTAATTCTTGATTCTGTAGAGGTATTGCTTTTATGTGAAAGAAATAGGATATTAATATGGAAGGATAATGATAAAAGCAAGAAATTGTATGATTTTGAGGATTTGTTAATGCACTTTACCCAATACGATGAACGGCTATGGCAAAAATATATAATTTACATGGATTTGAGGAAACGAGGATACATAGTTCGAGCGGGATATGGAGAGGGAATCGAGTTTCGTGTCTATAAGAGAGGTGCTGAT…
781	LokiG_000000000071	6796	7561	f	33.4784313725	32.8341787717	8.52724961342	ATGATTAATCGAATATATACCACAATGGATATAGAAGATTTATTAGATTTAGTTTTAAGAGTTGCCAATGGAAAGGATGATCTGAGAAAAGGAGCGGTTGGGTTTCATGGATATGGGTTTGTTTTTAAGGATTTTAAACATTCCAACGAATCTTATGTTGTTACAAGTAAAAGTAGTAGGGTTTGTGGAATGGGTGCTTATCTTGGTATTACAGAGAAAGCTCTGCAATTAGATAAAATTAAAAGTTTAGAAGAGCTGGTTCGCTATTCTGATAAGTACGATTGTTTATTTGGAGGTGCTTTGAAAACTCTTCTCCCTACGCTTGAATTTGGTGGGGACGAAGACCTATTTGATGTGTGGATGTTCGTAAGGACTCCAGATGGAAAGCAGTTTCCCGCA…
782	LokiG_000000000071	7565	8654	f	52.6776859504	58.9877822831	7.33090384283	ATGGTCGATAGATTTGTCTGTGACACTTCAGTAATTTTTAATGGCTTGATACTTGATTTAGTTGATAATGGTGAATTAGGAGAAAATCCAGAGATACTAATTCCTAATATAGTTGTTGCTGAAATAGAATACCGGACAAATATTCAAAAGGAAATTGGTTTTTTCGGGCTCAATGTTTTAAAAAAATTACGTAAATGGCATGATGAGAAAATAATAAAACTTATTATTGTAGGGAACAGACCGACCAGAGAAGAAATAAAGATGAGTCCTGGAGGTGAGCTAGATGCGCTAATAAGAGAATCTGCTCTCAAAAATGAAGCAATTCTTATAACATCAGATCGAATACAAGGAGATGTAGGGATATTTGAAGGATTAGAAGTATTTGTAGCTAAGCAAAAA…
792	LokiG_000000000074	34	1270	r	40.2742718447	43.1620184859	22.7602336809	TTAGAAGAAATTTTCAAATTTTGAATTGGCAATACTCTCTCTGATACGTATCCGTTTTTCAGAATCAAAATTTTCCTGGAGAGCTTCATTACAAATCTTTTTCCCAATTATGACCTTTGGGTTTGTTGCCCAATTTACATCAATTAAAAGGCAAAGATAATACACGGTAGATAGGATGAACGCGATAAGATAACCAATATTAATTTCTAAGGGATTAATTATAGATATTTTAGCAGATGGAACTCCTTGCTGAATTAAAGCTTGAAATGTCGCATCTGCTTGATAATTAACAACTGTTTGGGCGGTTTTCTCATTAACATAATTAATAGAAGACTTTAAAAATAAATCTGGTATGTCTTCTTCAATTGTCCATAATATAGGTATTACATTTCCCTTAAA…
793	LokiG_000000000074	1520	2750	f	44.4764227642	45.7508314982	56.1203614143	GTGGCTAAAGCAGTAGAAGTAAACAAAGAAAGTGGATTTGTTGAAGGTCAACCTTATTTTTGCCCGGAGTGTGAAAGGACACATACTAAAGGAAAGATTTATAAAGAACATTTAGAACACGCCCAAACAGAAAACTCCCAAATAGTAGCGTTTAAAGATACACCTGAAGACGAGCAAGAATTAGTTGAAGCATTTAATGAACTAGAAGAAGAAATGATAAATGAAAATAAAATTCAAGAAGAGGAATTTCTTGAAATTGATACCGTTAAGAAAGAAACGATAATAGATGAAGGTGTTGAAGCTGTCAAGAAACTCCCTGGAGTGGGAGAAGCTACTCTAAATAAACTTATAAAAGCAGGTTTCAGTAGTCTGGAATCTATCGCTTATACCCCTCCCTCA…
794	LokiG_000000000074	3215	11411	r	39.2385309907	41.5910674429	40.4262927597	TTAGATTAATTTTTCATATTCTTTCGATTTGTTTGAAAGTCTTTTCACTTCTTTTGTCATATCAGTTCCGCCTAATTTAAAAATTTCAGATGCAATTTTCGAAGATATTTTATATTTTTGTGTTGCCTCATTATAATTTTCTTCTTTAGCAGCTAATTTTGCTTCATGTTCAAGAGTTTTCAATTTAATTTCAAGATCTTCAATTTTTGTTAATCGAAAATATTCATTCAATTGTTCTAACTCTCGAGATAATTCCCAGTTTGAAGCTAATTTAGTTGCATTTTGATAAATATTAAGAGATTTCGTATAATCTTTATCTTTCCTCGCCTGTTTTGCAATCTTTTTTAAGTTAGCTATCTCCTTTTTTGCTCCTTTTAACTTATTAATTATAGCTGCTCC…
795	LokiG_000000000074	11643	12333	r	36.4855072464	35.2382538538	26.9100952528	TTACTCTCTATTTTTTAAAATAATCCTCGCATCAACACAAATCAAACCCTTATCGTAGATAAAAACGGGATTTAGATCCATTTCATTAATTTCTTCATGTTTGGTGACAAGGTCAGAAATTTTCATTAAAGTCTCTACAATGGCATCTATATCTGCTTTTGGTTTGCCACGAAACCCATCAAGAATGGGAAATCCTTTTATATCATGTATCATCTCATTAGCGTCATATTCGGTTATTGGGGCAATTCTAAAACTAACATCTTCTAAAAGTTCCACCAAAATGCCGCCTATACCGAACATTAAAGCAGGGCCAAACTGTGGATCAGTAGTCATTCCAATTATTAGTTCTGTTATTGGTTCATCAGCCATTTTTTGCACAGAAATCTTTTTTTCTTTCTG…
796	LokiG_000000000074	12513	15363	r	52.9992982456	47.0908558354	61.6816579167	CTAAGATTTTCTAAGGATTCGCATTCCTCTCTTTTTTCGAATTCTCCATTTTCTCAGTTCATCCACAACAGAAACGCTAAATGCGGCCAATATCAGAGTTATCCAGAAATAGGGGTGGAATAAAGGCACAACATGGAATGCTAATCCCATTGGTGTAAATAATATTAGTAATTGTAATCCAAAAGAAAGACCAGTCGCCCAGAATAAATGTTTATTTGGAAATAAGTAAAATGGTTTTATGTTAGAAGTACAGGTGTAAACAAACAATAATTCACAAACGACTAGATTTGTAAATATAATTGTTTGTGTCAATGCGATAGCGTAAAAATTAGCCGCTGGCCAAACTGCAAATGGAAGAGTTGGATCAAAACCTATTAATCCGGGTACTCCAGCTTGAGC…
797	LokiG_000000000074	15668	16259	f	39.0710659898	36.5360284756	50.795198286	ATGAGACCTTCGCGTGTTTTTAGACTGATTTTCAGAATTTTCATTCTACTTTTAACAATATCCATGACAGTAGTTACACTATTGGGTGGATGGTCAGCGATTTTGATCCTTTCAAACCCAAATAATATTCAAGTAGATCCTGGAAGCGCAGAATTTAATTTTGATGTTAATTTTACTAGTGGGTATGTAGAGAACGTCAATTTCTCTTTACCAGTAAACATTACAAATGCGGGGTATTTTGATATGGAGAATTTAGGGTTGAATGTTCAAATTTCTATAAATTATAGTCATATCGACTGGGGTGGACCCGGCGTGAATGTGACCAGAAGTGTAACAATCCTTGATTTCCAAAATATGACTATTGGGGATATTTTAAAGGGAACAACAGGAAACCTTGTT…
798	LokiG_000000000074	16272	16746	f	32.470464135	30.8559774751	37.282378587	ATGGGCGCTGTTAAAAATATGGTTCGGGGAGTTATATTTTCCGCAGTCTATGTCTTAACAACGATTGTTGTTCCTTTAGTTACTTTTACTTTAATCTTTAGCATTGAAGGTTTACCGTTTCAATGGGAGCAGCAAGATTACCAAAACATAACTTTCTGGATTACAGCTTTTGGATTATTAATCAGCGGGTTAGCCTTTTTCACATTTTCATCCCCAAAACATTCAATAAGAAGAGGTGTTTTTGCATTGATTCAAGTAATTGTTAACTGTTTATATCTTTGGAGTTATAAGTTTTCTGGAGCTGCTGAGATTAGTTTTATTATCGTAAATTTTGGTTTCTTTACATTAAATGTCCAACAAATGTTATCGATGTATATGGGAATTTATTTCTTAACAATA…
799	LokiG_000000000074	16764	17166	f	41.6044776119	41.174303774	50.729913171	ATGTTTTTTCAAACAAATCAAATTTTAGATGTATTAGCTGATATTATTGGGGCTATAGTATTATTTCTCAAACCAATAGTCGTTCCTATAGGACAATGGATGGTTAGTTGGATTAATGGTGCCAATCAATTTTTAAAAGATAACTATGGTAATAATCTAACAATTTATATTATAATTAGTGCTATACTGGTAATTTCGGGTATTTTAGTAAATATAATTTGGCCAGGGGACAAACCAAGCTCAACTTTTCAAAAAGATATTGAAAAAACTGAGGAATTAGATGATAAAGGCAATAAAGACAGAGAAAAAAACATAATTGACGAGATTAAACGATGTAAAGATTGTGGGAATCCTGTTGGAGATTCTGAAATATGTCCGCTATGCGGAGCTCGCCAATTA…
800	LokiG_000000000074	17452	18202	f	28.1066666667	33.9676983901	42.2678098491	ATGGATTTCAACAATAATCTCGAAAGTTTCAAGAATAAAAAAGATCTAATAGAAGAATTAGAATTTTATAAAACTATTATCTCAAAAAAAGTTAAGGGTGGAGATTATAACTCCGCGCTAGAAAAAGTAAGATCTGCTTTAGTCTTAATAGAAGAACACCAAGAAATATTTAATATTGAAAAAGAAATTCGTGATTTTTACGAAATTAAAAAATATGTGGATTCAGAATTAAAACATCACAGATTAATTTATGAGCGACGTTTTAATAATCTTTTAAGAGAAGAACTCAACGAGTTAAACCTTGAAAACTTCTCAAAATTATTAGCTATGTTAAAAAATGATATTGATCAGGATATTTACAAATATAATCTTGAAGATATCAATATTGACATTACAAAA…
801	LokiG_000000000074	18367	19045	r	38.1489675516	41.554183436	45.2585789631	TTAGTTACCATCATTTCCTGTATCATCAGCATCTGCAGGTTTCTTTGGACAGGATTTTATATGACGTCCAAGTCTCTGATACTCTTTTTTGCAGTAAGGACATGCTTGTTTCTCTGTCGCTTTTTTTTTGGAAGTTACTGATTTCTGAGTAGCTTTTTTTTTTTTTTTCCTTTTCCCCGGGATGATATCATCAATACTAACATCTTCCGGAGCAAATTCGCAATCCCGAACGTGAATCCTAATATCGTCAAATAATTCTCCGCAGAACGGACATTCACTAGTTTGGAAATCTTCACTGGTATCATCTGAACCAGCTTTTCCTGCCTTCCTTTTTTCAAATTTTATTGAAGCGTCTACATCTTCTTCCTCAAATTCATTAATAGATAAATCAATTTCATC…
802	LokiG_000000000074	19135	20713	r	45.2496831432	44.7454405957	57.4397586003	TTAAAAATTGTATTGTAATATTTTAAGATCTTTAGCAATTTTATTTTTAATTTCAGCATTCTGAAGGTTTGGTAATAATTCCTCAATCAAATCTCTTAATTCTACAATTTTCAGGATGAGTAATTCTGGTTTGTTCCAAAAAGATGTTCTTAAGGGATGGATTTTTAGAATTGCGTTATTATAATTTTCAACAGCGGCTCTGTAAAATAAACAAGCATTTTCTATTTTACTTAACCTTGATTGGTAAATTGAACCAATTTTGTTAAAACACATTCCTGCTCCAGCATAATCTCCTTCTTTTTCAAAATCTACAGCTGCATTTTGTATTTTATTTAGAGCTTCTTTTAGAATTTCATTTTCACCTTTTTTTAAGAGTAAATACCCAATTGTATAATTAGA…
803	LokiG_000000000074	20852	21407	r	44.8630630631	48.6490716863	59.5648711887	TTATTTTGAAATAGAATTCATAAATCTGTTCTTAATTTCCTCTGGATTCAAGGTAATATTTTCTACTTTTGCATTCCCGGGCAATACATTTACTTTTATAAAATGACAACCTGGTTTTAGATTTGATAAAGTTGGGGCTATATTTCGCTCTTTATCAATTACAAAAATTGAATCAAACCCAGCTCCTTCAGCGATTATTTCTAATTTTGTCTTTTTGCTTGTATATGTTTTTTGATTTCCAGTTGAACCATAAGATCCATTATCGATTAAGATCAAAGTAAAATTGGTCGGTTTATTATTGGCGATTGTACTTAAGCTACCAAGATTCATGAGTAATGATCCATCCCCATCAATACACCAAATCTTCTTTTGAGGTTTAGCAATTGCTATTCCAAACGC…
804	LokiG_000000000074	21403	21901	r	38.9638554217	47.5326760012	52.1745790812	TCATAGAGCACCCCATAAAGGTCTTTTTAAAAGAATACATATCGATTTTTCTGATGAAATGCTTGTCTGGACGGCATTCCTAATATTTTTGATTTTTTCTTTAGAATCTATGATAAATTTTTCAATTTTTAATAAATCTAATAAGTCTGGCGTAAGCTGCCCCATGGGGATTTGAGCCGCAATCTTCTCACCTTCAGCACCTCTATGACTCATTATGAATATAACAGGTATTTTAAATAGTTGAAGAAGAGACTTGATCGCGTTGATAGAATTTCCTAATCCTGAATTTTGCATCAAAATAGCTGGAGTCTTACCCCCTAAATATGCACCTGCCGCTATACCTACCCCTTCTTCCTCTCGCGTTATTGATATATGAGGAATATCGTCTCTTTCTTCAAT…
805	LokiG_000000000074	21971	23177	r	53.5829187396	58.8988411038	65.8716039682	TTATAGGATCCCTTTTTTTTTGAAATCTTCAATTTGTACTTCAGAATACCCAATACTACTCAGAACTTCAACTATGTCTTGCCCTCTTTGTGGAGCAATAGATCTTATCGAGAGAGGTGTACGTGAATATTTAATTGGTGAACCTACATTTTTGATCTTCCCAAGTATAGGATGGTCAATTTCTTCAACCATGTTTCGAGCGATGATTTGAGGGTCCTCACATGCTTCTGCAAAAGATTTGACGGGCATGACACAGGCGTCAAGATATATAAAAATCTTCATCCATTCTTCTTGAGTTTTCTTCAATAGTTCTTGTTCAATTTTTTTAAAGAAATTCTCTCTTTCTTTTCCAATTACAAATTGTTTGTGAGATATTTCCTCCAAACCTAAAGCTTTACA…
922	LokiG_000000000087	146	599	r	55.3995584989	56.5550347748	68.6914199122	TTACCCTTTGGTGCTCCATTCATATTTTTTTGGTCCAGCAAACAGTAGGAGTATAGAAGGGATTAATATCGGAATTCCCCCCCATCCATATCCAAATATGCACATAATAGTTCCCCAAAAAAGCATCCATGGAAATCTAAAATTTCCAAGGAGAATAATCCAATTTAATAGAAAGCCCCAATCTCGGTTGGCACATTTTTCAGAGAATTTAGGTTTAATGATTAAGTAAGATACTATTATCGCAAAAATACCGCTTAATACCAGCCAAATAGGAGTACCCATAGCAGATATACCCCAACCAAATGGTAGAGATGAAAGTACTATTATACCATAAAGACCCCAAATGAAATCGATAATTCCGCTTAAGATGCCAATAATCCATGCCCACTTTCCAAATTC…
923	LokiG_000000000087	726	2184	r	47.1200274348	46.2559564531	57.0766674215	TTAAGAACCATTTTCTAGTATTTCTCCAACATAATAGAATCCAACTAAATTTCCTCTTCTTTCAAATTTTCTAGAAACCAGTAGGATAATCACATGCTCATTTTCATCTAATATTTTTATTTTTACTGCATATTTAACTGATTCCTCTATAATTTTCTCGGCATCTAAATGAAAAAAGTCGATGCTTTCTATATGTAATGGTTGTACACCCCATACAAGCCCTAATTCTCTCGCTGTCCTCTTAAATGGTGTGATCGCAATAATTGGTAGTGGAGGACGATATTTAGCAATCATTCGAGCACCATATCCTCTTCTAGTGATCACTAATATTTTTCCTCTAAAATTTAATTCTTGCATTTCTTCTGCTAATGCATGGATTGCATGTCCCAATGTTTGAGT…
924	LokiG_000000000087	2304	2775	r	28.0806794055	34.6675195013	46.5104253872	TTATTCATCTTCCACAAGTTTCTCTAATCTTACTAATTTATTTCGAACTTCTTTACTTATTGCTTTTAAAACCTCAACAGAACTCTTATAGTCTGAAGGATTTTTAATTTCTTTCAAAGATAATAAATGAATTCTCAAAGTTTTAGGATAAACTGAATATTGTATTAACCTTAAGCCATATTTAATAGCAGAACTTCTCGCTAAATGTACTAATAAATCAGAACTATTATTGGCAATAGATACAGCTAAAAAATATTTAAACTTGGGTTTTTTTGAATAATTTCTGACTACCAGTAAGTAAAAATTCTTAAAAATTTCATTCATATCATAAATACTATTAACAGGAAATGATCGAGGTATGTTTTCAACGATCTCTGTAATCGGTGCATGTTTTCCTTT…
925	LokiG_000000000087	3202	3415	f	30.5680751174	33.3836453815	47.0709336521	ATGTCAGTAATCCCTACTGTTAAAAATAAAGAGATTTCTATACAAAGGTTTATTGATTGGGATAAATTTGAGAATATATTTTACAATAATGTTTATATTGAAAACTATAAAATTGTTATAAAAATGAATTTAATTGATAGAGACAATTCAGAAAAGGATATTAAAATAAAAAAATTCGATCTTGAGAAGTATACATATCTTTGTTCCTATTAA
926	LokiG_000000000087	3620	4265	r	39.0015503876	36.0361744263	18.6306735396	TTAGTCAAATTTTATCCATGCTTCGCAAGTACGTAAGGCAGTAAACTTTTGAAGTTTTTCATTCGCAGATTCAATTTCCTCTTTAATCGTAAAATACTTCTTTATACCTTGCTTTTCTAAATCTTCAATTTTCTGCTCGATTACATTTTTTGTTTTAATCGATATTCTTTTAGTATTACTTAAACTTTTATTCTTAATTTTAGTATCCATAATCTCAAGAGATTTTAACTCATCAATATATCCTTGTTTATCTAGATTATCTAATTTATATTGCAGAAAATTTGAACTTTTATCTCGCAATTCATAAGCTTCATTTAAAATGCGCCCATGCATCCCAATTTTACCCGTTAATCTCAAATAGGTTTCCCAAATAATTAATAACACAGTTATAATTGCGAA…
927	LokiG_000000000087	4417	5167	r	34.3853333333	40.1253489179	3.8562417653	TTAATCTCTGAAGCCATAATATACGTTTACAAGAAGTAATAAAGTGCCTTGAAGAGTTAGGGTATAATAAGGGGAAGATAATACCATGTAATCAAAATCAAATGTATAAAACAAAAGTGACGTTGTTATAGCAGCTAACATTACAACAGATAGAATATTTTTACCTTTTCTTTTCCACCAACTCTGTTCCCTTAACATCAATTTTTCTATGATCTCCACATCTGAAAGTGATGCATCCATGTTTTCAATTTGGGCTTTAATTTTTCGTTTTGCTCGAGATGAGGCTATCGATCTAAAGAAAGCCCCTATCATAAAAAAACCAATAATTAACAATACATCTGCAAGCGTATTCGTTGATTCAAAAGGATTACCCGGTTGCATAAATATCATAACTTGTAT…
928	LokiG_000000000087	5496	7173	f	80.2814549791	80.4972571016	99.1266114229	ATGGTATATTTAACTCGTAAGAAAAAAAGCGGGAAATATTACCTTTACTTAGAACAATCTGCGTGGATTAACGGTAGATCCCGCCGTCTTTGGCAAAAATATTTAGGTTCGGAAGATAGACTCAAAGACCTCGATTTTAACAGTTTTCTTACAAAGCATCTTGATAAAATAGAGGTACAAACCATTGAATTCGGTGGTTCCGCAGCTTTGTGGCAAATAGCTGAGGAGATCAATTTAGCAGGGATTATTGACGACCAAACAGGAAAAGAGAGGAAACAGAATTTATCCTTAGGTGAGTACATTACCATTGCCGCGATAAATCGCTGCATTGCTCCTTGTTCAAAATCTAAATTAAAACGGTGGTATGATAAAGATTGGCTCTCCACGAGATACAACGTG…
929	LokiG_000000000087	7305	7854	r	32.9945355191	36.4538659602	4.5484501255	TTATGAGTATAATGAAAATTCAGACCCACCGGAAAAATCTTTGGTTTTTATGAGATCTTCCGGTTTTATTTTTCCTGAGCAATATTCACCTAATATTATATTACTATAAGCAGCACCATCAAAGACTCGTCTAATTGACTTGAAAAAGTTGTTTTTAGAAACGGTGCCATCACTTTTAAAAAAAATTTGATCACTTATCTCAAATCTATTATTTTGAATATCTATACGATAGAATAGGTCTTTTATAAGAAAAAATTTGCGTAAATCCCAGAAAAATTGTGGTTTCCTATTATCATTTAAGGAGTTTAATGCATCAACATGTGGTTTTGAAATTTGGGTTCCAAGCGATATAATAATTAAATTTTTATTTTTTGGTTTAATAACTACCATCCGTCTACC…
930	LokiG_000000000087	7943	8213	r	34.0962962963	36.8964235701	19.7474590382	TCAAAATTCTGTCTTAGTATCATCACGTCCAATACTAACTTCGTCAAGTGAATGGATGGCACAATTCAACTCCGTTAATTTACTTGTTAATTCTTCAAAAGAAATATTATTTCCCGCGACATTAATATGTAAGGAAGCAGTTTTTTGATCTAATTCATCTAAGCTAACTCTAACTCTATCGACTCCCTCAACATCCATTAAAGCATGAGCTACAAAATCTACGGATGGTGAATGTGGTTTTAAAACATCTAATAGGTATTTGATTTTCAT
931	LokiG_000000000087	8286	8976	r	45.4173913043	39.6367764536	41.1400817894	TTATAAACGTTTCTCAATTTCTCTTATCAATTTTAAAGGGATATCTCTTTCTTCCACAATTTTATCTGCGTTCTGAAGAGTTTCAATTTTAGCTAACCTAGTAAGAACAGCGATAGAGCGAGCACCAACATTAATAGCTCCTTCAATATCTCTAAAATTATCTCCAATAACAAGGATTTCACTTGGGTCAACATTGAGGTTGTCACATATTTCTAAAAGGTGTTCTGGATGTGGTTTAGGGTTTTGAACATTATCTCTCCCAATTATAACATCAAAATAGTTTAGTAAGTTAACTTTTTCAAGAGAGATTTTCGCATGCCTCTGTTTATTAAACGTATAGATAGCCTGTTTAAGGCTTTTCTTTTTTGCAAATAGTAGAACTTCCTCAATACCACGTAT…
932	LokiG_000000000087	8976	9546	r	43.0824561404	39.6973449693	49.0607663273	TTAAAACACCAAATCAGAATATATTGGACCTGTAGGTGTCAGATCAGACTTTTTTAGCTTAACTTGGTTTATCCTAAATTCCCCGAATTCCTTATTTTTATTCTCGTTAATTAGTTTCTTAAATGTCTCAAAAGTTTTGTAATTTATTTTCTCCTTTCTTAATCTACCAATAGTTAAGTGGGGTTTGAATTGTTTTCTTTTGTCAAAATTGATTTTTAACCTATCATGCAGTAAATTCTCTATGGAATCTTTAACTACTTGTAAAAATTCTATATCTCCAACAAGTTTTATCCATAAAACAGAGAATTTATTAAACTGACCTGCCCCTTTCAAAAAATATTTGAAGTCTTTCCCTCCAAAAAGCTTGCCATTTATTTCTTCTTGTAAAATCATATAAAT…
933	LokiG_000000000087	9545	10676	r	49.2183908046	47.1449851552	21.1037600983	TTATTTTCCCCAATATTTAACGATTCTCCAATTTTTATCATATAATTGCTTTCTTTGTTCAGGAATTAAATGGACGTCGCTTAAATCATCTAAAGAAGAAGATTCTATAATTCTCAGGATATCTTCTAAAAATAGAATTGTCATTTTTCCCCTTATATTAGCATCAGCACTTGCATTATGTGGAATAAGAGTCATTCGAATCTCTGGGTTTTGTTTTTTAATCTTCTTAAATCTCTCTAGAGTTTTTTCGTCAATGGGTTCTATTGGAAAAACATCAAATGCTAGATTTATATGGATCTCATTATTTTCTAGCATATCTAGAAGAGTATTTAAATCCAAAACAGGACCCCTTGATGTGTTTACAAGTAAAGAATTTCTTTTCATTAGCTTTAGTAATTT…
934	LokiG_000000000087	10810	11053	f	24.8353909465	29.9107605739	12.2714927334	ATGGCAAAAGTTAAATGTCACGTATGTGGGAAGGAGATTATTGGGGGGGCTAAAATCCAGGAATTCTCTTGGAAGGAAACCACAACGATGTTTGTATTTTGTTCGGAACAGCACAGAGAAAAGTGGAAAGTAGCTCATAAAAAAGAAGAGGAAAAAGTAGATAAAGAAAAGGTAGCTAAGGAAAAAGCAGATAAAGAAAAAGCAGGTAAGGAAAAGAAAGCAGAAAAAAAGAAGAAGGAATAG
935	LokiG_000000000087	11229	11715	r	48.8312757202	39.1139755799	56.6443384092	TTAAAGAACCCATATTAGCTTATCAGACTTATAATATTTTTCAACCTCTCGTAAATTTAAGGGTTCGATATTGAATTCACTTGCCTCTTCCTTGAAAAAGTCATTAATTTTTTCTACTAATAATGAAACAAGGTCAGGTTTTTGTTCTTTAAAGAAGTTAGCGGCGAGATCTATACTCACTAATCTCCAATCATAATACCTATCAATAATATCTTGAAGAAAAATAGTTTTTAAAAGCCCTCTTACAAACCATGGCATACTCTTTGTCAGTAGTGCAATATCCATTGCCTCGATCCCCTTTTTGCGGTAGAATGGAGGAACAGTATCGATGTAGATAAGTTTAGAATCTTCATTCACCTTAGGATTTTCTGGGTTAAAATTACTTACTGCAAAATTTGA…
936	LokiG_000000000087	11699	11990	r	38.4261168385	33.2443790227	41.8841444213	TCATCGTAAGATGCATAATTCTACTGTATCATTTTTACTAACTTTATGAATAACTTTATTTCCTATTGACTCATTTGGAACTTTTTCTTGAACTCCGTAGAAAATTATTTTACCTTCATCATTCTCAAACCATACAACATCAAATGGGGGTGTATTTATCTTTAAATCTTCTTTTAAAAGCCTATTATATTCTTTAAAAATTATTTCATGTTTTCGAGCTTGATCTTGATTTTCGAATATAGGCAGCCTTTTATAAGCATAATTCTGAGGATCATTAATGATTTCAAACAC
937	LokiG_000000000087	12298	13786	r	54.4287634409	46.6212167222	63.8267274488	TCAGAAATTATATGACTCCTGTCGATCAAGGATAATTTTCACCATATTTTCCCTTCCTGATTTTTTTAATCGATTTAAATAGTAATCTAGTATTCCTCTTGTGTGGAACGGACCACCTTCCTTCAAAACAGTTTCCATAGGATCTATTTTGGAAGAATTATCCGGTATCATGTTTTTATGCCATGTCTCAAGGAGTTCGACACCTTTTTCTACAATTTCGGGTCTTTCATCTGCAATATTTTTTAACATATGATAATCCTTTTCGTAATCAAAAAGCATAGTTTTTGGAAAATCCTTCAAACATGTATGGTAAGTGTTAATCAGCGTCCAATTGTTAAATCTTACTCCACGTTGACAACTCCATGCATTTTGACTAATCACAAGGAATTCCCTTCCAAA…
938	LokiG_000000000087	14078	14984	f	80.4900662252	71.9395403425	90.2255011682	ATGAAAAAGACAAAAAAATTTAGTCAATTAATTATAGTTTTGTTTCTTCTTCTTCCTTTTGTTAAAGTATCTCCAGCTCAAGAGTCCTATGTTGGAATTCAAGACGGTGATGAATATTTATGGTGGCTAAGCATATATAGACAAGATTGGTGGAGATATTTTAGGGATGATTTGGAAGGAACTTTAGGTAATCTATGGCCTTTAGGATCATCTAATATGACAACTGTTTACTGGGATTGGGTAATATGGAGCCAGAGTACTCCACCCCAATCACGTTGGCCTTTTAATATCATATCTATAGGCACTGAAGAAACTGGAACATTTTTCTCTCCATTTGATAATACAACAATCACATCAACACCCGTTAACGCAACAGCTGGATGGATATTATCTACATAT…
939	LokiG_000000000087	15184	18322	f	58.5713830465	56.6852232326	71.1566881261	ATGGAAGGGGGATTAGATTGGGAAAATGTAGAGATAATTGGACGGAATAAGGAACCTGCTCATAATTCTCTCATTCCTTATCATGATATGGCATCAGCGTTGAGAGGCACACAAGAGAGTTCTATATTCTATAAATCTCTTAATGGTAATTGGCGATTTAAATGGGTTAGGAAACCAGCGGATCGACCTAAAGATTTTTATAAGTGTGAATATAATGTAAATGAATGGGATGAAATTCCAGTACCAAGCAATTGGCAGATGCATGGTTATGGGACTCCAATTTATTTAAATGTTAGATATCCTCTTAGTGTAGGAAAAGTGGATATTCCTAAAATAAGTTATGAATATAATCCAGTAGGATCTTATAAAACAGAATTTACAATTCCAGATACATGGGAC…
940	LokiG_000000000087	18434	19217	f	58.6832694764	56.6248607042	69.955879938	ATGAAAACATTTCCAAATATAAAATTCATTGCCAAATTGACAAAAATACCAATATTTGGGAGGTTAGTTGATAATCTTCTCTTTAAAGGTGATGACATCATTTATCTCCCTCAGGATAAAGTCATTGAAATCGATAAACTTTTGGGAGAGTATCAAGAATATGTATTACCCTCTCAAATATTAAATCATTTCATAACTAAAGCTAAAAAGCACTGGATCATGAACTTTTGTATTTGTAGAACAAGTATGAAATGCGTGGATTATCCTCAGGATTTAGGATGTTTATTCCTTGGTGAAGCCGTACTAGGGATAAATCCACAGTTAGGAAGATTAGTGAGTAAAGATGAAGCTCTAGACCACATAAAGAAGTGCAATGAAGCAGGTTTGGTTCACTTGATT…
941	LokiG_000000000087	19278	20589	r	55.1990846682	48.076606117	65.8812795684	TTAAGTACTTACTTTCATTTTTTTTAGATTAGTTATTCCCTGTCTTATCCTATCTAAAATCTCTTCAACTTCTGATTTTGCAATAATCAAGGGAGGCATAATAATATGAGTGTCTTTCTTATTTCCACAATAATTCAATAATACACCTTCTTTTATAATGGAAAGCATCCCTAATTGGCTATTAATTTCACTATCAAATTCTAAGCCATACATTAGTCCCCTTCCTCTTACATCTTTAACAATTTCGGGATTTGTATGAGGAATTTCTCTTAATCCCGCCCCGAAAATTCTTCCCATTTCTCTTACGTGAGTTAAAAATTTTGGGTCAGACTGAATCTCTAACATTTCCAGTGCTATGGCACACCCCAAATCGGAACCTCCTGTCGTAGAAATATGAAT…
942	LokiG_000000000087	21214	22834	r	31.5777777778	35.1468274174	42.2296762131	TTACTCGGTATATGTTATCGGAAACAACACAACGAAATTACTACCTTTTGAATAGTCACCTTTAATGTTATCTTCAACCCAAATCTCACCATTATAACTATCAACAATTTTTTTCACGAGTGATAATCCTAATCCCATGCCTCTTATATTCTTTTCTTTACGAGAACCTCGCTGGAAAACATCTACTTTCATATTATCGGAAATTCCAATTCCATTATCTTTAAATTCTAATTTTAAAAATTCTTTATTGTATTTTCTTATATTTGTAAACTTTATAGAAATCCTCACTGTGGAATTGTCATTATATTTTACGGCATTGGTTATTATATTTTCAAATAAATCTAGCAAAAGATCGTTTGCTCTTATCTTGATTTTCTTGTTTTGAGTATCTATCCTAAT…
943	LokiG_000000000087	23571	25056	f	22.9474747475	17.2627546049	21.5789619448	ATGATAATAATTTTATATAGAATTAAGTCCAATATTTATCAAACACAATTGACAGACTTCATAAGGTTAAAATCCATAGAAAAATATGACATGAACGTCCCGAGAGATTATAGAATCGCTCGGAAAAAGTTTCCTTGGATTCCAATACATCCCACATGGGGGAAGAGGGCATCATGTACTACGAAGGTCTTGCCCAAATCCCAGAAAAAGATACAGGACTTCATAGATTGGGTACCTAAACTAAAGGATAAATACTTATATCGGTTCCCTCGCGTAAAGATCCCTCGTTTTGAAGAATTTGGATTAGGACTGATCTCTAAAATGGAATGGGATATGCATCGATATCTTAAGAACTTTAATGGATTCTTTGAAAACCTATTTGAGTTTAATGATTTTAGC…
944	LokiG_000000000087	25217	26153	r	40.6153846154	39.3134583616	43.1583948236	CTAAACGCAATCTGCATTGCAAACGTGCTTCTTGGCGTACATAGGGATATGCCCGACATATGAGAGGACGTTGGTTTTATCTTCGACAGTTTTTATATTTTTCCCGACGGATCCACACAGTTCACTCTGAACCAGAATCTGGTTAAGATTTGGGCATGTGATCCGTTCCTCAGTAGCAAAACCACCTGACGTAATCTCTGGAGGTTTTAAATCACCTAGTTCGGACTCAACTTCAGTGAGGTGAGCCGTCGTCGAAGCAATTTCTGTTGATTTTTTTTGCACAGCTTGATTTAATTCTTGGATTTGAGTATCTTTTTGTAAAAGTGTATTATTTAACTCGCTTAGTTGTGATGTCAATTGAGCAATTTCTTCTTGAGATGATGAAAGCTTGGAGCTTAA…
945	LokiG_000000000087	26389	27238	f	46.4358068316	50.2531271438	58.5685361192	ATGGAACAAATTGATAACTCGCAGATTAATATTGATTACATTTCCACTTCAGGAGTGTTTAAAACACCGTTTACTCTAATTATATTACTACAGTTGTTCTTTGGATATTCAATTGTATTATTCATGAACTTATGGTATTACAATGATCTTTATTACCTCTTAACAGGGAGAAGTTTTTTACACCCAATCCCTTTAATAGGTCAGTGGTGGGAATGGGTTTTACTTCCCTTGAACCTTTATGGGAATATTTTTTTATTTGTTTTCTCCATTGTTTTTCTTTCTGGATTGATAAACAAGTTGTTAAGGAAATTAAGCCCTCCAAAAGAAGGTACATTTTCTAGGGGAAGTAAAGAGTGGAAATATACCCATCGAAGATTTTGGAATGCATATTTTCCTATT…
946	LokiG_000000000087	27237	27978	f	47.5560053981	46.7306193423	55.9481673738	ATGTTCCAACCCGCCAGTTTAAAAGGAGATTCGCCTACACCTATAGATGAGAAAATTCGAAACAAATATTTTCTTATATACTTGATAATTATTCTCTTGAGTTTTATCCCTTGTTCTTTATTTGAATATATCTATGTTTTTTATTTGTGGAAGGATGGAATGTATTTAATATTCCTACTATTTCTCCCATTTAATTTTTTTATACTAATATACATCTTACAACTGAGTGCTATACTCTTTTCAGTTTTAAGTTTAACCATTGTAAAATTAATTTTTCCTCCAAAAGAGGGTAATTTTTCACGAAAGCTTGATGATAAAAACTATTTATTTTGGAATTTGAGGAATTTGTCAAAAAAGTGGGCATTATATGTTATGGCTTCTAATCCATTTCCATGGTTA…
947	LokiG_000000000087	27980	29576	f	56.3458646617	52.5719029379	69.7211172053	ATGAAAAGAGAAAATAGTTTTAAATTACAACCTAAAAAGAAAATTGAAACTCGAAAAAGATATGTAATTATATCTGATACCCATATTAGTCGATCAGGAGGGGCGTTTAATCTTCATACTTTTAATTTAGGTATTGATCAAATTAATAAGATACAGGATGTTGATTTGTTTATGCATCTGGGAGATATTACTCAAAATGGCACCTTATTAGAATATGAATATAGCTTAGAACAATTTAAAAAATTCCAACCCGTTTCTAAAAGTCCTTTAATATTCCTGATAGGGAATCATGATGCACTTAATGTTGGATACTTATTATACGAGGAAATGATTGGAAGAAGGCACTATGAATATGAGGATGATGAAATATTCATTATAGGAATTGACAGCACTAAACCA…
948	LokiG_000000000087	29692	29974	f	31.804964539	30.5438161317	37.6296058961	ATGGTAAAAGTAAAGTTAAACTTATTAAACATTTTCCAATTGAGAATTGACAAAAAGTTTATTGAGTATGAAGGTAAAAAAGTTGGTGACATAATTTCGCAATTCTTAAAGGAGTATAGGGATAAATTAGATGCAGAAATATTAAATAAGAAGAAGAATAAGTTTGATTCTCAAGTGCTTATCTTATTAAATGGAAGAAATATCAAATATTTAAAGAATTATAAAACCAAACTTTCAGATTCAGATAATTTATATCTCAGCTTTGCGTTAGCTGGAGGTTAA
949	LokiG_000000000087	30108	31041	f	26.9485530547	25.8155171993	28.011455376	TTGAAAAAAATTGCATTTTTAGGTCTAGATAATGCAGGTAAGACGAGTATAATCACAGCTATAACGAAACGATTTGGATTTGAGGAAAGCGTTTCGAAGTTAATGCCTACAAGGAGAATAGCCCGTGATACCTTCAAATTCTTAGGGCTAGAATTTTCTAGATTAGATTTTGGAGGTCAAAGAATATATCGAGAAGATTACTTAAAACATCCCGAAAAATTCTTGAGTGGATTAGATTTGATTTTTTATGTAATAGATGCCCAAGATTTTGATCGTTATATTGAAACTATAGATTACTTGGAAGAAGTGTTGTTATTTTTTAAGGAATACCAAGAAGATGTTATTGTTGCAATACTTTTTCATAAGTTTGATCCTCAACTCATTGATGATGTTGAAATT…
950	LokiG_000000000087	31349	31562	r	17.7464788732	25.4439666999	2.68109562984	CTATTGAGATGTAGGGATATATACCTTTAATTTCATCTTTGGATCAAATAGTTTGATTATACCTTCTTCCATATACTGTTTTAATAGTACTTTAGCAGTCGAAACTCTTATATCAAATTTTAAAGCAATATCTGTGGCTAAAATTGCTTTTTTTTTTAAAATTGATTCTTTAATCTCGCTTTCCATTTTTTTTGGGATTAATGCATCTCTCTC
979	LokiG_000000000092	172	517	f	39.168115942	36.1966697029	47.5165732416	TTGGACCGACAATTAGCTCTAAAACTTGCAACAGGGCTTGGAGGCGGATTAGCATGTTTAGGGAAGACATGTGGGGCTGTAAATGGTGCTTTAATGGTGATCGGTTTAAAGTTTGGGAGATCTAAATTAGAAGATATAGAAGCAAAAGAAGAAACTTATAAAGTAACTCAAGATTTTATAAAAAGATTTGAAACGATTAATGATTCTATTATATGTCGAGATTTACTCGGTTGCGATATTAGCAGCATTGAAGGCATGAATTATGCAGAAAAAAATGATCTTTTCAAGGTTAGATGCCCTCAATTTGTAGAAGACTCTTCTAAAATTTTGGAAACAATATTATAG
980	LokiG_000000000092	565	1282	f	27.9246861925	30.9059145788	40.0642509978	ATGAGTGAAGATAACACTGGACTACCACCAGAAAGGTTGCGACAACTATTAGAAGTGAAATTAAAAAATTTGAAGGAATTGGAAATTATCGGTAAAAATTCAATCTATGTTAAAGAATTAAGCGATATTGCTCTCATTCAATTACAATTACAATTGTATGATGATTCTGAACATAATTATTTAATATGTCTCAAGCATTTTGAAAAACAAAAAGATAGACTTGGACAAGCAGCTGTGCATGGTGTGCTTGGGACATTATTTTTTACGAAAGGGGAGTATCAAAAATCTATTGAGCATAACGAAAAAGCCTATAAATTTTACCTAGATTTAATGCAGATTGAGGAACAAATTACTTGTTTAAAAGGAATAGGAAGTAGTTTAGTAAAACTTAATAAATTA…
981	LokiG_000000000093	2	1715	r	29.8739054291	39.3585415299	45.6358421407	TTCTGCTACAGTTAACCATTTTATTCCCATAGCTAATGATTCAAAGATTACCTGAATCGCAGGAAGATCTACCCCGGCAGCTAATGCTGCTGTAGCAACTACTCCCGATATCCTTTGGTGTCGAAAATCCTCTTCAATAATTTTTCTTTCCTCATTAGTTAATCCAGAATGGTAAGAAGAAATTTTAATCCCTCTTTCGAGTAAATTTGAAGTGATTTGTTCACATTTCCTCCTAGTATTAGTGAAAACAATAGATTGACCTTTAAAACCGTAAATTGATTTCCTAAAGAAAGCGGCTTTTACTAATTTTGAAATTTGTTTAATCTTTTGAGACTCATTAAGACATAATAGTAGATGCCTTTCAATTGGAACGGGTCTATTGTTATACATAACCAACTT…
982	LokiG_000000000093	1889	2051	r	31.5061728395	39.60912077	43.8647667083	TTAAAAGCCAAAAAGTTGCTTAATTTTATCGTAAACTCCCTTAATCTGCCTAAGCTTAGCATCATCACCCTGATTTATGAAATGTTCAACCCATTGGGCGAACGATCCACCTTTAATCCAATCAAGGAAGTATTCAACTGATTGTTTTTCCTCAGCAGACAT
983	LokiG_000000000093	2190	3150	f	41.8864583333	41.3992436834	51.6534440703	ATGACTGATATCAGGATTAAAACTCCGAATTTGGACGAGATATTTGAAGTCTGGAAAAGGAAAGCTTCAAGAGTTGACCGTAAAAGGATGGAAAAAGAATTTGGTACTAAGGGTGCTGTTTTTTCCTTAGATGCTGTAAGTGCAGCAGAATATGTTAAAGATACAATGAAAGAAGCAGCAATTTATTTTGCTATCAAAAAATCTCTTGGACCTGCCCCAAAAGGGAAGGAGGAAAGTTTAATTACAGCTCCTCGAGTCGGGAGAGTACAATTTTATTCTTTTAAGGGTGAAGGGAAAGTCGACAAGGAAAAATGGAAAGGGAAAGAAATTGTTCCACACTTCGAGTCAATTAAATCTGTTCAATGTAAAATCTGTAAAGGAAAGGGATATATGGAAGAT…
984	LokiG_000000000093	3274	3334	f	6.11666666667	7.69807340564	9.2185847851	ATGTTAATCGACCCTAAAGTAAAAAAACTAGATATTTTTAATGGTGGGGGTGGGATCGTA
1015	LokiG_000000000100	166	418	f	23.1111111111	22.4972130243	22.2483160939	ATGGTTATAGGTGAAGTCCTTGAGGACAATAATCTAAAACCGATTACATACGGATTAATGGATAAGACTAGTAAGAATGCAGGATTGGAAGTCGCGGATTTTATTATACATATTGCTGGAGGTCAAGCACGGAGAACGAGACATTATCCAGAAACAGGGGAATTTAGAAAAGATTTTAAAGCGATATTCAAAACACTTGAAGATAAATGGGCTAGTTATTTTTATATTTTAGGTGCGAAAGATATATATTAA
1016	LokiG_000000000100	475	988	r	14.9083820663	13.4628552722	15.2715410211	TTAGTCCATTGCGTATTTTTTTGTCCACGCTGCCGCTTTAGATTCGAACTTTTTCAAAGCTCGGAAATATTGTTCCCCCGCTTCGTGATTTAATGGATCACCGGGATTAAAAAAAGGAGCCTCATAGTGCATCATGCCCTTCAACGCTTCAACTATATTCGTTAATGTCTTGCTTGGTGTCCATCCAGAGGCGCCCGTACTAGCATCTACCTTTCCAACTAAATCTGGATTTATTAAATCCAAGCAGATATTAAGTTTTCCAGGAGGAATTGAAGAATCTATGTTAGGATGCCACATTAGAGTCACAGCGTATGCATAGGGAGGTTGGAAGGGGTAATTTTCGGGGAATTTGATTTCAAACACAAATTTACCTCCCCCATATGGGGTCCCCTTTTTGCC…
1017	LokiG_000000000100	1456	1870	f	16.5289855072	19.6324444247	23.835932333	TTGAGTAATGATCAAAAAAATGTTGAACACCATGAATTAGAGAAAATTCGAATGAGAAAAATGAAGGCACTGATAGAAGCTAAAAAGCGACAAGAGAGAATTTTTTCTCTTTCGGAAAAGATTGAATATGTACTAAAAATTGTGTTGGCACCAGAAGCATATAGCTACTTAAATAATATAAAGAGCAAAGAGCCAAATGTTTATCAAGCAATTTTTAATGAATTAATGAATCCTGAAGTAATTCAGAAAATAGATTATTTATTAGCTATCATCCAGCAACGAGGAGGCATTCAGAAAAGGATCCCCCTTGATGCTATCATCTTGTTGGAACGAAAAGCGAAAGGAATACGCTCTAAAATCCAGGTTAAACGAGGAGACGATATTATGGATTTAGGCTCA…
1018	LokiG_000000000100	1909	2464	r	16.018018018	19.574742094	23.1661838431	CTATTGTTCTCTTCCAGATATTATCGCAACTACTTCGTATTCATTATTCGGGAGGGCATTTGCAGTAATATCAAAAAACTGAAAAGCAAAAGGTCTTTTGAAGATTTGTTCAACCAAGGGGGCGAAAGAGCTTATCGCAAATATGAAAATTCTCTTCAGAATTGATTCTATTTTAGTTTCAATATTTAATTCCTTTATTACTTCATCAACAGCTTTGATTTCCTTAGTATTATAATGATATTTGAAAACCAGTTTAAAGTCTACGGGAGTTGGAGCTTCGGGATCTTCAAAGGAAAGCCCCCGTTTTCGAAAATGAAATGAAGAATTTAAATAGAGTGAAAATATTTCTTTATGGTGATCTTTCAAGAGATGTGATATACGAAAACGGTCTTTATATTG…
1019	LokiG_000000000100	2657	3860	f	27.1546134663	24.031758601	31.6658402296	ATGGTGGATAAAGTCGGACTGATTTACACCGAAGAATTTCAAAAATATAGCTTTGGGAATGCTCACCCCTTAAGACCTTTAAGGTTAAAATTAACTTATAGCCTTCTAGAAAAGTTACATTTACTTGAAAATGATAGACTAAAGATTTTAGAACCACAAATGGCAACCCTAGAAGAATTAAATAGAACACATTCACTAAAATATATCCAAATGGTTAAAAAATTAAGTGAAAATCCAAAAGATAACACAATCCCGTCCATGACATATGGTTTAGGGTCAGAAGACAACCCCATTTTTAAAGGTATGTATAACGCTTCTGCGTTAATATGCGGTGGAAGTATTATAGCTGCTGAAACTGTATGGAATGAAGATGAATTTAAAGCAGTTTTTAATCCTGCG…
1020	LokiG_000000000100	4385	4841	f	49.1666666667	49.6296568368	42.1783334964	ATGAGTGAAGGAAGTATAAAAATAAAATTAAGCACTGGTGCTGAAATAGATTTTGATGAAAAAGAACCTACACCACTTTTTGAATTAATTATTAGTGAAATTTTAATCCCAAAATATAAGGAGAATGCCGATTGGAACTTAAGTTTAAATATAATTATTGAGGAAATGAATAGGCTCATTATAAGGCATAAATTTAGCCCTAAATTGAAATTGGGTTTACTCAATAACGTTGAAAAACATTTAGATAAAGATATTCAAGAATTAACAGGAGTAGATAAAATCGAAATATTATTTTTGAATATGGATGACTATGTTGAAGATGTTAGAACATTAATTCTTGCGGGCAAAGATAAAGAAGAATTACGGACTGATTTAGCAAATCTGATAATGCCATTAACG…
1021	LokiG_000000000100	4905	5706	r	45.6604244694	55.1306675535	53.5262178248	TTAATCGAATTCTACATTTTTAGCGGTATTATAAAGATAATCAAAATAATACAAAGAAGAAGGACCAAAAGCTACATGGTCAGTAACAATACCGAAGTAAGACATTTTTTTTGGGAAGAAATTTTCAGAGAGTATAATGAATGCGTCTTCACCTTCATCAATAATAACAGAAGTTCCAAATATTTGGTCTCTCCACTTTATTTCGCATAGTGAAACATATTTTTTAAGTAATGTCTGAAAATTTTTATCTTGTAGAGCAGTAGATTCAACTAAAAGTTTAATATCTGTCACACCTCTAGCCCTTGCTTTCTTTATATCATCAAAAAACAAATCTAGAAATTCCATTGTGGTTGAGGTAAAGTATATTGAATTCTTTGCCAAATTTATTAATGAAAGTGC…
1022	LokiG_000000000100	5881	6187	r	35.4117647059	36.0737004761	40.8198793435	TCAAAATTTATATATTACAATTGATGAAACAATATTTACACTCCCAGTAATGATATAAAGTATTTTTCTTATTAATTCCGAAGTAATAAAGTTAAAAAGAACAACAGAAATAACAATCCAAATAACAATACTTAAAGGAAGAACAAATCCATATTTTTCATTCCAATCAGTGCCAATGAATTCAGAGGATAATTTAGCTAAACATGGTGTAAGATAAGCTATTGAAAAAGCGATTAACATAATTGAAAGAATGTAGATTTCATATATCCATGTGATAGCAACTAAATAACAACTAATTGCAATCAA
1023	LokiG_000000000100	6204	6441	r	39.5654008439	42.1541067384	54.5984815626	TTACAGTTTAAAAGTAATTTTATCCACATATTTTATTGACAGTAATAGAATGAGAGTAAAAATGATAAATGTAAGTGCGAATACATTAGATAATGATGCACCAGATGTAAATAATGACCCAAGGCTTTCAAGTGATGATCTATCCTTTAATAAGAGAAAGTTGTAGATTAGACCCGAATAAATACTTGCCAAGAGTACAATTGGAACAATAAATTTCTTATTTCTTTGTTTTTCCAT
1024	LokiG_000000000100	7095	7374	r	35.7670250896	25.7949441326	34.1368275435	TCATTTTAGGTTAACTTTTAATCTATTTTCTTCCCTCACTTCACGCTCTTGGTAATCTAATTCCTCTGCTAAGAGTTTAAATCCCTTAGTGCTGTTAATTATGAGAATTCCTTTAAAACCTAAAAGAGGGTTGAAAATATCCCCGAAAAATACAACTCTTGATAAGTGGGTTTGAAAAAAATTTAAAGTAGTTAATTTGACTAAATGTATTTTTAAAAGACCAAAAGGGCTTTTAAGCCTAATAGGAGATATAATTATCAAAATTAGTTTTAGCTCCAT
1025	LokiG_000000000100	7364	7769	r	34.7679012346	32.9684380246	41.4969339641	TTAGCTCCATTTTGGGGATTCCACAGTCTTAAGTGAATTCCTTTGGAGTTTTATAAAATCTTTATTATGCCCATATTCTTGTTTTATATAAACTGACTGACGTTTCTTTAATCTTATTCTTAATCCTATTGTTATAGGCGTAGAGATAATAATTCCTATCATCCCTGAGAATATCATTGATTGAATTAGATTACGCTTAAAAATCCATCTCTGAATAGCCAATTCAGTCGTCTTTTTCGTCGGAAGACCTATACTAAGTCTTGGCATCTCATAAAATCTCAACAAGAACCCTGTAATAATCAATACTCCAAAAAAAAATAAGAACGCTTCAGTTAATCTCTTAACCGTAAACAGCAATCGAATTTTATTTTTGTTGTTAGATTCAATTTGCTCTTGACA…
1026	LokiG_000000000100	8202	8622	f	44.1333333333	45.6501237146	40.2286896803	ATGGATATTGTAGATATTAAAATTTTGGAATTATTAAAAGACAATAGCAGAATGTCCTTTAATGAAATAGCTCAAATTGTCGGGAAAACAGAAGCAACCGTTCGCAGAAGAGTGAAAAAATTATATGATGACCAAATAATAAAAAAATTTACGATAGAATATATGGTTGACAATAAACCTCGTACTAGTGCTACAGTAAAAGTTGAACCCGATTTTAAAGATATTAAAAGAATCTTGAAAGAATTACTAGAAATCGAGGAAATCACAAATATCTGGAGACTTTCAGGAGATTGTGGAATATTTATGAAAGTTGAAATAGCTTCTATTGAAAATTTTAATCCTCTGATAGAAGAAAAGATTTCTCAAGTGAGGGGTGTAAAGATTGTTGAAACTTGTTTT…
1027	LokiG_000000000100	8803	10126	f	69.8034769463	73.6833465691	63.7098221547	ATGTCGTATAAATTCTCAAAAGAGGAACTTCGAGAACTCCTCATTGATTATAATGAAATTTCATTGAAAAATTATGAACTACAAGATTCGATAGATATTTGGGATGAAACTCTTCGCGATGGAGAACAGAGTCCTACAGTGTATCTAACTCTTGAAGAAAAAATTCATCTTGCAAAATTGATGGATGAGATAGGTGTTAAATTAGTAGCAGTAGGTTTTCCGGCAGTTTCTGAATTAGAAAAACATATTGTAAAAACTATTGTAAATGAAAATTTTGACAAATGTACAATATTAGGCATTGCTAGACCAAGAGAAAGTGATATTGACGCTTGTATCGACACGGATTTAAAAGAGATTGTACTATTTATGCCGATATCGCCTATTTTTCGGAAAACTCTT…
1028	LokiG_000000000100	10134	11541	r	55.4413646055	56.7223967314	58.2744337958	TTATTTGCTTAGAAGTTTATCGAGAAGACCAATTCTCTTTTTTGTCTTCTTTAGGTCATTTTGTAGTTTTTTTGATCGTTTTGAATATTCTTGTTCATCTAGAGATCCAGATGAGCGTTTCTTATCAATAAATTTAAGTAAATTTAGAACTGAACTCAATTTTAATTCTAAGCCCTTTTTTTCTTGCTTCAGTTCTTTATTTGTTTTTTCTTTTGTTTCGAGTTTAGGAGCTGGTTTTATATCAAATTCGCCACTTTTTTCAGACTCTACATCAATCAAACTCTTTGGTTTTTCAGGTAAAGATGTTAATTCGACGCTTTCTTCATTAGATTTCTTATTAGGTGATAGATTCGTCATCATTTCTGACATTTGAGGGATTTCTGGAGACTCTCCATAATC…
1029	LokiG_000000000100	11666	12764	r	48.0018214936	57.7932394449	53.2533391177	TTAATAGATACTTTTATCTCCAATAATTAACTCATCTTTACTTATATTCTCAACTTTTACGTCACTACCGATTATTGAGTTTTTTGAGATAATATTTGTTAGCTGAGCTCTTTTTTCAATAACACAGTTTTCCAGTATGGAGTTTTTTATAGATGCGTATTCTCCTATTGAAACAAATGGACCAATTATTGAGTTAAAGATTTTAGAATTCTTACCCACAAAAATTGGATTTTTTATAAAAGATCTTTCCACTCTAATATTTAATGTAGAAAATTCTTCTTTACTTATAGAATATTGCTTCAATAGATATCTATTTCCATTTAATAGTTCTAAAGGTCTTCCAAAATCAAGAATTCCTTTTTTCAACTCAACAGCAGCAATTTTAAAACCTTGATCTAT…
1030	LokiG_000000000100	12813	13584	r	63.7989623865	61.7177667375	57.7192228681	TTAATAGAATTTTGATTCATCAGAATCAAAAACTCTTTGTAAATGTCCGAAAAGAATATCTAAACCTCTCTCTTCTCTTGTTGAGCTTGGAATTAATTCACTTGTAGATCCCATTTGAATGAAAACTTCTGAAATCAACATTGATAATTCTCTGATTAAGCCTTTCTCTCGGTCATTTGTTGATTCTGCTAGGGCGTCGAAGTCTTGGCTCCAGTTTATTACCATTTCTATTTGATCTTCGTCAATAAGATCAACCTTAGATAAAATATTGAGCTGAGAAATATTCCTAAAACGAAACTGGACAGAGGCAGCTAAAAGTAAAGTTGAAATAAAACCATTAGGGCGTAGAACGAAGTTAGAATCAAAGAGAAAATTCACTGATCTTTGTGTATCACTAAA…
1031	LokiG_000000000100	13732	14713	r	46.870540265	44.5014843299	47.2873968141	TTATTTAGGTTCAGTCAAGTTTTCTAGGAGGATTTCCTCCTTTAGATGTTTTTGAAGCCTTTTTACTTGATTATTGATGGCTTCCTCTTCCTTTTTCATTAACATTTCATCATCTAAAATCATTTTTTGAAGTTCATCATCTGTTAAAGGCTTCAAAATATCCTTGATATTAAAAATAGAATTATTCTCCTTATTTTGATTAAAAATATTTTTCATTTCTTTAATTACCATTAGTTTACTTGAGGCCATTTGGCCCTTAATTAATGCAGGTTTCGTTGAACCCTTTATTCTTTCTATACCAGACTGATTTCTTCGATTAAGAAGAGGAGGTGTAGCACTGTATGAAAGATTTGTTAGTGGCATGTTTTGAAGGGTTTGGTTTAAATTTATTAACTGATT…
1032	LokiG_000000000100	14792	15188	r	36.8005050505	31.8135603402	46.2335064365	TTATTGGATTTTTGATTTTCTTGTTAGCTTTAAGAGGTAATATCTTGGTTTTTTGTGTTTTTTCTCAAAATTTTCGATTTCTTTAGCTGTGTGTTCCCCGATATAATTTTCTACATCCAATACCAAAATAGCATCTTGTTCCTCTAGTTTTCTAAGGGCAATATCTTGTAATTTTTCCCATTCATTTGAAGAAAATTCAATTTTATTTAATAATCCGTCAACTGAACAAACGTACACAATTTTGCTGTAAAAGATTTGTAAAATTGATTCAATTTTAATAAAATAATCTTTAAAGCGAATAGATCCCACTAAAAAGATTTTATTCTCTCGAATTTTTGAAAAATTATAATCCTTAAATTCATCCAAGAAATTCTTATTTAATCGTTTTTTACTCAT
1033	LokiG_000000000100	15225	16026	f	53.3320848939	54.7303529043	57.3252576415	ATGAAACTAAATGCATTTTATCTTTCAGAAAATCTAGAATATTTAAGAGAAGTTGATCGAGAGTGTATTGATTTAATCTATATTGATCCTCCCTTTTACACAGGAGTTGATTATAAAGAATTTGTTGATATTTGGAGTTCCATAGATGAATATCTGGATTTTATGAGAAGTAGAATAAGAGAAATGTATCGAGTTTTGAAAAACAATGGCAGTTTTTATTGTCACTGTGATGCAAATGCTGTATTTGATCTAAAACTCATATGCGACAAGATTTTTGGAAGACGGTTTTTTAGAAGAGAGATAATTTGGAATGTAGGGAGCGTGTCCGGATTTAAAAGCCAGGTCAAAGGATGGGTACGTCAGCATGATACAATTTTATATTATACTAAATCAGGTGAT…
1034	LokiG_000000000100	16032	16410	r	60.0026455026	54.3528304971	61.3574636671	TTAATCTCTTTGAATTACTATATCACTAATCCCGATCCATTTTTTAGCATCTTCAAGATTATTTACGATTTTTCGTTTTGGAGAATCAGCCTTGTCTAATAAATATTGAATTTCTGTATCAAGCGGAGGATTTTTTGAGATGATATAAGCCGATCTGTTCAAAGCTTCATTATTTTTCTTGAGAAAATCCAAGATAATCTCAAATGAATCGAGCTTTAAAAAAATAAAATCTAATCCATCAACAATAACGGAGAAATCATTTAAATTTTTTAATTCCTCCCCTAATTCATTTATTAATCTTTGAGCAACTGAAGGAGGTAAAAGACCTAATACTTTAATATAGAAGTGTTTATCACCAATTTTCTCGATTCGATACAA
1035	LokiG_000000000100	16859	17492	r	46.205371248	31.7581078103	46.0290911694	TTAAAACTCCGGAAAGTCTTCCATGCCTTTTTCAAGTTGAATTCCGAGAGAGTTGAGTGCCATAGCTGTTAAATTATACTGTCCAACAGTAAATACAACGTCCATAAGTTGTTGTATATTATATTTTTTAGCAAGCTCCTCCCATGTGGAATCGCTTATAAAAGAATCAACGTATAACTCATCTGCAGCTCGAAGCAATGTAGATTCAAAGGAACTCCAACCATCAGAATCTGGACCTTCCTTAATCCGCAATATTTCCTCTTCGCTAAGGCCAGCGCGTTTTCCTATGAACGTGTGCTGTGCCCATTCATACTTTGAATTACAGAGCCATCCTGTTCGAAGAATAAGAATCTCTTTTTCTCTCAGAGGAAGCGAAGATTTATACAAAACATGATTACC…
1036	LokiG_000000000100	17589	18048	r	37.1699346405	34.9611094541	46.304197832	TTATCTTATTTTAGCTCCACATTCTTCGCAATATCTGATAATTTCTGGGTTTTTTAACTCCGTCCCACAATTAGAACATACCTTAGGAAGTTCTGGTAAGGGAAAAGTTTTATCTATAATTTCAGGTTTAATTATTTCCCTATCTCTTTCAGGATGTTCAAGTTCAATGTTACAGTTATCGCAAAATTTTGTTCCAACAGGTAAATATTTTCCACATGAAAGGCATTTAGCCATAAGTTTGGCACCACACTTTTTGCATGTCTCACTATATTTACCTATAGGAGAATTACAAGCTGGACATGTTTTCTTTTCTAACCAGAAATAAGAAGACATTATTTTAACAATAATTAGCATGAAAAGTGATAAAGGAAGTAAGATCCACCAAAAGGGGTTGACTAC…
1037	LokiG_000000000100	18162	18360	r	24.9949494949	27.5644050523	35.4403975283	TTATGTAAGAGTAGTTTTACAATATGGGCAGATTTCGATTTCGGTATCTTTTTCAATATGTTCTCCGCAAGCAAAACAGATTGTTTTATGAGTACTATACATTATTTTTTCTTTCTCCACTTTCTTAATTTTTTTATCAAACCCTTTTTCAGGCATAATTATCAGTAAAATGAGATTAAGTATAATTAAAAAAATCAT
1038	LokiG_000000000100	18483	18690	f	34.6570048309	30.7085457054	37.9639817614	ATGCCGGGTTCTCATGGATCATTAACAAAAGCGGGTAAGGTAAGAATGCAAACTCCTAAGATTTCAAGATCAGGAGTCAATAGTCGGAAAAAAAAACCTCCAAGAATGCGCTATCGAGATTTATATAAAAATCGAATAATTAACAATAAGTTTGGTGGCCAACAGGAAAGTCTCGGGGCTAAAAGAGCTCAATATTCAAGAAAATAA
1039	LokiG_000000000100	18707	20606	r	29.2885729331	36.1869107237	42.5740841412	TCAATCCTCAACTCCAATAGTTTGGAGTTGAGTTTTTAATTTTTGGCTTTCTTTTATATAAAATTGTGATTTCGGTCTATTTCTTTCAACGTCATTATAATAATCACTCATCAATAAATTCCAACGAATAGATCTCCTAATATTATTGATCTCATGCAGAGAAAGATGATTTTCTATCTGACTCAGAAGGTAAATCGCTTTTTTAGAATCCTTTCTGTGATGAATATAAAATTCTGCTAACTCTAAAACTAGATCGGTTAATACTTTTTGGTGGTTGTTATCATCAAAATTATTTTTTGGGCTGTCTAAACCAGCTCTTAAAAATCTTTGAGTTTGTGAAAGATTTCCCTTGTTTTTAAAATGAATAGCACGAAGTAGGAAATATTTTAATCGCACTTT…
1040	LokiG_000000000100	20771	21437	f	29.8183183183	40.4517001947	47.0690347516	ATGGATATTGCAAAATTTAATCAGGTGTTGAAGACCAAAGTCGCATTAGCAAAAGGTTATGAAATAAGAAGTGAATTTGACACTGCGATAAAATTATGGTTAGAAATTTCTGAAATGACATTAAATTTTTCTAAATCCCATAAAATATCGGTCAATTATAAAAATATGCTTATCGAAAGAACTACTAGTATTATAAGGCATATAAAAGATCTAAAAGCTGGTCAAATAGAAAGAGTTATGTTTGATGAGGAGGTTCTAATTCAAAAAGAGCGACCCCAAGAATATACTACTTCTGAAAGAGATTTAGATGAACCGAAGGATGTTATACCTTTGGAGAATAAACCTTTTGAGGAAAACACTAAAAGTAATGTATTAAAACAATCTGAATTTAATAACCTA…
1041	LokiG_000000000100	21591	22149	r	30.0896057348	40.2414598414	41.09646642	TCAGTATTGTCTTCTTTTTTGTGAGTTTTTTATTTTTTCGTACTTTTCGATTGCTTTATCTCTCCAAACTGTATTCCATTTTTTAAATCCTGACTTCACATACTTTTCTCTTTTATAGAAGTTATAGCAGACCCAGTTAAACAATAAGAAGTACCTCTTCGCGCCACTCTTTGTAGTTAAATTTCTTGACCTAACTCCCAAATCATCTCGAAGGTGCTCAACTAATTTACCCTCAACTGCATCCTGTAATTTACCTTCAACTATAGCGTCTTCATAATTTATTCCCTCTTCTAAAAAATACTCTCGCACTTGATCAAAAATATTTCCTCTACAAAGCTTTACAATTTCACTATCTTTATTAAAATTTAATTTTTTTAAACCTTCTTTAACTAAATTTAC…
1042	LokiG_000000000100	22287	22764	f	40.463312369	37.8175051671	48.2275876408	ATGGATGTTGAAATATTAGTTATTGGTAATGAAATTCTAATTGGAAAGACACTGGATAGCAATTCACATTGGATGGCAAAGAGAATCACTCGATATGGTCATCACCTTAAAAGAATTAGCACAATTGAGGATAGCTTAACTGCAATTTCAAACACATTAAGAGAAATTTTAAAACGAAATCCAGATATGATAATAACTTCGGGAGGTTTAGGGCCAACTTTCGATGATATGACTCTTGAGGGTATAGCAAAAGGATTGGATAGAAAACTAGAGCTAAACGAACATGCTTATAATTCTATCAAGAAAGCTTATACCCACGCATATAAAAGGGGTATCTTGAAGCTTGAAGGAATGACAAAAGAGAGGAGAAAAATGGCTTTTCTACCAGTCGGATCAATA…
1043	LokiG_000000000101	0	1248	f	52.8870192308	52.3948469808	67.6119246387	TACTCTTATGAACGGTGCACTCATTGTGGATATTGTCGACATGTTTGTAAAGTATATAATACATCTTGGAGTGAAACGGATTATGCTGGAGGGCGTAATAGAATTATAAAAGCACTAGATCGCAAAGACATTAAATTTGATAGTGAGGAAATTATTCCGTCAGTTTTTAGATGCATGCTTTGCGGGAATTGTGCTACTGTATGCCCTGTTGGAGTTGATACGCTTGCTGTCTTTCAACACCTTCGTAAAGTGGTTGTTAAAAAAGGAGCAGTTCCAGCAAAACTAGTGATAATTAAAAATTCTTTAAAAGAAAATAATAATCCATTTCTTGAAACTCATGCTGATAGATTTAATTGGTGCGACTCTTGTGATGAAGCAGAAGAGGCATTAAGACGTGGG…
1044	LokiG_000000000101	1350	1740	r	32.4333333333	36.7667321793	47.3707247636	TTAATTGCTATCATTCAAAGGTTCAAATCCTATAATATGAGGAGTATCAATGAGTTTTCCGCTGCCCCATACAACTTTTACCCTCATCCCCGGTTTTAACTTTTTAGATGTGGCATTAAAAATAGGCATAATTATCGCTGTATCGGATTTATCTATCAGAATCAACCCATACAGTGCTTTCTCTTTTTTTCTTTTTTTCTTTGAATCAATCGATTTAATAAAATTCTTCAAAATTCCTGTGGGTGGTAATTCTATCAGTTCATCTGTTTGTTCGAAACAAATTTTGCACATGATTTTTGGTGGAAAATACACTTTCCCACATTTCGAACACTTTGAACCATAAATGATTTTTTCATCTAATCCACTGTAGAATTCATCAAGAATATACAT
1045	LokiG_000000000101	1910	4061	r	38.1761971176	37.2381975858	35.7170276306	TTAAATCGTTTTTTTTATAAGGCTTGAAAATTCTTCTGAATTTTCAATATCTTTCCAACTCAGAGAAATTTCTTCAAGAGATGAAATATTCTTGATAGATTTAGGGAGTTGAGTTAATTTATTATTTATTAATTTCAATTTTTTAAGAAAACTGAGATTTCCAATCGAACTAGGTAATTCTTTTAAAAGATTTCCATTTAACGATATTTCAATTAGAGATTGCATTGATCCTGTGGATTTAGGTAAAGTTTCAATATTATTTCCACTAAGATTCAGTTTTTCAAGAAGTTTTAATGAACATATAGAATCAGGGAGCTCTTTTAATTGATTATCACTCAAATTTAATATTTTAAGAGATTTTAAATCACCAAATTGTTCAGGAATCTCCCTCAATTTGTT…
1046	LokiG_000000000101	4320	4929	r	37.4745484401	44.5224803255	38.9553177351	TTAAAGACTTGATACGTTAACTTCGATAGATCCTTGAAATTTCTTTTGAATTTCTAATTGTAATCTCTCACTTAACCCAGGGAATGCAGCTGACCCATACACCACGATGTTATTACATAATCCGCGCCTAAAATTAACTTCACATTGGCTTAACACACTCACAATCGCTCCATCTAAAGATTCACTATCTTTGCCTACTAAACTTGGTTTGAAAATACATTCTGAAGCCATATAATGAGATTCTCTGATTTTCTTCCCCGTCCCTTGACGTTCAAGGGAGATATTTTGTTCTTTAATGCGGGCTGGTTCCTTTTCTGGATCTATTGAAACATACAACACCCTATTCCTAGTATTTCTTAATCTTTCGGTAATTTTAGGACCACTACTCCCTCCCATGGT…
1047	LokiG_000000000101	5071	5290	f	38.6392694064	48.9042027125	48.7333653957	TTGAAAAATTTTAACGAAATTATAAAAAGACTTGAATCTTCTCAGCTAATTTCAAAAAAAAGCAGTAATTACACACTAACTAAAAATGGTATAGAGTTACTCAAACGCTATGGGAAGATGAATTTTGACGAATTACCTAATTTTGATACTTTACAAGTGTGGACAGAAACAGATTTAGAAAAACTAGCGGAAAAACGAGTAAAAGCTAAATTTAATTAA
1048	LokiG_000000000101	5683	5941	f	27.8294573643	35.8543301726	36.8945248063	ATGATTGTCGAAAATAAGTATGAAGTTCCAACATACGAAAGGAAAGCAAATCTAATTGCTCTTTCTCCTTCTAGTAAATTTTTATTATATGTTTTAAAGCAAAATGGGCCTTTAAGGCAAAAAGAAATTATAAAAAAAACTCTCCTTTCTAAAAGAACAATCTCCTATTGTTTAAAAAGACTTCAGGAAGAAAACTTTATTAAAAAATATCCTGCCCTTAAAGACAAGCGTATTAAATTTTATGAGATATTAATTTAA
1049	LokiG_000000000101	6049	6862	f	55.1070110701	50.6882469473	47.9605410808	ATGGAATTAACTGAAGAGCAGATTGAGCGCTACAGTAGACAACTCGTACTTAAAGAATTTAGTGGAGAAGGGCAAAAAAAATTATTAGAATCAAGAGTTACAGTAATTGGATGCGGGGGATTAGGTTCCCCAATAGCATATTACTTGACGGCTGCAGGGATTGGTACTTTAAGACTAATTGATTTCGATAAAGTAGATAGATCAAATTTACATAGGCAAATCCTCCACTTTGAGAATGATATTGGAAAATTGAAAACTCAAAGTGCATATGAAAAATTGCATCAACTTAATCCTGACGTTAATATTGAAAAAGTTAATGAAATTCTTCAACCAAGTAATATAAAACAGATTTTTAAGGATTCGGATTATATAATTGATGGTTCTGATAATATTCCAACA…
1050	LokiG_000000000101	6842	7115	f	52.4652014652	44.4330550009	45.0733145052	ATGCATGCCGTGAAGGATAATAAGACATTAGATCCAAGTAATATTCAAAAATTGGATATCAGGGGAAAAGTTTGTCCCATGACCTTTGTGTATACAAAATTAGCTTTAGAAAAGATGAAGGTGGGAGACATTCTCGAAGTTTTGTTAGATTTTCCTGCCGCTGTTGACAATGTTCCAGCTAGTTGCGAACGGCAAAATTTAGGTAAAGTTTTAGATATTAAAACTTTAGAGAATAAAAAAAAAGAATGGGCTCTTAAAATACAAAGACTTTGA
1051	LokiG_000000000101	7130	8159	f	40.0155490768	46.625644208	48.3468715704	ATGATAGATGAAACATCAATAAATAGAGAATCATTAACAGGATTGGGATTAGTATCAGGAGGGTTAGATAGCTTAACCTCTTGCCTTCTACTACAATTACAAGGAATTAAAGTAATTGGATTAAATTTTACATCTCCATTTTGTCTATGTGATAAAGCTCTTAGAAATTCTGAATGTGGATTAAATGTTTTCGATGATAAATTAGGAATTAAGATCTACTCAATACCTAAAGGCGATGACTATTTAGAAATTATCCGTAATCCTAAATTTGGACATGGAAAGAACTTAAATCCTTGTATAGATTGCCGTATTTATATTTTAAACAAAGCTCAAAAATTTCAGAAGGATATAGGCGCCGATTTTATTTTTACAGGAGAAGTTCTTGACCAAAGACCCAAA…
1052	LokiG_000000000101	8312	9737	f	26.4589473684	27.2868468517	18.0137321829	ATGATTTTTGATAATAAGAATACAAAAACAGGGAATGGAAAAACCGAATCACAAAATCAAATTCCGGTTGATGATTTACTGAACACTGAACAAAAATTAAAAGAATCAGAGGAAAAATTTAGAACTATAGCAGAAGAATCCTTAATGGGAATCGCTATCATCCAAGATGATCAATTCAAATATGTCAATGAGCGATTAGCTAATCTTTTTGGATATACTAAAGAAGAACTCAAAAATCTTCCCCCATTCGGCTATTCTCAACTTTTTCATAAGGAAAGTTTTGATTTAGTTATGGAACAAACCAAACGAAAACAAGAGGGATTGAGTGAAGTTGTTAATCATTACAACTGGAAAGGGATAAAGAAATCGGGTGAATTAATATGGTTAGAGAGTTTTTCA…
1053	LokiG_000000000102	1	145	r	25.75	18.7274325141	29.7184625851	GAAAATGAAGAACGCACTAAATAAACCTATTATCAATCCAATTAAAGTTAGTTGGTTAGCTGTAACTTTCCCTATAAGTCTTCTTCCTACAAATTCTTCGAATTTTTCTTTAAATTTGGAATTAAATAACCAATTATCAATCAT
1054	LokiG_000000000102	546	771	f	48.8711111111	47.9476152139	66.0106540824	GTGAGTGAAAATATTGGTAGTTATGCTAAAAGAGAGATCCCTGAGATGATTAATATTGACAAGTCATTAAAATTTTTTAATATATTGAAAAAAAGCCTAAAAAATGAGGATTATGATTTTTGCCCTCTATGTGATTCAAAATTAAGAGATGAAACAAAAGAACCTAAGATCGAAAAACCACTTGAACTTCTTTCAATCAATGAAAATGATTGGCTTTTGCCCTAA
1055	LokiG_000000000102	1521	1674	f	23.4444444444	20.399042749	33.6688444819	GTGAATGAAAATATTAGTATTCATGCTAAAAAAGAGATCCCTGAGATGATTAATGTAGACCAGTCATTAAGATTTTTTAGTATATTGAAAAAAAGTCTAAAAGATGAGGATTATGATTTTTGCCCTCTATGCGATTCAAAATTAAGTGATGAA
1075	LokiG_000000000105	2	1022	f	39.7970588235	41.5603258991	5.56618712722	CAAATTGAAGACATTATATTATCTGTATGTGAAATGGAGTTTGTTGGAACTCTTGAACAATATAGGGGAAAACGTTTTATAAAAATTTTAAACGAGCTTTATGAAAATATAATGAACCAAAATGGCTATATTCTTTCAGTTATTACAGGGATACCATATTTCTACCGTACTTTAGGTTATGAATATGTATCATCTCTCGATGACAGAATAACGATACCAGCTTCAAAGATCCCCGAAAAGAAATATGAAAGTATAAACATTAGAAAAGCTAATTCTAACGATATTCCCTTTATTGAATCAAAATATACTCAATTCCATAGGAACTTCTACATCTTTAATAGATTCGATCCGGAATGTTTTAAGTTTAAATATTTAAAGGATCAATTTAACTCAGAAGTC…
1076	LokiG_000000000105	1420	1675	f	23.7725490196	18.6907368191	28.768463596	ATGAGAAATAAAGTGATTTTAGAACAAGAGCAATTCCTCTTTACAATAATAGACAAGATCAATGAAAAACTGGAACGTGTTATGACTAAAATCATGTTAAATGTAAAAGAATTTTATTTTGATGATGATCTAGAGCTCTGTATAATGGTTAGGAACATACCTCCAAGCAAATATCCTCTAAAGGCAGTAAAGTTTAAGCAACTACCTCATAGAATTAAGAAAGATATAATTCGAATTCTCAAAACTAAATGTTAA
1077	LokiG_000000000105	1709	2273	r	30.6046099291	28.4953814538	35.2861137706	TTACGTTGTTTTCTCTCCACATTTTGCGCAAAATTTAGCCTCATTTGGTAATTCCGCTCCACAATTTGAGCAAATTTTCACAGTTTTTTCGGGTTTTTCAGCTAGATTAGAACCACAATGCGGGCAAAATTTAGCATCTGAATCTATTTTTTCATGACAGTATCCGCAATTTATTAGAGTTACTGGTTTTTTAACTATAGGATCTTGTACTTGTTGAATTATTGGGCTTGAAGGGATTTGAACATTTCCAACAATAACTTCAATCTGTAAAGTTAAAAGATTCACCCTTTTAGATGATAAAATAGCAGTTAAAGTAAATACACCCTCTGCCTTAGGAATAATTTTAAATAGTCGACTTTTCTTTCTCCCATTCCCAATCCCTCCGTATGATTCATTCTT…
1078	LokiG_000000000105	2387	2534	r	29.1904761905	32.6948545896	39.0806423636	TTATAGAATCCAAATCCAAATAAATGATGATAAGTCAGATAGAATGTATGATAAGAATAAAATTTCAACCGAGATATCTTTGATATTTTCAGCTTTAAGCAGTAGACGTAAACTAATTATACTAACTTTAATTTGATAAATTATCAT
1079	LokiG_000000000105	2558	3509	f	35.4963196635	40.8961543942	51.1046253512	ATGAAATCTCTTGATTGTATAGAATTTATTAAAGTCTCTAAAAAATTTAAGGATTCATTAGCATTAGATGAAATTTCTCTTAAGATCCAAAAGGGGGAGATTTTTGGGTACATAGGTCCAAATGGGGCTGGAAAAACCACGACGATTAAAATTTTGGTAGGTTTAATCAAAAACTACGTGGGAAGCGTTTATATCTATGGAAAAAATATGTCTTCCATTAGAAAGGAGTATCATCAGTTAATTGGGTATCATCCTCAAGAATCCCAATTTCAAGGTTGGCGTACAATAAACCATGCTCTTAAGACATTTGGGAGATTATCTGGACTTAAATCATCTTTCCTCGAAAATCGGATTACAGAAACGTTAGGATTGCTAGATCTTCTAGACGATAGACATAAG…
1080	LokiG_000000000105	3505	4165	f	42.0060606061	45.0790068054	54.9904363952	GTGAGTTTAACATTGCTTTTTTTCGATGAATTAAAAGGATTCGCCAAATCAAAAGTTATGATTATTTTATGGGTTGGATTACCCTTATTAGCTTTTTTAATCCATTTCCTTCAACCAGATTTGGAAGGTTTCCCCATCTCATTTTTGGTTGGGATTCTCATTTCAAGCATAGGAGGGACACTTTCTAGTATTATGCTCAGCACGTCTATTGTAAGTGAAAAAAATCGTCATGTTTATGAGTTATTTCTAGTTAGACCGGTTAAACGTGGGAGTCTACTTTTAGCAAAATTTTTAGCTGTTTATTTATGTTTAATAATTGCTGTAATTATATCCCTAATTGTTGGATTGCTTATTGATGCATTTACAATAGGTTTAAATGAAAATTTTTTAAATTCAACA…
1081	LokiG_000000000105	4490	5087	r	51.9112227806	53.8303665071	67.725584789	CTAGTCTGTGTCTTGTAATTGTCTAACTGTGGAAAATTTCCTAATAGCATAGATTATCCTCTGAAGGACTGTTACATTAGTTCCTATCGCAAGAATTATCATTGTCCACCAAATTGACGTAGGAAACCATATTTGTAATATCGAACCTATAAGTAAAATAGGGACGCGGTCAGTTCGTTCTATTAATCCAACTCCATAGAGATTATCAATTCCTAAGGCTTCTATTTTAGCTCTAGTGTAAGGGGTCAAGAAAGCGCCTATAAGAACTAATAGACCAACGACTAGATTTGTATACCCACTAAGGATAACACCTACTAACATAAAAAAATCTCCTATTCTATCTAAAGTTGAGTCTAAAAAGGCTCCTAATTGTGTTGGTCCTTGAATTCGAGCGACAAC…
1082	LokiG_000000000105	5150	6650	r	48.7493333333	53.0354827323	63.3622065531	TTATAATCTATAAATCGGTTTAAATTTTTCCTCAATATATCTTAAGAAGTAATCTGAATTCAAGTCTTCTCCAGTCACTCTTTGAATCAATTCATTCGCTTTGTATATACCCCCATATTGATGAATATTTTCCCTTAAATATATTAATAAGTTAGAGAAGTTGCCTTTTTTATAATCTTCTGGTAAGTTGGGATTCAATTTTAATGCATGAGAATAGATTTGAGCAGCATACAGGTTTCCCAAAAAGTAAGTTGGAAAATAGCCAAGAAGTCCTCCCGACCAGTGAACATCTTGTAGAACTCCTTGAGCATCATTTGGGGGAACTATTCCTAAAATTTCTTCAAATTTATTGTTCCATACCTCAGGTAATTCATTTACTTGAATTCTCCCTTCAATAAG…
1083	LokiG_000000000105	6781	8347	r	33.033844189	31.6977216307	41.1985466723	CTATCCCAATAATTGATCTTGTTTTACGAAAAATTCAGCCGCTAAGGTAACGTCCTCAATAGTCAAGGGGCGCCCTAAAGATTTTTCCAAATCAGTTAACAATGTTTCACTTAATTTCAAACTCAATGAACTTCCTTTTTCTGAAATTATTTTTTGTAATTCATCTTTAAAATTAACAATTTTAGGTTTCTCTATTTCTTTAACCAAATCTTCATGAGGAGGAAATAACTCCAAAGGCATTTTAACCCTAGTTTTTTCCTTTAATTCACTCTCGCTTCTTGGTGGTAATGAAACTTTTTTGGCTTTATACTGAATTTTTGTGGGTTTTATTATCTTAAGTCTACTGGGTTTTGATTCAATTTCTTGAAACGCGACTAATTTCTTAGGTGATGTTTCAAT…
1084	LokiG_000000000105	8486	9440	f	33.3763102725	39.8074988866	46.3489329778	ATGCCATTACAACCAAATCATATCATAAAATTTTTGAATAATGAGACAGAAACAAAATTTAGATCAGAGTTAATCGATTTACTAAATAAGAGAATAAGATTTTTATGTTTTGAAGAATGTGAGCGTGATAGAATTGTTTGTACTTTGACACCATTATGTTCAAAAAGATTTCTTCTTAAATTAAGGATAAAAAACCATTTAAAAATAGAAGATTTACCCCAGTTTTGTTATAGTGTCCATAAGGGTGTAATTCAGAGAGATTTTAGAAATAAGAGAGTAGTATATAAACCGAATGATGCCTTTGTCTTCATAATTGATTTTTTAGATATATTTTTTCATGGGGATTATCGTAAATTAAATAAATTTATTTCCTTTAGGAATTGGGAGGAATCAATGAAA…
1085	LokiG_000000000105	9466	10708	f	32.001610306	36.5606510351	46.9423998276	ATGGAAGAAAATGTAGGAAAATCCACAGAAATTAAATCAATAGAAGATTTCGTTAAAGATGGAAGAATAGATGATGCAGTTCATCTAATAGCTTTATATCTTGGCGATTCTACAGAGGATAATTATATTGATAGGTTAGAAGATATCATCGAGTTGTTATTATCTCTTCATGGAGGAAGAATTGTTCTCCGATTTCTAATTGAGAACATAATCATAGATATCCCTTCCTTGCTCGAAAACCTTTCAAAAAAAGATTCTGTCTTGAGATATACTTTTTTATTATTATTAAAAACTATTTGTGAAAATGAATGTGATTTATTTTTACCTTATAGTGAAGATTTATTAAACTCGGAAGACCCTAATGTAAGGGAGGCAGATTTACAATTATTAGTGTATATG…
1086	LokiG_000000000105	10711	11749	r	36.7610789981	40.5312972357	50.4657137019	TTATTTCTCCTGCTCTTGATCTTCTAAATCAAAATCTATGCTTGATTGAGGTTTATTCTCCGCTATAGGAGATTCATGTAATCTTCTCACAATTTTTCGAATATCCCCAATTTTAACGCTATCAGGAGGTAGATTAACTTGTACCTTTTTGGCTAAACTATATGCCAGTTCAATATAATTTAAATCTTCAAGGAATTCAATGATCTGAATTTGGTAGTCAATATCTATATCAGCATATTCCATTAATTTCTCTTTAAGGAGAACATCAATTTTATCTGTCCTTTCGACCCATTTTACACTCTTGACAAGATTCTTAAAGGAGTTCATCACATTATACATCTCAGATTTTGAATAATTATCAATATTTTTTAAAACATAGAATATATATAACTCAGCTTT…
1087	LokiG_000000000105	11997	12591	r	42.468013468	51.5756019603	57.7945284155	TTAACCAGTTATATTTACAAGCTCTACTCCTCGATGCTGAAAATTTTGATCAATGAAACAGAGTATAGCATGCCCTTTATGCTTATACACTATTGGCACAGGATAAGACTCGGCATTTTCGATAAAACTTTTCTTAACAAAAAGAGGGAGCACTGTATTACAAACTCTACATTCGACTTGAATTCTTCTAACCAAATCTAAATTAGCAAAATTCTTGATAATTCCATCCACAATTTCCATAAACCCATTAAAAATAGTTGGAGTGAAATCACCATAAGACATTATTACTTCCAGATTATAAGTCTCGTTAAACTCTGAATCAATATGTTCTATCAATGCTTCCAATAATTGGAATTGTACTTCTGGACTTGAACCCACGGTGTATATAAGATCCCCCTT…
1088	LokiG_000000000105	12962	14216	f	44.9266347687	48.2341641192	58.0386184798	ATGAAAACCTCAGAACACCTCCAAACTCACTTGAAAAAACAGATAGAACAGATCAATGACTGGTATAATAAAAAAGTGGAGATTCTTAAAGAATTCAATATTAATCTTCCTATTTTTTCTTCTTTTGATATCAGAGATAGGGGGAATAAAGTCTCAATAGTAGATTCTAACGTGTTCCCCTCGGGATTTAATAATCTTGATCAAAAATCTCGAGATTATGCTTCTAAAATGTTTTTAAACTACTTACAATCAATTTCCCAAAGTAAAGATATACTACTTATCCTTGAGAATCATACTAGGAATAAATTTTATTTTAAAAATATTCAGGTTCTCTCTCAAATATTGAATGGTGCTGGATATAATACCTCTTTAGGTTTTCTTGATGCTGGTGAGATTATA…
1089	LokiG_000000000105	14215	15142	f	44.1305285868	46.3052235468	60.336534364	GTGATTCTCTTGCAGTGGCTTTTTATAATTGACCCAATAGAAGAACTTAAGCTTGAAACTGATTCTACTTATGCTATAATGAAAGAGGCATACAGACAAGGAATTAGTGTTTCTTTCTGCCGTATTCAAGATATTTTCTATGAAACTGATGTTAAAAGCATATCCAAATCGTTTTCTATACAAAAGGAAGAATATGAAGTTGGGGATACCACAGTCTTAGACCTAAATTCTTTTGATATAATATTTATGAGAAAAGATCCTCCTTATGATTTAAATTATCATTATTGCACTCAATTACTTTCACTTACAAATAGTTTAGTTGTCAATTCTCCCCAAGCATTACGCAATTTTAATGAAAAATTGATAACTCTACCCTTTTTAAAATTTATGCCTGATACA…
1090	LokiG_000000000105	15235	15709	f	45.276371308	39.3855215822	55.1080572874	ATGATATATTTAGAGCAAACTCTTAATATTACACCCGCGAGTCCAGATATTCGGGATGAGTATATTAAGGTAGCCCAAGAATTATTAATCCCTGCGTGTAAACGCCTTGGAGCACGTTTAGTAACTGCATGGAATGGGAATTATGAATGGGTTATGCAAACTACCCAAATATTTGAGTTTGATGATATAGAGGCCTTGAAGAATTTCCGTATTAAGGCTAGTCAGGATAGAGAATGGGGTGAATACACAGCCCAGTTGGAAGTTTTTTCCCCTGAACGTCGCACTCGGTTATTGGAGCCAATAGGAGCCGTTCCACCAGAGGTATTGCACAAAGCAATTGAAGATAGTCAGAAAACCCCTCTTAGGGTCTATAGCATGGCAATTCTTGAAGTAAATCCG…
1091	LokiG_000000000106	0	1740	f	22.3367816092	28.2638921031	6.03253784919	TTATTAAGCATTGTTATCATATTAATTTCCATATTAAATATTGTTAATACAAGTACTTTTGCCGGAACAGATGCATGGCTACATATTTCACTTGTTAAATACATAACTAAAATCAATTATATTCCAATGGATTCGTATTTTGGCTCATTAGGACTGCATATATTTGGAGCAGTTGTTCACTTTTTTTCTGGATTGGATTTACTATTACTACCGAAATATTTTGGTTTCTATACTATTCCTTTAGCATCATTAATAGTATACAATCTTTTAATGAGGATTTTTAAAAATAAAAACTTAGCTATTTTTGGGGTCTTTTTATTAGTTTCGTCGTTTGGATTTTCTTGGTTTATGATGGTCCAATTCTGGCCGACGAGTATTGCTTTAATACAAGGATTAGTT…
1092	LokiG_000000000106	1793	1955	f	37.9444444444	32.5336581423	20.9125302995	ATGTCAGCTCGTAAATTTCTTTATTACTCGTGGAAAATCAATAAAAAGTTGATTCAAAAAAGGAACAGAAAAAAAGGAAAAAAGTTTGACTTGACACTAACTCAAAATCAAGACGGTTTAAAGGGATTATTTATTTCGTTAGAGAAAAATCCACAAGGGTGA
1093	LokiG_000000000106	2012	2477	r	46.9247311828	51.7949790365	16.0967999096	TTACCAATCTGAACTCTTAATTCCACCGATTAAACCTAACACTCCCCCAGCGAGTAAAAGAATAGGCCCAATTGAAATGCTTCCAATAGGAATATTTAAAGGTAAAATCCCTTCAATTATAGCGAGATCTAAAAACATAAATGCAAACTGAGGATCTAACATACCTATATAAAAAACAAATATAAAATACCCACTGACACCAATGGCAAATAAGGAACCTATTATAGCAACCACTCGACTTTTTACGCCTAGTAATATGAAAATCCCTGACAGTAAAAAAATAATAAAAACGATAGTCATTATAATAACTAATATGTCACCCGAAGTAAATAAAGCAGGGATATTCATCAAAAATCCGATACCATAGATATCTACTCCAGGAAAATAGGTATGGAAGGA…
1094	LokiG_000000000106	2745	4083	f	89.9768310912	84.678535647	3.76949440466	ATGACAAAAAAGAAAGTAATTATAATTGGCGCTTTAGGCTACGACTTTCACTTATTTAATACAGTATTCCGAGACAATGAGGAATACGAAGTAATAGCTTTTACTATTGCAGGTGAACAAAACGTCGGGACAATTGAAGGGCCAAAACGGAGATTTCCCGCTGAACTTGCAGGAAACCTATATCCTGAAGGTATCCCAATGGTTTCAGAAGAAATCCTTGAAGAGATTATAAAAGACAAACAAATAGATGAGGTAGTATTTGCATATTCAGATGTTTCTCATGAGGAGGTTATGCATAAAGCCTCCAAAGTGCTTAAGGCAGGTGCAGACTATCGTTTGGTTTCTGGGAGGTTTACTCAAATTAAATCTCAAAAGCCTGTTGTAGCTATATGTGCTGTA…
1095	LokiG_000000000106	4196	4634	r	33.6689497717	32.0330969547	16.2629054217	TTATTCCTTCCCTTTTTTAGAGAGTTCCTCTAAAGGATTAAGGATATCAATCGCTTTGAATACTTTAATTTTCTTTTGCTTTTCAAAATGTTTATCATTAGACCATATTCCATCATTTTCTATTGATAAAGCTAGAGCAATGAATTGAGTATCCTTTTCATCTATGTTCCCAATAATTTTCATTCCCTCACCCATTTTGTTTTCATATTCATCAATTGGCACCAAGATTAAATTTTCAAGAAGGGTATTTAGGAGTTTTTTTATTTCTTCTTCACTAAGCTCGGATTTCTGAATTATATAAGGAAGATATTTATTGACTTCGCTCAAAACAATCTCAGGTAAGTAGAAGTTTATTGATTCATTTAACAAAATTTCTCTAACTGTTGAATCTTTTAATAA…
1096	LokiG_000000000106	4630	4873	r	52.2345679012	51.2057453974	17.0345021081	TCATTTTTCTACATTTCTAAGATATTCCTTATGTTTTTCCCAGCTTCTTTTAGTAACTTCATTGCTAATTTCTTCCACATCGTCCAAAGTCAACTTACTTTTTGAAGTTAAATCTTCAGTCATTTCAATTTTTTCAATAAAGCGTTTTAGTGCTGACTGTGCAATTGAGTCCCATTTAACTTCTGGATGTTTTTTCATTTTTTCATATAAAGTTGCTGGAATATTAAGTTTTAGTTCTGTCAT
1097	LokiG_000000000106	5216	7397	f	63.5965153599	51.7332032892	33.9803467554	TTGATTTTAGCAGAAGAAAAGTATAAACTTCGTGATGTCCAGAAAGGTTATGCGAATCGAACCGTCTATATCAATCTTTCAAATAATGAAATTGTCTTTAAACCTGTTTCAGAGGGTATGAAAGATAAGTTCATAGGTGGAAAAGGGTTTGATCTGTGGCTTATGTGGAACGCCCTCCCAAAAGATAAAATAGTAAAGTGGGATGATCCAGAAAATGAAATATGTATTGCATCAGGCCCACTAGGTGGAAGTATATTTTATCCAGGATCAGGTAAGAGTATTGTAACCTCGATTTCTCCACTAACAGGGATTATTATAGACAGTAATGTAGGTGGGTATTTCGGGCCTTACCTGAAATTTTCAGGATTTGATGCCATTGAAATACAAGGTAAGGCTGAA…
1098	LokiG_000000000106	7434	9519	f	61.5237410072	54.7695704671	32.8559043731	ATGGAAAATATAACCCAACATCCCATTTTAGAAATTCCAGAAAGGAAAAAGATAAATTTTTACTTTGATGCCAAGGAATATACTGGTTTTGAAGGAATAGTTATTTCTTCAGCGCTTTTTCTTAATAAAATTAGAATTTTTGGTCACCACATAAGAGATGGGAGCCCACAGGGATTATTTTGTTCGAATGGTCAATGTTCTCAGTGCAATGTGATAGTAAATAGTATTCCAGTAAAAGCATGTATGACACCCCTTCAAGAGGGTATGACTATTGAAAGCTGTAATGGTTTACCAGAATTACCTCCTGAAGATTATCCTGTGGATGTAGGAGATGCAGAAATTATTGATATTGAGGTTCTTATAATTGGAGCTGGACCTGCTGGGATGTCGGCTACTAAA…
1099	LokiG_000000000106	9521	10688	f	53.3033419023	51.9936403357	51.9920733886	ATGGTTGAATACGATGTAATTATCATTGGTGCCGGTAGTGTTGGCGTTCCAACAGCATTAGCGACAGCAAATGATGGACTTCGAACCCTTGTCCTCGATTCTCTACCTTCAGTAGCTCAAGCAGATAATAAACATGCAATAGGTGGTATCCGGGCTACTCATTCTAACGTAGGGAAAGCATTATTATGCAAGAGATCAATTGAAATTTTCTCTGAATGGGAAGAAACTTGTGGAGATGATATTTGGTGGAATCAAGGGGGTTATACTTTTTTAGCTTTTACTAAAGAAGATGAAAAAATGCTTAAAAAAACTGTCAAACTCCAACAAAGTTTTGGATTGAATATAGATTTTCTTAACTCTGAAAGAATTAAAGAACTCATACCAGGAATCAATGATAAA…
1100	LokiG_000000000106	10885	11041	f	27.0448717949	26.3091333685	32.652991687	ATGAAAACAATTAACGTAAGTTTTGAGGATAAAGAATTTGAAGAGCTAACCAATAAGAGAGGTGGATTAACTTGGCACGATTTTATTATTAAGTTAGCTGAGAAAACAGAAGGTTTTGCCCTAACAGTAGAAGAGAAGACGGGGGCTAAAAAGTAA
1101	LokiG_000000000106	11040	11226	f	23.5053763441	29.9489012776	34.8062402077	ATGGATAAAGATACTGAACGAGCAATATTGAAGAGAATAATAGAGGTGGATAAAATAGCTGAGAGTTTAGAGAAAATAGAAGACAAGAAAAATGAAATAAAAGAGAATACTAAATCTAAAGTAGAAGAAATAAAAATAAACACAGAAGCTAAGATTAAAAGATTTAAAGATGAGAACGATGAGTGA
1102	LokiG_000000000106	11218	11542	f	31.2160493827	34.0677351795	42.9834806448	ATGAGTGAAAGACTGAACTATAAAGAATGTAGAGAAAAAATATTTACCCTAATTGATAAAAGTAGTATCATATCGAGAGAAGATATTGTTAGGGCTTTAGGCATACCTTTTGAAAAAATTGTCTATACAGACTCGTATAACAAGTTTAGAAACTTTATACGTTATACAAGAAAGTATGCAAATAGAGAGTATGCTAAAAGTAAAGATGAGAGAGTACCAATATCAAATATAATATTCTTTAGAGAGATTATTAATAAGGGAAAGGGAACGGTACGTGAATTTATACAATTTTGCGAGTTTGAGAGAATTCAATATTTAAATTAA
1103	LokiG_000000000106	11665	11878	f	45.7230046948	43.4661835783	57.352682459	ATGATTAGAAGTGTGGATGAGATATTTGAAAAACTTAATATATTAGAGATAGGTAACCCGTATGTATCTGCGTTCATTAGAAGAGACTGGAGAATCGGAGAGAGTAGAGAGGATATGATAAAGCGATTAGAATACGACAGCCAATTAAAGTCTTGTAATGAAAAGATACAAAAGAATCTATATACCATAGCAGATTTAGAATTGGTGGAATAA
1104	LokiG_000000000106	12129	12303	f	20.316091954	32.4985640335	32.8048272945	ATGGAATATAATGTGTCGAGTACATTTAGCTTTGACTTGAAAACTATTACCAGTTTAAATGAACTTAAAAAGAAATATAGAGTGAACAAATCTGAGCTACTTAGAAAATTTACCAATTATTTTAATAAAAATAGAAAGGAATTGGAAAAGTTAATCGAAGAAGGTGTGGAATAA
1105	LokiG_000000000106	12460	12616	f	33.0769230769	37.8919906379	48.2341037083	ATGGGGGATTCTACACCAGTATCATATAAGCGTGGCGAAAGGGATAAATACGAAAAGATGTTAGACATTATAGTTAATAGATGGAATGGCGAGAGTAATGATAATAGAGAGAAATATCATAGAACTGATGCTTGGACGATTTTGATGTTAAATTAA
1106	LokiG_000000000106	12591	12819	f	27.0745614035	35.7972642654	37.4367169204	TTGGACGATTTTGATGTTAAATTAAATCAAATCTTTCATGACTCGGAAAAAGAGTTAAAGAATATATGGAGTAAGACAGTAATAGATTGGAGTGAAATGGAAGCTCTACAGAATCAATTCGATGAGAAATTAAAAGCTGAAAGACGAGAAAGAAAAATTAAATATAAGGGCTTAAAGAGACAGAATAGAGCCGAGCTAAGAGAAATCCTTAAAAAATTAAAGGTGTAA
1107	LokiG_000000000106	12875	13082	r	19.5410628019	27.8681443195	30.6592119618	CTATTCTGTGGATATATTATAATTCCCGTGCTTTAATTCCCCTACTATAGACCGTAATTCTTTATATATCCACTTCATCTGTTTAAATGAATTATCAATATTTTTTGGTAATATTTCTGAAATATCTATATTTGGGTCTTCATGGTGTGTTATAACTCTCTCAATCTCATTTAACATTTTTTCCATATGATTTAAATTATTCATCAT
1108	LokiG_000000000106	13293	13602	r	20.8058252427	26.0918060211	32.2086728528	CTAATAAATGTTGACTTCTTGAGAAGCTGATTTAGTTTTTTCAATCAAATCAAACATATTTTTAACATGTGGAGATATATTTGAATCGATTATATTCTTATTACTCTTTTTCTTATTTATTAAATACTGATGAGTGAAAGCTCTCGTAACTGATTGAATCCTATCAAAATCAATAGTTATTTTGTTAGTTTTTAAATTATTTATATGATTAAATAATTCATCTGCACTATTTCTTAAAAGTAGATTTTTAGAAATAAATTCTGCTAATTGAATTTTTTTTTTTTTATGTATCGATGTAAGCATAAACAT
1109	LokiG_000000000106	13576	14380	r	22.6355721393	28.4158033388	31.4191759255	TTATGTATCGATGTAAGCATAAACATTCACTTCTCTAATATTATTATCAAATCTAGTACTTATTAATGTACCGTTAAAAATATCCTTTTCTTTCATTTTGTAAAAAAACCTATTATTTTTATTGGCAATTAATCCCACACCTCTTGAAACAATTAAACATTTCGCCTCAAATCCTTCTGTAAGAAGGTTTAAAGATGTTCTTAAGCCATAACCTCTTTCACTATATTCATTATCATTATATTTTGTTGATAAACCTTGTATTGCTTCTTCAAGTGCTTTTATATCACTAAAATTAAATCCCTTTATTTCATATGAACCAGGAATTGAAATTCCATTATCTATAATACCTATTTCTGTAAAATTTTTTTGGTTATATCTTTGAGCTATAATGTATGCTGT…
1110	LokiG_000000000106	14547	14961	r	34.5797101449	46.1609148947	47.1816989966	TTAATTTCTTTGAATTTTTAATATAGATAGGTCAGTAATCGTATCTTTGAAATCTTTATATTCTAGAAATACAAATGCAGAGTGACCAGTATCTAACACTTTAGGAAGCTCATCTCTATAATGCTTAGGGAGTTTATATTGAAGAGGAAATAATACCTCTTTTGTTTTGGGATTATAAAATTGAATTGAGGATATACGAATAGGCAACTTCCCTTTATTAAGAATTGAAGCCTTTATACCACTTACATGTTGATTATTGCCAATTCCAAACATAGTTATATGTGAAATGTCTGTTGTAATCCTACCTTTCCTATCATTTAAATACCATATTATATAAGGGCTTATTATAACTAAACCCGTGAAAATAATTTGGATTAATCTAAGAATTAAACTATATAT…
1111	LokiG_000000000106	15093	15420	r	28.2048929664	33.226893447	39.3022769061	CTATGGGTGATAATAATATAGTTTCCAAGAGTATGGGTTAAATTCGTTATTATAATTATCTATTACAGCATTTCCACTAAGATATAAAGCATAGTTCACATTTAAACTACAATTATTGTAGAATTTATGTAATAAGAGCTCTTCTTTTGCTTTGGACATATTTATTATTCTCAATTGACATGACACAAATTCTTCTGTTATGTCTTCAATTGGGATGATTTGAACTTTTATATAATATTCAAAGTTTAATCTCATATTTGTGACTAAGACTTTTGGACTGTTATCATTCATTACTGTTTGATGACTAATTAAGATTTTTTCAATCAT
1112	LokiG_000000000106	15570	17076	r	23.8247011952	29.2218644305	36.3178231887	TTAACTTCCGTAAGTGTGTTTATATGTAGAGTTCTTAAGAATCTCTGAAACATCTTTACTCATTTTATAAAACTTAGCTTTCAAATCATCCATTTCCTTTTTTGATTTGTTTAGCATAGTTAAAAGTTTGTTATTCTCTAACTTCAATTCGATAATATCTTCTGCATTATCGCTTACAGCATCAGCTTTCTCTTTATATTCATTGGCTTTCTCTAAGGTTTGCTTTAAGCTTCCGATTAATACAACTTCTTCAATATCATGAAGGTATTTATTGATAAGGGTATCCATCGTATTAGTTATATAATTTCTGTCTACCAATCCCTTTATTTTATGTTGTGTCCAAACTTGATAAATATTCTCATCCTTAAAGGTAAATACATCTTTAAGAAGTGTGAAACA…
1113	LokiG_000000000106	17399	18332	f	61.255091104	58.4142993241	77.6123073866	ATGCCCCGTCATTTATTAAAAGTTTCGGACTTTTCAAAAGAAGAGTGCGAGAAGGTTATTAATAGAGCTATTGAGATAAAGAAAAATTCTAAAAATTATAGTTCTGCATTAGAAGGAGAAACGCTTTTAATGTTATTTGAAAAACCATCCTTACGAACTCGTATTTCTTTTGAAACAGGAATGCAACAATTAGGTGGACATGCAATATTTTATTCGATAAAAGACTCTCCCCTTGGTAAGAAGGAAAACATCAGTGATACCGCGAAGGTTGCATCAAGATTTGTGAATCTAATCTCAGCAAGGGTTTATAAAAGAAAAGATGTTAGGGATCTTGCGAAGTATGCTGATGTTCCAGTGATTAACATGCTTGATGATTTTGCGCATCCATGTCAGATCTTG…
1114	LokiG_000000000106	18490	19672	f	47.6218274112	48.7205165392	59.3610861195	ATGAAGATATTTTTTAGTTATGCAAGTGTTGATACGACGGAATATAGGATAGAAGATATTGTTGATTTTTTGGAATTTCAGGATGATATTGAACGTGTGTTCTATTGGGAGCGTGATACAAAAGGAGGGGAATCCTTTGATGACTATATGAGGAACAACATTAAAAATAGCGACTTGATTATCGTTTTATTCACTTCCAATACTGCAACATCAATTCCAGTTTTCATAGAAATTGGGATGTCAAAGGCTTTTCAAAAACAAGTTATGCCTGTGTTTGATCAGGTTGATCATATTGTGGCTGATATGCAATCAAGTAGAGGAGTGCAATTTAATCCGAATTTTCGCATGTTTTGTGAAGATTTGTGTTTCAAAATAACAGGGAAAACAGCAAAATTTAAA…
1115	LokiG_000000000106	19808	21695	r	42.9019607843	51.6776891768	58.0732012744	TTACTCAATTTGGAGAAGGAATAGATTTGCGATAGCAATCCATTTTTCTTTTGTTTCGGGATCTATTGAACTTTTATTTGTAAGTTCTATACCTTTTTCAAGGTTTTCCTCGGCAAAATCGTAATTCTTAAGTTCTTTATAACAGATTCCTAACTTAATATAAGTTTGGTGAATGTACCATTCATCACTGGCAAGTTCGATTGCGTCTTGAAATTCCTTTATAGCTTCTTCGTATTCTTCATAATTCATAAGAATTTCTCCATATGTATCATGGTACATACCATTATTAGGAATTCGGTCCACTAGACTCTGGATTAACTCCTGAGCTTCTTCTTTTCTATCTAAATATTGTAACCAATAAGCTTTATAATTGACCAGATCATCATCATCAGGATATTT…
1116	LokiG_000000000106	21813	22680	r	37.3644752018	47.0089418414	53.1364231305	TTATTTTGATACAAACTTATAATGATTTTCATCAATAATAGGACGATACCCTATTTTTTGGTAGATACTATTTGAGGTAGGGTTGCTTAAGTCTGTAAATAAAAAACAATATTCATTCCCTTCTTCTAAGAGGAGTTTGCTTAATTTCGCAACACACTCAGTTGCATATCCTTTTCTCCTTAATAAAGGTGGTGTATATACAAGGTTAACAGCATTGCCATGAGGAGATTTACCTGCTTTCCTAGCCATTGAAACAGGTTTTTTATTATCAAATAATAAATAGATTCGACTCTCATTATGTTCGAATTCAACCTTGAAATTATTAATATTACGCTCTAATTCTTCTTCTGTTATCTCTATTAATGCTTCAGTCAACATCTTTCTTGCCCATTCAAGGAC…
1117	LokiG_000000000106	23161	23563	r	29.4776119403	35.3510657334	38.0429676439	CTACCAAGATCTTAGTTGCAAATTGAATGTTTCTTTAAATTTTTTATCTTTAGAGTAAATGATATCGGTATCGTGCTTTTTACAAGTCATAGCGATGATTTCATCATGTAATTCATGACTTTTTGCATTTTTTAACATCAATTTAATGATTTCCAAATTAAAACCATCGATAATGATATTTTCTGAGCTTTCCCATCGATTGAGAGCCTCCTTAAATGCTTCTATTTTCCCAGCTTTTCTCATTTTCCAAAGTAATTCTGAGATTGCAATTGTAGGGAGAATTACTGTTATTTCTCCATTTATCACTTTTTTTTTCAATTGTTGGAGTAGTGATGGAATTTTTTGATAGTCATAATGGAAATAAAATAGAACCTGAGCATCAATTACTGCTTTTTCTGT…
1118	LokiG_000000000106	23591	23867	r	36.4166666667	37.8139415435	36.6550659139	TTATTCTGTGTTAGGAAATAATGATTTTTTCACTTCATCTAACTCTTCCTCTGTAAACGGAGTAACTCCTTCAAATAAATTATCTTCAATCTCAAGAGGATGAGTCTTTTTTTTGATTAATATAGTCTTATCGTCCATCAATTCCATCTCAACCTCATTTTTATCATCAATTGCTAACATGTCTCTCCATTCTTTTGGTATTACAATCCTCCCATTTGATGAGACTTTTTGAGTTATTTTTTCAGTCATTTGCATTTTCATTTTTCCAATTGTCAT
1119	LokiG_000000000106	23963	24605	r	35.4485981308	31.9473728539	43.6019815323	TTAGTCCTTATAATCTAATATAGGAATGATTAATTCGATATCAAATTGACTCAGAAGAATATCTAATTCTTGTTTTATTCTCTCATCTACCTTAAAACAGAATAGATATTTTTGGTAAGTTTCTTTGTACATTCTTTCAAGAAACTCACATTTTCTTATAAAAATCCTAACTTTGTCTAAATCAGCTAGCTTTAAAGTAGCCCCCCCAATAATATTAGGTTTTGTATGAAAAATATCCACTTCAACATCAGTAGTGTCGGGATGCACATAATTATTTTCATCAAAAAAATGTTGTCTAATCTGTAATTCCAATTCAAAACCTTTTTGCTTAAATTCTCGCTTTATTATTGAATATTCAATTCCTTCAGCAATTGTTCCATACCCTAAATCAATATTATC…
1120	LokiG_000000000106	24949	25375	r	38.9436619718	40.0626510682	50.829104649	TCAATAAGGTGCAAAATAGGCAATATGTGAATTAATTTTCCCTAATTCAATCCACTTCTTGATTTTTTTATCTGGGATTTTACTTAGTAGAATAAAACCTTCAGCTATAATTTTAAGCAAGAAAGAATTTCCATTTTCAATATTCTTTTGAAATTCTGTAAGACTATAAGTTTTCGTTTGAACTAAACCGTCACTACACCTATAAGCTTTTAAAAAACGTTCTCTAGGTGTTTTGAATTCCTGATTAAATACACATAAAACATCAATATCACTGAATTGGGTGTAGTTTCCTCTCGCTAATGACCCATAAAGCATAATAAATTCAGGATCTTCCTTTTTTATCCGCATTACAAAAATTTCTAATTCACTCAGATGTGGATATCTTGGTAACTTCTTTTT…
1121	LokiG_000000000106	25313	25730	r	39.0743405276	39.1917247612	47.7358698732	TCACTCAGATGTGGATATCTTGGTAACTTCTTTTTTAACAAAGCTATTGATAATTTTTGCATAAATTATACATGTATTTGCGGTTTTTTGATTATAATATTCTGCTGGATAACCACTGGCAAATTCGTTAGGATTTCGTGGTTGAATATAATGACGATCTAATTCCTGACATTTTTCAACAAGATCTTGATGCTCCGTATTGTCTATTTCTTGATTTTCTTCTTTTTTTTCCTCATTTAATTCTCTCCATTTTTGAAGTAAATGTACTAATCCATGACCCCAAGCTTCAATATTTTGAACCAATAATAACGCTTTTAAAGATTTTTCAGCAGATTGTTGGGATTGAAAACAAGTCCATTCATAATGACCATTTTGCATACTAGTTATAGCTGCTTTTAT…
1122	LokiG_000000000106	25985	26270	f	43.9438596491	49.2064169949	47.5484899442	ATGTCGATTGTAAAAATAAAAAATAAGAAAGCATTGGAACAGTTACAAGCTAAATTAACACTAAGACTAGGGCGAAAACCTACACAGATAGAAATACTTGATTATTGTTTAATATTAGCGAATGATAATTTTGAAAAATTGGTGGAATTAGTAAGTAACATGCCAGTTTTAAGTCTTGAAAAATCTGAGCAAATTATCGAAGCGAGGAATAGACTTAAGAATGTAATTTATGATGAAGAAGCTTCCTTCGGCAGTAGAGATGATAAATATATTTATAATGAATAA
1123	LokiG_000000000106	26291	26741	f	44.7777777778	46.49151419	54.2759144458	ATGGGGTTTTTTCTTGATACAGGGTTTTACTTAGGATTATGTCATCCTAAAGATCAACATGCCCAAGAAAGTGAAAAAATGTTGAAATTGCTTAGTATGGGAGAGCAAGGATTATTATATAGTTCCAATCTTATCATTAGTGAAGTCACAACTTTAGCAGCTGTGCGTACCAGTAATAATGTCAAAGTTTTAAACCATCTCGGAAATTTAATATGGGGAAAACAAAAAATTGCCACAGTCTTACATTTTGAATCGTATTTAGAATCTGAAACATGGGAATTATTTAAGAAAATAAATACTATCGATTTGAAAGACTCAAGACCAATGAGTTTTGTTGATGTATCATCAATTGTTTTATGTCAACACCATCAAATTGATAAGATTGTAAGTTTTGATCCA…
1124	LokiG_000000000106	26810	26924	f	29.7631578947	32.349135654	40.3037408966	ATGTTAAAATCTAATATAAAAATAGAAATAATTATGAAAATCGATTTTAGAGAAGCTAAAAGTATTATAACTAAAAGTAAAATTCCTTCAATCGATTTTGTTATAAATCTTTAG
1125	LokiG_000000000106	27186	27537	r	25.4102564103	27.5425831138	32.9465405282	TTAATTTAGATAAAAATCTTGGTTTAACACAAGTTTTCTATTAGTACAATCAATTTTATCTTTTTTAAGTAAATCTAGGAATTTTTCAAGTAGGGGAATCGTAAATTCATCCCGATTTGGATTAACATCTAAAATAATGATTCCTTGGTTTGCTGAAAATTTTTCTTCTAAAAAATCTTTATCAAAGGTTATTAATGTAAAATTCTCAGAGTTCATAAGTGTATTAAGATCTCCATTCTTAATACCAAATATTTCTCGATTTCTCACTGAATCGACTTGGAAACCATACTTTTTTATTGTAGTTTGTAGTTTTTTTGTAATATTTTCGTCACAAAAAAATTTATACTTCAT
1126	LokiG_000000000106	27526	27766	r	33.3916666667	34.5302032815	45.8085844597	TTATACTTCATGAGAAATTTCCATTTTTCCATTATATGTATCAACTACATGACCAGCATAAATTAAACATGCAATTATCTGTTCTCGAGATAAATGATCATATTCTTGTTGAATTTGTTCAATAGTCCAACCAGAAGAGACTAATTCCAAAATAAAACTTACCTTAATTCTGGTTCCCTTAATGTGTGGTTTCCCAAAACATACGTCTGGATCAATAGAAATTAGTTCATTCACATTCAT
1127	LokiG_000000000106	27752	27848	r	26.5833333333	35.4154312108	42.7070394975	TCATTCACATTCATGATATGTTAAAGCCTCCCATATAAAATCATCTGGCATTTCTTCAATAAGATCGTGTAATCCTTTCTTATTAATATTACTCAT
1128	LokiG_000000000106	28123	28573	r	31.38	34.2998672268	41.4377381455	TTATTTTTTGATCCTTTTTAAAATAAATTCCTCTGGTGTTTGGATTAAAATGCGTTTAAGCCATGAAAAGTGGTTTATATTATAAGATACTAAATCAAAACCTGTATTTTCACATTGAGTACCAATCATAAAATCTCGAAAATGTTGGCGAAAAGGGAGAGTTTTTTTATTATTTAGAGCGTTTTTTAGAACTTCTGAAAGAATGACTGAATCCCATTCGAGAAAAATACCATTAAATTTTACTATTTCTTTGAGAAAATCTTCCCAAGTAATACCTTTAGTGAGAAAATAATAGCCAATTTCAAAACTCACTATGGAAGGAATATATACTTGAATTTCTGCTTTATTCATTCTTAAATAATTAATAAAATTTAGATTACGGAAGACATTAGAATCAAT…
1129	LokiG_000000000106	28569	28938	r	30.5636856369	37.778266902	41.7955897658	TCATAATTCCAACCCAAAATCCCAATTGTTTAGAATAACGTCATCAATAGAACTAGGCCCTTTTTTTAATTTTTCTTGGATTTCTCGAGTTTTTGTATCATCTTCCCAAACCGCATCCGTTGCTTCTTGAAGGATTGTAGTTATTTCCTTTTTGATATTATCTTTGCTTGTATTTGGATAAACTTCTTTATTGATAATGGCTTTTTCATATTCCGCAATGGCTCGTCTGATTACTTCTCCTTGGGATATATCTAACCATGCTGCTAGTTTCTTAATTATTTTGCGTAGATCACTATCAATTGCTACAGTAGTTCTGAATGTCACAAAAATAAATAAGCATTGGATGTATATAAATATATTTATATACAT
1130	LokiG_000000000106	29146	29368	r	40.7252252252	36.2978604861	49.9029918737	TTATGTACTATTCCTAACTCCCTTATTTATCCACTCATCTAAGCATCTATCTTTATCCTTCTCAATAATAACAGCTAATTCCTTTGCTATGATAAGTAAAGCTAATTCCTCTGAGATCCTTCCTTTTAGTTTAACCCTTTTTTCTTCAACTATACCATTTATTTCTTTTCTTGACAATCCAGTATCTTCAATTATCCTTCTTCGGAATTTTTCACTGTTCAT
1131	LokiG_000000000106	29972	30887	f	49.5890710383	49.9074700883	52.8729113941	TTGAAAACATTAATTGTAGCTCTCGGAGGAAATGCGCTAATAAAGTTTGGCGATGAAGGGACGACAGAAGAGCAATTTCGGAATTTACGAGCTCCTGTGAGTCAAATTGCAGAGTTAACAAAAGATTATAACATCGTTATAACTCATGGGAATGGTCCACAAGTGGGAAATCTTTTGTTACAACAAGAAGCTACAAAGGCAGTTTCGAAGAGACCTTTACAAATTTTAGTTGCTGAAACTCAGGGCCAAATTGGTTACATGATTGAATCGACTTTAGATGAGGAACTCATGAGAATTGGTCTTGATAAACAAAAACTCTTCTTAACTATACTAACATATGTAGAAGTAAATCCTGAAGATCACGCTTTCCTTAATCCTACTAAACCAATAGGTCCCGTT…
1132	LokiG_000000000106	31052	31517	f	32.7010752688	37.6163414218	47.9910950281	ATGGGAAAGGAGGAAAAGAAATTTCAATTAGACGAAAAACGAATCAAGAGATATAACGATAAATTTATACAATTCGACAAAATTTTAAAACTATTAAAGGAATGGAGTGAGGAAATCGATGTAAGTACGTTTTTGAACGAAACTAGTGCAGAAAGACAGTTTGCGATATATCACGCTTTTCAAATTATCCTAGAAATAGTTGGTGATATAGCTGCAATGTTAGTTAGAGATCTCCAGTTAGTACCTAAAGATGATTATACCAATGTTGAATATTTAAAGAAAAAAAACATTATTACTACTGATTTAGCAAAATATGTTAAGGATGCTAATGGTTTAAGAAACCGTATTGTTCATAACTATAACGGACTTGATGATCAACTAGCTTATAAGGGAATTTTA…
1133	LokiG_000000000106	31495	31897	f	53.5223880597	48.4993401286	58.4515277286	ATGGTTAAAGAACAATTATTAAAACAGATTAGAGATGACTTCAAAAAAGTCCTTTCTGCTAAGGACATATTAGGTATCCTACTTTATGGTTCCCAGATTTCAAATGGAGGAACTAATAGAAGTGATATAGATGTATGTATTGTAGCTCCTACTGAGAACCCTTATGAGTTAATATCTTATATTTGGCAAAATATTAATGTAAATTTAAAGAGATATGATATTAGAATTTTCAAAGAATTACCGATTTATATTAAAATACAAGTTATTGAAGAGGGAAAAGTGATTTATTCTCCTAATAAATTTGATTTGTATGAATATTTTTACTTATATCGTAAGATTTGGGCAGATCAGAAGCACCGACAACAAATATCAAAAGAAGATTTATTACAATTTCTAGAT…
1134	LokiG_000000000106	31943	32189	r	34.8495934959	41.3535516186	45.2059599951	TTATTCAATGAATTCAAAAATATCCTTAGCGAACCTACTATCAGCAATAATCTCGTGTCCTTTATTTTCATAGAATTTTAGAGTTGACTTGTCTATTAAACTATCCATTTCTTTTATATATTCAGAAGGAAAATAGAAATCTTTATTCCCACAAAGTATTAAAACAGGAACAGATATTTTTTTTAAACTATCAATTGACTCATGTTCTACTTCTGCTTTTACTTCGATTAAAACATCTTGTTCCAA
1135	LokiG_000000000106	32216	33158	r	43.6422505308	48.1887272243	43.5669447626	TTACATTACTTTCTTACTAAAAGTTTCTATTGAATCCTCGAAATCAGATCTTCTAAGCCATAATACAATTTGTTTTATACCCATATTTTCAAGGATTTTAATTTTCTCTTTTATATCTTCGGGAAAACCGACATAGTGATTTTTTAGAACATGCTCTCTTGTAGGTTTTTTTCCCTCGGGATAACTTTTAATTATCCTTTCTACAAGATCATCCCGTTTTTCTTGACTTTTAACTAATGTCATCATTGCAAAAAGAGAAATCTCAAATTCAGAAGGATCTCGGTTGTGTTTCTTTAGCCTTTCATTAATATAAGCAATACGAGTGGGAAGTTCTTCAATATTAGGCCTATACCATAAATCAAGGTTCACACCATCCACTTCTCTACATGCTATATCAAT…
1136	LokiG_000000000106	33212	34598	r	37.0461760462	37.8133711054	6.51797531364	TTATAAATTTTCGAATTTCTCAATTGTGATTTTTACCCAATTATCAATTTCTCCTAACAATTCTACTTTTTCTTTCGAATTTAACCCTAAATTAGGTTCCGCTCTATGATACATATTTGCATATTTACTAAGGTTCCACAAATAATTCACATGAAGAAATTTCTTTTTAATATTATTTCTAGCTACACCAAACGCTTTTCCAATTGTTCGGATGTCATAATTTTCTTCAATCATTTTTTTTAATGTGAAGAGATTCTCTAAGGGTTTGTGTTGTGGCATGTAAGGTAGTGGTTTAAATTCAACAAAAGGACGTTTTATATTCATAAGCTCAAAATCTTCCTCCTTTAACATGAATTTCAGTACAGATGGTTTTTCAAGCTTTTCTTTTATTTTAGGTTG…
1137	LokiG_000000000106	34727	34949	r	36.3468468468	35.6889825797	37.4535341831	TCATATTTTTTTTAGGATTCTATAGTTTTGATAAATTAATTGGCGATATCTTTTATTTTCAGGGTATTCTTTTCCCATTTGTGGGAATCTCTTTAACCCCTCTAACTGCTCATAGAAACCTTCAACGAAAGAATCTGCATATTGTAAGGAGAAACGGGAAAAATAATCATATAGTTCTTTAATATCTTCTTGAGCAATAGGGTGGAATTGAATTTCAACCAT
1138	LokiG_000000000106	34974	35199	r	32.8844444444	38.2303970952	34.7632433173	TTAGCTCAAATTTTCTTCTATCTTTTGCTCTTTCTCTCTATGCCATCTTTTTGCTAATTCTCTCATCTCGTCGAGAGAAGAAGTTTTAATCCCGTGTTTTAATTGATTTTCCGCGTTTTCTAATTTTTGAAGGACAAAAAGACGATACTGTAAATCTTCTAATGAAAAATCCTCTGGCATTCTTTCAATGAGGTCGTGTAAATCTTTCTTAGTAATATTACTCAT
1139	LokiG_000000000106	35479	36742	r	37.458432304	37.3445418615	43.7269238203	TTATTGTTTTACAATAACTTGTTCTATTATGTCTAAAGCCCAATCAACTTCTTCTCTTGTTATAACTAGAGGGGGGGCAAAACGAATGGTTGTGTTATGAGTATCTTTGGCTAATATTCCATTATTTTTAAGTTCCTCCACTAAATGCCTAGCATCTTCAGTAAATTCAATAGCGATAAGTAATCCTTTACCTCTAACATCTTTAACAGGAATTTTTGTTCTTTTTTCTGAGATCTCCTTAAGTCTCTTTAAAAAATAACTCCCCATCTCTTTTGCTCGTTCAGCGAGGTTTTCACGCAAATGAATTTCGATAGATTTCATACCTACAGCGCAAGCTAAAGGATTTCCACCAAAAGTGCTTCCATGAGTCCCTGGCTTAATTACATCCGGACCTATTAT…
1140	LokiG_000000000106	36873	37368	r	34.1232323232	34.5369382538	7.73113112045	TTAATATTCAATTTTATCTCCAAATTTTTTTATTGGCCATTGCCAATAGAGATCTGTTTTAATAACACCTTTAGCTTTTAATTCTGTAAATATTTTTTCTCTTAAATTATGAAGAAAATTATCGGGATCATAGAGAATCTTACCTTCATCAAATGCGTCTAAAATTAAATAATATTTTGATTCTGCATATTTTTCCATTTCTTTTGAAGTTCTCCAGAGAGCTTGAACACCTGAACAAACAGGCTTAGTTATATTAACAACCCACTTACTCCTCTTAAGAAGATCAATCCTAATCTTATCAGAAATAATAAATAAATCTATATCACTTAAATATTCTGTATCATCTCTAGCCCTTCCAGTTGCAACAGACCCATAAAGTAAAATTGATCTTATTTCTAA…
1141	LokiG_000000000107	234	525	f	7.74914089347	8.35483735964	10.5250343761	ATGTTTAGGGAAGACATGTGGGGCTGTAAATGGTGCTTTAATGGTGATCGGTTTAAATTTGGGATATCTAAATTAGAAGATATAGAAGCAAAAGAAGAGACTTATAAAGTGACTCAAGATTTTATAAAAAGATTTGAAACGATTAATGATTCTGTTATATGTCGAGATTTACTCGGCTGCGATATTAGCAGCATTGAGGGCATGAATTATGCAGAAAAAAATGATCTTTTCAAGATTAGATGCCCTCAATTTGTAGAAGATTCTTCTAAAATTTTGGAAACAATATTATAG
1142	LokiG_000000000107	573	1500	f	15.1067961165	22.3306835933	21.860866643	ATGAGTGAAGATAACACTGGACTACCACCAGAAAGGTTGCGACAACTTTTAGAAGTGAAATTAAAAAATTTGAAGGAATTGGAAATTATCGGTAAAAATTCAATCTATGTTAAAGAACTAAGCGATATTGCTCTCATTCAATTACAATTACAATTGTATGATGATTCTGAACATAATTATTTAATATGTCTCAAGCATTTTGAAAAACAAAAAGATAGACTTGGACAAGCAGCTGTAAATGGTGTGCTTGGGACATTATTTTTTACGAAAGGGAAGTATCAAAAATCTATTGAGCATAACGAAAAAGCCTATAAAATTTACCTAGATTTAAAACAGATTGAGGAACAAATTACTTGTTTAAAAGGAATTGGAATCAGTTTAATAAAACTTAATAAATTA…
1143	LokiG_000000000107	1496	2291	r	30.2968553459	33.0720182284	41.0363686593	TTAATTAAATTTTGAGAAATCTGGTTTTCTCCTCTCAAAAAAAGCTCTAAAGGCTTCTTGTGCTTCTGGTGATACTTGTCTCCTAAAAAATTCGGCTGCTTCTTCAGGCATTAATTTTTCTAGATTACCTGAGTAAAACTTTTTGATTAAAGCTTTTGTTTGTCGTAAAGCTTCAGGAGGTTTCTCAGCTAATTGTTCAGCAAGCAAAGTAATTTCTTTAATAAGTTCACTTTCAGGAAACAATTTATTTACAAAACCCATTTTTTCAGCTTCCTCAGCGGAAAACCAATCTCCAAAAAAGAATAATTCTGCTGCACGATTATATCCAACTAATTCGGGGAGCCTATAGGTTGATCCAAACTCTGGTACTAAACCTAGATTTACAAAAGGAAACTGAAA…
1144	LokiG_000000000107	3002	4445	f	36.6514206514	35.6732303055	47.6952307958	ATGAAATTCTGCCCTTTTTGTAGCGAAAGCATTGAAGATGAAAAGTCGTTCTGCCCTTATTGTAATAAGCCTTTAATTTCGGGTCTCGATAATATACGAAACACACGCTTAAGGCAAGAATTATATAATAATAAATCAAATCCTTCAAATTCAGGTGAAGAGTATGAGTTATATGAAGAAATTATTATGAACGATGATGAAATAGAGGATCAAATAAAGAAAATTGATTTAACCTTAGAAAGACAAGAATTATTGGGCGATCCTATTCAAGGTGCATTGTTACTGGAAAAATCAAGTTTATATTATAAGAAGAGAGATTTACCAAATGCGTTAAAAATTCTTGAATTAGCGCAAAAAAATTTCGAAGATGAAAATAATATAATTAATATCGCTACTTGT…
1145	LokiG_000000000107	4451	5135	r	37.5935672515	39.6805075384	45.8277504625	TTAATCATTTCCGAATTCAAAATCCTCCTTTCTATAGACTCTTTTTCCGTATTCTTCAAAACCAATGCCTTTTATAAATGAAAAAGATACTCCATTTTCTTTATATACCTCACACCTGATTTCTCTGATATTAGGATAATTTTGTTTTAGGAAATCCCAACTCGCCATTCCTAAAACTGAACCAACTCCCTTTCTAAAAAATCGAGGGAGAACAGCTAGAGCAGCAATTATAGCATATTCTTTACTCTCCCCCTCAAAATCGAGGAGTACAAAACCCGCATCTATTCCATACACTTTTCCAATGAGAAAAATGGTATCTGGGTGATCAAGGATTGTTAATAGATCTGTTTTAGTAATTGGCCTATAAGGTGTGTTTGAAGTAAGCCAGCTTCTGTTATA…
1146	LokiG_000000000107	5152	6787	r	39.2899082569	44.1353242731	55.3494023333	TTAGGATATTAAATCAAGATTTGTTCTTATTACTCTTTCTCCATTATCATTGATGAGAGCTTTTTCTTTTAATTTAGCTATCCCAAGTTGTATCCTTTTTTTAATATTAGGATCTTTTACCAAATTCTTACTTTCAGAAGAAAATTCAAAGTTTGATCTAACTGCCATATCCTCTTCAATTCTTTCAATCAAGATATTTTTTAAATTAATAAAAGATTCTGAGATATAATCATATATATTGCTTGGATCATTTGTAATGTATCCCGGAAACACAACATTCATGTGTTCTTCCATTGTTTCCTCATTCTCAATAAACATAACATAAAACGGCATATATATCCATTGTATAGGTCTTGAAAACAAATCCGATTGGCTATCGTTCAATGACCATTTAACTAA…
1147	LokiG_000000000107	6955	7813	r	35.4009324009	35.6221165623	44.4184920328	TTATTTGAGTTGTTCGTAATTATTTGCTATTACTAATATTAAAAGGGCTAATAAAATAATAAATGTTGGTAAAATTGCTCGCAAATGTGGAAATTCTGCTACATTAAGTGCACCTTGTAATATTCTACCTGTATAATAAAGGAGAAAGCCAATAGCGTTCCAAGCGTACGACTTTCTAAGAACACCAAAAGTTTTCGTAGCAAGATAAATAAACATAACAGGAATCAATGCTAAAAATAGTGGCATAAAAATAAAATTTAATAAAAACCTTCCAATCGGATATTCCCATGAACCAATTTGAATTGTAATTAAATTATCAGGGATCGAGTATAAAACTGGAAAGTCAGGATCCATGAAAAGCTCGTTAGATAAAGTTAATGCAAGGACACCAATAACTAC…
1148	LokiG_000000000107	7935	9429	f	54.233601071	48.4431144333	64.1678025848	ATGAAAATTGATGATACGATAGATACATTCAATTCATTAGTTAAGCGGAGAGGATTCATTTGGGGCCCATCGCCAGAAATCTACGGAGGATTAGCAGGCTTTTATTCATATGGTCCTGCGGGAATGGCGCTTAAGAATAATATATTACATATGTTTAGACGCGAATTACGTTATTTTGGTTTTGGAGAAGTAGAATGCCCAACTATTATGCCAGAAATTGTATGGGCTGCTTCAGGTCATTTAGAAAGGTTTATTGATCCGGTTGTCAAATGTAAAAATTGTGGGACATTATATAGAGCAGATAAATTTCTTCAAGAAAAGCTTCCCGACAAATTAATAGATGGATTAACATTTAAAGAAATGGAAAATCTAATTCGAGAGAATAATTTAGCTTGCCCA…
1149	LokiG_000000000107	9565	12355	f	47.6408602151	54.822240483	65.1776215151	GTGTTTGACACAAGTACTTTAGGAAAGAAAAGAAGGCAAAAGAAGCAACAACTCAAGATACTCTTCTGTTTTTTCTTTATTTCAATATTTGTTCTCAATTTTATAAAAACATATGATTTATCAAAAAATATTGGTTATTCTAACGAAAATCTAAGTCGGGAAGAAGAAGATTTCTTTAATGACGAGTTAAATATTCCTGAAGTAGCCACTGATATATCAATGCTTCAAGATCCATTTACAAAAAATTTCGATTCCCTTTTAAATTTTTTTAGAGACAATTATGAATCCAAATTAACTCACGAAGTTTCAACATACTTTAGATATGGTGATCCTAATGGTACGATTATAGATGATAGAATTTATTCAAAGGATAATTTACTCCTTTATAAAACATTGATG…
1150	LokiG_000000000107	12361	14056	f	43.2938053097	48.1127352795	58.5116851666	TTGGAAAAAAACAAAACTCGTAGCGTATCTTTAATTCTTTTGATTGTAGTAAGTATTTTTTTTTCAGTATATATCATTAATTTCAAAGATGGAAGTCAAGATCGATCCTTTACAATAAATGAACAAGAAAATTTTCACAATATTCCCAAAACAGCGGGAGCAGCTTTACCTTATTCCGCATTGTTTCAAAATGCAACTACCATTTATAGACTATTTGAATCTATTAATTTCACTATTAATACCTCTAATTTTAATGCAAACTACACTATAATGCAAATTTCGTTTAGTAATGGTTCTCTTGGAAATTATAACATGATTTCGGTTGGCGATAATAAATCTTTCTATGAGTATAAACCAGAGTACAATGCACCACTGGGATTTCAAAATGTAAGTTTCCAA…
1151	LokiG_000000000107	14102	15023	r	41.3040173724	34.214098341	41.1558587629	CTATAGTCCTAGATCATGTAATCTATAATGAAATTTACCTAGCTTTCCCCCATAGTTCCCCGCAGAAATACGGTTTACATTTGGAACTTTAACAGCAGCAATGATTCCTAATTTCATAGCCTCTTTAATGGCTTCTTCCGTAGCTCCATCTAAAATTATTTCATACACACATCCGTCTTCTTCTCTTAATTGAGAATCTTTTACCTTATCTTTTAGTGTAGGACAATAAGATTCATTTGTCGTAGCGAAAAGTCCAGGGATATTTTGATATTGTGTTCCCACTTTAGATCCCGAAGGTACAATTCCTCCCGGAAAGGGAGCAATAACGTTTTCAACATTTTTTATGGCTTCAATTGCTTTCTCGGCAGCTTCTAGAGTTGAGTCTAGATCTTTTCCAAT…
1171	LokiG_000000000112	2	725	f	20.694329184	24.1478102289	25.552673109	GCTGGTGATTCGGTGGCAAAAAGAGTGTTTAAAGAAGAAATTGCTCAACGGTTTGAAAGCGGATTCGAACCCGTCGTTAAGTTTTTAATCGTTGAAGGCTACATGGAGTATTTTAGCAGTGAAGAATTGGACGTAATTGGGGAAAATTGCAGTGCTCTAAAGACTCTTGATTTATCGGATAGAGAGTTTGAGCCGTTTCCTGAAATTATAACAAATCTAAGACATCTTGAAAAGCTGATATTAAATCACTCTTGGCTGATTACCCTCCCCGCTTCTATGTCACGCTTACTTTCTTTACTGACTTTATCTTTAGGATATAATAGGTTTCTTGTGATACCAGAATCGATCATAAATATTCCAAATCTCACGACTCTTCTTTTGTATCACAACCAATTAAAA…
1172	LokiG_000000000112	1082	1544	r	35.2683982684	25.9777505252	13.8943461437	TCAGCCAGATTGTGCTTTTCTTTTATTAAATAAACTCTTGAGCTCCCCCATTATGGCGCCTCTAAGCGATACAGGTTGTGCAGGTCGGGGAGCAGGTCCAGGTCTGGGTCCTCCAGGTGGTGGTGGTGGCGCTCCCGCCGGTCCTCCAGGTGGTGGTGGTGGCGCTCCCGCTGGACCTCCAGGACCAGGTGGAGGGGCAGGTGGACCCCCAGGTGCTGCAGAAGCTGCAGCGGTAACAGGTCTAGCCTTTAATGTTGAAACATCTTGATTTATTCCATTTAATTGATTTTGTAAATTTGAGATCTTCGAATTAACATCTTGTATACTTATATCTACTAGATCTGGTATTTTGAGCACAATTGTCATGATCTTTTCAATTATCTCGCCAAAAGCGTCTAA…
1173	LokiG_000000000112	1667	2291	r	44.1826923077	47.3640169071	12.9996089767	TTAGCTTAACTCTGTAACAGAATCTTTTAGTTTAAGCCAAAGAGTATCTGTTTCATCTCGGACCTCTTCAAATTGATGGATTTTTTTAAGTAATATATCACGGGCTCGATCAAAATCTCTTTGAACATCATTTAATTCTTGATCTATAATATTTAATTTATCACCATCAATTAGTTTGTTCTTAACCTTCTCAACATCTAAAGCTTTTTTGATTACAATAGATCTTCTATTTGCGACATCAGATAAAGCTTCTACAAACTCCTTCTTTTTGGCTACTAAGTATTCCTTTTGAACAGCTAAATCTTTTATTGAGTTTAAATATATACCATTTGCTTTAATATATCCATCGTTTTTTCTAATAATATCTTGATATAGTTGGACTTCCTCATCTTTAATGTT…
1174	LokiG_000000000112	2385	3417	r	44.1560077519	45.7518027782	41.4206383343	TTATATTGGGAATACTGCGGTTAATATATTATCTTTCAAGTTTACTTTTAAGATTTTTACTTTTATCTCCCTTCCAATGATTTTTTCAGAACGGATTAATTGTTTATTTACCAGCAATTTTGTTCCGAAATTATCGTTAAATTTAGCAATATATTCATATTCCCATCGTCCTTTAGACACAACGACGACTTTCACAATATCACCTTTTCTAACGTCTGGAGAAACAATTTTTATACGTTTATGAATATTAAAATCATTAGGTCCGAGTTTAAGTTTGATGTTAAATTTTTTTTCTAAGCTTGACAGTTGCTTGTAAAAATAACCCCAACTTTTTGGTCTAATTTTTTTTAATTTTCTGCCTGTTTTATAGATTAAATATTTTTGAATCCCAATTTGAAT…
1175	LokiG_000000000112	3429	4506	r	39.3519034355	41.4352759027	36.9211940824	TTAAAATTTGTAATGCAAAATTCCGACTATCGATCCCAGATTTACTAAATGTTCCCCTGCAAGGGTTTCAGTACTCATAATATATATTTCTCCCCCAGAATTTTCAACCTTTGTTATTATATCTTCAATTTTTAATTTAAAATCTTTCGAGGTACCTCTAATCATCACATCTGCTATTAAAAGTTGCTTTATTGCTCCCTTTTCTGATGCATTAGAAACCTCATCCATACCTATAACAATTAAATCAGCATCTTCAGCGAATTGAGTCATAATTTTTTCAATCATATCAGCTTCTTGAAGGATCTTGACGTCTTTTTTTAATTTCGCCAATTCCTTAGATTTTAAAGTTTCTATAATTGCACTTTCAGTTCCAGAACTTGCTTGACAAAGCCTAATTTT…
1176	LokiG_000000000112	4636	4789	r	29.3660130719	33.9165284472	30.1769563057	TTATTTATCCCCTATCGCAGCTTTAACTTTTTCAAGTTCTTCCATGCGTTTCTGTTTCTCTTCTTCCCTTTTTTTAATTTCTTCATCAGAAACTTTGCTAAGGGATATTCCTTTCTTAATCTCTTCATGCATTTCTTTATCTACTGGAGCCAC
1177	LokiG_000000000112	4956	5409	r	27.880794702	30.0705365186	21.4448844908	TTATATATATAATTCCATTAGAAAAGCATTTTCACCCGATTGATAGTAATTTTTAATAATTTTAGGATTCAATTTGAAATTAAATTTTTTATATAAATTAATTGCCCCCAAATTGCTTTCTTGCACATTGAGCACTACTTTCCTTATTTCTTTTAATTGCTTAATCTTGTTTATGACATTTTCTAAAAGAAGAGTTCCTAGTCCTTTATATTGAAAATTTGTGTGTATAAGAAAATTGATTATATTAGCCCTATCAATCTGATCTTTTATGACAATTATGAATCCAATTAAATAATTTACTAATTTGTTGTTTTCTAACTTTAAAAAGAAAGTATTTTTCAATATTAATTTCTTCATTAATTTTTCCGAAAAGGCATTCTCCTTGAAGATCTCCGTTTC…
1178	LokiG_000000000112	5386	6547	r	40.947459087	38.2770929035	42.1045147728	TTAACATCTTCTATTCTCATCATAACCAAATTCTTTCTTAAACAATTTTGTGGGAGTTTTTTCTGTAATTTGCTGATATTTTTTTTTCCTAAAAGGAATCATTTCAATAACATAACCCTTTAGTTGATAACTCTCGTATAGTGACATGATTTGGGTATCCATTATATAATAATAGGGCAATTTTATATTATTTTCTGTAGAAGACAAAAATTTTTCTTTTATTTTCGTTTTTGATATTAAATTTTCCTTGAATCTGTTTAGATCCTCTAAATTCCCCTCCACTTGTCCAAATATTAAGAGACCTTCTTCGGTAATGACCTCGTATGGTAATCTAATATTTTTAGCTCTATGTAAATACCTCATTTTTAATTGGTTATAATCTTTTGAATGAATAGGACA…
1179	LokiG_000000000112	6546	7251	r	44.5815602837	47.6328770588	56.3979210927	TTATTTATTTAATTTTTTTCTTATAATTGATTTCTTTTTAGCCAATTCTTTTAAAACATTCTCCGTCGATTCATTCATAGTGAGTTTTCTTCTCAAAAATACTCCGGTTCTTCCTAATTTCTCTCTTCTTAATAAAACTTTTTTACGTTCATTCACAGTATCAATACCTACTCCCACAATTTTAGCAGCAAGAGCTTCATTACCTATAATTGAGTTTTCCTCATGCCCATATTGGTTAGGTTTAATTAATACAAGCCTTTTATCTATTCCTGCTACTCTAGTCTCAGTTTCAATATCTTTTAAGGTGATTTTTCCACCAAATGTATAAAACTCCATACCTTTTTTACTTAAATTTGAAATAGGGATGGTTATACTTTCCAATTCGCTTATGTAAATGTA…
1180	LokiG_000000000112	7257	8082	r	36.8957575758	37.6685779464	44.3471612342	TTAATTGATCCCTGATTTCATCAATTTGTTTGATATTATATCGATTAAAATGCCTAATAGGATAGTTTCATAATATTTAAAACTCGTTTTAGACTTATCAAGAGTTAATAAGGATTGATCCTCTCTGCTTTGAGAATTAGATTCTTTAGTAAACCGCAATAGATTTTTATTTTTAAAAAAAAAGAACGCTTTTTTACTAAAAATGTAAAAAACTCGAGAATGTTGCAAAGATTTATTAAATTTCTCCATGCGATTACCTTGTAATGATTTTTTTATTTTTGGATTAATTAGTATCAAACCCCTATTTTTGTCATCAGAGAGGATTAACTTTAATGCTCCCAAGGAGGCTGAATAATTCAGTAGAATGTAATTAGAATTCATAATAAACCTTTGTTGCCT…
1181	LokiG_000000000112	8106	8421	r	38.180952381	30.9500844035	33.7074103537	TCAATCAACGCTATTTTTAATCCAATTTAAATATTTAGAAGATCCCTTTTCAATTTTAAAACCTATGCATTCAGGTTCTGAATATGAATGGATTTCCTTTATTTTTTGAATTATTATTTCACTTTTTTCTTCAGTCGTTTTGATCAATAATAAATATTCATTTTCCTCCTCAATTTGACCTTTCCAACTATACACTGAAAAAATATCTTTAATGATGTTTACACACGCTGCGAGTTTGTTTTCAACTAAGTTTCTAGCAATTTTCTGTCCTTCAAGTAAATTAGGAACAGTTACTAAGAAAAGATAAAAATTCAT
1182	LokiG_000000000112	8531	11177	f	52.6458805745	55.0086885196	49.6394470868	TTGGAGTTGATAGAAATCTTACAAGAAGTTGAAAAAATTTCATTAGATGGAATTTGGAAATTAAAAAACATAAAGAAATCATTAGAAATAGATGCTCAAGTACCAGGAACTGTTTTTGAAGCTCTGCTTGAAAATAATACTATTGTGAACCCTTTTTATGGTAAAAATGAGCATGAAGTAAAATGGGTTTATGAATCCGATTGGATTTATGAAATAGAATTTAACGTAGAATTGGGATTTTTAGAACATGAAAACATAATCCTCCGTTTTAATGGTTTAGATACTATAGCAGAAGTGAATTTAAACGGTGAAAAATTAGGATCCGCAAACAATATGTTTGTAAGATATGATTTTGATGTAAAATCAAAATTAAAGGAAACAAACAACAAACTAATGGTC…
1183	LokiG_000000000112	11277	12003	f	48.8223140496	52.1662571807	49.944307555	ATGTTACACAATTTTTACCTTATTCATCAGCACACTGGTATTTGTTTAATCCACAGAAAATATGGGACCATTGAATTCAATCAGGATTTAGTGAGTGGTTTTCTAACAGCCCTTAAGGATTTTAGTGTCGAATTCTCGAAGGGATCGGGTGAATTGAAAGTCATTGACATGCAAGTGTTCTATTTGTTGCTAGTTTTTAAAGAGGGGGTTTTATGTACTGCTGCTGCTGATAAGAATGATGATGCTAAGATCACTCATAAGGCGTTAACGGATATTATTGATCAATTCGTAGGTAAATTTAGCGGGCAACTCGAGAATTGGTCTGGTGACGTTCGCATTTTCCGTAATTTTGAGAAAGTGATTGATGATGTTTTGAAGGTGGGTAAGGTTGCCGAAATC…
1184	LokiG_000000000112	12111	12516	r	31.3382716049	35.5367074839	37.9385336322	CTATGATGAAAGTGATGAAATCTCATCTTCCATATTTATTCTAGCTTTTTCTTCATAGAGTTTTCGAATTGTTTTTGTTTTAAAAATATATTTTTGGTTTAAAAAGCTCTTTAAAATCTCAATTCTTTTCGTCGTATAAACCTTTTTTGGAACGAAAGAGTATTCTTTTCTTACATTTTTAGCATATTTTCCATATATTTCTTGTTGCGATCCTAGAATCAATAAATCCAGATCTAGGAAAATTAGTGTATCAAATAATTCACCTAATTTTGTATTCTGGTGGTTCTTCGTTTTTTGAATTAAGTTTTTAACATTTAGAATTTTAATTTTGTCATATTTAAGTTCATAGAAAGGTTTCAGCCATATCAGTACTTCTTTCCTCATTGTCGCTCCTATTTG…
1185	LokiG_000000000112	12454	12754	r	59.1133333333	51.5770918178	54.8894890825	TCATAGAAAGGTTTCAGCCATATCAGTACTTCTTTCCTCATTGTCGCTCCTATTTGCTTCATATATAATATCATGAAACCAAGCTGAAAACCTAATTGAATCAAAATCATCAAACACCGTTCTGAAATTCTCAACTTCAGAAAGCATAAATTTAATATGACTCAGATTATGATAATACCTATTAGATGAACTATAGCATTTTTCAATATCGTTTAAAGTGTTATTTATCAATAGTTTGTTATTTGAATATTTAGAAACTAAATTGATCCACTCATTCCACAAATAATTTAAATACTTCAT
1186	LokiG_000000000112	12804	12915	f	35.3603603604	37.3244887051	57.4260559753	ATGTATGTTATCACAGGGTTATTAATGATTGCCATCATGATTGGATGTAAAAGTAATCTTTGGGAGCAGTCATTATTAAGACAAATGGATACTTATAAAAATAAAAGATAA
1187	LokiG_000000000112	12931	14239	f	60.3287461774	55.7558394014	52.4057817895	TTGACTTATAATTTTAAGATGAATGTAAATAAAATTGGGGAAAATATTTACGAGATTCCTTCTAAAACCTTGATGACACGTATTCAGGGTAATATAGAGAAATTTCAGATGAGAGTTCCTGTAAGAATTTATGCTAATAACTATATTTTGGAAAAGATTAAACAAGATCGTACATTAGATCAAATATCTAATGTTGCATGTCTACCCGGTATACAAAAATATGCGATAGCATTATCAGATGCGCATCAAGGATACGGTTTTTGTATAGGTGGCGTAGCTGGAACAGATGCCGAAACAGGTATGATTTCCCCCGGTGGGGTAGGATATGATATCAACTGTGGAGTAAGACTACTAAGAACAAACTTATTTCTAAACGATATTAGAAGTTTGCTTCCAAAT…
1227	LokiG_000000000115	0	1197	f	35.4076858814	38.1447566046	46.2264483284	ATCCCGTGGAATTCTTATAAGTTTCTGGAGGATTTAGTTAGAGAGGTTTCGATGAGAAAAACAGGATTACTTGCAAGATTAAAAACCACTCCTACTGAATTAAATGAAATTGTAGTTAAGAATAATTTAGAGAGTGTAAAGATTAAAACAGAGAATATTAAGATTGAGTGCCCAATTCATGGTGAGTTTAAAAAAAGATATGTTGACTTATATGAAGGGCAGTGGTGTAGACAGTGTGCTCATGAAGAAATGAGCCATTCCTATGGCAAAATTAAAGAAAAAGGGGAAGAATTTGGCTACTTTCTTAAAGATGATAAAGATATTTTTGAAGAAAAGCGGAAAAGCCAAAAGAAAGCACCTTCAAACACCATTCTTGAATATATTTGTATAGAAGGTCAT…
1228	LokiG_000000000115	1303	2272	f	38.8926728586	33.4807361181	34.5757161038	ATGATTTATGATACTCCTTGGGTTGAGAAATATCGTCCAAAAGTTTGGGACGACATTGTAAGTCAAAGCATTGCTGTTAATAACCTAAAAGAATTTGTGAAGAATGCCAATATGCCACATATGATTTTCACAGGTCCAGCAGGAACTGGAAAGACTAGTGCCGCTTTAATCATTGCTAGACATCTTTTAAAAGATGAAGATTATCATACTAATATACTCGAAGTAAACGCTTCAAGTGAAGTTAGGATAACTTTTGTGAGAAGTGTTTTAAAGAATTTTATAAATCAAAATCTTGTTAAAAACGGAAACCTTAAATTTGTAATAATGGACGAGGCTGACAATATTCCTGGCCAAGTTCAACAAGCTCTTAGGAGAATGATTGAAAAAGCTTCCGTTAAT…
1229	LokiG_000000000115	2313	3360	f	54.4976122254	50.9574955885	46.65808667	TTGAGTGAAGATATTCCAATATGGAGAATTAAATATTTTCCAAAAAATTTAGATCAAATCTGTGGGAGGAAGAAAATCAAGGATTCATTAAAAAAGATTATTGAATACGGTAATTTTCCCCATTTACTATTTATAGGATCTGAGGGCATTGGAAAAACAACTCTTGCTAATTTATTTTCAAAGGAGTTTCTTGGGAAAGATTTTGATGCAAATTTTAAAATGGTTTATGCTAACGTTCCCCTAAGTGAGGAAGAAAGAAGCCAAGCACGTAAGGAAGCGTATGTATCAAAGAGTAAAGTGGGAAGCATTGCCGGGAGACGAATTACTACCCCTGCGTTCATTCAAGTAAAAATAAAACCATTTGTTCAGTTAAAAGCATTAGGGGATACTCCCTTTAAA…
1230	LokiG_000000000115	3369	4308	f	53.9755058573	54.2124391632	55.5119376732	ATGTCTAAATCTGTTGAAATGCCATGGGTTGAAAAGTATCGCCCAAAAAATCTTGGGGAAATGGCTCTACCTACTGCAAGAATAAAAGGTCAAAGAGTAAAACTCGATGTAGAGTTAAAAAAATTTATTACAGAATTCTTTTCAGAAAGAACCCGAATAAACAAAGAAAATGTAAAGATTAAAAAATTCAATAGAACAGTAATTGAGAAGGAGCAGAAAGATTTAATACAACTTGATACTGAAAGAGCAGCAATTTTATTAGAGGGTCCACCTGGAATTGGAAAGACATCTATAGTTTTTGCACTTGCAAATGATTTTAACATGGAAGTTGTTGAGACAAATGCGTCTGATACACGAACTAAAGCCGCATTGGAGAGGAGATTGAATGAAACGTCCAAA…
1231	LokiG_000000000116	0	330	f	38.3909090909	45.1469687992	52.5851149814	GAGGAGATTAATATGATAAGGAAGATTAAATCAGAAGAACGTGAGAAAACCATTGATATAATGGCTATTACTCAAAATTTAGCTGAAATTTCTGACTATTGCATGCTCAGATGGAAGGCTCAAAATATTAGAACCAAATTACATGACACATTTATTAGAGTTAGGAAAATTGTAGGTGAAAAAGAAGCAATTCTTGGAAGAATTGAGTTTTGGTTAACTGAACTGAACAAATTTGGCAAGGATGATAAAATTACTGATGAATTGGCTGATAAGTTAGTGAACGACGTTGAAAATTTTAGAAATGTAATCGCTAGATCTATTAAGCTATAA
1232	LokiG_000000000116	435	852	f	47.2997601918	49.4380888233	39.7106280031	ATGAGCCCAATAATTAGTATAAGTATAAATGAGAGTCTGAAAAAGTTCATAAACAAGTTAGTTTCAAAAAATCAGTATGAAAATAAATCTAAATTAATTAGGGATGCATTAGTACGTTTGATGTCAACTGTTGATGCATCAGGTATCGATCTTTCCAGCGAATTAGCCCCAATCTCAAAAAGTATAGTAGGAAACATGATTATAGTTGCCCCTAATAAACAGGGATTACAGAAAAAAATAAATCGAATAGAAAGTAAATATAAAGATCAAATAATTAGTAAGAATCTTAATTTTATTAATCAAAATTTAATTGTTTTCCTAGTTTTCGAAGGAAAACTTCAAGATTTCCAAAAATTTGTCGTAGAAATAAACAGTATTAAAGAAATAAAAAATTTCAGG…
1233	LokiG_000000000116	930	1293	f	33.1046831956	27.8393700395	17.5897167562	ATGGGAAAAAATAAATATGGGAAGGGCTTTCAAAAAAGCGGAAAATCAACTGGAAACAAAAGTTCAGGACGCTTGGGAGCTCCCATACGAGGAGGGAAAATAAAAGCGAGCCATATTTTAGTAGAAAAACTCAGTAAGGCCCAAGAAATTCATGAAAATCTACAATCAGGTGAGAAACTTGAAGATTTAGCAAGAATCTATTCCACTTGCCCAAGTAAAAAGCGAGGCGGCAATTTAGGTGAATTCTCAAAGGGTGATATGGTAAATGGCTTTTGGGATGCATGTACAAAATTAAAAATAGGTGAAATTTCACAACCAGTAAAAACTAAGTTTGGATATCACATAATCAAACGTACGGGTTAA
1234	LokiG_000000000116	1873	2257	r	50.8984375	69.1308080709	40.8153402557	TTATTTCTTTTCTAGGATTTCAAATAGAGAGTTAATTTCTTCTATATCAAAAGGTTTGGTAATAACACCATTCGCACCATATTTTTCCATTATCCTTAAAGCTTCAGGCCTAGGAATTGCTGTTAATAAGTAAATGAGTACATCATTAAATAACAAATTTGATTTAATTGGTTTGATTAATTCATGACCTTTTTTATCAGGTAATAATAAATCTAATAGAATTACTGAAGGAATATTATTATTTAAAATTTCAAGTCCTTTCATAACACTTCCGGCATGTTTACACGTATACCCTTGAGCCTCGATAAATGTTTTTAACAAATTAACTGTATCGAAATCATCTTCAATGATTAAAAAATCAATCTTAGTATGCCTGTTTTCCAT
1235	LokiG_000000000116	2267	4895	r	31.7241248097	36.7496534533	35.4966491694	TCATTGAAATTTATCAATTATTTTATTTAAGTGGATAATAAAAGTGCTCCCTTTATTTTTTCCTTCAGATTCAACGATGATTTGTCCGCCATGCAATTCAACAATTTCTTTTGAAATATAGAGTCCTAATCCTGCACCCTCGATGTCTACATCCAAACCCATTCCGTACCTCTCAATTTTTCCAAATTTCTGAAATAACTTATTTTTTTCTTCTTGTACTAAGCCCACTCCTGTGTCTTTAATAATTATATCAATATAATCATCTGTTTCATTTAGAGTTAAAAAAACCATACCCTTTGGGGGAGTATTTTTTATTGCATTAGAAAGAATATTACTTACGACCTGTGGAAATCTATATTTATCTAATTTAAAGTATACATCCATAGTAAGATTGACATT…
1236	LokiG_000000000116	5789	6977	r	77.5252525253	81.6319467851	76.4579904792	TTAGTTAAACAATTCAAAAATTTCTCTGAAATATTTATCCGACATTCCTGCGATGTAATCCCTTACAATCAAGGTTAATTGTTTACTTTCCTTAAGAGGTTTAAAGTAGGTACTGTAATTGATATCATCAATATATTCAATATGGTCTCTAAAAATAGGAGACTCATAATTATTTCCTTCTAAATCGTTTAAACAACTGGTAAATATTAGTTCAAAATTGCTTTTCAATCTTTTAACAAAAGTTTCATAGGAGACAGCTTTCGTATCTCTCCTTGTATATATATTTTCATAATTAAATGTCTTCAATTCTTTTAAGGCTTGGAATGTTACATCACTGTATCCAATGACATCATTATCAAGGCTATATTTTAATAAATCAGTTATAAGAGTATTAATGAT…
1237	LokiG_000000000117	0	441	f	43.6575963719	44.0962006535	63.3182148704	TTAGAGAGGGTTTTGATACATGGAGTTGTTATGATAAATGAAACCCTTGAGATCGATGTATTTGTAACACACCTTGGACTTTTAAAATGGGATGAGGATTTAGCAGTTCAAGTTATTTATGTTCTTCAAAAAATTAATCAAGTAAGTATAACGTCTAATAAAATCCTCATGGGAGATCTCAATTTAGAATATAACTCTTCTCAACTTGCTCCAGTATATAATTTCTTTAATGATACATTAGGTGGAGTTCCAAGACCTAGGACATTTCCGAGTATAAATTTATTTGGTAAACCAATAGAAAGTATTGATTACATATATACAGCTAAAAATGTAATCAACATAGTTGAGAGTCACGTAATTACAGATTTTCTACCAGGCAATAACTCCGCCGAATTTGGC…
1238	LokiG_000000000117	518	1031	r	40.9668615984	31.721719808	42.028681146	TTATAAATTTTGTAAGATTGATTGTGCAAATTTTTTAGCATTTAAAAGATCTTCTTCATTTGGTCTTCCTTTAAGCCATTTTTGATGTTTTTCTCCCTCTTTTCGCTTATTAGGGGGCAATCTGTCTAACATACGCTTACGTATTGCTTCAGGAATACCAATATTTTCTCCACAGCAATCAAACTCAGCATTAATCTTTAAAGAATCCCCTATTTTTCTTTTCACAACCCTAAAACCATCTTTGTAACTATCTAAACTTGAGTGTGTACAAAAAAAAGCGAATTTTGAAGGTAATTCAGAAACATTTTTCAATAAATCAGATAAAGATTTATTTACTCTGCTAGCATAGATCCCTGAACCTAAAAATACTAACTCACATTCATTTAGCGTTGAAAAATT…
1239	LokiG_000000000117	1101	1473	r	26.7043010753	27.1919077541	35.4120908521	TTAAGATGCTATATCTAGTTTGAAAAAAATTTTTGCATTCTCAATTGTCTTTTCGCTTACTAGTTTTTGAGATACCTTATGAGAATTAGCGATTGCTGCTATACTATATCGCACATTTGAAGGGACATTAATAGGACCTCTTTTGTAGGGGTGTTGATAATAAGAATCTGTCTCAGTAACCAGCGAGTCTAAAGGTGTTAATCTTGTGGCCCTGTTCCACCTTTCAAAACTAAAAGCAGAACTAGGTACTGAAAGAATAAACCCTTGATGAGGTAGCGTTCTACCATATTCTTCCGGTCCTGAAAAGCAATGCCACATTACGTTGTGAGGTGAGATATCAAATTCTTTTAGTACAGCAAGAATTTCTCTATT
1313	LokiG_000000000128	305	761	f	45.7456140351	44.5319030879	53.2801749648	ATGTATAAAAAAATACTATTAGGTGTTGATAGGTCTGATCATTCTATGAAAGCAATTAACAAAGCTATAGAGTTATATAAAAGAGACAATAGCGAAGTTGTAGTATTTCATTCAGTGATCCATAAATTTTCGGATTTTTCACCAGTCATGACACAAGATATTTACCCCGGAGGTCGGATTATTTACGAATTACGTGAAAATCGAGAAAAAGAGGCTCAAGAGCTTTTAGATGAAGTGAAGGATATTTTTGAAAAAGCAAATGTACCTGTTGAAACAAGATTAAAATATGATATCGGGCCTCAATATTATATCGAGAAGCAGGTAGAAAGAGAAGGCTTTGATTTAGTGTTGTTAGGATGCGCTGGTGAACATTCCAAACTTAAACGGACATTTATAGGG…
1314	LokiG_000000000128	869	1700	f	54.5475330927	51.9631078527	43.1819966187	ATGCCATTAGCTAAAATTAATGGAACAGATTTATACTATATTGAATATGGATCAGGAAAACCCTTTTTAGTCATGCATGGGGGATTAGGATTAGATCATAGCTATTTCCGCCCGATCCTTGATCCTTTAGGTGAAATTTTTAAACTAATCTTTTTCGATTATAGAGGTCATGGGCGCTCTGGTAGACCACCAATCAATTCGATCACTTATGAGCAAATAGTGGATGATGTAAATGAGCTGCGAAAGTTCTTAGGTTACGATAAAGTAGGTGTTATTGGACATTCTGCTGGTGGATTTATTGCCTTGAAATACGCAATTCACCACCCAAAGAATATTAGCAATTTAATACTTATTAATACGGCTCCTGCTCATGACTATCCGGATGAAATTATGGCCAAT…
1315	LokiG_000000000128	1723	2545	r	43.2627737226	39.2388338469	32.52371592	TTACTTACCTGTAAAAGTAGGTTCTCTTTTTTCTTGGAGAGATCTAATTGACTCCCTAAAATCACTCGAAGCAAAAGCTTTGCGCATACCTTCATTTTCTAAATCTAAAGTAGAACTAAGGATATTTATGTAATATGAATGCATGGTTCGTTTCATTGATTGTATTGCCGCGGTTGGACCTTTTGGTGGAATTAATCGGAGAGCTTGTTCTCTTGCAAATGGAATTAACTCATCATTAGGAAGAACTTTATTTACTAAACCAAGTTTTTCTGCTTCTTGAGCTGATATATTTTCTCCAAAATAACAAATCTCTTTCGCTTTCTGAAATCCAACTAAGAGTGGGAGAAGAAATGAAGAACCAAACTCTGGAATTATTGCACGTTGACTGAAATATAATCC…
1316	LokiG_000000000128	2798	3215	f	18.9472422062	16.7889778574	3.72946576843	ATGAGGAATGAAATAGTCGTAAAGGGTTATACGGACCCGAAATTTGAAAGGATAAAAGACATTTTTAAGGAGAATTTTAAGGAATTCAATGAAGTCGGGGCCTCCTTTGCGGTTTTCTTAGACAATAAATTCGTTATAGATATTTGGGGGGGATATTCAAACCCAGAAAAAACTAACCTATGGAAAAAAGATTCAATTGCTAAAGTTTATTCAACGAATAAAATTGTCACCTCCATCTGTGCTCTCATTCTTGTAGATAAAGGATTATTAGATTTGGACGCCCCTGTTGCTAGATACTGGCCTGAATTCGCGCAAGCGGGTAAGGAAAAATTATTAGTACGTTACTTATTTAGTCATTCGGCAGGACTCCCCGGATTTGATGAAAAAATTACAGTTGAG…
1334	LokiG_000000000131	1	601	r	61.2883333333	54.0168355546	10.0297005243	TTCAGCAATCTCATATAATGTTCGTGGTACTTTATACATTCTACAGGCGGCGTATAAACTAGCAGAGGCTACACCCTCAATGCTTCTACCACGAATAAGGTGGGCTTCAACAGCATCTCGGTAAATTTTTGCTGCACATTCTCTTAGATTTTTTTGAAGATCAAGAATTGAAGCCATTCTATCAAGTTCACTTAGAGCAAAAGTAAGATTTCTTTCAGTTGCATTCGAAACTCGGATACGGCTTTGCCATTTTCGAAGTCTGTAAATTTGCCCTCGCAACTTTGCTGGTATCTCCTTACCAAATATGTCTCGGTTTTTCCAATCAATCATCGTACTAAGGCCCTTATCATGAATCATATAAGTCATAGGAGCACCAGTTCGAGTTCTCTTCCTTTTTTG…
1335	LokiG_000000000131	619	895	r	47.0434782609	51.551088968	23.4628858943	TTATTGCTTGTTCAATTTATGTTGAAAATTGAATTTTGTATATAATTTTAAATTTGGATCGATTTGTTGATCAGGTAAGGTTTTTATTGAAATAAATGGTTGGTCAATTGGACCAAAAATATCCTTCACATATCCAATTTTCTCATAATTTTCATCATAAACAGGATTTTTTAGAATCTTAGTAAGATTACTATTCCATTGCTTTGCTCTAAAAATCTGGTGTTTTTTAGATTTTCCAATGTAAAATAGGTTCAATTTAACCCAATTTTTTTTCAA
1336	LokiG_000000000131	1120	2221	r	60.204359673	63.648792043	69.4174864414	TTAACAAAAAAGTTTTTGAAATTGATAATCTCTTTTACAATCACATTTATTCTCTAGCTGATCTAATACACTTAGATTTTGAGTTAATACAAAATTTTTTAGAATTTGTTTTGCGACTTTATTACATTCTTTTTTTAAACAGTTATGGATTCCTCTCCTTGTTCCAGATCCAGAAGGATCGGATAACACTCTAATTTTATCCAAATCATTTTGATTCAGCGCTTTTTTTAATACTCTGAAAAGAGAATAAAACCAAGGAGGTCTATATTTATTGCGATACCAAAGAAATTCTACTAAAGTTCCTCTTTGAACATTTACAGGGTTAATTGATATAGTATTAATACCTAAATTAATTAATGCTTGAATTGATTTAATACAATCCTCTATAGCCCCTTGCTC…
1337	LokiG_000000000131	2207	4283	r	38.7003853565	44.9150634924	47.6949826131	CTAAATTTTTTCATATATCTCAACTATTCTTCCAGTTTTTGAATTTTTTATGAAATTTGTACCTACCAAAAGGGTTCCAGCTCCTATAATCCTTTTTTTATCGATATCAACAATTAACACATGTTCATTAGGGATCAAGTTTTGTCCATATTCTATGATACCTGGTCGAAATAATGTACTTCCACTTATTTTCTGACCGTTAAATACTATAATTTTTGATTTAATTAGCAAAAGTGGTAACTTTTTCAATCCTTTCATTTTAAGAAACACTTGTCCTAGAGAAAATCTGAATATCCCTAATATTTCCTGAGATTTTGAGTCGATTAGGTTTATATAAGACTTTGATTTAATTTTAATTGGTTTCAATTCTCCGTTAATAACATATCTTCCTATGCCTAT…
1338	LokiG_000000000131	4399	5428	r	25.6919339164	33.7952273329	38.816242001	TTAAAAAATGATAAAATTGGTGTTTGATTTTAGTTCATCTAAAACAAAATTAGTATAGGTATCCTCAATTTCTTCTGTTAAATAAAGTTCTCTTATGAAATCTCCATAATCTTCAATTTTTTTTACACGAACAATTGCAAATAACCCATATTCCTCACCTATTCTAAATAAATAAGTAATATTCATATTCGCTTCTAAACTTATTGCAAGTTCATTATATTTAGAAGGATCTTTTGGTTTAATACGAAGCAGATATTTCCCTTTAAATCCTACCTTTTTTGGATTGAAATTGACTGTATAACTTAAAATTACTCTTTGTTGTTCAAGATTTTTAATTCTGTTGTGTATAGTTGACTGAGAAACTTCTAATTTGAAGCGTTTGTAAAATATATTTTTTAT…
1339	LokiG_000000000131	5570	6839	f	42.9558707644	46.9317712129	58.7118365362	ATGGTAAGTTTTAAAGTAGCTGATGAAAGCCTTGCAGCCAAAGGAAAAGAGGCATTATATGTTGCCGAAAATAAAATGCCAGTAACTTCTAAGGTTATACGTGAAAGATTTGCTCGGGAAAAACCATTAGAGGGTATAATTATTGCTGGATGCTTACATATAACTAAAGAAACGGGAATTTTGGCAAGAACCCTAAAAACTGGTGGAGCTGAGGTCTATCTTTGCGGTAGTAACCCTCTGTCTACTCAAGATGCTGTAGCAGCTGCATTGGTGAAGGAAGGAGTAAATGTGTTTGCATGGCATGGGAACACGGATGAAGAATTTTATTGGTGCATTCGGGAGTGCTTAAAGGCCAAACCTAATATTTTAATTGATGATGGGGCAGATATGATTATTACA…
1340	LokiG_000000000131	7038	10239	f	50.1433926898	57.0645939123	51.8515239284	ATGAGGTTTATTAATAAAGTACAACTCACCTATATTCCTTCAGATTACTGGAATGAATCAATAGGTGGTTTTGAATTATTATCTAAAGGACGAAGGCTTCCCAAAACTTCTAGCTTTTTTCTTCTCTGGATCCCTTCAGGTCGAACTGAAAACGAAGATGAGCTTTCTGAGCAAATTAAACAAATTTTTCCAACCATTCCCTCCAAAAAATTATTGACATGTAAAATTAACCTTGCAATACCTTTAAAAATAGAAAATGAAAAAAATAAAATTTTTTATGATAAATATTTTGAAGTTGCAAACCACCTAGGCAAAATTATGCCAATTTCACCCGCAATAAAGTTACTTTATCAATTGGATATGGCAAAAAGTACAATTAGAGGAATTAAAGATTACAGT…
1341	LokiG_000000000131	10281	11199	f	54.8660130719	48.5485860415	45.1999004228	TTGGAAAATAGAAGACTTCATAGAAATCGTCAATCTAAACCTCGAAGAAAGACTGATTATGAAAAACAACAGACTAGAGAGGAAGTCGAAAAAATTAAAAAAAATCTGCTTAATTTTGCAAAAACATCATGGGGAAAGCAATGGATTCTATCAAATCTAAATATTGGTCGCCCTTTCAGAATGCAAAGAGGATTAGACTATGTTAAGGATAGTAGAAGGATAGACAATATTTTAATTAATTCGGGTCAAATATTCGCAACAGTTCAAGGAACAGCACCCTCACCTTATCGAGTAAAAATAAAATTCACCCCAATTTTAGTAGAAGGATGGGAAATTATTCTAAACCATCTTAGGAATAAGGTGATCAATCTTATAGAATTGTTGGATGGATTCTTACCA…
1342	LokiG_000000000131	11256	12273	r	49.6332350049	42.3766844851	44.0180978284	TTAAATTTGAGGGTATAATATTTCTTCAGCAGAAGAACTTTTATAAACTTCTTTTGCTAAGCTTCTTAAGCCTTTTATTCCAATAGGCTCATCTCCTAACTTATACGAATCCCAAATCTTTAAAGAATTAAATTCTTTTTTTATTTTAGAAGTAAAATTCAACTGAATTTTACGCATTCTAATACAAAATTCACAATGATCATTTTTGGGAGTAAGTAAATTGATATGAACTGCATGTAAATCAATATATTTCTTCGTGAGGGCTCTGGCTCTCTTGATTTCCTCAAAACTTGGTTTTTCCGCAATTGTAACAAGCCTTAATGACCCAATATCATGCATTAATTCTGTAATTCGTTCTCCCCGCTCTTCGAGATCTACAACCACTTTTAAAATTTCTTT…
1343	LokiG_000000000131	12836	14021	f	46.2	39.155594741	39.5786897156	GTGATAAAAATAACATCTCAAAATGATTTTACTACAAAATATATCATCGAAGTAAAATTTACTATTAAAGGTGTTGTCGAAAAGAGCGATATAGTGGGGGCTATTTTCGGACAAACTGAAGGGCTTCTGTTAGATTTAGATTTACGAGATCTTCAAAAGTCAGGTAGAATTGGGCGAATTGAAGTAAATAATGAATCCAAAGAAGGAATTTCTGAAGGGAGTATTAAAATTCCATCCTCTTTAACTAGGAAGGAAACTGCTTTATTGGCAGCCACAGTAGAAACTGTCTCTCGCGTTGGTCCGTGCGAAGCTGAGATTTTTTTAGTTGAAATTCGTGACGTTCGTGAATCAAAACGAAAGAGAATCATCGAAAGAGCTGCTGAACTTTTAAAACAGTGG…
1344	LokiG_000000000131	14366	15266	r	53.1333333333	51.9414538224	53.8259597122	CTAATTAAGATCAAGAATATTTGAAAGAAACATGTCTCTATCGAAAGGTTTTAAGTCGTTATAGTTCTGACCATTACCATAGAATAAAATCGGTTTTTTTGTTTCGAAAGCAATAGATAATGCCGCTCCTCCCTTTGCATCGGCGTCCAACTTAGTTAAGATATTAGCGTCAATTCCAACACATTTTTTAAATTCTTTTGCTTGGAACAGTGCATCATTACCAGCAAGGCTATCACCCACAAAAATAATTAAATCTGGTTGAGCTACTCTGCATATTTTCTTCATTTCATTCATTAAATTTTTATCCGAAACTTGACGACCGGCAGTATCTATCAATACTACATTAATTTTCTTAGCTTTTGCATGATCTATTGCATCATAAGCAACTGAGGCTGGATC…
1345	LokiG_000000000131	15330	15762	r	49.1990740741	53.9625629024	43.9021797959	TTACTTTTGAAGATACCCTCTCTGAAGAAGTTGAGATGTTTTTTGTAAATTTACATCTATATTCTGTAATTGCGTTTGTACGAATTGGATTTCTCTATCATGTTGGTCGATTCTTTTATCTAAAATTTCAATTGCCCCATCTATATCTTTTTCTATTATTACATCTTGAGTGACGGATAATAGTACCTTTTTAGGATCTTTAATCAAGGCTTTAATATTTGCTAACCCACCAACAGGCACTAAAATTTCATCATTTTCTTTTACCCCTTCTTTTAAATTTGCAATAGTCGTCTTTGTATTCATGATGTTTCCTCGAGAAACATTAAGAATTTCCAATTGATTCTGGAACATATCTCGCTGTTCCTTCAAAACTCTAAATATTTGTAATTGTTCTTGATA…
1346	LokiG_000000000131	15781	16009	r	42.5877192982	46.0486011394	40.2446676004	TTATTCTGATAGTTCCTTAATTAAATAATTTTGGGCTTCATCCAAAGTGATTTCTTTAATTTCTTGAATGGAAATTTGACGTCTGAAAATGCCAATGGATGTTATTTGAGAGAGCACCTTCTCGAGAGCATTCGCTTCTTTTAAAGCACGAACTTCCTTTCGGAATAAATATTTCTTATGATTTTTCATATAATTACCGATGATTCTAAAAATTTTAATTTCTGACAT
1347	LokiG_000000000131	16094	16775	r	63.6196769457	69.8155542126	63.3985371334	TTACAAATGTAAGATATTAGTGATTCGGACCATTTCAGGCCCCGTACAATCTACCCCAAAAATTCCACTTTTGTCGGTGACAATAGCTCCTGAGCTTAGGTATGGCATTCCACGGTTAACAGTTGAAACATCGATCTCATCTACTTTTAAAATTGAAGATATGAACTCAATTTCATCATCTGTAGAGATTGGATGTACTAAACAACCAAAATTATTAGCTAAGGAAATAGAACCTGGTAGATAATTATCAGCAAATTCGTAAACAACAGTTTCAACATTTAAAACATCCTCGATCTCTTTTCTGAAGTCCTTCAGTAATGAACTAATAATTGCACCCTTATCATTACAAAGAATTAAGTTACCAAAAGCATTATCAATAGACTTTAAGATTCCAATCTG…
1348	LokiG_000000000131	16851	17304	r	65.1081677704	61.0375826027	59.9144582221	TTAAGCTAAATAGATAACACAAAGACCATCTATGTTTTTGGTTACTCTAACTTTTAACTTTCTTGGTGGTTTTTGAATACCCCGCTCCCAAATCTTCTCATTTACCTCCTGAGAAATTACTATTGATTCAGGTTTGAAATGGCGAGTTATAAATTCTCTGAGATATCTGATTGATTTTTTTGCCCATTTATATCTTGGTCCCTTTCTAGCTTTCGCAAGAGGGACTATATATATTCGCTCATCAATAATTTCCTCTTCTTCAATAACCTCTTCTTCAATTGGTTCAAGTTCTTCTTCAAATACTTCACTTATCTCGTCTGCCACGGAAACTTCATCTAAGCTAAATTCTTCAATCTCTTCGATTTTTTCTTCTGGTTCAGAATTTTCTGGTTCTGTTTC…
1349	LokiG_000000000131	17340	17502	r	75.1666666667	62.3246858743	57.7325511794	TCAATCTCTTTTAAGTCTAGTATTTCTCCAATGTCTATTGGAATAGGGACTTGTTCTAATCTTCCCCTGAGTTTTCTGTATTATCCAATTCGGTACCGATTTATTTTGTTTCATTTTTTTCCCTCGACGCAATTTGGTACCTAAGTTTTTATTTCTTGCCAT
1350	LokiG_000000000131	17519	17861	r	55.4883040936	52.7436953719	44.7355508525	TTACTTTTTAATATTAAATTCTTTTTTTTTATCGAATGTTGATAATTGTTCTAATAACTTTTTAAAAGCACTATCTGGTAAGGGAGTTGCCCCTTTTAATCTTCCTGATTGGAAAAGCTGAATTAGTTGAACTTCGATTTGTCCTGCAAATTGAGGTCTCACTATCCTAATATTCTCTAATCTCTGTCTTCCCTCTGTGCTTAGAATCTTTCTCATTAATAAATATTTCTTAGATTCGAATTCATTTTGTTGGGTTTCAGCAAATTGTTGTTGAGCTGCTTGTTGTCTTAATTCATCTAATTTCCTTTTTCTTATGTTTTCTAGTTCATCATCATTACTCAA
1351	LokiG_000000000131	17895	18321	r	49.2558685446	50.8125206811	48.6327983233	TTAGTTTTTGCTTCTTAAAATACTGTGTGCTGTTCGTTCTAACAGACTGGTTCCTTCGGGAGAAGCTATTCTTCCTTTCTTTTCATTCATTACAATCAGTTTAGCTTTTTCTAATTGCTGAAGTCCTACTCTTATAATTTTCCCACTACCTTTAGCAGAGTGGGGTAACCCACTTCCCTTTCTGTTTTTTCCCCCATATGCTTTTCGAAGTCTACTTACTCCTATGGGGCCGAATTTTTTAACTTTTCTCAGTAGAGAAGCACATCGAATATACCAGAAATTTTCTGTATCAATGGGGGCTAATTCTTTAAAAAAAGCTGTTTTCCAGAATTCAGACCCTAACGGTGGGGAAATTTCGGGAAATTCTTTTAACTTTTCAGCGATTACTTCGATTAATTT…
1352	LokiG_000000000131	18415	18688	f	43.6886446886	44.5396303877	36.5941110029	ATGGATTACCAAGAAGAATTTAGAAAAACGTTAGTAACACACCCCCATTGTATTTTAGGCAAAAATGGAATTACAGATGAATTTATTGACCACATAATTAAATTATTGAAAAAGTATAAAGTAATTAAAATTAAAGCTTTAAAAACAATAGCAACAAGATTAAACATTAAAAAATTAGCTGTAGAAATCTCAAAATTGACAAATTCTCATTTACTAGACCTCAGAGGTAAAATATTTATTTTATCACTGAGCCCTATTAAAAAACTTAATTAA
1353	LokiG_000000000131	18710	19046	f	50.7946428571	50.5988851897	47.8807350402	ATGACTAGAAATAAGAGAAATAATAGATTACTAATAAAAAGAATAGCAAAACTTCGAATGCTTTATCTGTTTCAAAAAGCTCATGATGTATTTCCTGAAAAAAAAGCATTAGCAAACAGATATGTCTATTTGGCTAGACGATATGCTCAAAGAGCAAGAATTAAAATACCAGATGAGTGGAAAAAACGTATATGTCATAAATGTAAAACATTTTTATACCCTGGTATAAATTATAGAATCAGATTGCATTCACATAAAGGAAAAGGTTCACATATATCCTTAACTTGCCTTGAATGTAAAAAAACAACCAGATACTTCATTAATCTGAGAAATTAA
1354	LokiG_000000000131	19090	19765	f	53.9792592593	56.3654326655	47.7304531998	ATGCCAATAATAATTATCTTAGCAGAATGTGGGCTAGAATTGATCCCTAAACAAATTAGGAATCATCCTGCTGTAAAAAAAAACCTATCATCAAGTTTATATTCTTCACAATTATTGGATAATGCTTTACATTTTTCCGCAATGAAAACCCTGAAGAATAAAGAGAAAAGAGGGCGTCCTGATATCAGTCATCTATGTTTACTCAATGCTTTAGGCTCTGTTTTAAATAAGTCTGGGAATTTAGAATTGTATTTACACACAATCAACAATAAAATTTTTAAGTTCAATCCAGAAATTAGAATCGCCAGGAATTATAACAGATTTAAAGGTTTAATAGCAAAATTAATAATTGATGGGAAGATTGAGGTTGGAGATGAAATGCTTATTGCTCCGGTCTCA…
1355	LokiG_000000000131	20193	21288	f	46.8493150685	41.198102696	15.1948386469	ATGAAATACCCAGATTCATGGTTCTGGGCGAAATATACTATAAATCCATATTCTGGTTGCCAACATGCATGTATATATTGTGATGCGAGAAGTGATCGTTACTTTCTTCAGCAGAATTTTGAAGATGAAATCATAATTAAGACTAATGCTGATAAAATGCTAGATCTTCGGATTAAACGTGCGAGAAATTTATTACCCGATGTCGTTGGACCTGGCGGAGTAAATGATGCATATCAGCCAATAGAAAAGAAAGTTGAAAATACAAGAAAAATTCTCCAAGTGTTAGCTAAACACAAATTTCCTTTAAACATCGCTACCAAATCAAAACTAATAATTCGGGATTTAAATGTTTTAAAAAAAATTGCCGGAGATTCTTGGTGTACTATAGGATTTTCAATA…
1356	LokiG_000000000131	21284	22034	f	40.2906666667	46.5723338583	38.5193177761	ATGAATAATGTTGAAAAAATTTCTAAGGAATTAAAAAAAATCTTAAAAAAAAATGCCCCAGTGTTAACTGATGTGCAGAAAACAAGAATCTATAAGATTTTAAATCCAGATATAGAAGATTATGTTATTTATGGGATAAAATTTGCATTACTTGAGCAAAAAGTAAAATCTACTTTTAATGCGTTTAGTTGCTCTTATAAAGAAGCAATTGAAATATTCAAAATAATGATAAGAACTAATATAGAAGAAGAAAAGTTTGCAGGTCTTCATTTCTTAAACAATTTTAAAAAACTATTTTCGAGTGAAACTATTGATTTATTTCGAAATGAATACGCTCAATACTGCCATACTTGGAGTCTCTGTGATAGCACTTGCGTTAGAGTATTAGGACCTTTTTTA…
1357	LokiG_000000000131	22122	23478	f	52.860619469	41.331571739	55.7315947774	ATGTCAGAAGAAAATAATAAAAAAAGTAATGATAACAACTTAATTTTTGAGGAGATTGAAAACAATATTAAAATTTTATTTGAAAAATTTAATAATTCCCTTATTGTATTAGACGAAATAGAAGATTGGAACGGTGTGATCCAATTTAATTTAGAGGAAAAGTTTTATTTTAATATCTATAATTCGGGGCAACAATTAGTATATTTTAGGGGGAAAGCAGATAATCCAGATTGCTCTGTAATAATGCCTTCTGAAATTGTTAACAAATTATTTTCTGGAGATTTCAATATTATTATCTTTTTTGAAGCTATGATGAATAATAAGATGAAGATTAATGGATCCTCTTCTCATTTCATGAAACTAACTTCAATTATTGAGTATTTTGAGGATGAAAAACTC…
1358	LokiG_000000000131	23489	24170	f	53.496328928	51.5528014131	68.0713823303	ATGAAATACAAGGCTATTGTTTTTGATTTATTTGGTACACTTGTCGATAGTTATTCAGTTCAAGGATACAACAAATTATTAACAGAAATGGCTTCAGCTCTCGAATTATCTCATGGAGATTTTTCAAAAATTTGGCGCAATACAACTTATGAGCGTTGTATTGGTATTTTTAAAACTACCGAAGAAAGTATAAGACACATTTGTAATATAATTGATGAATCCCTTAGCGATGAAAACATTAGGAAATGTGTACAGGTCAGACTAGAAAACACACGCAAAGGTTTAACTCCGAAAAATGGAGCTATTGATATATTAAATAATTTAAGAGGATTAGGACATAAGATTGGGTTAATAACCAATTGTTCTGCCGAAGTACCACTCTTATGGAAAAATACAGAA…
1359	LokiG_000000000131	24795	25605	f	45.9938271605	53.6859613293	63.3118125098	ATGTCAACTATTTCTCATTATATTTTTCGCTTATTCTGGGAGTTATCTAGACGAGTCTCTTATTTTCAGAATTTATTCAGACTTTTACCGTTCTTTACATCATATTCTACTAAGAATTCAGCTGAGTTTTTTGGTGAGGCAATAGAACATTATCATTCTAATGAAATGAGATCAAGGTTTCGGATATACCAACATTGTTTGCATAAAGGTTTTAATGGTAAAATACAAGAATTTGATTTAGGGATTTATTTTCGGAAGTGGGATAATCTTCATTCAATTGAAAAATTGCTTATAACTACTTCATATGGGAAGATTCTTGATATTGGTTCAAATACGGGATATTATATTCCATTTTTGATGGAGAAAGGACCCACAACTGGAATTGAAATTTCACCAAAA…
1360	LokiG_000000000131	25710	25920	f	37.8	42.5198047763	52.6220421847	TTGGTATTGAATAATGATGAAATAAAGAATTTGTTCTTAAATGACGCTGTATGCATTACAATAACGCTTGAAGAATCAATCTGCAATTTAGGGGAAACGATAAACAACAGTGAGAAAATTTTTAATAGAATAATGCAATTCTTTGAAGAAATTAAGTTAGTTAGAGAACTAAAAAGTTATAATATCATTAAAAAAGGGCTTCAAAGCTGA
1361	LokiG_000000000131	26007	27822	f	40.5955922865	41.2437461824	50.3094098182	ATGTCCAATCTTATTGAACTAATTCACCTAGTTTTGATCTTTACTTTATTTGGGCTCAGTATCGTTTTTTTCATAGCTCGGAGACAAGAGCGAGAAGCAAATAAATTAAAACTCCTTATTATCTTTCTAATAGTAATTTCGGTTATAATTTTTATCTCAACTTCATTATCGTTCCTATCACTTTCAAGTGAATTATTGAGGTTATCAGGAAAAGTACTTTCAAGCAATATTTTTCTTTTTTTATTGTGTTTTTCCATAGGATTATTTTTTTACACAATATATCACGAGGATGACGACATTATTGAACTTGAGAAACCCTCCTATTTTAAATCAAGGAAAGGTTCTATTAAAATAGGACGGACTACAGAAGGATCACATAAAAAATATAAATTCTCTCTT…
1362	LokiG_000000000131	27839	28445	r	34.3333333333	37.2280598327	46.0306922551	TCAAATCATCAAGCGGATAGATGTAGGAACACCATAGATAACTATTAATGCGAGACCACCAATCAATACCTTATAAGATTTAAGTTTGGTGCGAAGAATTCTCTTATTGAAGAAAATTAAGTAAATTCCAAAAGTAAATGCTAAAATTGCGAAAAAAGATATAAGGCTGAAAAGGAAATAGAGGAAGGATTCCAATGGGTTAAATAAAGTAATCGCTTCCCAAGAAGTTGCGCGATTATAAAAATCTTCCATCCCATCAAAAGAAAAAAAAATGGGGGTTGAAAAAAGCCCAAAGCACCAATCCAAGAAAACTATAAGACCTTTTGATAAGAACCCTACTGCTAACAACATAGAAACCACAATACCTGTTCTTCCCCTTTTCTTAATATACTCTAAATT…
1363	LokiG_000000000131	28879	29434	f	29.2288288288	34.6432416013	39.0244793965	ATGCAACTATTAGAAATTGCGTTGGAAGATTATCATTTAAACAATATGAAATCAAAACTTATGCAATACAAAAATAGCTTACAGAAGGAATATAACGAAAAGCTAGAATTCGATTTGAGTATATATTTCAGAAAATGGGAAGATCTTTTTCCTATAGAAAAAAAACTAATCGATCTGTCATATGGAAAAATATTAGACATCGGTTCATGCACAGGTTATTATATTCCGCATTTAATGAAAAAAGGGACCACTACAGGAATAGAGATTTCATCGAAAATTAATAATATTGCCCGAATTAATGGTATAAATAATTACTTTTGGTTTTTGCTTATTGGATTAAATTACGGTTTTGGATTATTATTTTGGTATAAAACTATCTCTTATCTTGAAATGGGAAAA…
1364	LokiG_000000000131	29430	29976	r	50.0549450549	46.3969285342	49.2290451588	TTAATACAAGGGATATAGTTTCTTTCTTCTAGCATCATTTTTTATAAAGTCCTTGAATACTTTATTATTCTCATCAATAAACTCCCAAAACTCCTCATATAGTTCTTGAAGGTCAATTTTAGGTTTTAATTTGTTTTCTTGTTTATAATTTTTTTGATCATTGTTATTCATTTTAGAAGCAACTTTGGGTTTATATTCAAGATAATCTCCTTCCAAAATTAAATTCTCGAAGAGTTTAATATCATTTTTTAGGTCATCTTCTGGTTGTTCTTTTTTTTCTTCTTCAGACTTAATTTTTTCAAATTCAAAATCAACTTTTTGGTACGCACGAACCATAAAATTCTTATCAACAAAGGCTTGAAATTGGTGTTTGCAGACTAGTCCTCTTGCTATTGACAT…
1365	LokiG_000000000131	30080	30404	r	41.5308641975	46.8417327526	55.2161746207	CTAAATCTTATTAGAGTCGAATTTCAAATTCGTATTATTTTCATCAAGTTCAAAGTTAATTATAAGATTCGTAATTAAATCACTCTCTATCTTGATAAAATGTTTGCCAATCTTCAATTGTTCTAGAGTTTCGGGGTCTAGTTTGATTATAATACTAATACTGTCCCCCAGAGCTATAGTCCTCCCTTTTAATTTACCTTCGAGAATATCTTCTAATTTAAATGATTCTCCCCCATGATAAATTATAAAACGATCTTTTATATCATCTAAATTTATGGAATCCTTTGAGATATTTATTTGGTTATCATCTAAGAATAGTTTCAC
1366	LokiG_000000000131	30706	31732	r	62.0984405458	51.4563703922	53.1747181916	TTACTGTATATTTACTTCAGAAATTTTGACCGGACGATTTTCTTCAAATGATCTCTGAGCAGCTATAGCCACTAGTGTATTTCTTAAGCCATCTTGTCCATTTGGGGATGGTTCTTCATCTTTGGTCAGATATTCTGAGAAAGCTTGTAATTCCGCAGCATAAGAATCCATAAATCTCTCTAAAAAAAAATAAGGGATGTTATCCTCATTTATTTTTTCAGCTGTGTATAGACGGACAGTATTCGTAGGTTCATTATCTGCAATAGCGCAACCTTTTGAGCCAAAAACTTCGACACGCTGATCGTAACCATAAACCGCTTGACGAGAATTATCAATTATACCAATAGCACCACTTTTAAGCTTTAAAATTACGGCGGCAGTATCAATATCCCCCGCTTT…
1367	LokiG_000000000131	31899	33303	f	43.5726495726	44.5483883188	57.0962089202	ATGAACGAACGTGAATCTAAAAAAACCTCGTTAAAACTAAAGCTTGCATTCGCCTCTGGAGAAGTTGGAGACAATATGGCTTTAAACACGTTTACTTTTTTGATTTTTACTTTTTATTATACTGTTGTAAAAATACCCACTCCTTTAATGATTTCGGGCTTTATTATTTGGGCTTTATTTAATGCTTTTAATGATCCACTAATTGGTTATCTTTCCGATAGAACAAAAAGTAGATGGGGCCGCAGGATTCCATGGATGATAGGTGCTACTATTCCACTCTGTGTTCTAGTGATTTTATTATTTTTACCCCCATTTACCTTTACTCGAAACCAATCAAGCTTTATATATTTTATAATAATTTTGATACTTTTTGATGTCGCTTATACTTCCTTCAACTTA…
1368	LokiG_000000000131	33472	34183	f	40.4458509142	50.1457055849	20.7050656956	ATGAATGATAAAAAGGATTTCGAAGATATAGAAATAAAAGATCTTAGCAATGAAGATATAGAACAATCACAAAAAGAAAAAAAAGAACAAGAAATCTCTATAAAACGAAAGCAAGCTTTTCCCTTATCACAATCAAAAGATCGCATTAGTGAAGATTCTGCGTGGGGGAACTATATAATTAGAACCTCAGATTCTTTAAAAATTATGGAAAATGAACCATATTATAGAACTCCACTAACAAACATTATCGAAAGTGATATCCAATTCCAATTATTTATTGAATTGCCTGGGCTAGATAAAAAAAACGTTAAAATTACTCTTCAAGAAGGTATATTAGAACTTAAAGGGGATCTAATTAAGAAAGACAAAGATAAAAAAGATAAGGATAAAGACAAAAAG…
1369	LokiG_000000000131	34248	34740	r	39.8597560976	42.822104128	2.31231131666	TTAGATCTTTGCACCACAATAAGCACAGAACTGAGCTGAATCCTTAGTTATAGGTGTTCCACAATTTTGACAATATTTTGCTTTTTCTTCCGCTGATTCTTTTGTATCTTGATTGGTGGGTGGTGCCATATATTTTATTTGGCCTGTTTGTGAACTAAATTTTCCTCTGAATCTACCTGATGCTTTCAAGTCGAGAATAATACTCTGAATATCCCTTCTAGAGATTCCAGTGCTTTTCTGGACATCTTCAATTGATGCTTCCGGATTCTCTTGAAATTCAGCTAATACAACATTTCTGAGTTTACTTCTGTTTGTTATTGCTAAAATTTGTCCAGTTAGTATGGAAATTCCAATAGCCGTTGAAATAAAACCCCACCATGACCATTCATCCCACGGAAT…
1411	LokiG_000000000140	2	992	r	39.3606060606	36.5206937485	48.4610589977	CATACATTTTTCTTCATTAACTATTGGTCCGTTGTCACTTAAGGTTATTGCCTTAAAAATACAATTTGTTTCACATGTTCCACATCTTTCGCATAATTCAATATCTTTAATTTTTGCAAAGTAATTAGCTGTTGCTACTGAGTGTGGTTTATCCCACATGGTAATTCCCCCCAATGGATTACAACAGCATGGACAACAATTACATAACATTGAATGGGTTCCTTCTCCAAAGTTTTCTGTGGTGTGAACTAAACCTTTTTGGTTGAATTCTTTGCAAAGTCTCTTTGTTTCTTCTTTACTTATTTCTCTCCCAAGCCCTCTTTCAATTATAAATTTAGCCATGTGATTCATATAAAAACAAGTTTCTAAGGGAATATTTTCTTTACAATCTCTTATCCC…
1412	LokiG_000000000140	1250	1514	r	44.8712121212	48.3517441689	59.4527973892	TTACTCCGGTTTGTTAATTTCACGTAAATAAAGCTTCATGAAATAACGTTGTGTATTGCAGTAATTTAATCTGTCTCTATTGGATAAATGTGTGCAGTTTTGTAAAACACTCTGGATATCTTGAAGCAGTTTGAAATTATCATATCTGGATTTCAGTGGGATAACTTTCACTTGATTTTTAGGGATGCCATTAGTTTTTGCGCCATAAAATAAACCTTTAAGGTTTAGAACTGGTTCCGAATCCCCTATCCTTGAGCTCAACAT
1413	LokiG_000000000140	1697	2213	r	43.0581395349	50.7989205813	54.0819232362	TTATAGCATGGAAAGAATACGGTCTACATCTAACCAACCTGTAGAAGCGTGAATAATAATCCCATCCTCATCAATTACAAAAAATCCCGGGCTTTGTTTTTCATACCCTTCATACTCACCATGTTCAATTCCGAGCTCTTTTGCTTCTTTTAGTTTACTTCTAATTTCAGTAAATGCTCCAGCGGTCATTACACCTAATCCGTATTTTGCATATAATTCATCCTTAGAATTTGGAATGACCGGAAAATCAATACTCTCTTTTTCGATATATTCCTGTGCAATTTTTTCTCCTGATTGAGTAATATATAATATTTTAGCTCCTTTGTCTTCAATTTCTGTTTTTCTTTTCATTAAGATGGAGAGATCAACTAAGCAAATTGGGCATCCAAAGTACCTAGA…
1414	LokiG_000000000140	2424	3225	f	42.2284644195	51.0329287534	59.4405683922	GTGAATATTTTGGTAAAAAAAGAGTATATTTGCGAAAAAGGGAAGAGATCCTCGGTGGTAATTGACAATTTCAGTGTTGAAATTAAAGAAGGGGCAACATTCATTTTAGGATTTGCGGGAATCGGTCTTATTGGTCCTATTGTTGCCAATACTTTAATTGAGCAACTTCCAGACGCAACCGAAATAGGATTCGTAACAAGTGAGTACCTCCCTCCAATTAGTGTATTTTATGAGGGGGTTTTAAAGCATCCTTTCAGAGTGCTTTATTCCTCACAACATAATTTAATAATTGGAATATGCGAAGTACCTTTTCAGATCCCGAGCGCGTACAACGATCTCAGTAAAACTATTTGTAACTGGGCTTTATCTGAAGATGTAAGAGCAAAGGAAATCGTGATT…
1415	LokiG_000000000140	3414	3747	r	43.7837837838	54.7953710553	60.2249593937	CTATATTGATATTAACTCATACCTTACAATATCTTTTAGTATATCAACCCAAGTGAGATATGTATAAGGTCCACCCCCGATATCATTACTACCTCCAGTCGGCTCTGTCATTACCTCCCCTCCAAGAGAGCCCTCTAAAATCTCAACACCAGGTTTAAGAGCAGAAATTTGATATTTATGCGTTACGGTTTGAAATGCAAACATACAATAATCTTCATCGACAGAATCAACATGTACAAGCTCTGCCAATTTATGGGAGCCTAACGTAGAGGTAATCCAATGATATAAATCTGGAAAATATTTTTTAAGCTTTTCTAACAAACCTTTATTCAC
1416	LokiG_000000000140	4003	4468	f	37.1247311828	43.523998466	49.1593488603	GTGTGTGAGCCTTTGGGAAGATATAAAGAAAAATTTGTTCCAGTGCAAATAAATCAAGACTTATGTTTAAAATGTGAAAGGTGTTTACAGGCATGTACTGCTAAAGCAATCTACTTTAAGCATGGTGTAAGATTAGTTGATTATTCAAAGTGTAGAGCATGCTTAAATTGTGTCCAAGTTTGTCCTCGAAATGCGATTCAAGTCACCTCCATTGAGGTAAATGAGCAAGTTGTTAGTATAAAAATTGACAGTGAAAAGTGTAATTTATGTGAAGAATGTATAAGCGATGATAGTAATTTTTGTCCAAAAAACCTTTTTTATAGAGGAAAAGTAAATATCTACGAAGATCAAGAAGAGTATGGTATAAAATTTAAGTATAGAGAAATTTCGAAATGTCAA…
1417	LokiG_000000000140	4530	5193	r	40.568627451	42.5327218177	51.9408773107	TTAACCTTCTAATTCTTTAATTTTTTTAACCAAATCATTTAAATAGAGGTTGCCCATTCCCAATTTTACAGTATGAGCAAAAAATAGCACTAGAGCAAACCGCATTTTTTGAATTTCGATATAATTTGAACAAATCTTCTGATTATTTTCAAGCTCCAAATACATTTTTTTTAAATTACTGAGTTTCTTCTCACTCCGAACTTCAAATTCTTTTGTTATTGAAAATAGAGTATTGCTTGGGAGAGAAGAATACAGAACATTTCCTTCAATGGAGAAAAGACCACTCCCGAGAATTTCTTTAGTATCTACATAACTTCTAAGTAGTTTAATAATATCTTTGAATAAGGGGAGTGAACTAAGGCTGGTAGTTTCTTCATCTTGTATATAACCATCATCGAT…
1418	LokiG_000000000140	5439	6336	f	41.5607580825	38.2305412551	47.1660163646	ATGATGAGCGATAAAAACTATAAACTGGGAATTTTGTATGGGACTAACCCTGACACTGAGATGCTAGCACAAAAATTTGCAGGGAACCTCATAAATACTGAGGAATTCTGTAAAGCTTGTGAAAACTTAGAACAAAATGTGAAATGTGATAAATGCCGGGAACATTTAACGAGTTTTTCTAGCTCAATCTACTTTTATGAAAAGATTGGTGAAAAAGTCCCTGATTTTATTGAAGACCCTGAAGATTTTTTACCAAAGAATCTTCCTTCCGTTGATTTTGTTTTAGTCGTTGGGATTCACCAAGACTTACTTTCTGGTCTGCCTAATTATTTAAAAGATAAAAAAGATATAAAAGCAGTTATTATACCAATAGAAGATCCTAAGTGGGCTCCCGCGGGA…
1419	LokiG_000000000140	6484	8647	f	56.1451687471	47.2719396208	63.0503410179	GTGATAAAATTAACTACCATAGAGTGTTCAACTTCATTTTGTGAGGAAAACGAGGAAGAATTAGAAGAAGACTCTTTTTTTGAAGATCATTTTTGGTATTTCTTAATTCCAGCAGGAATCTTGCTTGTTGTTTCAATCTACTTAGAAATTGTCTTCGAATTAATTTATATTGATCAGATTTTAGCTATTTTTTCTATTTTACTATCAGGTTCAGGAGTAATGAAGGAAGCTTTTGAAGATATAATGGAAAAAAAAATCACCGCAAATATTTTAATGTTGATAGCAGCAATCGCTTCTTTCTTCATCTTTCACGGACAAGAAGGTGCAACTGCATTATTATTATATGCCATAGCAGAAAGACTGGAAGAAATAACAGCGGGCAAATCAAGAAATGCGATT…
1420	LokiG_000000000140	8670	9048	r	50.3465608466	42.6772748443	47.9813940616	TCATTTTAGAGCTGAAGTAGCTTTTTCTAAGTTATCAACGCCAATAACCAATTTGTTATTCTCCGCAAAATAGATTAAATCGATATTAACACCCGCATTTCCTAATTTACGTGCCAGGTTTCCACCTGTGCCAGGTTTTCCCACGATGTTACCTATATCTATAACTAATACTTCACGTACAGCACGCACTTGAAAGCCAGCTGCTTCAAGAACGTAACGGGCTGTCGTTTCTTCTTCCACTAAAATATGTATGAGGGCTTCATCATTTAAAGGAAAACCGCAAAGACCTTCCATATTAATACCATTTTCTCCAAGAGTTTCTCCCATATCTGCTAATGATCCGGGAGTATTTTCCAAAATAACGGTTATATCTTTCAT
1421	LokiG_000000000140	9212	11066	r	44.4358144552	54.1540818676	24.8815194246	TTAATGACCAGTTAACTCTTTAAATTCTTTTAAATTTCTAATGTTGTCAAATTTTTTATCTAAAATTATCCGTTTAATATATTCTTTGTCAAGCTCAATTAATTTTATTAGAATTTCTATAGCTTTCATTTGATTATTTCTCATCGATTCAAGACTTGCCATACTATATAATATGTCACCATTCATAGGGTCAATTTTGAATGCTTTTTTAAGATATAAATCAGATTTTTCAAGATCGTTTAACAGCATAAACAAGTTGCCAAGACTGTTTTGAAGCGCTGCAATATTGTAAAAATAGGTTTTAGGACCATCTCTTGCTAATATTTTAAAAATCTTTAAGGATTCACTGTAAATTTGTTCCGCTTCCTTGTATCTTTTTAGCCTAGTATATACTGTACC…
1422	LokiG_000000000140	11207	11831	r	33.3509615385	36.1308601255	26.6597028462	CTATTTTAAGATCTCCCCTGTTTCTAAATACCATAGATACAAATCTAATTCTGCCAAATTTAAACTAGCTATTTGGCCAATATTCTTCAAAACCGTTTCAATTTCGAGATACCTATTTTTTGTTAAATATTTTGGTCTCTGAATTAGGCTGTGTTTAACTAAAAGATCGATTATATGAAAATCAATTATAGCATAGTCATCGTAACCAATATTCCTTAAAAAATGACTGGCTTCTTTAAATCCAATACCCCTTATGTTCTTGACAATCCATTCTCTTAAGCTCCCCTTATTAGTGGATTTAAGTTTCTTTGCTAATTGATCCTTATTTTCTCTTGCTTCAATGATATATTTGGATCTCACATTGGGGAATCTATATTTATTTCTCTTAAGGGTCTGCGC…
1423	LokiG_000000000140	12207	12909	f	36.113960114	44.1157958635	21.9720348316	ATGTCTGATGATCCCCCACCGCAAAAAGAAAAGGAAAAGATCTTAGTTTTTCAATATAATGATGAATTAAGTGAATACCAAGAATTAGAGTTGGATGAGGATGTTGCTTTATACGAGTTATTGGATTCAGACTTTATACTTCTTTTTGTGGATCCAAAGCGATATAGGTTATGGATTTGGCAGGGGAACAACGTTACGACCAGAATGAAGTTTGTATCAGCTAGGATTGCTCCCAGTATTAGAGATAGATATGGAATTGCTTTCAAAATTTCTTCAGTTGATGAAGGAAGTGAGATGGCAGGATTCCAAGCACTGGTTGGGTTAGAGGAGGAGGTAGATTATTCCGAAATACAAACGGGACCTGCATATGAGGGAACTCAAGAAGATTTGGCATTACTT…
1424	LokiG_000000000140	12938	13088	f	43.8066666667	48.6291944165	24.0880423216	ATGAGTTATACTAAGCGTAGAACACCTCAACGTCGAAGGGTTGGTCCAAAGAGAAGACGTAAAAGAAGAGGTTTAGGTTTGTTTATTATGATTCTAATTGTAACTAGCTTAGTGGCAAGTATAATTATAATTTCACTTTCTATCCCTTAG
1425	LokiG_000000000140	13157	13847	f	42.4014492754	40.6724980723	29.5062382012	ATGGTTTTGCGGTTAAAGAAAGTTGATATTATTTTCACAGTTTTTATTGTATTGATTATAATTCTCTCAATAGATCTTTTATCAAACCCCCTCCACAGAGAGGCTATAGAGAATATTTCTAATTACGCTCCTTTTCAAGATTTAGGAACTGGATTGTTTATAACTTTTTGGGTTAGTTTGATTGGAAACTTGCTCCCCGTTCCCACACCCTCTACATTTATTGTGTGTTTTTCATCTATTCCCTTCCTTCAATTGCATTTTTTTATACCATTTATTGTTGGATTTATTGCATCACTAGGATGCTTGGTTGGGGAGATGAGTGGTTATATTGTGGGGAGAAGAGCTTCAAAATTTATTTCAGATGAAAAGAGCAAGAAATTAATGGTTTATCAACATTAT…
1426	LokiG_000000000140	13833	14148	r	14.0380952381	13.1447417658	13.4972167463	TTAAGTATTCTTAACTCTTTCTTTCTTTTCTTGATGTAACTCATTTAGTTTTACCTTTATTTCCTCAACCCTCACTTTTGAAAAGGGATAAAAATATAAGCATATGAGGTTGATTACAAGAGCTATAGCCGGAAATAAAAATACTAATAATTTAAGTCCAAGAAGAACATCACCTACTTGAGCAATATCGTAAGTTTCCCAACCGATTGATGTAAATACAAATCCTACAGTTAAAATAGAAAAAACCATCGCGAGTCGCATGAAGAAATTGGTAATGCCGAAGAAAGCACCTTCATGGCGTATTCCGGTTTTCAA
1427	LokiG_000000000140	14243	14459	r	9.2962962963	8.61795838026	5.44983976067	TTAGTTTGAATATTTCTCGATTAGGTAACTTTGTAATGAATAGGTATATTTTTCGAGATTTAAGATTAAAATTTTATGTTGAATTTCACGTAAGTAGGATACATCTAGTTCATTAAATAATGATCTCAGGTCGTCAATATTTTCAAAAATTTTTACAATTGTTCTCCAATCATTTGCCCATTCATCTTGATATCCTTTTAAATTTGCTAATGCCAT
1428	LokiG_000000000140	14605	14950	r	28.3275362319	25.4933345009	3.40426564057	TTATCTTGAAAGGATAACAACTGTTTCAGAGATATTTTGCATGATTCTTATTCTATTTTTAGAGTCTCCACTATTTTTTAGAAAACCTATGATAAAATCCAAAATTAGAAAAGGAGAACCCTTCAAGATATTATTTACGGCATAATTACTAGACTTTGCTATTTGTAAGGTTTTTTCATCCACGGTTCTAATATTTAAAGCCATTTTACCTAAAGTTTGACCTTTATTATAAGTTTCTAAGCCCCAATGGTATAAAAAACCAAAAATAAAATCGAATGGGACAGAATACCAGAACCCTCCGAAAGGATCTAAAATATTTAGGCCTGGTAACCAAGGAGTAAATAA
1484	LokiG_000000000146	2	779	r	50.7323037323	50.5427170804	62.303913667	ATGTAATGTAGGGCAAACTAGAATTCCTTTTGAGACTTTAGTGGCCATAGGGAATAGAATTTTATTTAGATGAAGCTCATTTCTATCAAAAAGTATGTATTCACCTTTTCGAGGCATTATGCTAAAATAGTCTAAACCTAACATTCGAGAAATAACGTCTGCATTAAGTCCCGCACAATTGATGAGGTTTCTTCCTTGAAACTCTCTCTGATAGGTCTTTACAGTAAAAACATAATCATTATGTTTAATTTTTAATACTTCATGATTTCTGAAAAATTTTACCCCGTTTACAGCAGAATTTTCTGCTAAAGCAAAAGTTAATTCATAAGGGCTTACTATTCCTGCAGTAGGGGCATGTAAAACACCAATAACATCGTCAGTTAAGTTGGGTTCCATTTT…
1485	LokiG_000000000146	921	1221	r	31.6833333333	36.3405638514	51.5761860445	TTAAAAAATATAGGAATAGAGAACCCAAATTATATTGGAAAGAGCTGCCAAAATAATCAAAATTTTTGTTACAGGATTAAATAGCGTATTTTTTAGTGATTTGTTCAATTTTAATTCATTTTCATTAGCAATTAGGTTTTTCACTTGATTATACATAGGATTCATTTCTTCCTTTCGTAGGTGGATCGAGCCTAAAAATCGAGGGTATGATAAATCTTTTATACGAGTTCCTAAGTTGTTTGAGGGTATAAATTTACTTTTATTGGCTGATTCCGCTTTCTGTTCTTTTAACTCTTTCAT
1486	LokiG_000000000146	1346	1733	r	26.5271317829	34.1212494948	38.846965936	TTAATCTTCTTCTAGTGAACCTTTAATAGAGCGTGAAAAAGTAGCAAAAAGTCCTACATCAGAATTCCATTTTTCTAACATTTCTTTTGGGTATAATTCGAAAAACCGTGTTGAAATATATTTTAATTCATTATATATTTTTTTTGATTTTATTGTTTTGGATGAGGTCACAACAAAAAGAAAATTTTTTTCCTTAATTATTGAAAATTTAATTTTACTTACTTCAAAATTCGAAATTCCACCTTTCCCAAGTTTTTCAGCAAATATATTTATTGCGCTCATTAACGCACCGAATAATTGGGGGTTTATTCTCGGATCAAGTACCCTGCTAAAAACAGTTGTACCACTTTCAGTTAATATCCATAGATCTTTGATTAGTTGTACCAT
1487	LokiG_000000000146	1745	2648	r	31.1351052049	36.5682148673	42.3719997048	TCAAACAATTAAGTCGTGTAAAATTTCTTCGATATGGTTCACAGCGGTGGAAAGATGCGCTTCATTTTTATAAAATTTACTTTCACAATTAGGAATTTCTCGGCAAACTGATTGAGCCATATGCTTTGGTACACTCGTATCGAGTTCACCATGCCATAAATAAATTTTAATATCTGGAGAAATTTCATTTAGATTAAAACCCCAAGGTTTAACAAACAATTTAGCTTCATGAAATGGACCCATAATTCCTTGCCGAAAAGGTTCCATCATTAATGGTATGTAAATACTAAGTTTTTCCTTATCCTGAAGAATAATTTTATCCGGTTCTGGCAAACTATTACTCCTTTTTTGAAACTTTTTAAGAACTTCTTCGACACTTTCTTCTCCCAATTTTTTTGA…
1488	LokiG_000000000146	2810	3152	f	32.9298245614	38.283000774	52.5883610292	ATGACTCACCTCTATAATGAAATTTCTCAAGAATTACTCCTTAAGTTTAAAGAAATTGTGGGAGAAAAATATTGTTTTAATGAAGAAGAACATAAATGGGCTTATGCTTTTGGAGGTACAATGATAGAGCCAGAATGGCTCCCTGATTTAATTTTAATTCCTCAAAATTCTACTCAAATTTCTGAGATTTTAGCAATTGCTAATGAAAACATAATCCCAGTAACAGCAAGAGGAAGCGGAACAAGCTTATCTGCAGGTCATCTTACACCCTATGGTGGTATAGTATTAGATCTAAGTTCAATGGATAAAATTTTATCTATTGATATTGAAAATAATTTTGTC
1501	LokiG_000000000148	0	1329	f	46.9909706546	46.7440528488	58.7380408114	AATTACGCACCCACCTTAATCGGACGAATCTTTTCGGGCACTCTAGATCAAAGCGATACTATATACTTAATCAATAGTGATTCAAAAAATAGACTCAAACGATTAGGAGTAATGGAAATAACTGATCTTTTAGATGTTGCTAGAATCCCCGCAGGAAATTTATTTGCATTATTCGGCTTCATATGCCCATCTGGTGAAACTTTTATGTTGGGAGACGATGTTCCTAAAGATAAAGAAAAAAGAAAATTACTGTCGGCATCGTCATTTGAGAAGATTCAATATGCTTGTGAAGCTGTAGTTTCAAGAAGTATAAAACCGAAAGATCCACATGAAATTGATAAGTTAGATGATGTTGTCGGCAAGTGGCTTAAAGCTGATCCAACTGCAAAATATAGAAGA…
1502	LokiG_000000000148	1422	1923	r	43.5948103792	36.2744804639	47.0804502138	TTAAGAAAAATCACTTATTTTAGCAATCATATACAATTTTTTCACCAAAACTTTAAATGCGTCAGTTACTCCCTGACCAGTTAAAGCACTAGTTTTATAATACGCGATAAATCTATTATCTTTCGCCAAAGTTTCAACATTACTATCAGATCTAGGTAAATTAGGATTAGATTCTAGTTCTCCATTATCTGCTAAATCAACTTTATTTCCAAATAGTATAATCGGTATACCACCACAATGTTTTTTAAGATCAGCCAACCATCTTAGCACGTGGTTAAAGCTTTGGATCTGTTCTGGAGCATGAGAAAATACAATTATCGCACCACTACTTCCAGTATAAAATCTCGCACGCAGAGCTTGAAAGGAATCCTGACCTGCTATATCCCAAAGAAATAATTC…
1503	LokiG_000000000148	2395	3268	f	38.5280641466	35.3495786299	47.1914030337	ATGCGTGAAAACCAAGAAAAAAGCGAAAATCAAGATTATAGTCAAAATAGAGATCAGGAAGATGATTTAGAAACATATCTTAAAGATATGAAAGCTCTCGAGACAGATTTTTCAGATTTAGAAGATCTTGATTTTGAAGAGCTTCAAGAAATTCAAGAAGCTATTTCTAAAGTCAAGGAAAGTGAAGATTTGTCTCAATCTGAATTCCCAAATGGCCTTACAAATAAAATAGATACTGAAAATGAGATCAATGAAGAAAGGGAGCTTAGAGAAACCATGATTACTGACTTTTCGGATATAGATCAAATAGATTTTGATGAATTAAAAGAAATGCAAGAAGCAATTGATAACGTCAAACAAGAGGAGGTTTTTGAAGGAGAATCTACATATGTACAGACT…
1504	LokiG_000000000148	3507	4134	f	30.9968102073	37.4042318926	46.2504527154	ATGAATGACAAACCTTCTTTGCTAATTATAGGAAATTCCAATGTTGGTAAGTCTTCTATAGCAAAATTGTTAGTACCAACCCCTAAGAAGTTTAAAGGTAAAATAGGGAAGACTCCCGGTAGTACTCTCTTAATTAAAGCTATTAACCAACCTAAATCACTTTATAAGATAATTGACCTTCCTGGTTTTGGATACACCAAACGTCAGAGTAAGAGAAGAGAGGAACATATAAAAAAACAGATTGTTGTTCACATTGAAAAACATCATAAAGAGTATTTTTTTGGATTAGTTGTAATAAATATTCTTAGAATAGAAGACGAGATTGATAAGTATTTTATAAAGAATACGAAAACAATTCCATTAAATTTTGAATTAATTCAGTTTTTAAACGAATTTGAT…
1505	LokiG_000000000148	4142	4751	r	42.4400656814	47.0565551468	53.6536850377	CTATTTTAGTCCCAAGTGATTAGAAATAAAACTCATTAACTCTGCATATTCAGTTTTCACTGGGAATTGAGGAAATTCTTTTTGTACAATTTCAGGTGGACGAAATAATATCCCATAATCTGCTTCAGATAACATCCCAATATCATTATATGAGTCTCCAATAGCAATGATTTCATAGTTTAAATTTTTAAATGCAATTATAGTTTTTTTTTTCATGTCATCAAGGCGTAGGTTGTAGTTAACTATCATACCGTTTTCATCTATTTCAAGATTGTGACAAAAAATCAATGGATAATTCAGTTTTTTGGCAAAACTACGATAAAATTCAACAAAGCTATCTGTGACTATTATTAATTGAGCATTTGATTGGATCCATTGTGAAAATTCTAAAGCACCTGG…
1506	LokiG_000000000148	4843	6136	r	46.7122969838	50.44759945	62.4685716051	TTATACTTTAGTAATTTTGGGATCTTTTTCTTTATCCCAATTCACAGCAAATAGGAAGTCTCTACTGACTCGGCTTTTATATATTATTGGAAATCCGCTTATTTTCTCAAATCTAAGAGAAAAATCTTCTAAAAATTCGTAATCAGGAAAGTAGTGTTGTGTGGGATAATTATCATTCATCCGATCTTTTATTAATAAGGCTTTGGCTTGTAATGTAAATCCCTTTATTTCAAAAAAGTTTGGGTTTGCTTTCTTTACCAGGGATATATAGTTTTTAATATACTGTTTATCAACATTAAGGTTTTTAACAGCTGTTAACCGCACTAAAGTTCTACAAGATAATGAATCTAACAATTCTAGGGTCTCATTTATTTTATCCCAACCCTTTTTAACCATAGG…
1507	LokiG_000000000148	6316	7198	f	36.9274376417	45.1243148012	51.8530123514	ATGTTAAACAGAATAAAAAGGGATCTGTTAAATTTCGGATTAAAATTTATTAGTGTAGATGAAAAAATAGTTAGAATGATATTAGAAACAAAACCATCAAATATTAAAGAAATTGTAATTCTCCCTGCTGTAAAACTAGTCATGCAAAAAATTCTAAAAATATTAGAAAATAAAAGAATTTATGGGAGGGTATATAATGGAGAGATAAATGGTGTTAAAGTAAGTGTCATTCGCTCCTTGGTAGGAGCCCCTAACTGTGCAATAGCCATAGAGTGCCTAAAGCGATGTAAAACTAAAATTATAATAAGAATAGATTTATGTGGGGGAATTGAAACTATTAATGAAAAAACTGAAATTGGTGATATCTTGATCCCGCGGATGGCTTATTGTGATGAGGGA…
1508	LokiG_000000000148	7210	8101	r	41.1436588103	41.1670083155	49.9879160759	CTAAAGACCCTGGAGTAATTTCCTAAAATCGGGTTCATCAAAAATTTCATTATAGCTCTTTAATAACTCAAAATTAACCACAAAAATTTTTTTTCCTGCCTTGTTCTTTGTTACCCTTGCTATATTTAATGCCTTTAATTTATTAACGTGATATAAAACCGTTCCGGAATAAATTTCAAGATTTTCCCCAATTTCAGAAACTGTGACGGTTTCATCTTTGAAGATTTCCTCTAAAATCTTTGGGATCATTTGATTGAGGAATATAGCTTTGAAATGGTCATAGTCTTCAGGAAGGTCAGTTAAGAAATAATGAAGTGTCTTTCCAATTTTCCTTGATCTTATAAGTTTGAATCGTTCTAGAGTCATTACATGTTTTAAGAAAGGAGTTCTTGTAATTTC…
1509	LokiG_000000000148	8103	9681	r	37.4733840304	37.2830656144	47.1990994738	TTAGGCGTTTTCCTCTAAGAACTGAACAAAATCAATTTGTTCTTCTGAATCCATATATTTTAATTGTTCTATTATTTTATCATAATGTTTAGGTTTAACATTTGGAAGCTTACGAATTTTTTCTATTAGTTTTTTTGGAAGTTTTCGATATAAATCAGCTAAGGATTCGATATACTTGACCTGATCTGCTTCTGATAAAAATGCTAGTTCTTCTAATAACTCCCTTTTTTCTTTCTTAGAAATCTTCAGATCAATAATTTGTTGCCTTAAATCCTTTGACAGCAGCGCAAAAATCTTAGAGAAATACTCTTTTATCAATTTTTTGTCTTTTTCGTTCTTTACTGGCAAAAGTGATTCTTGTAATTTTAACTCAAATTCCTTTTTTTCAACATTTCTCTC…
1510	LokiG_000000000148	9758	10208	r	46.9711111111	51.0564784545	65.6035996893	TTAATGAGTTAAAATTGGAGAGTTGCGAATTTCATTTTTGAACTCTTTCCCACAATTCGCACAAAAAATAATACTATTTGTATATAATTGGCTTAACATTTTATCAGAAAATTTTCTCCCACATTCAGTGCAATATGAAGCAGTATTCATGAATTCTGAATTTGATGTCTCTATTTGTGAACTTTTATTTTGTGATTTCACAACAGATTTATATTTTCCAGAAACCAAATTATAAAAACCCTCACAGAGCTTAAATATTCCCAAACCTATTCCTTTCAAGAGATAATAAATCCCTTTGAATACGTAATAAATTAGCGTAATAGATAAAGCTATAATTGCGATAATTCCCACAAGGGCTAGTATCTGCCCATATATTGGCTGTACGAAGTACCATTCAAT…
1511	LokiG_000000000148	10319	10826	r	35.83234714	40.0667092272	47.3379606396	TTAAGTATTCAATATGAGTTCTTGCCAATTTATTAATTTAACAGTACTTTTAAGTCGATGATCGTCATCAACTATGTTGTATTTTAAGTTGGTAAAAAATATCTTTGCCCTTTCTCGCGCCATTTTATATCGAACAACTTTATCATTTTTTCCATGATAAGCTATAACTGGAATATCAATAGGTTTATACATACGGGGTTTAAGTTTACGGGATACCAAAAAAGGGGCTAATAAAATCAGTTGACAGACTTTATGGGGATTTTGAAGAGTGTAAACGCTTCCTAATAATCCCCCAAAACTAGATCCTATGATAACCCAAAGCTTTTTTGTACTTAAAATGGAATTTACTTCCCTCATTCTGTACTCAAATAAATCATACATAGAAATCTTTGGATCAAA…
1512	LokiG_000000000148	10890	11952	r	47.5178907721	45.5666540875	57.7387514651	TCAGTCAATTCCAGAATTCGAAAGATAATCATAATCTTCCTCTTTTAATAATTTCATCTCCTTTTTGTGCCCCCAAAATACTAATAAAAAGAACACACAGAAATACAAGGTAAGGATCAGCATAGTGAAGAAATAATATTTATAAGTAAAACTCATTATATGCAAAGCAGCACCTACAATGAATCCTGTGAGTAGCCTTGATTCCGTAGTACTTTTCCTCAATAAAAGCCTTTGAGTGCCCCAGTCAATGAAATTAGGAATTGGTAAAACGATAATTAAGATTAAGGCAAGCTCACCACTTAATTCAGCTTGAAAAATCATTTCTACAATTCCTGTGAGGAATAAACTCATCAAACCCCCCAGAATTACCCCAGAACATCGTGAACAAAAATAGATTTT…
1513	LokiG_000000000148	12002	12659	r	38.5646879756	39.5628883113	48.9219683579	TTAATTAAAAGCATTATCAAGATCTTTTATTAACTGTTTTTTAGTTAAATCAAAACCCTCTTTTAGAACTTTAATTATGATTTTCTTTCCAACTGGTACGTGCATTATAGACAAATCACTTTCAACAATTATAATTCCTTCTTCATTAAAATCTAATTGGCGTTTTAAAGCTTGATATGCCTTCTCTTTTGTTTTAAAAGTTGCTCTTGTTAAATCGTCATAGTCTCTAATATCCCCTTCAGCTTTTAAGAATAGGATACTTTCTTCAACTTGGGATATAAAAACCTTTTTTGTTACTTCCAGTAATTTGTTATAATTTCGATGTGATTTTTTACATTGTCTATTTGTCTGGTCATTTTCTAAATATTTTGGAAAATTGTCGTTAATTATCTTGTCAAA…
1535	LokiG_000000000151	60	528	f	26.8952991453	23.6242107341	6.6537737335	ATGAAAACTAAGTTCAGCATTATTCCGAGTTCACCAGTGTTAATACATGGAGATTTTCATGCAAACAATGTTATTGTGAATAAAAAGCAAGAATTAGTTGTTTTAGATTGGTCTAACGTTACTATCAATGATTATCGAATTGATTTGGCGTTTACAATAACGACGGCAGAAGGGGTGGGTGGGTTCGAATTGAAATCAATAATAATAAATCTTTACGAACAAATAAGGTCAATAAAAGTTAATGATATTGAGTTCTTCATGATTTTGAGCAATTTTTTTAATCTATTAAGAATATACAGTGGAGTGCACAATCCCGAGATTACGGGGGAAAATGAAGAAACTAAAAATAGTTTTCGGGATGAATTAGGTTCCTATATTAGTTATTTGCATGATCTCATT…
1536	LokiG_000000000151	706	1066	f	52.0722222222	44.1915211296	36.2782239446	ATGTCGATTGTAGAAGTAAGTAAAGAAAGGGGAATAATTATTAAAGGTTTAGTAAAAGGTAAACCTATATATGCAGTTGTGTCCCCTGGAGATTATGTGCGCCATAGGTTAGTATTTCCCATAGTACTTACTGAAGATATCGAAGTCAGCTTTAAAAAAGCTAAAGGAGAAGTATTAAAGGCAAATTCACCCATAGTGGTAAAATGCTCAAAATTATGTTATGTAAGTGTTGGGGATACTATAAAAGTTAGTGGAAAAATTATAAGAATCAAATCCAAATTATGGAAAACATCTTATATATTTATAAAAGCTAACGATATTTTTAATCTAACTCAACATATTGGTATTTTGATGTACTAA
1537	LokiG_000000000151	1123	1879	r	29.671957672	25.8638974211	31.8866400904	CTATAAAAACTTCGCTCGATTATAACTAGATACATTTTTTGATTTATCAAATGCCTCCTGAATAGTTTTGAACTTTTTAAGTCGCTGTAGAGTTGAATACTGGGGAAAAATTAGTTTAATTTGCTTTTTTTTAAAGAATTCTAGTAGCCGTGTTGGAGACCCCCATAAACTCTCTGTTAACTCGTCATTAAATAAATTAACCTCCTGATTTTGAGGAAATTTACATAAAAAGAATTGGGTATCAAACCTAATTGGGGAAATCGCAGGGGTAACCAATCTTCCAAAGTATTTTAAACTATTCGTAGCATAATAAAGATTTTCTTTAATCAATATATCAGTCATAGTAGAGCGTTTCTGCTGAAGATCTTCTTGATATTTGTTAAACTTATCTATATTCTT…
1538	LokiG_000000000151	1925	3335	r	35.4645390071	31.7849139104	42.7012285286	CTAATACTCGATTTTCTTCCAAAGTTCTTCGGACCGATAAAAAAGTACTCCATTTTCCTCTATTTTATGTACCCTATTCTGAAATTCTAAATAATCAAGGTGAACTAAAGTTTCGCTAATGGCAAGAATTTTATTCATTTGATCTAAATCATCACCGAAGTGTCTGAGCGCAATCTGGAGGGGAGGCATAGGTGTGTTTTCTATGATTTTCGATATCTCATAAAGTCGGTTTTGATGATGGTTTTTAATATCCGTAATTCTTTTGTGTGGATCATAAATGATCTGCTCGTGTCCTGGCAGAATAATTTTTGAATTCAGTTTGTCAATTCGATCCAGCGAATTAAGATAGTGCTCTAAAATATTCACAAATTTGTTTTTTTTATTGAATTCACTAGCACC…
1539	LokiG_000000000151	3397	5257	r	50.8935483871	52.6520585834	65.839310187	TTAAAAATTGTAGCCTGCATTCAGGATTTTTTCATAATTTTCATTTGTCAACTGTGTATAGTTTGACACACCAGGCAAAAGGACATAAATAGAATCTTTTACTTTATTGATATCAAAACCTTGTTTTTTAAGATCTCCTTTTTGGATTTTAAGGGTAGCAGTTGTATCCAAACTCTTTTTGAAACGAATAAATTTCGGTAAAGCATATTCAGGTAAGTATTTTTGTACATGTTGTAGAAAACCATTAAAATTAAAATCTTTACCACTGTGAGAGTTAGCCACAATGGATACCATGCCGGCTCTTCCTTCAGTATTTGGGATTTGAACGCCGTATACAGAACATACATCTACTTGTTCGAATAAGTTAACTACAGATTCTACTTCTTCAGTTGAAACATT…
1540	LokiG_000000000151	5539	7297	f	45.6478953356	45.0904100769	56.466436679	ATGAGTGCAGAAGAAAAGTATAGAAATATAACTCAAGAAATTAAAGAAATTTATATAGATTTGACTCAGGGGGAACCGGATCCTGATGATGAAATTTCAGCTCGATCAATTCTAACTGAAAAAATTAAAGAATTGAAAAGTTTAGATACTGCACAAGCTAGTATGAATATAAGTTTATTTGATGTAGTTCTTACGAAATTAGAAAACTGGGATACTCTTGAATTATGGTTCACAGAATCAGATTTGCCTGATGACATGAAAAAAATTATCGATATCTCCGAAGATATATCAAAAGAAGAGATACCTAAGCAACCCGAAATAACATCAAGTGAAGAACCACAGATGGTGTCTGACACGGGCAAGATTGATATAAAAGAGATTGTGGATCAAGTGTCCGAT…
1541	LokiG_000000000151	7404	7563	r	36.5911949686	43.0784081037	52.8357505816	TCAAGCTTTGAATATTTCGTATAAAGGGGGCATTTTATTCTTGTGTTCAGCTAATTTAATCAAATTTTTAACTTTTTTAACTTTATCGATATCTAGCTCATCTAAAGATAATCCATAATCAATCATATATATTATTTCGTCTAGTTCATCATACCTCAT
1542	LokiG_000000000151	7710	8199	r	50.0920245399	46.4006540414	55.7110713051	TTAGTGTAGGAATTCGTCTATAATCCCTAAATCACCATATTTTGTAAAATAACCAATGGCAAGTTCCGTTCTATTTCCTGTACCTCCGACTATAAACTTTCCCTTAGATTGACAAACAAAATAATTTGTTAGCATCCTTAATCGAGCTTTTATATTGGCTTTTGCTATTATATTTGAGTCAATTTGGTCAGATGTAATTTTTAAAAATTCCTCGTACACGCTTGATAAATCAAAAACAATGAACTCAATCCCTAGTTGATCAGCTACCAATTTACCATCATTTAGGTCCTGGTGTAAAGATAAACATGGTAATCCTAATCCTACTACATGTTCCTTGCCTATTGCATTAACACATAAAGTTGAAATTACAGCACTATCAATCCCTCCACTCAGCCCAAC…
1543	LokiG_000000000151	8357	8768	f	58.2676399027	47.7499708134	52.8305567526	ATGAGTGAGGAATTTAAAGCCCTTGTAGATTCATCATATGACAAAGGAACACCTTTTTGGATCCATACCAGTGATTATATATTCGGGATGGTTCCAACGGATGACGACCGTTGGGTAGAAGTATCATACACTTTTGAGGAACCGGATGAGCCTTTTTATAAAACTGAGAGAGATGCCGATTTATCATTTCAGTTTCTTCTCGAAGAGGTTGAAAAAGGAGTTACATTCTATGTTAAAGATTTGAAGGTCCCATTACTAAAAGAATTTGCAAATTCTCTTGAATCGCAATCTGGGGCTGAAAAAATGAATGCAATTATTTCAGAACTAATAAGTAATGCCGAGAAATATTCAGCTAATTTTCCAATTATTAAAAGCAAAGATCAGCTTAATATTTTAAAA…
1544	LokiG_000000000151	8822	9308	r	45.3353909465	36.1493405251	46.6675150487	TTAAATATATAAGTTCTTTCTTTGAGCGTGCTTTTTAGTGAATTCTTGATCAATCCTATGACGAAGTTGATAACCCAAATTTGAATCTCTCTCATAAATTACTTTTTTTATATAATCTCCTTTTTCTTGCGAGTAATTACCGATACCAGATGCAATTACACTTTTATTCTTTTTTATAGGAACAACCATACCAAAGAATTGAAGCATGTCGTTTTGAGACATTTTTCTCCCAATATTTTCATCAATATCCCTATCAAGGTTTCGTACTACCGTACCCATTGCCATTGCCGAAAATGGACTTAATTGTTTTGACTTTAACCAATAATGATTGGGTTTTTTTGATATTATTGTGTCTATATTACCATCTCTATCCTTTGATCCTAATACTCTCCAATCCTT…
1545	LokiG_000000000151	9507	11391	f	46.5822717622	46.4986566925	47.3992840926	ATGAAAAATAAACAAAAAAGTATTGTAAGTCTCAAGGAAATCAAATGGTTGCTTACTAATAGTACAAGCGCAAAAAATTTCCATCATATAAAGAATCTAATTTCCAATATTGAGAATATTGAGGAATTCTTTACAAAAAATTATCAAAAACGGAAGAAAGAAGGTGTTTTTTATACAAATAAAACTTTTTCTGATTTTGTGGTAAGTCAAGTATTACTGCTTCTAATTAATAAAAAATGTAATAAGATTGGCTCAAACCCATTAAAACTTCAAAAAATTGATGATTTATACCATTTAATCCCACAGGTTAAACAAGAAATAAACAAAGTCTTATTGAAAACTACAATTTGCGATCCAGCTTGTGGAGCAGGAGGTTTTTTATTAAGTTCTGTTGAAATT…
1546	LokiG_000000000151	11365	11800	r	38	53.3563089466	46.8236402296	TTAAACATTTTGGAAACTATTATTAGAAGCTTCAATTTGATCAAATTTATTTTTAATTTTATCATACAAAATTCTTAATAAAAAATAAGAAAAAAAGCCACCTACTACCCCAATTGAATCTAAAAGAATATCAAAAACGTCGAAATAACGGGATGGGACAAAATATTGATGAAACTCATCTACTACTGCGTATAAAAATGAGAAACTCAGTAAATAAATTGATTTGGTTTTAGAAAGGAATCCAAAGAAAACTAAGAATGTTAATAAACCAAATTCAAGTAAATGCAATAAGGAATTCAAATTAATACTTGGCAGTTGAGGAGGTGTTATTAGATATGGATTGCTTAAAGAAGAAAAATAAAAAATTAAAATAACACAAAATATCGCAGGTATTGCTTT…
1547	LokiG_000000000151	11809	12301	r	37.3231707317	45.6236883615	40.4043095814	CTAAGAAACAGTAAAATGAAAATTGCAAACATTGTCACCTAATCCCATAAATGTTTGTCTCGATAGTTTAATCTCTGGATTGAAATCTTCAAAAGTTGTTTTATAGATTATATTGCACATATTTTTGCAGATCAAAGGGATTTTATCATGTCGCTCTTCATTTCTTTCCATTGAGGCTTTATACGGACACTCGTTAACATCAATAATTACTTCAGATTCTGAAATTCTATTAACAACATATTTCCATCCTTCAATTGACCACCTGAAAGTAAGGATTTCGATCAAATCCTTTAATGTATTAGTCTGAATATTCAAATACCTTTTTAATCTTCGTATAATGATTTTAAAAAGTCGTATCCAAACAATTGTATCCATTTTTAGAGCTTCATCCCACCCCAT…
1548	LokiG_000000000151	12463	13306	r	41.1518386714	38.2153356837	3.36904188142	CTATATTGTGGTTAAATTAAATAATTTCTTGGAATTATTAAAAAAAATATTTTCATAAAAATCTCTGGGAAGATCAAATTCAAGTAATCCTCTTGTTGATTGTTGGTAATCATATGGAATATTAGGATAATCACTCCCAAATAGGATCCGATCTTGGTATGAGATTAGTTCTTCGGGGGTTGTGCGTTTAGATACCATTTCAGAGAAAATATTATCTGGAATAAATATCATTGCTGTGTCTAAATAAAGGTTTTCATGTTTATCAAGCAGTTTCAAAAACTTTTTATATTCAAACGCGCCCATATGAGCGACTATTACATTGATATCTGGAAATTTTTCCAAAAACCTAATGAAATGTCTATAGCCTACGTATTTATTTGGATACGGTGCTGTGCCTGC…
1554	LokiG_000000000154	1	379	r	10.7328042328	10.2115009472	4.6653526381	TCTAGTCCAACAAAGTTCAATCATATCTGGTCTTAGTTTCCTAATTTTTCTTCCAAAAACCGCTGAAAGCACTCTTGCTATACCGAAGAACTTATTGTTTTTTTTAGGATCTAGTTGATTAATGACCTCCTCCGTAACTATATTAAAATTACCAATAATATTAAGTAAAAATTTTGTGAATAATTTGCCAAACAATACTTCAAAATTTATGAGAATATCCCTTATAAGAGTATCTGGATCGTAATCTAGTTCAAAATTCTTAGAAAATAATTTGAAAATTACCTCTTCCCCCCATTTTTCCTTTATTTCAAGGAACTTATCTATCCCTTCTTTTATTTTTGTTAATTCTTCATCAGTAAAATCCTTTAAATAATTCAT
1555	LokiG_000000000154	638	794	r	14.9743589744	11.9247866353	18.597182468	TTAATCAAGTAGTTCAAATAAAGAAGACTTCTTTTCCATTTCTTTTCTAAGTTGCATTTCTGTAATTGGATTGAGTTCCTTATTTAAATAGGTAAGATAATATAATTCAACGATAATTAGCTGCTGAAGTTGAGATAGTGGTATTATTATTTTCAT
1556	LokiG_000000000154	1454	1676	r	15.4279279279	14.8833787806	17.8086296985	TCACACTTCTTTAACAACCCCTTTAATCCAAGCAATTGCTTTTTCCTTCTTTTCATCAGGATCTTTCTTTAAAGGAACCTGAAAAGAAATACTTTCAACTATATTGGCATTTTTTAGAGCCTCCTTGAATCTTTTCATTGCTTTTACCCCGTCTCCTGCGTGACACATCCAAAGCGCCACGTTTTTACCTGTGAGGTCAAATTTAACTAAAAATGATCTCAT
1557	LokiG_000000000154	1727	1943	r	21.0046296296	17.0843798825	23.5868732281	TTATTCAAGTGGTTTGATATCAAAATCCATTAGTTTTGGTTTTTTTTTCATGGTAGACTGATACCCACCCCAGATGAATCTTGAAGTGCTATCAGCGTTAAGTTCTTTAATCGGCTTTAATTCAAGAATATCGGCTTCAATAGGATCCTTTAGAGTTTCCGCGATAAATCTCGTATTACCTGTAAGGGAATAGTAAACTATCAATTTTTTTAACAT
1558	LokiG_000000000154	2298	2709	f	17.800486618	17.1874528171	22.5985972645	ATGATTTTACAATTTGGTGCAATTATATTAACCGCGTTGGTCATTGCGGTTATTCTTGCCATTGTAATGCTTCTTCTTGGTGTGGTAATCACCAGATGGTATGCTCGTAAGAAAGACTGGGATGATACTTTAAAGACAGCTTTGATTGTTAATGGAATATGGTTCATAGTAAACCTGATTCTTAACTTAGCATTGAGTTTTGTATTAACATCTTATATTAGCTCTATTGTCCTACTTATAGTAGATATTTTATTAGGTGCTGTTATTGTTAGCAAATTTTACGATAAGGAATTCGGTGAATCTTTGATTTTCGTTATTGTCATTCAAATTATACTGTTTATTATTGGTATAATCGTTGTATTCATCTTAACTTTCATGTTAGTTCTTGCTTTCGTAGGA…
1559	LokiG_000000000154	2888	3761	f	39.1890034364	41.9352706732	49.9653713433	ATGATTAAAAAGTCAAAGGGATTAAAAGCCAATTTTATTGACCAAACTAAATTTGATATTTCATCATTTAAGGGCGATTTAGCGGAAAAAGCGTCAAAAATAATTCCGAAAATGTTTATGGGTATTCAAAAAGCTAGGAGAGATTATAAAAAAGAGATAAAGATCCCGATCGAAGGTTCAAAATCTGCATCTAATGATTTCTGGGATGAAGTCCATGATAAAGCAAAATCGTTAGGAATAGATCTTATTGGATTTGTTCCTATTGATGAAGCTCTGATGTTTGAAAAAGACCATATAGGAGAAATTGAGTTCCTCTATGAAAATGCTATTGTTTTAGGGATGGAAATGGATTATAATGCTATAAGTACAGCCCCTAACCCCCAAGCTGGTTTAGAGTCT…
1560	LokiG_000000000154	3791	4421	f	37.8	42.1551541301	42.2375943269	ATGAATAAGCTCTCATTTAAAGGTAAAAATATTATAGTTTTTGATTTGGATGGAACAATCGTAAGATTATCAGTGGATTGGATGTCTTTAAAAGAGAAATTATATAATGACTATAAAAAAATATACAGTGAAAATTGTTCCTTTGAAAGTATTTCAACCTGCTTAAGCAAATTAGTTGAAAAAGGTGACGAAGAAGTATTAGGAAATTTCTTTGAGATTATTCGTCAATATGAATTAGTAAATATTTACGATAATCAACCAATTAAGGAAACTATTTTCTTTATAAATAACCTAGAAATATTTGGTTTAGATAAAAGCGTTAAACTCGCAATTCTTTCTCTTAATACAAGAAAAACTATTGTAACATCTTTAAAATTAGCAAATATTTCTTACAAATTC…
1561	LokiG_000000000154	4413	6006	r	53.4927809165	57.9177182269	53.4419534721	CTACATAAAGGTAATAATTACATTATATTTTTTAATCTCTGATTCGACTAAAGCCTTACCTAACGGGCTTAAAGTTATGATATCATTATTTTTTATTTTTAAAGAAGTTAGTTTAATATTAGGGTCTTTCATTGAGGGCATATACGGATTCCAATAAATTTCTTTAGTCATAGGGCTTGTAATCATCCATAATTCTGGATCTAGTTTATGCTCTGATAATTTCATTGCTTCAAAAATATAACCAACATTTGCATCAAAGGGAACAACAATGTGGACATTTTCTTCACCTTCAATCTCGCCACATGCAAGACAGTCGTTATTCTTGATTATGGTTAAGTGATCAAATTGACCATAAACCCCATTATAATTCACATATGGAGGATCCATAGGATCACCAAT…
1562	LokiG_000000000154	6134	12485	r	31.5381829633	35.7149825876	39.3265452404	TCAGGTTTTTTTCTTTTTCTTTTCAGAAGTCTCTTTAATCATTCTTTTAATGTTATTAATTTTTTCTCTATCCTTAGCACTTTGCAGTTTTTCTTGGAATTCCCTTTTTTGTTCTTCTTCAATTTCTAATTCCTTGATGAGTTCTTCCCTTATTTTTATTAATTGACCCATTTTTTTACCATATTCCTTTGATTCAGTCAAAATCTTAGTTATTTCTTGTTTTTTCACTGATTTTTGTTCTATTTTCTTTCTTTCAATCAAATCCGCAATTTCATTAGCTTGTTCCCTCACTTCGCTTACTGTTTCCTTTAACTTGGAAATTTCAAATTTTCTTCGAGATTCTTCTAAAACTCTCTGTTTATTTAACTCCTCTTGAATCATCGTTATTTTTAATTCCTC…
1563	LokiG_000000000154	12689	14645	f	59.6339468303	59.8713218381	57.8300751378	ATGGATCTAAGAAATAAGAGTATTTTTATAAATTTTGAGCCAATTTCGAGGAGAGTATTATTAACAAGTGATAGTAATATTTACGATTTACTATCAGAAATAAGCGTCCCAATTAGATCTATATGTGGTGGTCAAGGAACATGTGGAAAATGTAGATTACTAATACAGACAGGTAAAGAATTTTTAATCCACCCTACAAGTTCTGAGAAAAAATTCTTAAATCAAAATGATTTGGATAATGGTTGGCGTCTAGGGTGTCAAACTAAAATAGATATTAACAAGTTACAACTTATAGAAAAGGCTCAAGCCCCTCAATTACGAATATTTTTACCTAATGAGCTTATACTTGAAGACTTTAAAATTCTTACATCCGGTATTAATAAAGGGTTAACAATACAA…
1564	LokiG_000000000154	14870	15395	f	46.7123809524	46.9920188501	41.1586721435	ATGTCAAGTTTTAAATTAAAAGTATTGTTAACTGGCGCGGCTGCTGTCGGGAAAACATCACTTGTCCAAAGATTTATAAAACAGAGGTTTCAAGCAAACTACAAATTGACTGTCGGTGTTGACATACTTACTAAGGACGTAGAGTTCAAACCGAGTGAAATAGCGACACTTTCAATATGGGATATTGGAGGACAACAAAGATTTGAGTTTATTCGTAGTACTTTTTATAAAGGTGCTGCGGGAGCATTATTAGTGTTTGATTTAACTAGAGAACAAACTTATACCGAAACAAGGAAATGGCTAACGGAAATACGTCAATTCGCAGGTGAAAGTATTCCTTTTGTACTAATCGGGAATAAAGCCGACTTAGTCGAAGATGTTGGAACTGTCATTGATAGA…
1565	LokiG_000000000154	15471	16881	r	48.3241134752	49.175758918	48.7573725813	TTACAATTCAAATTCTTCATAAAAATCGTTATGTATTATTTTTATAGCATCAATTAATCTTTTTCTCTCAATTACAAGAGATAAATTTAATTCTTCATAACTTTGAGATATAGCTTTAACCAAAATGTTTTCTTTATCTAAAGCCTTGAATATTTCTACCTTAGTTTTGGTTTCCAGAATCTTTGTACCCGTAATATTGATAACAGCGACATCATCCCATTTTATTGTAAAAAACTCTGAAAGAAATTTAGCATTTTTTAATGCATGAACAGCTTTAAGAGAATCTACTGACTTCACGATAAAGGAAGTACTTACTTCAGAAGAACTCTGGGCTACTAATGAAACACTTATTTTATTTTTGCTCATAATTTTAAAGATTTTGGCAAGAACTCCTGGGAC…
1566	LokiG_000000000154	16985	17858	f	35.2096219931	45.5422996837	42.2585324319	ATGATTGATCTTCATATTCATTCAATCAGCTCTGATGGATTAGACATTCCTTCTCAATTAATTAACAAAGCGTTAGAACTTAAATTAAAAGCCATTGCGTTAACAGATCATGACACAATATCAGGTTTAGATGAATTTCTAAAAATTGGAGAAGAAAAAGACTTAATTGTTATACCAGGGATAGAACTCTCAATAAAACACGAACCTGAAAGAGAACTAATAGATATACATATAATTGGGTTAAATATTAATCATACCTCAACCAAGTTGATTAATTCAATTGAAAATCAAATAAAAGGTAGAATAGAGCAAAAAAAAGCTATTTGTAATCGTTTAAGAGATGAATTTGGATTTAAGATTACTTTTAAAGAAGTTGAAGCAATTGCAGAGGGAAATGTT…
1567	LokiG_000000000154	17850	19656	r	41.5027685493	37.8140728769	39.6772630296	TTATTTAACTGAAGAAACAGTCTCTTTTAGAAGTTTTTGTAATTGTAGAATTTGCTCATCAATTTTCTTCTCATATTTACTGATTTTATTTTTTTTTTCCCTAAGTTCTTCATCGGAAATCTTCCCACTTAACTCTTCCATATCAAAATCTAGAGACATCTTATATAAATCAACCTTTTTTAATTTGAATTCTATTAAAGTTTTTTTGATATTTTCAATAGTTGGTTGACCCTGACTTTCAATAGCTACCTGAATTTTTGGTTCTGATACTATATTTTCAGGCTCTTTAGGTGTCTCTAAGGGTTTGGAGGGCAAAAATGGTTTCGAGGGGATATGAATTTCTTTTTTAATTACTTCTGAAGGGTGAGAATGGGATTTTACACTTAATAAATTTTCACT…
1568	LokiG_000000000154	19796	20294	r	30.8714859438	36.9896042117	34.868997645	CTAAGATTTACGCGATATATATTTTACTAAATCCTTTATAATAGAGTATTTTCCTTGTTTAATTTCTTCATGCTTTAAGGTAATTTCTATTTTTTTTAATTCTTTTCCAAAATCAAAAATTGAGAATTCTTTAATCTCTCCCTCCTTTAAGTTATCACTTAATTTTTTTAAAAATACACCAATGCTAGGCATAAATTTAGCTAAATTAACATCCAATTCTAATTTTGAAATTAAAATCAAATTTTTCGTAAAAGTAAATAAATAATTATGTAGATCGGCTTCTATTGCAAACGAATTTATCTTGTTTAAGTTAAGTTCCTTTGCTATTTTAGAAGAATTTGAAATCAGTGAAAGAATCCTTTGAGGAATTATTTTGTCTTTTAAAAATTCTTCAATCTT…
1569	LokiG_000000000154	20830	21970	r	26.1412280702	29.9272041467	36.6427718193	TTATTTCAAGTGAATTAGAGTTTTTTCAATTTGGTTTTTAAAAAAAGTTTGATTGTGTTTTTGTAAATGTCGATCTCTTAATTCCTGGGCATTTATATGAAATTTCTCATAATTATTAGATATTTCTACAAGTTTTTCTGCGATCAAGTTAGGATCTGAAAAATCTTCTAAAACGAGGTCATAATAAGGATTAAATAATGATTTTATATTTCCAGAATTATTTGTCAAAATAATCTTCCCCTTAATAACACCCTCAAGCATTTTTATGGGGATTGTTGAAGGACATATATTTTTAACCATCGGTAGAACTAATACATGTTCCGTATCAATTATTTTAGAGACATTTTGATGCTTTTGAGAACCAAGAAAAATTATTTCATCTTTTAAGTCAAGATACAT…
1570	LokiG_000000000154	22207	23509	f	34.5883256528	33.4647430691	45.0943220666	TTGAGTTTATTAAAAAGAGTTAGAGGTTTAATACGAAATAAAGTTTGGCAGAAATTATTTGAAAACTTTTTATCGCTCTCAGTTCTTCAAGGATTAACCTTTATAATTGAATTTATAACTTTACCATACCTTACTAATATTTTTGGTAGTACTATCTTTGGATTAATATCTTTCGCTCTTTCATTTATACTATTTCTTCAAGTTGTTACTGAATACGGTTTTAATCATTCAGGAACACGAGATACATCAAAAAATAGGAATAATCCAGAAAAAATCCAAAAAATTTATAGTGCAATCAATCTTGTGAGAGTTGTTCTCTCAATTATTTGTTTAGTACTATTGGTTGTTATTATAAACGTGTTTGAAAAATTTAAACAAAATTCGATTATTTTTCTGCTT…
1571	LokiG_000000000154	23623	24367	f	38.0725806452	37.1925269919	49.7968195981	ATGGCGTTAAGCTTCATAAAGAAAATAAAAGATTTAATTTTTAAGATTAACAAATTTAAAAATTTAGTGATTTTTTTACTTGTAAATAAAGATTTTAAACTAAAACAAATATCTATAGCACTTAAAGTCTTCGCGAAGGGTATTAATATAGGAGAAAACTTTATTCCCTGGATTCCTATTAAAGCAAAAATTTGGTTAGATAAAAATCTTAAATCAGATATGTATTTATATGAATATGGCTCAGGTGTATCAACATTATATTTTTTAACAAAAGTAAAAAGAATTATTTCAATTGAACATGATAAAGATTGGTATTCTAAAACTAAAAGTGAATTACTAAAGATGGGGGTTACTAATTATGAGTATCGATTACTAGAACCAGAAAGTATAGTTTTTACT…
1572	LokiG_000000000154	24394	25234	r	45.2380952381	48.0213150542	59.4237415107	CTATCTTCTAAATAAGATTCTTTTAGCTTTTTTAAAAAAATATAACCCAATACATAATAAAAGTCTTAATATTAGCTTCCGTAGAATAATATACGAAGATCCAAACTCTCGTTTAGATAAATTAATCGGAACCTCCTTAATTTTATACTTGTGAAGAACAGAGAGCAATATCAATTCTGTTGTAAATGCATAACCTTTAAATTTAATCTCCTCAAAAATATGTTTCGTTTTTTTATGAAGCGCTCTAAATCCACCTTGATTATTCTTTACTTTTTGTTTGAAGAGTAGTATTATTATAACTTCTAATATTGCTTCTCCAAGTCTAGTGGCTATAGGTAATTTATAGTTAAAAGTTCCCTTATATCTCGATCCGATTGTAATATCAGCACTTCCATTAAA…
1573	LokiG_000000000154	25766	26681	f	38.4459016393	41.0775900983	54.239899749	GTGAAATGTGATATATTAATTGGGTATAGTCTTCAATTCTTCTCATGTTTCTCTGCAGCAATAGCAGCGAAATTGAATAAAATACCTTTTGTCTGTAGAATTGTAGGTGCGAGTGCTACTACTAACAAAGGTGGAATAGAATTATTCTCAAAAATTTATGATAAGTCTTTAGCAAAAATAACCTTAAAATTAGCAGATATAATCTTAGTTCAAACAAAGTCTATGATTAAAAGACCTCTATATCTAGGCGCTTCTTTGTCAAAAATAATAGTGGTTGAGGATGGAATAGATTTTACGAGGTTTTCTGGGAATATAAATGTAAAGGATATAAGGAAAGAGTTAAATATCGATGATTCAAAAATTGTAATTAGTTTTATAAGCAGACTTTTTGAATTAAAA…
1574	LokiG_000000000154	26677	27934	f	41.4144789181	43.772819632	53.3876723855	ATGAAAGAAAGAAATATTATTTTAGGAATAGATGGGATTCCTTTTGAATTAATGAAATCTTTATCTGAAAAAGGGATAATGCCAAATTTTAAAGATTTAAAGAGGTCATTTTATTTTCGAGAAATGAAATCCTCAATTCCGCACATTTCCTCGGTTTCATGGAGCTCTATTATAACTGGAAAAAATCCAGGGGAGCATGGTATTTTTGGATTCACAGATTTAATAAGAGGAACTTACACTCTCAATTATCCAAACTTTAATGCTTTAAAAAGCAAAACGTTTTGGCATCAAAACCATGAAAAAACACACGTAATAATCAATGTCCCTGCAACTTACCCCGCAAAAAATCTTAATGGTGTTCATATAGCTGGATTTGTAGCTTTAGATCTTGAAAAAGCA…
1575	LokiG_000000000154	27933	29451	f	58.9479578393	63.6634575866	57.3718607539	ATGACAGAGATTCTTAATGCGGATAAAACATGTTGGAATTGCCCTGCTGCTAAATTGATGGGAAATGTAGATTTTAGAGCATGCGGTCAAGCTCGCGACTTCAAAGTGGAGTCCGAGGGAGATGGAGAAATTGTGATAGAATGTCGGAGACGACCTGAACTAGGATATTTTGAACCTAATCTTACATTTGAGCAATGTCCAGAATGGGTACTTAATGAACATGGGTACAAATTAAATAATATGAAGGTGATGATTCTTGGAATTGATGGATATTTAGGTTGGGCTTTGGCTCTGAAGTTAGGAAAATTAGGGTTTCAAGTCAGTGGTTTTGACAATTATACTCGTCGTAATTGTGTAATGGAGAAGGGTGCACATACCATCATACCAATAGAAAGAATG…
1576	LokiG_000000000154	29453	29768	f	37.2698412698	43.363600599	48.416098508	ATGGAAGTTAACGATAAAAATTTCAATGAAGAGATTATTGAATCAAAAATTCCTGTTTTAATCGAGTTTTGGGCATCTTGGTGTATTCCGTGCAAAACAATAGATTACTTATTAAAAGAATTAGATGAAGAATATAATGGCAAAATTAAGATAGCTAAGCTAAATATTGATAGAAATAGAATTACTCCAAGAAATTACGAAGTGACAGGAATCCCTACGTTTTTAACTTTTAAAAATGGTGAAATAAAAGAAAAAATTGTTGGAGCTCAAACTAAACAAAATTTAATTAATTTGATAGATAGTGTTTTAAAATAG
1577	LokiG_000000000154	29827	32071	r	31.6885026738	37.7159352467	45.4639038858	TTAAATAACCCAAAATAGAGGAATCTCTCTATTATCTTCTGTTTTGGAAGAACAGATTTTATTTAAATAAACTAGATTATAATATTCTTCTGATTGTTCAGGTGTTAAACGCCCAAATAATTCAAATCCTTTATCAATTATATAATCATCTTCAAAAATGATATACATTTCCGAATCATATTTTTTTTTAATTTCTCTTAATTTATTAACCCCACTTTCATTGATATGATTGTCAGGTGGAAATAGATCCTCTACTCTTGCTATAATAGAGATACTTTTATTATAAAGCAAGGCTTTTGTTATATTATCAAATGGATAATCATAGTAATTTATCACATAATTCCATCCAAATTCAGCTAACACTATGTTATTATTTGAAGTATTGTTTGAATACCATTG…
1578	LokiG_000000000154	32131	33103	r	44.799382716	51.8405789031	60.2212143399	TCAATTTATTTTCAGCTCTACTCTATATTTTTTGCTGTACCATGAGAAATAATCTCGAAGACCCGACTCTTGACTATATTTCGATTCAAAACCAATTAGTTTTTTTGCTTTTGAGATATCACCATAACTATGTAAAATATCACCTGGTCGTGGATCTGTATAGTTGATTTTAAGATTTTCTTTCCCAGCTAATTTTAACATTATATTTGCGAGTTCAAGCAGTTTTATAGGAGAACCACAAGCGATATTTAATATTTCTCCACTAACATCATTTTCTGCTGCCAATAAATTTGCTTGAATAACATCTTTAACATAAGTAAAATCTCTTAAATTTTCTCCATCCCCAAATATAACCAAATCTTCGTTTCTAATAATTTTACCTAACCATATAGCAATCAC…
1579	LokiG_000000000154	33134	34229	r	48.3050228311	51.5341632885	30.076432374	TTATAATACTTTTTCCTTAATTATAGTTACAATTCTTTGAGACGTTTTACCATCCCACTTTTCTATACTTTGCCCTTTCTTATAAGAATTTGACAAAACATTCTCTAAGTTTATTTTTAACTTGCTAAAATCGTTGCCAATTAATGTATTGGTCCCTTTTTCAACTGTAATAGGTCTCTCCGTATTTTTTCTTAAAGTTAAAATTGGTATTTTAAGATAGGATGCTTCTTCTTGTATCCCACCTGAATCTGTAATAATTAATTTAGCATTAATCATCAAATTTAAAAAATCTAAATATCCTAATGGTTCAGTTAAAACTATATTATTTTTATTCAATTCAAGATCCAGATTGAATTTTTTCATATTTTTTCGAGTTCTTGGATGGATAGGAAAGACAAT…
1580	LokiG_000000000154	34410	35505	r	39.3817351598	44.2310544947	53.4025187284	TTAATCTTTAAAACCGTATATAATATAATATAAAGCTAGGTTTATAGCATAACTAGGAAACATTTTCATAATTATAGTAGCAAATCTTCCAATTATTTTCAAAATAAACCTGTAATCAAATTCATAAATCCCTGGAAAAAGGTGAGGGTCAAAACCATATTTTTTCAATTTCTCAAGTAATTTATAAGGATTCATCAACCTCTCTGCCCAATTTCCCGTATAAGGATCACACGTATTAGATGGAAAACTTAGATCTGAATTAATAGGTAAATTCTCATGATTTACATAATTCTTAACACATTTTAAAATATCAGGCTCTTTTAGTCCCCTCGTTAATCTTACTAATAAGTCAATATCATGTGAATCCATATTATTTTGAGTAAATTTCTTTATCATATT…
1581	LokiG_000000000154	35799	37281	f	32.2078272605	32.7781833871	33.4276092173	ATGGACAAACAGAGAATTCTTAGGGAAGCCCAAAAAATTGCGAAAAAATTTTCCTTTTGGATGGTTTCTGGAAATATAGCTCACCTATATGGTTATGTTTATGAAATTGAGGAAAAAAAGTTTGAATTAGAAATTAAATTTGACGAAAATTTTCCGACAAATCCTCCACAATTTATTTACCAGAAAGATATTATAGAATTGTTAGAGAATGTTCAATTAGATAAATTGATTAACTGGACTCAAGAATCAGACGTGGTTGATATTATTGATGAATTGAAAATGAAAATTCAAAAAGTCCTACATGTTCCTAAAACGATACTAGAAGAAAACATAAAATTAAAAGAAGTCAGTGAAAATTCTAATGGTTCTTTTGAAATAGATAATTTCATTACGCCAGAT…
1593	LokiG_000000000157	0	1392	f	29.7040229885	31.1578110233	38.2819743088	ATAAGAGATGCAACGGCAGCTAGAGATATCTTTAAGAGTTACACGAAAAACAGGAATAACCCCAAAGTAAATTTACTAATGCGAATTCAATTCAGTCATCCTGTCTTACGACAAATCACTTCATTAAAGGAATTTTCTGAATTATTATTTGGTGATGAGGATTACTTAAAAAATAATTTTCTCCGGCTGTATGGTCTTAACGAACGTCCTAGACATCATAGATTGCATGGGATTACTTATAATATCCAACAATGGACTACTGAGGATTTTGATAACTCTATTACCGAATCAGAATTAGAAGAAGTTAAAAATCAAGCTGAAAATGTAATATATAAATGGATGTTCAGCAATCCTAGTCAGTATTATAAACCTTATGTAACGGAAACACCACGACGGTTC…
1594	LokiG_000000000157	1566	1800	f	41.2393162393	33.1982329789	41.3309093908	ATGGATCAAGAGCATAACTTAACTCATGATCAAAATGGAAACTTTAAAAGTCTTGGTGATGGTACAATAAAGGTTTTACAAGGACTTACTAAAAAATGGTGGGATATTGAGCGACCCTTAAGGGCTTCTATAATAAAGTGCCCGATGTGTAATAAGCATAATAAAGATATGACTTATCATAAGAAATCTAAGACGTGGTTCTGCGTTGAGCATTATAAGACTCAAGTTGGTTAG
1595	LokiG_000000000157	2027	3425	f	56.4155937053	52.9763386909	54.0501898877	TTGAATGATTCCAGCCTTGTCCACGTTGTTGTAGCAGACGATTCAGCTTATCTAAGGAAGAAAATAGCTGATATTCTGAATAAAAATGAATTAATTAATATCATTGATTTTGCAAAAAATGGGGAGGAAGCTGTGGATAAAGTAAAAAAGCATAATCCTGATGTCTTGGTTTTAGATCTTGTAATGCCAAAAATGAATGGATTAGACGCTTTTAAACTGATTATGGAGGAATCTCCAACACCAACAGTGATTTTATCTGCAATTAGTCCTAAAAATCTTGATTCCTCTATACAAGCGCTTCTTATGGGTGCATTTGACTATATAATTAAACCTGGGGGGATTGGGGCCAAAGATTTACCAAGATTTCGCGAGGAATTACTTGCTAAAGTTTTATTAGCA…
1596	LokiG_000000000157	3450	3648	r	31.8585858586	32.3248059692	27.7899879787	TTACCAAGAAACTCCTTTATGAAACTTAATATCTTGAATAATCCTTGCCGATTCCTGAGATGGAACCTCCATGAATCTGTAAAATTCATTTTGCCAAAAAGCCCTTCCAGAAGAACTATTTCTTATATCATTTGCAAAATTTATGGAATTTCTCACTGATAATAAAATTTCGATAATAGCTTGGTATTCCTTTTCTTG
1597	LokiG_000000000158	1	931	f	73.1021505376	73.1248537527	29.2864822252	GGTAACCCTATTGGCGATGGCTATACCATGATAATAACCCAGGATGAAGTGAAGCAAGATAATCCATTTTCAGAAAAACCTCACCGAATAGAGAGAGTTCCAGATACTTGTAAGGCGCTAACGTTAATTAATAGGTATCCCTCTATGTGTCGAATAATAGATGACTCAATAAATAAATACATTATTGAAAATTTACCCTCCCAACTTAGACTTTCCAGAGGAATTAATTTGGTAACAATTTCAAGGCAATTTTATCCTTCCATGTGTTTTAATTTAATTCCAGAAGATGTTCTCACCGGAATCTTTCTTTCTATGAAGACAGCAATTCTTTATTGTATTGAAGAATCTATTAATAGAGACTATTATGATATTCCAGTTATGCCCTTTTTCAATATTGGG…
1598	LokiG_000000000158	1070	2222	f	59.6640625	61.1219788313	27.6755521142	ATGACACGTGAATGGTCTGCAATTATTTTAGCGGGTGGTAAAGGTAAAAGATTAATGCCTTTGACCTCTTTAATTCCAAAACCATTAGTTAAAGTTACAAATGTTCCGATGGTTGATTATGCGATCGCACATTTGGTCTATGCTGATATTAAACACATAATTCTTGCTTTAGCGTATAAAGGGGAAAGATTAAAAAATTATCTTAAAAAAACTTGGACTCAAGATAAGTTAGGGGATGTCGAATTAGAGTATGAAGTACAAGACAGTAAGGGAACGGCTGATGCATATAGATTATTATCAAACAGGATTGACTCTGAAAATGTTGTTATTAGTATGGCTGATATCGTGACGAACCTCCCAATGAGGGAATTTATGGACTTCCACTCAGAAAAGGGAGGT…
1599	LokiG_000000000158	2312	2726	f	32.6449275362	34.3703208942	42.3928237836	TTGCCTTACTGTATTAACTGTGGACAAGAAATCCAAGAATCTTATAATGCTTGTCCTAACTGTGGAAAAGTTTTAAAAGAAGTTATTGCTCCACAACCTACACCTCAATCATATCCTCAGCCACAAGCACCAATTCAAGTACACCCTTACCAAAGATCATATTCCAATAGGGGTGGTAATACATATGGAATAGTAGCCCTAATATTAGGTTTGGTTGGATTGGTTGGAGGAATTTATAACTTTGGAATTGTTTTGGGGATTGCAGCAGTCGCGATGGGGGGTATTGGATTAAACAGAGACGACAATAATGGTATGGCTATTGCTGGTTTAATTTTAGGAATCCTTGACATAGTTTTATTTGTATTTTTCACGTTCCTTCTATTTTCATTGTGGAATATA…
1600	LokiG_000000000158	2930	3485	f	39.4774774775	45.8542401839	22.9283579457	TTGTTAAGTCATCACCCAGAATGTGAAAATTTTGAGGGACATTCTCTAAAATGTGGGAGATTTAAGTTATGTATCGGTCGTTTCATAGGTTATCCTACCGCAATTTTAGCATTTCTGACTATAAAAATCATGAACTTAAGTGAATTATTTAGCTCTCAGGTATTCTTAATTCTAAGCATTGTTTTTCTAGGAACTTTCTTCCTGAGTCCGTTAAAACTAACTGAAAATAAAAGAATTAAAATTACTCAGAAATTTTTGATAGGTATAGGTACAGCACTATTATTTAATTGGATAATGGAACGCCCTTATTCAAGGAGTAAAAATTTAAGCACTGGTTTTATAGTTTCTTATATCTTATTGACTATACTGAACGTCTATCATGCTTGTGGTATTTTATCT…
1601	LokiG_000000000158	3588	4101	f	60.7816764133	63.1905827591	33.4906207333	ATGGTCGTTAAAATCGTTGTTTTAGGAGATACCCACATTAGATTTGCTAAAGAAATACCAAGAGAGATTTTGGATGAGATTTTAAAATCCGATTGGCTAATACATGTCGGTGATTTTATTTCTTTAAATATTTTAAATTATTTAATTGAACTTAAGGGTGATCATTTCAAGGGTGTTTATGGGAATGCAGATCCACAAGGGGTTGTTAATTTATTGCAATCTAAAGAGATTTTTGAAATATTGGGGAAAAGAATAGGCATCACTCATCCTGCACATGGTGGTCCATATGAGACTGTTGAAAATAGGGTTAAAATGGCATTCAGAAAAAATAATGTAGATATAATGATTTATGGTCATACTCATGAGCCTAAAATAAATTTCGTAGGAAATTCATTGTTA…
1602	LokiG_000000000158	4126	5725	f	57.9249530957	57.4611920295	41.6870239582	ATGATAATGACAGGTTATTTTGGTTTGGTTTTGCATGGGCATATCCCCTGGTGTAAGAAGTCAGGAAGGTGGCCTGCAGGTGAAGAATGGATCTTTGAGGCTATGTATGAGACATATATCCCAATGCTTAATGTTTTAAGAGAATTTCATAACGTTGGTATCAACCCAGCTATTACAATAAATATCACCCCAGTATTAGCTGAACAATTAGCAGATGAGTATATGAAGCAAGGATTTTCTGAATACATGGAAAATTTAATCTCAAGAGCGAAAAATGATATTCAAAGATTTGAAAACCACCAGAATAGAAAAAAAATAGCTGAATTTCATCTCAGCAATTTTGAGCATATATTAAACACTTTTTATAATAATTATTATAGAGATATTTTAGGAAGTTTT…
1603	LokiG_000000000158	5728	6250	r	39.3831417625	42.3850389748	52.7429927379	TTATTTAATTACAAGAACATCGCAAGGAGCATCTTTCATAACACTTTCTGCTACAGAACCTAAAAATATTTGGCTTATCTTAGAATGTATTCCCTTAATACCAACAACAACAAGATCAAATTTCTCTTTTTCAACAATTTCTTGAATATAATCCTCAGGGTAATCATTTATAACCAAACTAGTGTTGGCAGGTATCTGTAGTTCCTCAAAAATGGCTTTTTTTTCAGCTAATATATTTTCACCTATCTGTTCAACCTCGAGTTCGCTCAGTCGTTTTACATTAGGAAATTCCTCTCCTTTTATCAACACGGGAGTAGCAGTGGAAGTTCCACTAAAATAAGCATCAGATGCATAGGGAACTGTCCATCCATGAGAAGGAGGAGAAACTTTTTCTAACAT…
1604	LokiG_000000000158	6456	6879	f	33.6146572104	41.8399410469	53.8727234183	TTGTACATATTTAGAGGTGATAAACCTATTTTTAACAAAATTTTAATTGGAATAGATGAGTCTGAAGAATCTTTGAGAGCTGCCAAACGAGTCATAGAAATTCAAAAGGATTCAGAAGGTGAAATAGTTGCATTTCACTCAATTTTGCATCGTAATTCAAATTCTAACCTTGCTGATCATAGGAAAAATGTTTTCGACGAGATTGAAAAATTATTTGAAGAAGGTAATCTTTCAATTGAAACGAGATTAATTCTTGATCAAAATCCGGAAGATTACATCCAAAATATTGTTGAAAAAGAGAATTTTAATCTAGTAGTTCTCGGTTATAGTGGAAAACATGGAATTATAAAGCGTAGATTATTAGGATCTATCCCAACAGAAGTTATGAATAATGTTTTA…
1605	LokiG_000000000158	6988	7240	r	35.5	42.1681430053	49.8734273489	TTAGAATAAATCGGGGTCCATCTTTTCAATATCTTCCTTAACTTTATCAAGTAAATTAAGCAACATTATATTATTATATTCATCTTTATTCTCTAAAAAATAGTCCAAAATTCTATTCGCAGTGTCCACATCCAGTTTAGTATACTTTTCAAGTTTAAATTGAAATAATATCTCAAATTCTTCTTTCAACCATTCCAATTCTACAATTAAATTTTCTTCTAATATTTCATGATACTTTAGACTAACATTCAT
1606	LokiG_000000000158	7543	8335	f	44.0681818182	49.215810509	54.4258388914	ATGATATTCCAAATCTTTGGTGAATTTGACGTTATCTTAATTGGTATATTGATTTTGGTTGGGTTTGTTTTTTTTATCCTACTCGTAGTACTTCTTAAAGGATTTAAAACGGTAAAAGAATACAACCGTTTGATAATTTTTCGTTTCGGGAGATATAAAAGAACTATTGGTCCAGGAATAGTATACGTAATACCAATGATTGAAACGTCGGTTGTTATTGATTTACGTATAAAAACTTTAGACATTGCTAAACAGGATGTTATAACTAAAGATAATATCCCAGTGACAGTTGATACGAGTGTATTTTATAAAGTAGTAAATCCAGAATTTGCTACGACTAAAATTGAGAATCTTATGAGGGCTGTATTTAATTATGTTCAAGGAGCTTTAAGAGATGTT…
1607	LokiG_000000000158	8364	9159	r	41.4729559748	29.6753048107	8.33083574797	TTATTTTTTCGCGAAGGGTTCAAGATCTATAGCTTTAAATATATCATCTACGGCTTCAATTGTTCCCAAAAAGTGCCATTCACCTTCTTCAACATTTTGACCACTCCCATACTTTGAAGCCATATCATATAATCTATTGAAGTTTTCATAGTGAAGTGCAACCCTATTCTCTGCATAATCTCGGGCAGACCAAGTAGTTATTAAAAATTCCCAATCCGAACTTTGTAATAACAGTAATTCACGTGCCATCTGTTTGAGAATTTTAATGAGGTTGGGATCACTAGAATTTTTATACTTTGCGATAATATCTTCGCTTTTTGCTTCACACTCATAAATCAGGCGCCAACACCATTCACACCATTCATTCATCCACACCCAGTGAGAACTTGCCTGCCCCCA…
1618	LokiG_000000000160	93	1452	f	43.7571743929	44.0944438625	51.6436055846	TTGAGTTTAGTTGCTGATGATTTAATTAGGTTTAGTTCAGTTCTTAAAATCACTTATAATCTTCTAAAAGGAAGGGATTATTTAAAACGGAAAAAATTCCGAGAGAAAAAAAAATTAATAGCAGTTGGATTGCCTTTTTCGGATTTAGTTTATGGCTTCCCTGACCTCGTCCCAATATTGCCTATAAGGATGCAGAAATTTAGGATTCATAAATATTTCACATATTTAGGTTCAGCCTCTACTGTATTCGGGTGGAAGAATGTGACTAAATTTTTAGGATATGTCAAAAATATGGGTATAGGGGACACAAGCCATATGCTTGATGACATTATTGATGACGTGATCGAGAAGATTAGTCAGAAATATAATGAAATGTATGATATTGGTGTAGAAAGTGGT…
1624	LokiG_000000000162	115	1468	f	25.7383592018	27.2085416569	34.4445955248	ATGAGAGTTCTATTAGATACGAACATCATTATAAATAGAGAGGACAATAAAATCATTAATGAAGATTTACAGATTTTAATGAAAGTTATTTATAAATTAAATGTATCTGTCGTTCTTCATCCTAAATGCATTGAAGATATTAATAGAGATAAAGATGATGGAAGAAAAAAAATCATTCTTTCAAAATTTAAGTCTTATCCTTTGTTAGAAGATTTTCCCAAGCCTACAGAAGAATTTATAAATATTGTTGGAAAACCAGTAAAACCTAATGACATTATTGATTTTTACCTTTTATTTGCGATATATAATAATGCCGTAAATTTTTTAATAACTGAAGATAATGGGATCCACAAAAAAGCTAAAGTAGCTAATTTATCTGATCGGGTTCTTAAAATTGTC…
1625	LokiG_000000000162	1602	2022	f	18.1547619048	20.6205610836	24.9064268893	ATGAACGTTTTACTTTCAATTAAACCCAAATATGTAGAAGAAATAAAGAATGGAAATAAAAAATTTGAATTTAGAAAATCTTTATTTAGTGAAAAAAATCAAACCAAAATCGAAAAAATATTCATTTATTCAAGTTCGCCTGTGAAAAAAATCGTAGCAAGATTTTTTATAAATATAATTTTAGAAGATCATCCAGTTAGGTTATGGGAAAAGTGCAAGAATTTTTCAGGTATTGAAAAAACAGAATTTTTTAAATATTTTAGGGATAAGAAAACAGGATTAGCTATAGGAATATCTGAATTAAAATTTTTTAAGACACCAATTGATCCAAAATCCGTTTTTCCAAATTTTGTTGCGCCTCAATCTTTTCGTTATATTGATGATATTGAAGGGAATATA…
1626	LokiG_000000000162	2184	3597	r	65.6298655343	48.9520955881	46.4417950099	TCAATGGTCCTCGAGTCGACTTTTCCATGGTTCACGGAGTTCAGCAGTGCTGTCAAGTCTGAGTTGAAGGCGTGGTTCCAGTAACTTAGAATCCAAATTATAATCCTTCATATAGTCAACAAACTTTTGGTGAATGTCTTGAGCTACTGATGTATGTTTATCTATAACATTATGCTGCTGTTTGGGATCAGATATTAAGTGATATAACCAGGATTGTCCTGGTTCAATACTATACAAAAGACTCCACTCATTTGTGGTTATTGTAGTATCCGATCCAATGGTTTCACGCTGTTGACCATCTACATTTCTTACAATTGCTCCCGCATTGGTAATTGGTTGAGTGCTAATCACAAACTCTCTGCCTTTCAATTTTTTTTCCTTTATCATTGGCACTAGTGA…
1627	LokiG_000000000162	3768	5535	f	51.0158460668	53.3248583093	63.9643110613	ATGGGATTTGAACTCACACCTCAAGAAAAAGATCATTTCGATCGAGTTGCCCAGGAGGAAAAAAAGCTAAAACAACTTCCTAATCAAAGCTTGGGCACACGAATTGAAAAACAAGCTTTAGAAAAACCAGAAAACACTTCTATCTATTTCAATAATAATTCTTGGACCTGGGATTCGGTAAATAAGGAGTGTAATAGGTATGCTAATTTTTTTAAGAATCTAGGTCTTGAAAGTGGAAATACTGTTTCATTAATGATGGAAAACAGCCCAGAATATCTATTCTTAACAGGTGGGATAAATAAAGTTCAGGGTATAAATGCTTTAATTAATACTCATCAAAGGAAACAAGCTTTGATTCACGCTTTTAATATTAGTACTCCTAAATGGATTTTAGTTGAT…
1628	LokiG_000000000162	5643	6123	r	33.2979166667	35.7955362133	45.991908589	TTAGGGAGCAACTGTTATTTGTTTCTTATCAAAATCGTCAGGATTTCCGCCTTCTTCAAGAAATTCACAATAATTTTTTAAACACTTTAATAATATTTCTCCTGCCCTCACTATGATTTTCTCATTCTTTTCATCATCGAATTCACCCCAGAGTTTAACATCAATCATATCTCCAATTGGGCTTAAAATATATCCCATAGAATTAAAGATTCCCCCTTCTATTTTCAAAGAAAGTTTTTCAGGTTTTACTGTTTCTGTACGAATTGTAGTAAAATCTCCAATAGTAGACTTTACTGAAAACTTGCCTTCAGAGATTTCGGTAATTTCATTTGCTGCTAAATTCCACTTAGTACTTGCAGTTGTATCATCTAAAATCTCAAAAATTCTTTCCTGAGGTGC…
1629	LokiG_000000000162	6255	8040	r	49.4913165266	47.5029485683	60.7538239344	TTATATTTTTAATTCTCCGCTGATTATCTTTTGATGGCTATTTGCTTCAAACTTAGTATATAACTGTTTTATAGAATCCCAAAGGAAAAGCGGTTCTTTAATTTTAGAAATATCATATGCCTCTTTGCGAAGATCAGTTTTGGTTATTTTCAAAGAACCTGTTAAGGCCAAATCTTTTTTGATTCTGAGGAATATTGGAATAGAATATTTAGGTAGAGACTCAGTAACAAATTTTGAAATACTTTCAATATCATAATTTGAGTTTGATTTTAATTGGAGTGAAGCCATTCCGGCTTTCCCATCAGTGTTAGGTATAGAAACTCCGTAAACAGCACTTGTTTGGATGTCTGGATGTGAATTTAGAATATTTTCTACTTCCAAAGTGGATACATTTTCACC…
1630	LokiG_000000000162	8336	8702	r	46.1092896175	44.6528667361	21.8198033529	TTACATTCCCTTCATAGCAGATTTCATTTCTCCACATAGCATTGATTTGTTTGTTGTACCAAATTTTCCTATTAGTAGCGGGGTTTTGAAATTTCGCTGTTCTCTTGCCATCCTGCATTGAAACGTGATGTTCTCACCCTTATTAAACTTAAATCTCTTACCACTAATGCGAATGTATCCTTTCATTCTAGCAAGATAAACTGTTGGGTGTGGTGAGGTCCACCAATAAGCACCCTTACTATCAATTATCCCTTGCTTAAGTAGTCTCCTTACTTCAGCGACATATTCTAGTTCATCATTATTCCAAAGCGTACCCCTTCTAACACTGAATTTAATATCTTGAATCAGTGAGTAAAAATACATCAT
1631	LokiG_000000000162	8667	8796	r	38.5968992248	53.8249593247	18.5151280039	TTAATATCTTGAATCAGTGAGTAAAAATACATCATTAGAATCTAAATTCGAGATATTTACTGGTTTATCAAGAGGTGATTTTTGATCACCATTATTATCTATTCCTATCAATTTCTTTATTATACCCAT
1632	LokiG_000000000162	9102	9288	f	20.5537634409	20.8175823026	1.60755589309	ATGAAATTAAGATGGCAAATTTTGATAATATTAGGGTGTCTGGTAATTTTACAACTAGTATTTGTTCTCGTAGCGGCTCTGATAAAAGAACCAATAATCCATGTAATTGGTGAACCTATTTCAATAGCGGTGTTTGATTTCTGGAGTATGGGACATCTACTATTCGGAATTGCAATTTTTATAATC
1634	LokiG_000000000164	0	564	f	80.4769503546	57.745223109	64.8392688835	TTCGGTATAAGTCCTTCTTTTGGTGGACCTGGGTTGGGTATATTTACTGCTAAAAAGAAATTCCTAAGAAAAATGCCTGGTAGACTGATTGGAAAGACAAAAGAAATTAATGGATCTAGGGAAGGATTTATACTTACTCTTCAAACACGTGAACAACATATTCGGAGAGAAAAAGCTGGCTCAAATATCTGCACAAATCAAGCTTTATGCTCCTTAGCAGCATTAGTCTATCTTTTAGCTATGGGAAAAAGTGGTTTGAAAGAAATAGCTACTCAGAATTTTCAAAAAGCTCATTATTTGAAAGAGGAGATTAGAAAAATTCAAGGATATGAGGTTTTGAATACTAAACCTACTTATAACGAATTTTTAATCAAATGTCCTAATATTGACTCTCTAATT…
1635	LokiG_000000000164	570	2007	f	67.4425887265	49.1903258797	61.133766208	TTGAATTCGAATATAACAATGATTTTTGAAAAAGGGATTGAGGAAGGCCAACAAAATTTTATCCCAAAAATGGATATAGAGGGTGAAAATTTGCTTGATTTTATACCTAAATATTTACTAAGAGAAAATCTCCCCATTCCAAATGTCCCAGAAGTAGAAATTGTTCGTCATTTTGTAAATTTAAGTCAAAAAAATTACGGTGTCGATATTGGAATGTATCCTCTTGGTTCATGCACTATGAAATATAATCCCAAAATAAATGAAATAGTAGAAAGGCTAAAAGGATTTTCTTTATCTCATCCACTACAAGAAGAAAATCAAGGTTCCCTTGAGATTTTATTCTCTATTTCAGAATTACTAGGAAAAATTACTGGAATGGATGCATTTTCTCTCCAGCCC…
1636	LokiG_000000000164	2146	4339	f	45.9772001824	44.5196414279	50.2152217748	ATGAATTTTTGCCCAAATTGTGAAAGTGTTTTATACCTTACTAAAGATCATCTATTCTGTAAAGCTTGTGGTAGATCTTTCAAATTTGAATTATTATCATCCTTGAATATAGACAAGAATCTTGATACTACAATCGCATCTTCGATAAATTATGCCCAATTAGAAGTAAAAAAGCTTGATGATAATAAATATGATGATCGAGTAAAAATTCTGAAATCTAAAACACTTACATATTATCATTTCTTCCCTTATGAACAATTCAGAGAATCTCAAGAAGATTTGATTAAACAAATTAGTGAAAGTGCAAAAGCAAGAAAAAATATTTTACTAATTGCTCCAAATGGTACTGGGAAAACCGTAATAGCTCTGAGTGCCCTACTACCACTTGCAATAGAAAAA…
1637	LokiG_000000000164	4348	5512	r	44.35395189	46.3567453101	39.9548633472	TTACTTAAGTTTTAGAAATATTATAACCACCGAAATTATAGGAAATAATAACATAAAATACATTGCTATATAATAATCTGGATTAAAAACTAGTAAAAGACTGAAAAAAAGGCTTCCAATAAAGCTACCTGAAAATACACTTGCGTTTGCATAACCTAATATCTGTCCTTTATTTTTGGGGGTTGTTTTCTGTGTTATATATACTATAGTAGCAGCCCAATGCATAGAATAACTGAAGGAGAATAGGATCTGGAAGAAGAAGAACATCCAAAAGTTTGAAGCAATTATGAATCCAAAAATTGTTATAGCGCTTAAGAAATAACCAATGATCATAAATGATTTAATATTTTTTTTTGTAATTATCTTTCCAGCTGCAAGCATCTGAAAAAATTGTAAGAA…
1638	LokiG_000000000164	5515	7321	r	61.7214839424	57.4302951922	56.3761782892	TTAAACTCCGCTAAGATTCGATGTCTGAAAGTTAATTATCTTACTATAGAGAAGTATTAACTTCTTAGTAACTTTTCTCCACCTAAAATTTTTTTCTACTCTTTTATAGCAGTTCTCTTTAATCTTATGGTAAAAATCTGGATCTAATAGAACTAAAGATTTTAAGATTTCGTCAGGAATTTGATTTACAATGTTGAATACGGCTGTTTCATAAATTGAATCTTTATCTTTTGCTTTCTCAGAGATTTCTTTAATTAAAAATAGGGAGATTAAAGCTTTAGCAAATTGAGAGGGGTCATCTTTTTCAATTAACATACCTGTACCAATTTCAGAGGCATATCTAAAATCAATTATAGTTTCCTGAAAACCTCCCACCTTTGTAGCAATAATGGGAAGCTT…
1639	LokiG_000000000164	7567	7942	f	42.7013333333	39.6064866474	54.487822174	ATGGTTAATAAGGAAGTAATAAACACTAGACTTCCTAAAGCTGGACCTTACAGCATAAGTATAAAGGCAGGTGGTTTAATTTTTATTTCGGGACAAGTACCTAATCCAGATGATAAAAATATTAAAAATCAGACTTTATCAGTTTTTGGAAAAATAAAAGCAATTTTAGAAGCAGCAGGAGCAAATGTGTCAAATATAGTAAAAGTCAGCGTTTTTTTAAAATCTATATCTGATTTTACAGAAATGAACAAAGCCTATAAAGAATTCTTCAAACAAAATGGAGTTATTGAAAAATATCCCGCAAGAAGTACAGTACAAGCTGTCTCCCCAATGCCGGGTGCTCTAGTTGAAATTGATGCAATAGCGGTTACTTAA
1640	LokiG_000000000164	8069	9290	f	51.0900900901	51.1824803551	67.1185276135	ATGGAAAAGTCAGAGCAAATTATTATTAAAAAAATTGACAATATGCAAAATGAGATCATAGATTTCCTTAAAGAAATGGTAAAAATCCCTTCAGAAGTTCCACCTGGAAGATTTAAGGATATTTCAAAATTAACAGCATCGAAAATGACCGAATTTGGGATAAAAACACAAAGGAAGAGAAATAATGTAATAGGGGAGATTGGTAATGAAGATGGTCAAACATTAATATTCAATGCTCATCTTGATACTGTTGCTACATATAATGGTTGGACAAAGGAAACTCACGGTGGAGTTAAGGAGGATGAAAAGATTTATGGAAGAGGGGCATGTGATGACAAAGCTTGTATAGTAGCAGAAATATTTGCAGCCAAAGCTTTGATAGATGCGGGAATCAAACTT…
1641	LokiG_000000000164	9308	10475	f	41.1122536418	43.9480319682	52.5614447989	ATGTGTGACACATTAGTAGCACTTAGTAATTCTACTAAAGATGGAAGTGTTATTTTTGGAAAGAATTCTGATCGTCCCTTTGATGAAGTACAACTAATTTCTCATGTTCCAAGAACTAAACACAAAAAATATGTTGATGTTAATTGCACCTATATTTCAATTCCCCAAGTTCCCACTACTGCTTCTATTATTTTAAGCCAACCATGGTGGATGTGGGGGGCAGAAATGGGAGCTAATGAGTATGGAGTTGTTATTGGGAACGAGGCAGTTTATTCTCGCGAACTACTAAAGGAGAAGGGATTATTAGGTATGGATCTATTGCGTTTGGGCCTTGAAAGGGGTAAAACAGCAAGAGAATCCTTGGATGTAATCGTGGATTTATTAGAAAAGTATGGGCAA…
1642	LokiG_000000000164	10691	10985	f	40.2346938776	46.205346589	61.3849508335	ATGCCATTAAATAAATTAGGTATTTTGGGGATGGAAGGAACAATTTCAAACTATAAGCGTGGACGTCATATAATTCATCCAAAACATTGTATCCTAGTTTTTCCAAATATTAAATCTCGAAAAGAAGCGAATAAACTTATTAGTAGAACTGTCGTTTGGAAAAGTTCATCTGGTAAGGAATTAAAAGGTGTAATTTCACGTGCTCATGGAAGTAACGGTGCTGTAAGAGCTCATTTTAAAAGAGCTGGGGTACCAGGACAAGCCTTAGGTCAAAAAGTGAAAATAATTAAATAA
1643	LokiG_000000000164	11246	13199	f	41.1618023554	48.4610746088	57.013637533	ATGTCAGATCAAGTTTGCCGATTTTGTCAGAGGTATGTAAAGTTAACTTATTACTGTGAAGAATGTGGTACTAACTGTTGTTCTGACTGTTTACATGAAAAAAAAATAGAGTCTTATACATGTCAAGAGTGCGATTCAAAAAATATTGATAAATCTGGTTCTAAAAAATTGTGTAATGAATGTGGGAATGAAACATTCACTAAAGGAACCCAGTATTTAAAGAGCTGTCCAAAATGTGGATCTCCAAAAATTCTTAATATATATGAGAAGAAGGAAGATTTAGAGAAAGAATTTTTAGATTTGATTAAAAAATCCCGCTTATTTGTTAATCCCTTGAGAGAGGTTCTAAGTAAATTACTTTTTCTCCGAAAGAAAGTTAGAAAGGCAAGAGAACCTCCA…
1644	LokiG_000000000164	13284	14307	f	32.7644183773	33.0590364602	40.4596759201	ATGGATAAACAAGGATTCTTCACTACTGTTGTAGGTAGCTTGCCATTAAACAATACAAATTCGAACATGGTAATGGCTTTTAATGATCTAATTCAAATTGGCATTGATTATCCATGTTATCCCCAACTTATTTCTATGATAGATCAATTCTTATCCCCCCTAGCAGAAAATTTAGACCAATTAGAAGAAGAGAAAAATAGATTTTATTTAACTTCTGATTTTAAAATTCCTAAAAAACCGTTTCCTTTAAAATATGGAGAGTTTATTCAAGAATTTTTTAATAATAACCCCCACCTTTTAAAAAAAATCAAAGGTACAAAAGCATGTCTTACGGGACCGTTTACCTTAGCAACTGAAATTTTGTTAAAAGGTGAAATCGCAAGAGGAATCAAACCAAGA…
1645	LokiG_000000000164	14359	15016	r	47.0502283105	40.5768245609	48.4285939424	TTAACTTTCTAATTCTTTACGAAGTTTTTCGATCTCAGCTTGAACCTTTTCTTTAGTTTTACTTTCCACTTCTTCTTCTAATTCGTCTCCATATTCTGGAATATACTGAAGATCGTCTGAAGGAGCATCAGGCATTGTACCTCCTTGACTGAGAAGTAATTCCGTTTCAAGTTGATTTAACTCGTCTGTAACATCAATACCCAGATCGATTTCTGGATCACCCGCCAGGATATCTGCAGCTTCCTCAATTTCTGAAACGTATACATCGGAATCTTCGGCAATTTCGGCAACTTTAGCAGGAGATGCTTCGGTTGCAATATATTTTAATTCATCACGGATACCCTCGAAAATTGAGCCAGTTTGGGAGATAAGCTGCCCCTCCTCAATAGCTTGAATTTG…
1646	LokiG_000000000164	15172	16288	f	50.3879928315	45.5512251459	58.753834603	ATGAAAAAAATTATTTTAAATTTCGAAAATAAACTTGAGAACTTCAAGGAATTAGTTCAAGAAGCATTTAATAAGGATCTTTTAAACTTTTTAGTTTCCCAAGAAACCTATCCCGAATTTACAAAAATAGAGCGTGTAAACCTCTATACAAAAGATATGAGTATTCCCGCTAATTATTTAATATCTGAAAGTGAAGAGGGACTAAAGGAGTTACTATCTGATAAGAAATCTTCTGAAAAAGTTATTGGATTTTATAAAGAATTAAAATCAAAAGATGATGAAAGAGCTATTGTAAACCTTTCTAAAGGTAATCAGGTGGATTTTATTATTGTTTCTGCTAGAGACTGGAAAATAATCCCTTTTGAAAATCTTATAGCAGATATGCATAAGAACGATACT…
1647	LokiG_000000000164	16219	16447	r	31.2631578947	41.5716168822	48.0068987228	TTAGTCCACATCGGACCTGGGGCTACGCATTTTGGTACAGCCATAAAAGAAACAATAATTGAAAAATAAATTTTTTTGAGTAATAATTAAGGCTCCACTCATACCAGTAAGATGATCAGGAAGCCAAATTGAATCCCATTTCTCTTTACTCGCTGCTATAACTTTTTTTCGGAAAAAATCATAAGAATGAGTAAAATAAAGTTGATGTCCAAATTTTATTTCTTTCAT
1648	LokiG_000000000164	16553	17855	f	43.2319508449	43.3726012533	52.9072781853	ATGAGTGGAGAACAAAAGGAATTAACTGAAAAGGGAGGAGATTTACTATATTGGGCTCCGCTACTTCATATATATCAACCACCCACTCAAGAACCCAAAATCTTAAAAAAAATTGATAGAGAATGCTATAGACCCTTATTAAATTTAATTTCTGAGAGTGAAAATGCTAAATTTAGCTTGAATATAAATGGGGTACTTATTGAATTGCTACATGAGTATGGATTGTCTGATACAATAGAGTTATTAAAAGATTTAGTATCTGAAGGTAAAATTGAGATTGTTGGAACTGCGAAATTTCATCCTATTCTTCCATTAATACCTGAAAAAGAAGCTAAGCATCAAATCCAAATGAATGAAGAAACTAACAGGAAAGAGTTTGGTCGATGGGAGAGAATTGGA…
1649	LokiG_000000000164	17863	18259	r	40.9393939394	37.5260414405	45.3900113706	TCATGTAACTGTTTCATTTTTTTCTATTAACCCATTTAAAATTTCATTCCATTCATTTAAATGTCGTACATACCAAGCTGCTGAATCATAATCTCCGCTCTCATTCTTAAAATTAACTTTTAAAAGGGGTTTAAACGCTGATCGATGCATATGTGATTTAGGATTTATAATTTTGAGAATTGATTTAATAGGTATTACAAGTTCTTTCTTAGGTTTCCACATACCGAAGAATAAATCATCTTTTGTTAGTATCAAAACTCCATTTCCCCGCACTTTCCATACTCCTAAAGATTCTAACCCAAAGAAATTAGCCATTTTATCACTGATGAGAATATTTACTTTATCAAACTTTTCAAATAATTCGGTAATCCGTTTTTTAAAGATTTTCTTAAGCAT
1650	LokiG_000000000164	18528	19602	f	40.8985102421	50.7098267934	53.3824146697	ATGACCCAAGATAACAATAATAAAATTAAATATTGTGTTTATTGTGGTGAGGATGTTGGAAAAAATAAGACATATTGCCCAGGTTGTGGAAAGCTTATTGTTAAACTAAAGGAAAGTAAAAAAATCGAAAACTATCACATAAAAAAATCAGTTTCCCCTCAAAAAATTGAAATTTCAAGAAAATGTTCTGGATGTGGATCAATCGTTAATTCAACGGTTCTAAGCCAATGCCCGATATGTAATACAAAGCTGGAAGATATATCGGAAGTAGATAAAGAATTTATTCAGAAAAAGCCGGGATTGATATTTATAGATAAGAAATTAGAACCTGAACAGAAATTTATATTAAAAACTGACAGTTGGACCTTAAAGGAGGGGTTAAACGTGTTTAGTACCTCC…
1651	LokiG_000000000164	19714	20440	f	58.1542699725	53.7951742557	56.1715768468	GTGGAAATAGGAAGATTGAATAAACTATATTACAGAAATAAGGGATCTAAAGATAATCTAGTCATTTCTATTGCAGGTGTCCATGGTGTAGGAAAAACGACAATCTTCAATCTTTTTAAAAGAATGGTGAAAGATAATAGAAAATTCAAGTTTTTTCCCGAAAGGTATGTTAAAAAACCCCCATTTCCGTTTGGTTCATCTGACAAACAGATCGGATTTAGAAGTGAAATTCACTTCCTACAACAACTCATTAGAAGGAATCAGAATATTATTAATTTCGACGTCAAATATAATGGGAGAATAATAATCCTTGATAGGACACCCATATGCGTACTTGTGTATTCAAAAAGTTTAAATCTTAAAGAAAAAGATTATAATCTTATTTTAGATACTTACAAC…
1652	LokiG_000000000164	20532	21543	f	53.884272997	52.7570170063	59.8067633477	ATGTCATCTATCAGTTTGGATATCAGAAAAAAAATGATGCATGTTCTAAAAGATGAAGAAAACAAAACCGATTTAGAAAATTTAGCAGTATTATCTAGAGTAGGGATAAAAGTCGCTAGCGCCGAATCTTCAGAGACGGATGCGGATGCTACCTCAGCTTCCAGCACAGCTCTAATTGATTTAGGGTTGAGGTTAAATCAAGCAACTGGCAACGGTGCTTTAACTGAAATAATACTGCACAATTCTTCTGGGTACAGTATTCTAATGGCTATCAATGATGATCTTATAGTATTTGGAGGATTAACCGCAGTTTATAGAATTGGGTATTATTTAGGTTATTTGAAAGAATTAGCACGAAAATTGAACAGACTAATTTCAGGTGACGAAGGAACAGAAATG…
1653	LokiG_000000000164	21644	21821	f	61.6949152542	67.9707108658	71.9903899876	ATGAGTGAGACAGATAGTATACAACGAATAAAAACTAAAAATTCCAGGAAAATTCTTTTTGGGGTACCCCGGTTAGGGACTTCCATATTATTAGGTATAGAAGGTTGGGCTTTACTAACTCTTTACACTAGTGGTTACGGGTTGCTCCCGATATTAGCTGGAGTGCAATATCTATAG
1654	LokiG_000000000164	21925	23017	f	62.9615384615	58.9017739153	70.4048527414	TTGTTAGGTATATCAATTATTTTTTTATTATTACCCGGTCTCATAATAGATATTAATGATTCTAATGCTTTATTTCTATGGATGGTAATTTGGGAAATTATTTTCCGGTTCTCCTATGGGGTGACAACTCCTTATCAAGCTTGGATGGCTGAAGAATTCCCAATTGAGGAACGACCAAAAGTTTCTCAAATCCAAAATAGCTTCAATTACTTAGGAAATGGGATCATGGCAATCTTTTCATTACTTATTTTAACAAGCTACGTTAATGAATTAAAATTAGCAAGAGAGGCCCCAATTCCCTTCATCCCCCCAATTCCCCTAAATGTATCTATACCCATCATTATATTTGGGATGATGACAATAATATTGTTTTATATTATAGCCTTGAAGATGCCAACT…
1655	LokiG_000000000164	23111	24470	f	50.6710816777	51.5100498512	51.1639252031	ATGATTTTTGATAAAGTTTTACAAATTTACCAAAATTATTTTATTTGCGTTCATTGTCTTGGTCGAATGTTTTCTCTTTTGGGATCAAATACAACTAACCAAGAAAGAGGTAATTCTTTACTGCTTTCATTAACAATGGAGAATCATAAAAATTTTTTATCAAATAATAAAGATCAACATAAAATAGCAATTTTTAATTTAAAATTGCTAGCTGAAAAAGCTAATTTTTCTTCTGCTCAGAAAGTTTTGTTAAATGAAGGAATAGAATATTTCACAAGCGAAGCACATCAAATTTGTTATTTATGCGAGGGAATATTTTCGGATCTTGGAAAGTATGTAGAAACATCTAGAATTGCGCTTGAAGGCATACAATTTGATAATCTTTTAGTGGGAACAACA…
1656	LokiG_000000000164	24565	24886	f	79.0841121495	64.9691941017	60.1043000599	TTGGTCAAGCATAGAGGATATCGTAAAAAGACACGTCATAAACACAGAAAAAACGTACGTAAAAGAGGTTTTGGATCAGTCGAAAAATATCTTCTAGATTATGAAGTTAATGATAAAGTTGATGTAATTACTGATTCCTCTGTACATAATCGAGGAATGCCCCACTCTCGATTTCACGGAAGGACAGGGACGGTTACTGGTCAACGAGGCCGATGCTATATAGTAGAAGTTAAATTAGGCAACGCAACAAAAACTCTGATAATAGGTAAAGAACATTTGAGAATAAGTTCTTCTACTATTAATAAAATTACAGAGAATTAG
1657	LokiG_000000000164	24894	25260	f	51.5737704918	43.2169927112	48.2125900034	ATGTCAGGAAGAAAAATAGATGAAAGACCAGTTTCTATTCCGGAAGTGAAAGATATTATGGATAATATTAAAGAGCAATTGGAAAAAATTGATGCCGAAGAAGGAATGAGCCACTTTCAGGAGATAACATTCAGTTTTGTTAATAAATTTGTCAAAATGGAAGCCAGAATCGCGAAAAAAATAATTAAATTCCTTATGGAGAAATATACGATAGAAGAGCTCTACGCTATTAATATCGTCAACATCAATCCGCAATCGGTTCCTGAAATGCGCTCGATATTAGAAAAATCTTTTACGGGAAAGGCCTTCTCAGATCAGCAGCTAGAGATTATTTTAGAAGAATTAGAAGATATTAAAACGGCATAA
1658	LokiG_000000000164	26124	26766	f	46.8161993769	50.7568288339	49.1083488552	ATGGAAAGAAGAGATCGATACAGAGGTCCCCAACGCAGAAAGGGTTATCAAGGTGGACCAAAAAAGAAAAATCAGTTTATAAAAAAATTCCGAGAAATCGTGATTTTAGATATTTTAATGCATGGTCACCTTGAAGAAGATAGACCCAGTTGGGCAAAAAAGCCAATAGTACAAGTACTTACATTTCCAGACTTTGTTCTTTATGAAGTTGTTATGAATAAAAATTCTAATATTCAAATTCAGGAAAAAGGTACGTATGAATCATTTCTCCGTGAGGATGAATTGAGGGAAGTTTTGAAAAAGATCGACTTTAATGATTTAACTAGCACTTCTAAAGCACTAATTCAACCAATTATTGAAAAAGAAGTATTAAACTATGAAGAAGAATTTATAAATTTC…
1659	LokiG_000000000164	27187	27373	f	10.2956989247	10.4120500089	9.11913838451	ATGAAAGGTCTCTTTAGATTAATGGATAAAACTCTTCATAAATCTTTTAAAAGGGCTAAAAAATATCATAAGACTTTGGATAAATGGGAATCAATCATAAGTGTCATAGAAAGGAATACGGCACTAACAAAACGAGAGCAGGATGTTGGAAAAATACAAAAAATTAATCTGGATATGTTTAAATGA
1660	LokiG_000000000164	27369	27972	f	7.36815920398	7.67384760955	9.75495072159	ATGAATTTCTTTAAAGAGTTATGGAGATATAAGCTTGTTTCATCTCTAGTTATAGCAGTTATAATATTAATCATACTTTCAATAATTTTTCCTATAATCTTATTGCAAAACCTAACAACTCAATTGAGTATAATAACAGCCCTAAGTATGCCATTTATAATGAAAGGGTTTGAAAGAAAGAAAAAAGATAAGGATGAAAAAGATATTGTTGTTCAAATTATTAAAAGAGTTAAGGATTATCTCAATTACATATTAAATCATAAGGAATATAGTAGATATCATGGATTTTCAACTTCTATGCCTTTTTTACGTTTTATCTCTCAAAAATTTCCTGAGATTTTGATTAAAATTGGAATTGAAATTAAACTAAGGGAAGAGGAAAATAGTATATATGAAAGA…
1661	LokiG_000000000164	28009	28207	r	7.57575757576	8.29932275618	7.94971425044	TTATAAACTTATCCGTTTTACTGCCTTTATATGAATAATAAAACCAATTTCTTTTGTTTGAACTCTAAATTCCCCAAAAACATTATCTATTGTTGTAAAACTTGTAGGTCCGCCAATTTTATATCCTTTAGATTCCAAACATTCCTTTATTTCATTTTCTAACTTATTTTCATATTTTAAACCTTCTTTAGGTTCCAT
1662	LokiG_000000000164	28658	29804	r	14.9214659686	16.0655536974	21.6541466399	CTATCTATCTAAATATTTAAAGAATCTAATTGTTTTTTTCAAATCTTTTATTTTCTCTTCCGACAGTTCTAGTTTACTATTTCCATATAGATCTAAGAATTCTAAAGCCCTAAGGGATTTAATGGTCGATACAGATAAACTCGTCAATGTAGTATTCCTTAATGTTAATTGTTTTAGCTTCTTTAAGTTTACTATCGTATCTGGAAGTTTTTCTATGTTAACATGGATTAATGTTAGATATTTTAAATGTGTTAACTTCTTAAAAGATTCATCCAACTTAACAAGGGGTCTACTACTGAAGCCAACAATTTCCAAATCCACTAAGTTCGGAAAATAATATAACAAGTCGGGAATAGTTATACTCAATACATTACAATAAATTACTAAATGTTTTACCGA…
1663	LokiG_000000000164	30323	30578	f	63.5882352941	65.3807346062	52.9839745078	TTGGTTTTAAAATTGACCGAAGGTACAGTTAAATGGTTTAATAACCGTAAAGGTTATGGATTTATAGCAACTGAAGAAGAAGGAGATATATTCGTTCATCACACTGCCATTGTTAAGAAAGATGATGAATTTGCTACACTAAATGAAAACGATAAAGTAGAATTTGAGATCATTCAGGGCGATAAAGGTTCTGCTGCGAGTAAAGTAGTAGTAACTGAAGCCGCTCCTTACCAAGCACGAGATTCTCGATATTAA
1664	LokiG_000000000164	31088	31931	f	34.172004745	34.935811599	34.9930866045	ATGAACATTCAAGAAGTAAATCTTGTTCTAAATCAATTACAGCTAAGGCCTCAAAAAAGGTTAGGGCAAAATTTCCTCATAGATAACAATGTCTTACAAAAAATGATTTCACTATCTGAAATCACAAAAAATGACATAGTTCTAGAGATTGGGCCAGGTTTAGGTTCTTTAACTGAATTCCTTGTTAAAAAAGCAAAAAAAGTATACGCCATTGAGATTGAGCCTCTTTTTTGTACATATCTTTCGGAAAAACTTTCTATCTATAGTAATATAGAAATTATAAATGATGATGTACTTAAAATTGAAATTCCAAAACATAATAAAGTGGTATCGAATATTCCTTATACAATTACCGGATCTATATTTGAAAAAGTATTCTTTAATAGAAATCCACCCTCA…
1665	LokiG_000000000164	31943	32630	f	37.634643377	48.0065300463	39.6559123469	GTGATATTAATAGATTCCCTTCCAGATCCCTTAATAGAATGTGATTTTGAAAATGTATATTACCCTTCTGAAGATTCGTTTCTTTTTTTAGATCATTTCAGAAAATCAATAAAACCAACAAATTTTGATGGAATCGATTTACAAGAGGTTGATGCTGTTTTAGATATGGGCACTGGAACAGGAATTATAGCAATCTTCTTTCAAATGCTAAAATCTATAAATAAGAGATTTAACCCAAGGATCTATGCTTCTGATATCCTAAAGGAATCAATTCTATGTGCCAAAAAGAATGAGACACGAAATAATTTCACTAACCAGATAACATTTTATCAATCAGACTTATTCACGAATTTTCCATCCAACTTGAAAACCTCTTTTAATATTATTACTTTTAATCCT…
1666	LokiG_000000000164	32626	33754	r	42.6861702128	48.6277542788	7.82570349392	TTAAAAGGGTCTTCTATTTCTTCTTTTTTCTAATAATGAAATGCCATTCAAGTGTAAATTTCTAATTAGATTATTAAATAGTATGTCTATTTCATTTTTCTTAAACACAGCTCTTTTATGAGCTTCAATTTGAGGAATAGGAAGGCCATAATTATCATTCAAGCTTGAAATCGGTAATATTATGGAAGAAATTAAATCTGCTTTTTTGGAAGCGTTTTCAATAGAGTGTTTCTCATCCATAAAAAACTCTATCCTACAAGGTGTGTCATATTTGGCAGTTTTAAGATAAAATGCATAAAATGATAGAGGAAAATAATAAGGAATCTCCTTCTTAATTCCTGTATCTCTAATTTTATCAATTTCTGTTTTACAATTAAAAATACAGCTCCTTTCGGATTT…
1667	LokiG_000000000165	2	620	f	44.8090614887	37.3280938858	43.4006345536	GAAATCATATCAATGTTGATAGAGCATTCTAGAATCATTTATTCTGTTATTTCGGACATGGCAGTTTATTATTCAACATGGGCTAAAGATTACGAATCCAACAAGACAAGTTTAGAAAAGAAAAAGAGTAAAATGCAACTACGCGAAGAAGATGGAGATAGTATTAAATTAGAATTAATACAGAACTATGCTGAAGCAGGACCTCAGGGATTAGGAGACTACATCGCTCTAATCCTCAAAATGGATAATTTGATGAACTATCCTCTCGAATTCGTGGATATGCTCCCAAAAATTAAATTAGAAAAAAAAGACAGTGACATACTCAAAAATTATGAAAAATTGATTAATAAAACTATTAATATGGCTGATGTTTTAAAATCTACTATAAAAAGCCTTAGA…
1668	LokiG_000000000165	757	1057	f	26.72	35.7627032231	37.3232961916	ATGAATGGTAAACAGAAATTTTATATACTGCTCGGATCGTTCCAAATAGTATTAATTTTCTTAGTCATTTTTACAACAAATGGAATTATTACATTTGTAGCTGCTCAAACCACTGATCCCTTAGCTTATTTTGATACCTCGACAACGATAGCATTAGCGCTAGCGACTGCGATCTCGGTAAGTTCCGCAGTTTTAGGGAGTGCTTGGGCTATAAGAACCGTTGGTACTGCTGCAATTGCTTCTCTCTCAGAACGAGAAGAAGCCTTTTTTAAAGCTTTTTTAGTTGTTGCATTATGTGAG
1700	LokiG_000000000171	1	139	f	38.1739130435	39.786117145	52.2286702922	ATGAAAATTTGCGCGAGTGGTTTAGTGGCTATAACGATACGCTCACACTATAATAAAATAGGAGTAAACCGTATAGGTCAGGGGTTCGACATAACCATTCAAATGGAAGGTTTCGAAAATCCCCTCTCGCGCATCTAG
1701	LokiG_000000000171	374	677	f	37.7656765677	28.0368230504	38.3554528975	ATGTCTAGTTTTTTAGAATCTCGAGAACTACGTAGCCTTTATAAAAAAGTTAGAAAAGTTGTTAAAGTTGGACCTATTTTTCTAACCAGATATGAAAAAGCTCGGATTGTTGGGGCAAGAGCACTACAGATTTCTTTTGGAGCCCCTATACTCGTAGACAAGCCACAAGATGTCATCGATCCAATAAAAATCGCTCAGTTAGAGTTAAGAGCCGGAATATTACCATTAACAATTAAGCGAGATAATCCCAGTGGGGCATCTCAAGATATACCGATTAGCAAATTAATTCTCAAAAAAGAGTAA
1702	LokiG_000000000171	692	1124	r	52.7314814815	47.5376798963	67.6283128501	TTATTGAACTCTATATTTACCTCTCTCGGTAAGAAAATATACGTTCTTTTCATTTACAACAGCAAACTCGATATACCCCTTAGATTCAAGGTTTTCTAAAATTTTCTCTAATTCAGCTTTTTTAAAACCGGGAATCCCCAATGGTATCCGTGATTGGTTTGCTATTATAGCAATTCGCTCTAGAAATAGCCTTTTTCCCATGAAAGTTTCAAGGATTGTGATCTCATCGTTAGTGAGTCTTTCAAATTGATCTTGTTCAATGAAGCGCTCTTTTAGAGTCTGAGCAAGATCTCTTGTTTCTGGACTAATTTCTTGCTTTTTTACCTCAACATGCTTTAATTCTACTAGATCTTTTGCAACTGTTTGCTTTTTCGGCTTTGTTTTTCCTTCCTCATCATC…
1703	LokiG_000000000172	0	255	f	40.2980392157	37.8354900101	44.244277244	GGGAAGATGTCTGATTTCATTGCCGGAGTAGCGGCAGGATATAAAGTTTTTCCGATTATCGCTAGTTGGCGACCAATTGCTGGAAGTCCAAATGAGGTAATCGATTTATGGAAAGGAGATGTGCTTTTCAGCACTGAAGCTATGGCATATAGACCTTTTAGCAAAGAACAACAATGGGTCCGACAACTTCGAGAAAACGCTCCCAAGGAAAGAATTGTTCCTTTATATGCACTACCGTATTCCCCGCTTAGATAA
1704	LokiG_000000000172	418	1249	f	54.6389891697	41.9095204141	58.5427028526	GTGGGATCGCACAAAGAAACTCAAATTTCAGGAGTATATCACAATTTGTCCTTTACTATTGTGTTGGTGCGACCAGAGCACGCGGCGAATATTGGTTCTATAACTCGTATAATGGAGAATTTTAATTTTAAAAAACTAGTGATTTTCAATCCAATTGAAAGTAGAGATAAAATTCTAAGCTATGAGACTCAAGGATATGCGATGCATGGCAGAGATGTGCTTTTTAATGCTATTATTATAGATATTAAAAATCACGAAGATCACATTGCCGAATTTAAGAATTTCATGAAAGATTTCGATTTTATTATAGCTACAACGGCAAAAGGTAAAAATTATTCTAATATTCGAAGATTAGCCATTTTTCCAGAAGATTTAGCATTACCACGTTCAAAGGTCCCT…
1705	LokiG_000000000172	1328	1979	r	38.2933947773	36.609075095	43.1550482908	CTAAATAAAATATTTTTTTTGGAGATTAATATATTGATGGTAATCAGAAAAAGCTCTTTCAATATACTCAAAAACAATTTCATACAGCTGTCGGAATAATTCTTCTGGAAAAGCCTTCTGTCTGAAGATCACTTCATAAATTAATTCTTCCGTAAGAATTTGGGAATTTATAGGTTGATTACTGAGTAAAAAACTCATCATGGCTTTATCTACTTTAGCTTTGATAAGCTTTTTGATGAAATTCAGGCTTATATCTCTTTTGGGATCAATGAAATAAGGAAAATTCATGTCATCAAGAATTTTGATATAATTTAAGGAGTCTGTTATCTTTTCCACGCAATATTCTAACGAGCTTACTGGAAGACCAAATTTCTGACAAAAATCTTTTTTTGTTTCATG…
1706	LokiG_000000000172	2171	2633	f	31.4675324675	41.8438584597	41.7355139305	ATGCCATCTGAACCAGAGAATCAAGGAAATGTTGAGGAAAAACAGAAAAGAATATCAGTTAAATTGGACGAATTTGATAGGAAAGTTGTTAGTAAGATGGCAGCCAATAGAAATACTTCTCTGTCAAATACTGTAAGAAATATGGCTCATCAGTGGATAGAAAATAATCCTGATGTATTGAAAAATAATTATGGGATTGATGTTAGAGAAATTTCAGAACAACTTGCTTTAGAAACTGCAACTATCCAATTAGATAAGACATTAAAACCGTATGAAAAAGCAATAATTAAGGAACTACCTCAATTTTTTGACATGGTTGAAGATGTTAGTTTAGAAGACATAGCAGAGCGATTTGATGTAAATGTAAAAGCAATTAAAAATTTAATTTTTACTCATGGT…
1707	LokiG_000000000172	2661	2877	f	34.7731481481	40.9093446003	45.5732977088	ATGGAGATTGTAGATTCTGTATATGACCTATATCAGCAGAATTATGAAAAAACGAAGGAAAAAAGCTATGATATTTCAGATTTAGTTATCCCCTTCGGTAAAATCTTCAAAAAAACAAAACAAGTAGATATTTATTCTGGAAATGAAAATATCCCCTTTAAAGAGAGAGAAACTGAATTTAAAATGATATTACGTCAAGAATTTTCAGAATTTTAA
1708	LokiG_000000000172	3077	3281	f	48.0833333333	50.5449771126	34.7149437548	ATGATAAAAGATATCATTAATAAAGAGCCAAGAACTTTTTCAGAATTAATTTTCAATATTTCAAATGCGATTATTCCTTATTCCAAGATGATAATATCCATAACTGCATCAGATATCTATTCAGGTGAAGAGAAAATTCCATTCCATAAGAGAAATCCCGAATATGTATCAATTTTAAGACAGGAATTTGCTGTTATTTCTTAA
1709	LokiG_000000000172	3536	4289	f	60.6175298805	61.1524757118	53.1784559265	ATGCTGATTAGAAAACTAAAAGAAGAGGAGCGTGAAGCATATCGAAAATTATCTCGTTACGCCTTTGAGACATCGAATAACACGTATGAGAATTTGGTAATGCCAGGTAAATCGAGACCTATGGATCAATTCTATGGAGCATTTGAGAAAGATTTATTAGTAGCTGCGAGCGGTGTAGTTCCTTTTGACGTTAAAGTACGGTCTAGTGTTTTCAAAATGGGAGGGATAGATGGAGTTGCCTCAAAACCAGAATACCGCAATCGAGGGATTGTAAGAGAAATTTTAGTAAAGATTTTCCAAGATTTATATGAAACTCAATTTCCAATATCAATCCTTTACCCATTTAAAGTTGCTTTTTATGAAATGTTGGGCTACAAACTTGTCGACGAGGCAGTTTTA…
1833	LokiG_000000000186	1	1021	f	42.8333333333	49.8170058356	8.19918818645	ATAGATATCGATAATGCATCTTACCAAAGATTAATAAATTTTCTAAAATCAAAGACGGGATTAAACTTTCAGTATTATAACAAAAGTTTTATTGAAAAACGTATAAAATCAAGGATGATAAGAGTAAACTGTAATACGCTTGATGAATATTATTCGTATTTCTCTTCAAATACGGAGGAAGTCAAAAACTTTGTTGAGGGATTTACAATAAACTACACCTTTTTTTTCCGTGATTATGATGTGTTTGAAACATTCCAAGATATTTTTCTCCATGGCTTAGGATTTAATAAAAAGCAGATTAAAAGCGATATTAGGCCTGCAGCTACTAAAATGGATAAATTTAGGTCAAAATCTAATGCTGCTAAAAAACTCATTAAAAATAGGCGATTATACTCCAAG…
1834	LokiG_000000000186	1348	2077	f	45.6913580247	45.8385544624	27.3167887024	ATGAGTGAGAATAATCAAGTAATAAAACAACTTCAAACTGGTTCTTTAAAAGCAATAATTTTTGATTTTGATGGAACTCTATTGGATATTAAGGAAATTATTGAAAAATCGATAAAAGAGACTCTCGGAAAAGAAAATATGAACATTGATTTGGAGATAACTCTTCAAGAAATTGGTGCTCTCTTAGAAACAATTCAAGGATACCCATTGCCAAAAGTATTGCTTGAATCTTATGAAATATTCAAAAATATAACAGCACTTAAAGATCTCAGTTATTTTAACAAATTAAAGATAGCGATTAAGATTTTTTCAAAATATTTGGAATATTCAAAAGAGGCTTCATTGTTTCCAGCTGTCAAACCAATATTAAAAAAACTTTCGAAATCATTTGATCTTCAC…
1835	LokiG_000000000186	2363	3071	f	51.2415254237	58.3785120984	43.5171279621	GTGTCGGATAAACATAACAAAAGTTTCTTCGGTCAAAGTACCGGAATGTTTTTACAGAGCTCTTCAAAAACGGATCCATTCATATTTTTTAGATTCATTAAGAAAAAAGAGAGTGGTACTTGGGAAAAACCATCTTTAGGGGAAGGGAAAACCATTAAGTGTAGTTTAGAAGAAATTGTCATGATTCTTAATGTACTAAGAAGAAAGATAAAATCATGGTCCACGGTTCACGTCTTCAAAGAAGAAAAAACACCTATTTCTGTGAATTGGGAAGGAGAAAATAAAATTTGGTTTAATGTAGGTGATTACCCAAAGATGTTAATAATAGCTCAGATTGAAATTCTAATATTGTTGATGGAACACATTCTTGCTGAGAAAATCGAATTTGCAACGGGTCCT…
1836	LokiG_000000000186	3119	4259	r	44.5842105263	40.6448492384	45.6896502234	TTAATCCTTAAAAAATTCTTTTTGTGTTGGGGGAAAGTAAACTATTTTTTCACCATTTTCATCAAATTTCTCAACGTATTCCCTTCCTTCATCGTCAATATAAACTTTTCCTGATGTTTTGAGCATTTTCAATAATTCTAATCTCTTTTGGTGGCCTTTAACACAGATATAACTACAATTACCACACCGGGGATTCATATCTGTTAATGAATGGAATCCTGCATTTTCAGCTAAGAATCCTTCTCGATAACTAGCAATAATGGTTGCAGCGTTTTTTCTTAACTTTTGTGGTGTGCTGTTAGATAGTAGAAGTTTTTGCCATAATTCTCTTCGATAATCTGGATCTCTCCAGACCTTATCAGAATCGTTTTTAGTGGAGATATGATTTGCAGCCCAAGT…
1837	LokiG_000000000186	4348	4537	f	29.253968254	34.3740160654	29.4221271769	ATGTTTTTTTGCAATCGATGTCAGAAGGAAGTTATATTTTATAGTGTGAATTACTCTCAAGGAGTAGATTCTGAATTAGATAATTTACGAGACAGGTTGGAACAAGAAGGTAAATTAATTTTATTTAATCCACCTCCACTTGGACATTATAATTGTCCACATTGCTGGAGTGAATTGGAAGAGAAATGA
1838	LokiG_000000000186	4752	5016	r	24.428030303	32.1212261229	34.4642560609	TTAATTCTCATCATTAAGATCTTCCATCAATGAATCATAAAATTTTTTAGCTTTTTTAGGATCTTTAAGCTCTTCAAATTCCCTAAGAACTCCTCCCATCTCTTGACGTGACAATATTTCATCATCAGCTACTTTGCCAATTAATTTTTTATCGAATTCGAGTAAGCATTTAGTACACTCAATAAAATCATCATACTCGATTATTTTGGAGGATTGACATTGTGGACAATGATATTGCGGATTTTTATCTCGCATAACCGACAC
1839	LokiG_000000000186	5148	5979	r	58.3947051745	48.0497728307	53.6965599531	TTAATAATGGGATTCACCATAAAATCCAAGGAAAATAATTATAAAAATGATCAAATCTAAAGTCTCAGCTAAAATTAGAAACATGGCAGATTCGCCGATTATAAATTGCGCTAAAGGTCGTAAAATTTGAGAGATTAAATATGCTCCAAAGCCAATTGTCAACGTTAATGTGTTTACTTGGGAAAGTCGTTTATTTTTACGAGCGAAATTGAATAGCCACACTATTGTCAGTAATGAAGGGATCACAATTACAGGATAATAAATACTTAGCGTTCTCTGATTCGATGCTAAAATACCAGCAATACTCTCGATAAAAATAATTACCATAATAAAGCGTATATTGATTTTATTTCGCGTTCGCTCATTTGTAAGGAGTTTAAATCTAGGTTTCAATGAAAA…
1840	LokiG_000000000186	6136	6535	r	49.709273183	49.492931834	52.2522996107	CTAAACTTTGATTTTAGGTCTAGCTAAAAGATAGCCAACAACGATAGGAATTATTACAACTTTAAAGTGTAATAAAATCAATGGGAACCAAAAATCTAATCCTATGTTAAGAAGTCCGACTAAAACAATCAAGTCCATCAACAATAAAATTACATACCATGCTATTCCAGCTTCCCAAGCCGTACGTTTGTAGTTTTGTCCTTTATCTCTATAAACTAAAAATAACGCCAAGGCTAAACCAATCACCACAAAAAATGCCTCGATTCCATTGATCCACATCACACCATAAGGGGTGAGTAAAATTTCTTCCCCCGCGATAGCAAAAATGAAGCCGCCTACTATGAATTTTATTACCCATATCATCAATCCCAATAATATAATTTTCATTCTTTGGTTCAT
1841	LokiG_000000000186	6886	7081	f	48.4615384615	41.180729448	50.5548663115	ATGACGAGAGTATTACATATAAAATTACATAAGAATCTTGATACTCTGATTAACTTGGAAGAACTATATTTGGATAGTAATCAAATCCCCGTCATTAAAGGCTTAGGATATCTTAAAAAATTGTCGGTTATAACCCTGGAAAAGAATTCTCTTCATAAACAATATGTAAACAGCGTGTATACGAGTGAGAGCTAG
1842	LokiG_000000000186	7296	8964	f	61.0545563549	53.5419400559	67.6051801377	ATGGAACTTGAAAAACCGAATAAAAAGGGATATGAAATCGCGGAAGAGATGGAGCGTAGAAGATCTCTTGATGAAAAGATGCAAAGTGAACTAAAATACGATAAACAACATCAAGATTGGACTTACAAAATTTTAAAATATAACCCAATCGATCCATTAAACGATGTATGGCGCTACATTATTAAACGTTTGGGTTTAAAAAAGATTGAAGGACGACTCCAGTGGTGGGCAGCTTATATTTATATTAAGTTTTTTGCTCGGACGCTATGGAATTTCAAAGCAGTATATCCAAAAGGGAATATGTTCCCTGAATATGTACCAGCAATCCTCGTAGGCTCACATGAGAGTCATTTAGACCCATTTTTTTACGGTGCAGCTTGTCACCGGCGAATCCGCTAT…
1843	LokiG_000000000186	9436	10492	f	34.0378787879	34.8999762241	43.3864271565	ATGGAACCAAGTGAACAACTCAGTAACAAAAAGATAAAAGTAGGAATCCCAAGAGCACTTCATTTTTATCGATATTTTCCTTTTTGGAAGGAACTTCTTGAAAAATTAGATGTTGAAATTATCTTGAGTCCTCCGACTAATAAGAAAATCGTAGAAGTGGGAGTAACTCATGGTTTTGGAGAATTATGTATCCCGGTCAAGATTTATTACGGTCAACTTCTGAAATTAGTAGGAGATCATCCCGATTTAGACTATATTTTTGTTCCTCGGTATGTCGCAGAGGTGAAAGATGCTTTTTTCTGTCCAAAGTTTTTATCTTTACCTGATATTATTAAAATTCTTCCAAACATGCCAAAAATCCTCAATTTTGAAGTAAATGTAAAAGAATTCCCCATAGCA…
1844	LokiG_000000000186	10726	11170	f	34.7094594595	32.6896445517	42.1554492466	ATGAAAAAAAAAAAAAATGTAAATTTCTATAGAAGAAAGATAAGGAAATTAAAACTTACAAGTTCTACCACTTTAAAATTATATAAAAAATTTGATCAATCGATCTCTCCAGAGGGAAGAACTAAATTTGACGAACTTGTGAAATCGTTAAGGGAAACTCCTAATTTAGACAGTATTAATTTCCATGAAACGCTTGAAAAAGAAGGAATAAAACACTTTCCCCATTTAAAAGTAGAGGAAGTTGATGTTCTAAAATTTATTGCATTAAACAGGTATATAGAACAACTTGAAGAGGATCTTAAAAATGCGGGAGATGATGCTCAACTGGAAAATATTGATATGCAAAATATGTTAGAAAAACAACAGCAAACAATGCAAATGCTTTCTAATGTTTCTAAA…
1845	LokiG_000000000186	11197	11929	r	32.0040983607	34.7135380618	43.1023302346	CTATAAAAATGGGTAGAAATACTCAAGCAGAAATTTTCTTCCAGGTACATTTCTCTCAATATAATCATTTTTTAATTTCGAGACATCATATGGGATATTTTTAAAGTTAATATCCATACTATCGTCATCTCGAATTTCCAGTAAACAAAAAGATGAAATTGGTTTCCAGGTGATACTTATAGAGCCAGGGTTTATTATTTTTTTACCTTTCCATCTAATAAATAATTGTAAATGAGAGTGACCAACTAAAACAATATCAACATCTTCAGGATAATCTTCTATAAATTCTTCTAGGCATTTCCCTTGATATATTAAGAGATTATCCATAATAGTTCTTCCTGGTGTATCATAAAAATGTGAATGTAGCATCAGTACTTTTTTATCATTTACAGTTAAATA…
1846	LokiG_000000000186	12138	12798	f	39.3621212121	44.0136566323	36.4920454089	ATGTCGGTTACTGAAACCCAAGAAGATTTAGAAGAGAAAATTAGACTTGAAGCATATTATATATCTGAGAAAAATCTATCTTATAATGATTTATGTTGGTCTCTTGCCGAGAAACTCATTAAAAATCAAGGAAATGAAAGAAATACTATAGATAGTATCAAAAAAAAGGGAGAGGAAATTTTTAATCAGCACAATAGTTCTGATGAACTCTGTTGGCAAATTGCAAAATACACTATAGTTGGCATGGCTGATGAGTCTAATGATTTAGATTCCCATAAAGATACTAAACCTCAGGAATTTAAAGAAGATATTGAAGAGAAATTAAAATTTAAAAAAAAGCAAACTCCCCAAGTAGTGGAACACGAGGAAAAATCTAGTGATTCACAAACCCCCCAAATA…
1847	LokiG_000000000186	12943	14491	r	47.2112403101	44.3709376607	21.2303320824	TTATAATAAGGCTTTCCACCTACTTTTTGTAGAATTTTTTAATGAGTTTTTTATTTCCAACTTTTTAAGAATAGCTAAGAGAAAGTTCCATGTTCTTTCAACAGATTTTATAAGCAAACGCTCATTCGGGGAATGAACATCCCTGGTAGTGGGACCAATTGCAATAGCTTCTATTTGAGGGTTTAAATTAATTATTACGGTACTTTCTAAACCACCGTGGATTGCTATTATCTTGGCTTCCTTGTTATACACCTCGTAATGAGCCTCTTTAGCTAAATCCAGAAATTTTAACTTAAAATTTGGTGTCCAAGGAGGATAACTTCCAGTAATTTTTATATTTGCTTTTAATCCCGACATTTCTAACAATGTCTTAATTTTTTCACAGGTTGTCTTATTATG…
1848	LokiG_000000000186	14618	14903	f	40.898245614	48.4003471452	55.8754617785	ATGGAAGAAAATTTAAAAATTGGATATCGAATTGTTGGGACAATTAAAGAAGTGAAAAGAAATTGTAATGCTGGCCATAAGGTAGGAGATACAATTGAATTAAGTGGACATAATACTGGGGGAATGTGTGGTTTTTTTTATCATGATATTTTCCCGTACATCTTAATGCTTCAATTTGGAGGTTCATTCCCTAAAAATTGGACTCAAAATCCAGATGTTGTCGAACTAGAATGTATGGATAAGTGGAATGCTGTAAAAATTGAATTAAAACGAATAAAAGAGTAA
1849	LokiG_000000000186	14918	15719	f	43.5717852684	38.5891213982	52.2056899688	ATGCCTTATATTGATAATGAAGGTATCAAAATATATTACGAAATCGAGGGAGATGGACCTCCAGTAATATTAATTCATGGATTTGCATCTAACCTTGAAGGAAACTGGAAACAAACAAATTGGGTAGAAGCATTAAAAGATAAGTATCGTCTAATACTTATAGATTGCCGAGGTCATGGAAAAAGTGATAAACCTCATGATAAGTCTAATTATGGACAAAAAATGACAGATGATGTTGTCAAACTTATGGATCATTTATCGATCCAAAAAGCAAATTTCTTAGGTTATTCAATGGGTGCATATATGACATTTCGTTTATTATTAAGAAAACCACATCTCTTTATCTCTGCAATTTTAGGAGGATTTGCCTTGAATTTAATGCAAGATGAAAACGAAAGA…
1850	LokiG_000000000186	15754	16471	r	38.4560669456	37.1728204482	45.032208103	TTAGAGATATTGCATTATTTCAGGCAATTTTCTAATCGTAATTACGTCTTCAATCGAATACAGCATGTAGGGATCAAAAAGAATAGGAGTCATTCCTATTTCTTGCGCCATCTTAACATCCATCTCCACATCGTCCCCAATGTGAATTATTTTCTCAGGATACATAGTTCCCATGGCTTCCATAGCAATCTGATAAATTTCTATTTCCGATTTCTTATAACCAAATTCTTCTGAATGAATAAAGATGTCAAAGAATTCTAAAATTTTCAATTCTTTCATCTTTATTTGACACAGTTTACGGGAAGCATGTGTTAGTACACCGATCTTTATCTCCATAGCTTGAATTTGCTCTAAAGTTTCCTTACAACCAGGATACAGACAAAAATTCATTCCGGTAAG…
1851	LokiG_000000000186	16507	20110	r	34.2722731057	34.8234521654	43.1076025175	TTATTCAGAATTCTTTGCAAAGAACAAATCAGGATAAATATGCTCATGATTTTCATTGTAGAGTTTGTGATTTTTCCAAATTTTATCTGCTTCGTCCCAGATAAGATTTGTTAAAGGATTATAAGACTTAAATGATTCGACATTTTCAAATGTTGACTTGATTATATGTGCTCCATCTCCTAAATCATGAAGTATAATATAATGTTCAATTTCCAGATATTCAAATAGTTTGATAAATACGTCAATGAAAAATCCTACGTGAGTTTCAGGAAAGTAAATCTTTAATGAAATCCCATTTTCAAATTGCTTTTCTTTGTTAAAACCTTGAATAAAATATTTTCCTCCAATTTCTGATACCGTACATAAGTTAAAAAAGGAAAATATTTGTAAGAGTTTCTT…
1852	LokiG_000000000186	20791	21781	r	40.7898989899	37.0405111605	9.07528132229	TTATGATATGATGCTCTTTTTCGCTTCGAATCGCTGAGCAATTACTCCTATCCTCTCTCTTTTACGCAAAATTCTTTTATTCCTTCTATTTTTCATCATATAGTTTATGACATGTTGAGCAATCCCCCCTATGGCAAACCCTGCTTCTCTGTCAGCTTTTTGAATTCGTTTCATTAATTCGCCCACTCTTTCGTCTGGGATCGGTCTATCAAATTCATACGGAATATTCGAAAGCTCTATCGAAAGTTCTTGGAGATATAATTCGTTTCCTTCAGAAATAACCGTACTAATCCATGGTCGTGTTGTAGTTTCTCGTTTTTCCTGGTAATCTAACGAGCCAGGCACAAGGAACATAGGAGCCGGTCTCCATTGAATTGATAGAGGTATCTCGTTGCCTTC…
1853	LokiG_000000000187	1	1042	f	25.8030739673	31.0847117596	3.82195714499	AAATGTGTCGAATCACTCGGTTTACCCCATTCGGCACAAGCCCACTTTGAGGGTTATGAGAGGGAAAAGGGTAAAAGTAATCTTTTTATTGTATTAGAAAAGATCAAGTCATTAAATTTAGAATCCAATCAGAAAACTGGGTTAAAAATAAAGCGGGATCAAATTATACACATTGCTCATGCAAATTCTTATGCTTTTGACGGAGATAATGAAGATCTAATAAAATATCTTAATGAAAATCTAAATTTAAGTGCTGGTTTGTCATTTATTGGTTTCAATAAAATTAATCCTTTAATTACTTCAGACAGAAGATTGATTCAATCCATCTTAAACGTTGTAAATACAAATAAATTAATTAGTTCCGCAGTAGAATTTGAAGGAGATTCATTTGCTTCTATT…
1854	LokiG_000000000187	1281	2484	f	40.8911055694	38.884640036	47.9208471482	ATGCCAAAGTTACCCTTAGATGGAATTATTGTTATAGATTTTTCAACTATAATAGCTGCTCCCTTAATCGGAACATTGATGGCCGATTTTGGAGCTGAAGTAATAAAAGTAGAATTACCGAAAACTGGTGATGTGACTAGAGGAGGTGGGGGTTTATCTGGGAGAAGAAGTCCTTTTTGGTTAACAATTGGCAGAAACAAAAAAAGTGTCACGCTAGATCTTCATACAAAGGAAGGTCAAGAGATAGCTAGAAAATTATGTTCTAAGGCAGATGTAGCTCTCTTTAATTATCGACCTGGAGTTATAGAAAATTGGAATCTGGGACCTGAAGTTTTGCATAAGATTAATCCAGACTTAATAATAGGATTAGTTTCGGGTTATGGTCAAACTGGACCTTAT…
1855	LokiG_000000000187	2515	4021	r	36.0796812749	42.1489864747	49.7376443161	TCAGATGGCTTCAGGAATTAAAATAATAAAGTTACTACCATGGGAACAATTACCACTCACCTTATCCTCAACCCAAATTTCCCCATTATAATTATTTATGATCTTTTTCACGAGTGTTAGCCCAAATCCCAATCCTTTTGAGCCCTTTTCTTTTTTGGATCTTTCATGAAATATCAAGTCTTTCTTATCTTTTGCTATCCCAATACCGTTATCTTGAAATAGAAATTTAATGTAGTTAATTTTATTTTTAATCACTTTGGTGATTTTAATAAGAATCTCTATATTAGAGTTGTTATTGTAAGTTATAGCATTAATTAATAAATTGTCAAATACGTCATATAGAAGTTCATTAGCTTGAATGTGAATTTTCTTAGTGACAGAATCTACTTTTATGTTTAT…
1856	LokiG_000000000187	4345	5515	r	50.7888888889	45.2698938191	51.9585286135	TTAAATATTCAATGGATACGTTCGATATTTCTCGATTGCTGCTCTTAATGCGAGTACGTTATCCCAAGGGACATCAAGAATATTATGACTCGGTCCAGCAAAATATCCGCCACCTTCACCTGCAATTCTAATACAATTCTTTACATCTTCCTCTATTTCTTTTGGAGTTCCAAAATTAAGAACTCTAGAAGAATCTATTCCTCCCATAAAAGATAATCGATCTCCTAATGTTTCCTTTAGATGGGCTAAATCAACACCAGCAGCAGGTTCTAATGCTTGAATGCAATCCAATCCCGCATCTACCATAAATGGTAAGAGTTTGTCTACGTATCCACATGAGTGCTGGATAACGAACATTCCATGTTTTTTGCATTCTTGATATATTTTTTTATAGTAAGG…
1857	LokiG_000000000187	5624	6260	f	63.1965408805	56.1601388477	15.4057212042	ATGGATTTTGAAGAATTGACTGAACTTGTTGTAGAATTGGAAGTGGATGATATAGCAGATGCTGTTAAAGTTGCACTTGATGAGGATGGAAAGGATCCTTTCGAAGTCTTAACGGCTCTAACCAAAGGTATGGATGAAGTAAGTCGTCGGTATGAGGAATTTGATTATTTTTTAGGGGAATTGGTTCTAGCAGGAGACACCATGAAAGCTGGGCTTGAAGTGCTAAAACCAGCTTTAGCTGTTTCAGATAGAAAAGTGGAGAAGATAAAAGTCGTTATCGCAACCGTTAAGGGTGATCAACATGATTTAGGGAAAAATATACTAGGAATATTTCTGTTGAGCGCTAACTTTGAAGTTTACGATCTGGGGAGGGATGTAGATGCTGAAACGATAGTGGAG…
1858	LokiG_000000000187	6268	6664	r	40.3131313131	35.9999579311	3.31729376737	CTACAAAACGAAACTAGAAAAATATGCCATATAATACCCAATTACGGATACAATACATATCGAAATAATCCAGGATTTTTTATACTGTTTACCATACTCTTCTTTTTTTTGTTTTTCTTTAGATTCGTTTTCAAGTGCAATCTGTTCTTGCATTCTCAAAACTTCAGGATCCCTTAATACGTAATGAATACTTGCATCATATGCTCCTCTTTCTCTAATTAAAGACATCATGCTATAAGTTTCCATCAAAGTTGAGTCTTTTAGTTTGATTACAATATAAAAAATTTCAGTAATACCGATACCGAATATAATATAATCAAAAACTCCCCAACTGAAATTCTCCAATGGAATTACAAAAATTTTTTTTTTAATGATACTGCGACCACCGGGAATAGG
1859	LokiG_000000000188	1	310	f	34.3883495146	23.0022191867	1.65925227345	GTAACTGATATGGTTCCTATTTTGAAAAGAATTGGTTTTAATGGTGTTCAAGGATGGGAAGGGGGCGCGGACCCATTTATTGTGAATGAGAATCATCCTGATTTTGTGATAATTGGATTTGGTGATATATCTCAAGTGATTCCATACGGTTCTAAGGAAGATATTTTCAATCATATGAAAGAATTAATGATTGCGCTTAAGGAAGATCGTCATTTTATAATTGGACCAAGTACTGTCATTTATGAAGGTATCCCCTACGAAAACGTAGAGTATTTCGTTGAGGCATCAAGACATTACGGTAAATATTAA
1860	LokiG_000000000188	446	704	f	53.511627907	45.407027013	10.4721842413	ATGGATGTTAAAAAATATTCTTTGGGAACCTTGATTGGCTCCTTTCCAAGAGCATTTTTCTTTTCTTGGCTAGGTGCTTCTTTAGGTCTGGTGCCCCCAATTGTTATTGCTGATTTAGACCTATCTATTATAAATACGCAATCTGCATTCTTTAATGGTGTTTTGGTGATTGTATTAGCAATATTATTTGCTACGTTTTTATTATATTATGTTTTAGCTAAATATCATGAAAGAAAGAAAACTGAAATTAATAAATAA
1861	LokiG_000000000188	693	999	r	41.3431372549	39.8928259781	15.1266248304	TTAATAAATAAAATTATATATATTCTGTAAATAGTTTAAATATTCTGTATCGTCGTTTTTAAGGTATTTTAATAAATCTAGATAAAAAAACACATCGTACTTCATATTTTTCTTGTAGATGATCTTTAATAATCTCTCTCGAATTTTATCTCCGAGAACTTTCTCGATTCTTTCAAATAACAATCCTTCTTCTAATTTAATATTTTCACAATTAATATAATTTAAGATGTTTAAAGAACTTTCTAACAAATTCATAGGAGAATCGAAAAGTATTGATATCTCCTCATCAGTTAAAAAGTCGAACAT
1862	LokiG_000000000188	1028	1820	r	48.345959596	47.0652113809	61.2474918641	CTACATCTGACGTAAAAAATCCAGACTTCGTAGAGAATTTTTAAAAGATTTATTTTCAACAATTAGAATTTTCTTTTTTAAGTCTGGGACTTCTGAAAATAACGATTTAATTGGAATTGTTCCTTCTTCCAAGCTTCCATGTGTATCTTTCCCAAAATTATTTGATAAGTGAAGTGCGATTATAGGAAAGTCATAGAAAACCCTAATATCTCCTAATATTGCGCTAGAATCAGTATAAAATGTATTCAAATGTCCAATATCAAGTATAAAATGTAATTTAGGTAATTTTTGACTATAATATTGAATATCATTTGCATTTTCAATCAAACCTGCTGTTGTAGATTTTTGTCTATTTTCAATAGCTAATAGTATTGAATTGTAATCACATATTTTTATTAA…
1863	LokiG_000000000188	1886	2519	f	73.5845181675	60.8321216604	72.0416485322	ATGCCTACTAAGGGAGATGGTTTTGTTTCTAAACATATAAATAGACCTTTTTCTAATCAATTGACTAAATTCATAATACATTTTTGGCCTAATTGTAACCCTAACATAATCTCTATTATATCTGCATTATTTGGGATTATCGGTTCTTTTTTTTTTATTGTGAATTTTCCCCTTTTAGGAGGGATTTTTATTCAAATTTCAAGTATAGTCGATGGTTCTGATGGTGAAGTCGCACGTGCGAATGGTAGAACTTCTTTTTTTGGGGCTTTCTTTGATTCTGTAATAGATCGGTATGTTGATGTTTTTATATTTGTAGGTCTTACTTTTTATTCTCTTAGAGTTCTTTTGATTATACCCGCATTTTTATTAGGAATAATCACTATAACAGGTGCCTATTCA…
1882	LokiG_000000000191	2	1130	f	55.3546099291	52.9562278703	26.260803404	GCTCCCTTAGAAAAGGAATGCATCATCGCAAATGGTTGTGTTATTGATCCTAAGGTTTTACTTGAAGAAATTGAAGACTTAAAAAAATTAAACAAAAAGATCAATTTAAAATTAAGTTCAACTGCTCACGTGATTTTTCCATTCCATCGTACTCTAGATAGTTTAGAAGAAAAGAGGAAAGGAAGGTTTAGCGCAGGTACGACCAAGAGAGGTATCGGTCCGACATACTCTGATAAAGTAGCACGTTGGGGTTTAAGAGTTTTCGATTTGATTAATCCGGAAATAATGAAGCCAAAATTAGAAAAACTTTATGAAATAAAAAAGAATTTAATCAATATTTATGATCCAGATTGGGAAATCGAAGTAGAATCAATTTTTAATGAATATAAATCTTATGGT…
1883	LokiG_000000000191	1417	1978	r	53.5062388592	53.8444832901	68.8032683098	TCATTTAAAGCATACTAATCCAAAACGATATACATAATTAATTGGCGGCCACTCAATATTTACACTTAAATCCTTAACAGTTTCCGTTACATTTATACCAACCGCTTCCATTGCATATTTTTGTTTATTAGGATATCTACATGGTCTACCACTATCATAAGTACAGCCTTTATCAATCTTATTATAGCATGTTCGACAGAATCCCGCCCATAAGATAAATTTTTCTTCATAATTCTCTCTATAATTGTCAAGGAACAAATTAATTTCGTTCTCTAGATTATTTTTGAAAGCACTATCTGTATATGCTTGATTTCGTATTATATTCTCACTCATTTTAGGGTGTTTGAGTTTTTTCTTCTTGATATATTCATTTAAATTTATTTCATCATAGATGAGAAA…
1884	LokiG_000000000191	2092	2749	f	54.1537290715	51.2632882359	62.7077515411	ATGAATTTAGGGAAATTAAGACAAGACAAAAAAAAGAAATTAAAGGATGCTGCAAACACCTTTCATTCCGAAGTACTACGAGGTGCAGATTTGCTCCATGAAAGTATCAATGACCTTATAAAAGGAAAATTGGATAAAACCAAATTAGATAAAGTAGTTGAGAGTGAACATATTGCTGATAAGGAAAAAGAAGATTATATTAGCATACTTTATAAAGATAGAAGAGCACTTCCTTTTTTAGTTGAAGATCGTTATAGGCTTATTAAATATATAGATATGGTCTCGGATGATTCAGAGGAGTTGGCTCGTGGTCTAAAAGTTTTTCCTTTTGACTTATATGAGGATATTAAGGAAAATATGCAAAAACTCAATGATTTATATGATAAAACTGTTGAAAAG…
1885	LokiG_000000000191	2782	3784	f	50.4021956088	48.6623933941	60.7292822441	ATGGATCCTAGTGTAGTTCTTACAATCTTTTTATTATTGTCTATCTTAATCGCAATCGCGATCGGGGCTAATGATGAGACCATGGCTCCACTCTATGGCTCTAGAATTCTTAATATGAAACAAATTCTTATTGTAGCTACGATTTTTGCTCTTTTGGGAGCCGTTTTATTAGGAGAAGGCGTTGCAAAATCAGTCGGTGGTGATATTCTTCTTTGGAATAATATGGATGCCAATGTAGATCAAAATGCAGTTGTTATGACTATACTAATCTCAACGGCTATTTGGTTAATTATATCTAGCGCTTTGGGACTTCCAATCTCTTCAACCCATTCTACAATTGGAGCAATTATTGGGTTAGGTTTGATGTTAGGAGGAGGAAACGGTGTAAATTGGGGAACT…
1886	LokiG_000000000191	3784	4825	r	64.4226705091	60.325943189	64.7886858568	TCAAATAACTCCAAATTCATTCTTCCAGATGTTTTCTGTATTGCAAGGGACGGGTAAGTCTTTCATGGTTAATAGCCCAGACTTTGCTTCGATTACTTTTGGAATTAAATTCAAAACCATTGCTGAAGTACCCAAATCACCATGAACACCTCCAATAATCTTTTGGTGAATTTTAGGAATCCCATCTATTAGGATACTATCATATTCATCATGATCTCCGGCATAGGCTACAAAATCTAAGCTTATTATCTCCAATCCTCCATTTAAGGCATGAGCTATGCTTTGTAACCCGCAAACAGAGCCTTCTGAGACTAGTTCACCATAAGATGTGGTAAACTCTCTCTTTGTGATGATTTCCTTAGGAGGTAATTCGACTATTTTTTCATATTCAAATCCAAG…
1887	LokiG_000000000191	4874	5987	r	56.8957771788	57.8470588111	65.8962460034	TCAATTAATGAAGGATTTTGAAACCGGAATTGATATATCTTGTACAACTTCTTGAATTTTTTGTATATTTTCATGAGTATGAGCCATAGAAAGAGAGCCTAAACCATGTAACCCCGAAATATTACGATTGAATAGAGCTAATTGAATTAACGCTTCTCTTTTTTTATCTTTGAACTCAATTATTTCTCTCATTGAAGGGTTCTCAATCCATTTTGAAAGAGCATGAAGCATAATTATTGATTTATGTCCTTTAGCTATAATTGGCAGCTTATTATCATTGAAAAATTGATTTAGATTTTCCAATAAGTTATCACCTTCTTGATTTATTCGTTCATAATTGTGCTTAGAATTTTTTAAAATTTCTATAGTCTTTAAACCTGCTATCATACTAAGAGGAAA…
1888	LokiG_000000000191	6424	6976	f	33.9891304348	37.0167257937	39.7831253687	ATGGAGAGTGGAACAACTGAAATAATTGATTTTTCTGGGGAAAAATTTAGCAATTTTGCCATCCCGTGTTGGGTGCCTTTGCTACTAATTTTCCTTATTGCAATCTTTGATTTTTATTTTATGATGGCATTCTCAGGTTCTACAATAGCAATCTTGTTAAGTATAGTCCTTATCATAATATTTTTCTTGTATTATAGTTATGTTGCTGCAAAATCTCCCGGAAAACTCAGAAAATTTTCGATATCTAATGATGATATTAGAATATTATTACCACAAAAACCTCTTTTCAGCATAAAATGGTCCGAATTCGAAAAAATCGAAATAAGGTTAAAGAAATTACAACTAAAACCATTTAATATCTATCAATTCTATTTTTTTGATAACCTGAAAGAACAAAAA…
1889	LokiG_000000000191	6981	8328	r	39.9443207127	41.3350303532	51.5743995487	TTATGAATTGTCTTTTGCTCCGCACATTGGACAAGTTATTGTACCTTGTAAAGTAGCTCCACAGATTTTACATAATTTAATTCTAGAAACCCGTCTTTTCCTAGGCGGTTTAAGGGCTGTTATAGAAGTAGGTGTTTTTTGTTCAATACTCAACTCCGGAGTAGATTCTAATGGTTTTGAATCCCTTTTTATCTTAATTTCAATTTCTTTGCCAAAAAAACCCCCAACTTTTACTTTCTTAGAAGTTTCTGAGTTTAAGGGTGAAGGTGGTTCTTCAGGGTTAATATCTTGAGTTTCTTCTATAAACTCCCCTTCAAGGCTAACTTCCTCTAATTCCTCTGTTTGTTTTTGCTCTACTTTATCCTTGGATCCTTCCTCTATTTTCTCAACTAAACTTTT…
1890	LokiG_000000000191	8477	9830	r	39.4257206208	40.5106347344	51.7471945485	TTATTCTACCTTAAAACCACAATTTGGACAATATTTATCTTGATTAGGATTAATCTGTATCCCACATTGTTGGCAAATTGCAAAACTTGTTAATTTATTCTCCCCTTTTGAGGAATTTTTAGTAGTGGTGACTAATTTTTCTTGTTGTTTAACTGTATTCTCCTGGTGTGACGTATTGGTACCTTGTCTCATTATTCTTTCATACACTATTTTATCACCGACTTTTTTTACTTTATATGCTTTTCCAAAGAATCCCCCAATTCTGATAGTTTTAATGACATCGTCATCATCTGTTGTATCATATCCATTTGTTGTTGGTTGGATAGTTCTCTTCTCTGCTTGCTTTACAGGTGAGGATGAGATCGGTAATTCTTCTTCACTAGGCAAATATGGGGGGAT…
1891	LokiG_000000000191	10006	11947	f	29.4157650696	33.6013704398	40.5467661851	ATGGAAAAATTTTTACAAAAATTGCAGCTTTCAAATGATGCTATTGAAATTTATTTGAGATCAATTGGAAAATATCCCCTCACTTACAACGAATTGTATTCAATAGTCCCCAAATCGACTCCAGAAGAATTTAAAGAATATTTGAATCAGCTTATTATTGGGGGTTTAATGATTCAAATTATCTCAAAAAAAAAAGAAAAACTATTACACTATCAAACACTTCCCCCAATTCTTCCAATAATTAGTTATTATGAAAATATAACAACAAACTTATCCGGGATTAAAAAGTCGATTCAAGAATTATTAGTAGGGAGAGTTCATCAAATTTTTCAACAAGAGAATCATATAGAACTTGATTCGATTTTAAAAACGTTTCAAGAAAAAAGGAAAGATATAGAA…
1892	LokiG_000000000191	11972	12743	r	43.7276264591	37.8696751204	48.8274275734	TTAGTCGGTTTTTTCTTTTCTAAAGTTCTGAAAAATAAATCCTCTAATGATGAGACCAAATGTGATGATCAAAGCACATAAAAAGAAAATCGAAATTATCATTGAAACTAAAAAGTTTGGGTTCAAAATTCCGATAATACCAAAAATCGGGCACAAAGGGGCAAGGATTATAAATAAAATATAAATCAATTTATCTTTTTCCTTGAAGCCTAAATATGTGGTTATATTAATCCATGCTAAAAATATCATTAACAAAGGAACCAAATAAGAAACAATTAAGAAAAAAGGATAACTTATTCCACCTTGGGCGAAAGCATAAAAATAATTAGTATAGAAATACATAAGTATGATCAGAGCACTGATAGGAGTGGGTAGTCCCGTATATCCTGGACTTTCAGA…
1893	LokiG_000000000191	13022	13736	f	37.8613445378	35.3212512534	44.1587616152	TTGTCACATTGCGCAAATTGCGGGGCGGAAATTAAAGATAACTCCCAAAAATTCTGTGAAAAATGTGGTACTGCCATTAAACCTAGTCAAGAGAAGAGTGAAAAAGCATTAACATCATCAGCGCCTATTCCATCATCAACAACAATGGGTTTTCAAAAATATGATCGCCCGGGAGGATTATTTGACCTCAATCGGAATTATTATGTTTTGAAAGAAAAATACTGGGATTGGGGATCAGGGGATATTCTTGACGAAAATAACCAGATAATAGGAAAAATGAGAAGAATCATCTTGAGTATTAGGCGTAGAGTTGAGTTATTAGAGTTAGATGGAACTATCTCAGCAACTATTCACTCAAAGATTATTTCCGCTCGTGGGGCTCAAGATCTAAAGGATCCT…
1894	LokiG_000000000191	13940	14819	f	38.1319681456	39.5816394266	12.9855336408	ATGATTTTTATTTTTACCGAGATTATGTCAGAATACGAATCTTTTATGGTATTTGAACTAGATGATTCTGGAGAGAGGAACAGAGTAATTATAACTGAGGAGGAGCTTGAATCCAATTTGCATCCAGATCAAGTGTTTGTGATTGTACGTGAGGATTTAAGAAGAATCTTCATCTGGAAAGGTCCAAAATCTCCTGTACGTAAGCGATTTATTAGTTCTAGAGTAGCATCAGACCTCCAGGAAGAACTAAGAAAAATTGCGGCATTTCATAGATGTAAAATTGTTTCTGTAGATGCAGGAGATGAACCGATAGAATTTTTAAATGCATTTAGATTGGAGTCAATGGTTATTACTGAAAGAATGGAAGATTTGAGATATGTGCGTAATATTGAAAAAGAG…
1895	LokiG_000000000192	0	342	r	26.2573099415	29.7703501852	40.8235859033	ACCTACTATTTTATCCAATACTATAAATGATTTTGTTTTTGAAATTTTACGAGATTCACCTACCCTTACTAAGTCACCAACCTCAATCTCGTGATTTAAACAGTCTGGTAAATGACATGCGAGTCGTGTGTTACGACGCTCATATCTTTGGTATTTTTTTACAAATTGAACATAATCTCTTCTAATTACGATGGTATTTTTTGATTTTTTACTTACAATAACTCCTTGGGTAATTTTCCCTCGAATTCTTGTTTGACCGTGAAAGGGACATGACTCATCATGACAATCTTCTGCTTTACCCTTAGGTGGAATAACACCAGGAATTCCTATATTTCTACTCAT
1896	LokiG_000000000192	338	650	r	38.6057692308	43.6018224921	49.6327775986	TCATCTTTTAAACCACCTTTTTTTTTTCAAACTTCTTAATCTATTCACAGGAAGACCAATAATATTATTTCCTTGAACTTCTAACAATTGATCATTATTTTTAAGGAAACTTGATAATACAAATCTAAAAATATAATTCTTTTTAATGTATTTCTTTCTAACTCCTTCTTTTTCTGTGATTAACATATCTCTTGTTTCATCAATCACTATACCAATATCTACAAATTTTTCATTTTTTTTTTTGGATTTAGGTCTAGAAAAAACATGAAATCCTATTAGATCATGATAAATTACATATTTTGGGTCAATCAT
1897	LokiG_000000000192	646	850	r	45.1176470588	49.0355509547	59.1963076656	TCATCTTTTTTCCTCATTCATTATCGTCAAAATTCGAGCAATTTCTTTTCTTATAGTTTTAGGTTTTCCAGGGTTGTCAGAAAGCCCTCCGCCCGTTTGATTGGAGTAGAGAATCATCAATTCCTCTCTCTTATTTATCAACTCTCTTTCTCTCTCTCTTTCATCCATTTCTCTTATTTTCTTAGCAGTTAGTAAATTTCCCAT
1898	LokiG_000000000192	874	1678	r	39.4701492537	45.658589101	47.031043137	TTATTCTTCTCCCTTTTCTTCATTTTCTCCTTCAACTTCAGGAACAAGTGAAATCTCGGAAATAGCTTCCTCATCAACTTCATCAATAATTTGCTTATCTTCTTCACTCAATCCCGTTTCTTCTTGCTCTAAAGCATATTCAGCCTTGGTTTTAGCTATCTGTGCTTCCGCTTCTGCTTGAGCTTTAAGCAACAAATCTTTTTTTAGATACACTTCGTCTCCCATCTTTGTATCTATATGTTGGATTTTTACTACAATACCTAAAACACCAGATTTCTGAATACATTGAGCTACACCTTTATCTACTCCATCCTGGGCTGTCTGACCGCTTTTTGTCATCGTACCTGCCCTGAACACCTGAGTTCTTGAGCGTTGACTCGTGACTTTTCCACTAATCCT…
1912	LokiG_000000000194	2	1280	r	66.475743349	60.5232125167	14.4101864172	ACTCATGAGCCCAGCACCACCAGCGACATCAATATAAGAGGGGTAAACACCAAAGGCGATACAACCAGCAGCACCGCCCGCTCCAATTTCAGTCATTTTTGAAAAATTTCGTTTAGTCCATTCATTAAACATTTTATGATACTCAGGTAATAGATTTGTAGGAGCTTTTAAGCAACAACTCATACTAAACAAAAAACCTCCCCCCCAACCAGCATTAGCCCATTGCCATTTTCCATCCTCTTCATAAAACCATTTTCCAATGTTGCCTTCTTCAACGGTAGGTCCTAATTTTTTAAACCCAACTTCTTCAGCGAGTTTTTCGATTCTTTCAATATTATAATCTAATTGTTTTTGTGTATCGGCTACAGTAGTATAATATAAAAGACCTCCGTCGATATC…
1913	LokiG_000000000194	1536	2202	f	52.7027027027	48.3143253575	29.7066656656	ATGAATATCGCAATGATGTTATCAGGTTTTCTCTTTCTGTTTATTATAATTACAAATGTTGCAGGTGTGAGATACGGTACTAAAACATTTAGTGATTTAGACTCAGACGCTAAACTGCAAATGATTAACCATGATCCAAAAAAATTTAAAATAAGCATCGGGTTATTGCTCATAGAGCATGTTAGCATAATTTCTGTTGCTGTAATGTTATTTATTGCTTTTAGTCAATATAATATAATACTTGGAATTGTTTGGGCTATCTCTCGAATAGGAGAAGGTTTGATCCAAATCTACAATAAAAAAAGCTTTTGGGGGCTTCTCAATATAGCAAGAAAATACTCAGATGCTAGTGGTGCTGAAAAAAATGCGTTAGTCGATTCAGGTCGTAGCATTCTCAAA…
1914	LokiG_000000000194	2420	3668	f	70.4190705128	56.4640007129	56.2858318497	ATGAGTGATAAGGTTTATGTTTATAGTGTAGGAATGACGAAGTTTGGTAAATTTCTAGATAAAAGTATTAAAAGTTTAACTGCTGAAGCGCTTAAAGCCATACAAAATGACGATGATTTTGATCTGGGAAATATTGAAGCTGCCTGGTTTTCTAATACTGGTTGGGGAATGACTGATTTTCAGCATAGCATTCGTGGTCAAGTAGCACTTACTCCTAATGGTGTCGATAAAGTCTCTATAACTAATGTTGAAAATGCTTGCGCAAGTGGGAGTACAGCTTTTAACGGAGCATGGACTGCTATAAAAGCGGGAGTAGTGGACTGTACTTTAGCCATAGGAACTGAAAAAGTATATCAAGAAGATCGCGCGAAAATGATGGGAGGATTTGCGACATATACT…
1915	LokiG_000000000194	3817	4807	f	68.6717171717	67.3007419668	72.5686921725	ATGAATGTAGTAGAATCTAAACAAGTGCCTATAATATTTGACACTGATATGGATGTGGATTGTGATGATGCGGGAGCACTTGCAGTGCTTCATGCCCTAATGGATTTAGGAGAAGCTGAAATTTTAGGTGTAATTGTAGATGTTCCACTAGAAGCATCAGCAAGATGTGTTATGACGATAAATAACTACTATAATCGTATTCATATTCCAGTTGGATTATTGAAAAATGGCACCATTGAAAGAGGGACAAAGTACCAACTCTATAGAGAAATTCGTCAAAAAATAAGGAAATTTAGAAATAACTATACAGAAGTGGTTGTAGAACAATTTTCTAATGATTCTATAACAAACCAAAAAATATGGGACGATGTTTCTTTATATCGTCATTTATTATCAAAA…
1916	LokiG_000000000194	4896	6003	r	54.1409214092	55.5744731313	54.1692841044	CTAAATTAGTTTTCTCAAAACTATTTCTGAACTGCGATATTTTTCCCACAAAGATAGAAATTTTTTCAAAGTTTCGTCACTTTTATAAATTTTATCTCGTGCGACTCTCTTAAGTTTTAATATTTTTAAAAATCTCTTATCTAATGATTTTTCATAGATATTTCCTAACCTATTAGGTGTATTCTTCTTTTCACAAGTGTTAATTGATTCTATTGCAATATTCCCAGACTTCATAGCATAGGGTATCCCCTTTCCACTTATAGGATCTACAAATCCACCCGCATCTCCAATTGCAAAAACATTATCACTATAAAGAATAGGTCTTAATCCTACTGGAATTAGGTGGGGTTTATAAATTTCTAGTTTTGAGTTTTTTAACGCCTGTTTAACAAATGGTAT…
1917	LokiG_000000000194	6398	7238	r	32.9964285714	35.2099544202	35.7220160423	TTACTTCCATTCCGTCGTACAAATACCACATTTGTACTTTTTCCCATATATCCGTGGATACTGCATTAAAATATTAGATTTATCGTTGAATTCGCGAATATATTTCGGATTTGTATTGAGGCATGTTGGACACTTTCTTCTTACTGTTTCTTCGATAATTTTCTCAGCGTCTAACTTCGAATATGTTGTAGAATCTTTGCTAGGAATGGAGTTAAAGTCTTCTGGAATCTTCTTTTCAGGTTTTGGCGTTGTTTTTCTCCTGAATTTTTTCGATTTTATAGGAGGTACTGTAAAACCTTTATGAACTTTTGGGGCGCTTAATTCAGTAGAATCGTCGCTTTTGATAAGTTTTTTAATTTTATTTGAAATATCCATAGGTAGATCTTGGTTATATAATTC…
1918	LokiG_000000000194	7469	7988	r	30.0616570328	31.1377626671	36.1362848897	TTAAATACGCTTAATTTGATAGTCTGTTTTTTCTCTGTCATAAGTTGCTTCAGTTATTCCACGTTCCTTAAGAAATCGTTTCATTATTCTATGGACTTCACTCTTCGGGAGTTTTCCTACAAAATCAATGTATCGTGGTATCATAAAATATGCCATTTTACCTTGACAGAAATCTAATAGTTCTTCAGGAGTCATTGATTCCCCTGGTTTCATAACAACGGCAACCATCACCTCATCTTCCCCTAATTCCGATTTAACACCATAAGCCGCGGATTCTAACACTTTATCATGTAAATTTACAATCTTCTCAATACTAAATGAAGCAATATTTTCACCGCGTCTTCTTATTGAATCCTTCTTTCTGTCAACGAAGTAAAACCAACCATCTTTGTCTTTAGT…
1919	LokiG_000000000194	8062	9211	r	80.4151436031	93.4939015313	50.2339568488	TTATCCTTTCTCATTCATTTTTTCCATTTTCTCAAGCTTTCTTTTCTTGAACTTTTTAACAATTAAAATGCTAATGGCTAAAAGAACTGGTATCCCTATGCTTAATGATATAACCAAAGCAATTCTTCCTTTAAAAAGAGTAGGTATCTTTGTTATAGTTGAATGTAAAGGTGCTTCTAAAGGAAACATATCCTTTGTATTATCAGAACCACTTATGTCATATGGTAAAAATCCCAACCAATCTGACCAATAATTTCCTTCTTTTAAGCTTTCATTATACCATCTATTATGGCTTCCAACATCTTTTGCTTGAGATTGCCCATTTGGGTTGTTATTTACAAAAGAATTATGATACACCAGATTTTGACGAGTAAAACTTTGTTCCATGAAAGCTGTAAG…
1920	LokiG_000000000194	9751	10402	f	40.4516129032	41.4312532301	53.2417546367	TTGAACCTCCGTGGTGAGTTCAGGACTCACCACGGTCTTTTTATTTTGAAACAGTTAAAAGTTTATGCAACTATTTTTCAAATACCAGTAAATGAGAGAAGAGTTTTATCCGCCTCAGTTTCAACATATTGGTATAATTTTTTGATTAATACATGGCTTACAGTAAAAGTCGGTACTGCTGATAATGGTTGGAGTGAAATTTCAATTACATGGAATAATGCTCCCTATTATTATTATGAGATAATTGCCACAGCATCTATTACTGACATGGAGTATTTCGATTTCGATGTACTTGACTATATACCTGCAAGCGGGGAATTTTCAATTATTATATTCGAGTATAGCAATACCGGGGAGTCTTTACAAAGCGATTCAAGTGAAAATGATTTCTTGCCAGAT…
1921	LokiG_000000000194	10508	10745	r	40.1983122363	38.0363957901	39.0497917886	TCAAGTAAAAACTTCTTGACTATACATTTTTCTTCTAACCAAAGCCGTTAAGATTGCACCATTAATATGCTGTTTTTGGATAAGATCTAAAAGAAGTTCACCATCAATTTCACTCATATCAATATTCTCCGCTATTTTTTCTATGTTATTTTCCACTTCACTTTCGTTTATCTGTTTTTCAATAATCTTTCCTATTTTTCTAGTTATCCCCCAGGTGGACAAAAATCGTTGCTCCAC
1922	LokiG_000000000194	10852	11230	r	53.7619047619	50.921201724	61.5071160175	CTAATTCTTCTGGAAGTATACGTATGGATCAGAATGATCTATAATATATTTTAAACCCTCTCCTCGCAGGGAAACGTTGACCATTACTGAATATGCTCCCATTTTAAACGTGGCAAAAATGGTTAGTAAGAACTCAGGTGAATTAATCTCCATTAACGCTACTCCATCACCTTTTTTAAGACCTAACTTGAATAGGCCATTTCCTAAACGATTTGAAAGAATGTGAAAGTCTTTATAATTATATTTCTCATCAATGCCTTCATCGAAATCTCTTATATAGGTCATGAAGACTTTATCTCCCGCAACATCAGCCTTATGTTTAATAAAATCTCTTAAAAGAGTTCTTCTTGATAATCTAAATTTCTTTGTTGTTTGCAT
1923	LokiG_000000000194	11324	11783	r	57.7298474946	55.1726294434	50.1716840641	CTATAAGTGTGAAGCAAGTTCTTTCCCAAATTCTTTGCATTTTTCTATTTCTCCATCTTTAAGAGGACCCTTAATTCCCGAAACTCCAACTTGAAGACCATCCATGGCTTTTTTTATCCCGGGAATCTTTTTCATAATCTGTTTTTCCATCTTGGGAACGGCTTTTCGAAGAAAACCTTCTCCTCCACCCATATTAGTATCGAAGACAGCTATAAATTTACCCTCTAAGTTTACATCTGATAATTTATTAATAAACTTACTAATACTTCCTGCAGGACGCCCAACATATGTGGGTGAACCTATGACTATCATACCAACATCTTTAACTTCATCAACATTAATCTCTTTAACGTATTTCACCAAGACATCATGCCCCTCTTCTCCTAGTCCCTCTCCTAT…
1924	LokiG_000000000194	11882	13430	r	44.5478036176	37.8885267657	25.7889282912	TTACTCATCTTTTACAAGATGTTGCGTGTAATCATGGTCGTAAGAATACATGTGGAATTTGTTTGGGCTCAAAATATAGTTTGGATCAACTGCTTTCTTCATATCCTTAAAGAATTGCATATATTCAGGAGTGAAAGCGCCCGCTTCGACGATTGACTGACTTATTGATTCACCAAGCCAATAATGAGCACCCCCATAGCGTGCTTGATGGCGAATCTTCTTATGCCAAATATTCATGGAAGCTTCACGATGCTCATCAGTGTTATCCCCTCCAAGCCCTCCTACAATAACACAGTTCCCATTTGGCAAAAACATTAAGAATGAAGCAAAAACAGGTAAAGGGGGATTTTTGGGAGGGAACTCTTTTGAATAGTCTCTGCTAAATTGAATTCCTTTTTG…
1925	LokiG_000000000194	13825	14371	f	31.8937728938	35.6383652718	41.4783690327	ATGACTAAATCAGAAAAAAATCTTGTTGGGTCGTTTTCTGGAGAAAACTACGGTTATAGAATATTATTAGCTTTTGCTGAAGGAGCAGAAAAGGAAGGATTTCCTCAAATTGCAAAATTATTTCGAGCAGGAGCTATAGGAGAATCAATCCATGCGCACAATATGTTACGTGCCATGGGTGGTGGAAAAATATTAAAAAAGGATTTAAAAGTTGGAAAAATTCAGATAAAATCGCTAGAAGAGAATTTAAATGCAGTAGTTATGGGAGAATACATGGCATTCACAAAGATTTATCCAGGATTTATTGAAGACGGAAAGGTAGAAGGAAATAAAGACGCTGAGCAGGCATTTCATTTGGCAAGCAAGGTTGAAAAAGCCCATCATAAAGTGTTTGAAAAT…
1926	LokiG_000000000194	14677	16813	r	41.3745318352	37.1191569256	45.8129563262	TTACTTTTTTTTAAACTTATAATTTTGCTCCAATGAAGGATTCTTGCTCTGGTTAAAGACCAAGCTTTTTATTGTTACGGGAAATGCCTTACGGTTTTCAGTTTGAAATGGTGCTCCTATATCAATCCAATCTCCAGCTTCTAATTCCAATTCATCTAAGCAAAAGAGGTTATTTTTTATAGAGGTTTCCTTATTAATGGTTAATCCGAGCATTTTTCCACCATCCCCTCGCAAGATGATTATAATTATTTTATTATTTTCAATGGAGTTAGGAAGTGCAAGTTCTACGATTTTTGCTAGAGGAACTATGTTGGATCCTAATAGAATATCCTTGAAGTATAAAGCGAACACATCTTCCCCTTCAACCAAACTAAAATTCTTAAGAGCGACTGCAATTCT…
1927	LokiG_000000000194	16848	18225	r	46.7007988381	41.568865668	22.4393755217	TCATGCATCTTTTGACAAAATTTGCGGTATTTCCTCGCCGGCTTCTTTCATTTTTCTTTTTAATATTTCTGCTAATCCGGTTTTTATATCATTAAATGTGGGATCTCCGATGAGATTATTCTTTTCATATATATCATTCTCAAGATCATATAAAAACGCTTCATTGTAGAGTTCACCTTTCGAATATAGATGACCGTCCCAGGGTGATTCTCGTGGTGGTGCAATGACGGAATATTTCCATTTCTTTGTGCGGATTGCTCTACCTACTTGACTTTCACTGATTTGAATAAATATTTCTTGAGTCCAATTTTTCTTTTTATTATTATTTTTTTCTAATAGTTCCTGTAATGGGTTTCCCCTCATGAACTCAGGAATTCCGATTCTCGCTGCTTTTAATAA…
1928	LokiG_000000000194	18650	19697	f	20.5482330468	12.5079436507	5.42093127178	ATGGTGAAAAAAATGGGAAATAAAGGTAATGAAATCATTGATCCTGATAATTCAACACCATTATTTAAGAAAATGAAAGCAATTGTATGCACAAAATACGGACCTCCGGATGTTCTTCAGCTCAGAGAGGTAGAAAAACCTACTCCCAAGGACAATGAAGTACTGATAAAAATTCATGCGACAACAGTAACAGCAGGGGACTGTGAACTTCGAGGTCTTAAATTCTCTTTCTGGTTACGAAACCTCATGCGATTAGGATTTGGTTTCAGAAGACCAAGAAAGAAAATATTAGGGATGGAGCTAGCCGGGGAAATTAAATCAGTAGGTAAGGATATAACCCTTTTTAAGAGAGGAGACCAGGTTTTTGGGACTACTGGGATGAGTCTTGGCCCTTATGCA…
1929	LokiG_000000000194	19696	20662	f	52.248447205	33.4767866732	10.5351536616	ATGAAAGCGATTGTATATACAGAATACGGTGGTCCGGAAGTTCTTCAGCTCAAAGACGTAGAGAAACCTACTCCAAAGGACAATGAAGTACTGGTAAAAGTTCGTGTATCATCCTTAAATGCAGCTGACTTGGATTTTCTGAGAGGTAAGATGCAATTTTCTCGAAAACCAAGATACAAGATACTCGGATCTGACATAGCAGGGAGAATTGAAACAGTTGGCAGAAACGTAAAACAGTTTCAGCCAGGTGATGAGATATTCGTGGACTTAACCAAGTGTGGTTTTAGCGCTTTTGCTGAGTATGTATGTGTTCCTGAAAATAAATTAAGCCTGAAACCAGTCAGTATGACATTCGAAGAAGCAGCGACCCTACCTCAAGCGGCAATGCTCGCCCTGCAG…
1930	LokiG_000000000194	20764	21016	f	51.4047619048	39.9480074743	25.4444627205	ATGAAAATTCAATCTGATACAATAGTTTTAAAAATTGGATCAAAAGGAGAAATTTTCCCTCCAAAGGAAATTAGAAAAAGGCTCGGATTTGAACCTAATCAGCCTATTTTATTATATATTCATCAGGATCAATTAATCATAAGAAAAATTCATTCTATAGAAGAAATATTGAATACTTCGCCTAAAACTAAAATAAGTTACCATGCATGGAAACAATTTAAGGACGGATTGACTGAAGACTATGAATTATGA
1931	LokiG_000000000194	21012	21516	f	50.0515873016	47.4286374867	36.0751243262	ATGAAGATTCTAATTGACACATCCTACTTTCTTCCTCTCATAAAAATCGGGATTGAAAATATTCCTCAAACAATCTTAGTTAATCTCTTATCCAAAACATCTCATGAATATTTTTACTCAAATCTGACTATTTTTGAACTCACAGCGAAGGGATTAAAGCTCTCATCTCAAAAAAATACAATATCACCACAAGATATAAGGATTGGAATTGATGCCATTCAAAACGACCTACGCCTAACAGAAAAATCTTTTATTGATAATCCATTAATTATTGAATTAGCATCTCAATTAAAAGTAATTCATAGTGATACAATTGATTGCTTGATTTTTGCCACTGCCATTTGTGTATGTGATTGTATCATTACCATGGATAGTTCGTTCTTTGATCAAATCAATAAA…
1932	LokiG_000000000194	21838	22252	f	19.6787439614	22.4582045664	28.8265128879	ATGAAACGAACCGAACAATACAGACGAAAATTGGAATTTATCATAGAAAAGATTTCAGTTTTACCTAATAACCTCATTGAAGACAAATTCCATGTAGATGCGCTTTTTTATCGTCTTCAAGTTTCTATTGATGCTACAATGGATGTTATTGCAATGTTCTGTAAAGATTTAGGTATTACCGTTAAGGATGATTATTCTAATATCGATGAATTAGAAAAATTAAAGATATTTAGTTCAATTCTTATAAAAGATTTACGTCGTTGGAACGGTTTGAGGAATATTTTGGTTCACAGGTATAACAAGGTTGAAGAAGACCTTGTAATAAAGGTAAAGGATGATGTAGTAACAACATTAAAAACTTTTGTTAAAGATGTTGAGGTGTTGATAGATGAAAAACTC…
1933	LokiG_000000000194	22226	22652	f	15.4272300469	18.194385538	20.0365527179	ATGAAAAACTCAATCTCTCTGAATAAAATAAGAGAAGATCTCGTGGTTTACAAGGAATATTGGGCGATTCTTTTCGGGAGCGCTCTTAATCAAAATCATATTCCAGAGAGATCTGATATTGATATAGCAATTATTACTCGTAAAAAAGATAAGAACGTTAATATTTCAATCTGGCAATCAATATTAGGAAAAAATCCCCCTAATTATGACATAAAGATTTTTGAATTATTACCCTTGTACATTCAGATTGATATCGTCGAGAATAATTTAGTAATCTTTGGCAACTCGCTTGAAATCTCAGAGTATTTTTATTACTATAGGAAACTCTGGAAGGATATGACTGTACGCATAAATAATAATCAATTCGATAGCATTCAGGAAAAGTTAGAAAAGATAAAT…
1934	LokiG_000000000194	22734	22905	f	12.2456140351	21.4774723787	25.0523285542	ATGGATGAATTACTTAAAAAATTAATCGCTCAAGCTAAGAAAAAGTACATTAATGAGTTTTCTAAGGATTTTAAGACCAGATTAAATGAGAGAGGGTTAACTTTGGAAGACATAATTAAATCGGGTGGGAAAATAAGAGAAGATATCATAAAAGAAAGGGGTTTACTCTAA
1935	LokiG_000000000194	22896	23193	r	20.4107744108	28.4848512746	26.0455555305	TTACTCTAAAAAAATTCTTTTAAATTTATAATCATCAGTTCCTAAGAGGTCAGCTTTTTTCTCTGAATATAAAATTAGAGACTCTGATTCACCCTCATGCATATTAAAGTTCTTCATAAGATTCTCCTTCTCTGCCACATTATTCACTTTCTCTACAATTATATTTCCATCCTTAATTCTTTTTTCAACCAAAAACGCATCCATTTTTTTTAATTTTCTACCTTGTTCAACAGATTCAAAATAAACAGCTTGAGGTATCATTACATGTTTAAAAACTTTAAGTAGCAAACCTAACAT
1936	LokiG_000000000194	23249	23543	f	36.2142857143	39.723279315	20.6214830602	ATGACAAATATTACTTTTAGCGTCGATGACGAACTTCATAAAAAAATGAAAGAACATCCTGAAATTAAATGGACTGAAATTTTACGTCAATCTATTGCAAATTACCTTAAGAAAGTGGAAGAAATTGATGTCTTGTCGATTAATGATTTCAGAAAACGATTAGATCCCGATATTCAAAGGAAGATTGAGAAATTAAATGAACAAGATGAGACATCGTTTTATGAAGAAGCAAAAAGAATAGAAGAAGAGAGATTAAAACAATTACAAGAATTAGAAAGAAGTGTGGATAAGTAA
1937	LokiG_000000000194	23542	23908	f	41.4371584699	49.5202643824	10.3775318397	ATGTGGTTATTAGATACAAATGTGTTAATAGAATGTAATAAATTAGAAACAAGACCATTTAAAAAAAGTCTTACATTTACAACGATTCTATCGCTTATTGAATTTCCCATCGCTTCGAAATATGATGAGATATCGGTAATATACCCTTCAACCATACATTATGAGCAAAGTTTTAAAAATGCAGTATTATTGAGAGAAAAAGGCAATCCACTCCCCACGATTGATATTTTGATTGGAACAATTACCGTAGAAAAAAATCTCATATTAGTTTCTAATGATATTCATTTTAAATCTCTTCAAAAAATAGAACCTCGCTTAAAGATAATAAATTCAAATGTCTATATTAAAAATATTCAAGAATTATAG
1938	LokiG_000000000194	24493	25606	f	22.3773584906	20.0279198232	19.4991768698	ATGAGCCTTAAAACTTTTCAAGATCTAATTAAAGAAGTTCATGAGAGGGGAATATGTCAAGAATGCGGAGGGTGTGTAAGCTTTTGCAGTTCTGCAGAATATGGTATAATAGAATTTAAAGAACCTAATGCTCCGCCTCAATATATAAGAAAAGATCAATGTCTAGAATGTGGAATTTGTTATCATATTTGTCCACAGACTCATATTTTAGATAATGAACTCAATGAGACATACGGGTTTGTAGACTATGCTTCTATGCCAATTGGAAATTATAAAGACATTTATTCTTGTCAAGCTACTGATGAAGAATTTCTACGATATGGAACTGATGGAGGAGTTGTAAATTCGATAATAAATTATATGATAGAAAAGAAATTAATCGATGGTGCTATTGTAGCA…
1939	LokiG_000000000194	25761	26433	f	17.3482142857	15.4513495312	20.6533605379	ATGGAAAAAAAAGAAAAATTAATTATTTTGATTCTATTTAGTCTATCACTTTCAGCAATATTAACAAATGTACTCGGACAAACAATTTATACCTGTGAAGTTAAAGAGGGAGATGAGTTTATTTTTACAGTTACATTAGCTACAATGTCGCCTCCGGGAGTGAGTCTCGGTGATAGATATAAAATCAATATTACAGTTATTACGGGGGAATCAGATTATTTCGAGGTAGTATTTGACATCTGGGATTGGATATCTCAAGGTGAACCATTCAATTCTACCGCAGATGATTGGGGTTGGGAGGATGTTTATAGGAATCCTTCTGATTATCGAGCTAATTTGGGTACTTTTTACTTTGTTCTTAGCCCCGTTAGTGATTACCTCGATGCATTTGCTGAAGCT…
1940	LokiG_000000000194	26471	27656	f	44.958649789	46.6119764171	51.1159387653	GTGGATAAAATAACCGAAATAGAAAAACAAGATAAATCAGAAAAGAAAATTGAAGACACTGATTATTATCTGAAAAAAATCTATGAGCAAGACCTCCGTATTATGGTAAGGAGGTGCATAAGTTGTGGTCGTTGCTCCGGGGTATGTCAGCTCTCCAAAGTTCAAAAATATACACCAAGTAGAATTATTCAAATGATTTTAGAAGGATTTGAGGACAAAGTAATTGAGAGTGGTGTATTATGGGATTGTTTGACTTGTAACACGTGTATGACTTATTGTCCGGAGGACATTAGTTTTGCAGATTTAGTACGAGTCGCGAAATATAAAATGAGGAAATTACGTATTCAAAATGTTGATGATTATATTGCTCATAAGGGGATGTATACCACCATATCCGAG…
1941	LokiG_000000000195	356	584	r	53.2149122807	63.6508058702	68.6786141778	TCAAGGAAGAATAGGCTGATCATTAATCCCAATACAAACAATACAATTGTTATATATCCCAATTGCTAATGTTTGAGCTGTAAGAACTGTTCCAATAAGAGTGAATGATGTACCAATTGACAACGCTCTATAGGTCATTATTCTACTTTTACTGAGATTTCTTAAATCCAATGCTCTGTTGTATTCATTCAGCAACAATTCTTCAATTTTGGGAATCTTATTCACCAT
1942	LokiG_000000000195	597	1254	r	45.2694063927	47.9114862389	50.3405906385	TTATTTTCTGAGATTCTTCATATAATAGAATTTTTCTTTTTTTGTAAAAATTGTAAAGATTGCCACACTTAAAATCCACGCTAATATAGAAATTGTCAATATCCATTCAAACAAAGAAGTGAAAAGTATTGAAGTGAGAATTATTCCTAATATGAAGAAGAATATGAACACGATGAATGAACCTCCAACAAAATACCCTAGATAAGTAAGCAATTTAGGATATAGTTTATCTTGATCCATTAGATAACTATATAAAACGATATAAAAAGAGGAACCGATGAACGCAGTAAAGGCTACAAACCCGTGAAATAATTTAAAAGCGTTAGGATTTCCTGGATCGGGGAGTATCCCTACAAAAGCAATACCAAGGCATGTGATTATTGCAATCAGTGTTGTAAA…
1943	LokiG_000000000195	1564	2563	f	27.022022022	28.9816175404	36.6077512297	TTGTTTATATTAAGAGTTAGTATGAGACAATTGAATAAAGATCCAAACAGAATACCCCTAAGTTATGAACCTTTAATAAAAATTCAAGGTTTAACAAAGAAATACAGAAATTTAACTGTTGTTGATAATTTAAATCTTGATATTCACAAATCTTGTTTTGCATTACTGGGACCCAATGGTGCAGGAAAAACAACAATAATGTTAATGCTACTTGGTTTAGTAAAACCTACTGAGGGAACAGCATTTATTTTAGGAAAGAATATAATAGATGAGTTGGATTGTATTCGAAATGAGTTAGGATTTTTACCCGAGAATGTAGGGTTTTATCCAAATTCAACAGGTCGAGAACATGTCGAATTAATCTTAAGTCTTAGGAATAAAACAAAAGAGAAGAGAGAG…
1944	LokiG_000000000195	2791	3118	r	31.2721712538	35.809044776	40.7823249221	TTATGCTAATACTTTACCTATCATTATCTCATGTGATATAATTTCAGAAGATTTTTCTAAAAAAACTGCCTTGGTTTTATATTCTGCAGTTTCTCGGAAAAAAGTTATGATTTCAAAAATTCTATCAATTACATCATATTTGTTATTTTTCCAATCAATATCCTTTATTATATTTAGTATAATGTCATTTGTAACTTTAGGTCTTGTGATATCAGTAAATATCTCCATTTTAGGTTTTTTTCTAATCTTTATTAATATGATTTTTATCTTCTCTTTAACATTTTGTTTTTCAGCTCTAACCCGTAATACTATTATGGCACTACTCAT
1945	LokiG_000000000195	3506	3920	f	38.690821256	48.5313323399	53.1461042665	ATGAATAGAATGGGGGATTATGGAATAGCTAAGGGGGGAACAGACTTCAGTCATCTAAAATATCCATGGCGTTCCCAAAATCAAGTAGTGTATATTAATCTAACTGCAACTGAGGGGTTGTTTTCTTTATTAATCCTTGATGAAAATGCTTTAGAAGAGTGGAATGATAAAATTCCTTTCAATCCTTACTATCAAGCAAACAATATTACAGAAATGTATATAGAAATAAAGTTAGAGCCCCCTAATCGTAATAGATTAACAACTATAATAATAGCAGATGAAGATTTATCTATTGAGGGAATTATAACAACGCATTATTTAGATTACAACACTAATACTGGTATAATCTTTCTCGTAATTGTAGTTTTTAGTACATCATACTATTTATATCAAAAATAT…
1946	LokiG_000000000195	4495	5614	f	44.9374441466	43.5039490655	55.8175182129	ATGCAGAAAACAAAAAAGGTGAAGGTTCTTTCAACAGGATTGTTCTTTTTGGTTTTAATGGGGCTTCTGATCTCTGTTCGAGCTGAAAATACGATGCTGCTAGTCGAGGATTCAGAATCTAATTATTATCTTCACAGTACTATGTCTATATGGCAAAGAGAAGATGCAGATCCTAATCGCGATTATTACGCAGTAAAACTAACTGTTGCAGAACACTATGCACAAAACAATGTATGGAACGAAATGCTTGTAATGGATGCGGGTTTTATAGTATACACTTCTGGAGCTCTTATAAATCGCGCTGAACGTCAGCCTGGTGCTGGACTTCATTGGGGTGGTTCATATACCGTGAGATTTGGTCATCTTTTTCTTCCTGGCAAGTTACCGGGAGGGGTTATG…
1947	LokiG_000000000195	5716	7024	r	43.6896024465	41.8867394421	54.7226473061	TTAACATATCACCCCCTGTGATTTTTTCTCTAATGATAGAAATAGTTGTGTTAAATAATCCTGATTTTGAACTAAGGTCCAGTCTCTTACTTTTCCTTCTTGTTTTCCGGCGATTTTAATCAATTTTTTATTCATTTTCCAAGAGTTATAAAGGAGCATCCGCACGAGCATATCTAAATATCTGACGCCATCATGGTTCGACTTCCATCTACGGTTAATACGATTTAAGTCGGAGAAACCCGTTTCAATTAACCATCGTCGACGATAAAATAACGAAATACGGGACGACCAAGAACTTGTCTTGCCTTTCGGTTTTTCAGTAGTCATTATAGTAAATATCCTATGCTGAGCATCCTTTAAAGATATCCTCCCAGATTGATAATCCTTCTTGACGCCTTG…
1948	LokiG_000000000195	7733	7916	r	23.0382513661	31.0956986068	34.6948121223	CTACCCTTTCCTTTTCCAAATAACCCAAAATCGAATCGTACCTCCCATTTCACCTCCCGTTCCCGAAGTTGTGATATTATAAACCTCGTAATTAGGATTTTCAATTCTAAATTTTTGTATATCTTTATTTAACTTTTTTTGTGTGGTTCTAAGTGTTTTAAATTCTTCCATATTTAATCCCAT
1949	LokiG_000000000195	8262	9090	r	45.884057971	53.2721672305	64.8341697208	CTAACTTTGAATAGATATTATTTTTTTTCTCTCACAACTAGAAATATAATTACAACTTCTGCACTTATTTATGTTTTTTGTGAGTTCCGCTTCTCTTTCTTCTTTCCAATATTGGAGTGCCCAATCAACATTCTTTTTGGTAATGTCTAACTCGAATTGATACACATAGGCACTAACATTAGTACCTTCAATATCATTAAAGCTTGTGGGAAAGCCTCTTTTGTAATTTTTGATTTTTTTATAAACATATCCTGGAATTTCAGTAAGTAATCTGATATTTTTTTCAATCTTTAAGGGAGCTATAATAACTGCATACAAGAGCGAATCTGTGTTAAACCCCAGTTCATTAAGAAACAATCCTTCGCTCAGCAATTGTACCTCTTGAGACCTAAACGGTTC…
1950	LokiG_000000000195	9237	9555	r	41.7987421384	54.4408147721	58.9602024313	TCAAACTTTCTGTACCTTCGTTGCTCTTTTAATCATTAAGCCAATAAAACTATCCTCTACAACTCCGCCATTGAAGCTAATACCATCACCTATCGTCAAGTTTAGCTTTTCACAGATGGTATTGCTCAACCTTGCAATAGATTTCTCAATAATTTTTATATCTTTTTTCTTATAATCACTCTTTTTCTTTAATTGAGGCCCAAACTCAACATTATTTAGCGTCGCAAGATAATATTCAACAACCTTATCCTCATACTCATAGCTCTTTTTTTCTAATTGCTCAATTGTAGAATTGTATACTGTGATACGGGTTCCCAT
1951	LokiG_000000000195	9719	11195	f	41.0006775068	44.5773036316	54.2757441098	ATGAGTTATCCCTTATATATTGAATTTGCAGATAATAAAACTATTCAAATTAAAAGAGATGAGGGGAATCCCTATTTATTAGACAACATTCCACAAGAACTCTTAAAATCGAAATCAAATCAATTTAACCCAATAGCGGGTAAATTTCAATTTAAAATTATCCCAATTATTCCAAAAGATATAACCCCGATAGAAGACCAGAATGTACGAAACTTACTCAATGACATTGCTTATAATCTCAAAACATATAAATTGGCTGATGGGATACAATTTGGTAAATCTATTCATTATGATTTCAACCAAGAAGTGATACGTCAAAATAAACAAAATATATGGGGTGTAATATTTGAAAACCAGATAGCACCAGATCTCTTTACTAATGATAAAGGTATTCGTTCT…
1952	LokiG_000000000195	11211	12321	r	58.5099099099	52.7468473007	65.7038532819	TTAATAAAACTGATTGGCAAATCTAGTCTGAATAATGCTTCTTAAAGTAGAGTCCTTACAGTTTAAAATGGCTAGTCTTTTTACTGCTGAATCCAATCCATTAAGATCCATATTTTCATTTTTAGCGATTGTATGAGCCCAGATCATTGGCTTAATTTGATTATAATATATCGAATATTCTTTTTTGATTGTGGCTATCAGTTTTTCTAAATCTGGAAGAAAATTTTTATGGAATTCTAACTTTATAGCCGATGCTGTTCGAAAGGGAGGTTTATAATATAGAGTTTGGATGTCTTTAACAAATTTTCTTGCGGTTGATGTACTAGTTTGCACCCATTTTTCAAAGGTGAAAGGACCCAAAATCTCATCCGGTTGTAGGATTAGAGAAAAAACTTCATT…
1953	LokiG_000000000195	12298	14263	r	41.5384223919	36.0505076144	49.4090372291	TTATTTACCAAATTTACTCCCAACTTTTTTTTTCAATTTGGCTAATTCTGAAGGAATTAAAGCTCTTGTAGGAAACGGTGGTATCGGTGAGCTATCTCCAAATAAGCGAAAGGCTCTATATCGATAATTGATAAAATCGTGGTTTCCCATACATTTCTTAGCTTGGTCCTCATCAACTGAATTAATCTTACTTACACACCATAGGCCCATGTTAGCGCGTACATCTCGATTAGTCCAAGCAAGTCGTTGTGTTATAATTACCATGCAAAGTCCTGTCTTTCTATCTTCAGCACACATACGAGCTATCAAATTATTACACTCATCTACATAATAACCTTGTCTAAGGTTGGAAGTTGCACCTGCAAAGTTATGCGCCTCGTCAAGCCCTACAAACACGGG…
1954	LokiG_000000000195	14266	14842	r	31.5885416667	27.2776903909	35.2602761861	TTAATTTATCCCCTCCTCAGGATAAAAATCAATTTCTCCTATAGTCTCAGTTGCATCCCAGAGTCTTTCTATTCCAGACTCTTCTGTTATAATGTTTACGTCATTTATTTCCTCCATCTCTTCAACAACACACTTTAAGTCTAGGTTAAAATAAAATCGAGACTCAACTCTCAAAAACTTTATAACTTTTAACGCATTGACCCAAACGGGATTAAAATCGTTGAAAGAATCGTTGCTGAGGACTACCGAGTCAGGGATCATAATATTCGCCTGAATTAAATATACGTCGCATTCACTTCTTGAAGGAGCACATTCTATTTCTCCTTCTTTAATTAATTTATTGATTTCCTCAAACGATCTTTTGCCAAATTTTTCTTTAATTATATATTTAGCAGAAGC…
1955	LokiG_000000000195	14999	18473	f	29.2409326425	30.9944823782	39.2975699625	ATGGAATTTTTTGAAGATTTTAGAAAAATTAGACAAACACTTGAAAAAATTTATGGAAAAAAACCTGATATCTCAATTATCCTAGGTGAATTAAATAAAATAGATAAAAGTAAAGAGAAGGCGCAAGGGACAATTGAAAAGTATGCTTCGTATTTATTTCAATTTCTTTTTAAAAGCAGTCTGGTATTTATAAAAAACAAAAAATTAGAAGAATCATCAAGAAGCTCAGTTAAAAGTACATTACGTCATAATTTTCCAAAGAACTTTGAATTTAATGAACAAGAGAGGGAAAAATTCTTTAACTTAATAAGTAAATATTTCGGTCGACTTTCAATTAAAATAAAATTAGCCCAGAAAGGAGATTACTTCTTTCTCTCAGACTATAATTCCATTTTAAAC…
1956	LokiG_000000000195	18540	18903	f	34.435261708	31.5614163337	36.6660626461	ATGTTAGTTAATCATATTCTCGCTGAAAAAATCGAATTTGCTACGAGTTCTGGAAAGTTGAATGAGACGACTCCCAAGGCCAATGATGTCCCTGTAGATACTAATAATTATACTAGTAAGAAAAATATTGTCAACGACAATTTAGAGATTGTAGAAGAACTTGATCTCGGGGATAAAGTTAAAAAAATTGAGGGGATTATTAAAGGTGAGACTGAAAAGGGGATCCTTCTCCAAATGAGCAATAATAGTGAGTATTGGTTTCCAAAATCTACTATAAAATCAACGTATAATTCTGTTATGGGGTCAACGCAATCGTTTATTATTGACTCTTGGATATTGGAAAAAAATAAAGTGTCAGTTTAA
1957	LokiG_000000000195	18899	19127	r	21.3245614035	25.256146344	25.1219037697	TTAATAATTTCTATTTCCTTTTTTTTCTTTATGTATTTTATTTTCATTTTCCTTTTCAGAACACTCTAAACAAATCATTTGAGTGTTAAAAACTGACATAATTATTTCAGTTGTTTTTTTCTCACATCGTTCACATTTATCGAATGAATAAGGATCCTCAATAAACTTAATTTCCTTCGGTTCCTTTTTATCAAGAACAATCTCTCGCTGAAGATATTTATCTATCAT
1958	LokiG_000000000195	19123	19255	r	23.1060606061	16.8940658908	22.3050025903	TCATTCCGAAATTAATTTTCCTTTTTCATTATTTTTTAATATTTTATAGGTTCTTTTCAGAGAAAATTTCTTATTTAAGTGCTCTATTTCTAATTTAAAATTTTTTACCATTTCATCTAAAGAGGATTCCAT
1959	LokiG_000000000195	19864	20035	r	24.4152046784	33.0580801128	42.9160933291	TTATTTTTCTAATTCTATGAGATTATTTGTATTATTATTTTTATTATTATTTTCAATAACTATATCCCAATAAAATTGGAAAATCAATATCACCCCTAACGAAAACCCACAAAAATGTTGAATATAAGCCCTGTCGTATAATGCATTAATATATTGAATATGTTGAATCAT
1960	LokiG_000000000195	20369	21707	r	42.2272047833	40.8633122219	53.4500482193	TTATTCAACAATTTTTATAAATTCTTCTATAGTAGGTTCTAAATAATTATACCAATGCTTACAAGCATTGTTTTTAAAAAAACCTTCTTTATTAAAAGTATGCTTTAGACACCCTCCCATACAAATTGGCAAATACCGACAAATGACACATTTTTTATTCTCAAAAATATTATATTTTGTCCATTTTTTATAAATGGGATGTTCCCAATAAGGTTCCCATATAAATCCACCACTTAGTTGAAGATTATCAACCTCAAGTCCGCAATTAAATACTTTCCCAGAAGGATGAACACATACTGACCATTCTGAAATAGCTCCACATGGTTTATGGAGAATTTTAGGATATTCGAGTATCTCCTTTGGGTTAATATCGGAAAACTTTTTACACAATTCTTGTTG…
1961	LokiG_000000000195	21802	21979	r	34.8474576271	47.2829305181	51.2318334497	TTATGCAATGCAAGTATCCCCACTCCCACACAGTCGTGCTTTAGGGTCTGCCCATTTTTCTCTTGGCTCCATCACCCAGAGATCATTTAACCTTATTTTTTTTAATTCTTCTAAAGGAATTGCAGATAGCCTTTTAAGATTGATTCCTACTTTTTTCTTCTCTTCCATATATCTCAT
1962	LokiG_000000000195	22632	23163	f	44.9717514124	45.295542912	57.4546656474	TTGAATCCTATAAATACAGAAACTTATAATAGAACTCGTACATTTATAGGCTATACACCCACTAAAGGAAAACACTCAACCTCAATGGAATTTGTACAATTCAATGAACCTGTTATACTATCGCAAAAGTTTCTGATTTTAGGGGAAATTGCTGAGGAAATGGCGAACATCTATAAAGCGTCTAAAAATGGAGATTTGATGGAATTATCTTATTCATATAATACTTTGGCAGAGGAAATTAAATCAATCTCATCGTTAGTGAAAGAACAACTTTTTGAATATGATTGGCAAATTCTTGAGAGTTCTGCAGTTTTAGCAGACTACCACGATCCCGGAAATGGTGGCGGTGGTGGGAATTTCTTAACATGTATTATTTGTATTGCGGGTTGCGAATTAGCA…
1963	LokiG_000000000195	23284	23626	f	56.8801169591	50.3970892134	62.7699718165	ATGATGATAATGATGATTAACTGGATAGGTTTTTTTCTTGGTTCTATACAATTTATAATTGCCCTGTTAATTACATTTATCTACCCTTTAATATTTCTTAGCATTTTTTACATAAGAAAATCAAAATTTGAGACAACCATTTATAAGATTGCATGGATTATAGGTGGGGGTATGTGTCTAGGATTTCCAATATGGGGAATAATTTTTTTTGTCCTAATTGGAGCGTCTTGGGCTCCATTATATGCAGCCCATAACATTTTAAGAGGAGGTATTTCAATCCTGATTTTAGTACCCGCCTATGCTACACTCAGAAAGAAAAAATTGCCAAAAGAAGATAAGTAA
1964	LokiG_000000000195	23582	24491	f	53.4763476348	52.6308082506	50.6536163468	ATGCTACACTCAGAAAGAAAAAATTGCCAAAAGAAGATAAGTAAATTAAATAAAGACTTCCCGTCAGGGTTCAAAATCATAGATTTCAGAATGTTGCCTGATGCCATCAAATTCCAAATCATTTCAAACAAAGTTGCTCAGATGGAGACCCCCGAAATTCAAGATATTTGCTCACTACTCAATTTTACATCCGAAGATATCTCACAGGAAAAATGCCAACTTATTGATTACTTAGAAACTCTAAGACTCAAGATGAAAAACACCCCAATTAAGAAGAAGAAAGATAAAGATAAAATAACACAAAAAGAATTAGATGATTTATCAATTAAAAAAGATTTATTCACTCAAGACCTAAATAGTGAATATGATAGGCTTTTCCCCTTGCTTATCGACCTTATT…
1965	LokiG_000000000195	24867	25158	r	41.7079037801	44.1550342433	44.2477258731	TCAATATTCAAGTCTCTTGAGTATTTTGTAAGTTTTGAACTCTCTAACCGGTTCGTTGTTACTATCTATCGTTTCGACAGGCACTCTAACGAAATTTTTATCGTCGATTTCCTCAACCTCAACTTCGTTATATTTTATAATTTCATTCGCATTTTTTAATTCTTTTATCAGGAATTCTCGAACCGCACATCTAATAAGTTCGGATCTAGATGGGTATAAACCGCCTTCTCCTATTAATCTCTTAATACTTTCAAGATAAGGTTCCGGAATGTTAACGGTAACTATTTTCAA
1966	LokiG_000000000195	25954	27490	f	46.3033854167	51.0916055447	48.8252484794	ATGCTGGATTCAATTAAATTTTTATATGCATTCCTTTGCTATATTTATAAGTATCTTTATATCAAAATTATAGCAGATTTAAAGGGAAGGGAATTGTCAGAACAAAAATTATTTCAAGTTTTTGTAAATAAATTAGACTTTGATCCTTATGAATATTTAGTTTCCGGTGCTGAACATGAGCTCACGGATTTTCAGAAAAATGCAATTGATAACGCTACAGCTATTATGAAGGAGAACATCGTAGAGGAAGTTAAATCTTTTGGTGGAAATCTTAAGATAAATGAAGAAAAGTTTAAAGCCCTCGAAAAAAAAGCAACTAAAGAATTAGAAAACGAGGAATATGGAGACATCAAGAAAGAATTGAAAAGTTATATTAAAAAATTACGTGAATTAGTTGAA…
1967	LokiG_000000000195	27660	28668	f	42.876984127	38.8259129725	45.0150706875	TTGCTAAATAATATCTTCTTTTTAAAGGGCAAGAAGTTTAAAGATTTGGAAGATCTAAATATTTTTTGTTACCCAAATGAGATCTTTGATATCAATAACAAAATTCTTGTCAAAGATATTATAAAAAGTCATGGTCTACAAGAATCAAAAGACACCAACAAAAGTAAAACCTCAAAATATTATAAGATTGAAAAACCCATTGCTCAATATATAAATGACCTCAATATTTTTACTTCCTGTATTAACGAAAACATTATCATTGGTCTAATTTTCGAGAAGGAGGATAATCCATACGATTATCGCGACATTTTTGAAGAATTATTAACTGAATCCTTTAATAATGGCACTAATTTCTTTTTTGAAGAAGAAATTGAAATTGAAAATCTCCTCATTTCAATG…
1968	LokiG_000000000195	28827	29427	f	60.4183333333	54.3492064405	55.820326702	ATGAATATGGAAAAACGATTGAAAAAAGATCTGCAAATCAATATTGATGAAAAAACTGGCCAATTATTTTTTGGTGACAAAAAAAAAGATATTAAACTTATCATGTTAAGGCCGATCGATTTAATTGAATTTTCTGAATTTGCGGGCTCAAACTCTAATGATATACTTATTTGGGTTGGTAAGACATTAGGAAAAACATTTATGGAAAATTTCTTTTCCAATAAAGATTGGAGTAATGAACCTATGCAAATAAAAAAAGAAGTATTCCTTGGTTCACTTGAAGCGTTAGAGCTCATGGGATATGGACACATAAGATGTTTATTTAAAAAAGATCATATCTTAATCCACATAGAAGAATCTCTTGCTTGTGAGGAAAGAGAGAATATCATGGCTAAAAAC…
1969	LokiG_000000000195	29478	30996	r	51.2371541502	53.6121103017	68.5472831106	TTACAGTGGTATTGAAAAATAAAACGTACTTCCTTGATTTATCCCTTCCGATTCCATCCATATTTTACCACCATGAGATTCCACGATCCTTTTAGAAATATATAATCCCAACCCTGTACCATCTATACCAAGATCTAATCCCTGACCGTATCTTTCTATCTTCCCAAACTGTTTAAAAATTGAATTTTTTTGGTATTGATTAAAACCAATACCATTATCACTGACGGAAATTATAACAGTGTCTTCAAGCAGCTCCATTTTTATATTTATCTTTCCGTTTGGGGGAGTATATTTAATAGCATTAATTAGTAAGTTAGAGATTACGTCATGGATTTCTTCTTTTTCAAATCTCGCGATTAAAGAGTCGTGAACTTCCAGATTAACAGAATGTCTCCTTTT…
1970	LokiG_000000000195	31381	31594	f	40.6197183099	46.9892381331	59.5616354622	GTGGACCGATATTGGGAAAATAAATTCTTGACTGAAGATAGGAAAAAAGAACTTGAAGCGAAACGTTCTGTAAAGGCTCAGATAAAGATTGCACCTAAACTTTGGGCCTTAGCACGCAGCCCCATCCTAATATTCCTCCCTTTATTGTTTATCATTGATGGTCTGATACTCAAGGATGGGAATATTATATTCTCCATACTTATCATTTTTTAA
1971	LokiG_000000000195	31832	32018	f	35.6935483871	37.2422245702	40.8550916613	ATGGCTTTTACTGTCTTTACAAACTCTGATCTCAAGGAATGCGGTCGAGAAGGTAAGTTTACAATTATAACAAAAGCCGCCCGATGTGAGGAAGAGAATCTCAAGAAAATTTACAGCAAAGACTACGAAGAATATATGGAAAAGACTGGTAGGTTACTTCCCAAGTTTAGAAATAAAAAAGAATAG
1972	LokiG_000000000195	32185	32494	f	28.1100323625	34.5033287801	40.653133635	TTGGAAATTTACAGTAAAAACATTACTGATTCAAAACTCAAGTTTTATGAAATAATTAGTAATTCTAATTCCGTAGCTCAGTTAATTCAAGAGATATTTAGAGAAAATGAATCATTTAATTCCATTATGTTTTTGTGTGAATTAGAATACCGGAAATTACGTGAATTATTTGAAGTTTTGTTAGAGGATATTAAGGATTTTATTGAGAGTAATAAAGCCGAAGAAGAAAAAAGTAAGAAGCAATATGTGTTTCTAGCTTCTGCTTTTAATTTTAATCGAATTCTAAAAGAGATCATCTCAAAATCCTAA
1973	LokiG_000000000195	32663	32942	f	39.835125448	38.7174007738	45.4943145239	ATGCCGTTTTCATTAGTAAAAGTAAATTATAAGGATTATGATGAATGGAAAGATGTGTTCAACAAAGCCGCAGAAGAAAGAAAAGGAGCAAGTGCTAAAGGTTGGCGTGTGTTTACTACCATGGGGAATCGAAATGAAGCTTGGATTTTAATGGAAATTGATGATCCGCCAAAATTCAAAGCATTCATGGAGTCTCCTGAGCTTCAAGAACGAATGAAAGAATCTGGAATTACGGGTCCACCTGAACGTTACATTTTACAACACGAATTTGATGGTTAA
1974	LokiG_000000000195	33206	33386	r	28.55	34.0722251611	17.9433168139	CTATCGCTTTTCAGGTAAACTTATTGGGACTTCAACCCAACATTTGCCATAATCAAGCTTAACTCTTTGCCCACGATGTTTTCCCGATTTACTAATAAGATAAACTTTTCCTACCTTCCTACCTTCAAATATTAATCTTTTGCCAATAATTGTATCTCCAGGATTTACATGCTCATTCAA
1975	LokiG_000000000195	33382	33850	r	28.3055555556	32.1983486211	11.5884640572	TCAACGGATTTTCTCCTCATTTTTTAATTTTTCGCAGATCTCGAATACTTTTTTAGCATCCAGGTTATTTTCAAAAGCAATATCGCTAGGATAAACCTCTTGGTTTTTATGCTCCTTTAAGTGTTTTAGTATTAACTTTACAATTTTTTTATCTGGTAATTCTTTAATTTCAATTATTTCTTGTATTGGATTAAGATCATCCAACCTTTGTTTTATTTCAGTATTTTCTTGTTTTAGATTTTTAATTTCAGATTTGAGCAACTTCATATTTTTATAAATTTCGGGCAACCGTGAATATATTTTAAACCTTGGTGACCCGAATTCTTTACCCAGGGAATAATAGGCAACCTCACCAGTTTTAGGTTCTTTATCTTCTGTTTTTAAGTCTACTAATGTGCC…
1976	LokiG_000000000195	33842	34199	r	22.4789915966	27.6348933038	2.57049919524	TTAATCACCTACTTCTTTTCTTAACTCCATTAAAAAATGATCAGTGATCATTTCAAAAAACTTTGTTTTTATTAAATAATGCAATTTATTTAATTTATCTTCAATATCTCTTAGATCCATTTTTATTGAATCTTTCAAGGAATTGTCGAGATCAATTAATAACTCGTAGAAGTTATTAGGATTTTTTCTGAAGATAAACTGTTGATGGATTTCAAATTCCTTTTCATGATATCTTAAATCGATGCGTTGACTATCAAAGATTTCTTTACCATATTTCTCATCTAGTAAAGAAATAACATACTTGTTTTTTAGTTGATTTGATTCATCAAAATCTTCTTCTAATTGGATTGAATTAAT
1988	LokiG_000000000197	2	113	r	29.3693693694	22.1708008987	3.60783504226	AACCTTAACGGTTCCATCATCTTCAACAGAAACCAGTTCAACATCCCCCCCATCATTTTGGAGTTGAGGTCTTATTTTTTCAATTACAAGCCTGACTTTTTCTTTATCCAT
1989	LokiG_000000000197	323	713	f	39.6282051282	34.2473344424	6.05286198802	ATGGATATTTCTGAATTTAATGAGCATTTAAGAGACATACGAGAATTAATGATTCAAGAGAAATATTCAGACGCACTGGTTACCATAGATATGTTAAAAGATCTCGACAAGAAAGGAGATCATGATTTTAGTTACAATTTAATGCACCAACTTTACCAACTAGATTCCAACTGTAGGTCTGCTTTTCATCAACAAATAATTCTTGAAATTATTAAAGACATCTCGATGAAAGAGCAACCAATTAGTCTTAACAAGCTAAACCAATTAGTAAGAGATAAAAGTAATTTAAAGATGGGGAGTGAAATTCTAAGAAAAGAGGTTGAGCTCTTGATCCTCAGAGATCTTCTAAAATGTAAAATAGAAGGAAATCAAATTATTTTTCTTATATAG
1990	LokiG_000000000197	789	1383	f	46.7525252525	49.6408280828	9.02751350135	TTGATTATCGACCATATTGATAAAACTATAAACATTAAAATTGTTTATTTCGGACCTGCTTTATCAGGTAAAACTACATCAATTAAAACATTATTTTCTCATTTTGGAAAGGATGATCAGATCTTAAGTATCGAGAGTACTCTTAACCGAACGTTGTTTTTTGATTATGGCGTTGTATCGTTTCAAAATCAAGAATGGATTTTGAAAATAAGTGTTTACACTACAACAGGGCAGAGTTTCTATTTAATAACTAGACCAATCACTTTAAAAGCTGTAGATGGGATAATCTTCGTAGCTGATTCTCAAAAAGAAGTTTATGACCGAAATTTGATATCTTGGAATGAATTATTATCTTATTTTAGAGATGCAATTGATTATTTGCCAATCCTAATAGCTTTT…
1991	LokiG_000000000197	1455	2043	r	43.7806122449	45.2136562713	53.3159404299	TCATGATTTAGTGAGTTTAATTATCTCTTCATATCTAAAACATCGAGTAATATGATCATTAACCATTCCTACAGCTTGCATAAATGCATAACAAATTGTTGGACCAACAAATTTAAATCCACGCTTCTTCAAATCCTTACTTATTAATTCTGAGAGTTTTGTTTTAGATGGCAATTCTTCCAATGCCTTAAATTTGTTGATTATAGGTGTATCATTCATAAATTTCCATATAAATTTACTAAAAGAGCCAAAATCATCTTGGACTTTTAAGAGAGCCTTTGCATTAGAAATCACTGACTGAATTTTAAGCCTATTTCTAATAATATCCTCATCAGTAAGTAAATTTTCTACTTTTCGAGCATCATATTTGGCTATTTTGTCGTAGTCAAAATTATCAAA…
1992	LokiG_000000000197	2122	3214	r	44.097985348	41.5127783874	55.0547973711	TTAAAAAAAATTAGAGGAAATTGGAGATTGAATCTTTATCTTCTTTTGGGTGTTATCAGAGATTTCTGAAATTAGAGCTGAAATGTTCTTGTTTGTTTTATAAATAATTTCTTTTTCCTCGTTTTTTTTCCATATATTAAAACCTAATAAACTCGGGGTCGTTTCAAATAATCCTTCATGTAATCCCGCTATTCTTACTGTTACCCCAAATATATCGGTGTCAGAAATATTCTTTATTTTTAAAATATAATTTTCAGCTTCAGAATTTATTGAAATTACTTTATATATTTTTTGAAATTTAGAAGATAAACCATCAAATAAAGAACCTGAACCACTATAAGGTTCTATTAATAAACCAGTTCCACTCTTCTCTTCCGTAACGCGTTTTTTTATAATGGT…
1993	LokiG_000000000198	2	260	f	49.7286821705	45.9215475757	48.3516303305	CTCTCTTTTGGTTCTACTGCTCACGGATCTGGTCGTATAATGTCTAGATCAAAAGCTACAAAAAAATATTGGGGAACTAAAATAAAAGAGGATCTAAAGAAGAAAGGAATTTTAGTGAAAAGTGCTTCAATGAAGGTTTTAGCTGAAGAGAGTCCTGGTGCATATAAAGATATTGATCAAGTTGTTCAAGTGAGTCACGATCTTGGAATTGTTGAAAAAATTGTAAGATTTGTCCCTATTGGTGTTGTCAAAGGGTAA
1994	LokiG_000000000198	265	703	r	45.6803652968	45.1884354285	55.7813760903	CTAGATATCAAAAACAATACTAATTTCAACTTTTCTTTTTTTTTCTTCAATGTTCATAAATGAATAAGTTATTGCCTTTACTTCTGTTCCAATTTCGTGCTTATCCTTATCAAAGTGGTCACCTTTTACAATAGCCTTTAATTTATACCCTTTTTCTACATTTTCAATTGGTTCTATAAAAATATCATTAAAAACTAGATCATCTGTATCAAATAGGTAGAGAAACTCGGTTAGAAAATCAATACATAACGAATATTTATCTTCTGATACTATTTCGATCTTTTTCTCAATTTTTGACGAAATCTTATTCAAATTTGGAGTGATAGTTGTCATTAGGCTTAAAGCGGTTTGAGAAAAAGCCTCCTCTAGAGTTCTTCCCCAACTTTTAACTTGAACATC…
1995	LokiG_000000000198	801	1305	f	33.5555555556	38.8752225915	49.5580884677	ATGGGTTTTTACACTATCATTGATGATTTATATTTTTACCAAATGTTATCATTTGTGCAAAAATATACTAATTTTGAACTCAAATTAAGTAAATATTTTTATAATAAGACTAAAGGTATATTTCCTGAATTTGTAGTAGTAATGGGCAAATTTATCTTTTTTTTTGTTAAACAGGAGAATTATTTTGCCTCTAAAATGTATCTAGGTTCTATTAGGAGAGAAATTACCCCCAAAAAAGTATTGATAATAAGCGCTGAAAAAGTTTTTATTAATCTATTATTTAGTTTTTTCCCCGATCTGTATATTCACAACATAACTATAGAAAATGATAAAGTATCTGGAGAAAGAAGAATTTTTCTGTATTTTTTAACATATAAAGAGAGAGGAATCGCAATTGGA…
1996	LokiG_000000000198	1310	2075	r	38.8091503268	40.1958997343	47.1187761158	CTACCAAGGAACGGATTTTAAACCTACAAAATAAGCAATTGTATTAGCAATGAGACTTACCGCTGGTGTAAGTATTATAACAAAGATTAAGATATAAATGTCAGGGAATAAAAATAAACTTGGTAAAATAAAACTTGGAATAGATATAAATAACAGTGCAAATATAGCAAAATCTAATTGATCGACAATCCAAAAAGGTGCCCCACTCTTAATATCGAAACGCCTTTTTAAAAATGAACCAATTAAATCCCCTATAACAGCGCCGTAGGACGCAAGTATAATTCTGATTAATAGAACTAAGAAATTTCCTGGAAAAACTCCCCCGAGAAAATAGTATTGAAATATTTTAATATCATCATAAAGCATATATTGCCCCTCAGCTGAAGCTTGAACAATTAC…
1997	LokiG_000000000198	2368	2596	f	30.7543859649	30.8018643728	42.1783334964	TTGAATCAAAATAATAATACTCAATTTAACATTGATCAATTTTATAAGAAATATCTTAAAGGACCAAAAATCTTTAATAATCGCGACGCTTTAGATCCATCTTTTATTCCTGATGTATTACCACATCGAGATGTTCAAATAAAAGATATAGCTGAGAAAACTGCATGTGCTTTATTAGGTAATGCACCCCCAAGTTTTTTATGTTATGGTCAAACAGGAACAGGTAAA
2041	LokiG_000000000200	167	803	f	41.1509433962	33.2942723162	41.2503997567	ATGCATTCTTTAAGAAAAACTGAAGATTCAAGAGAAAAAATAGATTTAAATCTAGAAAAAGAAAACCAATCTACATGGTTAGGACGGAAATCATTTCGAATAGTCTTAACAAGTACTTTTACAGCATTGGCAATAGTTTTTGGTTATTTACTTGCATCCCTACCTAATATAGAGCTTTTTACGTTAACAATCTTTCTTTCAGGGTTTATTCTAGGTAAGCGGGATGGGATGATAGTTGGATTCTTAAGTTCATCCATGTTTTGTTTTTTTAATCCTTATGGTGTTTCACCTCTTCCACTCTTGGCTTTTCAGTTATTTTATTATTCAATGACGGGTTTACTAGGAGGTTTTTCAAGTAAATTCTTAGGTAAAAAATATTATTTTAAACCAGAAGAAGAT…
2042	LokiG_000000000200	816	960	r	43.5208333333	41.0159816626	59.1875045862	TTAAAAAATTCCAAGAAATGCCATTGTTGAAGGAAGCATCATTACCAAAATAATTATTATACAGATTATTACGTACTTATTTCTTTTTCTTGAATCTTCCTCTTCTTCATCAATTTCATCATCTTCGTTATCTGATTTAAGCAT
2043	LokiG_000000000200	1043	1430	r	39.4677002584	36.0023429372	47.204295644	TTACTTTGCGTTAGTGAGTAGGTTAATTGCCCCACCTGCACCTTCTACCTTCTCGATTGCTTTCTTCGAAGCTTTATTCACAGATATATTTATAGATTTTTTAATATCTCCACGCCCGAGTATTTTCTGAATGTTCATTTCATTCAAATTAATAGTAAAAGTGTTACCAGATTTAGTAGCTTTTTTGTCTAACACTAATGATTCAATCCTGTGGTCTAGATCTTTGACATTAAGTATGTTAACTTTTTGGATTCTGATAAGATCTTGGGGTCTTATGAAACCTTTTTTTCCCATATCCCAATCAGGATCTGGAAATCCTAATTCTTTTTGTTTTAAATAATAACTCTTTTTGCTTTTTTTCCACTGTGTAGTTTTTCCTCGTCCTGC
2083	LokiG_000000000205	1	598	f	43.8308207705	40.2077849796	11.0562254055	GTTGTAACCGGTTTTGAGGGTGGGGGACATCAATCATACGAAAAAGTAGGAGGTATGGTTTTATTACAACAAGTTCAACAAAAACATCCAGATATACCCATAATTGCTTGCGGAGGGTATGCTACTGGGGCAGGTTTAGCAGCAGTTTTAGCTCTCGGAGCAGGGGGAGTTGCTATGGGATCGAGGTTTATTGCTTCGAAAGATAGTGAATTTCATGAAAACTACAAGAATGTAATTCCACCAGCTAAAGCTCAGGACACAATTATTAGGACGGGAGGTCTAGGTACTATCAGACTTTGGAAAAATAAATTTTCTTTAGCAAAGGGATTGGTGAAAAGTAAGGAAGAAAAAGTAGCTGAAGAAAGCGCTTTAAAAGATCACCGAACCGCCATTTCAAAG…
2084	LokiG_000000000205	699	1761	r	53.8267419962	48.3884933536	54.414271003	TTATGCTAATGTAATTTCTTTACATAAATACACATCTTGTACAGCATTTAATATTTTAATCCCTTCTGGAGTAGGTTTTTTAAATGCTTTGCGTCCTAGAATTAATCCCATTCCACCAGAGCGCTTATTTATAACCGCTGCTGACACCGCATCAAAATAATCATTACTTCCCGAAGCCCCTCCTGAATTAATTAGCCCAATCCGTCCCATGTAACAGTTGGCAACTTGATATCTATTCCACTCAATTGGATGGTCTGTAGCTAACTTATCATATACGAGTTTATCTGTTCTCCCAAAATTTAAATCGAGAAATCCTCTGCTAGTAGTAGATAACTTCTGTTTAATGATATCAGCTTCAATAGTAACTCCTAAGTAATTTGCTTGACTTTCTAAATCGTT…
2085	LokiG_000000000205	1892	2219	r	36.5351681957	45.4851610267	43.742420954	TTAATCTAGGGGAAAATTCGTAGGTTTGGTATTATTGGTTTTGAAAAACTCTTTTAAAAGCTCAGAAAGAAGATTATAATAATTGGAATCAATTTTTGAACTACTACTCTCTAACTTTAATGAAATTTTTCGCTTTTCTGTTCCTGTTGTTTCTAATTTAATCAATAATTTTTTAGATTCTTTTTTGGAATTTCTCCCATTTGGGTAATTATTCTCCCATAAACTGTCTATTTTTTTTACTAATTTTCCATTTTTTTCAGTTTGATTAATCCTATCGTGATTTAGGACTGATAAATTTTTTAATCCTGCTGCTTTAGATTTTTCCAT
2086	LokiG_000000000205	2426	2762	f	31.7410714286	31.4493142296	34.2249580655	ATGAATAAACAATTTAGGACTTTAGTAGATAAATTCTCTTTTGAAGAAATGAGTCATTATGCCCCACATACTAAGGAATCATACCGAACGGCTATTAATCATTTTTTAGCTAAAATTGGAGAGCGTGAACCTGCGTATTTTACACAAGAAGATATACTTCAGTATTTAAATTCTGAAAAGCTCAATAAACTTGAGATATCTACTCAAAATCTTTATAAAAGGTTCTTGAAAAAGTTTTTTAGCTGGTATGGAATAGAAGATTCTTTTCTCCAAAAAATCAAGAAAAGAAGAGAACAGATTAAAGAGTTAAGGAAGAGTGACCTTGTTTCACTCTAA
2087	LokiG_000000000205	3287	3512	f	25.7911111111	41.8322603124	26.550322327	ATGAAAATCTCAGAAAAGTATGAAAGTTTTAATGAAGAAAAGGTTGAAACCTCCAAAATTGACTTTAAAAAACTTTATAATTTATTTTTTTATTTCTTTTATAATAGTTCATCATCATTTGATAACAAAAAATTAAATGAAATTATTAGAATCATCTCTCATTTATCTGTGAGAACTCGTGAAACCATTAGATTTGGTATTTTTTGGACATTTTTCTATAGATAG
2088	LokiG_000000000205	3465	4428	f	47.707165109	56.1646339756	8.71340320597	GTGAAACCATTAGATTTGGTATTTTTTGGACATTTTTCTATAGATAGAATATCTTATAAGGATAAGGATAAGGACAGAGTAGCCTTGGGAGGAGGTGTTACATACGGATCATCAACCGCGAAAGCATTTGACTCCCAAAAAGAAATTGGCATAGTATCAGTCATTGGAAACGATTTCAAACCTGAATACAATGAATTTTTGAAAAAAATCGGAGTAGATTTACGAGGAGTAAGACAATTGGGAAGCTCTACCACGTCATTTAAACTAACCTACAATGATAATAGACGAAAAATAATTTTAAGAGCTAAAGCTCCAGATCTTGAGTTCTCTCAGGTTCCTAAGGATTATTTCTCTGGAAAAACATTTATGTTGAGTCCGATTTGCAATGAAATTCATTTC…
2089	LokiG_000000000205	4537	5008	r	47.2462845011	43.2900000366	11.1333723106	CTAGAAGAATAATACATAAAAAAAAAGACAAAATAGAGAAACAGTAATGATAATACATAAAATAAATAATATTGTTGATCCTCTTAGTTCATGTTTTAAAAATTTACAAATTTCCTTTCTGGATAGATCTAAATCATCTTTAGGATTTATTATTCTTCTACATTTAACTCCTAAAATTTTTTTTTTTTGGCATTCTTTGCCTCCTATGATCCATTCAAGTGCCTTAGAACTACCAACTTGATAAAAAATATTTTGTCCCAAAGCGTGTGTCAAACAAAAAGATAGTGAAGCATCAAACAAAAGTAATGTTGATCTTACAAGGATTAAATATTGAGGATCTATTTCAAGCAAAAATGCCGCCGCAACAAGCCCCCCTCCAATTGTTATTAAAATGGAAGG…
2090	LokiG_000000000205	5422	5671	f	39.0401606426	44.1294863541	56.1683134927	ATGATGAAATTGGATCTGAATGAATCAACTAATAATAACCTAAAAAAAACAAGAGCGAGAGCTTGTTTCGATTGCCATGTATATAGCATTATTAATGTTAATAATTATAAAGTTATACAATTATTACAGCAATTTGAGAAAACACATCGCGGACATAGAACTCAAGTAGTAAACCTTGATGAATTAAAACTAAAATCCCCAACGGACATTGGTTATATATGTGTATCAGACTTGAATAGAGAGGAATAA
2091	LokiG_000000000205	5775	7119	f	32.4851190476	33.1680851888	41.533203874	ATGTCGGAAAGATTACAATACTACAAAAATCTAGTTTGCATAAAAATTAAAAAAATGGTTTTAATGAAAAACAAAAAAATAGTATTCGGAATAGTGATATTCTTATTTGCTATAACGGGGATTTATGATGTATCGAATGCCTTTGTCGATGAATTTACTTTGTCACCTGTCTCATATGGAGGATATAGTTTGGGAAATTTAGATGATGGAGATATAATTAAAATTAATGAGGTTGATTCCAGTGATACAATTAATGTTTATATTATGAATGATGATCAATATGATATACTTGTGAATTCTGGTGGACTTACTTGGAATTATTTTATAAGATGGAAAGATATAACATATTTATCTGGATTAACATTTGATATTACAATAGACGATCATTATTTCATTATT…
2092	LokiG_000000000205	7431	8199	f	24.44921875	28.7888498138	32.3401067549	ATGGCTAAAAAGGAACCAATTTTAAGTTATCTAGATGAATTCATTTTTTTTCATATTGCCTATAGATTTGCAGAGGATAATAAAACAGAAGCTATAGTAGATAAATTATCAAAAATATCATTATCTGAATTTAAAGATGTCAAAGCTGAACACGATTTAGAATTTATCACATTATTAGAGCAAATACTCCCAGAATTAACTTCTAATCCATATTTAACTTTAGAAATTAAAAACGCTGAAATATATTTAAGCAAGAAAAAGATCGCAATTTCATTTCCTAAAAATATAATGAAAGGAGGGAGACGTATCATATCCTCAAAATTGAGAAGATTTATACCAGCTCCGAGGGAGGAATTAAAAGAAAAAGACGTCAAATTACAGATTAATCCTGAAAATTTA…
2093	LokiG_000000000205	8195	8702	f	14.224852071	21.4279721147	25.3771423549	ATGACCAAACAGAAACAAATAGAAGAGGAAAAACCAGACCCAAAAGCAATATTGAAAATATTTAAAGAAAGTTTTAAAGAAGATGAATATTTTATAGTTGATCCAGAAATTAGTGGGATTGAATCTTTTATGATGGAGTATGCTGAACATCCAGATCGAGTAAAAGAATTTTTTAATGTGATAGCTGAATCAATATCTGTGGAAAAATTAATAAAAGAATCTGGTATCGATTTAAAAAAAGAAAAAGAACTGGGTGAAGAAAGAATCAAGGAAGTTTTAGAAGTATTCAAAAAACAAATAGAGGTTAACGAAGAGTTAGCTAAAGCGATAAATAATTTAAATAAGAATATTGAGATCATTGAGATTTTTAATGAAAATTTCCAACAATCTTCTCAAATG…
2094	LokiG_000000000205	8701	9463	f	26.8280839895	26.0786614721	36.7708786966	ATGCCAAAGAAGAAGCGTAAAGAAGGAAAATTGTTAAAATCTTCTATAGAAAATATTACAAAGATATTTTATTGTGCAAAAGAGGGTGAAAAATTTTATAAAGAATTAAAAAAGGGATTTAAACTCGATAACATAAATGAAGAACTCGAAAAAGATTATAAATTCCGAAAGAAATTAAAAGGCTATGAGATAGAACAAGGAGATATATTAGTAAAATATCCCAATGATTTTTTGGAATTAAATTTGGAAAACACAATTGGTTTAATTATTGGAAATTATACATGTGATATTCCAAAAGGCGAAACAAGAAGGTTATATATCTTGCCTGTATTTCCGTTAAAGTTTTTAAGGTTTAGATTATTTAAAAGCTACGTAGAGAACCGTGCAAACCAAGAGACA…
2095	LokiG_000000000205	9589	9976	r	43.7260981912	34.2794430316	47.596408004	TTATGAGGTTCTATGAGCAAATCTTTTTTTATTCTTGTATAATCTTCGGGCTAAATAATGTCTATGTCCATCAGGAATAGAAAAGGGAAACACAACAGCAGAAACTCCTTCAAAATTTTTCCCAGATCTTCTAAAATTATATTCTTCTCCAACAGTAAAAGTATCCCACCCTTTACCTTTTCCCTGACTCGTATGTTTATTACCAACCATAGACATGTAATGTAATCTTGGCCTTTGGTCTTTTGGAATGTTTAATTCATTGATTTTATTCTCTTGTTCACCATAAGCTCTATAACATTGTTCCCCACTCATGTATATATCGTCTATAAAGACAATATCGTTTACATCAGAAATGCTATAACCATATGGTAAACTTTCTGCTTTCAA
2096	LokiG_000000000205	10243	11776	r	50.782778865	54.2677976269	33.1373061617	TTACATAATTAATCTTTTTATTTTCTGGGGTTTAGAGACGATTATTTCGTCAGGATCATTAAAAGGATCTATTTCTTTTATGATTAATTTTTGGGACCATTTAGTATTCATAAAAATAAGAAAATAATTTTGGCCTCTTTTTTTAGCTTCTAAATATTCAGGGGATAAATCGTTTGATTGAGAAAACTTTAACCTTTTATTTTTTATATCAACTCTCAGTTTTATAGAATAGATTTTTCCCTCCCAGATTAAATCAGGTTTATTTTTATTTGCACCTCCAACTATTTCTTCTATGTTATCCTCAGGAACTCCAAGTATATAGGCATACCATTTCTCAAAGAGATATCCTAATCCCTCTTGTAGATTTCCTTCATTTCTTAACATTTTTCCTGTATCTCG…
2097	LokiG_000000000205	11765	12278	r	40.6959064327	40.6071570247	53.0959537966	TTATGCGGCATTTTCTCTTTTTTTCTTTTTATAGGGTAGTATTCTTCTTTTTTTCTTTACGGTTCTCTCTTCAGGGAAAATAACACTTGGACTAACGAACGTATGCAAACTTAATATTTGATCCGATAGTTTTCTATGATTAAAATCTCTCTCATGAGTATGTCTTCTCCGGGAACCCAGAAATTCTGCTTCAAATACAATCGAAAGGGTTTTTTCTAAGTTTCTATGTTTAGTAGGAAGTAAATTTTTGAGAATTTTAAATTCTCCAATTTCTCTAAGAGGGTCATCGATATCGATTCGAGGATCACTTTTAGTAGTATCCATTGCTTTATTAATCAAGGCTGTATCCGATTTTACACTACCCCCTTTCTCCAATAATGCTACTCGTTTCTCTAATGC…
2098	LokiG_000000000205	12291	13551	r	49.6666666667	51.5499595006	62.6344970572	CTAGATTAGAAATGATATTAATATCCCCATAATTACAACGATGGAAACCAGACCAGACAAGGCTATAATTAATCCACGTTTATATTTCTCAATTTTCCTCATAAGAATATTTTGGGCTTTGTTTTTTAAGAATTGACTATATTTTATATCCATATCTGCTTGATCTTGTATAAGATCAGAGAATCCATCCTCATATATATTTGCTTTTGATTTTAAAAATACATTTTCTTTCTTTATGTATTCAGGACGAACTTCCAAATCACTCATCCAGAGATCCATTACTTTTAATTCCAAATAAGCCATAACTTTCGCATTAATTTTTGTAAGAACATCGAGCTGTGGTCTTATCATATTTTCTGAGAAATTCAAATATAATATTGGAATTTTTTTAGTTACCAA…
2099	LokiG_000000000205	13580	13841	r	47.5900383142	50.2173473467	63.4147534497	TTAATTCTTTTTTTTAAATTTGTTTACCATAATTGTAATAATAAATCCACTTAATAATAGACCAAAAACGACAACTCCTATCCCTAAATCAAGATATTGACCTCCCCCCAAATGAACGGGAGTGGGAAAATATATTTTGGTCATTCCGTAAATGTACATCGTAATAACGACTGTAAAAATTGTAATAATAACCCATTGTGTCTTATTTGCCCGTTGCAATCCTCTTTTCTTACTTCTCTTTGATTGAACTTTATTATTCAT
2100	LokiG_000000000205	13862	14174	r	39.8301282051	42.1622221505	58.8881998854	CTATCTATTTATTTGATTTCTGATAATAAATAATACAAGGAGCGAGCCTATAAACACGCTTGATAAGAGCCCAACCACGAAAATTATAATTGGATCACCAGAACGCCCCCAACTTAAACTACCCACTTGAATTTCTGGAATGACTCCAAACATCTCTCCTAAGAATTGTATAATTGCAAATGTCATTCCAACTATCAGAGCTAGAAAACTTGATATTAAAACAATTCTAACAGGTGTTAGACGCCTCATTTTTTGGGAGGAATTCTTCTTACTTCTCTTCGATTGAACTTTTCCTATTTTTTTAGCCGACAC
2101	LokiG_000000000205	14190	14466	r	43.652173913	47.0269444925	53.006211852	TTATGCTTTTATTAAATTAATTATTAAATTGGAATATATTGCTAGATTTGAAGTAGTACTGTTTGTAATTTTATCCAATGAATTTAATAAGGGTAATATTTTTGTCCACACGAAGGCCAATGTGAAAAATAACGATATTGCAAATATTAACATGATAATATAATATAACAATGCTACAGAGTGTTGCGTCCTTTCTACTCTTGACCTTTTTGATTGGACTTTACCAGATTTCTTTATTTTTTTTGGTTTTACCTTAGCTTTTTTCTTTTTTGCCAT
2102	LokiG_000000000205	14480	14996	r	35.3682170543	33.1959739318	44.5302749643	TTAATAAATTGTTTTTGTAAACCAGACTGAGATTAATTTTGCTAAAAGCTTAGATATGATAAAAATACCAAGCCATATAAATAAATAAGCCCAGAAAAGTGGCATTCTCTCAGAAAGTAAGATTGTTAATAATAGAACTAACCCTATGACATAAAAAAAACTTCTAATGCCTATATAACAAACATATTCGATTATTTTTCTACTATAATTTCTTTTTTCTCTCTTAACACTCAAAATATACCTCGTTTTACCAATAATCAAGATCTTAACAATAAGAACTGTAAGATAAGCAGAGAGATCAGCGATTATCAACCAGAATGATACAAATAAAAATTCTATAAATAAATTGTGATATTTATCTTTTATCATTTCAATAGAAAGCGCATAAATTAAAGTAAA…
2103	LokiG_000000000205	15011	15389	r	28.4682539683	40.0089429385	41.3301784879	TTATTTTTTATATTTTAATGTAAATAATGCTTTAATGAAATATTTTGTACTATATATTATTTTAAAAAACCTAAAACTAACAATTCCATCTATTATATCAAAGATAGCATGAATAAATTCAATGAAAATATAAATAGGATAATATGCAGCTAAATTATACATCAATGGATATGAAACAGCACATGTAAAATCACATCTCAAAAATAAATCGTCTTTGATAATATTTATTATAACTTCTATCTTCATTCCTTTGCCTAATTTGTTATAAATTTTATAATGAATTACTTCATGTGTTAACGATCTTACAATATAGTTAAGGATACGTCTTCTTATTTGAACGCCTTTATAATTTTCTTTAAACCAATTAACTAAATCCAT
2104	LokiG_000000000205	15414	15843	r	15.2610722611	22.1816079135	27.0274237876	TTAATCGTTAATCACTCTTTTTATTTTTTTAATTTCAAAATTTCCTATTATATTTTTAAGAAATCTCTTAACCCTGAATAGAAAATTCTTTAAAAAATTGAAATTTAAAAAATCGAATATAATATCATAAATTAAATGAGCAATTTCTGAGATTATTAAATGGAAATAATATCGTGGGGGAAAATATCTCTTATTATTTATAAGTTTACAACTTCCATCAGTTCTAACAATCAAACCTAACTCATTATCATATTCTTTTTTAAGATTAATCCATAATTCTATGTCTAAATCAACAATAGAATAAAATTTATAATGAAGATATTCATGTTTAATTATTATTTCAATATCTTTCAACAATTTTGTATTTATTTTTTCTTTTTTATCTAACTCAGGAAGGAT…
2105	LokiG_000000000205	15875	16433	r	32.7544802867	36.8055376527	42.5720707783	TTAATCACTCTTTTTGCTAATATTAGGTTTTTCAATAAAAAATAATTTGATAAAGATAATTAAAAATAAATGATAAATAACAAATCCTAAAATCCAAAAATAAACCGGGTTAGGAAGGATATAAATAGAAAAAAGACTATAGAAATTAGGCGCCAACTGGATTTGCCCTATTATCGTTAGTTTATTATAAAGCTCGTCATAAACTATTACTATTGATATCCAGGAGATAAAAAATAAAGTTATACCGGTAAATACTAATACAAATAAATTTGAAATGAATTTTGGTTCAAAAGCATATTTTCTTAAAGCAAAAACATTAACAATAAAACTTGAGATAAAAATGAAGAATAACCCTAAATAGAGGATTATATTGATATTAAAATACATTTCTGCTTGATA…
2106	LokiG_000000000205	16439	16598	r	36.8993710692	43.4138859721	47.6176837221	TTAACCTCCAAACATAATATAATATTTCGATAAGATTATAATACTTATTAGGGACGAGAGTATACCAACTATTGCTAAAAAATAATATATTCTCTTTTTTTTTCTTCCTGGTCCACTTTCTTGTTTTTCTAAAAGATTATTTTTATATTCGAGTGACAT
2107	LokiG_000000000205	16601	17291	r	45.9463768116	44.0230004082	55.9595684541	TCAATATACTCCAATTATAGTTGTTTGTATTACGATTAAATTAATAATTAAATGTGCTAACATAGAGATTGTAATATCCTTAAATACTAAATAATATGCTGAAAAGAGAAGTCCTCCAAAAAACATTGATAACATTAGAGATAATGAATCCCCATAACTAGCCCAATGAGCAATCATAAAAATGAATGAGGAAACAAATACACCTATAATTATCCCTATTCTCTTATTTGGATATTTCTGAATGAAAAATGAGATAAAAAACATTCTAAAAAAAGCTTCTTCAATAACTGCTGCTGCCAAATAATAAAAATACACATCAATCAATTCTAAGGCAAATCGAAATGAAGCTTGGAGAATTAGCATCATAATACCAATTACTGCTACTAAACTGGAAATCGC…
2108	LokiG_000000000205	17330	18287	r	48.2654127482	55.7206009359	20.5450628017	TTATTTTATTTTTTTCATTCGAGAAGAATAAGATCGAGATACCCCTTTTATTAAATCTTTATCGATTGTATGTTGTCGGGCGTTAGCTACTTTTAATTTTTGAACACGTTTATTATATTTATAAACAAAATAAGTAGTAAGACTAATTATACCTATAAATATCAATATGATTAGAACTATTGTTATAGATGTATTATCAAAACTTGGAATATCAGGAATTTCTTCTGCGTAAAATCCAAAATTAACTGATCTATTTTCTGGTAATGTTTCCCAATCACTTATGTAATCCTGTAATTCTTCTGACCATAATCTATATTCAACACCTGTATTTGGGAGAAATTGAGATATAGTATTTTGAGCAGAAACTGTTAGATTATCAATTAGATTGTTATACCTTAA…
2109	LokiG_000000000206	1	1216	f	38.9481481481	41.6111536644	49.9136777606	TACGGTCAACTTACTTTTAAAGAATTATTTGAACCAGCAATAGAATATGCTGAAAACGGATTTTTAGTATCTCCAATAACAGCAGAAGTTTGGAAATTGAAGGTAAGAGTATTTACTAATAAAGAACTATTTTCTGATTTTCATAATGCTTTTATTCCAAATGGGAGATTACCGAAGACAGGGACACTTTTCAAGCTTCCAGCTCAAGCAAAATCTTTAAGATTAATAGCGGAAACAGAAGGTGATTCATTTTACTACGGAGAATTAGCTAAAAAAATTGTTCACCATGCAGAAAAGACAGGGGGATATATAACGCTTGAAGATTTGGAAAATCACAAGGTAACTTGGGAAAGACTTCTCGATATTGATTATAATGGAGTTAAATTGCATGAAATTCCT…
2110	LokiG_000000000206	1388	2000	f	35.3790849673	39.5471634262	49.9442711787	ATGGTCGGTCAATCAATGAGTTATGATAGAAGAGATCTCCTTTTTAGCTTTAAAATAGTAATTTGTGGAGCCAGTTCAGTAGGGAAAACTTCTCTTTTCAACCGTTATTGTTTTAATTCATTTAACTTTGATACTTCTCCAACCATCGGGATTAATTTTCATTCAATAAATTTAAAAATTAACAATGAAAAAAAACCAAATGAACCAAGAGATTATTATGTTGTGAATTCAATATTCGACTTTGGAGGTCAAGAGCGTTTCAAACCACTAGTTAGCCAATTTTTGGAAGGTTCTTCAGGAGGATTATTAGTTTTTGATTCAGTTAACAAACCATCTTTTGAGCAATTAGATTTCTGGTTTGAACAATTAATTAAAAATACAATTAGTCCAGAAATTCCA…
2111	LokiG_000000000206	2007	3084	r	38.0993500464	42.7083545218	48.7191350887	CTAAAATTTTCTATCATACACAAATTCAGAGAATTCATTAAAAAACACTTTTTGCTCCCTATTAAGGTCTGGATAGATCTCTTTTAAAGTATTTTTCGCTTGTTCTACTAGGTTTTTTGCTAAATGTTCGGCAATCATTAAAGCATTAGTTTTTGTAAAAATATCCTTTACTGTACTTATATCGTTTTTAGTTAGATTTTCCTTATGATAAAGTTCGTTTAAAATTTTAGATTGATCTTCATCAGTATTTTGTATTGCCAAAATATAAATGATTTTTGAATGATTTTTTGCTTTTATATCATGTTCTAAATCAATAATATCATCTCTGATGGCATGAGCTTGACCAATACTTAACATTGCTTCAGATAATGGATTAATTTGATAATGAATATTACCTTT…
2112	LokiG_000000000206	3178	3706	f	22.4981060606	38.1011927732	43.776713684	GTGGTTTGTAAAAATTTGAAGATTGGTATTATTTCAGATTCACATGATAATAAGGATAATATTATAAAAACCGTCTCTCTAATAAATGAAAGAAAATTGGATATGTTAATCCATTGCGGAGATTATATTGCACCATTTGTAAAGAAATGGTTTGATAAGTTGGATGATTCAATAAAAAAGAATTTTTATGGAGTTTTTGGGAATAATGATGGAGAACGTTTGTTTTTAAAGAAGAATCTTGGTCAGATTTGTCAATTTGCCGAAAATAGTAATGAATTGATTTTAGAATGTGATGGAAAAAAAATCTTTGCAACACATATGCTAAAAACTGCAACAATCGAAGCCCTTGCAAATTCGGGTAATTTTGATATAATTTTATATGGTCATACACACCAACTC…
2113	LokiG_000000000206	3744	3990	f	19.1341463415	23.8787623629	25.8789064485	ATGTCAGTTTTAACTCCAAATAAGATTTATGAAGATTTTAGAAATAGGAGATTAAGTAAAAGTAATGCTTCAAGGTTATTAATGACTTTAATTGAAAATATACCTGATTTGAATAATAAAGTCAAAATCTTGAGTATAAAATTTTTAGGGTTAATAACTTCTAAAGAACCAAATGTGTTTAAATTACTCGAAAATTTGTTAGTTTCCGATCTGAATGATTTAATCAGGGGAAACGCTGCAAAAGTA
2137	LokiG_000000000209	1	1651	r	66.1012121212	57.1802826849	13.3032776657	AATAAGAGTTTGATAATACTTATCTTTATGGTATGGGGCACCAAGCGTCATGTTCAACAGAATTGGATTTTCACCAGGCTCAACGAATATTGGAGTTAATGAGATGTTAAATAAACTGTTTCCAATATCTTCGATATCATTTGAAGGCACAAGAATTCCGTTCCACCACATTTGAATAGAGAGTTCTCTAGTGCCGAAGTTAAGTTCACTAGAAATTTTAATGGTAATATTGAAAATTATTGAAGAAAATGATTGAGCAATAACATTTATAACAAAACTAGGGGGAGTTTTTCCGAAGTAATTCAAGTTTATAAGAGTATCCGTGCCAAAATCAGAGATAAATTTTCCACCATCATTAACGATTATATTTCTTTCAATATTGTTTTCATTACAAGTAGC…
2138	LokiG_000000000209	2228	2423	f	43.0666666667	43.3131253116	25.5882495758	ATGACAGAATTTCTAAAGCAACTAAAGGAATTGGGTGAGGGGTTCCTTGAAACTCTTCGACATAAAACTAAATTGAGTACGGTTTTTGATCTCTATACTGAGAAAGTTATTCCCACATTCGTATCCGAGAAGGATTTAAAAGAATATTATGAAAAAAGAATGGAAGAAGTTAATGATTTTATAGATAAGTTATAA
2139	LokiG_000000000209	2447	3140	f	65.3088023088	69.5845098665	39.9008149853	ATGGTTGAAGAGCAAGTAATTTCAGAAGGGTCAAATAAGTTAAATCCAAAAATTCTAGCTGCTGATGTGCTTTACGGAGCGGTCAAAGGTTTGAGTGGGTTATTTTTTAAACTCTTTATGAACTTAAGAATAGAGGGTAAAGAAAATATACCAGTGAGAGGAAAAGCATTTTTAACCACAATAGCAAAAGATATTATACGAGATATGCTTATTATAAGTCAGGTATCCGGGCGTAAAATACATTTTATGTTAGATCCAAAAATGATGAAACATCAAATTCTTGGTCCAGTGCTTAAGAGCCTTGGAATGATTCGTGGGACCGAAAGTAAGGAGGATACTGAACCCATTGAAAAAATATTTAAGATCTTAAATGAGGACGGAGATCTTGTTGGGATGACA…
2140	LokiG_000000000209	3197	3986	r	49.8403041825	53.7504571546	48.4850854507	TTAATAAAGTTTTTCCAACAATTCTTGATGTTTCTGCATATGTTTCTTCCTATTTTTTTCACTCAATCCATTAATATAGTTCATATTTACTCTGTAATCGGCGTATCTACCTTCTGGTGGTTCTCTCAACCATTTTTCCTTGGGTCTCCTTAATCCAAAGTAGAGAAATATTAAAAAAAATATGATCAGACTAAAGAGGCTACTCCTTGGGTACCTAGAAGATAAATTATTTGAAAGATATAAATTCCAAACATGGAAAATAATAATTATGAGAACTAAAATTACTGCATAATTTCCAACTTTAGCAATTTTGGTTTGGCGGTATCGAGCATCCCAATATCTACCGTGGTACCCATCTGTTTTATCACAATACTTATTAAAAAATCGAGTGTACTTTTT…
2141	LokiG_000000000209	4131	4815	r	35.216374269	38.2475535511	46.5326917973	TTACCAAATTCCTGGTATTAATTTATAACGTGTTTTTGTAGCGTATTCTTTATACCCTTCAAGTTCCTCATGCAATTTCTTGTCCTCATAGTGAATTTGGACAATTATTGTGATTATAACACCAAGAGATGGTATTAAGGCATAAAATGAGCCAAGAGCAAGACAATGGCTAGGATATAAAACAATAAGCGCTAAATACATAGGATGGCGAACAATTTTATAAGGTCCTGTTGTTATAACCTTATGCCCCCTCTCTTCTTGAATCTCAATGACTCTTGATAAATATGTATTTTCTCTGGTAACTAAGAAAAATAAAATTATCGCAAGGATCATACCAAAAAATCCAATTGTATTAATTATTAATGGAATAGAAGACCAATGAAACCTCACTGCGTCAAA…
2142	LokiG_000000000209	5292	5685	f	28.5063613232	30.4662387012	26.2611315356	ATGGCTAAAGTCGTACAAGATTTTTGGATTTTAACTCAGGCTGGAAAAGTTTTATATCAGCGAATTTTTAATGTGAAAATGCATGCTCAATTATTTGGGGCTCTTTTAAGCGCCTTGACTTCATTTTCGAAGGAAATTACAAATTCAGGTCTAACCAATTTTCAATCGAGTTCATATAAATTTACGATACTAAAACGAGAACTGTTTGATTTCGTCGCGACTTCTAGTAGTAAAGATAAAACAAAAAAAGTTATTGGAGATTTAAAAAAGATGTCAGCAATATTTTTTAAGAAATATGCTGATATCTTAGCCAATTGGGATAATTGGAATCAAAATATTGATGATTTTTCTGATTTTGAGGAAGATATTAAAGATTATTTAAAAGATCGTTAA
2143	LokiG_000000000209	5809	6331	f	28.30651341	30.8798482632	30.0526001606	TTGGGCTCATTTGTATTTAAAATTATCTTAGTTGGAGATTATGGAGTCGGTAAATCTACGTCAATTCATAGATTTGTAGAAAATAAATTTAAAGCAAATTATGTTCCCACCTTAGGAGTTCAAGTAACAAAAAAATCTATTGAGATTAATGGGGATAATATAGATTTGATGATATGGGATCTTGCTGGTCAAGATAGATATAAGATGGTTCGGCAAAGATTTTACATTAATACAGAAGGAATTCTTATGTTATATGATATTACGCGAATGTCTTCACTAATAAATATTAAAAAGTGGCACGCTGAAGTTTCTAAGTTTATAAAAAATATTCCTATCATATTAATTGGTAACAAAATGGATTTAATAGAAAAAAGAGAAGTAAAGACTATTGATGTAAAA…
2144	LokiG_000000000209	6418	7513	f	24.1260273973	28.283562549	28.3904858948	GTGGCAAATTTGAAAAAGCCTTATTTTTTATATGTCATAAATTCTGCAGGGATATGTTTATTTTCGTATAATTTTAAAAAAGGCATTGAAATGTTTCAAAGAGACCTTTTTAGTGGTTTTATAACTGCCATCTCTCTTTTTTCTAGGGAATTAAATGAAAAGTTAGGTTATACTGAAAAATATGGACGACTTCCAGCAATTCCCCTTAATTTAATCTTTGAAATTATGATATCATATCTAAATCCACTGATTGGGGTTCTTGTTGTCGAAAAAAAAGATATTGATAAAGATATGAAAGATTTTCTAAATGAGGTAATGAAGGAATTTTCAGTAAAATTTGGGGCCGGTTTAAAAAATTGGAATGGAGATCTTCGCAAATTTAATCCGTTTAAGGATGAT…
2145	LokiG_000000000209	7539	8142	r	48.2421227197	45.3514944659	42.5638087965	TTACCTTTTGTTCCAATGTACAAAGATCTGGAATTTAAACACCTTTCCTTTATATTCCCCGTCACTCGTAGCGGAAAAATCAAATCCGTTATGCTCATGCCAATAAACAGAGGCTTTATTAAAGATCGGTTTTTCTACAATAAAAGCAACAACAGGAGTTGTAATTTTTAATAAGGATTCTTGATACATGGCAGCACCAACACCCTTACGTTTAAATTCTGGCAAAATACTCACTTGGTCTAAGTACGCGAATTCCGTATTTTCATTAAGAAGTAAATCATTTGTTTTTTTATTATCGAAAGAGAGATTACCAACAACATCACGAACCTTAACTATATTGTATTTCTTTCTGTGAATACTTAAAAAACCTATAATTTTTCCTACCTTATTTTTGGCTAT…
2146	LokiG_000000000209	8364	9081	f	57.4281729428	35.9005024483	55.2887164698	ATGATCAATCTACCCTGGCACCATGTACACATAACACTTGCCGATCGGGAGGCATCCGCTCGCTGGCACGAGGAACACTCACCCGCTAAACGCTATCAACCAACAAAACGCTCAGAAAACCTGTATTATGGTCCAAATCTGCTACAAATTCAAAGCACTGCTGTTGCGCCTGAACCACACAATGCTCGGATCGATAGTATCGGTGTTAGTGTTATGAATGTTATCGAAACAGTCTCCGATTGGCAATCCACTGGCGGTTCTATTGGTGTTTGCAATCAGCGCATCGCGCGGGTAGAGGATCCGTGGGGTGTACCTTTCGAACTCGTAGAGAGATCCCCTTTAGGATATACCCATATTAACATCGCCGTATCAGCACCGAAGCAGTTACGTGATTGGTAC…
2147	LokiG_000000000209	9212	10616	f	59.9081196581	56.8850444176	57.6103990473	ATGATATTGATGACAGAATCAACATCAGAAGAAGAATATACATTTAAAACAACCCTGGTATTCTGGAAATTCTATGAATTAGGTCTGTATTTTGAGCTCCCAGAAGTGCGGAAATTTCTTGAAAAAGAAGGAACATTAAAATTATACAAAGATTACAGATTTAAAATTGAACAATCTGATGACACTAAAGTTAATCAACCATTAAAATGGATTTCAAGTCAATCTCACAATTATGCTCCAGTATGTTTTAAGATCGAAGAATCAGATCGGTTTTCTTGTGCTACAGCTTCACATATAGTGGGAAAAATTAGGTTAGAAGGTCATATTCATTATGGTTCAGTACTAGTTATTCACTGTGAGCTTATATTTGACAATTATCACAAAATTGAAGATTTTATT…
2148	LokiG_000000000209	10691	11072	r	47.6325459318	51.0357114059	44.8579974434	TTAATATCTCGTTCTCGTGGCTTGAATTCGAATTTTTGCTTTTATATTCTCATCCGCATCTTGAACAATTACATATTGAGTTTTTTGCGGAAGCTTAATTTCAAAATCTTGTTCAGCGACAGTCTGGTCTTTTTTCAAGTGATCCATCTCTCGTATAATTACTTTTAAGTGTTCTGTAGATTTCTTTCCCACTTTGACTGTCTTAAATTGGCTCCATAATGATAAATCTGCTTTTGATGTAAAAGTTTGATTCTTTTGGAGCTTTATAACACCTTTATTTGGGAACCTTGCTTTAAAAGTTTTGGGGCCATCTATCTTAAAGTAAAACTCTCCTACTCTTCCAAAAGCATCATAATCCTTCCGGGTTTTTAAGCTTATCAA
2149	LokiG_000000000209	11317	11500	r	29.2513661202	39.4724584893	39.0862499458	TTATCTCTGAATTAAATTTTCATTTATTTTATTGTTTTTAATAAGTTTCTCTACCCTTCTCCTCACAGCATCGATAATAAATTCGGAATGGGATCTGTACGCTAATTCTTTATTATCGACGATCAATTTTTGAATTGTAAGCACTAGTTCTTCTGGTATTCTCACAGTTCGATAATTTGGCAT
2150	LokiG_000000000209	11818	16096	f	39.0483870968	40.9719162404	38.9627135529	ATGGGATTAAAAAATAGACCTTTAAATTCTGTAAGTTTTTCTGATTTTTTTAAAAACATTCCAATTCCTACATTTGCTTGGCAAATTGTAGGAGAAGAATTAGTTTTAATTGACTTTAACAATGCTACTGAAAAACTTTCTTTTGAAGGGGTTAGTCTTGGAATTAAGGCTTCAGAATTGTTTAAAGATGATGGAAGAATTCTGACAAATTTATTGAGCTTTCTAAATGAAAAATCGAATTTTTCTGAAGAATGCGAGTACCGGATGAAAAAAACAGGCGAACAAAAAAAATTCTCTACGTCCTTCATATTTCTTCCGCCAGATTTAGTAATTCTCCATATAGAAGACTTAACAATGCAAACACAGGTTAGTAAAGCGCTACAGAAGGCACATGATGCT…
2151	LokiG_000000000210	1	1021	f	14.0401960784	20.6523965622	14.1324637261	TACATCAGAGTTACCCTTGTTTTAGGTAAAAAACCCTCGAATATTTTACGTAAGAACGTAACAGATTTTGTAAATATTTTTGAGAAAACTTATGCGGATGAGTTACCAAATTGGAGGGGTCAACTTAATCTTTTTCACAATGCAGGTGTAATTGTAGATGAAATATTGAATACTTCAATTATTCTTCCTCATGAAATCACCTATGAATTCTCAAACGTGAAAGCTTTAAAGAACCAAAATTCTAGAGAGGTATTAAAAACAGCGAGTAATTTGATGAAAGACTCAGGAAGGAGTTTTTTCTTTATTGCATCCCTTTTAAAAGAGGCAACTGAAAAAACTCATAAAGATACCGCCGAAATATTCATGGGTATTAAAGAATTAAGAGATAAAAAAATACTG…
2152	LokiG_000000000210	1012	1111	r	6.81818181818	13.5862760575	16.9696695523	TTAATCTAACTTTTTCTGTAGATCATTTTTTTTCCATTTTATTGGAGGAGGAAATATAAATCCGAATAAATTATTTAACAATATAAGATTAAATTTCAT
2153	LokiG_000000000210	1486	2725	r	20.615819209	22.4851862879	27.6824236362	TCAATCAGCGATTCCACTTTCCAAAACACTGAATACGGCTTCAACCTCAGGTAAGTGAGGAGCATCTATGATTTTTGCAATTCTCTGTTCCCCTTTTCCTTTACGTAAATAGACTCTTATTGTTGAACCATGAGCAACAATATTTCCCCCTGCTGCTCTTAATGGATTACCATAAAAAACGTCAGGTTTCGATTGTACTTGATTTGTCACTACAACTGCTAAATCAGGATAAATATCACATAACCTGAGTAGATCATGAAGGTGAGCATTAATGGTTTGCTGTCTCGTTGCTAGTGTCCCTCGTCCAATATATTCACTTCTAAAGTGACCTATTAATGAATCAACTATAATTAGTTTAATATTCTTTTCTCTAATTAGATTAGTTGCCTCTTTAATTAA…
2154	LokiG_000000000210	2966	4202	f	23.1666666667	22.3872442835	26.7020475319	ATGGTGGAAAACTTAAAAATTGAATACTATCCTAAAATTAATAAGGATTTGCTCCAAGAATCAATTAGTAAAATCCAATTGAATAAAAATAAATGGGATTCTCCCTTTTTTTTTGATACAAAATCATACTTCGACATTGAGCTAGTTAAAGAAACTTCCAATCCATACCTCTTAAATCAGATTCAAAATGTAATAGTACTTGGGACTGGTGGTTCAATTCAAACTTTTCTAGCTCTTAGACACTTATCCAAAAAAAGAATTTTTCCCATCACAAGCTCAAGATCAGTAGAACTACAAGATTGTTTAGATAAAACTTCCCCAGACAACTCAATTGTAATACCAATATCAAGAGGAGGAGAAACCTTGGATATAAATTCTACAATCGGCACCTTCGCAAGC…
2155	LokiG_000000000210	4222	5656	r	55.769874477	56.7868071035	35.8652189399	TTATCCTATAAAAGCATCGTATAATACATTAACAGCTTTTTTACAATCTTTTCTTTCAATAATGGCGGTAAAATTTAATTCAGAAGAACCTTGAGCAATTGCTAAAATATTTATTTTATTATTCCCCAGGGACGTAAAAACTTTGCCAGCTATGCCGGTTGCGTAAAGTATACCTGCACCTATGACTGCAACCAGAGAAATATCGTTATTAATTTTGATTCGGAACCAGTTTTTTCCAAATAAATCTGAATTTCTTAAAAGAAAACTAACCTTCTTTGAGTCCTCAAAATCTATCCCAAATGTAATATTATTTTCTGAAGAACTCTGAGATATAAAGACAAGATTAACATTATTATCTCCTAAGAGAGAAAAAAGTTTGGAGGCAGTTCCTGGAAGTGG…
2156	LokiG_000000000210	5777	7019	f	56.1376811594	58.1623428124	67.8474595589	ATGGTAAAAACAATTAAAATTCCCTGGGCAGTGTGGAGGGAACCAGAATTTTTAGATTTAACCTTTCCTGATTCATGGAAAGTTGCTCTTTGTAGAATGAATAACGCTCCTGATTTATTGGATTCCGAGATTAAAAAAGGTGTTTTAATACCAATTGGTTCACGAAAACTATCTGAAATAGCTAAAGGGAAGAAAAATGCTGTTATTGTGGTAGATGACACTACCAGGAGTACGCCAGTTTCCAGAGTGATCCCTCATGTCATCGAAGAATTGGAAATTTCAGGGATCACTAGAGAAAAGATTACCGTCTTGTTAGCCCTTGGAGCTCACAGACCAATGACTAAACGGGATTGTATTCTCAAATTAGGTAAGGAAGTTTGTGAAACAATAAATATTGAG…
2157	LokiG_000000000210	7118	8186	r	37.1179775281	42.2555192719	42.4760452095	TTAGAGAAAGAAAATTATTATTACATAAGCTAAACCAACTAAAATAAAGGAGGAGTAGAACACTAATAGATTATTATTAAATTTTATTTCTCTTTTAATAACTCCTAAATTTAATTTGAAAGAAAAGAATTCTTTCGGCTTTAATATTCCAAAAAATAATAATGCTTGAAAGTATCGTATATAAGGGTTACTAAAGAACATAAAAACTGCTATAATAAATATTGAAGCAAAGAGGATCTCAAGAAGATCAGCTTTTTTCAATCGAAATAATATATATGATCCAATGATAATCGCTACTGGGATCAATCTAATATATAAGGGTAAAATACTTTCTCCTCTCTGATTCCAAAATGAATAGAGTTGTAGATAATTATCCCAGTAAAAAATAGGTAACACAAG…
2158	LokiG_000000000210	8376	9105	f	37.1165980796	44.7950494859	48.0981422503	ATGATAAAGATTTTTATTCCGGTTTATAATGAGGAAGATTTCATAGAATCAAATTTAAATTATATGTATAAGAGATTCACTAAATTACTTAAAGATGATTTTTTAATTTATATCGTTAATGACGGAAGCACAGATAAAACGGGGGATATAATTGATGCAATAAATCTAAGAAATCTCATTCACCTTAGATGTAAAGGTCCTTCAGTTCGAGAAAACCTTGCAAAAATGATTTTCAATCATGCAGATGGAGAAGATCTTATATTCTTTATGGATGCTGATTTATCAGCTAGAATGTCTGCAATACCACAATTATTACACTCAATAAATCAGGGTTATGACATTGTAATTGGAAGTAGATATATAAAAGGTTCAAGACTAAGTAGAGCGCCATATAGATTT…
2159	LokiG_000000000210	9106	9811	r	31.7673758865	40.2275600048	44.8918842112	TCATTTTTTACAATATCCAATTAAGGATAATCCTATGGGTAATTTATATCCGATTCTAATTAAACGATTTTCGATAGTTAAAATTTTAAAAAATACTTTTTCTATAAGTGAAGGTAAATTAAAATAATCAGTCTTTGGTTTTGATTTCTTCTTCAAATATCGTAAAATAGCAAAAGGAATAAATAAGAAAGAATTCCAGTAACTAATTTCTATATTTCTAAACTTTTTTAGAAGTTGATACATTGTTTTCTTGTTATATCTTCGTACGTGTTTTAAAGCCCTATCGTGAGCACTGTATAAAAAATTAAAAGCCGGAACAGTAAAAAATAAGAAACCTCCTTTCTTTAAAACACGATAAACTTCAGTTAGCACTTTACTATCGTTTTCAATGTGTTCAAA…
2160	LokiG_000000000210	9824	10913	r	29.8429752066	39.4290885887	48.2226871272	TTAGATAAGATTATTTGAATTATTTTGAATTTTGATTTCAGAATTATTTAATTTTTCTAAATCTCTCAATTTAAAATTATAATGAAATATTGAGTAACCACCAAAAAAGAAAAGGTAAACACTTCTAAATGAATGATCAATAATAAATATAGATAATATTTCCAAGAACTCAAGTTCAGGTGCGTAGAAAATAAATACAAATAATGCACCTATATTTTCGGATACAACCCAACCCCCAGGTGTTATTGGAAATGTTTTGCTAAAGAAAGTTAAAAGTGTAGCTAAAATGATAATTATGATATTTAAGCGATAACCTAGCAAGTAAAAGAAAATTATCGCAATTCCAGCATCAATAATCCACGTTAGGAATCCAAGTAATATAACACTAACTAGCCCTTT…
2161	LokiG_000000000210	11070	12333	f	43.6840855107	43.8038762776	54.4052055453	TTGCAAAAAGTTGAATTATTAGCACCCGGAAAAAACTTCAAGGCAATAAAAGCAGCTTCAAAATATGCAGATTCTATTTATTTTGGCGTTAAAAAGTTCAATATGCGGATGAGATCTGACAATATTGCTTTAAATGATCTACCAATGATTATCGATTATTGTCATGTGAACAATTTAAAAGCGTATTTAACGACGAACATTTTAGTATATGATAATGAATTGAATGAACTTCGAGAAATTTTGGAAGAAGCGAAGAATGCAGGGATTAACGGGGTTATTATACATGATTTTGCTGCTATTCAAATTGCTAAAGAATTCAAATTACCTTTTCATATATCAACACAATGTAATGTCTCTAATTCCTTAGCTGCTCATTATTTCGAGGAAATTGGGGCGGAT…
2162	LokiG_000000000210	12392	12959	r	28.7372134039	36.9792744205	43.4736118877	TTAAGGAGATAAATTTTTATAAAAATCTCTAAAATAATATATCAACCTAACAATTCTTTTCCCTTCCTCGGTAATATAATATTTTATCGGTCTTCCATCAATAATTTTAAGATACTGACTTGAAACTTCTCTATTTTCAAATACATAAATACCTCTACTTTTAGTCCCTAATCCTAAATAGCTTTTTATTTCCTTTCGGGTGACTCCGTCTTGTTTTCTTGTTGACCTCGAGATTTCATAGAGTGCAATTAAATATTCCATAAAAGTTTCATGTCTATTATATTGTGACTTCAATGGATTTTTAATTGATTCCCTAAAATATACAAGATTTTGCTCATGTTTTATTGTAGTAGTTTTATAATCCTCGAGAATTCTTTTAAGCATATTTGTTTTATCATA…
2163	LokiG_000000000210	12998	13160	f	92.5925925926	92.1306802115	78.6894229161	ATGAAATTCGAAGAGTTTAAAATCATTTTATCCGAATTACCCGATAAACGCGTTATGGGAGCTCAGCACAGATATTTTCAAGCAGAATTTAAGAAGCTTGATACATGGTTTGGAAAGTACCAAGAGATTTGGAGCGAATATTTTGCGCTTAAAAAAGAATGA
2164	LokiG_000000000210	13274	13490	r	25.6018518519	31.5140581603	34.4740817203	TTACTTTGCTTTATCTTTTACCGGTAAATTGTATCCATGTGGTTCCCGTGAATTATACTTCTCAATATATTCTTTTTGCTTTCTGTCCAATTCTTCTTGACTAGAAGCAGAGTCTAATATTTCAAAACTAAAGTTTTCTAAGCCCAATTTCTCAATATCTTTTCTTAAGTTCTCAGGGAGATCATCTTTTATTTTTTCATATATTTCTTTTTTCAT
2165	LokiG_000000000210	13785	14034	f	28.2891566265	38.7082393268	45.991953665	TTGGACAATGGATATCTTTCTATAAACGACGATATTATAATCATTAGTAAAAATTCTGATACATATATTCATCAAAAAGTTAAAAAAGTTAAGTATCAAGGAAAAATAGTTAAAAAAACACCAAGAGGGTCAAAAAATATGAAAGTGATTATTGAATTAAAAGTGATTGATAGAGTCATTGGAAATGGAAAGGATAAGGTTTATGTTTTTACTGACAAAACATACTACAAAAAGAAATATTCATTATGA
2166	LokiG_000000000210	14083	15001	f	66.7483660131	72.0886350169	43.7356548766	ATGGAAAAAGGTAAAAAGAAAATTGTTGAGTCGATACCTAATTACAGCGAAGGTCAAAGCAGCAAAAAAATTGAATTAATTGTATCTGAGATAAAAAATACTCCTGACACTCGTATTGTAGATGTTCAATATGATACTGATTATAATAGAGCTGTAATCACATTTGTTGGAACTCCTGAAGCTGTTTTAAGCGCAAATATTGATGCGGCTAAAAAAGCTATTGAGTTAATTGATATGAATATTCATAAAGGGCAACATCCTCGAATTGGAGCTATTGATGTAGTCCCATTTGTTCCAGCGCAAAATGTAACGATGGAAGAATGTATAAAGTTATCTATAAAATTTGCAGAAGCTATGGCTAAAGAAGGAGTACCTGTTTACCTTTATGAAGAATCTGCT…
2167	LokiG_000000000210	15007	15850	r	65.2491103203	61.5013228538	3.86859314363	TTATCGTTTCGGATTACTTTCGAAGACTAGACTTCCGCTCTTAATTACTTTTGATACAAGATTTACCCCATAGTGATACGGAAGAAAATTATAATTGGGGACATCGAAAATCACTAAATCAGCCTTTTTTCCTACTTCAAGGCTTCCAACTTCATCTTGTTTTTGTAGTGCGCAGGCACTATTAATTGTTGCTGCAGTGAGGGCTTCTTCCGGGGTAAGTTTCATATTATAACAAGATAATGAAATAATCATTTGCATAGATTCTGTCCAACAATTTGGATTTAAATCAGTTGCTAAAGCAATGGGCACCCCTAGGCTGATCATTTTTCTTGCAGGTGCATACTCATTTGACATTAAGCAAAAAGGAGTTCCAGGCAACAGAGTGGCAATGATTCCTGC…
2225	LokiG_000000000215	260	1895	f	34.8391437309	27.9124441576	13.8372132876	ATGATTTCTGATGAACATTTGTTTTCGGATATTGGTATTGACTCTATAGGATTTCACGCTCCACGGCATTTTGTAAAGCTTGAAGAGCTCGCTCGAGAGAGAAAAGTTGATCCTGCAAAATACGCCAAAGGTTTACTTTCTAAAGAAATGCGTGTCGCTGAAGTTGATGAAGATATTATTTCTCTTGGATTGAAGGCTGGATATAATGCTCTTCAAAGAGGTTGTATCGATCCTAAGAGTATAGATGCTTTATTTGTAGGTACTGAGACAGAGGTGTATGCAGCTAAGAGTATCTCAAATATCTTTGCTGAGATGTTAGAGATCTCACCTAATGCGTTTACACAAGATGTATATAATGCCTGCGCTGGCGGTACGCTTGCTATTATCAATGCTATCGCA…
2226	LokiG_000000000215	2368	2617	r	3.61445783133	5.72797227444	6.62076422526	TTATTCCCACCTTTCTTTCACAGTTTTTAAATCTAATATTACACCTTTTCTAGTACCTTTCCTAGTACCTTGGATAAAGGGCATTTGAGCTCTCAAAAGATTAAGATCCAATTCTTTAAGATTAATCCTTAGAAAAACAAGAATTTCTATAATTCCTCCTGATATTCTAAGAATAAACACAAAAAGTGAAAATTCAATGAAAAATAAGAAAAACCATGATTTATTATAATAAAACCCAACTTTTACCAA
2227	LokiG_000000000215	2591	2822	r	5.61471861472	4.15381606883	4.88216498992	TTATAATAAAACCCAACTTTTACCAATATTGACGGCTTCTTGTGATATAGTTTTAGAGTTGTTTAACAAGTTAAGAAAATCTTCTTTGCTCCCCTTGATAAAATCTTCTTTCGAAGTAACCTTGATCATTTCTTTTTTGAAATCTTCATTAGAAACAGGCTTTGATTTTAATTTTTGGTATGTTAAGATTTCTTTCCAAAATATTCTATTGGTATACCCTCCCCTTTCCAC
2228	LokiG_000000000215	3097	3598	r	5.64670658683	5.0185626364	6.11334332024	CTAAAACTCTTGATTTCTATCTGAAACTCTCCCCAAAATCAAATTTCTCTCCCCTCGGCGGCGAAGTAGTGTTTCATCAAAAATCTCACTACTCTCAAGATACCGTTTTTTAACTTTTTCCCAAAATTCAATCCTTTCTTTCCTTAAATAAGTTATTTGCTTCTGAAAATACTCAACGATATATTCAGGTTTTTTTTTAAGGCTTTCAATGAGTTCTGTAATATCACCCCTTACGGTACCGTTTTCTTCTAGGCTAGGATAAGAAATGAATTCTTGAAATAAAATTGCTATGATTGTTTCGAATTCATTCTTCTTATTGAAATCCGAAACGGGTAAAAAAGAGCGAGTTTCGGATTTTAATAACTTGAATAATGTGAACAAGAACTTTAGACCATTTTC…
2229	LokiG_000000000215	3666	4125	r	6.57298474946	7.38337852074	10.1294100707	TTAAAAATAAAAGTCCAAATACTCTCTTGAAGATTGTCTATCTATTAAGAAAGCAATTCTATCAGCAATATCCCAATGTGCTGGAGCCATACCTCGTGCTAATGCTGCTTTAGCTGCGATTAATTTTGTTTGCCACAATCTCCAATCATGTCCTTCTACTGTAGGATTTGAGAACTTTGTTGCAGCAACTAGAACCTTAGACCGACAATCAGCCTTAAGAGTATTACCGTGTTGATCATGGAGCATGTGATGAGCTAAAACATCTCTTAACAAGATTGGCTTCCCAGTAATGACATCCCGTCCGGCAGATTCCCTCCACAGTTTCTCGTGAAGTATTTTCTTAAAATTCTTACTAGACCACCCCCTCACGTACCCATTTGCATCAGTTTTTCCCGTCCT…
2230	LokiG_000000000215	4832	6119	f	62.7070707071	53.7285952219	58.6044185636	ATGATAATGAAAGATTTTCACTCAGATATTTCTGGATTTTACAAATTGTCTATTGATGAGCGTCAAAAATTATTATCCAAGCTTGTTAATTTAAATCCGGAAGATTTAGAAATATTAAAGGAGTTAGGTTATTTCACACCTACCCAAATTGACACGTTAATTGAAAATGTGGTCGGTAGTTATCAATTACCATTAGGTCTTGCTTTTAATTTTAGGATAAACAGCAAGGATTACATAATTCCTATGGTTATAGAAGAACCTTCTGTAGTTGCAGCAGCTTCAAATGCCGCAAAAATGGCTCGAAAACACGGTGGGTTTCATTCAGAAGATGTACCCCCCATAATGATTTCACAGATTCAAATAACAAAATTGAAAGATATTGAAGCAGCGAAGGATGTT…
2231	LokiG_000000000215	6209	7514	f	52.3509578544	50.3766642791	48.5272688255	ATGGGATTTAGAGAATATTTAAATCAAATTGATGAGAAAGGCTCACTCCAAAAGGTGGATCTTGAGGTTTCTAAAAAATTAGAGATCTCTGGCATTTTAAAGGAGATGGAACCAACTCCTGTTTTATTTAATAAAGTTAAGGAATCAGAATTTCGAGTAGCGGGAAATATCTTTTGTACTAAGGATGTAATTGCTTCATATTTCGGAGTAACTCCTGCCGATTTAATACCAATGCTTTCTAAGGCAATCGCTAATCTTTCTAAACCAGAGATTGTTTCAAATGCTCCTTGTCAAGAGGTAATAGAATCAAATGTTGATTTGGATAAAATTCCTATTTTATTTCATTGCGATAAAGATGGAGGAAATTATATAAGCTCTGCAGTTGTTGTCACTAGAGAT…
2232	LokiG_000000000215	7644	7986	r	25.4678362573	30.1921721382	36.1423553633	TTAACTAAAATTTTTTTTATAACAATCTACACAGTACCATGTATGAGACTTTTTATAATATGTCATATCCTTCTTATGCTTACCGCATGTAGCACACTTTACTATTGAAGCTCTTAAGGGTCGCTCAATCTCCCACCATTTATCAGAAAGATTTTGTAGAATCTTGCTTGTTTCCTCAGATATCCTTACATAATTTCCATTTTTATCATGAGTTAAATAATACTCTCGGTCACTAATTTCCATCTGTCTTTTCGAGCATTCTTTCAAAATAATTAATCGTAAGCTGTTCCTCATTCTCTGTAATTTTGGATCTTTGATACTTATTGTTCTACCGTTTTTCAT
2233	LokiG_000000000215	8156	8717	f	38.2459893048	35.0463470722	36.3247068716	ATGTCCGTATTACCGCAATATAATTTCTTTCTTTCATCTTTTGATATAGATGAGGTTGCTCAGTCATATTTAAGTGCACCCCGTGATAAATTTACATTTCAATCAAACAACACCGTAGTAGCAGAAATCAATATGGGTAAACCGGGAAAAGAAAACTATACTTTATATGATTTCCCTACTCCCGGAATGGATTCAGAACTCTTATCAATTGGAGGGAGTATTCATAAGAATGCTATTGGTTTTGCTAGCCAGAGCTCATTTTATGATAATCCTTTGGTGAGTATAATATTTTCCTTAGACGATATCGTTGCTCAAGATACTTCATTTGTGGTAGTTGATAGTCTTTTTAGCATGGAAACTCAGAACTATCCGATCTGGAATGGCGAAAAGTTAGTACAT…
2234	LokiG_000000000215	8768	9155	r	28.7286821705	27.2719392336	9.49190334135	TTACTCATTTTTTAATGACTCAAAAAAAGTGGTAATTTGAGAATAAATCTTTTCTTTTTTATCATCATCTAATTGTTTTAAATATCTTATAAGCTCATCTTTAATATTTCGAGCATCCAGTAATAGAGTGAGGAGCTTTGTGAGTTCATTTTTTGCTTTTGGAGTAAATGAAAATTGATATTGATATCCCCCATGTGTTCCTGATTTAGTTTTTCTTTTTATATACCCCTCGTTTTCCCAGAACGGTATCTTCCTAGAGAGAATTGAAGCTTCGGTTTTTATTTTTGAGGTGACTCCGCTAATGGTAAAAAAAGGTTTGGAGTCTAGGAAAATTAAGAACTCTACCTGTTCTTTAACCGTCTGAAATATATTTTTCGGTATCCTCAT
2235	LokiG_000000000215	9208	9358	f	30.6333333333	22.1163022305	5.33959586254	ATGGAAGATGATGGATTTCTAGAAAGTTTTGGCTCCAACCCTAAGAGCTATAAAATAACCTTTGATAAAGAAAAGGTTACAATTCCAGAAATAATGAATAGTATAATGACTAGAAAAAAGGTTTCTTCTTCTTCCTTAATTTTGAAATAA
2236	LokiG_000000000215	9442	10687	r	32.4337349398	32.0566832526	24.8495023291	TTAGCACGGCAAAAGATTAGGATCTGGAAGTCTAAACTCACTATCCAAGGCGTTCTCACATAGCGGAAGACTGGGATCTCTAAGTATATGTCTGTTCTCTATGAAGTCTATCTTGCAATGAACTTTTTTTGTATAACCGCCACATGATTTGCATTTAATAGCCAACACAGTGGCTTTCGGGCAGTTAAAGCAAATATCCTCCATTGAAGAATTTTCAAAAGATATACTTGAAAGATTATTTTTAAGTGTAAAAGACTCATTCCCAATAGAGGGTTTATCAACATCTTTTTCAGGCTGACTTAATAAAGTTTTCTTGATAGGAGTCTTATTTTTTTGAGAAGTAATTATATCCTTTCCACTATTAATAAAGCTTTCAACTATTTCTTTCCGAATTTTTAG…
2237	LokiG_000000000215	11029	11746	f	25.7182705718	23.4064242285	32.1333025867	ATGTCGTATTTAAGAAATCCTTTTCCAATTATAAATGAAAGCATTAATCTAAAAGATTATGAAAATCAAATAAATCAAGCATTGGAGAAATTCTTTAGAATTTTTTTTAGTAAATATGAAATTCTCTCATTTAATAGAGTTTCATATAACTTCTGGGCGTTAGTAGATAATACCAAAGTTTTCAACCCATTGGATTGGTATGATACTTTTGCTGTTTTCATATTAAGGATATTTACCACTCAAATTCTATTAGATGAGAGAAGAATCCTCCAAGAAACACATGATATTTTTATCAACTGGTTTTTATACCATGCAAAAAGAATTATTCCAAATCAGAATAATTTGCCAAATAATTTCTTTACTACACTTTACACTGATGATCTTATACCTGTTCCAGAT…
2238	LokiG_000000000215	12146	13340	f	63.6909547739	58.3150458398	56.1203834247	ATGAAATTAACTTCAGAAGAACAGGCTATGTTAGACGGCGAGGATGGAAAAGCAGCACAGAAATCAATGGAAATTTTAGCAACTTTAGGTGAAATTTTTGAAGCTGAATCTATGATCCCTGTTTACAGCGTTCAAATTGCGGGAGTTTCATATGCCAACTTAGGCGAAGCTGGTTTGGAATTTTTAAGCGAAATGGCAGGAGATGGTAAAGTTAGAGTTTTAACAACTTTGAATCCTGCTGGAATGGATCGTGAAAATTGGAAAACACTAGGGATTGATGAGGAGTTTGCGAAAAATCAAAATCGAGTAATAGAAGCCTTTGCGAAAATGGGAATAATCACAACGTGTTCATGTACACCATATTTAATTGGGAATGCTCCTCATTTTGGTCAACACCTT…
2239	LokiG_000000000215	13336	13726	f	76.2205128205	70.1172791484	55.8778852983	ATGAAGCTAGAGGGTCGAAAAATCTTTAAAGGAAACGCTAAAGCAGAAGCAATTGTAACAAATGAAGGGATCTCCTTTTATGGAGGGGTGGACCCTGACACTGGTATTGTAGTGGAAGTTGGACATGAACTTGAAGGACAGTCAATAACAGGAAAAATATTAGTATTTCCAACTGGAAAAGGATCTACAGTTGGTTCTTATACATTGTATAGAATGAAAAAGAATAATACTGCCCCGGTTGCTATTATAAACAAACAAATCGATACAATTATTGCTGTAGGCTGTATTATTAGTGAAATTCCATGTGTAGATAAAATTGACATTGATAATATTAAAACAGGACAAATTGTTATTGTTGATGGCTCAAATGGAACCGTGGAAGTGATATAA
2240	LokiG_000000000215	13726	14662	f	52.5202991453	52.5036426881	54.0225798772	ATGGCAACTGGAAGGGGATACGGCAAAACAATCTTATTCGGGGAACATTTTGTAGTTTTTGGACTCCCCGCAATCGCCTCAGCTTTAGATTCCGTCACAATAGCAGATATTAAAGTTTCTGAAGGATCTGGGTGGGTTGTTGATGATCAAAGACCCGCAACTCCTGGTTATAAAAAAAAGAAATATAAAGAGGCAATGCAATCTATTCAAAATGTGTTAGATTATCTTAAAATAAGTACAGAGAATCAAAAGCTCGAAATCTCTTTTAGTGGAGATTTAATTGCTGCCAGTGGTGTAGGTGCTTCAGCAGCTCAATGTACATCTCTCTCTCGAGCTTTAAATGAGACTTTTAACCTTAATTTAAATGATGAAAAGATAAATGAAGCTGCTTATGAAGGG…
2241	LokiG_000000000215	14654	15491	f	48.9796893668	44.0633756071	21.9254103056	TTGGATGAGAGAGAAACAAAATTGAATAAAAATAATGAATTAATTCTGCTAAAATTAGGTGGCGGTTTACTAACTGATAAATCAAAACCCTTGTCCCTCAGAGAAGCTGTCGTTAAAAGCACTGTTGAACAAATAATTAATGCTAATAAACAAATGATATTGATACATGGCGGTGGCTCTTTTGGTCATCCCTTGGCCAAAAAATATAGTGTCTCCCAAGGAATAAATCCTTCTATTCCAAATCAAATATTTGGGTTTGCTGAGACACACCACGCAATGAATAAACTGAATTCCTACTTAGTAAATTTCTTTTTAGAAAAAGAGTATCCTACTCTCTCAATACAACCTTCTAGTATATTCATTAAAGATTTCCACAATTATTCTCTAAATTCCATTGAT…
2242	LokiG_000000000215	15493	16612	f	55.6389633601	55.955703189	44.7432442827	ATGATAAAAAAAAAGTTGAGTTCCATGCCAAAATCAAATCAATCTAAAGAGATAATGGATAGAAAGATAGATCACCTAAAAATACCCTTAGAATTTAATGTACAACATTCTAAGAACTATTTTGAACATATTAAATTAATTCACCATCCTATTCCAGATGTAGATTTTGAAGAAGTTGATCTTTCAGTAAAATTTTTTAATAAAAAAGTCTCTGCACCAATTTGTATCTCAGCAATTACAGGTGGCCATCCGATTTCGAAAGAAATTAATGAAATTTTAGCAAAAGCAGCGGAGGAAGAAGAAGTAATTATGAGTGTCGGAAGTCAACGGGCGGGAATTGAAGATCTTACATTGTTAGATTCATTTCAGGTTACTCGTGCAGTTGCTCCCACAATCCCT…
2243	LokiG_000000000215	16622	17015	r	52.1628498728	46.2708024622	51.6357728124	TCAATTGACTTCTTTATATTCTTCCAAGGAATCTTTAATTTTATCAATAAATTTGGAGAAGACACCAATCTGACCTCGATATTCTTGAACTTCTTTAGAATAGAGTTTGAAGAATTTATTTGAAATTTTTTCTAATTCACGATTAACCTTTTTCTGATTAAATTTTTTTGAAGAATAGGAAACAAATATTAAATTGTGTTTTTTGAAAGTTGTAATCCTTTTGTTATTTAATTCAAAATTGGTTAAACCCCCCTCTGAAAGTTGTTCAGCAAAACTGTTTAATGCACTCATCATTGCCCCAAATAGTTGGGGGGACACAGACTCAATAAAAGGTCTATGAAAGATAACTATTCCTGATTTATGCATAATCCATATATCTTGAAGTACTTTCAA
2244	LokiG_000000000215	17065	17611	r	44.5366300366	58.5587343891	43.2791308316	TTAGTCTCCCCATCTTTTAATATCAATTTTTAAGCCTACTTGATCAAGTATTCTTCCTATAGTATGTTTAATAATATCATCTATGTTTTGAGGTTTATGATAAAATGAAGGTATTGGAGGAAAAATAATAACTCCAAGTCTAGTTAGTTTTAACATATTTTCAAGATGAATCGCATTCAATGGTGTTTCTCTCACAACAAGGATAAGTTTTCTTCGTTCTTTTATCATAACATCAGCAACTCTACTGATTAGATTATCAGAATAACCAGTTGCTATTGCTGCTAAAGTCTTCATTGAACACGGAATTACAACCATTTCATCAATCTTATAAGATCCACTAGCAGGAGCTGCTGTCAAATCGTTTACATCATAATGTTTAGTTGCTAAATTAGACACATC…
2245	LokiG_000000000215	17645	18713	r	51.2013108614	50.1717603777	48.2923090304	TCAAAAATTCCGATTCAAAACAAAATTTAAAAGGTTTTCGTAGAATTCTGCCTCAGATTTATTAATCACAGTTTTTAATTTGTTGATTGCATCAAGAGCTTCCTGGAAGTAAGAACTCGCAAGATTTTTACAAGAATTAATCACATCAGCTTTAATAAAAAGATTTTTTACTTCTTGGACCTCGTTATTTGTCATATTTGGGTTTTCTATAAGTTGTTCTAAATGATTTTTATCATTTTCTCCTAATTTGTTTAAAGCATCAATTAATAAACATGTTTTCTTTGCTTCTCTGATATCCCCATCGGAAGGCTTTCCAGTAATTTTTTCATCCCCAAAAGTCCCAAGAATATCGTCAATTATTTGAAAAATAATTCCAAGGTTTATTCCATATACGGAAAG…
2246	LokiG_000000000215	18845	20531	f	56.7230130486	59.417196443	65.5381432069	TTGCGACGCCTAAATAAATTGCGCTCAGATAAAAAAAAATTTGGACTTGTTCTAAGTTTCTCAATTATATTTATTGGTATAATCCCATTGTTAATTTTAACATATTTTCCTGAATTGAAATACTCATATATTATCGAACCATTAGCCCTTGAGTCTGAGGATGGAGTTTATATTAGTGCTTTTAAATACACACCAATCGGGGAAAAAAGCCATGGTGGAGTAGTTGTAGGGCATAGTTTTTTAGGAAATAAAGTAAATATGCAACCCTTAAGTTTAGAACTTGTTAAACGCGGATTTACTGTAATAAGTATTGATTTTCGTTCTCATGGTGCTTCTGGTGGATTTTTTTTCCGCAGTAAATTGTTAAATGATATGCTTGTTGCCGTTGAATATATTGAA…
2247	LokiG_000000000215	20742	21150	r	43.4142156863	50.2433890122	31.0132488521	TTAATCTAAATACTCAAGTAAATCATCGAAATCAGTTACATCAAAAGGTTTTTTGAGATACCCATCTGCTTTTGTTTCAATAGTTTTTATCATAACTTCTGATTCTGGTGCACCAGAAAAATAATATACTAAAATATCCTTATATTTTTCATTTGATTTAACCATTTTACAAAATTCATAACCATTTGAATCTGGAAGATTGATATCTAAGATGATTAATTTTGGTTTATTTACTTTTAATTCTTCAGTCGCTTGTAATGTACTGTTTACAGCTTTCGAAGAATAACCCTTATAGCCCAAAAATTTTTCCATAAAATCAATTACATATTTACTATCATCAATGATAAGAACATCATATTCAGATTTATCCATATGAAATCGACCGTATTTAGATGAGGA…
2248	LokiG_000000000215	21270	23964	r	55.1993318486	62.8087172211	36.7638163801	TTATTCGATCAAATTAATTTCTATTTTGAAGGTTGCTATAACATGTGGTTCTAATGATACATGAAGTATATTATCACTAAATCGATTAATTTCTGCTTTTATTTTATGCTTTGGTGTTTCCTCTAAAAAATTCACAAGTTTTACATCTTTAATTATAATTTTTTCATAAAAGGTAAGTGTTGCTTGTTGAGGAATGGGGGAAATGTTAAAAATCCTTATAATTAAACTATTTCCTACTTCTGATTTCTTCATAGCACTTAAAGATATACTCCTGTTATCAATTTCGAGAAAACTGAGAGCAGATGAGATATAAGGGGTTGATTTTATTGATTTTTTTTGATTAAAATAAGAAATAATTCCAGAAGGGCTTAACAATACCTTGTTTAACGTTCTTAAAGG…
2282	LokiG_000000000221	2	686	f	34.6944444444	35.4755807173	4.80856631178	CTCAGCGCTTATGATAGACAGGAGATTCCAGAAGCTATGATTAAAATACTTCAAGCTGCAGGAGTAAATTATACTGTTCTAAAAGGAGAAGAATGGTGTTGTGGTCTTCCGGCATATCAACTTGGGCTCAGGGATAGGGCTAAGGAAATGTCTGAGCATAATTCGAAATTTATAAACGGAACTGGAGTCAAGACTATAATTGCTTCCTGTCCAGGATGTGCAAAAGCCCTAGATCTAGAATACCCAAAGTGGGGAACAAAACTCAATATGGAAGTCTTGCATCACACTGTATTCATCAAGAAATTGCTTGATGAAGGGAGATTAAAGCTTAAAAAACCTATTAGGAAAAAACTGACCTATCATGATCCTTGTCACCTAGGTCGAAATATGGAAATTTAT…
2283	LokiG_000000000221	841	1075	f	19.0256410256	20.2774475467	19.7809709321	ATGAATGAATTAAACGAAAAACTACTCCAAGAGATATTTTCATTACCTTCCCATCTACGAACTAAATTAATTGATAAATTAATAGCAAGTCTTAATGTTCCAATTCAAAAAGAAATTGATGATTTATGGGCTGAAGAAGCAGAAAAACGCATTTCTGACATTAATTCAGGTAAAGTTCAATCAATTTCAGGTGAAAAAGTTTTTGAAGATATTCGAAGTCGGTTTAGAAAATGA
2284	LokiG_000000000221	1071	1368	f	20.7138047138	16.9170260239	21.6617998115	ATGAAATATAGTTTCCATCCCTTAGCCGTCGAGGAATTAAATGATTCGATTGATTATTATGAAGATAAGAATCCTGGTTTAGGTTTCGAATTTTCCAAAGAAATTTATTCCACAATTCATAGAATTCTCCAATTTCCCAAAGCTTGGGCTAAAATATCACGAAATTGTCGAAGATGTATAACCCAACGCTTCCCATATGGAATAATTTATCAAGTTAAAGGAGTTGATATATTAATTATTTCAATTATGCAATTAAATCAAAAACCTAAAAATTGGGATAATCGAATTAACCTTTAG
2285	LokiG_000000000221	1670	2060	r	44.0871794872	38.6193676526	35.3847226679	TCATATGCTTATAATCCCCAATTGTGAAACTCGCTGATACTGAGTTACATTATCAGTTGCTAACTCAGCATCATGTTCTAATGTAACTGCAGCGATATAAATATCATTTAACTCGATCATTTGTCCTTTTTTTAGTAAATCTGAATATATAGTTCCTGCGATATAAGCACTTTTTATCGAAAGAGGAAGTACAGGAAATTGTTGTACTAAACTTTGTATTGGTTTCATGTTTAGATCACGTTTTTTGGAGAGTTCTGCTCCTAGAAATAATTCAAAAGCAGTAATTGTGGTGAAAGCTATTGATTTGTCATTTAAAAAATCTTTCCATTGTTCTCCACGATTTTTCTTTTTTAAAATGTTGACAAGAATATCTGTATCAAGGATAATCAA
2286	LokiG_000000000221	2107	2293	r	50.2096774194	42.5052795825	39.6433903725	TTATTTCTGAATTTCCTTATATTCCTGATCATCTAAATCCCATGAACCAAAAAAATTTTCTAATTTTTGACCATTTACACTCAATGCTAACCTTCTTAACAATTCTGAAAAACTTTCATCTTGCTTTTTTATTAATTTGAGGAGCTGATATACTTCTTCTGTTATTGTAATCGTTTTTGAAGCCAT
2287	LokiG_000000000221	2437	2854	r	21.9304556355	29.2375325216	31.9373188668	TTACTCAGATTCTTTTTCAAATATATCTTCAAAGTCTAGTTCTAATCCAATTGCAACTCTAATTAATGTGTCCTCTTTAAAATCCTGTATTAGTTGTTCATCATCTATTTCGCTTAAAGAAGCAAGTTTTTCAAGGTTGATTCCCGCTATTTCAGCAACCTCTTTTAATTCTGCTAACGGTTTACATTCTAAGATCTCCTTTATAACCGGCACTTGATAAAAAATCTCTTGTATAGGTTTTTTGAAAACTTCTGATATTTTAAATGATATTGTCAGAGATGGATTGTACGAACCCCGTTCTAAGTAATATATCGTCTGGCGAGAAACCCCTACAAGATCAGCTAAAGTTTTCTGAGGTAAGTCTAATTCCTCTCTGAATTGCTTGATTCTTGAAGCGAT…
2288	LokiG_000000000221	2928	3741	r	30.5547355474	32.5709227803	42.2726473199	TTAGACTAATTTAAACAAATCTTCTATTTTACACTGTACTACTTCTGCTATCCGGTAAGCTAATGCTAAACTTGGATTATAACGCCCTTCAACCAAATAATTAATCGTCTGAAGTGGAACACCAACCTTTTCAGCTAATTCAGCCGCCGAAAGACTAGCTTTTTCTCTTAATTCCGTTATACTGGTCTTCAGCTTCTCACCTTCTCTCATCTTTGAAAGGATATAACTGATGAAGTTATCAAAAGCTAACTCCTCAGGTTTGAAGATTTTATCTTCAAGTCCACTTGGAACTGCTGAAAACTTCATCATCATCTCTTTTATCTTCTTTTCAATAATATATGGGTCTTTTAAGCCAGGGATGTACCCTTCAGGGATGTACCCTTCAGATCCCGCTGTCTC…
2289	LokiG_000000000221	4049	4454	f	37.1851851852	33.0073511982	34.9255329773	ATGTCAAAAAAAATAAAAGAAAAGATAAAAGAGAAAATAAAGTCTAGTAAGGGATTTGATGAGATAAGAGATGCTCTTTTAAGAGCTATCAAGGATATCTTAGATTCAATAGTAAGGAGTTTCGTTGTTAATATCGAGATAACCTGCAAAATCGCCGGGGTAGGCACTATAGCTACATTTGAATACCAAAAAGACGATATTCCTAGTGTAGAAAGCGGGGAAGAGGAATCTTCTAAACTTGAAAACTTCTTGAAAAAACTATTAGAAAAGGCAAAAGACCGCATCATTGATGTAATAAAGTCTAAAAATCTAGGGGCACTTGAGTTTACAGCAGGTACAGAAAGCATTCCCGGCATTTCTTGGTTAACTGAAGTAAATTTTAAGGTAACAATTGACCTA…
2290	LokiG_000000000221	4668	5994	f	44.2707390649	49.34708152	43.0558615202	ATGACTAAAGTTTTTATTTCTGATACGAAAAAAGGAATTGAAAGGGCTGTTGAGGAGATTTTTTCTAATCTCGAAAAAGATGGGTTCGAGCTAAATCGATCTAAAGATGTTTACATTAAAGTTAATGGAATAAATATTTATCCACATGTTCACACAAAACCTGAAGTTTTAGAAGCTGTAATAAAATATGTGAAAAATAAAGGGAGAAAAATCTATGTAATGGAAAATTCTTCTCAATGCGCAGTTACAAGGGTTGTCTTTGCAGCGACGGGTTATAAAGAAATCTGTGATAGACTTGGAGCAGAAATAATATATTTGGATGAAGAAGATACAAAATCATTTGAGTTCAAGGGGAAATCTTCAGTAAAAGATGATCCTAAGGGATATAATTCAAAGTTA…
2291	LokiG_000000000221	6000	7179	r	56.8617472434	65.2510856322	66.6497495856	TTAAGAATATATTCTATTCTCTCTTATAGCATCAAACATCGCTACTACATTTTCTGGAGGAACTTCTGCTGTAATGTTGTGAATATTTGATGCGATAAATCCCCCACCAGGTTTAAGACATTCCATATTATATTTCACTTCTTGGCGAATCAATTCAGGAGTGCCATAAGGAAGAGTTCTTTGGGTATCACAAATGCCACCCCAAAACGTTATTGAAGAACCGAACCGTTGTTTAAGGCTGCATGGTTCCATGTCTCTGGCACTAATCTGCACTGGATTTACAGCATCATATCCCATCTCAGCAAAGTGTGGTATAAACATAGATATTGAACCGCAACAGTGGTAGTTGATTTTCACATTAGCTAATTGGTGTATTTTTCTGGCAAAGCGATGTTCAAT…
2292	LokiG_000000000221	7285	8164	r	52.6757679181	56.9723494511	60.1949764673	CTAAATTAGTAACATTGGAAATTTATTTTGTTTTGCTAATTCTTTTTGAATAATATCATCTAATAGCTTTTCTCGTTCATTTCCTGAAAGGATTTCTAACTTTCTAATATTCAATGGATCCACTTTTCCTCTTAGTAATCGAATTTCTCTTATTGTTGGTGGTAAAGTTTCTTTCAACTCATTCGGTATGATTAGCTCAAATCCAGTTGATTCTTTTACAGTTCTAAGATCAATACCAGGATGAATGGAACCTAATTTCATTTTTTTAGGTTCGTCATCAAAAATTAGATATGCAAGATTAGTAATAACGCACTGAGGTCCTGAGCCACCACAAATGGAAGGTTTTCCATTAGGAAATCCTACCCCAGATATAAAATCAAGTTTTTCAGTAGGAACAAA…
2293	LokiG_000000000221	8213	9056	r	42.9323843416	45.9909930947	52.3410426977	TTACAATAGTATATTTAAAATAGTTTGAGCTCCTCCAGCATTTTCTAAATACTGAGCGTGAGTTTTGAGATCAATAAATCTCTCCTTATATTCATTAAAATTAGCCTTAAGGTATTTTTGGATGTGAAACGAGTCATAAGTATATGTAGGATAACAACTCGTAGGGTGAGCACCAAATGGGATTTTAACAACTGCGTTCGTGGTTTGCATTGGTAATTGTGCCCTTCCAGGTAAATATCTAATATCTTCTGTTTCCACTAACTTTTCACATGTTATAATGGTTTTTTTAGCCGTTTTAGCCATGTCATCATCCAACCATACAGCACCGGCTATATTTCCATTACCAAATTCATCTGCATAAGGTACGTGTAAAATTGCCACATCCAGATCGATCTTCGG…
2294	LokiG_000000000221	9598	11383	f	25.8302521008	30.847644908	35.9819584022	ATGAGTTTTGTTCTAATATTAATTGGTACAATTATGATTATCACTGGGATTATCGTAATTTATCTTGGTAAAAAAAGAGGGGTCCCTAATACTTATTTATTAGGGTTATTTCCTATATTTCATGGAATCCATGAATTTATATCATCATTCCAACAAATTCAAGCACTTATTCTATTAGAACGTATAGAAATATTTACTGCTGTTTTAGGGGCTTTTTGTTTACTGGCAGTAACAATTGAATTTAATGGGGCAATTGCTAAACCAACTGGGAAATTAATCTCCATAATTGGAACCGCAACAGTTAGTTATTTCATTTTTATTCTTCCTGATAATGTAATTGAAGACTTAAATAGTATTGTTTTAAATTTTGGATACTTTCAATCAACACCTTTTAGATTT…
2295	LokiG_000000000221	11453	12581	r	35.9556737589	39.7370534009	39.657872858	TTAAAATTCTTCTTTTTTAGGGCATAAAAGACCTGATTTTGCTAACGTCATCAAACATTTATTACAATAATCACATTGAACAATGGATTTTCCGACGCCTTTCATCCACCTATTTGGGAGGTCTGGTTCTCGAATTAGTGGTCTACTAAATGAAATAAAATCAGCATCCCCTTTATTTAAAATCTCTTCAACCAAATCGATTGAATTAACACCCCCCACTAATATCAATGGAACATCAATATTTTTTTTAATTTCTTTAGCATATGGCAAATGATATGCTGGTTTATTTATTTTTCCAACTAACATTCGACTTTCTGGGATGAAAGTAGGCTTCCATCCTATTTCTTCTTTCTTTCGTTTGACAGTTTCCCACATACAACTACTGATTTCTATAGCGTC…
2296	LokiG_000000000221	12766	14050	f	65.8691588785	63.5241648689	30.512995352	ATGAATAAATACGAAGAATTTGAGGGTACGATTGGTCGTACTCATAAAGATTCAACTCCTTGGTGGCCTACTCCGAAACGGGTAGGAGACGGGAGCCCAAACGTTATTATAATCCTACTTGACGATACTGGTTTTGCTCATTTTGGATGTTACGGTTCAAGAATCGAGACTCCTAATATTGATCGTTTAGCTGAAGGTGGTCTGCGATACAATAATTTCCACACTACAGCTTTGTGTTCCCCTACTCGTGCTTGTTTATTGACTGGAAGAAATCATCATACTGTTGGCATGCGAGCTGTCTCAAATTTTAATTCCGGTTTTCCTAATATGCGTGGATATATCACACCTCATGCTGCTACTCTGGCAGAAATCTTACGTGACGATGGTTATGCAACTATG…
2297	LokiG_000000000221	14155	14461	f	66.4281045752	65.2717865239	0.510578607273	ATGGCTTATACTTTCAATAATCCAAATGAAAAATCTCAAAAAATTATTCAACATTTTGAAATGTTCGGTCATCGTGGTATCTGGGTTGATGGATGGAAAGCTGTAACAGTTCATAGGCAGGGACAACCATATAATGATGAAGAGTGGGAACTTTATAATTTACGGGAGGATTTTTCAGAATACCATAACCTAGCTATGAAGTATCCTGAAAAGTTGAGAAAGTTAATTGACCTCTGGTGGGTTGAAGCTGGTAAACATGGAGTACTACCATTGGATGATAGAAGAGGTGAGTTATTTGGGGTAAGC
2300	LokiG_000000000223	2	854	r	45.6678403756	40.0228103867	52.8230641347	TTCTTTGTATCTTGAGCGAAGTGTCACTTCTGTAATGCCAATGGAGTTTACAATCTCTTGTTGAGTGAGATCATTGTTCCTCATTTTGCTTGCTAAATAAATTGCCCCAGCACATAATCCTTTCGGATCTTTGCCACTTATAGAGAAATTTAAAATAAAAGTGGTTAAAATCTTGGTGGTTAACACCTCAATCTCAGAATCTAATCTTAGGTCTGATATATATCTTGGAATAAGCGCAACCGGATCCGTGGAGCGCGTTTTTAAATTCAATTCCCGGGTGAGTGTACTAACACTTCTTCTAACATCTTTACCCGAAACTGAAGATTCATCTAAAATTTCTTGAAGCGTTCGAGGAATACTTTTTTTGCGACAAGCCAAATATAAACAAGCGGCAACCAT…
2301	LokiG_000000000223	888	1914	r	46.8849902534	45.2277025348	56.9081505123	TCACACTCCCACTTCTTTTAATTTTTCTAATAATTCTTTTTGAGCTTTATTCAATTTCTTTGGTATTTTAATCTTTATTTTCACCAACAAATTACCTCTTTGTTGTGAATTAATCATATAAAATCCTTGATTTTTTAACCTTAATAATGATGAATCATTCGTACCTGGAGGAATTGAAACATTTAATGATTTTTCGACTCCGTGCACTTGAATTTTTCCACCAAGTGCGGCTGTAGTAAAAGCAATTTCTTTTTCTATATAAATATCATCATCCCTTTTCTCAAAAATAGGATGTTTCTTAAGATGTAATGCTATATAAAGATCACCAGAATTTCCTCCATTTTGACCGGGCATTCCTTTTCCCTTTAAACGTAATTTTTGACCCTCTCTAACCCCTCT…
2302	LokiG_000000000223	2022	3933	r	65.504447933	51.1197089548	70.623692874	TTACTCATATTCAGCATCTACTACGTCGTCTTGACCTGTGGCCTTTCTGAATCGTTCCTGTTCAATTTCATCTTGGGTTTTTTCATTGTAGCCGTAATTTGCTCCAGGTGGAATATCACCCATACCACCAGGTGGCGCACCTTGATAACCTTCTTGGGGAGCACCTTGCTGTTGTCCATAGATTCTATTTGAGACTTCATGAAGCGAATTTTGAAGGGTTTCTGTTGACTGTTTGATTCTATTTACATCCTCAGATTCCATGGCACTTCTCAAATCAGAAACCTTATCAAAAATTCCGGTTTTCAAGTCACCAATAACAGAATCATTCTCTTTTAGTAGCTTCTCAGTTTGATAGATTAATGACTCTCCTTGATTTTTTACTTCGATTAATTCTCTGAA…
2303	LokiG_000000000223	3938	4061	r	43.3333333333	43.8052458247	60.6931532336	TTAACCTCCATTCTGTTCTAATCTTAATTTTTCTATTTTTTCTAATCTTGTTTTTAACTTTTTTATTTTTATATTTGATTTGTACTCTTTCCTATTGATATTCTTTACATTCTCAATTTTCAT
2304	LokiG_000000000223	4144	4861	r	38.0334728033	41.7768362805	52.0464575978	TTAAATTACTTCTATTTTCTCCTCAATCTTTTTTGATCTCTTGGAGATCTTGACCTTCGCAGGTCGCAACACTTTCTCCCCAAGCCAATATCCTTTATCTAATACCTCAATTATCGTGTTCTCAGGGAGATCATCTCGGGCTTCCTCGACCAATAACACCTCGTGTTTATAGGGATCGAACTTTTTCCCTTCTGATCCCATCGATCTGACCCCTTCGTCTGCTAATATTTTCTCATAATTTTTCACAATTATCTTGAAACCGTCCCGAATGCCTTCCGCTCCTTTAAACATCGTCAGCAAATTTAAAGCGCGTTCCAAGTCGTCATAATGATAGGTTAGCTTCCGCAAGAATTCTTCGAGCACATACTTCCTATAGCGTAAATTTTCTTCCTCTTGACG…
2305	LokiG_000000000223	5250	7053	f	19.205213533	22.2317963605	23.7531397838	ATGGCTCGGGTATCTGCAGAAATTTTGGATGACGATGAAGAGATTGACACTGCGAGTTTCATGCTCGATGCAGTAGGGTTAGATTATATCGATTTTTTAGATGACGAAAGAATTTTAACAAGAGAAAATGTCGAGAAAAACTTTCACATACTCGGAAAGATGGTCGACAGCCGGACATTTAGGAGCGCCCCCTATTTTGTTATCGGTTATTTTATCCTCATAACAGGGGCTAAAATGTCTGAAAAATTACGGAATGAAATATTATATGCAGCAAAATGGGAGCATGAAGAAGGATTATGGTTTAGCAAGGATTTTGAAGCCTTAAGAAAGATCTGTCTAAAAGATTTTAGAGAAAAAATTAAAAATCATAAACCAAATCAATTATCACGTCCAATTAAA…
2306	LokiG_000000000223	7410	9768	r	39.3150975403	42.2537256285	50.9149282848	TTAACTAATTATTGGTTTATGTTTCTTTTGTAAGGAAAAAATAAGACCAATGAAGACAATGCCAAATAAAAGATATATGTTATACCCCGGAATAGATGGAGAGGGTGGAATTCTTTTTATAACCATAACTGTTTCAGTCCCTATATTTCCCGCTCTATCTTGAGCATAAAACGTAATAGTAATCTGTCCTTCAAGAGCGACATACCATTCGTCTTGATCTATCGAACCAATTAGACCTGAAAAAGTAATGTTAGTTAAACCGCCATCAATCGTATACCACGTAGAGACTAAATTCACTCCAGTAATGGAAATATTAAAATTGGGAGGTGTAGTTCCAAATATCCCATCTTCAAGTGGAATATAAATAAAAGTTACGGGATTAACTATGTCTTTCGAAAT…
2321	LokiG_000000000225	2	884	f	55.477324263	53.8069312069	9.36701548367	ATATATGGTGCATTTAAACTTGCAAAAGGGGGTGTTATCGAGCTAACGGACACAAATCCTGTAAGTTTGATTATTATTGAAAAACTAAGACAAGAAATATTTAATTTAGAACATGTAGTTGGTGTTCATGATTTAAAAATAAGAGCTAGTGGTAAATCATTATTTCTTGAAGTTCATCTTTCTGTCGAAGATCATATATCGATCGTTCATGCCAACGTAATTATTAAATCAATCCGAAACATGAGTGATAAAGTTTTTCCTCTTTACGATGTCGAGTGTATAGTAGAAATGAATCCTTTAGCTAGTGAAAAATCTATTGGGGAGGAATTAATTAATTTAATTTATTCTATGAAAACAGAATATCCAAACATAATAAATTTTAAAGATCTCAATATTTTC…
2322	LokiG_000000000225	894	2034	r	68.4061403509	69.9712229564	51.281134621	CTAAAATGAAAAATTATATTTTTCTAATCTAAGCTCTACCTGCATAGTTTTAATATCTTTTTGTAAGCTTTTATTTATTGGAATACCCGTTTCTTTTCTTTCTTCCTCAGAAGAATATTCCTTTTCTCCTGCAGTATATATTTTATCCTTTCCTGGGGCTAGTTTTGAACTTCTCAATTCTCTCATAATATTACCAGCAGTTTGTTTAAACTTTGGTAAAGGAAGAAAATTCCCGATATTAATCGCAAGGAAGAAATGCCCAACTTTTAATCTTTTCTGGTTGTCTTCAACTACTCCTGCGGTATCACGAAGAAATATCCCGTCCTGTAAAGCCGATGATAAAATCTCTGCGAAAGTAGCATAACCATACCCTTTATGTCCAGAAGTAGATTCACCCAT…
2323	LokiG_000000000225	2195	3299	r	66.7545289855	64.0023691156	58.922359661	TCAAAAAGAGAATTCATATTTATCTAAGTTTAGTTCTTTTTGCATGATTTTGATGTCATTTTGTAAACTTTTATTGAGTGGAATTCCTGCTTTTTTCCTTTCTTCTTCTTTGAGATACTCCTTTTCTCCAGCAGTATATATTTTTTTTGCTCCAGGTTCCTTTGATGATTCTCTAAGATCTTTCATAATGTTTCCTGCGGTTTTTTTAAATGAGTCAAGCCCATTGAAACTCTCAATATTAATAGCTAAAAAGAAATGTCCGACTTTTAGTCTCTTTTGGCCATTTTCAACAATACCAATAGTATCTCTCAAATAAATTCCATTTTGTAAAGCAGCAGACAATAATTCAACAACAGTAGCATATCCATAACCTTTATAACCGGCAGTATCTTCACCTTT…
2324	LokiG_000000000225	3551	4409	f	51.6806526807	52.4508343821	53.885311346	ATGAAGCGAAAAGAAAAGTTAAAATGCCCTGTGTGCACCAAAAAATTTATCCCTAGAACTTTCTACCCAGAAGAAGCTATGTTTTCAACTTCAGATGGCAAAAAATTGTCAGGATTTAATGGATACATTAATTCAAGTGGGGTTAAACCGGTAGAAGTGATTCTAAGCTCATGGATTACATACTGCCCCTATTGTAATTATATGTTAAAATTTGTCAAAGAAATAGTAAAAAAAGAAAGAATTCAGTCTCAGAGTGTACTAATAAAGGATATTACCAAAAAATATAATAATTATTATTTTGGTTTTCCATTTGAAGATTATTCACAATATTTATCAAGCGTTACAGTAGAAATTAAATCTAAAATAGAAACATCTCTAATAGATTTAGATCTAACCTCA…
2325	LokiG_000000000225	4522	4690	f	41.7142857143	35.0771792509	44.3826113494	ATGATTTTAAATGATTTAAAAGCTAAGGTTGATGGAAGGTTTTATAAGGAGATAATAGTTGATGATGACGAAGAGGATTTAGTTTATGTATTCCCTGACACAGAAAAATTCATTTCAATTCTTAGAAGAAAAATGAATAAAGAAATTATATCCCCAAAAAGGATGTAA
2326	LokiG_000000000225	5106	5556	r	41.9044444444	36.4133015529	50.9237017967	TTAGATTTTTTTCTCTTCAGTCGTCAATTTGTACCTACAAATTTTTTCATCAGAACTCATTATACAATCTATTACTTTTGCTGTGAATTTTAAGTCAGAGTGAAGAAAGTTAAGAATGGATGTTATATAAGGAACACAAATTGCGTTTTGGATAATATTTGAGCGATTAGGGTTGGATTTTCCACCTAGTGGGCAGAAATTTGATTTATAATTAAGTATTACTTCAAATATCCCATCATCCAATGGTTTTATTGTGGTTTTAGCTTTAAATACCTCATTAATCATCTTTAAGCTGTTTTCAATTCCAGTAGTACCACGATCTTTTAGTAATTTACCTGCTTTTAAACCTAGACTTGTTGATATTGTCTTTGGAAGGTTTGAGCCACCAACCTCGATCAT…
2327	LokiG_000000000225	5728	6136	r	34.1495098039	41.9861148134	49.5613372232	TTAGGCGTGATTTTTTCTTGGTGACACATTCAATAAGTAATGACAAGTTCTATGATCATCCATGGGGATACATTCATGAATTTTTGTTTCAAATTTGTACTCTGGAAAAAGCTCATTTAAAAATCCTTTTGTATAAGGAACGCAAACATTTTCTTGAAAAATCAGAGCCCGTGAGGGGTTGTTGGATCCTCCTATTGGACAGAATTTTTTTGGATATTTAACAATTACTTCATAATTATTAGCATTTAGCTTTTTTATTGTTGTTTTCCCTTTCAATACAGAATATATTTGATTTAGAGCATTTTCGATATCAATAGTTAGACCCCTTTTTTTATATAATTTCCCTAATTTCGAGCCGGATTTAGAAGAGATCGCTTTTGGTAAGTTTACTCCTCCAAT…
2328	LokiG_000000000225	6378	6978	r	45.935	44.5680060844	54.2594526873	TTACTCACTTAGCAATAAATATCTCAATAATAAATCCTTGTCTTCTGCAGCATATTCAATACCAATTCTCTTTTTTCGTAAAATATTTTTCTCATCAACATCTTCCCCTTGAGTGAAAAATAGTTTAGAATCAGGAAGGCATGAGTCTGTTAGATTGAACCTATCTTTTGTTATATCTAAAGCCATACATAGTTTTCCAGGTCCATCAGCTAAATTTTTAAAATTTTTTCCTATTTTTACGTTTCTGTTCTTTAACATCATTTCAATACCCTCAATTGGGAGTAGTCTTCTAATTAAAACAGCACATGGCATATTTTTTTTTTCAGTTATTACGTTGAGACAGTAATACATTCCATATATAAGATAAACATAAATTGTACCGGGTTTCTCATACATGGC…
[truncated: 1,037 more rows]
