# Supplementary material for: Lokiarchaea are close relatives of Euryarchaeota, not bridging the gap between prokaryotes and eukaryotes
Source: PLoS Genet. 2017 Jun 12;13(6):e1006810. doi: 10.1371/journal.pgen.1006810 (PMC5484517; doi:10.1371/journal.pgen.1006810)
Supplement: S1 Supporting information — The data related to the Loki 1 genome quality analysis can be interactively browsed through the included index.html file with an internet browser software. (ZIP) [file pgen.1006810.s041.zip › Supporting information 1/bin_by_bin/Set_4/Set_4-Rinke_archaeal_HMM-hmm-sequences.txt]

>DUF655___c5acb19d29a3ecb5ab41f1a80f529394e8c5eb6905129639aa881122|bin_id:Set_4|source:Rinke_archaeal_HMM|e_value:1e-45|contig:LokiG_000000000164|start:26124|stop:26766|length:642
ATGGAAAGAAGAGATCGATACAGAGGTCCCCAACGCAGAAAGGGTTATCAAGGTGGACCAAAAAAGAAAAATCAGTTTATAAAAAAATTCCGAGAAATCGTGATTTTAGATATTTTAATGCATGGTCACCTTGAAGAAGATAGACCCAGTTGGGCAAAAAAGCCAATAGTACAAGTACTTACATTTCCAGACTTTGTTCTTTATGAAGTTGTTATGAATAAAAATTCTAATATTCAAATTCAGGAAAAAGGTACGTATGAATCATTTCTCCGTGAGGATGAATTGAGGGAAGTTTTGAAAAAGATCGACTTTAATGATTTAACTAGCACTTCTAAAGCACTAATTCAACCAATTATTGAAAAAGAAGTATTAAACTATGAAGAAGAATTTATAAATTTCTTCAATAATTCTTCATCAATCACTCCCAGAATGCATGCCCTAAAGTTATTACCTGGAATAGGTCAAAAACATATGTGGGAAATTATAAACGCTCGAGATCGACAAAAATTTGGGACTTTCCAAGACATAATAGACAGAACAAGCATATCACATCCTTCAAAACTGATCTCACAGCGAATTATCAAAGAACTTTCGAGAGATGTTAAGTACTTCATATTTTCCAAGACAAAAAAATACGAATAG
>ATP-synt_F___5980d2d04f5326fdf9da70cedc4e35fc7b7d4ce1927bc65d768cd0eb|bin_id:Set_4|source:Rinke_archaeal_HMM|e_value:3.1e-10|contig:LokiG_000000000363|start:3051|stop:3369|length:318
TTATATAATATCCGATACAGCATCTAAAATTCGGTTTAATACTAAATCATCTTTATCAATATCAGCTTTAAATAAATCAGGTAATATAAATATGAACGGTCTTCTATTGTTTATCTTAAAATTAATTAAATATTTCATAGCATTAATAGGTAGTTCAAGAGCGATGAGAATCATTCCCGTAGAAGGTTTAATTATTAGTTCTTTAAAGATTTTTAAAAATTCTTCGTGATTTTCAACCATTATCCCTTCTATTCCCAACAATGCGAACATAAGAACATGCTCTTCATTCCCTAAAATAATTACTTTTTGATCAACCAC
>RNA_pol_Rpb2_4___e2a443569c11bd6e1ec31ac3de9f1308c774656a81a6625470b21e83|bin_id:Set_4|source:Rinke_archaeal_HMM|e_value:4.1e-24|contig:LokiG_000000000029|start:2258|stop:5627|length:3369
TCAGATTTTTTCTTTTAATTTCAAGCGAGGTGCTAAACCTAAACTCATCATTTCTTGCAAGAGCAGTTTAAATGCATAGGAACATACAACTTTTGATATAATCGTTCCTTCACCACACACAGGACAATATCTCTTATCCCGATTTCGATCATACACAGCTAAGAGTCCACACTTTTCACAAATTAATACGACAGTTCGATCTGACTCGTCCAGTAGTCGTTCTTTTAACAATAACGCTGATCCGTGACCAACAAGGCAATCGCGCTCCATTTCACCAAATCGTAAGCCTCCCTCCCGTGCTCTACCTTCTGTTGGTTGTCTCGTTAAAATCTGGACAGGACCTCGAGCTCTCGCATGAAGTTTATCAGCAACTAAATGATATAACTTTTGATAATAAATTGGAGCGCAATAAATACCCGCTTCATACTTATCACCTGTTATTCCATTATACATTACTTCTCTACCATTAAATTCAAATCCAGCTTCAACTAATTGTTCTTGAAGTTTAGTAATTTCCGTCCATTCAAAGGCAGTAGCATCACCTAGTTTTCCATTGACACATGCTATCTTCCCGCTTATACCTTCAAATAATTGCCCCAAAGTCATCCTTGAAGGCATGGCGTGCGGATTAACTATAATATCAGGAATTACTCCCGATGAGGTAAATGGCATGTCTGCTTGTTCAACTACCAATCCAAGAACTCCTTTTTGACCATGACGCGATGAAAATTTATCTCCTAATTCAGGTATCCTTAAATCTCTTACCTTTATCTTTACCAATTTATTCCCATCAACAGTTTCTGAAATAATTACCGTGTCAACTATACCTTTTTCATTATGTCTCATATTCTTTGAAGTTTCACGCCTATTAGGTTGCATCAATTCAAATTCTTCATAAGATTTAATAAACCTTGGTGGAGATGTTCTTCCAATAAGAACGTCTCCCCCATTCACTTGAGTTTCTGGTTCTATTATGCCATCCTCTTCAGAAAGAAGTCGATAAGATTCAGCAGATTTAAAACCTCTAACTCCTCTCTCGGGAATTTCAAATCTATCAACCTCTCCACCGGGATATTTTCTTTCTTCGGCATCATATGTTCTAAAGAAATGGCTACGAGCAAGACCTCTTTCTATGGATGCTTTGTTAATTATAATTGCGTCTTCGATATTATACCCTTCAAAACTCATCATTGCAACTATAAAGTTCTGTCCAGCAGGTCGTTTATTAATTCCAATTATCTCCATAGGACTTGTTTTCACTAAAGCCTGTTGAGGATAATGTAGAGTATGCCCCCTTGTGTCAAGCCTTAGGTGCATATTTGCTGCAAATAGTCCTAATGCCTGTTTTACCATTCCTGCCTCGTAAGTATTTCTTGGTGATTGATTGTGTTCGGGAAATGGAATGATTGATGCACAAATTCCTAGGATAGCAGCAGGGGAAATTTCTAGATGAGTATGCTCTTCTGTTATATCCCCCTCAAACATAGCAATATATGCATTTTCTTCTTCTTCGGCATCTAAGTATTCAATTACCCCTTTTTGAATTAGATCTGACCAAATATACTTACTTTGTATAATTTTTTCAATATCTTCTTTTATGAGTAATGGGTTTTTATTTTTTAAAACAATAAGAGGTCTTGTCGCTCTTCCTGCATCACAATTTATTTGAATCTCACTTGATTCATGATAATATCCAATATTGACATGTTGTCCAATCTCCCCCTTTCGTCTTTTTTCTCTAAGTTGTCTAATAAATGGATTATGTTGTTGATGAATACCCACTAGCTTTCCATTAAGAAATACTTTTACTTTATTCCCTTTAACATTCTTAACTTCATTTATAGGAATGACCCCTAAATCAATCAAAATATTTTCAATTATCCTTTCATCAGCACCGACAGATATTATTGAGGCTAAACCCAGGTTTTTAACTAAACCACAATTTGGACCTTCAGGAGTTTCTGCGGGACAAATTTTCCCCCATTGTGTTGGGTGTAAATCTCTTGCCTCAAAATGCGGTTGGCTGCGGCTTAATGGTGAAATCACCCTTCTTAAATGACTCAATGTTCCAACATGGTTTGTTCTATTTAATAATTGACTTACACCCGCTTTTCCACCAACCCAGTTTCCTGTAGCTAAAGCATGCCTAATTCTTTCTGTAATCACATCTGCTCTAACTGCTGTTTTTATATTTGGAGCCCTTCCTCGAACTGCAGTCCTCTCAAGCTGATATTTAATATCCTTAACAAGGTTTAAGAAAGCAACCCTAAATAAAGATGTAAATAATTCACCTGCTAACTTCAGCCTTTTATTTGCATAATGATCTTTATCATCTGGTTCCCTCATCTCTAAAGCAAGTTCCATTACTTTTTGTGCCATTTGGCCTAAATAGTATGCTTTTTTGATCCTATCTTCTTCCTCATTTCCAACATGAGGTAATAAATATCTATCTAAGACTTGAAGTGCTCTTCTAATTCGATAATCTTTAGTTTGTCCAATCGCAACCCTTTTCCCTATATAGTCTAAAGCGTTTTGCTGAGACTTCTCGGGATCTTTTAAAACTTGAATCTCAGAAGCTACATCTATTACGGGGATCAATTCTTTTTGAATTTCTTCATTTTCAGAGATTGACTCAAAGATTTCCCTATCAGAGTGCAGACCTAAAGCCCTTAATAGAATTGCTAAAGGAATTTTACCTGGAACTGAAGGAAAGGAAACTCTTAAATTTCCATCTTTTTTCCTTTCAATTGTTACTGGAGCTCGAAATCCACTTCTTGTCGAAAAAACTTTTGCTTGGTGAGTGGCGCTCGAACTTTTACTGGCTTCCTCTGCTAAGATCCTGTTTGGGGCTAAATCTTCTTGTGTAACAAGAACTCGTTCGGTCCCATTTATAATGAAATATCCACCTGGATCTAATGGATCTTCTCCTCTATTTATTAATTCCTGTTCAGATAAGTTCTCTAATGGGCACCGACAACTTTTTAACATTATAGGAATCTTACCAATATAAATATCAAGTGTTTCTTCTGCTTCTTCTCTTTGAGTTCGTTCGTCTATAGTAATAGGAGTCATTTCTAAGATAATATCTGCTGCATAACTTAATTCTCTGATTCTTGCTTCAATGGGGGTGATCTCCATTGTTGCTCCATCTGCTTCCCTAACTTTAGGCATTCCAACCTTAATTTTGCCAAATTTAATTTTAAACCCCGGAATATCCGGTATAACTTCTGCTGATTCATCAACAATCGATTGCATCTCATCTTCAATAAAATTATTGTATGAATCTAAATGCTGACGAACTAATCCCTTTTCGTCAAATAGGCTTTTTAACACTACCCATTTATCTTCATTTGATAAATTTTCACTCAC
>SHS2_Rpb7-N___18a50765f37ef540221a68ea60b3fcd28010b8f736a485dd8561cfca|bin_id:Set_4|source:Rinke_archaeal_HMM|e_value:4.8e-15|contig:LokiG_000000000392|start:3342|stop:3942|length:600
ATGTTTAAACTCTTTACTATTGAAGGAAAAATTGAAATACCACCTTTTCTATTTGGCCAAGAAAAAACCATAAGTGCAAGGATAATCTTAAGTGAAGATTATGAGGGTACTATCACACGTGACTATGGATTTATAATAGCTGTTGTTGACGTCCTTAGCGTCGGTAAAGGAATTATAATTCCTGGAAGCGCAAACACATTTCACGAAGTAGAATTCACATTACTTACATTTAGACCAACGATTTCAGAAGTTGTTGAGGGAACTGTCGTAGAAATCGTTGATTTCGGCGCATTCATTCGTTTGGGGCCATTAGATGGCTTAGTACATGTATCTCAAATCTGTGATGATTATATTTCCTACGAGCAAGTAGGAAATCGGTTTATTGGAAAAGAAACCGGAAAGATATTAGAAGTAAATGATCAAGTAAGAGCTAAAATTATTGCTGTGTCTTTAGGTACCGGAAGAAGTGGTAAACTTGGATTAACGATGCGTCAGAAATTTTTAGGGAAAGAAGAGTGGATTGAAAGTGATGTTGAGGAAGAAATCAGCAACAAGCAATCAAAGGGAAAAGAGGAAAGTGAAGAGGAAAGTAGCACATAG
>MAF_flag10___e48f6d7b37cab06d7bf782916bb3c39f4a0f035c6685a038af13047a|bin_id:Set_4|source:Rinke_archaeal_HMM|e_value:1.3e-14|contig:LokiG_000000000237|start:3594|stop:4461|length:867
TTGAATTTTACTATTGAATTCGTAGAGACTATGGATTCCAACCTAAAGAGTGACTTAAATTTTTTCAAAGAATTTAGAGATTGGTATTTTAAAATTATTAATGAGTTCAATTTTGATTATAAGGAAGATTATAGAGCTAGAGATTACTTATCTGATATCTTGCAATCAAAAACTATTGGATATGATCTCGAGCAAGTTCTACTATCATTTAAACACCTTATAGAGAGAAAACCGAATCTTTTGATTTATGGATGCGGTCCTTCTCTTGAAGAAACTGTAAAATATTTACTTAATCAAAAGGGACATGAAATTTCTAAACAATGTATTAATTTAGCTGCTGATGGTGCCTCCGTGCTTTTAAGGGAAAAATGCATCCCCATCGATGTTATATTTACAGATTTAGATGGAATAACCAAGGATGAATTTAACTATTCAAATTTTAATGTAGTTCATGCTCATGGCGATAATATTTCAAAATTGCAATTTTTTGAGCAAGATATCATACAATTTGAAAATGTTATTGGAACAACTCAAGTAGAACCCTATGGGGATGTTATAAATCCAGGAGGTTTTACTGACGGAGATAGGATTCTTTACTTCATACGCATCTTAACAAATCCGTCCCAAAAGATTTTTCTTATAGGGATGGATTTTAACAATATTACTGGCAAATATTCCAAACTAGATATGAACAATAATCAAAAAAGTCAAGCGGATAAGAAAAAAAAGCTCGATTATGCTATTAAACTGGTAGAATGGATATATCCTAAAATGAGAAATGAAATCTTTTTTGTAAATTGTAAGAATCAATTTAATAATTTCAATTATATTTCGTTAGAGGAATTCATGAAAGTCATGCACACATGA
>ATP-synt_C___0c0df503a423cb72152ece2bc7a6d793a6dad0cb39071beec3721e30|bin_id:Set_4|source:Rinke_archaeal_HMM|e_value:3.2e-11|contig:LokiG_000000000363|start:4864|stop:5008|length:144
CTATGCAGGCGGTGACGGTATTTTAGTCCAGAGTAAAATCGCGACTATTAATCCATATACTGCTAATGCCTCACATAATGCAACAACTAAAAAAGCTTTAAAAAAGGCTTCTTCTCGTTCTGAGAGAGAAGCAATTGCAGCAGT
>TruB_N___d525727ad4b78d1c3cd284cf57ccd412d7f2cd28108aa1ce2f77ea58|bin_id:Set_4|source:Rinke_archaeal_HMM|e_value:1e-24|contig:LokiG_000000000029|start:6705|stop:7710|length:1005
CTATTTCCTTTCATCCCATCTTGGATAGATTCCTCTTTCCATGAATATTTTTTTCGTTTTTACTAATATTCCTGACTTGGCTTTATAGATCTGCATTGCGTTTTTTAATGAGGTACCAAATCCAATTAGTTCTTTTTTCAACGTCATTAAGGCCACCATCATGTTAGGTTTTATTCTCGCATCAACAAAACAAACACCAGCTGAAGCTAAATCCGCACCATGGCATATTGCATCAACAGCTGTGTCTCGGATATAAATCTTTGGGAGATGAGAAACCATTTTTTCCATGGGAAACAGAATTTTCCTCAAATAATAATCGTTACCTTCCATTTGATATATAGTATAGGCATCTTTTAAATTTTGGAGAGTGGCTAAGTTTGAGCTTTCAGTAAATTTACCCACCTTAGTCCTTCTTAATTCTAGCATGTGAGCTCCTGAACATAACGCTTCTCCAATATCGAAACAAAACTTTCGGATGTAAGTTCCTGCCTCACATCCTATTCTAAAGAGAACATGGTTTCCCTTCATTTCAATAACTTTGCTGTAATAAATTTCTCTGGTTCTTAATCTTCTAGCAACTGATGACTTTATAGGAGGTCTCTGATAAATTTTTCCAGTAAACAATTTGAATATTTTTTCAACTCTCGTTAATTCCTCTGGTGAATGTAAATATAATACTCCAATATATTCTTTACCTGCATTCAATAATGCAGATAAAGCTCGCGTTGCTCTTCCAAGACCACATGGTAATATCCCTGTAACTTTAGGATCTAAAGTACCACCATGTCCTGCATTGGTGATCCCCAATACCTTACGAACCCAAGAGACAACTTCGTGACTAGTTGGACCACTCGGTTTATCTAAATTTATTACTCCATATTGAAGAAGTTTTTCTATACTCCTTTTATCAGGCTCAGATCCATAAATTGGTTTAGTTACATCTTGAGACTTTACCAAAAGTTGTTCAGGTTCATCAGAAGGTAATTTGAATTCTGAAAGTTCCAT
>Spt5-NGN___e2ce8a4717142fae62fe67e56e1cbf7e49d2ccf95fde53736036dc3b|bin_id:Set_4|source:Rinke_archaeal_HMM|e_value:1.8e-15|contig:LokiG_000000000427|start:14029|stop:14779|length:750
TTAAAAACCATCAAATTTAGCCCACTCATCTTCTTCTTCTAATTCAGCCTCATCATCAGTATATTCTTCAACTTCTTCCCCTTTATCACCTTCTGGAGATTCCTCGTCAAATTCTTCGAAATCATCCTCAAAACTTATAGCTTCTTCCATATCAGTACTACTATCAGCGGAAACCTTTACTTCTGGCACCACTTCTTCAACAGGTTTCTTCTTTTCAACTAACTTTAAATAATCTCCGTGTATTTTGATAGTTATAGGAGTTTCTTCTTGAAGTAACCTCACAATTACTTCTTCACTTTGAGAGGAATCGTGTGGCAAACGCATGGCTAAAGCTCGTGAACCTTCAAACACTCCACTTATAATTTCAACGGTATCACCTTCTTCTAAATATTCGGTTACACTTCTTGGCAATAAAACGTGTTTCAATTCTCCAAGGTTAATGTTTTGTACGATTCTTCCTTTAATATGCGGAATTCCCTGAACGGCAATCTGTACATCGCGTTTTTGGGGGGCTTCGAAGAAAAGGTAGCCCGGAAGTAAAGGGCTTACGAGCATAGCCCTAATGTCCGGTATCACATCGAGAATTTTAAATCTATAAAATATTTGTCTTAAAATATTGCTTTCTTGATTTATTGTTGTACGTACAGCGAATAATGTCGTTAAGTCATCCTTTTCTTCTGCGGTTTGCTTAGTTAGATAATCATCAATCTTAACAGTCTTGCCTTCTTTTAATTTTTTTTTTTGCTCCAT
>Ribosomal_S27e___57081e28b1bae0e9e7aa5a18855c386fb5cf47f290e057f89a6fe42e|bin_id:Set_4|source:Rinke_archaeal_HMM|e_value:9.1e-09|contig:LokiG_000000000342|start:2|stop:98|length:96
AATAATTTGTTGATTCCCACAATTTAAGCATTTCACACGTAAGAACCTACTATTAGGTTGCGGAATAAGTTCTTTTTTTTTTTTACTTTTTACCAT
>RNA_pol_Rpb2_6___f6673c87b0426c8c732cc7a7e47e2b35c404acb8d31c99345cfe9c2e|bin_id:Set_4|source:Rinke_archaeal_HMM|e_value:2.9e-124|contig:LokiG_000000000029|start:2258|stop:5627|length:3369
TCAGATTTTTTCTTTTAATTTCAAGCGAGGTGCTAAACCTAAACTCATCATTTCTTGCAAGAGCAGTTTAAATGCATAGGAACATACAACTTTTGATATAATCGTTCCTTCACCACACACAGGACAATATCTCTTATCCCGATTTCGATCATACACAGCTAAGAGTCCACACTTTTCACAAATTAATACGACAGTTCGATCTGACTCGTCCAGTAGTCGTTCTTTTAACAATAACGCTGATCCGTGACCAACAAGGCAATCGCGCTCCATTTCACCAAATCGTAAGCCTCCCTCCCGTGCTCTACCTTCTGTTGGTTGTCTCGTTAAAATCTGGACAGGACCTCGAGCTCTCGCATGAAGTTTATCAGCAACTAAATGATATAACTTTTGATAATAAATTGGAGCGCAATAAATACCCGCTTCATACTTATCACCTGTTATTCCATTATACATTACTTCTCTACCATTAAATTCAAATCCAGCTTCAACTAATTGTTCTTGAAGTTTAGTAATTTCCGTCCATTCAAAGGCAGTAGCATCACCTAGTTTTCCATTGACACATGCTATCTTCCCGCTTATACCTTCAAATAATTGCCCCAAAGTCATCCTTGAAGGCATGGCGTGCGGATTAACTATAATATCAGGAATTACTCCCGATGAGGTAAATGGCATGTCTGCTTGTTCAACTACCAATCCAAGAACTCCTTTTTGACCATGACGCGATGAAAATTTATCTCCTAATTCAGGTATCCTTAAATCTCTTACCTTTATCTTTACCAATTTATTCCCATCAACAGTTTCTGAAATAATTACCGTGTCAACTATACCTTTTTCATTATGTCTCATATTCTTTGAAGTTTCACGCCTATTAGGTTGCATCAATTCAAATTCTTCATAAGATTTAATAAACCTTGGTGGAGATGTTCTTCCAATAAGAACGTCTCCCCCATTCACTTGAGTTTCTGGTTCTATTATGCCATCCTCTTCAGAAAGAAGTCGATAAGATTCAGCAGATTTAAAACCTCTAACTCCTCTCTCGGGAATTTCAAATCTATCAACCTCTCCACCGGGATATTTTCTTTCTTCGGCATCATATGTTCTAAAGAAATGGCTACGAGCAAGACCTCTTTCTATGGATGCTTTGTTAATTATAATTGCGTCTTCGATATTATACCCTTCAAAACTCATCATTGCAACTATAAAGTTCTGTCCAGCAGGTCGTTTATTAATTCCAATTATCTCCATAGGACTTGTTTTCACTAAAGCCTGTTGAGGATAATGTAGAGTATGCCCCCTTGTGTCAAGCCTTAGGTGCATATTTGCTGCAAATAGTCCTAATGCCTGTTTTACCATTCCTGCCTCGTAAGTATTTCTTGGTGATTGATTGTGTTCGGGAAATGGAATGATTGATGCACAAATTCCTAGGATAGCAGCAGGGGAAATTTCTAGATGAGTATGCTCTTCTGTTATATCCCCCTCAAACATAGCAATATATGCATTTTCTTCTTCTTCGGCATCTAAGTATTCAATTACCCCTTTTTGAATTAGATCTGACCAAATATACTTACTTTGTATAATTTTTTCAATATCTTCTTTTATGAGTAATGGGTTTTTATTTTTTAAAACAATAAGAGGTCTTGTCGCTCTTCCTGCATCACAATTTATTTGAATCTCACTTGATTCATGATAATATCCAATATTGACATGTTGTCCAATCTCCCCCTTTCGTCTTTTTTCTCTAAGTTGTCTAATAAATGGATTATGTTGTTGATGAATACCCACTAGCTTTCCATTAAGAAATACTTTTACTTTATTCCCTTTAACATTCTTAACTTCATTTATAGGAATGACCCCTAAATCAATCAAAATATTTTCAATTATCCTTTCATCAGCACCGACAGATATTATTGAGGCTAAACCCAGGTTTTTAACTAAACCACAATTTGGACCTTCAGGAGTTTCTGCGGGACAAATTTTCCCCCATTGTGTTGGGTGTAAATCTCTTGCCTCAAAATGCGGTTGGCTGCGGCTTAATGGTGAAATCACCCTTCTTAAATGACTCAATGTTCCAACATGGTTTGTTCTATTTAATAATTGACTTACACCCGCTTTTCCACCAACCCAGTTTCCTGTAGCTAAAGCATGCCTAATTCTTTCTGTAATCACATCTGCTCTAACTGCTGTTTTTATATTTGGAGCCCTTCCTCGAACTGCAGTCCTCTCAAGCTGATATTTAATATCCTTAACAAGGTTTAAGAAAGCAACCCTAAATAAAGATGTAAATAATTCACCTGCTAACTTCAGCCTTTTATTTGCATAATGATCTTTATCATCTGGTTCCCTCATCTCTAAAGCAAGTTCCATTACTTTTTGTGCCATTTGGCCTAAATAGTATGCTTTTTTGATCCTATCTTCTTCCTCATTTCCAACATGAGGTAATAAATATCTATCTAAGACTTGAAGTGCTCTTCTAATTCGATAATCTTTAGTTTGTCCAATCGCAACCCTTTTCCCTATATAGTCTAAAGCGTTTTGCTGAGACTTCTCGGGATCTTTTAAAACTTGAATCTCAGAAGCTACATCTATTACGGGGATCAATTCTTTTTGAATTTCTTCATTTTCAGAGATTGACTCAAAGATTTCCCTATCAGAGTGCAGACCTAAAGCCCTTAATAGAATTGCTAAAGGAATTTTACCTGGAACTGAAGGAAAGGAAACTCTTAAATTTCCATCTTTTTTCCTTTCAATTGTTACTGGAGCTCGAAATCCACTTCTTGTCGAAAAAACTTTTGCTTGGTGAGTGGCGCTCGAACTTTTACTGGCTTCCTCTGCTAAGATCCTGTTTGGGGCTAAATCTTCTTGTGTAACAAGAACTCGTTCGGTCCCATTTATAATGAAATATCCACCTGGATCTAATGGATCTTCTCCTCTATTTATTAATTCCTGTTCAGATAAGTTCTCTAATGGGCACCGACAACTTTTTAACATTATAGGAATCTTACCAATATAAATATCAAGTGTTTCTTCTGCTTCTTCTCTTTGAGTTCGTTCGTCTATAGTAATAGGAGTCATTTCTAAGATAATATCTGCTGCATAACTTAATTCTCTGATTCTTGCTTCAATGGGGGTGATCTCCATTGTTGCTCCATCTGCTTCCCTAACTTTAGGCATTCCAACCTTAATTTTGCCAAATTTAATTTTAAACCCCGGAATATCCGGTATAACTTCTGCTGATTCATCAACAATCGATTGCATCTCATCTTCAATAAAATTATTGTATGAATCTAAATGCTGACGAACTAATCCCTTTTCGTCAAATAGGCTTTTTAACACTACCCATTTATCTTCATTTGATAAATTTTCACTCAC
>Ribosomal_L2___e0d91836a20854a564c73a45c1d31fc57e4d97649d36f40d10e2205a|bin_id:Set_4|source:Rinke_archaeal_HMM|e_value:6.2e-15|contig:LokiG_000000000029|start:7824|stop:8547|length:723
TTAATTCTGATGTCCCGTTCTACGCGCAGCTATTTGCCCAACCTTCCTTCCTGGTGGCCGATTTCTACTAGTTGTGGTTGATTTGTGCGGAGATTGCTTTGCCCCACCACCATAGGGATGAGAAACCGCATTCATTGCTACACCACGTACTACAGGCCACTTTTTAGCTTTAGATTTTTTATAGTGAAATTTGTTTCCGGCTTTTAAGAAAGGCTTATCAGTTCTTCCACCTCCAGCCACAACACCAACAGTAGCAAGGCAATTTTCATTTATCCATTTACTTTTCTTCGATCTAAAAAGGAGTTCAACTGAATTTCCTGATTTATCCCTCACTATTGCTGCGACTCCAGAAGATCTAGCGAATTTACCACCATCTTGAGGAGTGGCTTCAATATTGAATACAAAAGTTCCTAGGGGTAAATCTCTTAATGGTAATATATTACCTACTTTCACTTCTACTTTTGATTTAGATTGGGTAAATTTTTGACCTTCGAAAATTCCCTCAGGAGGCAGCCATAATGACTTTTTATCATCATGATATTTAATTAATGCTAAAGGTGCACCCCTCCCAGGTGAATGTAGAAATTCGATAACTTTAAAAGTAAATTGGTCTTGATTTTCTAAAAACGGGCGATATTTAGCGGTTCCAATATGACGATGTGAGGGTGAACGAAATGGTAATGACCCTCTACCTTTTCGCTGAGCAAGTATTCGCTTTCCCAT
>Ribosomal_L5___8eda66a1794345d382017c9aa21809a01f2400be52a3cf0c867bcdca|bin_id:Set_4|source:Rinke_archaeal_HMM|e_value:7e-20|contig:LokiG_000000000413|start:4144|stop:4738|length:594
TTAAATATATTCTAAATCTAATTTATTAACAATATCAACTCCGAAATTCTGTTTTAAAAAATAATGGGCTTCGGCTTTTGATATATAATGATGTCTCGAAACTTTTGATCGTGACTTTTTTCGTGTTTTGACTCTCATCCCGGGTCTAACTATCCTCCCACAGACATCTAAACCCCATAATCCAATATCTGCTTCATACTCAGTCTGGGGGATTTTGATGTGTTCATCAATACCAAATCCGAAATTCCCAAAATTATCAAAACTTTTCCGTAGCATCTTATTGTTATTTACAATCAATAATCTTTTTAATAATTTTTCTGCATTTTGTCCTCGAATTGTGATTTTACAGCCAATTGGACGCCCAATTCTTAAGTTAAATTCTTTTACATTAACTTTCGAGAGTGTTTTAACAGGTTCTTTCCCCGTAATTTGTTTTAATACAGAAGCGGCTTTTTCTAGTTCTCCACCACCGACCCCAACTCCGATGTTTAAAACAATCTTTTCTAAATAAGGTTTTCTCATTGGATTCTTCCAAATTTCCTTAAATTCCTTTGATTGGTCGCTTTGACCTTTCTTTTTAGCTTTAACAGACAT
>PyrI_C___1fa9781a9b6cf1c3e3458cee93a638e8d3c5617473a7ebfe28a41430|bin_id:Set_4|source:Rinke_archaeal_HMM|e_value:7.6e-16|contig:LokiG_000000000467|start:45903|stop:46407|length:504
ATGATAGAAGAAAAATTAAAAATTGATAAAATCTCCAAGGGAACAGTTATTGATCATATAGATGCGGGATACGCTCTAACTATTATAGCTTTAACAGGTCTTGATGAATCTAAAAATCTAATAACTATTGGTGTTAACGTCAGTTCTAAGAAGTATCAAACAAAAGATATTATCAAAATTGAGAATGTATTCCTTAATAAAATTCAAATGCAGCAAATTTCGATACTTTCTCCTAATGCTAATATCTCTTTAATTGAGAATTTCAAAGTCATAGAAAAGAAGAAAGTGAAATTACCAAATACAATTAAGGAACTTATCCTCTGTGTTAATCAAACATGCATCTCAAATTCAAGTGAACCAATAACAACCGAGTTCATGGTTCTTGTAGAAAAACCTTTAAAAATTCAGTGTATATATTGTGAACGAATATATAAACTTGAAGAAATAGTCTTCACGACAAAAGAAAAAAAAGAAAAAATTGTCAAACAAAGAATTCAGTTATAA
>Ribosomal_L39___ae6270d7ce0946297d95b2b655ac46da083cb1ae4ddd03e5ca849b89|bin_id:Set_4|source:Rinke_archaeal_HMM|e_value:6.9e-15|contig:LokiG_000000000131|start:17340|stop:17502|length:162
TCAATCTCTTTTAAGTCTAGTATTTCTCCAATGTCTATTGGAATAGGGACTTGTTCTAATCTTCCCCTGAGTTTTCTGTATTATCCAATTCGGTACCGATTTATTTTGTTTCATTTTTTTCCCTCGACGCAATTTGGTACCTAAGTTTTTATTTCTTGCCAT
>IF-2___4f888a499742a5c87351d14cc1a53fba04f98ffeb85d4939b7cc1448|bin_id:Set_4|source:Rinke_archaeal_HMM|e_value:1.5e-23|contig:LokiG_000000000263|start:5832|stop:7641|length:1809
TCACATCCCCCACCAAGGATTATTAGTTTTTCTCATCAGTGCGATGAACTCCCTTAGAATTTGCTTCTGATCAGAAGTTAATTCATCTAGAAATTTTCCCATTAGTTGCCTTATATGTGATTCTGGTATATTTACATAAAGAGTTTCATCTTTTCCGATATCTTTTCCGACTTCAATACCACGAATTGAGATTGCAACTTCAGAACCATTCTCTGCCTTTTCTAATGTTTGTCCCCTATCTTGAATTTGATGGATCCTCCTAACTCTTTTTCCATTTTCAGTGATTAAGTTTACTTTTGGATATAATGTTCCTCCTTCAACCCTCACACCAAATACTGCAGGATTTGAGCTTCGAAAAATAAATTCTGGAATCATTTTTAACTTTGCGGGTAAAATTAATTCGCTTAATCCTTTTGCCGTATCCTCTGCTTTTCTGGTTTCAGCATATTCAATGTAATCCTCCAATAATCGATAAATGACATTGTTTGTAAAAATTCTTATATTTTCAGTAAATGCTTGTTCTTTCGCTTCAGGAAGTATCTGAACATTAAAACCTAAGACTGCTGCAGAATATGGGTCAAATTTCCTAACGATATTAGCATTAATAATATCTTCCTTCTTTATTGGCCCTACATCAGCAATACTTATTTTCACATCACTTTTTGTGAAATGGTTCTCTAATGCTTCAAGAGAACCTAATGTATCTGCTTTCAGGACAACTCCAGCTTTATCAGTTTTTATGCGAATGCTATTTACTTCTGATTCTACTTCTTTATATACATTTTCTTCATTAGAAGAGTCTCCTATTACCCTAAAAGGTGATCCTGCAACAACATCATCAATATTGGGAGATAAAATTCTAATTCCTGAAGCTGCTGAAACAGAGTCAACAGAATCAAATTTCTGTCGTGGATCTCTAATCTCATCCAATGGCTTTGGTATTAATAATGCTCTTGCTTTTGATTTAATTGGTTTATCTAAACCACCAACAATAAACTCATCTCCTTTATTAATGACACCATCATAAATTAAAACATCCATGGTTTTTCCTCGTCCTTTCTCTTTTTTAACTTCCAAAACAACCCCTTTGGCTGGACCTTCAGAAAATTTAAGGTTTGTGGTTAAATATTGTTGAACTAAACCCATCAAGACTAATAAAAGGGTTGAAATTCCTTCTCCTGTCTTTCCACTTGTAGGTACAATAGCAACCTGTTTAGTAAAGTCTTTAATTTTATCATACCTTTCTATTCCCTTAAATCCCTCTTCTAAGAAATTTCCCATAATTTGGAAGATTTTTTCATCTAGGAAATCTTTAACATGAGAAGTTTGGGAATTGTAGGTATCTAGAAAATCCGCATCTTTTTTAGATTTCCAGCTAGATATTCTATCAATTTTATTAGCAGCTATAACAAAGGGAGTTTTTCGATCTCTTAAAATTCTTACAGATTCCCATGTTATTGGCATTGTTCCAGCTGTGACATCAATTACCAAAATGGCTATGTCTGCAACTGCCCCACCTCTTTTTCTCAAATTTAAAAACGCAGCATGCCCGGGTGTATCTATTATTAAGATTCCTGGAAGTTTAATTTCTTTCTCAGCAAATTCTTGTTTTGATTTTCTTAAAAAAGTCTTGATATCTTCAATTGGAAAATAAGAAGCTCCTATATGTTGTGTAATACCTGCAGCTTCTCTCTGTTGTACAACAGTTCCTCTAACATAGTCTAAAATAGTAGTCTTACCGTGGTCTATATGGCCCAAAACAGAAACAATGGGTGCTCTAATCACTTTTTTATTATTTGGGGTAGCCAT
>GCD14___0cde1ba9551ad7fa81a94a11b6a80d4c2c2ab9a518d1d29f3c702627|bin_id:Set_4|source:Rinke_archaeal_HMM|e_value:9.3e-45|contig:LokiG_000000000010|start:27454|stop:28321|length:867
ATGAGCACTAACCTAATCAAAGAAAACGATTTAATTTTGCTAATTCTTGATCAGAGAAGGAGATGGTTAATACCCGTTAAATCTGGGGGTTCCTTTCACACACACAAAGGAATTATTGAATTTGATGATATAATTGGTCAAAATTATGGGACAGTTGTGTTTTCAAAACCTCATAAACAACAAGGATATAAATTTCTTGTATTTAAGCCATTACCTTCTGACTACGTAGTTCATATGGCAAGAAAAACTCAAATAATTTATCCTGAAGATGCGGGATTGATTTTACTATATACAGGGATCGGACCTGGCAGCATAGTTATTGAAGCAGGGTGTGGGTCTGGAGCGTTATCCTGTATATTAGGAAATTATGTAAGACCAAATGGTCATGTGTACTCTTATGATATTAGACAAAAATCATTAAAAAGAGCAAAAATTAACGTAGAGCAAGCAAACCTTCAAGATTTCATCTCAATTCAATATGGAGATATTTTAACAGATGAATTAAGTCATGTCAACGTGGATTCCATAGTTTTAGACATGCCTCAACCCTGGAAGGCGATTCCAAGAGTTAAAAATTACTTGAAATTGAGTGGGACATTTGTTTCTTTTTCTCCAACTATAGAGCAGATAAAAAAGACAACAGAATCATTAAAAAGAAATGACTTTTTTGAAGTTAATACTTATGAATTGATCAAGCGAAGAATGCAAGTCAAAGAAAACGCGACAAGACCTGAAATTCGTATGATTGGACATACGGGGTATTTAACATTCGGCAGAAAAATAAGAAATTTGAAAAACCCATATCGAGAAAAAAAACCAAAACCAAATGAATTTATTGATTTAGAAGGAATGCCTTTAAGAAGTTGA
>Ribosomal_S24e___b9c8612d4c171a430bfcc0b90474257132c2c908b5c9b6cebe5a8459|bin_id:Set_4|source:Rinke_archaeal_HMM|e_value:7e-20|contig:LokiG_000000000392|start:4956|stop:5310|length:354
ATGTCATTTAAAATTGAGTTATTAGAAGAAAAAAAAAATCCTTTAATTAATAGAGTCGAGTTGAGGTTTAGAATTGATCATTTTGGGGCTAGTACTCCTAATCGACTAGATGTTAAAAAAAAGATAGTTGCGTTGCAAAGCTCAAATGAAAAACTAACAATTATAAAACACCTTTCTACTCATTTTGGTAAGTCTTATACAGATGGAATCGCAAATATTTATGAAGATTCAACTGAAATGCAATTTTTTGAACCATTTCATATTCTTGTTCGGAACCTTGATAAGGAAAAAAGAACCGAAATCTATCAACTAAAGAGAAGAAAAGAACCATACGCGCATCTTTTTAAATATTAA
>DALR_1___bdd8f5b3eaed9862731f08bf29bbc6f3f2be05b4b3cccd44479c90ad|bin_id:Set_4|source:Rinke_archaeal_HMM|e_value:1.1e-32|contig:LokiG_000000000257|start:22844|stop:24560|length:1716
ATGCAAATCATTGATAAACATGTAATCGGAAAATATCTTTCCAAATATATTCAAAATCTTTCTTATGGAGAAATCGAGAGTATAATTGAAATTCCTCCACAGGACATCAATTTTTCCTATTCTTTTCCAGTTTATCGTTTAAGCAAAATTAAAAGAAGAAATCCAAATCAAATAGCTCAGGAGCTTAAAAAAAAATTATTACTACCGGATTATCTTGAAAAAATTGAGGCTGATGGAGCATATCTAAATTTTAAAATTAAACCAGCATGTATACTGGAAAATATTTTTAAACTAAAAGATACATATGGACGAATTTACGAAGTTTTGAGAGAAAACCAAGAAAAACCATTAAAAATCGTAATAGAATATCCCGCTCCTAATACAAACAAACCCCTTCATTTTGGGCACGTACGTAATATGTTACTAGGTAGTTCCATGTCAATCTTATTGAGATATAAAGGTCATGAAGTTTTCGAAGTGAATTTAAACAATGATCGAGGAGTTCATATCTGTAAATCAATGTTAGCCTATAAAAGATTTGGAAACAACAGAGAACCTGATAAAAAATCAGATCATTTTGTTGGAGATTTTTATATAAAATATGGTGAATTAGAAAAAGAAAATAAAAATATTTTTGAAGAAGTTCAGGAATTGCTACGGTTATGGGAAGCTGAAGACCCTGAAACTAGATTATTATGGAAAAAGATGAATAATTGGGCTTTAGAAGGTTTTAAAGAAACTTATAAAAAATTAGAAATTACATTTGACAAAGAGTATTTTGAATCTGATATTTACAAAGGAGGAAAAAGTATAATTTTAAAGAACCTTGAACTTGGGATATTTGATAAAACTGAAGATGGAGCTGTGTATGCTGATTTAAAGAATAGTTACAATCTCCCAAATAAAATTTTAATTCGCAGAGATGGCACTTCATTATATATTACTCAAGATATATTTCTGGCATTCCTTAAAAAAGAAGATTATGATTACGATAGATCATTTTATGTTGTTGGAAACGAACAGGATCTCTATTTTAAACAATTATTTGCTGTACTAGATATGATTGGGTTTAAGGAAGATAAATATCATTTTTCATATGGAATGATCAATCTCCCAGAGGGAAAAATGAAAAGTAGGGAAGGAACCGTTGTTGATGCGGATGATATCATAACTGAGATCCTAAAACTTGCATATAAGGAGATAAATAAAAGATATCCTAAGATTAAAGAAAAGGAGAAAATTTATAGGGCTAAAATAGTAGGGATGGGAGCCTTGAAATTTTATATATTAAAATTTAACCCTAAATCAGATTTTATTTTTAATCCTAAACAAAGTATCTCTTTTGAAGGAGAAACTGGACCATACATACAATATTGTTTCGCGAGAATTCAGTCCATAATTTCAAAATCCAAAGAAAAAATTGATTTGGATATCAATTGGGATTTGTTTAGGAATATTTCAGAGCAAAACTTGATAAAACAATTAAATTACTTTCCAGAAAAAGTAGACTTAACGGCAAAAAAAAATACTATTCATTTAATTCCTCAATACTTGCTAACCTTGTGTCAAACTTTTAACTCATTTTATAGCAAATGCCCTGTGATATCTGAAGATAAACAATTAGAAAGAGCTAGGTTACTTTTAATTAGATGTGTGCAAATAGTCATTAGGACAGGATTAAGTATTCTAGGAATTGAAACTTTAGAGAAAATGTAA
>Ribosomal_S3_C___206c4a304757267338c627f1b21191456c4dd32a9a2070e6849c6150|bin_id:Set_4|source:Rinke_archaeal_HMM|e_value:5e-19|contig:LokiG_000000000192|start:874|stop:1678|length:804
TTATTCTTCTCCCTTTTCTTCATTTTCTCCTTCAACTTCAGGAACAAGTGAAATCTCGGAAATAGCTTCCTCATCAACTTCATCAATAATTTGCTTATCTTCTTCACTCAATCCCGTTTCTTCTTGCTCTAAAGCATATTCAGCCTTGGTTTTAGCTATCTGTGCTTCCGCTTCTGCTTGAGCTTTAAGCAACAAATCTTTTTTTAGATACACTTCGTCTCCCATCTTTGTATCTATATGTTGGATTTTTACTACAATACCTAAAACACCAGATTTCTGAATACATTGAGCTACACCTTTATCTACTCCATCCTGGGCTGTCTGACCGCTTTTTGTCATCGTACCTGCCCTGAACACCTGAGTTCTTGAGCGTTGACTCGTGACTTTTCCACTAATCCTGAGTTCGGCACCTAACGCACCTCCAGATTCCATGATCTTCCGAAGGATATAATATCCTGCTCTACGATAGTGGCGACCACGGTCAAGAGAATAGGCTAATCGCTCAGCCATTATCTGTGCGTTAAGATCTGGGTCTTTAACCTCTTCTACTTCAATCTGGGGCATTTCTAAATCAAACCGTTCCTGAAGTACATCCGTAATTTCTTGGATACGTTTCCCTCCTTTTCCGATCACTAGACCTGGGCGAGATGTTCTTAAAGTAATCCGAACACCTAAGGGTGTTTTCTGAACGTCAACACCTGCAAATCCCGCTCTTACTAATTCCGATCGCAAGTATTCATTTATTTGCATTAACTTGATTCCCTGCTCAATGAAACTTTTTACTAATGGAATCTGGTCCACCAC
>Ham1p_like___ad05073f288f792cf034c0c11089372596a6127bb0eaadbfda5654c6|bin_id:Set_4|source:Rinke_archaeal_HMM|e_value:9.9e-43|contig:LokiG_000000000024|start:20125|stop:20722|length:597
ATGATATTAATAATGACATTTGATAAGAAAATAATCTATTTTATCACAACAAATGATCATAAATTCAATGAAGTTTCTGATATGTTCAAGAACAATGATTTAGAATACAGTCTAAAACAAAATAAGAGTAAAACAATTGAGGTTCAAGCAGATTCTTTAAAAGATGTTGCTTTATTTAAATTAAAGAGTGTAAAAAACAATATAAAGAACTCATTTTTTATAGAAGATTCTGGGTTCTTTGTAGATGTTCCCCTTAAGGGATTTCCAGGGGTATATTCTTCATATGTATTAAATACTATTGGTAACAAGGGAATACTTAAACTAATTGATGAGTTTAATACTTCTAAAGCTCATTTTTCGACTGAAATAGCACTATACTTTAAACCACTTGACAAAATCTTATTTTTTAGCGGTAGTGTTGAAGGAAAGATCTCAAAAACAATTAGGGGAAAGGGAGGATTTGGTTTTGATCCGATATTTATCCCTGATTTATTCCCTGACAAAACCTTTGCAGAACTTTCCACTTCAGAAAAAAATAATATTTCTCATAGAGGTCAAGCAATAAATAAACTATTAAGATTTTTAGATTTCAATTAA
>AdoMet_Synthase___10a24c6f63ce7522ff652d9b8c9a0e11f013517d1ad96ce3da378092|bin_id:Set_4|source:Rinke_archaeal_HMM|e_value:3.8e-28|contig:LokiG_000000000269|start:5061|stop:5382|length:321
TTATAATACCTGCACTTCGCCAGCGATGAGTCTTTTTCTCAATTCGATAAAAATTTCCTTACTTAGTCTTTCATTGGACACCTCTTCTGCAATGTTCTTAAAAGATTCAAAGTTAACGTTATTAGCGGGAATTAATTCTATAGAATTTACCCAAGGGTCAGTTATGGGGCGTCCAATTTGAGATGACAACTTAACATGTGCTTCTACAATATCTCCTTGACCTCGATTAATGATTTCTCTAGATAATTCCGTCCCTAGAATATTGTAAAGTTTTCCCACATGATTTATAGGATTTTTTCCACAAACAGCTTCTAAGCTCAT
>RNA_pol_Rpb4___9723f94af7663756a3c6db81202d272429375e4b58df716312fa31ca|bin_id:Set_4|source:Rinke_archaeal_HMM|e_value:5.1e-08|contig:LokiG_000000000164|start:24894|stop:25260|length:366
ATGTCAGGAAGAAAAATAGATGAAAGACCAGTTTCTATTCCGGAAGTGAAAGATATTATGGATAATATTAAAGAGCAATTGGAAAAAATTGATGCCGAAGAAGGAATGAGCCACTTTCAGGAGATAACATTCAGTTTTGTTAATAAATTTGTCAAAATGGAAGCCAGAATCGCGAAAAAAATAATTAAATTCCTTATGGAGAAATATACGATAGAAGAGCTCTACGCTATTAATATCGTCAACATCAATCCGCAATCGGTTCCTGAAATGCGCTCGATATTAGAAAAATCTTTTACGGGAAAGGCCTTCTCAGATCAGCAGCTAGAGATTATTTTAGAAGAATTAGAAGATATTAAAACGGCATAA
>DNA_primase_S___b7d0ec35e629c9ca613e7636b1d34b6ab797dd630b6896c38c693871|bin_id:Set_4|source:Rinke_archaeal_HMM|e_value:7.9e-19|contig:LokiG_000000000263|start:27386|stop:28670|length:1284
TTAAATGGACTTCGCAACCTCTTTACATAATAAAAAAATTGCTATATGATGTGGAACCTCAATAATTTCACCTTTTGAATAAGGTCCATATTTTTCACCTTTTATTTGAGTCATGGGGACTTTCTGCTCCAAGATTTCTAATTTTTGGGTAGTTTTTACTTTACTTTCAAAAATGATAGGATCTAATTTTTCTTCTGCTTCATCTAAGGGATTAAAATCAGTAAGTTCGTTTAATAATATTTCTTGGACTTTAAATCCCGTTTTTCCATGTAGTGAACCAGGATATCTAATAAGTCTATGAATATCAATTGTTACTGGTGTATCGATTTCTACTCCAATTTCATGAACTATTCCAGTTAAAAACGTATTCCACGTATTTATTCCAAATCCTTCAATTGCCCAACTATTCCTATTTTCATCTTTTATAATACTCAGGAATTTATCTTTAGATTTAAGGAAACTTTCAGTTAGATTTTTACCAAGGTTGAATTTGTTCTTATCAAGCAATAACTGTTTGATATATATATCAGGTTTGCTCAATATTTCTTCAATTTTAGATACTATTTTTTGAGCCCAACCAATATTAATTTTTGAAAAACCAAATATGTTTCCACCTCTTTCTTTTAGCCCCAAAATATCAAAAGAGATATTTTCTCCTGACACATAATCAGCTATTTCTCTTCTCTCTCCACTTGTTAGTGGTCTCATTTTTTCAGAGCCTATTTTCAAATGGTAACCACGGTGTCCGGAAAAAGCAACCTTAAATTTATTAACCTCAATTCCAAAATCAGGAATCAAAAAGTTGTTGACTAATTTGATAATTTCTTCTTTAGCTACGTTTAAGCATTCATCGCAAATCCAAGCTAAAGTCTTTATCTTGAATGCTTTACATTTTGGACACTTTTTCACCATCCCCCTTCCAGTCTTCCCACATTCCCTACATTGCCAATAATCATGATCTTCCTTACATGGGGTATAAAAATGATCTACATCGATATCGATAATTAAATCACACCCTCTATAACCCTTACCCCCCATATCGGGGATTTCTGGTTGTGAGTAGAGAGTCCCACTAGAGTAAACATGTCTAGGTCCGCTATCTGTAAGGTATTTTACTAAATCATTTATTTTTCTAAAGCCTATATGTCTAATCATTTTAATCTCCTTATCCCAAGGAATAAACCCAAATTCCCTCTGATCGAATAACTCTATTACTGGCAAATTATTTCGATTCTTGTAGTAATAATCCTTGAAGAGGCGTTTTAAATAATGATTATCATTCAT
>Ribosomal_L10___63fd3453f9bb17e4e6b81cf29962cd29e82a8cf659688ea28c327076|bin_id:Set_4|source:Rinke_archaeal_HMM|e_value:6.8e-19|contig:LokiG_000000000001|start:2484|stop:3372|length:888
TTAGCCGAATAATCCTCCAATCCCTACTTCGTCATCTTCTTCAGGTTTTTCTTCAGCTTCTCTTTCTTCAACTATAACCTCAACGGGTGCTTGAATACCCTCACCAAAAACTATTGAATTTATTGTATTAGCTTCAGTTACCCCTTTTAAAATGTATTCTTCGGTCATGTTCCCCACTAAGAATGGCATTTTAAATAGAATTCCAAGCGCTTCTCGATATGCCAAAGCAACATCATTCTTAAATTGGTTTATATCCAAATAGAGGATTTCTTTAGTGATTATTTCACCATCACCCCACGCAAAGTGAATCTTAATTAATGATTCTACTGGAGTTATTCCTAATTTTTTCAATACTGCCGCTTGTTTTACTGTTACTAAATCGCCAGCTCTATGGGTTCTTGTGTCTTCGCGTATATGGATTACGTCATTTATTATTTTTGTAGGGAGCCTTAATGTCATGTTTAATTCACTAATCACTTGGCCTGTTGGTAATCCAGTATCTCCAGCTGGAACCCAGATATCAACAGGTGCTATTTCATTTGGTTTTGCTGGAACCATCCATTCATTTTCCTGAAAAGTTTTTTTCAAATCAAAGAAGTCAAGATTAGTAAATATTAAACTGGCCTGACCAGGAATCTGTTCTGCTAATTCATCTAAGTTAGTTTTTTTCGAATCTTTTTTAAATTGTTCTATAGCGCGAATTTGAAGAGATTTTTTTGACATCCGAAATATTGCTTTTCCTCTTAAAATTTTACGAGTTGATTGAATTTGTTTATCGTTAATATTTGCAACTTCTATAACAGCAACATTATTATAAGTTCTAAATAAATCCAAAAGTGTATTGACTTCGTCCAATTTCCATTGGGGTATGCTTTTCTTCTTAATCAT
>Ribosomal_S2___f49cddf6cfc14bfe362ce0b5ed7d509871530b86c8415c3621761b32|bin_id:Set_4|source:Rinke_archaeal_HMM|e_value:3.1e-27|contig:LokiG_000000000370|start:16927|stop:17755|length:828
TTGGCTAGGAAGAAAAAGAAGACTGAGGAAGAGGAAAACAAGCAAGAGGCTGAAGAAGATTTTGAGGAAGATTTTAAAGAAGATTTTGATCTCATAGAAGAACTGGAATTGCTAGATACAGAAGATACGGAAACTATTGTGGAAGAGCGATCGGAACTTCTTGATAAAGACGAAGAAAGAAAACAACTTTATTTGAGTTGTGGAATCCATATTGGTACAAAATTATTAACAGGAGATGCTCGTAGGTTCATATATCGGCAAACTAACTATGGATTATATGTTATTGATTTAACAAAGACTGATGAAAGATTAAATATTGCAGCAAAATATCTTAGCAAATACATTGAAGAAGGAAGTGACCGAGTAATTGTATGTTCAGTAAGAAGATATGGAAAAGAACCAGTTAATAAATTTTGTGAAGTCTTAGGTTGTAAAGGTATTACTACACGATTTATCCCAGGAAGTCTTACAAATCCTCTAATCGAAACCTATATCAAGGATGCGAGTGTCGTAGTCATAGTCGACCCACACGCAGACAAGGTTATTTTACGGGAAGCAAAGCTTGCCCGGATTCCTGTAGTGTCTCTCTTTGATACTGATGATACTCTTGATGGTATCGATCTAGCAATCCCTGCTAATAATCGAGGCAAGAAAGCGCTGGGGTTGGCATTTTGGTTTATCGCCAGGCAAATTATGCTTGAATTGGGAAAGATCGGGAGTGAGGAGGAATTTCCTTACACATTGGAAGAGTTCACCTCCAAAATTGTACCTGTGTATCGCCAAGAACAATCGAGAAACCAACGACCACAGAGACCTCAACGAAGATAA
>Ribosomal_L4___40df0bd19fa38a3e79047a3a2f67fdef73fbb5637ed427fe0e2bcb7f|bin_id:Set_4|source:Rinke_archaeal_HMM|e_value:2.6e-29|contig:LokiG_000000000467|start:16409|stop:17192|length:783
ATGAAAAAAATTAATGTTTACGATTTAGAGGGGAATAAAAAAGGTTTAATCGACAAGCCTGGACTTTTTAATGTTAAGCCAAGAAAAGACTTAATTCAAATGGTAAACTCCGCCTCTCAAAGTAACAATAAGAGTATTCAAGGAAGAGATCCAAGCGCAGGACTTAAAAATATTTCAGAGGGTTGGGGGACTGGTTTTGGTATGTCTAGAGCTCCAAGAAGAAAAGGATCCGGTTTTCCTACATCTAGACATGTAGGAAGAGTGCCTTTTGCCACAGGAGGAAGACGAACTCATCCGTTAAAAGCTACTAAAGTACCTTTTAAGAAAGTTAATAAAAGAATTAAGAGATTATCTGTAATATCTACAATTTCTGCTTCTGGAAATGATGTTTGGGTGAAGAATAGAGGAAATGAAATAAAAGAAATTCCTGAAGTTCCTTTGGTTGTTGATGATAAAATTCAAACAATAAAAAAAACTGCTAAAATACATTCAATATTATGTAACTTAGGGTTTAAAGATGAGCTTACTAAATTAAAAAAGGGCAGAAGAATAAGAAGTGGAAAAGGAAAAGTTCGAGGGCGCAAATATAAAAGTAAAAGAGGAATGCTTGTTATTATAAAGGAAGATTTTGGAATCGTAAAAGCTTTAAGAAACATCCCTGGGATTGATATTATTAAATTTGAAAATATGTCTATTAAGAGTTTAGCACCAGGAGGCGTTTCTGGTAGACTGATTTTGTGGACACAGTCAGCTTTCAATGAATTGAACAATTTTGAGGTGTGA
>NAC___e3465e0b3d55501926439355f171ec08c4a6981b78579d5d1f96d5b2|bin_id:Set_4|source:Rinke_archaeal_HMM|e_value:1.1e-12|contig:LokiG_000000000493|start:1817|stop:2297|length:480
ATGGTTAAGTTGCCAAAAGATATGCAGGAAAAAATTAAAAGTAAACCTAGACGCCCACAAGCAGTGAAAAAAAGAGAAGGGGGACAAACTGGATCTAGACAGATGCGAAGAAGAATGCAAAAACAAGGAATTGAAATGGATCAAATAGATGCAATTAGAGTTATAATTGAGGGAGCAGAAAAAACCTTAGTTATTGAACAACCTGAAGTTATTCTTATGAAACAATCAGGTCAAGAAATTTATCAAATCGTAGGACAAGCTGAAGAAATTTCCTCTGCAAGTTTGGTGTTCAATGCTGAAAATAAAATTGAATCTGAAGATATCAATAACGAGTCAGAGATTAAACCGAAAATAACAGAAAATGATATAATGTTAGTTGCTTCTCAAAGCAATGTTGATAGAAAGGAGGCTGAATCAGTATTGAAAGAATGTGATGGAGATATTGCTAAAGCAATATTATTTCTTAAGAATAGGCCTTGA
>Ribosomal_S5_C___21124bfe867e2a75595803fe038991f93d4ab90bf58a26ad16a3def3|bin_id:Set_4|source:Rinke_archaeal_HMM|e_value:4.8e-25|contig:LokiG_000000000413|start:736|stop:1351|length:615
TTATATATTGAAGTTAAATTTATGTGCATTCTTTAAAGCATCAAAAGTTGCCTTAACAAGGTTTTCACTAGTTCTAGTATCTCCAAAGGTCTTACTCCATATATCTTCAATACCACATAATCTTAAAACATCTTTAACTTTATCAGCACAGGCCAATCCTACACCTGCAGGAGCAGGGATAAGCTGTATTCTAACAGAACCACACTTACCTTTTACTTTGAAAGGAATACTATGGATTCCACCACAACCACACTCTTTACTTCCACAACCTCTCAATACAGGAACTACGGAGAGTTTCGCCTTGTCGATTGCTTTTCTTATCGCCGGGCCAACCTCTCTGGATTTTTGAGAAGCCGTCCCTATAAATCCATCAGTCCCAATAAGTACAACTGCTTTAAATCTACTGCGCTGCCCGCTAGCAGTCATCTGTTGTACCATTTTTATCGTAACTACGCTTTCTTTTAACTGTGGCAAAAGAATATTAATAATCTCTTTTTCTTTAACCACTAAATTATTTTGAAATATTTTATCTAAGGTAATAAGTCCACTCTTCACAAGTTCACCGAGTTTAGTTTTTGGAACCCATACCTCGTTAGCATTCCTTAGTCGACTCAT
>EFG_C___9b120812776ed0a03dc40c668ef79afa1316204cb11785f170aef80a|bin_id:Set_4|source:Rinke_archaeal_HMM|e_value:1.6e-22|contig:LokiG_000000000148|start:0|stop:1329|length:1329
AATTACGCACCCACCTTAATCGGACGAATCTTTTCGGGCACTCTAGATCAAAGCGATACTATATACTTAATCAATAGTGATTCAAAAAATAGACTCAAACGATTAGGAGTAATGGAAATAACTGATCTTTTAGATGTTGCTAGAATCCCCGCAGGAAATTTATTTGCATTATTCGGCTTCATATGCCCATCTGGTGAAACTTTTATGTTGGGAGACGATGTTCCTAAAGATAAAGAAAAAAGAAAATTACTGTCGGCATCGTCATTTGAGAAGATTCAATATGCTTGTGAAGCTGTAGTTTCAAGAAGTATAAAACCGAAAGATCCACATGAAATTGATAAGTTAGATGATGTTGTCGGCAAGTGGCTTAAAGCTGATCCAACTGCAAAATATAGAAGAGATGAAGAGTCAGGAGAATTCGTACTCTCAGGCATTGATCCTCTACAAATAGAAATCCTAACCAAGAGAATTAATAATCAGGTTGAAATCAATATTGGAGAACCAATCATAGTCTATCGTGAAAAAATAACCAAGAAAAGCCCAAGATACCATACTAAGTCTGCAAATACACATAATAGAATATTACTATACTTAGAACCCCTGGATGAAATAACTGAAAAATTAATCGAAGCCGGAAAGATCAATGATCTACAAAATGATAAAGAGAGAGCAAAAATTCTAAGGGAGGAAGCGGGATGGGATGCAAAGGAAGCAAGACGAATTGTTGATGTATATCAAGGAAGCTTATTGGTAAATGGAACCTCAGGATTGCAGAGATTTGACCGTGTGAAATCGTACTTAAGTGCAGCTTTTAGAGATTGGCTTGGTAACTGTCTTATTGCAAAGGAACCCGCAACTGGGATTAAAGCTGTATTTCTGGATTTAATTGTACATGAGGACCCCCGGCATACACAGTATGGTCAGATTGCTGGGATGACTTTCTCAGCTTTATCTTTAGCCATGTTGGATGCAGGACCGCATTTGTTTGAACCTATTCAAAAAATTGATATTAAAACTCCTCAAGGAACAGAAGGGGGGGTTACCGCAATAATTTCTAAACGTCGGGGCAGAATCACTAACGTTATTCCTGAAGGCGAATACGTAAGAATCCAAGGTCAGATCCCTACCGCCGAGACAATTGGGATCGCTGATGATATTAGGGGCTCAACTCAAGGAAGAGCATTTTTTGGTTATGAATTTTTTGGATTCCATAAGGTTCCTGCTTCTATAGAAGAAGACATCATTATGGAAATTCGTAAACGCAAAAATATGCCGTTGGAACTGCCCAATAGCAAGAGTTGGGAAAGATTTATTTATAAACGGACCTAG
>Ribosomal_S3Ae___be5cc02b85499164079afe56fd9af7da739362c1dca949dc0f6f74a9|bin_id:Set_4|source:Rinke_archaeal_HMM|e_value:3.5e-48|contig:LokiG_000000000024|start:18755|stop:19502|length:747
CTACGAGTCGTCTCTAGATTGAGATTTTCTAGCAAGATTTTTCACATTTATTCTCTCAGAGCGTCTTATTTCTGATTTTCGAGACCTTTTTACATCAACTTCAACAATTTCAAATTGAGCATCCGGCACTTCTTTATCTTCTCCACCTTCGGGAATAGAAATAAGTTTGCTTTTGATTATAACACAATTTGATAGTGGATATATTGTTTTAGCTACTCTCTGAATTTGGTTTTGAAATTCTCCATAAATAACTCCGGCTATAAACTTTTCATGATTGAGTGAATTTACAAACTCTTTCAAGATTTCTCTCATGATTTTCCGAATCAATACTATTTGAGAGCTTCTTGCTCGTTTTAAAGTTGTACAAGTTGTAGTTATACGATAGACAAAATTATCTTTAGTGGTTAGATTTAATATCGTTTGTACCTTTGAACTACCTCTTCCAACTAGAGATCGTACGTAATCATTGGTATATTGATGCCCATGGAAAACTGAATTACATTTATGAGATTCTGTATTGACATCTACGACTCTAAATTTAAGTTTTAAACTAATATCAGAATAACTATGAGTAAAATCATATAAAAGCGTTTCAATAGTTCTTCCTATAAGGTTGTTTTCGAAACCAATAATTTCACCGATTTCTTTGTAATCAAAAATTTTTGGAGCAATGATAGTGTACCAATGTTTATCTCGAAAAGATACTTTTCTTGTCTTTGCTTTTTTTTTTCTACCTCTTGCACTCAT
>Ribosomal_L1___b0db37796d8d167501ec4ec3d17aa5e9cc80b05f13687194f3531494|bin_id:Set_4|source:Rinke_archaeal_HMM|e_value:1.6e-37|contig:LokiG_000000000001|start:3376|stop:4105|length:729
TCACACCTCTAAACTTTTAAGAAATTCTTCTGTTACCTTTATTGGTTTTCCCATGGAAGATTTTAAATACATCGATTTGAAGTTATTAAATTTATGTGGCATTTGATCGGCAATAAAATCAATAACAGTTTTCATATTATCAAATAATCTATCAATTTCCATAGATTTTTTTCCAATCTTCGCAAATATGATGGGTTGTTTTTTCATTTGAATACGAATCACCTTCTTGTATCTCTCGACGGCAGTCCTTAAATCTCCTGGACTAGAAATTATCCCGTATCCTGTTGGAAATGGTTTTGGCATTTTACCTAAAGGTCCAAGAAATCTTGCCAAATAACGAGCAACATCTCTCATCATTTTGTCTTCAACAATAAAGAATTCATACTTTTTGGCAAATTTCTTTTTATGCTTTTTTTCTTCATTATTTAATTTTATAAGGGCATCTCTATCGAGAGTTTCAACACCGGCTTTTTTAGCTTCAAGTAAAATCTCACCTGAAGCTATTACACAGATATTAAGCTTTTCCTCTTCTACTATTTCATTTGTGAGAATAATTTCTTTATCAATCCTATTTTTTGGGTCGTTCAAGTTCACATCTTTTATATTAATAATAAGGTCTATAGTTTCATCGAATTTTCTAACTCTATCTTTAAATCCCTCCTTTTTCCTAACTGAAAAATCAATTGCAGCATTTAAAGATTGTTTTAACAAATTATCATCAACTTTCAA
>RNA_pol_Rpb2_5___cf6a8c162b6c082c2269b07422923c20e4d1ba4a5f0fb130eb7ce5e0|bin_id:Set_4|source:Rinke_archaeal_HMM|e_value:1.2e-16|contig:LokiG_000000000029|start:2258|stop:5627|length:3369
TCAGATTTTTTCTTTTAATTTCAAGCGAGGTGCTAAACCTAAACTCATCATTTCTTGCAAGAGCAGTTTAAATGCATAGGAACATACAACTTTTGATATAATCGTTCCTTCACCACACACAGGACAATATCTCTTATCCCGATTTCGATCATACACAGCTAAGAGTCCACACTTTTCACAAATTAATACGACAGTTCGATCTGACTCGTCCAGTAGTCGTTCTTTTAACAATAACGCTGATCCGTGACCAACAAGGCAATCGCGCTCCATTTCACCAAATCGTAAGCCTCCCTCCCGTGCTCTACCTTCTGTTGGTTGTCTCGTTAAAATCTGGACAGGACCTCGAGCTCTCGCATGAAGTTTATCAGCAACTAAATGATATAACTTTTGATAATAAATTGGAGCGCAATAAATACCCGCTTCATACTTATCACCTGTTATTCCATTATACATTACTTCTCTACCATTAAATTCAAATCCAGCTTCAACTAATTGTTCTTGAAGTTTAGTAATTTCCGTCCATTCAAAGGCAGTAGCATCACCTAGTTTTCCATTGACACATGCTATCTTCCCGCTTATACCTTCAAATAATTGCCCCAAAGTCATCCTTGAAGGCATGGCGTGCGGATTAACTATAATATCAGGAATTACTCCCGATGAGGTAAATGGCATGTCTGCTTGTTCAACTACCAATCCAAGAACTCCTTTTTGACCATGACGCGATGAAAATTTATCTCCTAATTCAGGTATCCTTAAATCTCTTACCTTTATCTTTACCAATTTATTCCCATCAACAGTTTCTGAAATAATTACCGTGTCAACTATACCTTTTTCATTATGTCTCATATTCTTTGAAGTTTCACGCCTATTAGGTTGCATCAATTCAAATTCTTCATAAGATTTAATAAACCTTGGTGGAGATGTTCTTCCAATAAGAACGTCTCCCCCATTCACTTGAGTTTCTGGTTCTATTATGCCATCCTCTTCAGAAAGAAGTCGATAAGATTCAGCAGATTTAAAACCTCTAACTCCTCTCTCGGGAATTTCAAATCTATCAACCTCTCCACCGGGATATTTTCTTTCTTCGGCATCATATGTTCTAAAGAAATGGCTACGAGCAAGACCTCTTTCTATGGATGCTTTGTTAATTATAATTGCGTCTTCGATATTATACCCTTCAAAACTCATCATTGCAACTATAAAGTTCTGTCCAGCAGGTCGTTTATTAATTCCAATTATCTCCATAGGACTTGTTTTCACTAAAGCCTGTTGAGGATAATGTAGAGTATGCCCCCTTGTGTCAAGCCTTAGGTGCATATTTGCTGCAAATAGTCCTAATGCCTGTTTTACCATTCCTGCCTCGTAAGTATTTCTTGGTGATTGATTGTGTTCGGGAAATGGAATGATTGATGCACAAATTCCTAGGATAGCAGCAGGGGAAATTTCTAGATGAGTATGCTCTTCTGTTATATCCCCCTCAAACATAGCAATATATGCATTTTCTTCTTCTTCGGCATCTAAGTATTCAATTACCCCTTTTTGAATTAGATCTGACCAAATATACTTACTTTGTATAATTTTTTCAATATCTTCTTTTATGAGTAATGGGTTTTTATTTTTTAAAACAATAAGAGGTCTTGTCGCTCTTCCTGCATCACAATTTATTTGAATCTCACTTGATTCATGATAATATCCAATATTGACATGTTGTCCAATCTCCCCCTTTCGTCTTTTTTCTCTAAGTTGTCTAATAAATGGATTATGTTGTTGATGAATACCCACTAGCTTTCCATTAAGAAATACTTTTACTTTATTCCCTTTAACATTCTTAACTTCATTTATAGGAATGACCCCTAAATCAATCAAAATATTTTCAATTATCCTTTCATCAGCACCGACAGATATTATTGAGGCTAAACCCAGGTTTTTAACTAAACCACAATTTGGACCTTCAGGAGTTTCTGCGGGACAAATTTTCCCCCATTGTGTTGGGTGTAAATCTCTTGCCTCAAAATGCGGTTGGCTGCGGCTTAATGGTGAAATCACCCTTCTTAAATGACTCAATGTTCCAACATGGTTTGTTCTATTTAATAATTGACTTACACCCGCTTTTCCACCAACCCAGTTTCCTGTAGCTAAAGCATGCCTAATTCTTTCTGTAATCACATCTGCTCTAACTGCTGTTTTTATATTTGGAGCCCTTCCTCGAACTGCAGTCCTCTCAAGCTGATATTTAATATCCTTAACAAGGTTTAAGAAAGCAACCCTAAATAAAGATGTAAATAATTCACCTGCTAACTTCAGCCTTTTATTTGCATAATGATCTTTATCATCTGGTTCCCTCATCTCTAAAGCAAGTTCCATTACTTTTTGTGCCATTTGGCCTAAATAGTATGCTTTTTTGATCCTATCTTCTTCCTCATTTCCAACATGAGGTAATAAATATCTATCTAAGACTTGAAGTGCTCTTCTAATTCGATAATCTTTAGTTTGTCCAATCGCAACCCTTTTCCCTATATAGTCTAAAGCGTTTTGCTGAGACTTCTCGGGATCTTTTAAAACTTGAATCTCAGAAGCTACATCTATTACGGGGATCAATTCTTTTTGAATTTCTTCATTTTCAGAGATTGACTCAAAGATTTCCCTATCAGAGTGCAGACCTAAAGCCCTTAATAGAATTGCTAAAGGAATTTTACCTGGAACTGAAGGAAAGGAAACTCTTAAATTTCCATCTTTTTTCCTTTCAATTGTTACTGGAGCTCGAAATCCACTTCTTGTCGAAAAAACTTTTGCTTGGTGAGTGGCGCTCGAACTTTTACTGGCTTCCTCTGCTAAGATCCTGTTTGGGGCTAAATCTTCTTGTGTAACAAGAACTCGTTCGGTCCCATTTATAATGAAATATCCACCTGGATCTAATGGATCTTCTCCTCTATTTATTAATTCCTGTTCAGATAAGTTCTCTAATGGGCACCGACAACTTTTTAACATTATAGGAATCTTACCAATATAAATATCAAGTGTTTCTTCTGCTTCTTCTCTTTGAGTTCGTTCGTCTATAGTAATAGGAGTCATTTCTAAGATAATATCTGCTGCATAACTTAATTCTCTGATTCTTGCTTCAATGGGGGTGATCTCCATTGTTGCTCCATCTGCTTCCCTAACTTTAGGCATTCCAACCTTAATTTTGCCAAATTTAATTTTAAACCCCGGAATATCCGGTATAACTTCTGCTGATTCATCAACAATCGATTGCATCTCATCTTCAATAAAATTATTGTATGAATCTAAATGCTGACGAACTAATCCCTTTTCGTCAAATAGGCTTTTTAACACTACCCATTTATCTTCATTTGATAAATTTTCACTCAC
>Ribosomal_S27e___fec096ace43445601495e02bfabe38a9a6d786ec7689803e96438eba|bin_id:Set_4|source:Rinke_archaeal_HMM|e_value:1e-24|contig:LokiG_000000000243|start:2371|stop:2557|length:186
TTAGGAGAGTACTTCTAATATCTTGGTAAGAATTCGGGCTTTACCACCTGTGGACTGAACTAATGTTTTTCCACAGACTAAACATTGCACATCTGTTGCTGAACATCCAAAAATAATTTGTTGATTCCCACAATTTAAGCATTTCACACGTAAGAACCTACTATTAGGTTGCGGAATAAGTTCTTT
>RNA_pol_A_bac___1223e3936f4c3a43772e85ea045da28f3771a4a5f316856282fb3e80|bin_id:Set_4|source:Rinke_archaeal_HMM|e_value:2.4e-27|contig:LokiG_000000000010|start:23929|stop:24763|length:834
TCATGATTCTAACTCGATTCCTTCAAGTCTTTCAACAAATTCATCTATTTTTTCCAAGAATATTTCGAATGATTTTTTAAATACTACCCTAAATGGCAAAACTCCGTCGCTTTCGATTGAAAAAATATAAGAATTAGCTTTAGTTCCAATTTTTACAGCATTTTCTGGACAATTTTTTTCGCAGGATTTACATAAAGTGCAACTCTTCCATGATTCTTCCTGTAATTTAGGTGATTTCCCATCTGTAAATGTAAATAACCTTTCAGGACATAATTTCGATATTACACACTTTTCTTTGCATTTAACACATTTAGAGGCTTCAAATTCTATTTCGGGATAAAATCTATAGAATATGTTAGAAACAGCTTGCCATTTAACATGATCCTTAGCAATGCCTAGTATAGCATATGCTTCTAAGATTAACTGATTATTCTTATCTATTTTAACAATAGGTATATTTGGATCAACTGGCATTATTTCTGGATCGTTTGATTTTAAATCCCCTGAATAAATTTCTAAGGGTGTATTCGTTGTATTCGTTACTTCACAAGTTAATGAAACCTGACATAAACTACATCCGTATCCATCACAACTACATTCGCGTGGTAGTTTATATGCCTCCAAATCTGTTGTTAAAGGGATCATTCCTAAACGATGGCTAACTATTTCATCATAAAGTGGACTATCATTCTTTAATATAATTACCTCATCGACCGCCATAACGGGAACCTCTGAAACTATTATCCTCCTGATAGAATTAATCATATCCAAGGAAACATTTTCAACTACAAATACTAATTTATGATCGGTTTTTTCAAGAACATTAATGTCCAT
>Ribosomal_S13_N___93948f33b19dbad980396181de5e5f6aaea64d4f27c1281f60fbc194|bin_id:Set_4|source:Rinke_archaeal_HMM|e_value:6.4e-29|contig:LokiG_000000000024|start:19503|stop:19962|length:459
TTATCTCGCCACTAATGTTCTCATTTTATCAGGATCATACTTAAAATCATTAGCTAAAATTGACTTCTTTTTATAATATTTGATGAGTCTGTATATTTTGGATTCAGTTCTATTAAGACCTTTTTTGCCCTCTAAATCTTTATGATTAGTTTCCATATGCTTTCTTATATTTGAAGCCTTTCTGACTAGATTAGTCAGATCTTCAGGGAGTGGGGCTGTAATATCATGGGTTTCAAGAATTTGGCTGACTTTTTTACCAGTCACAACTTTAACTAAAGGAACTCCTCGAGAATCTCTCAATATAGTCCCTATCATTGATTTTGAATTTCCTCTCCGTGCTAATTTAACAACCTCATTCTCAACTTCAGTGGGGCTTAATTCCACCCAAACTGGCTTTTCTAGTCGAGCTGGACGAGTTGATCCAGATTTTCCCTTCTTTCTGCTGTGCATTCTTGCCAT
>RNase_HII___c4208e144620734af874967b26fcdd6da1bb9d3a0dcefba6c905d798|bin_id:Set_4|source:Rinke_archaeal_HMM|e_value:1.8e-52|contig:LokiG_000000000269|start:8123|stop:8837|length:714
ATGACGAGGAAGAATTCATTGAACTCATCCAGCGTTCATGATGGATATCCAAGGTTAGTTTGCGGCATTGATGAGGCGGGGAGAGGTCCTGTAATAGGTCCCATGGTTATTTGTGGGGTTTGTTTTAGGAGCTCTAATTTAGAAATCCTCACTGATATTGGCGTAAAGGATTCAAAAAAATTAAATTCTAAGAAACGTAGAGCCCTATCGGAGATTATAAAAAAAGAATGTTTGTCTTACAAACTTCAAATTGTCTCAGTTCAGGAAATAGATGAGCGAGCGGACAAGAACATAACTTTAAATAGACTTGAAGAATTAAAGTTTGCTAATATAATTAATGATTTAAAACCTAATATCATTTACCTAGACGCTGCAGATGTTAACCAAGAACGATTCGGTAATTCAATTAGTAAGTTACTTAATTATTCAACAGAGAAAATAATATCTAAACATAAAGCTGATGATATATTTCCTATAGTATCTGCTGCTTCAATTGTGGCAAAAGATAAAAGAGATGCAATAATTGAAGAATTAAAGGAAATTCATGGGGATCTTGGTTCGGGGTATCCATCAGATAGGAAAACTATCGATTTTCTTCGAGATTGGATAAAGAATAAAAAAGAAATACCATATTTTGCACGAAAATCGTGGGAAACAATAAAAAAAATAACTGAGGAAGAATTATCTAATAGGAAAATAACTGATTTTTTCTAA
>EIF_2_alpha___97aa7eea8725e4c2a2e54e586bac63244e101076bffb7941c106555f|bin_id:Set_4|source:Rinke_archaeal_HMM|e_value:8.3e-18|contig:LokiG_000000000263|start:25603|stop:26425|length:822
ATGGTAAAGAGTAGAAATAAATTCCCAAAGGAAGGAGAATTCTTAATTGCAAAAGTAACAGAAGTGGAAAAACAATATGTCTATGTCGATTTGATTGACTACGAAGGGTTACGCTCAGAGGAATGTGCTCGAGGGATGATTCATATATCGGAAATTAGTTCAAGATGGATAAAAAATATACGAAATTATGTCCGGATTGGTCAGAGAGTAGTCTTAAGAGTTTTAAGGGTTGACGCTGAAAAAGGGCATGTAGATATGTCATTGAGGAGGGTAAATTCTGCTCAAAAAGAAATTCGACTAAAAGAATGGAAATATGCTGTAAAATATGATAACATCTTACAATTTCTAACAGAAGATGAAGATATAAACATGACACTTGATGAAGCCTATGAATTAATTGGTTTTCCCGTTTTCGAATTTTTTGAAAATTACCAGGAAACAATTGAAAATCTCAAGGAGAATGGAGAAGAAATCCTTAGCAGCTTCGATATGATCTCCGATGATGTTAAAAAAAAGTTATTAAAAATTGTTGATGAGAATGTAGAAGTTTCAACAGTAAGTATAAATGGAAAAATCAAGCTCTCATATTACTCTGAAAATGGAATAGAGCAAATTCAGGATTCTCTGCTCGAAGCCTTAAAAGTTATCGAATCAAAAGAAACTCGTAAAATAAGTATAAATTATATTGCAGCACCTTTTTATAGACTGGAAGTTGTTACAAAAGATTACTTAGACGCTGAAAACATATTATCTGATGCTTTAGAAGTCATAGAACAAAAAACAAATGAATATGGCGGTACTTTTGAGTTTATAAGAGATTAA
>Ribosomal_L44___1e3c4b79e9b470ac08a022bfe42c96eee58d23baa5b64fa5329cac3d|bin_id:Set_4|source:Rinke_archaeal_HMM|e_value:4.6e-27|contig:LokiG_000000000342|start:122|stop:404|length:282
TTATACTTCATGTAATTCAATTCGCTTGGTACGATGGGATTGAGCGTATCGTTTTTTCCCGCACACAGAACACTCCAAAAGAGGTGTTATTCTCTTATTTAATTTAGCGTTTTTATGGAAAATTGGTTTAGGAAAACTTCCATAACCTCTCTTTTTACGTTCTAATCTTCTACGTCCTTGGTTTAAAGTCCTTTCCTTCCCTTTTTTATATAGAGCAACATTATGTGTTTGATGTGAACGGCACTTGGGACAGTATTTTCTTATAGTACGGGGATATTTCAT
>Ribosomal_L31e___eda9e15c98ed4e88a7fffe4b0e3aa5196f4c87250c8585d106669cfe|bin_id:Set_4|source:Rinke_archaeal_HMM|e_value:2.9e-10|contig:LokiG_000000000131|start:16851|stop:17304|length:453
TTAAGCTAAATAGATAACACAAAGACCATCTATGTTTTTGGTTACTCTAACTTTTAACTTTCTTGGTGGTTTTTGAATACCCCGCTCCCAAATCTTCTCATTTACCTCCTGAGAAATTACTATTGATTCAGGTTTGAAATGGCGAGTTATAAATTCTCTGAGATATCTGATTGATTTTTTTGCCCATTTATATCTTGGTCCCTTTCTAGCTTTCGCAAGAGGGACTATATATATTCGCTCATCAATAATTTCCTCTTCTTCAATAACCTCTTCTTCAATTGGTTCAAGTTCTTCTTCAAATACTTCACTTATCTCGTCTGCCACGGAAACTTCATCTAAGCTAAATTCTTCAATCTCTTCGATTTTTTCTTCTGGTTCAGAATTTTCTGGTTCTGTTTCCTCTAATTCCTGTTCCAAGTCATCTAAATTAATTTCCTTTTCTTTTTTAGCCAT
>RNA_pol_Rpb2_1___7bbc1535d0076649c4b12bbae50e56daefb83e1687bb0d356916cf04|bin_id:Set_4|source:Rinke_archaeal_HMM|e_value:9.7e-58|contig:LokiG_000000000029|start:2258|stop:5627|length:3369
TCAGATTTTTTCTTTTAATTTCAAGCGAGGTGCTAAACCTAAACTCATCATTTCTTGCAAGAGCAGTTTAAATGCATAGGAACATACAACTTTTGATATAATCGTTCCTTCACCACACACAGGACAATATCTCTTATCCCGATTTCGATCATACACAGCTAAGAGTCCACACTTTTCACAAATTAATACGACAGTTCGATCTGACTCGTCCAGTAGTCGTTCTTTTAACAATAACGCTGATCCGTGACCAACAAGGCAATCGCGCTCCATTTCACCAAATCGTAAGCCTCCCTCCCGTGCTCTACCTTCTGTTGGTTGTCTCGTTAAAATCTGGACAGGACCTCGAGCTCTCGCATGAAGTTTATCAGCAACTAAATGATATAACTTTTGATAATAAATTGGAGCGCAATAAATACCCGCTTCATACTTATCACCTGTTATTCCATTATACATTACTTCTCTACCATTAAATTCAAATCCAGCTTCAACTAATTGTTCTTGAAGTTTAGTAATTTCCGTCCATTCAAAGGCAGTAGCATCACCTAGTTTTCCATTGACACATGCTATCTTCCCGCTTATACCTTCAAATAATTGCCCCAAAGTCATCCTTGAAGGCATGGCGTGCGGATTAACTATAATATCAGGAATTACTCCCGATGAGGTAAATGGCATGTCTGCTTGTTCAACTACCAATCCAAGAACTCCTTTTTGACCATGACGCGATGAAAATTTATCTCCTAATTCAGGTATCCTTAAATCTCTTACCTTTATCTTTACCAATTTATTCCCATCAACAGTTTCTGAAATAATTACCGTGTCAACTATACCTTTTTCATTATGTCTCATATTCTTTGAAGTTTCACGCCTATTAGGTTGCATCAATTCAAATTCTTCATAAGATTTAATAAACCTTGGTGGAGATGTTCTTCCAATAAGAACGTCTCCCCCATTCACTTGAGTTTCTGGTTCTATTATGCCATCCTCTTCAGAAAGAAGTCGATAAGATTCAGCAGATTTAAAACCTCTAACTCCTCTCTCGGGAATTTCAAATCTATCAACCTCTCCACCGGGATATTTTCTTTCTTCGGCATCATATGTTCTAAAGAAATGGCTACGAGCAAGACCTCTTTCTATGGATGCTTTGTTAATTATAATTGCGTCTTCGATATTATACCCTTCAAAACTCATCATTGCAACTATAAAGTTCTGTCCAGCAGGTCGTTTATTAATTCCAATTATCTCCATAGGACTTGTTTTCACTAAAGCCTGTTGAGGATAATGTAGAGTATGCCCCCTTGTGTCAAGCCTTAGGTGCATATTTGCTGCAAATAGTCCTAATGCCTGTTTTACCATTCCTGCCTCGTAAGTATTTCTTGGTGATTGATTGTGTTCGGGAAATGGAATGATTGATGCACAAATTCCTAGGATAGCAGCAGGGGAAATTTCTAGATGAGTATGCTCTTCTGTTATATCCCCCTCAAACATAGCAATATATGCATTTTCTTCTTCTTCGGCATCTAAGTATTCAATTACCCCTTTTTGAATTAGATCTGACCAAATATACTTACTTTGTATAATTTTTTCAATATCTTCTTTTATGAGTAATGGGTTTTTATTTTTTAAAACAATAAGAGGTCTTGTCGCTCTTCCTGCATCACAATTTATTTGAATCTCACTTGATTCATGATAATATCCAATATTGACATGTTGTCCAATCTCCCCCTTTCGTCTTTTTTCTCTAAGTTGTCTAATAAATGGATTATGTTGTTGATGAATACCCACTAGCTTTCCATTAAGAAATACTTTTACTTTATTCCCTTTAACATTCTTAACTTCATTTATAGGAATGACCCCTAAATCAATCAAAATATTTTCAATTATCCTTTCATCAGCACCGACAGATATTATTGAGGCTAAACCCAGGTTTTTAACTAAACCACAATTTGGACCTTCAGGAGTTTCTGCGGGACAAATTTTCCCCCATTGTGTTGGGTGTAAATCTCTTGCCTCAAAATGCGGTTGGCTGCGGCTTAATGGTGAAATCACCCTTCTTAAATGACTCAATGTTCCAACATGGTTTGTTCTATTTAATAATTGACTTACACCCGCTTTTCCACCAACCCAGTTTCCTGTAGCTAAAGCATGCCTAATTCTTTCTGTAATCACATCTGCTCTAACTGCTGTTTTTATATTTGGAGCCCTTCCTCGAACTGCAGTCCTCTCAAGCTGATATTTAATATCCTTAACAAGGTTTAAGAAAGCAACCCTAAATAAAGATGTAAATAATTCACCTGCTAACTTCAGCCTTTTATTTGCATAATGATCTTTATCATCTGGTTCCCTCATCTCTAAAGCAAGTTCCATTACTTTTTGTGCCATTTGGCCTAAATAGTATGCTTTTTTGATCCTATCTTCTTCCTCATTTCCAACATGAGGTAATAAATATCTATCTAAGACTTGAAGTGCTCTTCTAATTCGATAATCTTTAGTTTGTCCAATCGCAACCCTTTTCCCTATATAGTCTAAAGCGTTTTGCTGAGACTTCTCGGGATCTTTTAAAACTTGAATCTCAGAAGCTACATCTATTACGGGGATCAATTCTTTTTGAATTTCTTCATTTTCAGAGATTGACTCAAAGATTTCCCTATCAGAGTGCAGACCTAAAGCCCTTAATAGAATTGCTAAAGGAATTTTACCTGGAACTGAAGGAAAGGAAACTCTTAAATTTCCATCTTTTTTCCTTTCAATTGTTACTGGAGCTCGAAATCCACTTCTTGTCGAAAAAACTTTTGCTTGGTGAGTGGCGCTCGAACTTTTACTGGCTTCCTCTGCTAAGATCCTGTTTGGGGCTAAATCTTCTTGTGTAACAAGAACTCGTTCGGTCCCATTTATAATGAAATATCCACCTGGATCTAATGGATCTTCTCCTCTATTTATTAATTCCTGTTCAGATAAGTTCTCTAATGGGCACCGACAACTTTTTAACATTATAGGAATCTTACCAATATAAATATCAAGTGTTTCTTCTGCTTCTTCTCTTTGAGTTCGTTCGTCTATAGTAATAGGAGTCATTTCTAAGATAATATCTGCTGCATAACTTAATTCTCTGATTCTTGCTTCAATGGGGGTGATCTCCATTGTTGCTCCATCTGCTTCCCTAACTTTAGGCATTCCAACCTTAATTTTGCCAAATTTAATTTTAAACCCCGGAATATCCGGTATAACTTCTGCTGATTCATCAACAATCGATTGCATCTCATCTTCAATAAAATTATTGTATGAATCTAAATGCTGACGAACTAATCCCTTTTCGTCAAATAGGCTTTTTAACACTACCCATTTATCTTCATTTGATAAATTTTCACTCAC
>Ribosomal_S28e___8bc03152f0275ed11934ec944169dc24e147b1a08794ee30dd9fdc1b|bin_id:Set_4|source:Rinke_archaeal_HMM|e_value:1.8e-30|contig:LokiG_000000000392|start:8620|stop:8881|length:261
TTACTTTCTGCGACCTCTAATCTTCCTCGCTTCCCTTTCTACTTCTCTCAGAATCACAACATCATCCATTCTGATCGGTCCTTTAACATTTCGTGTTAAAATACGATTTCTATCCGGACCTTCTAAGATTCTTACCTTAATTTGAGTGATTTCTCCTGTAAGTCCAGTTCGACCGATTATTTGAATCACCTGAGCAGGCGTAGATTGATCATAAACTTGTTTGCCTTGTTTGCCTTTAGATTTATCTATCAGTTTAACCAA
>Ribosomal_L21e___e6a25c460f7b3370fc2d01fa90522a87056214127c32e40c9ae9c054|bin_id:Set_4|source:Rinke_archaeal_HMM|e_value:1e-28|contig:LokiG_000000000164|start:24565|stop:24886|length:321
TTGGTCAAGCATAGAGGATATCGTAAAAAGACACGTCATAAACACAGAAAAAACGTACGTAAAAGAGGTTTTGGATCAGTCGAAAAATATCTTCTAGATTATGAAGTTAATGATAAAGTTGATGTAATTACTGATTCCTCTGTACATAATCGAGGAATGCCCCACTCTCGATTTCACGGAAGGACAGGGACGGTTACTGGTCAACGAGGCCGATGCTATATAGTAGAAGTTAAATTAGGCAACGCAACAAAAACTCTGATAATAGGTAAAGAACATTTGAGAATAAGTTCTTCTACTATTAATAAAATTACAGAGAATTAG
>RNA_pol_Rpb1_1___3cdb531747f677e832a6053f42de56086a70ab4f01eb46699546e405|bin_id:Set_4|source:Rinke_archaeal_HMM|e_value:9.2e-99|contig:LokiG_000000000342|start:11775|stop:14745|length:2970
TTATCCTAATTTTTCAATTTTCCAATCGGAATAAGCTTTTGTTTCCTTTCCTCTCCAAATCGCTTTCTTTCCTGTTTCATCTTCGAAATTCTCTTGGAGAACTTCATCGTCTTTAGTAGTCTCATCTTTAATTGACGTGGTTCTTGGTGAAAGTGCTTTTTTAGGTGCTTTTTTAGGTGCTTTTTTAGGTGCTTTTTTAGGCGTTTTTTTAACTACTTTTTTTGGTTGTGGAGAACCTTTTGTAGAGATAGGTTTTTTACTCATCTCTTTTCGAATCGCTCCTACATCAAGTGCTTTAGCTTTTAATAACAAAACATCTAAATTTACTGCAGCACCATGATCTGTATGCATTGCGTCTATTCCGTCATCGCCAAATCTAAATTGGATAATATTTTTTTCAGAATTTCTAACGGTTCCATCATTTTCTACAACCATATCTTGTAAAGCATTTACTAACCTACGTTGCATATATCCACTAGTAGATGTTCTTACTGCAGTGTCAACCAAGCCCTCTCTTCCGCCCATAGCGTGAAAGAAAAATTCCGCTGGTTTTAATCCATTCCGGTAAGAAGATTCTACAAAACCTCTTGATTTGGGAGAAAGATCATGAACTTTAAAATGAGGTAGAGTTCTACTACTGTAGCCTCTGTTAATCCTTTCACCTCTTATAGCCTGCTGACCCACAACCGCAGACATTTGTCCTAGATTTAATATATTTCCTCGCGCTCCTGATTTAGTCATAATAACTGAATGTGCTTCATCTCCAATAAACTCTGCTGCAGATTCTTCTGCCTTTTTACGGGCTTCAGCTAATTCTTGCCGTATTCTTAATTCTAACGTTTCTCTCATTGATCGACCGGGTGCTCGTCTAAGAATAGTTGTATCATTTTCATCAAAGGCTTTTATCAGTTTTTCGGATTCCTCATTTGCATGTTTGAGTATTTTCTCAATAACTTCATATGCAGGCCCATGCACATAAACTTCATCCAATCCCATTGTTATGCCATTTTTTCTTATAACATATAATAACATTTTAGTGGAACTGTCTAAAAATTGCCGACCTCTCGCATTTCCGTGATCCTTAATGATTCTTGCCAATATGCTATTTGGCTGCATTGCTCCATAGGAATTTTCATCAATCGTTCCAGTGAGTAATTTACCATTTGTGATTACTACATAAGCATCGTATTCACAGTCATCTTCTTTACATACATCACATTTCTTGCAGAATTTTGATTTAACTTTGATGTTTAGATCATCGGGAAATAAACTACTGAAAATATCTTTCCCCGAATACATAGGGTTTGGACCATCAAAAACGGGGGTAATATGTTCTAAACTAAAAGAAGGGTTATTGATAAATATATCTCCAAGATATAACAATTGCAATGCTTCATTTTTAGTAAATAAAGAATCTTTACTTGTGAATTGAAAAACGCTTGAAATAAAGTCTTGAATTCCTCCTAAAATGGGACCTCCAAACCGAGGAGATAAGATATGATTTTGTACTTTAAGGAGTAATTCTGCTTCTGTTCGAGCTTCTTCACTTTGTGGTACATGTAGATTCATCTCATCTCCGTCAAAATCTGCATTATAGGGTGGACAAACTGTTAAGTTTAATCGAAAAGTTCTTCCATCCATTATTCGTACTTCATGTGCCATTATCGACATTCTATGAAGTGATGGTTGACGGTTAAATAGAACTAAATCACCTTCATCTAGATGACGTTCAACTGTAAATCCCGGAGCTAGCATGTCTGCTATTATCTTCCTATTTTTTACATAACGTAAATCAATTCGTCTGCGATCGGTACGTATGATGTAATTTGCTCCTGGGTGATGAAAAGGGCCGTTTAAAATTAATTGCTTCATTTCTTCAATGTTCCAATCATTAATATTTGTAGGTATTGTTAGAATTTTCGCAATTTCCACTGGTACACCAACGTCATTAATACTAATATAAGGATTTGGTGAGATCACACTTCTTGCGGAAAAATCAACTCTTTTCCCACTCAAATTACTTCTGAATCTCCCTTCCTTCCCTTTTAATCTTTGAGTCAACGTTCTAAGGGCTCGACCTGAACGATGTCTAGCGGGAGGAATCCCTGAAACCTGATTATCAAAATAGGTAGTAATATGATATTGGAGAAGTTCCCAGAGATCTTCCACAATTAAATGTGGGGCACCAGCATCAATATTTTCTCTCAATCTTTGATTTATACGGATTACGTCCACTAACTTATGTGTTAAATCATCTTCGGACCTAATGCCGCTATCTAATGTTATCGAAGGTCTTGCACATACAGGAGGGATAGGGAGTACAGAAAAAACAACCCACTCAAGTCTAGCGTTTTCAGGTGAGATGCCTAAAATTCTAAGATCGAGATCACTCATTTTTTTTAGGCGTTCTACGATTTCAATTGGAGTTATTCTCCGCGAACCTTTTCCTTCTTCCTCTTCATAAAATGTAGTAGGTTTCTCAATTATAATCTTTTTATTCTTAGCATTACAATAAGGGCAACTTTTCGCTTTTCTTGCTTGTTTGAAAACATTCTTCGAAGTATCTTCATCTCCCTCAAAAAAAATCTTTCTGTGTTCAATTTGTTCAAGTCTAAACTTCTCTTTTTCCTCAATAGTGAGCATTAATCGGGAACATTCAGAACAAATACTTCTTAAAACTTTTAATACTTTTTTGGCGTAACCTACATGAATAACTGGTCGAGCAAGTTCAATATGTCCAAAATGACCCATACAATTACTAACAAGATTACCACAAGTCTGACAACGTTGACCTGGTTCAATAGTTCCCAATCGTTGGTCCATTAATCCAGATGGGATAGGTAAACCATCTTCATCATAAGTATCTGCTGTAATAATACGAGCAGCAGACATCTTGCGAATCTCATTCGGGCTAAGAAGTCCAAACTTGATTTTTTCTATCATTTTAGTTCTTGAAAAAGAATAACTCAT
>Ribosomal_L11_N___44655d291267301e7cc857666ea3af757b10022991a1c90c7e482bfb|bin_id:Set_4|source:Rinke_archaeal_HMM|e_value:8.9e-07|contig:LokiG_000000000001|start:4107|stop:4524|length:417
TTATAGCTCACCCTGTATTTTATCATCATAAACACCATTATCTATTCTTTTTTGAATCTCTCTTGGATCTTCCCCTTCAATAGTTAACCCAACAGATAGAGCAGTACCCAAAATTGTCTTAAGTGCCGTCTTGAAATTTTTGTCTAAAAACTTGCTTTTCTTCGCTTCTACAACTTGAATGATTTGATCAAGTGATAAATTGCCAATTTTCTTCTCTGAACACTCTGAACTCCCTTTTTCAACCCCAGCTTCTTTAAGTAACAGTGATGCTGTTGAGGGTGTTTCAATAAAAATCTCAAATAGTTTGGTTTCTGGATCACATTCAATTCTAACTGGAACTGTTAAACCCTTGAAGATCATGGTTTGTTCGTTTATTTTGTCTACAACGTCTTTTATGTGTGCATCGAAAATCGACAT
>PcrB___406819402cf676f0a02c27bfdced389497911bff32e2aa21d56f4bb5|bin_id:Set_4|source:Rinke_archaeal_HMM|e_value:2.8e-08|contig:LokiG_000000000435|start:9777|stop:10497|length:720
ATGGAGATAATTCCAGCTGTAGATATTAGCAATGGAAAATGTGTACGTTTATATAAAGGATTAAAAGGAACGGAAACAATATATTTTGACGATCCTCTTAAAGCAATAAATTTTTGGATTGAAAAAGGCGCTGAGAGGTTACACTTAATAGACTTGGATGGAGCTTGGGGTTCGGAAACCAATAAATTATTATTTCAAAATTTAATCGAAACAGCATCTAATAAAATAAAGATTCAAGTAGGTGGTGGAATCAGAACAATTGAAGCAGCCTTAGAATTAATTAAGTATGGGGCAGATCGATTAATACTGGGTACGTTTGCTTTAAAAAATCAGCAAGGATTAAAAAAATTAGTACAAATGATTGGTTCTGAAAAGATTATTGTTGCTATTGATTATAAAAATGAAAAAATTGCTGTTAAGGGTTGGACAGAAATAAGTGAAAGAAATCCACTATCCTTTGGCAGAGAAATCGAGAAATTGGGAGTAAATTATATTCTCTTTTCATCTATTGAGGCAGATGGGACATTAGGTGGCCCAGATTTTATCTATATTAAGAAAATGATGGCAACAGTGAAGAAAACTCAAATTTATGTAGCTGGAGGTGTAAGGAATATAAAAGATATAGAAAAATTGAAAGAAATTGGTGTAATGGGCGTTATTATTGGGAAAGCTTTTTACGAACATTCTATACCCTATACAATAATCAAAAATTCTAAATAG
>Ribosomal_S4e___dff8555d9d08a430811d8336553c2e84cf38eff3a9c39f11d58b1485|bin_id:Set_4|source:Rinke_archaeal_HMM|e_value:3.1e-27|contig:LokiG_000000000413|start:4760|stop:5516|length:756
TTAATTATCTATGTTAGGAATATCTACTTCAGGTTGTTCTTCCCCTACGATAAATGTGTAATCGTATAGTGTTTCTGTATGGCTTCCGTTATGCTGTATAGAGACTGTACTCGCTTTAGGACCAAATCTTTTTAGTATATTCACTATTTTTCCAACTTGCCCAATGTTTTTCCCTGACATAATAATCGCTAAGTTATTTTTTTTAAAATTCAATAATTTTATTATTTCTTGCTCTGGAACAGATAATTTTAGTACGTCCATACGTTTATATATGTCCTCTTTTGGGCTTCTTGGGTCATTAATTTTTATAATTATATTCCTTCCGTCGTGTAAATTTAATTGAATATTGCCACCTTTTATAGTGGTTTTATTGCTAATCCTACATAATTTAAATGAGCTTTCTTCTTCAGAAATTTCGTGCAAAATTAAACCATGATGAGAATCGGGTAGAATACGATAATATGAATTCATTTTTTCAATCGAGAGCACATCCATCAATCCTAAAGGATAACCTACATCTCTCACAACTTTACCATCAACTTTAAAATTACCTAAACCTATGAGTTTTTTCGCTTCTCTATAATTATCAGTGAGTTTTAGAATATCTCTAATAACATGCAAGAGAGGTAAGCAAAATCTGCTCGTATGGGGTCCAGGAGATGGCTTAATGAAAAATTTCCCATGTTTTCTTTTAATCTGCAAAAAAGCTGGTGTATTAAGTCTTTTGAGTGTTTTTTGTCCACCATGTCGAGTCAT
>LigT_PEase___1b9285c40c7a07f9f8a328f2abfb38a1ddbd7d6ab62cb5e2dc7ce0cc|bin_id:Set_4|source:Rinke_archaeal_HMM|e_value:1.2e-16|contig:LokiG_000000000087|start:8976|stop:9546|length:570
TTAAAACACCAAATCAGAATATATTGGACCTGTAGGTGTCAGATCAGACTTTTTTAGCTTAACTTGGTTTATCCTAAATTCCCCGAATTCCTTATTTTTATTCTCGTTAATTAGTTTCTTAAATGTCTCAAAAGTTTTGTAATTTATTTTCTCCTTTCTTAATCTACCAATAGTTAAGTGGGGTTTGAATTGTTTTCTTTTGTCAAAATTGATTTTTAACCTATCATGCAGTAAATTCTCTATGGAATCTTTAACTACTTGTAAAAATTCTATATCTCCAACAAGTTTTATCCATAAAACAGAGAATTTATTAAACTGACCTGCCCCTTTCAAAAAATATTTGAAGTCTTTCCCTCCAAAAAGCTTGCCATTTATTTCTTCTTGTAAAATCATATAAATCTCTGGTGCTAGAGTTTCAGGGATGTTACCTAGGAATTTTAATGTCATATGGAGATCAGATTTTACAAGTTTAAGCTTCTGTTGATTTTGCTTTAAACGGGAAGAAAAATTAAGAATTTTCTCGATCGTCTCTTTTTTTTCTAATTCAATTGCGATAAATGCTCTTAACAT
>Ribosomal_L32e___dfd42e9f560e5f98ccb746f996f26755a10043afd40fd1ef367eefc5|bin_id:Set_4|source:Rinke_archaeal_HMM|e_value:7.4e-32|contig:LokiG_000000000413|start:2461|stop:2947|length:486
CTATTCGAGATTATCTTCTAATTCGTCAAGTTCAATAATTTCATCACTATCGAGATCTGTAATAGGAGCCTCTACCATTTTTTCTAGCATTTCAATTTCTCTTTGTGAAAATCCAAGATTTAAAATTTTAAAACCCCTTTTTTGACAATAATCCGTTAAAACAATGCGTTTTTTTGCCCCCAATTTCCCTGAAATTTTAAGGGCATGTTTATTTTTATTTAAATTTTTTAAATCTTTTATAGTAATGATTCTTACTTCTTCATACCCAGAAGGATGGAGCCCTCTAACTTTTTTTGGACCTCTATATCCAACACTAGGCGATTTCACACCTGATTTCCTCTTTTCTCGTGTTTTTGAATCGATCCCACGAGCTTTCCTCCAAGAGTCTTTTACTCTCTTATATCTCCAAGATTCAACTCGTCTGAAAGCTGGTCTTTTCTGGTTAATTTTTTTCCTAAGTTCCATCAATCTTTTATCTTGATTCAT
>Ribosomal_S19e___5bb048e0dae0b57831fc3c6fd5cbff918b63215f16cb689ac2f84996|bin_id:Set_4|source:Rinke_archaeal_HMM|e_value:2.4e-43|contig:LokiG_000000000131|start:17895|stop:18321|length:426
TTAGTTTTTGCTTCTTAAAATACTGTGTGCTGTTCGTTCTAACAGACTGGTTCCTTCGGGAGAAGCTATTCTTCCTTTCTTTTCATTCATTACAATCAGTTTAGCTTTTTCTAATTGCTGAAGTCCTACTCTTATAATTTTCCCACTACCTTTAGCAGAGTGGGGTAACCCACTTCCCTTTCTGTTTTTTCCCCCATATGCTTTTCGAAGTCTACTTACTCCTATGGGGCCGAATTTTTTAACTTTTCTCAGTAGAGAAGCACATCGAATATACCAGAAATTTTCTGTATCAATGGGGGCTAATTCTTTAAAAAAAGCTGTTTTCCAGAATTCAGACCCTAACGGTGGGGAAATTTCGGGAAATTCTTTTAACTTTTCAGCGATTACTTCGATTAATTTTTCTGGTTGAATGACATAAATCGACAT
>Ribosomal_L18p___886700939524528a9f4db9a27db8b5cc477b95548596c6bc2cee06fa|bin_id:Set_4|source:Rinke_archaeal_HMM|e_value:2e-09|contig:LokiG_000000000413|start:1366|stop:1966|length:600
TTAGGTTTTATTTTCTATTATTTTAATTGAATCTGAAAAAATTTGACTTATCTTTAGGGGATTAGCGTTAGTTTTCTTAAGGTATCCAGAGAACATTTGTTCATACAGGTCAGGGTCTTCTGATTTTAGTTTTTTTGCATAATTTTCAATATGAATCCCTTTTATCTTTTCCTCTAAATCATTTGGAAAAAATTCCTCATTATGCGGAATTTGAATCCCCGCATCCACAACACCCTTACATGCAGCAAGCACTCTATTTCTATGGTAAAAAATACCAAGATCAAATATTGCCTCTTGAATGTTGTTTTTTTTTGCTCTTACTCCTGCTAAAAAACCTGTTAAATATGCTGCGGGAATATTTCCAGTACCAACGGTCCATCCAAAATTCATTGTCAGTTCTTTTGAAAAAGCAGATATTAGGATCTTATCTCCCCCAATTTTTGATTGAACAATTTGGGTTCTAATATGATTATTTGAAGCCCTAATTACCACTCGTAATTTTCTTGATTTTAATAATCTTAATCTCTTCTGATAATCAGTTTTACCTTCAAATCGTCTTCTAAAGGGTCTTCTGTATCTAGGACCTCTTCCTTTTCTCAT
>EFG_C___fdb5aaf12dd35684807eb705be9338d79ddde9ad361e215728bb9a2c|bin_id:Set_4|source:Rinke_archaeal_HMM|e_value:9.1e-09|contig:LokiG_000000000157|start:3450|stop:3648|length:198
TTACCAAGAAACTCCTTTATGAAACTTAATATCTTGAATAATCCTTGCCGATTCCTGAGATGGAACCTCCATGAATCTGTAAAATTCATTTTGCCAAAAAGCCCTTCCAGAAGAACTATTTCTTATATCATTTGCAAAATTTATGGAATTTCTCACTGATAATAAAATTTCGATAATAGCTTGGTATTCCTTTTCTTG
>Ribosomal_L14___d2deb23a72f13f1812c6589bfc449dfee1cfce325db56a6e31a097c7|bin_id:Set_4|source:Rinke_archaeal_HMM|e_value:2.2e-33|contig:LokiG_000000000413|start:5971|stop:6397|length:426
TTAAATTATTAATGAAGAAATTGAAGCTAGTCTTGGAAATAATTCAGCAGCTTCTCTTGCAATAGGACCCCTAATTTCTGTACCTTTTGGATCACCGTCCAATGTTATTAATACACCTGCATTATCTTCAAAACATAGTCTTGTACCATCTGGTCGGCGAAATATCATCTTCTGTCTTACAATTACAGCTTTCATAATATTTCCTCTCAATTCAGGTTTACCCTTTTTAACAGTAACTGTACAGATACTCCCTACTGAAGCCTTCGGTAATCTTCGTAGTCGACCCTTATAATGATCAACATTGATAATTTGGGCTATCTTCGCACCTGAGTTATCGGTAATCTTAATTCTCGAGCCATTACACAATCCGTAACTCGTTCTTGGTTTAACATTTCGTTTTATGCCACTTTTACGTCTAGTTCCCAT
>SRP19___a73e42e8631ee789145ab4749de82cb7f4ed0d81426f2c90a13f6768|bin_id:Set_4|source:Rinke_archaeal_HMM|e_value:3.1e-22|contig:LokiG_000000000305|start:5110|stop:5407|length:297
TTAAGCTTTTATTTGTGATTTTCTCATTTCTTTAGCAACTTCAAGTAGTACTTTGGATTTTTTTTTTCCTTTTGCATCAATAACAACTCTTCCAGGGTCATCCCACCACGTTCTTGAGTATTTATAATTCTGTTCTACGTCAGCTTTATAGCCGAGTCTTCTAGCAGCTTTAACAATATCCTTCGTAGAGACTTTATCGATTGCTAATTTTTTTGGTAGCCTTCTTCCTTTTCCTCTACTTCTTTTACCATCAAAGTATTGCGGCCAAAATATTAAAAAAGGTTTTCGTGCTCTCAT
>SecY___14a09207e5f766c2c08e800f7c9615919f6cfc621f049b49ac342ea5|bin_id:Set_4|source:Rinke_archaeal_HMM|e_value:9.2e-63|contig:LokiG_000000000001|start:384|stop:1860|length:1476
TTAATCCATTCCAAGCATGCCTCTTAATCCTGGATACTGTGAGGCGGCGAGCTCCTTACTAATAGTCTCAGCATACTGGTGGATGATTCCTATTGTGATTAAGAGCCCAGTACCGGAAGTTAGAGCACCCAAACTATCTGCGAAGAAACTCAACACAGCGATAAGAATACCATTTATAATCACCAAAGTCGGGATGTAGCGTTTTAATATGCGTTCTAGGATTTTCTCTGAACTCCGGAATCCCGGAACTTGCATTTGTGAGTCTAAGATTTGCCCAGCTATATCTCGTGGGCTTAAACCTGAGACTTCGACCCAGACCCGGCCGAGCATCACACAAAGGAATATAAATATAATTAAATATAGCAAAGCTCTTAAGGGAAAAGCAATTAGGTCGGCTAATCCTAAAGGAGGTGTAAGTAACCATATCAGACCCCCACTAGGTATTAATTGACCGCCTCCTCCGACCCCACCAGATTCTTGTTGTGTAAACACCCCGATAATATCTATCCAGAAATCATCGATGGGTCCTCCATTTCTACGACGTAAACCTGATCCGGGTCCAGCAATTAGTTGCCCAAAGAATAAAAGATTTGCATACAGCGCATTAACTAATATCACAGGGATATTAGATACATACAGCAGTTTCATGGGATATTTACCCTTATATCCTCGATAACCACGATATGTAAGAGGGATCTCAACTCTAGTTGACTCAAACCAAATGACAATAACGAAGATGATGATAGTAGTTATTATCCCTAAAATTGACGGGAGTTGTTGTCTGACAAATATATCCGCCAAATTTGTATTGGGATTATTATCAAACGTTACTGAAAAGATAGCGATAACAATACCTCTTGGTATTTGCTCATCACCAACCCCAATAAAACTAAAACTATTCCAGAAAATTTGACCAGCTACACCTGCTGCTATAAATAGCGAAACTCCACTACCAAGACCCCATCCTTTCTGAAGTAATTCATCCATAAGAATAATAACGACTCCTGCAAAAACTAACTGTGCAAAAATAAAAACTGCATCTGCAATCCCAAGATTTTTTCCAAAAGCACCTCCTAAAAGATAAGCAACTGAATTAAAAATTGTTAAAAAAATAGCCAGTACTTTTTGAGATCCACTGAATAGAGCCCGATCATAAGGATCAGACATATTTACATTTATGATTCGAGATCCTAAGAGGAGTTGCATTATAAGACCTGCTGTAACGATTGGACCTATACCGAGTTCTGTAAGAGTTCCTCTTTGACTTGCCAGAATTACCCTTAACCAATAGAAGTAATCAGTAGATTGATCTATATCTACTCCATATAAAGGAATGTTACTCATTATCATATAAATGATTAGAACAACCGCTGTCCAAATAAATTTTTCCTTGAATGAAACCTCACGTTGAGGATTCTTGATTTCGGGCATCGCTTTAATGAATGGTGAAAAGAATTTAAGGAATTTTCCTCCCAT
>tRNA_deacylase___2524bc82c7779a29a3d3f93337bacf393ded54b06f5a2e5897bdeaee|bin_id:Set_4|source:Rinke_archaeal_HMM|e_value:3e-59|contig:LokiG_000000000502|start:7593|stop:8454|length:861
TTAAAATTCCTTAGTTTTTTTAATTGGAATACTGAATTCTTCTAATAAAGGAATCAAATGCTTTTTATCGTCCGAATTAGTTCCTTTCCAATCTATAATGAAATAGTCAACATTTTCTTTGGTGTTATTAATCATCTTATTGATTATTTCAGTACTTAAACCTTGAATATAATATTTTGGACAAATAAATGACATCGCAACATCTTTATTGCGTATTAATCTGCTAAAATTAGGTGCATAGTGAGTACCACCAAACCCAACTCCAATTTCTTGGTTCTTTTTTCCGTTATATTCAATATATTTGAAAATTGATTGAAGAATAACTGTTGCGAGAAATTCTCCTGCTTCTTTAATATTCCAATTTTCTTGACTACTGCCTAACTCCATGAATAGCATCGGTTTTTCTAAATTTGTAGGACCATGGTGGGTTACTTCGATGTCTTCCGAAAATTTCTCTAATTCTCCCAATTTTTCTTGTCGGATTAAAGAGATAAATCCTGCCTTTTGCAGCAAAGCACTCGTTTGAGATAAATCAGAGGGATCTCCTCCAAAATCAGCGTGATTACCCCAATTTCCAGTGGTATGTACTAAAAAAGCTGGTCGAGTTGTTTTTGAGGTATGTCGACTTGCGAAGATGAGAAAATCAGGGTTGATTTGAGACTCCTCTAATTTTAAATCGTTTAGAAAGATAAGAGGTTCTCTAGTTAAACCAAGAAATACCTCGATTTCTTCTAGATTAGTTTGTTCCTCGTCCTTAACAATAAAAGAAGTTAATTTAAAAACAGGATTTTCATGCCATAAATAACCAGATTCCTCAAAATTGAACTGATTTGAATTTAAAAGCTTATCTCGAATATTCAT
>RNA_pol_Rpb2_7___0e9089583ec4260e87e120965dffb987e436c93ac4d244eb23fab6d8|bin_id:Set_4|source:Rinke_archaeal_HMM|e_value:1.4e-31|contig:LokiG_000000000029|start:2258|stop:5627|length:3369
TCAGATTTTTTCTTTTAATTTCAAGCGAGGTGCTAAACCTAAACTCATCATTTCTTGCAAGAGCAGTTTAAATGCATAGGAACATACAACTTTTGATATAATCGTTCCTTCACCACACACAGGACAATATCTCTTATCCCGATTTCGATCATACACAGCTAAGAGTCCACACTTTTCACAAATTAATACGACAGTTCGATCTGACTCGTCCAGTAGTCGTTCTTTTAACAATAACGCTGATCCGTGACCAACAAGGCAATCGCGCTCCATTTCACCAAATCGTAAGCCTCCCTCCCGTGCTCTACCTTCTGTTGGTTGTCTCGTTAAAATCTGGACAGGACCTCGAGCTCTCGCATGAAGTTTATCAGCAACTAAATGATATAACTTTTGATAATAAATTGGAGCGCAATAAATACCCGCTTCATACTTATCACCTGTTATTCCATTATACATTACTTCTCTACCATTAAATTCAAATCCAGCTTCAACTAATTGTTCTTGAAGTTTAGTAATTTCCGTCCATTCAAAGGCAGTAGCATCACCTAGTTTTCCATTGACACATGCTATCTTCCCGCTTATACCTTCAAATAATTGCCCCAAAGTCATCCTTGAAGGCATGGCGTGCGGATTAACTATAATATCAGGAATTACTCCCGATGAGGTAAATGGCATGTCTGCTTGTTCAACTACCAATCCAAGAACTCCTTTTTGACCATGACGCGATGAAAATTTATCTCCTAATTCAGGTATCCTTAAATCTCTTACCTTTATCTTTACCAATTTATTCCCATCAACAGTTTCTGAAATAATTACCGTGTCAACTATACCTTTTTCATTATGTCTCATATTCTTTGAAGTTTCACGCCTATTAGGTTGCATCAATTCAAATTCTTCATAAGATTTAATAAACCTTGGTGGAGATGTTCTTCCAATAAGAACGTCTCCCCCATTCACTTGAGTTTCTGGTTCTATTATGCCATCCTCTTCAGAAAGAAGTCGATAAGATTCAGCAGATTTAAAACCTCTAACTCCTCTCTCGGGAATTTCAAATCTATCAACCTCTCCACCGGGATATTTTCTTTCTTCGGCATCATATGTTCTAAAGAAATGGCTACGAGCAAGACCTCTTTCTATGGATGCTTTGTTAATTATAATTGCGTCTTCGATATTATACCCTTCAAAACTCATCATTGCAACTATAAAGTTCTGTCCAGCAGGTCGTTTATTAATTCCAATTATCTCCATAGGACTTGTTTTCACTAAAGCCTGTTGAGGATAATGTAGAGTATGCCCCCTTGTGTCAAGCCTTAGGTGCATATTTGCTGCAAATAGTCCTAATGCCTGTTTTACCATTCCTGCCTCGTAAGTATTTCTTGGTGATTGATTGTGTTCGGGAAATGGAATGATTGATGCACAAATTCCTAGGATAGCAGCAGGGGAAATTTCTAGATGAGTATGCTCTTCTGTTATATCCCCCTCAAACATAGCAATATATGCATTTTCTTCTTCTTCGGCATCTAAGTATTCAATTACCCCTTTTTGAATTAGATCTGACCAAATATACTTACTTTGTATAATTTTTTCAATATCTTCTTTTATGAGTAATGGGTTTTTATTTTTTAAAACAATAAGAGGTCTTGTCGCTCTTCCTGCATCACAATTTATTTGAATCTCACTTGATTCATGATAATATCCAATATTGACATGTTGTCCAATCTCCCCCTTTCGTCTTTTTTCTCTAAGTTGTCTAATAAATGGATTATGTTGTTGATGAATACCCACTAGCTTTCCATTAAGAAATACTTTTACTTTATTCCCTTTAACATTCTTAACTTCATTTATAGGAATGACCCCTAAATCAATCAAAATATTTTCAATTATCCTTTCATCAGCACCGACAGATATTATTGAGGCTAAACCCAGGTTTTTAACTAAACCACAATTTGGACCTTCAGGAGTTTCTGCGGGACAAATTTTCCCCCATTGTGTTGGGTGTAAATCTCTTGCCTCAAAATGCGGTTGGCTGCGGCTTAATGGTGAAATCACCCTTCTTAAATGACTCAATGTTCCAACATGGTTTGTTCTATTTAATAATTGACTTACACCCGCTTTTCCACCAACCCAGTTTCCTGTAGCTAAAGCATGCCTAATTCTTTCTGTAATCACATCTGCTCTAACTGCTGTTTTTATATTTGGAGCCCTTCCTCGAACTGCAGTCCTCTCAAGCTGATATTTAATATCCTTAACAAGGTTTAAGAAAGCAACCCTAAATAAAGATGTAAATAATTCACCTGCTAACTTCAGCCTTTTATTTGCATAATGATCTTTATCATCTGGTTCCCTCATCTCTAAAGCAAGTTCCATTACTTTTTGTGCCATTTGGCCTAAATAGTATGCTTTTTTGATCCTATCTTCTTCCTCATTTCCAACATGAGGTAATAAATATCTATCTAAGACTTGAAGTGCTCTTCTAATTCGATAATCTTTAGTTTGTCCAATCGCAACCCTTTTCCCTATATAGTCTAAAGCGTTTTGCTGAGACTTCTCGGGATCTTTTAAAACTTGAATCTCAGAAGCTACATCTATTACGGGGATCAATTCTTTTTGAATTTCTTCATTTTCAGAGATTGACTCAAAGATTTCCCTATCAGAGTGCAGACCTAAAGCCCTTAATAGAATTGCTAAAGGAATTTTACCTGGAACTGAAGGAAAGGAAACTCTTAAATTTCCATCTTTTTTCCTTTCAATTGTTACTGGAGCTCGAAATCCACTTCTTGTCGAAAAAACTTTTGCTTGGTGAGTGGCGCTCGAACTTTTACTGGCTTCCTCTGCTAAGATCCTGTTTGGGGCTAAATCTTCTTGTGTAACAAGAACTCGTTCGGTCCCATTTATAATGAAATATCCACCTGGATCTAATGGATCTTCTCCTCTATTTATTAATTCCTGTTCAGATAAGTTCTCTAATGGGCACCGACAACTTTTTAACATTATAGGAATCTTACCAATATAAATATCAAGTGTTTCTTCTGCTTCTTCTCTTTGAGTTCGTTCGTCTATAGTAATAGGAGTCATTTCTAAGATAATATCTGCTGCATAACTTAATTCTCTGATTCTTGCTTCAATGGGGGTGATCTCCATTGTTGCTCCATCTGCTTCCCTAACTTTAGGCATTCCAACCTTAATTTTGCCAAATTTAATTTTAAACCCCGGAATATCCGGTATAACTTCTGCTGATTCATCAACAATCGATTGCATCTCATCTTCAATAAAATTATTGTATGAATCTAAATGCTGACGAACTAATCCCTTTTCGTCAAATAGGCTTTTTAACACTACCCATTTATCTTCATTTGATAAATTTTCACTCAC
>DUF359___30672e7d85f7fd2f4f10ba6a4e6d70b30cad98c669bb5b16e02fe1db|bin_id:Set_4|source:Rinke_archaeal_HMM|e_value:8.6e-24|contig:LokiG_000000000392|start:4230|stop:4821|length:591
ATGGAAAATAATTTACGGATTCCTAAAGAGAATAGGCATTCATACGCGGAACCACTGGATCGTTTAATAGCAGGCACTCGAGAAGATACAATCGCTCAGGTTGAAAATATCTTCAAGGACTATATAAAAGCTGGACTAATCCTAAATTTCTATCTTGTAGGAGATATAGTAGCTCAAGATTTTTTATCCAATGAGTTTTTAAAGGCATTCGTTAAAATTTGTATTATCGATGAAAAAACTCAAAGGAACCAAATTAATATGGATTTTGAAGGATCCTTTGAAGAAATTGTTGAATTCCGAAATCCAGCTGGAACAATTAATAAAGATTGTTGGGAAATCTTCAGAAATATTATTAATTCAAATAAAAAGACATTAGTTAAAATAACTGAAGGAGAAGAGGATCTCCTGATTCTACCACTTATTTTAGAAATCCCGATTATCGAAAAAGGGGGGAATTTTGCATTCTATGGTCAACCTCCGATCACCGACTCAAAATTTAAAATTCCCGAAGGAATCGTCATTGTCAATGTTGATAAGAAAATTCAAGAAAAAGTGAGAAGAATTTTATCTATCATGGAAAAATTATCATAA
>Ribosomal_S15___1ff150075337af3e31097bc4083c869ae1cf9853b988c97d67681088|bin_id:Set_4|source:Rinke_archaeal_HMM|e_value:1.8e-14|contig:LokiG_000000000024|start:19503|stop:19962|length:459
TTATCTCGCCACTAATGTTCTCATTTTATCAGGATCATACTTAAAATCATTAGCTAAAATTGACTTCTTTTTATAATATTTGATGAGTCTGTATATTTTGGATTCAGTTCTATTAAGACCTTTTTTGCCCTCTAAATCTTTATGATTAGTTTCCATATGCTTTCTTATATTTGAAGCCTTTCTGACTAGATTAGTCAGATCTTCAGGGAGTGGGGCTGTAATATCATGGGTTTCAAGAATTTGGCTGACTTTTTTACCAGTCACAACTTTAACTAAAGGAACTCCTCGAGAATCTCTCAATATAGTCCCTATCATTGATTTTGAATTTCCTCTCCGTGCTAATTTAACAACCTCATTCTCAACTTCAGTGGGGCTTAATTCCACCCAAACTGGCTTTTCTAGTCGAGCTGGACGAGTTGATCCAGATTTTCCCTTCTTTCTGCTGTGCATTCTTGCCAT
>AdoHcyase_NAD___0bf74b773d5761e513284163d774825a5b1da98768e8f8da5bf8b8c6|bin_id:Set_4|source:Rinke_archaeal_HMM|e_value:2.1e-48|contig:LokiG_000000000131|start:5570|stop:6839|length:1269
ATGGTAAGTTTTAAAGTAGCTGATGAAAGCCTTGCAGCCAAAGGAAAAGAGGCATTATATGTTGCCGAAAATAAAATGCCAGTAACTTCTAAGGTTATACGTGAAAGATTTGCTCGGGAAAAACCATTAGAGGGTATAATTATTGCTGGATGCTTACATATAACTAAAGAAACGGGAATTTTGGCAAGAACCCTAAAAACTGGTGGAGCTGAGGTCTATCTTTGCGGTAGTAACCCTCTGTCTACTCAAGATGCTGTAGCAGCTGCATTGGTGAAGGAAGGAGTAAATGTGTTTGCATGGCATGGGAACACGGATGAAGAATTTTATTGGTGCATTCGGGAGTGCTTAAAGGCCAAACCTAATATTTTAATTGATGATGGGGCAGATATGATTATTACAGCTCATAAAGAGTTCCCTGAATTAATTTCTGAAGGAATAATTATAGGTTGTCAAGAAGAAACGACTACTGGCGTTAAAAGATTTAAAGCAATGGAAAGAGCAGGTGATTTAAAGGTACCTCTGTTCCCAGTTAATGACGCAAGATGTAAAAATCAATTCGATAATGAACTAGGAACAGGACAAGGAATAATAGCCGCTATCTATGGATTGCATGTACTTTTCGCAGGAAAGGTTTGTGTCATCTGTGGATATGGTCATTGCAGTAGTGGGATGGCATTGAGAGCACGAGGGCTTGGTGCAAATGTAATTGTTACTGAAGTTGATCCGATTAAAGCACTCCAAGCAAAATTCGCTGGATATCAAGTTATGCCCATTGAGAGAGCTTTACCTGATGCAGACATAATTCTCACTGCTACCGGGTGTAAACATGTCATTACTCCGACAAAGGAAATGTTCGATCAACTCAAGAATGGTGTCATTCTTGGTAATCTCGGACATTTCGATATTGAGATCCCAACCAAGGAACTTTATGAATACGCTAAGGAAATAAAGCCCATTCGTAGTGATGTAGAAGAACTAATATTCCCTGACGGTAAAAAAGTTTATTTACTGGCTAAGGGGCGTTTAGCGAATTTAGTGTTATCAGAAGGACATCCCGCAGAAGTCATGGATATGTCGTTTGGCTTACAATCTCTAATATCCGAATATATTGTTAAGAACAAAGACTCCTTAAAACCAGGGATGGTCGACATTCCGGTTGATATCGACGATAGGGTTGGATTTCTTAAATTGCAATCTATGGGCATTGAGATTGATAAATTAACTGAAGAACAATATAACTACATTCATGGGTACCTTGAAGGTACTTAG
>PyrI___922723fbdc5d0a237b01420c0f0eff534e0a0c15ac71d1230500aabf|bin_id:Set_4|source:Rinke_archaeal_HMM|e_value:2.5e-28|contig:LokiG_000000000467|start:45903|stop:46407|length:504
ATGATAGAAGAAAAATTAAAAATTGATAAAATCTCCAAGGGAACAGTTATTGATCATATAGATGCGGGATACGCTCTAACTATTATAGCTTTAACAGGTCTTGATGAATCTAAAAATCTAATAACTATTGGTGTTAACGTCAGTTCTAAGAAGTATCAAACAAAAGATATTATCAAAATTGAGAATGTATTCCTTAATAAAATTCAAATGCAGCAAATTTCGATACTTTCTCCTAATGCTAATATCTCTTTAATTGAGAATTTCAAAGTCATAGAAAAGAAGAAAGTGAAATTACCAAATACAATTAAGGAACTTATCCTCTGTGTTAATCAAACATGCATCTCAAATTCAAGTGAACCAATAACAACCGAGTTCATGGTTCTTGTAGAAAAACCTTTAAAAATTCAGTGTATATATTGTGAACGAATATATAAACTTGAAGAAATAGTCTTCACGACAAAAGAAAAAAAAGAAAAAATTGTCAAACAAAGAATTCAGTTATAA
>DUF814___d052fdeb3b78039e0cb6b8cc52d5faa37a4d584959986f18785f2217|bin_id:Set_4|source:Rinke_archaeal_HMM|e_value:2.2e-12|contig:LokiG_000000000101|start:7130|stop:8159|length:1029
ATGATAGATGAAACATCAATAAATAGAGAATCATTAACAGGATTGGGATTAGTATCAGGAGGGTTAGATAGCTTAACCTCTTGCCTTCTACTACAATTACAAGGAATTAAAGTAATTGGATTAAATTTTACATCTCCATTTTGTCTATGTGATAAAGCTCTTAGAAATTCTGAATGTGGATTAAATGTTTTCGATGATAAATTAGGAATTAAGATCTACTCAATACCTAAAGGCGATGACTATTTAGAAATTATCCGTAATCCTAAATTTGGACATGGAAAGAACTTAAATCCTTGTATAGATTGCCGTATTTATATTTTAAACAAAGCTCAAAAATTTCAGAAGGATATAGGCGCCGATTTTATTTTTACAGGAGAAGTTCTTGACCAAAGACCCAAATCCCAACGTTTAAATGCACTTAAAATAGTGGAAGAAGAATCAGGATTAGCAGAGAGATTAGTAAGGCCCCTTTCAGCCCTCCATCTAAAGCCAACGATTTATGAAAAACAAGGATTTATTGATAGATCCAAATTAATGGGTATAAGAGGGAGAAGTAGAAAATTACAATTAGAATTAGTTCGAAAACATGGCCTTTTAAACGATTACTACGCTTGTGGTGGCTGCCTCCTAACTGATGCGAATTTTTCTAATCGAATGAGAGACTATTTTAAATTTAATAAAACTTTAAAAATGGAAGATATTCACATACTAAAATATGGACGCCATTTTCGGTATAAAAATGCAAAAATAATTGTGGGAAGAGATGAGAAGGAAAATAAGATGTTACTTCATCTTAAAAACCCTGATGATTTAACAATGGAAGCAAAAGATATCGCTGGACCCATTACTATTATTCAGGGGAAAATTAATGAGGAAATCTTAGATTACGCAGCAAAACTCACTCTAAGATATTCTGATTTAAATGAAATGAAAGGGACAGTTGTATACGGAAAGATCTATCCCGAAATGGATAAAGCGATCATAACTGAAACTCAAAATGAAGAATTAATAAAGAAATTTATTCTTTAA
>Ribosomal_L3___5bdb9795037f31b9bbbb5fc07c6712939607e4ea2d49c306e9e7f736|bin_id:Set_4|source:Rinke_archaeal_HMM|e_value:1.4e-86|contig:LokiG_000000000467|start:15373|stop:16393|length:1020
ATGGGTCATCGTAAAAAACACGCACCAAGACATGGATCATTGGCATTTTTGCCAAGAAAAAGAGCTGCATCAATCAACCCTCGAGTTAGGCATTGGTTAGATAACTCTGAAGGGGTGAACTTTCTTGGTTTTGCTGGATTTAAAGCAGGAATGACACATATTATCTATATGGAAGACCAACGTAATAGCCCTTATTATGGTAAAGATTTGATGAAACCTGTTACTGTTATAGAAGTTCCTCCATTAATTCTTATTGGGATTAGAATCTATAATGAAGATAGTTATGGAAAGTATATTGCTGGTGAAATTTACTCAAGTGATTTTAATGATTTTCTTTCAAGGAAGGTGAGTCTTCCTAATCTAGAAAATTATGATATTAAGGAATTGAAAAATAAAATTCAGAATGAGATAAATGAGACAAGTGAGATAAGGGGCATTTTTCAAACTCAACCATATCAAACAACATTACCAAGAAAGAAACCCGATATTATAGAAATTAAGGTTAATTCTACTAACCAGCCTGAAGCTGAATTCAATTTTGCTTTTGAGCAGTTAGGAAAGGAAATTAGGGCTAGAGATGTATTGAGAGAGGGTGAACTGATAGATACCATTGCTGTAACAAAAGGTAAGGGTTTTCAAGGTCCTGTTAAGAGATTTGGGATAAAAATATTGACTAGAAAAAATAGTAAAATAAGAAGAGGTGTAGCTTGTATAGGCCCTTGGCATCCTGCTAGAGTCTTGTATACTGTACCCCGTCCGGGACAACTAGGTTTTCATCAACGAACAGAATATCACAAAAGGATTATGGTGATTGGTGAAAATGAAGAAGATATTAATCCAAAAGGTGGTTATATTCGTTATGGGAAGATTAAGGGAGATTATCTATTGTTATTAGGTTCAATCCCGGGTCCTAAAAAAAGGTTAATAAAGATTAGAAAAACAATTAGACCATTAAAATCATTTGATACTCAAGCCCCAGAAGTAACATTCATTAGTCGAGAAAGTCACCAGAGAAAATAA
>Enolase_C___69e9cb30c7dd4221338549a365d8b5d7009796b72d788faa6ed90534|bin_id:Set_4|source:Rinke_archaeal_HMM|e_value:5.2e-121|contig:LokiG_000000000263|start:18735|stop:20040|length:1305
ATGACTAATTTTAAAATAACCAAAATAAAATCTCGATGGATTTTAGATTCACGAGGAAATCCCACAGTGGAATCAGAGGTTTATAGTGGAAAACAGTTCGGAAGAGCAGCAGTACCCTCTGGGGCATCAACTGGGGTTTTAGAAGCGTTAGAATTACGAGATGGTGGACAAGCTTTTAAAGGTAAGCATGTCATGAAGGCAGTTTCTAATGTTAATGAAATCTTAGGTAAAAAATTGGTGGGTTTTGATGTTAGAGAACAAACCTTTATCGATAATGAGATGATCAAAATCGATGGTACTGAAAACAAGAGCAATTTGGGAGCAAATGCAATATTATCTATATCAATGGCAGTTGCAAAGTTGGCTGCTGTTTTATCCGAGATTCCCTTGTTTGCCCATATTCATAATCTCGCATTTAATGATTCACGACAAGATTATCTCCTCCCATTACCCTGTTGCAATATTATCAATGGAGGTGAACATGCGGGTAATAATCTAGCGATCCAAGAGTTTATGATTTTCCCCATTGGGGCTAAATCTTTCTCAAACGCTATACAAAATGTTGCAGAAGTGTATCAAACATTAAGAAAATTGCTAATAGAAAAATATGGTCCTTCTTCAATTAATGTTGGAGACGAAGGAGGTTTTGCTCCAAATTTCAACCAAACATCTGAAGCCGTCGATATGATTCTTGAAGCTATTGAAGAGGCGGGTTTTCTGGCCGGGACTGATTTCGTTTTAGGAATGGATGCTGCAGCAAGTGAATTTTTTGAAGATGGGACTTACCATATTGATGGAAAAAAACTTAATGAAGAAGAATTGATAGAATACTACATGAATTTACTACATGACTACCCTTTTAAATCCATAGAAGATCCATTTGATGAGAAAGATTTTAGAAGCTTTTCGAACCTAACGGCTAAGGTGGATAAGTCGATCCAGATTGTTGATGACGATTTGACTGTAACGAATATTAAAATTCTCGAGAAAGCAATTAATGAAAAGGCAGGAAATGCCCTCTTACTTAAAGTTAACCAAATAGGCTCTTTAAGTGAAGCAATCAATGCAGCAAAAAAGTCATACGATAATGGATTTAATGTAATGGTCTCACATCGTTCCGGAGAAACAGAAGATACTTTTATTGCTGATTTAGCGGTAGGACTCTGTACGGGTCAATTAAAAACGGGGGCAACGGCCAGATCTGATCGAAATTGTAAATATAACCAGTTGTTAAGAATTGAAGAGTTTTTAAGAGAGAATGCAAAATATCCAAAGAGATTAGATTCGTGGAAAGATTTTTACTAA
>Ribosomal_S5___206c4d6db6cc1394013cad40a6ae6d00bc7fcc788ac8edc69b7629f9|bin_id:Set_4|source:Rinke_archaeal_HMM|e_value:1.6e-20|contig:LokiG_000000000413|start:736|stop:1351|length:615
TTATATATTGAAGTTAAATTTATGTGCATTCTTTAAAGCATCAAAAGTTGCCTTAACAAGGTTTTCACTAGTTCTAGTATCTCCAAAGGTCTTACTCCATATATCTTCAATACCACATAATCTTAAAACATCTTTAACTTTATCAGCACAGGCCAATCCTACACCTGCAGGAGCAGGGATAAGCTGTATTCTAACAGAACCACACTTACCTTTTACTTTGAAAGGAATACTATGGATTCCACCACAACCACACTCTTTACTTCCACAACCTCTCAATACAGGAACTACGGAGAGTTTCGCCTTGTCGATTGCTTTTCTTATCGCCGGGCCAACCTCTCTGGATTTTTGAGAAGCCGTCCCTATAAATCCATCAGTCCCAATAAGTACAACTGCTTTAAATCTACTGCGCTGCCCGCTAGCAGTCATCTGTTGTACCATTTTTATCGTAACTACGCTTTCTTTTAACTGTGGCAAAAGAATATTAATAATCTCTTTTTCTTTAACCACTAAATTATTTTGAAATATTTTATCTAAGGTAATAAGTCCACTCTTCACAAGTTCACCGAGTTTAGTTTTTGGAACCCATACCTCGTTAGCATTCCTTAGTCGACTCAT
>RtcB___7a9186c05c31a049cf262877bc44c2e6e31b0db2c5aba376e199b914|bin_id:Set_4|source:Rinke_archaeal_HMM|e_value:5.4e-31|contig:LokiG_000000000198|start:2|stop:260|length:258
CTCTCTTTTGGTTCTACTGCTCACGGATCTGGTCGTATAATGTCTAGATCAAAAGCTACAAAAAAATATTGGGGAACTAAAATAAAAGAGGATCTAAAGAAGAAAGGAATTTTAGTGAAAAGTGCTTCAATGAAGGTTTTAGCTGAAGAGAGTCCTGGTGCATATAAAGATATTGATCAAGTTGTTCAAGTGAGTCACGATCTTGGAATTGTTGAAAAAATTGTAAGATTTGTCCCTATTGGTGTTGTCAAAGGGTAA
>AdoMet_Synthase___83334c8c42ec21713f168a8771024e57e26e2e4e6b29713cae2d24a1|bin_id:Set_4|source:Rinke_archaeal_HMM|e_value:6.3e-150|contig:LokiG_000000000269|start:5670|stop:6915|length:1245
CTAAAAAACTTGAACTTCTCCAGCAATTAAACGCTTTCTCAAGTCAATAAAATTCTCTTTTGTCATCATAGTATCAAAAGCTTCATTAGCAATTTTTTTTATAGATTCAAAATTTACGTTTTCCGCCGGGATTAGTTCTATACTCGCGATCCAAGGGTCTGTAATTGGTCTTCCTATCTGAGAGAGTAATTTAACATAAGTTTCTGCTATATCGCCTTGACCTTGTTGGAAAATCTCTCTCGCCATTTCCGTACTTAGTACATTATAGAGTTTCCCTACATGATTAATTGGATTTTTTCCACAAACCGCCTCTAAACTCATGGGTCTGCAAGGAGTTATAAGCCCATTTGACCTATTGCCACGCCCTACCTCACCGTCGTCTCCAGCTTCCGCTGATGTGCCTGTTATGGTCAAAAACATGATATTTTTCTCAATATTGTCCCCCACATTAATTTGGCAAGAAACATCTCGATCTGGAATAATATCAGAGGCTAAATCCAGTACAGCATCTTTAATTTGACTAGTGTAGCTAATGTATTCGCTAGCATCTTTAATATATTTACTTACCATAGCAGCGGCTACCGTTATCCCAACTACATTATCAGACCTCTCAACCATGACTTTAATGTCTTCACCAGAAGCTTTACATTTTTCCTTAAACTTGTTTGAGTTTATCAATCTTTCAGCCTCAAGAGCTATTTTTTCAGCATCAGAAAGTGGGGCGTATCCAACTCCGAAACTCGTATCATTTGCAAGGGGAATCTCTTCAGTATGATGAGATGCATCAAAGACTCCAGTCAAATCTATTGATCCTGGACGAACAGCATAATCAAATTGGATATCTCTATTGAGATCTAGATTCCTAAAAATACTGGAAAGGACTTTTCTTTGAGTTTCAATACAAATAATTGGGATAGGAATATATTCAAGCTTATTACTCCCATCCCCGCACTCAGTAAGTATCTGATTAATAGCCCTCCCAACAATTAGAAAATATTGTGGTTGTATGATTTGACCCCCACCAAATTCTGGTCTCGCCATTCCTCCAACGAGAGCAGCTTTGTCGACATTGTGATGATATATGCGGCCAAAATGCTCTAGATAATAAACGCATAAAGCTCTTGAGCAGGCATCTGCAACAGCATCACAAACACTATCGGGGTGTCCAATCCCTTTTCTTTCAACAATTTCAGGAAACTCACTTTTTTCTATCGGAGGGAAGTTTGCTTGTGTAATTTTCAACAT
>RNA_pol_N___9899c91d8f0428204f620a343f536ffc6c78f1fbdbe85c3d5b08a817|bin_id:Set_4|source:Rinke_archaeal_HMM|e_value:9.8e-28|contig:LokiG_000000000247|start:117|stop:318|length:201
ATGATTATACCTATTCGTTGTTTTAGTTGTGGTAAGCTTATCGCCCATGCTTATAAACCATATCTAGAATACATTGAGAAAGGAGAAAGCTCAGAAACGGCTTTTAAGGAGTTAGGACTCGAAAGATGGTGTTGCAAGAGGATGTTGGTGAGTCAAGTAGATCTTATTAATGAATTACTTAAATTTCCCCGTTTACAATAA
>RNA_pol_Rpb1_4___e6c42203580f15e1ce17eed63c11bdbf3d2b5b9ee482aa9d5de54ece|bin_id:Set_4|source:Rinke_archaeal_HMM|e_value:4e-28|contig:LokiG_000000000342|start:11775|stop:14745|length:2970
TTATCCTAATTTTTCAATTTTCCAATCGGAATAAGCTTTTGTTTCCTTTCCTCTCCAAATCGCTTTCTTTCCTGTTTCATCTTCGAAATTCTCTTGGAGAACTTCATCGTCTTTAGTAGTCTCATCTTTAATTGACGTGGTTCTTGGTGAAAGTGCTTTTTTAGGTGCTTTTTTAGGTGCTTTTTTAGGTGCTTTTTTAGGCGTTTTTTTAACTACTTTTTTTGGTTGTGGAGAACCTTTTGTAGAGATAGGTTTTTTACTCATCTCTTTTCGAATCGCTCCTACATCAAGTGCTTTAGCTTTTAATAACAAAACATCTAAATTTACTGCAGCACCATGATCTGTATGCATTGCGTCTATTCCGTCATCGCCAAATCTAAATTGGATAATATTTTTTTCAGAATTTCTAACGGTTCCATCATTTTCTACAACCATATCTTGTAAAGCATTTACTAACCTACGTTGCATATATCCACTAGTAGATGTTCTTACTGCAGTGTCAACCAAGCCCTCTCTTCCGCCCATAGCGTGAAAGAAAAATTCCGCTGGTTTTAATCCATTCCGGTAAGAAGATTCTACAAAACCTCTTGATTTGGGAGAAAGATCATGAACTTTAAAATGAGGTAGAGTTCTACTACTGTAGCCTCTGTTAATCCTTTCACCTCTTATAGCCTGCTGACCCACAACCGCAGACATTTGTCCTAGATTTAATATATTTCCTCGCGCTCCTGATTTAGTCATAATAACTGAATGTGCTTCATCTCCAATAAACTCTGCTGCAGATTCTTCTGCCTTTTTACGGGCTTCAGCTAATTCTTGCCGTATTCTTAATTCTAACGTTTCTCTCATTGATCGACCGGGTGCTCGTCTAAGAATAGTTGTATCATTTTCATCAAAGGCTTTTATCAGTTTTTCGGATTCCTCATTTGCATGTTTGAGTATTTTCTCAATAACTTCATATGCAGGCCCATGCACATAAACTTCATCCAATCCCATTGTTATGCCATTTTTTCTTATAACATATAATAACATTTTAGTGGAACTGTCTAAAAATTGCCGACCTCTCGCATTTCCGTGATCCTTAATGATTCTTGCCAATATGCTATTTGGCTGCATTGCTCCATAGGAATTTTCATCAATCGTTCCAGTGAGTAATTTACCATTTGTGATTACTACATAAGCATCGTATTCACAGTCATCTTCTTTACATACATCACATTTCTTGCAGAATTTTGATTTAACTTTGATGTTTAGATCATCGGGAAATAAACTACTGAAAATATCTTTCCCCGAATACATAGGGTTTGGACCATCAAAAACGGGGGTAATATGTTCTAAACTAAAAGAAGGGTTATTGATAAATATATCTCCAAGATATAACAATTGCAATGCTTCATTTTTAGTAAATAAAGAATCTTTACTTGTGAATTGAAAAACGCTTGAAATAAAGTCTTGAATTCCTCCTAAAATGGGACCTCCAAACCGAGGAGATAAGATATGATTTTGTACTTTAAGGAGTAATTCTGCTTCTGTTCGAGCTTCTTCACTTTGTGGTACATGTAGATTCATCTCATCTCCGTCAAAATCTGCATTATAGGGTGGACAAACTGTTAAGTTTAATCGAAAAGTTCTTCCATCCATTATTCGTACTTCATGTGCCATTATCGACATTCTATGAAGTGATGGTTGACGGTTAAATAGAACTAAATCACCTTCATCTAGATGACGTTCAACTGTAAATCCCGGAGCTAGCATGTCTGCTATTATCTTCCTATTTTTTACATAACGTAAATCAATTCGTCTGCGATCGGTACGTATGATGTAATTTGCTCCTGGGTGATGAAAAGGGCCGTTTAAAATTAATTGCTTCATTTCTTCAATGTTCCAATCATTAATATTTGTAGGTATTGTTAGAATTTTCGCAATTTCCACTGGTACACCAACGTCATTAATACTAATATAAGGATTTGGTGAGATCACACTTCTTGCGGAAAAATCAACTCTTTTCCCACTCAAATTACTTCTGAATCTCCCTTCCTTCCCTTTTAATCTTTGAGTCAACGTTCTAAGGGCTCGACCTGAACGATGTCTAGCGGGAGGAATCCCTGAAACCTGATTATCAAAATAGGTAGTAATATGATATTGGAGAAGTTCCCAGAGATCTTCCACAATTAAATGTGGGGCACCAGCATCAATATTTTCTCTCAATCTTTGATTTATACGGATTACGTCCACTAACTTATGTGTTAAATCATCTTCGGACCTAATGCCGCTATCTAATGTTATCGAAGGTCTTGCACATACAGGAGGGATAGGGAGTACAGAAAAAACAACCCACTCAAGTCTAGCGTTTTCAGGTGAGATGCCTAAAATTCTAAGATCGAGATCACTCATTTTTTTTAGGCGTTCTACGATTTCAATTGGAGTTATTCTCCGCGAACCTTTTCCTTCTTCCTCTTCATAAAATGTAGTAGGTTTCTCAATTATAATCTTTTTATTCTTAGCATTACAATAAGGGCAACTTTTCGCTTTTCTTGCTTGTTTGAAAACATTCTTCGAAGTATCTTCATCTCCCTCAAAAAAAATCTTTCTGTGTTCAATTTGTTCAAGTCTAAACTTCTCTTTTTCCTCAATAGTGAGCATTAATCGGGAACATTCAGAACAAATACTTCTTAAAACTTTTAATACTTTTTTGGCGTAACCTACATGAATAACTGGTCGAGCAAGTTCAATATGTCCAAAATGACCCATACAATTACTAACAAGATTACCACAAGTCTGACAACGTTGACCTGGTTCAATAGTTCCCAATCGTTGGTCCATTAATCCAGATGGGATAGGTAAACCATCTTCATCATAAGTATCTGCTGTAATAATACGAGCAGCAGACATCTTGCGAATCTCATTCGGGCTAAGAAGTCCAAACTTGATTTTTTCTATCATTTTAGTTCTTGAAAAAGAATAACTCAT
>eIF-6___daf7dfc4dbeacc9fa2cf92b91ddb8c04158256a4a5ad3eeb9e4293da|bin_id:Set_4|source:Rinke_archaeal_HMM|e_value:3e-53|contig:LokiG_000000000131|start:16094|stop:16775|length:681
TTACAAATGTAAGATATTAGTGATTCGGACCATTTCAGGCCCCGTACAATCTACCCCAAAAATTCCACTTTTGTCGGTGACAATAGCTCCTGAGCTTAGGTATGGCATTCCACGGTTAACAGTTGAAACATCGATCTCATCTACTTTTAAAATTGAAGATATGAACTCAATTTCATCATCTGTAGAGATTGGATGTACTAAACAACCAAAATTATTAGCTAAGGAAATAGAACCTGGTAGATAATTATCAGCAAATTCGTAAACAACAGTTTCAACATTTAAAACATCCTCGATCTCTTTTCTGAAGTCCTTCAGTAATGAACTAATAATTGCACCCTTATCATTACAAAGAATTAAGTTACCAAAAGCATTATCAATAGACTTTAAGATTCCAATCTGAAACGAACTGTTTTCTTGCTTTAAAACTTCTTTTAATTTATCTAATTCATCATCATAAGTTATGTGAGGGATTATAATTCCAAATTTATTTGAGGCTATATAGACTCCTAAAAGATTTGAACTATTAATCGTAAGGGGATAGAAGGGTTGATCAAAAATTGACTTGAATTTTTTAAGTATTGGTTGTAGTAACGTAGGAGGATGAAGTATATAGGAATTATTTGCAGTTAAATATACTCCAATTACACTACTCCCATACACTTGAGATCTTAAAATCGCCAT
>Ribosomal_L30___4f6f31b5764e34be6b087ea334ce36ed58db906f107345ba48a0b1ba|bin_id:Set_4|source:Rinke_archaeal_HMM|e_value:9.8e-12|contig:LokiG_000000000413|start:189|stop:765|length:576
TCATACCATTTTACGTACTATTTCATTAATGTAAATACCTACATAGCCAAGAGTTCCTCCCTCGCCATAGTGTCTTTTGATTGTCCCTCGATGTCCTTTTATAGGAGGATGTAGACGAAAAACTGGCTTAATCTTGTAAATCACTCCCTCTCGAAATTGGGTTTCTCCATTAATTAAAGCTTTTGAAAGTTCTTTAAATGTTTTGTATTGTGTTAAATTCTTTATATGTTCTTCCGTGAGTTGTTTATTACCTTCAATCTTTCCTCTTACTCTTAACAATTTTACCAATGATTTTTCATCAATTTCCCCATATGCTATATAATCCTTACATTTCACCAGCATTCCTTTGAAACTTTTAGTTCCCCAAATTAGAACACCATGGTTTACCCTATGCATTCTAAGCATTTTAAGTGTGTCAAGTATTTTGCCTTTCATACTACCAACAGCACCTCTTATCCGGACTGCAAAGTAAAGTTTAGGAACGAATTCAGTATCTTTAGATTTGATTTTCTTTTTTGATATTGCCATAATAATTGTCACTCGCTTTTTATATATTGAAGTTAAATTTATGTGCAT
>Ribosomal_L11___6fc23bd1f3abdf99044ff4a5b776926506312d0772071a52dd038d98|bin_id:Set_4|source:Rinke_archaeal_HMM|e_value:8.3e-20|contig:LokiG_000000000001|start:4107|stop:4524|length:417
TTATAGCTCACCCTGTATTTTATCATCATAAACACCATTATCTATTCTTTTTTGAATCTCTCTTGGATCTTCCCCTTCAATAGTTAACCCAACAGATAGAGCAGTACCCAAAATTGTCTTAAGTGCCGTCTTGAAATTTTTGTCTAAAAACTTGCTTTTCTTCGCTTCTACAACTTGAATGATTTGATCAAGTGATAAATTGCCAATTTTCTTCTCTGAACACTCTGAACTCCCTTTTTCAACCCCAGCTTCTTTAAGTAACAGTGATGCTGTTGAGGGTGTTTCAATAAAAATCTCAAATAGTTTGGTTTCTGGATCACATTCAATTCTAACTGGAACTGTTAAACCCTTGAAGATCATGGTTTGTTCGTTTATTTTGTCTACAACGTCTTTTATGTGTGCATCGAAAATCGACAT
>UPF0086___f74be1cdf375a49a48ce23dbe8806d5b23af0f4fc6fe5aa7328230d9|bin_id:Set_4|source:Rinke_archaeal_HMM|e_value:9.2e-09|contig:LokiG_000000000192|start:338|stop:650|length:312
TCATCTTTTAAACCACCTTTTTTTTTTCAAACTTCTTAATCTATTCACAGGAAGACCAATAATATTATTTCCTTGAACTTCTAACAATTGATCATTATTTTTAAGGAAACTTGATAATACAAATCTAAAAATATAATTCTTTTTAATGTATTTCTTTCTAACTCCTTCTTTTTCTGTGATTAACATATCTCTTGTTTCATCAATCACTATACCAATATCTACAAATTTTTCATTTTTTTTTTTGGATTTAGGTCTAGAAAAAACATGAAATCCTATTAGATCATGATAAATTACATATTTTGGGTCAATCAT
>RS4NT___84a18a9f621216bda0866c961eabf3b59c1fc79c67ae7c8055e8fa41|bin_id:Set_4|source:Rinke_archaeal_HMM|e_value:3.1e-12|contig:LokiG_000000000413|start:4760|stop:5516|length:756
TTAATTATCTATGTTAGGAATATCTACTTCAGGTTGTTCTTCCCCTACGATAAATGTGTAATCGTATAGTGTTTCTGTATGGCTTCCGTTATGCTGTATAGAGACTGTACTCGCTTTAGGACCAAATCTTTTTAGTATATTCACTATTTTTCCAACTTGCCCAATGTTTTTCCCTGACATAATAATCGCTAAGTTATTTTTTTTAAAATTCAATAATTTTATTATTTCTTGCTCTGGAACAGATAATTTTAGTACGTCCATACGTTTATATATGTCCTCTTTTGGGCTTCTTGGGTCATTAATTTTTATAATTATATTCCTTCCGTCGTGTAAATTTAATTGAATATTGCCACCTTTTATAGTGGTTTTATTGCTAATCCTACATAATTTAAATGAGCTTTCTTCTTCAGAAATTTCGTGCAAAATTAAACCATGATGAGAATCGGGTAGAATACGATAATATGAATTCATTTTTTCAATCGAGAGCACATCCATCAATCCTAAAGGATAACCTACATCTCTCACAACTTTACCATCAACTTTAAAATTACCTAAACCTATGAGTTTTTTCGCTTCTCTATAATTATCAGTGAGTTTTAGAATATCTCTAATAACATGCAAGAGAGGTAAGCAAAATCTGCTCGTATGGGGTCCAGGAGATGGCTTAATGAAAAATTTCCCATGTTTTCTTTTAATCTGCAAAAAAGCTGGTGTATTAAGTCTTTTGAGTGTTTTTTGTCCACCATGTCGAGTCAT
>RNA_pol_Rpb6___1c5d31cbc556d0d704b874546485295b6fe0c1799f8758c1da04ffb3|bin_id:Set_4|source:Rinke_archaeal_HMM|e_value:1.2e-13|contig:LokiG_000000000171|start:374|stop:677|length:303
ATGTCTAGTTTTTTAGAATCTCGAGAACTACGTAGCCTTTATAAAAAAGTTAGAAAAGTTGTTAAAGTTGGACCTATTTTTCTAACCAGATATGAAAAAGCTCGGATTGTTGGGGCAAGAGCACTACAGATTTCTTTTGGAGCCCCTATACTCGTAGACAAGCCACAAGATGTCATCGATCCAATAAAAATCGCTCAGTTAGAGTTAAGAGCCGGAATATTACCATTAACAATTAAGCGAGATAATCCCAGTGGGGCATCTCAAGATATACCGATTAGCAAATTAATTCTCAAAAAAGAGTAA
>AdoHcyase___6e0a3a948ca1ba1e78d79b2d622478197c8ab6dec34539b15ed82a79|bin_id:Set_4|source:Rinke_archaeal_HMM|e_value:4.8e-61|contig:LokiG_000000000131|start:5570|stop:6839|length:1269
ATGGTAAGTTTTAAAGTAGCTGATGAAAGCCTTGCAGCCAAAGGAAAAGAGGCATTATATGTTGCCGAAAATAAAATGCCAGTAACTTCTAAGGTTATACGTGAAAGATTTGCTCGGGAAAAACCATTAGAGGGTATAATTATTGCTGGATGCTTACATATAACTAAAGAAACGGGAATTTTGGCAAGAACCCTAAAAACTGGTGGAGCTGAGGTCTATCTTTGCGGTAGTAACCCTCTGTCTACTCAAGATGCTGTAGCAGCTGCATTGGTGAAGGAAGGAGTAAATGTGTTTGCATGGCATGGGAACACGGATGAAGAATTTTATTGGTGCATTCGGGAGTGCTTAAAGGCCAAACCTAATATTTTAATTGATGATGGGGCAGATATGATTATTACAGCTCATAAAGAGTTCCCTGAATTAATTTCTGAAGGAATAATTATAGGTTGTCAAGAAGAAACGACTACTGGCGTTAAAAGATTTAAAGCAATGGAAAGAGCAGGTGATTTAAAGGTACCTCTGTTCCCAGTTAATGACGCAAGATGTAAAAATCAATTCGATAATGAACTAGGAACAGGACAAGGAATAATAGCCGCTATCTATGGATTGCATGTACTTTTCGCAGGAAAGGTTTGTGTCATCTGTGGATATGGTCATTGCAGTAGTGGGATGGCATTGAGAGCACGAGGGCTTGGTGCAAATGTAATTGTTACTGAAGTTGATCCGATTAAAGCACTCCAAGCAAAATTCGCTGGATATCAAGTTATGCCCATTGAGAGAGCTTTACCTGATGCAGACATAATTCTCACTGCTACCGGGTGTAAACATGTCATTACTCCGACAAAGGAAATGTTCGATCAACTCAAGAATGGTGTCATTCTTGGTAATCTCGGACATTTCGATATTGAGATCCCAACCAAGGAACTTTATGAATACGCTAAGGAAATAAAGCCCATTCGTAGTGATGTAGAAGAACTAATATTCCCTGACGGTAAAAAAGTTTATTTACTGGCTAAGGGGCGTTTAGCGAATTTAGTGTTATCAGAAGGACATCCCGCAGAAGTCATGGATATGTCGTTTGGCTTACAATCTCTAATATCCGAATATATTGTTAAGAACAAAGACTCCTTAAAACCAGGGATGGTCGACATTCCGGTTGATATCGACGATAGGGTTGGATTTCTTAAATTGCAATCTATGGGCATTGAGATTGATAAATTAACTGAAGAACAATATAACTACATTCATGGGTACCTTGAAGGTACTTAG
>Ribosomal_L5_C___5e8d1807083168727ae5cc4600f0485f063ed2506f05a8e2311fc450|bin_id:Set_4|source:Rinke_archaeal_HMM|e_value:3.6e-19|contig:LokiG_000000000413|start:4144|stop:4738|length:594
TTAAATATATTCTAAATCTAATTTATTAACAATATCAACTCCGAAATTCTGTTTTAAAAAATAATGGGCTTCGGCTTTTGATATATAATGATGTCTCGAAACTTTTGATCGTGACTTTTTTCGTGTTTTGACTCTCATCCCGGGTCTAACTATCCTCCCACAGACATCTAAACCCCATAATCCAATATCTGCTTCATACTCAGTCTGGGGGATTTTGATGTGTTCATCAATACCAAATCCGAAATTCCCAAAATTATCAAAACTTTTCCGTAGCATCTTATTGTTATTTACAATCAATAATCTTTTTAATAATTTTTCTGCATTTTGTCCTCGAATTGTGATTTTACAGCCAATTGGACGCCCAATTCTTAAGTTAAATTCTTTTACATTAACTTTCGAGAGTGTTTTAACAGGTTCTTTCCCCGTAATTTGTTTTAATACAGAAGCGGCTTTTTCTAGTTCTCCACCACCGACCCCAACTCCGATGTTTAAAACAATCTTTTCTAAATAAGGTTTTCTCATTGGATTCTTCCAAATTTCCTTAAATTCCTTTGATTGGTCGCTTTGACCTTTCTTTTTAGCTTTAACAGACAT
>DUF46___2f3e6897511f6a5ef3d5988dfd2562d5df1572ad1a6cb258c75ccbad|bin_id:Set_4|source:Rinke_archaeal_HMM|e_value:1.2e-35|contig:LokiG_000000000198|start:1310|stop:2075|length:765
CTACCAAGGAACGGATTTTAAACCTACAAAATAAGCAATTGTATTAGCAATGAGACTTACCGCTGGTGTAAGTATTATAACAAAGATTAAGATATAAATGTCAGGGAATAAAAATAAACTTGGTAAAATAAAACTTGGAATAGATATAAATAACAGTGCAAATATAGCAAAATCTAATTGATCGACAATCCAAAAAGGTGCCCCACTCTTAATATCGAAACGCCTTTTTAAAAATGAACCAATTAAATCCCCTATAACAGCGCCGTAGGACGCAAGTATAATTCTGATTAATAGAACTAAGAAATTTCCTGGAAAAACTCCCCCGAGAAAATAGTATTGAAATATTTTAATATCATCATAAAGCATATATTGCCCCTCAGCTGAAGCTTGAACAATTACTTCACTTATAGGCTGCCAAAGAAAAAGTAGAATTAGGAAAAGCATTATTGAAAGTGGAATACCAAAATATAATGGTCCCTTTAGACCAGCAATCGTTTTATTATCTCCCAATATTCTTCTTCCATCCCTAAAAAACTTTCCACCATCAATGGGGCGTCCACCTCCAGTGATAACCATTGATGCGTTTGAAAAGTAAGCTGGTGTAATTAATAGGAACGAAAAAAGCAATAAGCTTACCCAATCGGCCCATGTAAAGAAAATTGATGTTATCATAAAATTTATAAAAAGTAAGAACACAAAAAATAAGGCTAGAATTATTGCAATCCTCTTATTTCTTTTTTCTAATGATGCTTTATTATCGTTCAA
>tRNA-synt_1d___cb6062f7b1e0f00891593848f3fc56f698bed823ac96ed6a6e9b2801|bin_id:Set_4|source:Rinke_archaeal_HMM|e_value:3.1e-47|contig:LokiG_000000000257|start:22844|stop:24560|length:1716
ATGCAAATCATTGATAAACATGTAATCGGAAAATATCTTTCCAAATATATTCAAAATCTTTCTTATGGAGAAATCGAGAGTATAATTGAAATTCCTCCACAGGACATCAATTTTTCCTATTCTTTTCCAGTTTATCGTTTAAGCAAAATTAAAAGAAGAAATCCAAATCAAATAGCTCAGGAGCTTAAAAAAAAATTATTACTACCGGATTATCTTGAAAAAATTGAGGCTGATGGAGCATATCTAAATTTTAAAATTAAACCAGCATGTATACTGGAAAATATTTTTAAACTAAAAGATACATATGGACGAATTTACGAAGTTTTGAGAGAAAACCAAGAAAAACCATTAAAAATCGTAATAGAATATCCCGCTCCTAATACAAACAAACCCCTTCATTTTGGGCACGTACGTAATATGTTACTAGGTAGTTCCATGTCAATCTTATTGAGATATAAAGGTCATGAAGTTTTCGAAGTGAATTTAAACAATGATCGAGGAGTTCATATCTGTAAATCAATGTTAGCCTATAAAAGATTTGGAAACAACAGAGAACCTGATAAAAAATCAGATCATTTTGTTGGAGATTTTTATATAAAATATGGTGAATTAGAAAAAGAAAATAAAAATATTTTTGAAGAAGTTCAGGAATTGCTACGGTTATGGGAAGCTGAAGACCCTGAAACTAGATTATTATGGAAAAAGATGAATAATTGGGCTTTAGAAGGTTTTAAAGAAACTTATAAAAAATTAGAAATTACATTTGACAAAGAGTATTTTGAATCTGATATTTACAAAGGAGGAAAAAGTATAATTTTAAAGAACCTTGAACTTGGGATATTTGATAAAACTGAAGATGGAGCTGTGTATGCTGATTTAAAGAATAGTTACAATCTCCCAAATAAAATTTTAATTCGCAGAGATGGCACTTCATTATATATTACTCAAGATATATTTCTGGCATTCCTTAAAAAAGAAGATTATGATTACGATAGATCATTTTATGTTGTTGGAAACGAACAGGATCTCTATTTTAAACAATTATTTGCTGTACTAGATATGATTGGGTTTAAGGAAGATAAATATCATTTTTCATATGGAATGATCAATCTCCCAGAGGGAAAAATGAAAAGTAGGGAAGGAACCGTTGTTGATGCGGATGATATCATAACTGAGATCCTAAAACTTGCATATAAGGAGATAAATAAAAGATATCCTAAGATTAAAGAAAAGGAGAAAATTTATAGGGCTAAAATAGTAGGGATGGGAGCCTTGAAATTTTATATATTAAAATTTAACCCTAAATCAGATTTTATTTTTAATCCTAAACAAAGTATCTCTTTTGAAGGAGAAACTGGACCATACATACAATATTGTTTCGCGAGAATTCAGTCCATAATTTCAAAATCCAAAGAAAAAATTGATTTGGATATCAATTGGGATTTGTTTAGGAATATTTCAGAGCAAAACTTGATAAAACAATTAAATTACTTTCCAGAAAAAGTAGACTTAACGGCAAAAAAAAATACTATTCATTTAATTCCTCAATACTTGCTAACCTTGTGTCAAACTTTTAACTCATTTTATAGCAAATGCCCTGTGATATCTGAAGATAAACAATTAGAAAGAGCTAGGTTACTTTTAATTAGATGTGTGCAAATAGTCATTAGGACAGGATTAAGTATTCTAGGAATTGAAACTTTAGAGAAAATGTAA
>RNA_pol_Rpb5_C___5917e2070ad61bd8c38a01465ae88d2254356f6abd53385d59b9d6ae|bin_id:Set_4|source:Rinke_archaeal_HMM|e_value:7.1e-27|contig:LokiG_000000000029|start:5675|stop:5933|length:258
TTAAGCTTTTTCCTTTTTAACAAAACGATAATAATCAATAGACTTTACCGTTGTATTCGAGTCTCGGATAATTTTTACTATATCTCCTTCTTTTGCTCCAATAGCAACCGCTACTGGGTCATTCTCAAACATCTGGGGTAAATCTGTTACTCCAATTTTATATTTTTTCAGAAGTTTTATAGATTCTTCCCTTGTAAGTAAATTATGTTGGGGAACAAATTTATGTAATAAAACGTCTATTTTCTTTTTCTTTGACAA
>tRNA-synt_1c___7f2386c7aa9f845e07f1a8f113652da4824379b5a394d4ac7ffac095|bin_id:Set_4|source:Rinke_archaeal_HMM|e_value:2.1e-61|contig:LokiG_000000000251|start:662|stop:2423|length:1761
TTAATGAGTAAAATAGCAATAGAGATAATTTTCTTTTATTTCAATAGGATTCACAAACCCATATCGTTCAAATTGTATAACTTTATTCAGAGGAACTTGTAAAAGATTTATTTCTCCAAATCCTGTAGATACAGACCCATCGGGCTTGATAACTAAAACTCTGATATTCTCATCTCGCGGTACCCAATGAATTATTGAATAACTACGATTCATTTCTTTACTGTGATAAACAGAGGTTACGCTTTTATTATTTATATCAATCGATTGAATTTTAATGTTCATTAAATCCTTCAAACGGACAATCTTCTCAACCATAATTTTTTCAGCATCAGATGTAGCAATTAATAAACTCAATTGACTATCTTTTGTGATACACTTTATCTTTCTCTTGCCCCTTTTCAGATTTGAGGGGAGTTTTAAAGGTTCAGCAATATATTCTTCAAGAGGGACACCGTTAACTATAAGAGAAATTGGATTTTCAACAAAAAAATATCGGTCTGAAGTCTCATCTATAATATCTTGGTTTTTTGAATATAACCAATTAACAGAAAAAGTTATCCCTGTTTGAGACATCCCTAACTCCAGTAAAGCATCTCTAAGTGCTTGTGGTTTTATCCCTCGTTTTTTAAGAGACTGTAAGCTCCATGTCCTTGGATCATCCCACCCTTTATAGTTTCCCATTTGGATATTATTTCGTGATTCCGTTTTACTCAATTTCAAACCTGGAAATTTTATCCTACCATAATAAAGCATTTTTGCCTTTTTCCAGCCAAAATGATCCCAGACAAATTCTTCGATGATGCCTTCTTTTTCTAAATCTTTTCCCCTAATGATGTGAGACACACCAATTAAATGATCATCAATAGCCCATGAAAATTCTAACATTGGCCATACGGTATATTTGTTTCCAACCCTTGGATGCGCTGCTTCTGAAATTCTCATAATAATATGATCTCTTATAGCGGGATCTTTTTGATCCATCCCTGTTTTTATGCGCACGACGGCCTCTCCTTCATGATATTTAAAATCCAACATAGAACTCCATTCCATTAGATTCTTATCAACAGAATTATTTCTATGGGGGCAATTTATAGATTTCTTTTTATAGTTTTCTCTAAATTCCACAGAAGTACAGAAACAAACGTAAGCAATATGATCTTTAATTAACTTTTCACAGTATTCATAGAAAACGTCCAACCTATCGCTTTTATATAAAATTTTTGAAACCTTTACATCTAACCAATCTAATCCGTCTTTAATTAAATTGTATGCTTCGGGTAAAACATACTTAGCTTTTGGACTTCCTCTTAAAGATTTTGGGCTTCCAATTGTATCATCGTAAAATAATATAAGCTCTCCATTATACTTTTTTGCATATTCATCGTTCAAAACTACCATCCTAGCATTCCCAATGTGTAATGCTCCACTAGGGTAAGGTGCTAATCGCATCACAACATTCTTAAATTGATCGTTAACTGGCAATGGAGGTAATTCTTTCTTCTCAACTGTAGATTTTCTTTTCTCTAAAGCATTTGGATCCAATAATAATAGCTTTTTTTTTTGCTCCTCCCAACTTAGATTACTAATTTCTTCTAAGATTTGATCTAGGAGAGGAATGATAATTTGAGCTCGTGCTCTTAAATCTTTTCTTTCAGCCATCAGTTTCCCCATCACAGCTTTTTTATTCGGTGAACTGTGAAATTCTAAAGCATTTTTCAAACCTTTGATCAACAGAATCTTTTTAATCTCTTCTTCATCCAT
>Ribosomal_S17e___869652eafb519370fb66b3f6318e9ee19e158e2e3337c74ce87626c7|bin_id:Set_4|source:Rinke_archaeal_HMM|e_value:2.5e-16|contig:LokiG_000000000467|start:5707|stop:5902|length:195
TTATTCTCTATTTTTTATTTTTAATAAATTAACTATATACCCTGAGATCCGATTTCTCAAATGTTTGGAACCTATTTCAAGATATTTATCTAAAAGTTTTTTATTTTTTTCAAAATTAATAGTAAATACGTCTGGATATTTACTTATTAATTCTTTAGAAACTTTTTTGATTAAAATTGTTCTAACTTTTCCCAT
>TRM___dd6c4102006b63cd12ca98102536375112648314434a52949a8053a4|bin_id:Set_4|source:Rinke_archaeal_HMM|e_value:8.5e-95|contig:LokiG_000000000237|start:6750|stop:8001|length:1251
TTAATTAATTTTCAATTCCAATAAAGTACCTCTTAAAGATTCTAGATCCATTGTCGTTTTAATTGATAGATAGTCGAAATGTGTTCTTGATGCACAATATCCTTTTTTTCTAATTGTATTTATTAAGGTTTCCAATTTGGGAATAGTGGGGATTTTTAATTCCTTACTTAGTTTATGGATGTTATAATAAGAAATTGGCAAATCTAGTTCTTCTTTTATTAAGTTTAGTAATTTATCAATTCTCTTATTATTTTTCAGTTTTAATTTTTCATTTATTTTAATCATTTTTTTCACAAATTTTAAATCATGGATTTTGTTAATCCAAAGTGGCCCTGCATATTCTATTTTACTGTAATTCTTACAAACAGGGCACTCCTTTTCTATATTTAAGACATTTGCTTTAAAAGTTGCACGGTACCCACAGTTATCACAGTGAATTATATAACCATAACCTTTAAAATATTTAAAAATCTCATTTTGATTTTTAAAAGTTAAACAGAACACCCTTATAAAGTGGGAAGTGTAAAAAGTCAAAATAGGGATAATACCCATTTTATTGACATTTGCGATTCTTGAAATAAAATGTACTAAAATTCTTGCTCCAATTTCCTTACTATACTCCGTGCGTAATGGTTTTGACATATATTTCCTTATACAAGTTTTTGATTTAATCCCAAAGAGAACAGCGGTATCCGTAGCTGTAACACATAATAATCCATCTTTTTTTTGTATAGATTTAAATGCCCCATCCAAATATAGATTGGGAGTCCCAAAAGGGTCGATCGAGATAATATTTGGTTTTGAATGCTTATTTTCAGGGCTCTTTTTAGAATTTTGTGAAATTTCAGAAAATAAGAAAATTGCATCTTTTTTAGAAACGACCAACTTATCTGAATCATATTTTATTTCATTTAAATTTAGATTTTTGTAAATAATTTCTACTGCAAATGGATTAATATCATTTATATATATTTTTTTAATATTTTTACATTCTTTCAGCATACGAATAGAACCCACTCCTGAACCCGCCATTGGATCGACAATAATAAGTGGACTCTGGTTAAATAATTTGTTATAAGCTAAAATAGCTATGTTTGAGATATCTCGATTGATTTCCATTTTCTTATTGTAAAATACCGCCATAGATTTTGAAGGAGTGGTATTTTTATCACTTTTATGAATAAATATTTCTGTATTTCCTTCTCTAATTACACTCAAATCAGTATTGAATAATTGTTCTTTTTTATCCAT
>RtcB___b0776c2318619919027788dd01b2bf01dc8b7736d5ce54263900afe9|bin_id:Set_4|source:Rinke_archaeal_HMM|e_value:3.4e-139|contig:LokiG_000000000112|start:12931|stop:14239|length:1308
TTGACTTATAATTTTAAGATGAATGTAAATAAAATTGGGGAAAATATTTACGAGATTCCTTCTAAAACCTTGATGACACGTATTCAGGGTAATATAGAGAAATTTCAGATGAGAGTTCCTGTAAGAATTTATGCTAATAACTATATTTTGGAAAAGATTAAACAAGATCGTACATTAGATCAAATATCTAATGTTGCATGTCTACCCGGTATACAAAAATATGCGATAGCATTATCAGATGCGCATCAAGGATACGGTTTTTGTATAGGTGGCGTAGCTGGAACAGATGCCGAAACAGGTATGATTTCCCCCGGTGGGGTAGGATATGATATCAACTGTGGAGTAAGACTACTAAGAACAAACTTATTTCTAAACGATATTAGAAGTTTGCTTCCAAATTTAATAGAAAGCATTTTTAAGAATATACCATCTGGTTTAGGTTCAAAGGGAAAACTAAATATCAGTTATTCTGATTTGGATAAGGTTTTGAATGAAGGAGTGAATTGGGCTTTAGACAATGGGTATGCCATTGACGAAGATGTTAAAAATTTAGAAGAAAATGGTTGTTTAAAGAATGCCGATGCGAATTTGGTATCACAGAAAGCAAAACAAAGAGCTATTAAGCAATTAGGTTCTCTAGGAAGTGGTAATCATTTTCTTGAAATTCAAAAAGTAGACCAGATTTACGATGAGAGAATTGCTAAGAAATTAGGGATAGTAAAAAAAAATCAGATAACTGTGATGGTTCATACAGGAAGTAGAGCATTAGGTCACCAGGTCTGTACAGACAGTTTACGAAATATAGAACAGGCAATGAAGAAATATAAGATTAGAGTTCCAGATAGGGAACTTGCTTGTGTTCCTGCAAATACGCCTGAAGCTCAAAATTATTTACAACAAATGGCATGCGCTGCAAATTTTGGATTTACTAATCGGCAATTGATAACACATTGGTTAAGAGAGTCATTTCAAAATGCATTCAATAGAGATTTTGATTCATTTGACATGCATTTGATTTATGGAGTTTGTCATAACATTCTGAAAATAGAAGAACATGAAGTGAATGGAAAAAAAATGAAGTTAAATGTTCACCGAAAAGGCGCTACTAGAGCTTTTCCTCCCGGTCATTCAGTTCTTCCCCAGAATTATAAAAACATTGGCCAGCCTGTTTTAATTCCTGGAACAATGGGATCTGCATCATATTTATGCGTGGGAAGACCAAAAGCAATGGAACTCTCTTTTGGTTCTACTGCTCACGGATCTGGTCGTATAATGTCTAGATCAAAAGCTACAAAAAGATATTGGGGA
>HMG-CoA_red___4500d82cbb161e8555da05ebf0ae384ef36270d0e85cb20028a18823|bin_id:Set_4|source:Rinke_archaeal_HMM|e_value:1.3e-108|contig:LokiG_000000000215|start:4832|stop:6119|length:1287
ATGATAATGAAAGATTTTCACTCAGATATTTCTGGATTTTACAAATTGTCTATTGATGAGCGTCAAAAATTATTATCCAAGCTTGTTAATTTAAATCCGGAAGATTTAGAAATATTAAAGGAGTTAGGTTATTTCACACCTACCCAAATTGACACGTTAATTGAAAATGTGGTCGGTAGTTATCAATTACCATTAGGTCTTGCTTTTAATTTTAGGATAAACAGCAAGGATTACATAATTCCTATGGTTATAGAAGAACCTTCTGTAGTTGCAGCAGCTTCAAATGCCGCAAAAATGGCTCGAAAACACGGTGGGTTTCATTCAGAAGATGTACCCCCCATAATGATTTCACAGATTCAAATAACAAAATTGAAAGATATTGAAGCAGCGAAGGATGTTCTTGAAGCAAAAAAACAAGATCTATTAAAAATAGCAAATGAGCAAGACCCTTTATTAAATAAGTTAGGTGGAGGGGCTCAAAATATAGAGATACATGAGATACAAACTAATAAAGGGAAGATGATTATTCTCCATTTACTGGTTAATGTTCTGGATGCGATGGGTGCAAATATAGTAAATACGATGGCTGAGGCTATTAGTCCGTATATTGAAGAAATATGTGGTGGAAAAATCTACCTTCGAATCGTTTCCAATTTAGCTACTCATCGAGTAGCCAGAAGTAAAGCCACATTTGATAAGGAAATGCTGGGAGGAGAAGAAGTAGTTGAAGGGATAATGAATGCATATGAGTTTGCTTTAGCTGATCCTTACAGAGCGACAACGCATAATAAAGGAATTATGAATGGAGTTGTTGCCTTGACATTAGCAACTGGAAATGATACTCGTGCTATAGAATCTGGGGCTCATTCTTATGCTTCTTTGAGTGGGCGATATTTACCATTGACTAAATTCGATGTAGATTCTCAGGGAAACTTAGTTGGGGAGATCGAGATACCTCTTGCTCTAGGCATTATTGGTGGGATGACTAAAATACATCCTATGGCACGTTTAGCATTGAAGATTCTAAATTTGAAAAGTTCAAGTGAACTTGCACAGGTGGGCGCAGCTCTAGGTCTAGCCCAAAATGTTGCAGCTTTGAGAGCTTTAGCTGCGGAAGGCATTCAAAAAGGTCATATGGCTCTACATTCTCGCAATATTGCAAAAGTTGCTGGAGTACCTGATGAATTAATAGAAAAGGTCTCTAAAAAAATGGTTGCTGATAAAAAAATTAGGGTTGATTATGCGAAGGAAATCTTCCAAAAAATAAAAGATGGGGAAAACATTTAG
>Ribosomal_L15e___8cbc352baec1a272dc458b9a2b46ca7a9aefe454d4e2cfc0626da55a|bin_id:Set_4|source:Rinke_archaeal_HMM|e_value:3.8e-73|contig:LokiG_000000000467|start:59002|stop:59587|length:585
TTATTTTCCACGACCCTTATTTGCTCTAATACTAGGTCTTGTTTTTTCAGATCCCCATCCTTTCTTGTGTAAACCTCTCGCTCTCTTTCCAGCAGATGTTAGCCCGCGAGTTACTCTTTTATTATGTTGAGGTTCAGCGATCCAATTTATCTTTGGATCTGACTTGATCACAGGGTGATGTGGATCAACCAAAATTACTTCATAATACCAAGATTTACCATCTGAATATATTTTGTAACTATTTAAAGCTTGCATATTTGGATACTTCCTCTGAACCCTTTCTTCAGCAATCCATTGAAGATTCTTTCCTGTGGTATATTTTGAAACACCCATCGCTCTAGGTTTTCGCCCTCGTTTTGGTCGAACTTTATGCATTCCTCCTTTTCTAATCCTAGCTCTTACCACAATGTATCCTTGTTTAGCTTTATATCCCAGTTCTCTTGCACGATGAATCTTGGTTGGTCTTTCAACCCTTTGAATAGATCTACCTTTTCGGTATTCAATACCACGATGCCAATGTGGTGTATCGTATCCTTTCTCGTGTTTTTCAAAAGTTTCCTTAACATAGCTATATCCAGACTTCAA
>Ribosomal_S9___f5436f94856cbcac0e53d492429702b71c8d82330a161b668a53e601|bin_id:Set_4|source:Rinke_archaeal_HMM|e_value:3.1e-34|contig:LokiG_000000000010|start:22581|stop:22992|length:411
CTATCTAAAACTTTTTTGTCTACGAGCCCGAGCTTTCTTCCCACCAAATTTCTTTGGTTCTGTTCTCCTTGAGTCACCACTCAATAGCGTGTTATCGTATTCCCTGAATGTTCTCTCAATCGTTTTTGTACCAATAAATTTATTAATAGATTTAGCGATAGCCATTCTTACAGCACTTGCTTGACCACTGATTCCACCACCCTCAACCCGTACGTTGATATCACACTTTTCAAGCTTTGGATGATTCACAATTTCAAGTACTTCTTGAATCCTTAATCGAGCAATTTCAGGTTCATAAAGATTTAAAGGGATATTATTAATTTTGATTTGTCCCTTTGCGGGATGTGTTAAAACAGCCCTAGCAATTGCTGTTTTTCTTTTTCCTGATGTTTGAATTACTTTCACTGACAT
>Ribosomal_S6e___281aa02c480a1d1d6304c2619a88c4b768b190b328eedf53078e1bc5|bin_id:Set_4|source:Rinke_archaeal_HMM|e_value:4.6e-35|contig:LokiG_000000000247|start:581|stop:986|length:405
TTATTCACTCTTTTTCTTAAAGAGTTCGGCTTCACCGTATTTTACAACTTTCAAGTTTATTAAAGTCATGTCAAAAGTAACTTCATTACCTCTCACAGTTCTTTTCCTTCTTTCGCCAGCTCTTTTGGGCTTATATCCAATGCCTCTTTTAGAAAGTAGAATTCTTTTTTTCACTGGACCGTGAACATCTTTTCTCATTGGAAAACCACTCGAATCACTTCCCCCAGTAATTTCAAATTCATAATTTGGAAATCCAATTAGTCCACCTTTGATAACTTCTCCAATTTTCATTCCATCGAATCTAAACTTCTTTTCATCAATCTCTATAAGTTTAGAAAGTCCTTTTCCAAGGCCTTGTTTTCCACCACTAATATTTAATTTGTAAACAATTTTTTCAGAGGACAC
>ATP-synt_C___197faf8d34fc13135f687964d9f1996625be0378633b29e425192f54|bin_id:Set_4|source:Rinke_archaeal_HMM|e_value:1.3e-08|contig:LokiG_000000000165|start:757|stop:1057|length:300
ATGAATGGTAAACAGAAATTTTATATACTGCTCGGATCGTTCCAAATAGTATTAATTTTCTTAGTCATTTTTACAACAAATGGAATTATTACATTTGTAGCTGCTCAAACCACTGATCCCTTAGCTTATTTTGATACCTCGACAACGATAGCATTAGCGCTAGCGACTGCGATCTCGGTAAGTTCCGCAGTTTTAGGGAGTGCTTGGGCTATAAGAACCGTTGGTACTGCTGCAATTGCTTCTCTCTCAGAACGAGAAGAAGCCTTTTTTAAAGCTTTTTTAGTTGTTGCATTATGTGAG
>Ribosomal_S7___457165a897439047bb6e19ca9a9c96050078d7b204ed4adb459950a5|bin_id:Set_4|source:Rinke_archaeal_HMM|e_value:4.7e-33|contig:LokiG_000000000342|start:6581|stop:7199|length:618
TTAACGAGCAGAGATCGCAATTCTTTCTATTTCGTCTCTTCGTTTTACAGCTCGAGAATCTTGACTATTCTGAGCAGCTAATAACAATTCTTGGCTAAGATTTTCTTCAAATGTTTTTTCATTTGAATGTGTCCTCATCCCAATCGCTTGAACTAAATATTTAAGAGCTAAATCAACTCTTCTCTGGGGCGCGATATCTACTGCTGACGCGTAAGAGATGCCTCCCATCGCAATCTTGGTCGTTTCTTCTCTTGGCGCGCAGATAACAATTGCATCTACTAAGATTTGGACAGGATTAACTCCAGTAGTTAAGTGAATTAACACAAAGGCATTTTTTAGGCTTCTCAATAACATAGCTTTTTTTCCTGAATGATATGAACTCTTCCTACCTCTAATTCTACTCCCTATAAATCCCGGTGCAAGTAATCGGTTGGTAAACCGCTCAATAACAGAAATTTTAGATGATTTCCAAAATCTTCTATGCTCATGTCTACCAGCAGAATGGGGAATAATAATCGGTCGTAAATTTATGAAGTATTCCAACGTTTTATCTCTAATTTCTATGTTCTCAAAGGACCATTGATTAAAAAGCTTAATTTCTTTTTTTGTTTTACTCAT
>Ribosomal_L6___3bdf872019fde22dcece909bed8b752765ae933788e6c934b19e23a5|bin_id:Set_4|source:Rinke_archaeal_HMM|e_value:1.1e-21|contig:LokiG_000000000413|start:2962|stop:3541|length:579
CTAAGTAATTTCCCAGAAAACTTCTTCTCCTAATTGTTTTTTGTACAAATATACTCCATCTTGGAATACCCTGGGATCTTTTTTCCGAATCCTACAAGCCATTTTAACATTTGCAGCGCTTTGACCAAGAAGTTCTTTATCTGGACCGATGAAATAAATGTCATCACCCTTCAGTTCCACTTTTACATTATCAGGATATTTTGAAGCTCTGGGAGCCCTTTCTCCTAAGAAATTCTCGACAAAGAGGCGCTTATTCTTTTTATCAATTCTTATACTACATGGGAAATGGGAATAGGCAATCTTTGAGACATACTTATAATTCGTTTGAACACCAATAATTAAATTATTAATAATGCTAATAATAGTTTTAGTCAATGCTAAAGTACCACTTTTTGGGAAATCTGTTGAAAATAGAACCTTTTTATCTTTGACTGAAACTTTAATCCCCCTTATATGGGAAAAATCTTTTTTAATATTCCCATTGGGTCCTTTCACTCTAATCTGATGGTTTCCCTCTAATGTTACCTTAACACCGTCAGGAATCTCCAATTCTTCCTTAAAAAACGCAATTTTTACCAT
>RNA_pol_Rpb1_3___34d84c8df39908abc4cfedf9cf467f7baf13663def58397d2b966561|bin_id:Set_4|source:Rinke_archaeal_HMM|e_value:6.6e-32|contig:LokiG_000000000342|start:11775|stop:14745|length:2970
TTATCCTAATTTTTCAATTTTCCAATCGGAATAAGCTTTTGTTTCCTTTCCTCTCCAAATCGCTTTCTTTCCTGTTTCATCTTCGAAATTCTCTTGGAGAACTTCATCGTCTTTAGTAGTCTCATCTTTAATTGACGTGGTTCTTGGTGAAAGTGCTTTTTTAGGTGCTTTTTTAGGTGCTTTTTTAGGTGCTTTTTTAGGCGTTTTTTTAACTACTTTTTTTGGTTGTGGAGAACCTTTTGTAGAGATAGGTTTTTTACTCATCTCTTTTCGAATCGCTCCTACATCAAGTGCTTTAGCTTTTAATAACAAAACATCTAAATTTACTGCAGCACCATGATCTGTATGCATTGCGTCTATTCCGTCATCGCCAAATCTAAATTGGATAATATTTTTTTCAGAATTTCTAACGGTTCCATCATTTTCTACAACCATATCTTGTAAAGCATTTACTAACCTACGTTGCATATATCCACTAGTAGATGTTCTTACTGCAGTGTCAACCAAGCCCTCTCTTCCGCCCATAGCGTGAAAGAAAAATTCCGCTGGTTTTAATCCATTCCGGTAAGAAGATTCTACAAAACCTCTTGATTTGGGAGAAAGATCATGAACTTTAAAATGAGGTAGAGTTCTACTACTGTAGCCTCTGTTAATCCTTTCACCTCTTATAGCCTGCTGACCCACAACCGCAGACATTTGTCCTAGATTTAATATATTTCCTCGCGCTCCTGATTTAGTCATAATAACTGAATGTGCTTCATCTCCAATAAACTCTGCTGCAGATTCTTCTGCCTTTTTACGGGCTTCAGCTAATTCTTGCCGTATTCTTAATTCTAACGTTTCTCTCATTGATCGACCGGGTGCTCGTCTAAGAATAGTTGTATCATTTTCATCAAAGGCTTTTATCAGTTTTTCGGATTCCTCATTTGCATGTTTGAGTATTTTCTCAATAACTTCATATGCAGGCCCATGCACATAAACTTCATCCAATCCCATTGTTATGCCATTTTTTCTTATAACATATAATAACATTTTAGTGGAACTGTCTAAAAATTGCCGACCTCTCGCATTTCCGTGATCCTTAATGATTCTTGCCAATATGCTATTTGGCTGCATTGCTCCATAGGAATTTTCATCAATCGTTCCAGTGAGTAATTTACCATTTGTGATTACTACATAAGCATCGTATTCACAGTCATCTTCTTTACATACATCACATTTCTTGCAGAATTTTGATTTAACTTTGATGTTTAGATCATCGGGAAATAAACTACTGAAAATATCTTTCCCCGAATACATAGGGTTTGGACCATCAAAAACGGGGGTAATATGTTCTAAACTAAAAGAAGGGTTATTGATAAATATATCTCCAAGATATAACAATTGCAATGCTTCATTTTTAGTAAATAAAGAATCTTTACTTGTGAATTGAAAAACGCTTGAAATAAAGTCTTGAATTCCTCCTAAAATGGGACCTCCAAACCGAGGAGATAAGATATGATTTTGTACTTTAAGGAGTAATTCTGCTTCTGTTCGAGCTTCTTCACTTTGTGGTACATGTAGATTCATCTCATCTCCGTCAAAATCTGCATTATAGGGTGGACAAACTGTTAAGTTTAATCGAAAAGTTCTTCCATCCATTATTCGTACTTCATGTGCCATTATCGACATTCTATGAAGTGATGGTTGACGGTTAAATAGAACTAAATCACCTTCATCTAGATGACGTTCAACTGTAAATCCCGGAGCTAGCATGTCTGCTATTATCTTCCTATTTTTTACATAACGTAAATCAATTCGTCTGCGATCGGTACGTATGATGTAATTTGCTCCTGGGTGATGAAAAGGGCCGTTTAAAATTAATTGCTTCATTTCTTCAATGTTCCAATCATTAATATTTGTAGGTATTGTTAGAATTTTCGCAATTTCCACTGGTACACCAACGTCATTAATACTAATATAAGGATTTGGTGAGATCACACTTCTTGCGGAAAAATCAACTCTTTTCCCACTCAAATTACTTCTGAATCTCCCTTCCTTCCCTTTTAATCTTTGAGTCAACGTTCTAAGGGCTCGACCTGAACGATGTCTAGCGGGAGGAATCCCTGAAACCTGATTATCAAAATAGGTAGTAATATGATATTGGAGAAGTTCCCAGAGATCTTCCACAATTAAATGTGGGGCACCAGCATCAATATTTTCTCTCAATCTTTGATTTATACGGATTACGTCCACTAACTTATGTGTTAAATCATCTTCGGACCTAATGCCGCTATCTAATGTTATCGAAGGTCTTGCACATACAGGAGGGATAGGGAGTACAGAAAAAACAACCCACTCAAGTCTAGCGTTTTCAGGTGAGATGCCTAAAATTCTAAGATCGAGATCACTCATTTTTTTTAGGCGTTCTACGATTTCAATTGGAGTTATTCTCCGCGAACCTTTTCCTTCTTCCTCTTCATAAAATGTAGTAGGTTTCTCAATTATAATCTTTTTATTCTTAGCATTACAATAAGGGCAACTTTTCGCTTTTCTTGCTTGTTTGAAAACATTCTTCGAAGTATCTTCATCTCCCTCAAAAAAAATCTTTCTGTGTTCAATTTGTTCAAGTCTAAACTTCTCTTTTTCCTCAATAGTGAGCATTAATCGGGAACATTCAGAACAAATACTTCTTAAAACTTTTAATACTTTTTTGGCGTAACCTACATGAATAACTGGTCGAGCAAGTTCAATATGTCCAAAATGACCCATACAATTACTAACAAGATTACCACAAGTCTGACAACGTTGACCTGGTTCAATAGTTCCCAATCGTTGGTCCATTAATCCAGATGGGATAGGTAAACCATCTTCATCATAAGTATCTGCTGTAATAATACGAGCAGCAGACATCTTGCGAATCTCATTCGGGCTAAGAAGTCCAAACTTGATTTTTTCTATCATTTTAGTTCTTGAAAAAGAATAACTCAT
>DUF99___f90fb84686eb40109fbc125106db74dffb0d05772191ba53878af8f3|bin_id:Set_4|source:Rinke_archaeal_HMM|e_value:1.9e-44|contig:LokiG_000000000263|start:22770|stop:23328|length:558
ATGAAGGACCACCCTATAACTATCGGATTTGATGACGCAGCTTTTAATTTAAAATCTAAAGTTAGGAATACTCATCTTATTGGTGTAGTATGTCAAGGGATTCGAATGGTTAACGTTGTTCAAGCGGATATAGAGATTGACGGAAACGATGCAACAGAAAAACTCATAGGTTTAGTTAAGCAAAATGAAGAACATGTGCAGTATATCCTTACACATACCATAACTTTTGGAGGATTTAATTTTATTGACTTAGAAAGAATTTTTAATGAAGTAAAAAAACCAATAATCGCCGTTAATGACCGAGAGGTAAATATTGAAGCAGTATCTAATGCTTTGATTAAAAGTTTTCCTAAAAGTTATAAAAATAAACTTCAACACGTTATTAATTCTGGAAATTTATATAAAACAGATATTAAAACTGCTGGTGGAATTTCAAATATTTATTTTCATTCAAAAGGTATTGAAATTAATGAAGTGGAATTACTTCTAAAAAAAGTCTGTATTGATTCTAAACTACCAGAGTGTGTTCGCTTAGCGCACTTAATAGGGAGAATGTAG
>Adenylsucc_synt___e6297bf0b12f1cedb30f0fff20a3f5792e188f83d81c6d15a7fb01e6|bin_id:Set_4|source:Rinke_archaeal_HMM|e_value:7.2e-123|contig:LokiG_000000000191|start:2|stop:1130|length:1128
GCTCCCTTAGAAAAGGAATGCATCATCGCAAATGGTTGTGTTATTGATCCTAAGGTTTTACTTGAAGAAATTGAAGACTTAAAAAAATTAAACAAAAAGATCAATTTAAAATTAAGTTCAACTGCTCACGTGATTTTTCCATTCCATCGTACTCTAGATAGTTTAGAAGAAAAGAGGAAAGGAAGGTTTAGCGCAGGTACGACCAAGAGAGGTATCGGTCCGACATACTCTGATAAAGTAGCACGTTGGGGTTTAAGAGTTTTCGATTTGATTAATCCGGAAATAATGAAGCCAAAATTAGAAAAACTTTATGAAATAAAAAAGAATTTAATCAATATTTATGATCCAGATTGGGAAATCGAAGTAGAATCAATTTTTAATGAATATAAATCTTATGGTCAAAGATTGAAACCTTATGTGATTGATACAGCTCATTATTTAAACAAGATTATGGATTCGGGAAAGAAAGTAGTCTTTGAAGCGGCTCAAGGTACTCTCTTAGGCATTGACCATGGAATGTACCCATTTGGAACAAGCTCAAATGCAAATGCTTTAGGGATTAGCGCAGGAACGGGAATCCCTCCCAAAAAAATAGGGAAGATATATGGGATAATAAAAGCATATACTTCAAGGGTGGGAGAGGGAAAATTCCCAACCGAATTATTTAATAATGTAGGTGAAAAAATTCGAGAACAGGGTCATGAATACGGGACAGTTACCGGGAGGCCTAGAAGAGTAGGATGGATTGATCTGTTTAATATAAAATATACTATAATGATAAATGGAATAGATAAAATTATTGTTACGCTTTTAGATGCCTTAGAAGGAATAAATCCAATAAAAATGTGTACCAGTTATGAATTGGATGGAAAAATTCTCGAGAGTTGGCCCATTCACTACGAAATAATTGAGAATTGTAAACCTATTTATAAAAGTTTTGAAGGCTGGGAAGCAATACCGAGAGAGCAATGGACACAAATTGCTCAAGAAGGATACGGGGCTCTACCTGAAACAATGAAAACGTATGTTCAAACAATAAAGGATGAGTTAAAAACAGATTATTTCGCACTTTCGATTGGTCCGGATAGAAAAGAGACGATTTTAATGAATTCTGGTGAAGTATGGTAA
>DUF814___417278afefe8531d79de24f89747c05743b91e9e8485b79d7e7c66b0|bin_id:Set_4|source:Rinke_archaeal_HMM|e_value:2e-25|contig:LokiG_000000000467|start:46937|stop:48998|length:2061
ATGTTTAAAATCACTAAAGGATTTTCTAATTTCGATGTATTCGCCATAGTTAAAGAATTAGAAGCAATTCTATTAAATGGTTCAATTTCAAATGTGTATGAAATACAAGATTTATTGATATTGAAAATAAAAACGAATGTGGGGAAAAAAAACTTAATCATCAAGAAGGATACAAGAATAAATTTCACTGAATTTAATTATCCAATCCCCGAATTTCCCAACCAAAATATTAGAACATTTAGAAAATTTCTTAAGAATAGACGAATAACAAGTGTTTCTCAATATAAATTTGATAGAATTATAATAATAGAGTTGAATCGTAAGGAGGAAGGATCCTGGAAATTAGTAATTGAATTGTTTAATAAAGGAAACTTCTTACTTCTAGATCAAAATAATACCATTATAATAGCAAAAAGATATAAAAAATTTAAAGATAGAGCTATACTTGCTAAAAGGGAATACATTTTTCCAAAATCTCAGGGAAAAAATTTCTTAACTCTCAATAAGGAAGAATTTAAAATTTTGTTTCTTACTTCGGAAAATGAAATAGTGAGAGACCTCTCAAGGAATTTAAAATTGTCAGGTTTGCATAGTGAAGAAATATGTTATAGGGCAGATGTAAATAAAAAAAAAATTGGGAAGAATCTTAAGGATGAAGAATTAAACAAGCTATATGATTCCTTCAAAAATTTAAGAAATCAACTGTTATTTGGATCAATTAATGCTCATATTGTATTGGATCAACAAGAAGAAGAGGTTACTGTATTACCATTCGAACTTGAGATTTTAAAAGAATATAGAAAGAAACGATTTTCTAATTTTAACGATGCTGTTGATGAGTTCTATTCAAAAATAGATTATAGATTGATTACAAATCCCAAAGATCAAAAAATTAATGCACAGATAAAAAGTCAAGAAAAAATTCTATTAAACCAACAAGAATACCTTGAGGAGCTTAGGTTGAAAAAGAAGAGGAATTATGAAATAGGAGAATATATATATGCAAATTTAAATACATTCGAAAGGTTGACTTCAGTAATACTAGAAGCCAGAAAAAAAGGATATCGTTGGGATGAGATAAATAGAAAATTATTAAAAGCGAAAATTGAAAAAATAAACGGGGCAGAATTTTTTAAAAAAATATTACCTTCAAAAAACCAAATTTTAATTTCTTTTAATGAAAATGAAGTGAACATAGATTTAAAAAAAAGTGTTGGAGATAATGCAAATATATTTTATACTCGTGGAAAAAAAGCAGACAAGAAGATAACAGGCACACTCACAGCTATATTAGATACTCAAGAAAAACTAGAAAAATTTAAAAATGAAAAAGAATCAATCGAAATCGGAATTGACTTCTTAATTAAAAAACGTAAGAAAAGATGGTATGAAAAGTTCAGATGGTTTGAATCTACCGAGGATTTTTTGATTATTGGAGGAAGAGATGCTACATCTAATGAAATAATTTTCAAGAAATATATGGACATGAATGATCTAGTATTTCATACCAATATCCCCGGTTCTCCCTTAGTTGTAATTAAAAATCCAGAAAATAGAAATATTCCTTTAAACACTATTGAAGAAACAGCAGAATTTGTTGCTAGTTTCTCTCGAGCTTGGAAAGAGAACTGGGGTGTAGTTGATGTATTTTATGTCCATACTAACCAAGTGACGAAAACACCATCTTCAGGGGAATACATTCAAAAGGGATCTTTTATAATATTAGGCAAAAAAAATATTATAAGGAATGCAAAAACAAGACTAACGATTGGCTTGAAGTTAATCGAACTAGAAGATAAACCTAAAAATAATAATAAAAAATATATTCCTCAAATTATAAGTGGACCTGAAAGAGCAATCAAAATAAGAACAGATATGATCAGAAATATCGTCCCTACTAAATCAAGTAAATTGTCAAAGGGTAAATTCGCTAAAGTAATAAAAACAAGCTTTATTAATAGTGTGGATAGAAGCTTAAAAAAATGGGTAGAATTATTATCTATTGATGAAATTCTTTTATATTTACCAAACGGTCTTTCTGAGTTTAGAATCGGATCCTAA
>CTP-dep_RFKase___bbf14d21a9f4f00539bef22d5033812771fc5926e326e08dda460a61|bin_id:Set_4|source:Rinke_archaeal_HMM|e_value:1.2e-36|contig:LokiG_000000000251|start:21563|stop:22283|length:720
TTATTGTTTAGTAAATTCTAGTCTAATATTATCCCCATCTTTAAGATTAAATGCGTCTCTTATGTATGGAGAGGCTAGAACTTCAAAAATGTTTTTTTTATGATGTGTTCTTTTAATCTTTAGAATTGCTGCATCAATTTTATTGTTTTTATCATCCAACCGAGATATTTGACATTTATAACAATCTACGGAACCATAAGTACGTTTTATATGTCCTTCTTCCTCTTTCTCAAAACCAGTTATGATTACGGGGATTCTATTTTTTAGGCTTTCTTCTAATAATTCTTTATTGAGATCACTTAATTGCAGATTTAAGGTTCCCGGATATGGTTTAAATCCCAATTTTTCTTGGAATTGTTTAAAATACTCTTGGATTCTAACATAATATCCCCCTTCCCCCATTCCTTCAGTTACCTTTCCAACAATCAATATGTCTTCCAAGATTTGTTTTAAATTTTTATACATTATAAGTATTGCATCTGCTCCTTTCTTAGTTATTCTGATTATCTGTTCTTTTCCTGTTACTTTTCTCTGAATCCACTCCATTTCTTCTAGATTATTTATCCTTCTGGATGCAGTTTGTTGCGATAGATCCAGTAATTTTCCAAATTCGACGCTATTTATATGAATAGATTTCCTACTACCGATATTTTGGCAAAGGTGATAAAGTGCAAACCAATTTGCATAATTTTCAGGAGAAATTCTATCTTTATCTTCCAT
>Ribosomal_L2_C___2bbf2ff970c704599eb4107a31bf890b7991f9c4681e5af7d450874b|bin_id:Set_4|source:Rinke_archaeal_HMM|e_value:4.9e-42|contig:LokiG_000000000029|start:7824|stop:8547|length:723
TTAATTCTGATGTCCCGTTCTACGCGCAGCTATTTGCCCAACCTTCCTTCCTGGTGGCCGATTTCTACTAGTTGTGGTTGATTTGTGCGGAGATTGCTTTGCCCCACCACCATAGGGATGAGAAACCGCATTCATTGCTACACCACGTACTACAGGCCACTTTTTAGCTTTAGATTTTTTATAGTGAAATTTGTTTCCGGCTTTTAAGAAAGGCTTATCAGTTCTTCCACCTCCAGCCACAACACCAACAGTAGCAAGGCAATTTTCATTTATCCATTTACTTTTCTTCGATCTAAAAAGGAGTTCAACTGAATTTCCTGATTTATCCCTCACTATTGCTGCGACTCCAGAAGATCTAGCGAATTTACCACCATCTTGAGGAGTGGCTTCAATATTGAATACAAAAGTTCCTAGGGGTAAATCTCTTAATGGTAATATATTACCTACTTTCACTTCTACTTTTGATTTAGATTGGGTAAATTTTTGACCTTCGAAAATTCCCTCAGGAGGCAGCCATAATGACTTTTTATCATCATGATATTTAATTAATGCTAAAGGTGCACCCCTCCCAGGTGAATGTAGAAATTCGATAACTTTAAAAGTAAATTGGTCTTGATTTTCTAAAAACGGGCGATATTTAGCGGTTCCAATATGACGATGTGAGGGTGAACGAAATGGTAATGACCCTCTACCTTTTCGCTGAGCAAGTATTCGCTTTCCCAT
>PTH2___ac4d36cd81055ef116dbdf0acb4a6f5cb6d8478e7f9ad0dad08b19e1|bin_id:Set_4|source:Rinke_archaeal_HMM|e_value:4.7e-38|contig:LokiG_000000000251|start:49681|stop:50038|length:357
TTATAATAATTTTAATTCTCTTGTAATCTTATCTATTTCACCAGATGATAGAGGTCCAATTCCAACTGCGGTTATAGTCCCAGGGGTTAATTGGGTAAGACCTGCATCTTTCACAACAAAATAATGGAATTTGTTAGCTTCTATTAACTTAACCATTTCTTTTAAGTGTTCTATATCCTTCACTTTAAGAACAACTTTTTTCTGGCCAGTATTCTTCCAATTTTTCCAGATGCTTTTATTTTGGACTCTAACTAAATCTGAAGCTGATACACTTGCATGACATGATTGAACACATTTTTTACCTGTGCTCATTTTAAGATCAGTCCTAATTAAAATTACCTGTTTATATTCTTCCAC
>Ribosom_S12_S23___61aa0f843f7535f149b583228c475fe1d1fde9a617dd9669929e4a3b|bin_id:Set_4|source:Rinke_archaeal_HMM|e_value:1.8e-57|contig:LokiG_000000000342|start:7212|stop:7650|length:438
TTAACGAATTGGTTTTTCCTTCTTTCCGGATATTAAGGCTTCAAGTGAAATGCCATTTACTTTTACTACTTTATATCGAACTCCTGGAAGATCTCCAATTGAACGTCCTTTAGCTCCCCCGATTCCTTCAATAATAACTCGGTCATGTTCTTCTATGAAGTTAAGCGCACCATCTCCAGGGAGGAACGCTGTAACGCTTTTTCCGTTCTTTTTCAGCTGAATTCTTACGCATTTCCTAATTGCAGAGTTGGGTTGTTTACTCTCACGGCCGACTTTTTGAAGTACAATCCCTAAAGCTTGAGGTGCATTTTCGATGGGATCAGATTTAGCTTTTAGCTTTAATTTCCTTCTTTTCCACTTAGTTTTTGACCAATTAAATTTCTTTCTATTAGCTTTAAGTTTTCTTGCGGCATAGAGACCTTTGGGCACTTTAATCAT
>tRNA-synt_1c_C___e3c8110cfac91c78012b495144858ed033ca9f71840845f6bb6eb4e7|bin_id:Set_4|source:Rinke_archaeal_HMM|e_value:3.6e-26|contig:LokiG_000000000251|start:662|stop:2423|length:1761
TTAATGAGTAAAATAGCAATAGAGATAATTTTCTTTTATTTCAATAGGATTCACAAACCCATATCGTTCAAATTGTATAACTTTATTCAGAGGAACTTGTAAAAGATTTATTTCTCCAAATCCTGTAGATACAGACCCATCGGGCTTGATAACTAAAACTCTGATATTCTCATCTCGCGGTACCCAATGAATTATTGAATAACTACGATTCATTTCTTTACTGTGATAAACAGAGGTTACGCTTTTATTATTTATATCAATCGATTGAATTTTAATGTTCATTAAATCCTTCAAACGGACAATCTTCTCAACCATAATTTTTTCAGCATCAGATGTAGCAATTAATAAACTCAATTGACTATCTTTTGTGATACACTTTATCTTTCTCTTGCCCCTTTTCAGATTTGAGGGGAGTTTTAAAGGTTCAGCAATATATTCTTCAAGAGGGACACCGTTAACTATAAGAGAAATTGGATTTTCAACAAAAAAATATCGGTCTGAAGTCTCATCTATAATATCTTGGTTTTTTGAATATAACCAATTAACAGAAAAAGTTATCCCTGTTTGAGACATCCCTAACTCCAGTAAAGCATCTCTAAGTGCTTGTGGTTTTATCCCTCGTTTTTTAAGAGACTGTAAGCTCCATGTCCTTGGATCATCCCACCCTTTATAGTTTCCCATTTGGATATTATTTCGTGATTCCGTTTTACTCAATTTCAAACCTGGAAATTTTATCCTACCATAATAAAGCATTTTTGCCTTTTTCCAGCCAAAATGATCCCAGACAAATTCTTCGATGATGCCTTCTTTTTCTAAATCTTTTCCCCTAATGATGTGAGACACACCAATTAAATGATCATCAATAGCCCATGAAAATTCTAACATTGGCCATACGGTATATTTGTTTCCAACCCTTGGATGCGCTGCTTCTGAAATTCTCATAATAATATGATCTCTTATAGCGGGATCTTTTTGATCCATCCCTGTTTTTATGCGCACGACGGCCTCTCCTTCATGATATTTAAAATCCAACATAGAACTCCATTCCATTAGATTCTTATCAACAGAATTATTTCTATGGGGGCAATTTATAGATTTCTTTTTATAGTTTTCTCTAAATTCCACAGAAGTACAGAAACAAACGTAAGCAATATGATCTTTAATTAACTTTTCACAGTATTCATAGAAAACGTCCAACCTATCGCTTTTATATAAAATTTTTGAAACCTTTACATCTAACCAATCTAATCCGTCTTTAATTAAATTGTATGCTTCGGGTAAAACATACTTAGCTTTTGGACTTCCTCTTAAAGATTTTGGGCTTCCAATTGTATCATCGTAAAATAATATAAGCTCTCCATTATACTTTTTTGCATATTCATCGTTCAAAACTACCATCCTAGCATTCCCAATGTGTAATGCTCCACTAGGGTAAGGTGCTAATCGCATCACAACATTCTTAAATTGATCGTTAACTGGCAATGGAGGTAATTCTTTCTTCTCAACTGTAGATTTTCTTTTCTCTAAAGCATTTGGATCCAATAATAATAGCTTTTTTTTTTGCTCCTCCCAACTTAGATTACTAATTTCTTCTAAGATTTGATCTAGGAGAGGAATGATAATTTGAGCTCGTGCTCTTAAATCTTTTCTTTCAGCCATCAGTTTCCCCATCACAGCTTTTTTATTCGGTGAACTGTGAAATTCTAAAGCATTTTTCAAACCTTTGATCAACAGAATCTTTTTAATCTCTTCTTCATCCAT
>Sec61_beta___2822d7739572a7a9791c574f813b094d9366a24175d9f17e9ab4d792|bin_id:Set_4|source:Rinke_archaeal_HMM|e_value:6e-14|contig:LokiG_000000000408|start:5347|stop:5572|length:225
TTAACCCCCCCCAACTGCTGTAAATAGCCAATTAAAGACACCCACATGCGCTAAAATAACTAATACAATTAAAACCGTCGATAACAAAACTGCGCTTATTGGTCCAATTTTAATACCTATTGAACTGTCTTCAAAAAATCTCATTAATCCTGCCCCTCCCATAGGCATTGGGGCATTCCCACTTCTCCGTTTTTTACGACGAGATTGGTTGCTACGAGGTGACAT
>tRNA_NucTransf2___386c25936b0f22e8a4c89a6001fab3f11131906333a2f95557e10878|bin_id:Set_4|source:Rinke_archaeal_HMM|e_value:5.8e-24|contig:LokiG_000000000263|start:4052|stop:5528|length:1476
TCATTGAACTTCCCATTTTTTAGTGATAAATGGCAACACCATTTCTGTGAGGACCGTCAGACTCTTTTTTCCAGAGGTTGTTTTTACATTAGATATATTTGATATGTTTAGAACTTTAAAGTTATCGGGGATTTTAGAATTACTAAATTTGGTTAAAAATTTAAGAAAGTTATCAAATTCCCTTTCAGTTTTAACCCATAGATAATTTTTCTCTTCAAACCATTCCGAATTTTTCTTTTTAAAATTGGTAGCATGAAAATGTTCTGTAATTGGAGGGCCTTTACGGATATAAGTCTTTGAAATATCTGGTTTTTCACAATATAAAGCTATGTTATATTCATTTCTCACATCTTCGAAATATACTTCAAAAATTATTTTTCCAAATCTCTCTGCATGAGAAAACTCTTTTTCTCCGTTATCTTTAATGCTCTCTCCAAGTGAATATAATTTATCTCTATTAATTGTATAATGGATCTTACTATTTTCATTTTTCAATTCAATGATGTATAGGTTTGAGAGTATTGGATCTTCCTTATTAGCTAGATTTTTTTCTGGAATTGGTTTTAATTTAAAAAAATTAGTATTTGGAGTTTGCAAAAATTCAAAAACTTTTTGATTACAATATTTATACGCTTTATCTGAAATAGCTGATGCTACATTTCTATTTTTATCAATAGGATCTATAATTATTAAACAATCTCCTTTAAAATGGGTTATTTTCTTTAATTCTTTTACACTTCTAGAATAAAAATCAAATGGTTTTTTTTTTAATTCATTAAAATGTTTAAATACGTTTAGAATATTCCCTAAATAATATATTAATAATTCAGCACTATATCCAATAAAACCAATCTTACCAACCGCACTTTTATCTCCATAACAATGGCATGATTTAAAAAACTGTTTGAGAATCCTAACATCGTTTTTTTGTGCTTTTGTTAGTTCATCTCTGACAAACCGGCCGTGCCAAGGTGACCTATCAACGGCAGTTACAGGTCCACTTTTTTTTATGATTTCTAAATCTAACTCAAAATAGAGAACGATATCTATTTTTATGATTATATTATCTATATTGTAATCTACCGTAACATATGGGTGTTCAGCATACAAAAGACGCGGATTATTAAATTCTCTTAAAGATAAACTTTTAATGATCCAGTTGTTACAAAGGTCTAAAAAAAGTTTTTTTGTTACTTTCCTTAATTTATTTTTACTTAATCCGTGATATTTTGGTCTGTATTCATTAAAATCTAATCCCACAAATAGATCAACATCAAAATCATCTCTTAATTGTGTTTGTTTAATTCCCGTTGAACCTTGAGGTTCGATCACTGTATAAGTGATATTTAATGCTTTTGCTTTTTTATCTAATAGATCTTTTAGTTTGCTAGTAATCTTATTAACAAGAGAAATTTCTCTTTGAGTTGGAGTAATTTTCTTTAAAGTTTCTTCGAAAATTTTATTGATTAATGTCAT
>DHO_dh___2dd07acd21806dc4342fe905a109faed09fbc7500c8755c1acc9b38a|bin_id:Set_4|source:Rinke_archaeal_HMM|e_value:2.8e-62|contig:LokiG_000000000029|start:20785|stop:21634|length:849
TCAGTCAAAATCGGGCGCCTCTTGAGTTTTAAACTGATGAGCTAAACCTTTAATATCCATTATAGATTTAAATTTATTCTCCTTAAGATAATTAACTACTCCTTTATTAATTTCTGAAATGATTTCCGCACCACTGTATAAAGCTGTTCCAATTTGCACTGCTGAAGCCCCAGCGAGAAAGAATTCCACTACATCTAACCATGAATTTATTCCTCCACATCCTATTATAGGTATCTTTAAAACTTTATATAAATCAAATACTTTTTTCACAGCAATTGGATGAATTGCTTTCCCAGAGAGACCACCACTTCCATGTGATAAAATTGGCCTTTTGGTATTCACATCGATTTTCAGTGCTGCTACTGTATTTATCGCTACTACTCCATCAGCCCCTCCTCGTTCAGCTGCTAGAGCTATTTCTTCTATATTGGTTACATTCGGATTTAATTTTACAAAAAGAGGAATTGAAATTGAATTTTTTAGAAATTTAACAATTTCATAAGTTAAATCTTTGTCAATTCCTATTGATGATACCTCTGCGTGTGGACAAGAAATATTAATCTCTATAGCATCTGCACCTGCTCCTTCTACTTTAGTAGCAACATTTAAATAAGATTCATTTGTATCACCAAACACACTAACTATTAAAGTAATGCTATGTTCTTTTATTTCCCTAATTTCGGACAAAAAATTCTCAATCCCGGGATTTCCAAGACCAACTGCATTCAGAAAAGTGCCCGGGTAAACTTCTATAATAGAAGGGTTTTTATATCCTTTTCTTGGCTTAGGACCAATTGACTTAGAAGTTACAGCACCTGCCCCGGCATCAACTACTCTCTTCATTGAAGA
>Ribosomal_L19e___c763954bb4799532cab2ba718f16f837914e7700caa7894c0bd8ca66|bin_id:Set_4|source:Rinke_archaeal_HMM|e_value:2.7e-54|contig:LokiG_000000000413|start:1969|stop:2425|length:456
CTATCTTCCTCTTCTTATTAATTCTTCCTCTTTAATATGACGGTTTAATTGAGCTACACTAGCAAACATGCCACCTTTAGCATTTTTGTATAGTTTACGATAATTTGCAGGGGTAATCAGTTTCCTTTCTCTCAGTTTTCTTAATTCTCTTCTCTGAGGACGAATTCGTTTAATCCAAGCTCTCTTCTTTGGTGTTCTTGCATGTTTTGTCCCCTTCCTTTTTCCAATGCCTCTTGCTCTACCCTTCTTTTTTCTCTCATGGAGCACTTTTTTCCTATAGTTAGAATTTCCTTGTTTATACTTCTTTTGAATAATTCTTTGTTTTATTAAATTGCGAATATCTTCACGTGTAATAGCAAGAGAGATTTCTTCTATTAAATAAGGATCAAAGTAAACTCGATTCTCTCCGCATTTTAGAATCTCAGAAGCCATTCTTTTCTGTGGTTTTAAGTTCAT
>GAD___6ed6f7ad48f1741f4c8aee276fbaabfdfbfcf47bc7ada046fa6f6e8a|bin_id:Set_4|source:Rinke_archaeal_HMM|e_value:3e-08|contig:LokiG_000000000029|start:10028|stop:11948|length:1920
TTACTTTAACTCCTTTAATGCTTGTTTTAAAATCCTTTCTAATTCCTTTGAAACAATTGAACCATCAATTTTTCCTCTTACTTGCTTCATAACTAATCCCATTAATGGTCCCATAGCTCTCATTCCTTTTTCTTTTAACATTTCTTCATTTTTTTTAACAATCTGCCATATTATTTGCCTTAATTCGTCAATAGTTAATCGTTGAATTTTAAGTTCTTTTTTAATCTGATCAATTGTAAGTTCTGGAGAATCAGCTTTTAAACTAATAAATTCTTCAATTGCTTCCTTCCCTATTTCTTTCTTTTTTAAAAGTGAAAAAATATCAATATAATCTTGTTCCTTTACATTTCCAACGTTTTTTCCTTCTCTTCTCAACGCGATAGTTGTCTCTAATAAAGTTTTTATGATGAGAGATGGATTATCATCATAAATGGAAATTAGTTTATCAAATAAATCAATGATTCCTTTAAAAATAAGTTCTTTAATCAACCGTTCTTGTGTTTTATACTTTTTAGAGTAATTCTTTATTAATATCCAAGGATATTCTGGAAGATTATTTTTTATATCTTCTATTTCTTTTTCTGTGTTTAAAATAGCTTTGGAATCCGTATCTGGATATAATCTTGCTCCGCCATGTAATTCTCTGAGAAATTCAGTATTGCCATTTTCTAATGCTCTTCTTGTCTCAGGAGGAACTCCTTTAAATGCTGCTTTTACCCTATTTCTAATGACATCCATGGCTTTTAGATTTTCATTTTTTGAACCCAATACTAACACAAAACAATCTTTATTTGAAGAATTCAATTTTTCTCGAAATTTTATTAGAGTATCATCTGATAATTCATACTTCTTTAAATCTTCATCAGAATGAATGATCCCTTTTAAACCCGATATTAATTTCACTTTATTGCTAATTTCTGTTCCAAACCGATAATTCTCTGTTAACTCCTTTCCAAAGATACCTTTAAATCCAATTAAATTGATGCCGTGTAATATTTTACCTGATTTTATCTCTTTCCCAATAAAAGTTGATTCATCCATTGCGATAACATTTGTAATATCAATCGGTTTCTCTGGGATATCTTTTTCACTTAGATTTCTTTTCTTTAACTCTTCTTTAATTCCGATCAAATTTAATTGTCTTGAAACTTCTCGATTAATTAAAATTGGGATCCAGTCTAGTTTTTGGACTCCTTTTATTTCGACTCTTGTACCGGCTTCTATGCTCACATTAATATCTTGTCTAATCGATCCAAGAACCTTCTTTACATTTGTTGACCATAATAGTAATCCAATTCTTTCAGCTGCTTCTCGACATTCTTCAGGAGTTCTAATGTCTGGTTTGGTCGTAACTTCCACTAACGGAATACCTAATCGGTCTAACCGAAAATAATTGGTTTTTTGCTCGGTTTTGATTTTTCTGGCAGCATCTTCTTCTAAGCTGAGTAAGTCTATTCCAATTTTTTTACCATTTTCTAGAACTAGATATCCATCTTTCCCAAGTATCATAGTTCTTTGAAACCCACCCGGGACGCTCCCGTCTAAGTAATTCTTTCTACAGACATGCATTTCTTCAATTATATTCGAGTTGAGGAGTAGAGCTATTTCTATTGCAATCCTTTTAGCATCACTATTACACTCAAACGGTGGTGTCTCGTCGAGTTCGTAAGTACATATAACGTCGTTATAACCCTCATAAATAATTCCCATTCCTTTTTCGTATTCTGTAAGCATTGCTTCATCGTAGGTTCCAAGTTCTCCAAGAACAGGACGCATAGTTCGCTTTACAGTAAAGTCTGGTTCTCTTGTTCCTTGAAGTTTAGAAGGGCACCTACAAAATAGCTTTTTGGCTGTATCGAGTTGTTGGTGGATTTCTAACCCACATTTTAGTCTCAGCTTTTCATAATCAAACTTTTGCAT
>DNA_primase_lrg___d26a40857f1a627fe8518b46b831f127b336b06e130d0504cc767293|bin_id:Set_4|source:Rinke_archaeal_HMM|e_value:5.3e-26|contig:LokiG_000000000263|start:28662|stop:29853|length:1191
TCATTCATTATGCTTTTTTTGTGAATTTTGTTCATACTCTTTTTTCTTCATACTTACAAACTGTTTATACTGAACATAGAATAAAGGATGTGAAATCTTTTTCTGAATGTCCAATTTCCTAGAGAAATAACCCTCTAAACATAATTTGTCTTTAAATTTCTTACCTAAACATAAACTATATGTCTTAAGGGTTTTACACGAGTAAGGAGTATAGCCTTTTTTTTTTGCAAATCTAACTTGGTATCCCGTTTTATCTCTATCAAAATCAGGAAGGGCAGAAAATATGTTAATTATTTCTTCTTCAGGATATTTTAGAGCATTGAGAAACCATACAATATATAATCTTTCTGTATGTACCAAATTTTGCCCTTCTTTTAATTTAGAGAGGATCTCTTGAATACATGCGGGAAAATTTTTGATAATTCCTTTATCTTTCGTAATATCAACTTCAAACTTATATTCGAATTCTTCCTTCCTTGATTCCCAAATATTATTTATCTTTTCGTAGATTTTGGAAAAGTCTTGGATTTCCAACAATTTATCTTTAAATTTATTTAATTCATTGTTATTTTTATTATTTAAATTTGAGAATTTCAATCTTACATATTCTTGGATTAACCTATTTAAACTTTTCGTTTGAAGATAAATATAACCATTAGTTAATGCGTTGTTCACCAATTTACGTGATTCATCTAGCATTTTCGCTGTGAGGTTTAAATAGTCCACAAAGTGGATTTTAAAATTTGTCTTAATTATCTCTTGCTGATCCTTTATCATTGTTCTTTTGTAAATCACGGGATTTTGGTCAAATTTGACATCCAAATTTAGATCTTTATAGATATAGTAGAGATTGTATTCATTTTCTTTGTTCATTTCACTATAAGTAATTTTAGAATAGAGATTACCAATCCTATTCGATATTAATTTATTATTCAGTACGTATAGTAGAACCTTAAGTAGTAAGTAAAGGTAAATGTTGATATCATCTGGTTGATACTCCGTAATTTCTTCAATATTTTGAAAAGCTGTTTCAAATATAACTAGGGCTCTTTTTTGAAGTTCATCAGAATCATTCGAGTTGAAAATATCTTTGATAAAATCTATAGGATTTTTTGAAGCGAGATTGGAATAGTATTTTCCTAAAGATGGAAGCCAAGGATAATGTTTTACTATATCGAAATCTCCACTCAT
>RNA_pol_Rpb2_2___d46ed1f399788aaf6865825dba01e948a30e3855c4be58355cf7ad34|bin_id:Set_4|source:Rinke_archaeal_HMM|e_value:1.4e-37|contig:LokiG_000000000029|start:2258|stop:5627|length:3369
TCAGATTTTTTCTTTTAATTTCAAGCGAGGTGCTAAACCTAAACTCATCATTTCTTGCAAGAGCAGTTTAAATGCATAGGAACATACAACTTTTGATATAATCGTTCCTTCACCACACACAGGACAATATCTCTTATCCCGATTTCGATCATACACAGCTAAGAGTCCACACTTTTCACAAATTAATACGACAGTTCGATCTGACTCGTCCAGTAGTCGTTCTTTTAACAATAACGCTGATCCGTGACCAACAAGGCAATCGCGCTCCATTTCACCAAATCGTAAGCCTCCCTCCCGTGCTCTACCTTCTGTTGGTTGTCTCGTTAAAATCTGGACAGGACCTCGAGCTCTCGCATGAAGTTTATCAGCAACTAAATGATATAACTTTTGATAATAAATTGGAGCGCAATAAATACCCGCTTCATACTTATCACCTGTTATTCCATTATACATTACTTCTCTACCATTAAATTCAAATCCAGCTTCAACTAATTGTTCTTGAAGTTTAGTAATTTCCGTCCATTCAAAGGCAGTAGCATCACCTAGTTTTCCATTGACACATGCTATCTTCCCGCTTATACCTTCAAATAATTGCCCCAAAGTCATCCTTGAAGGCATGGCGTGCGGATTAACTATAATATCAGGAATTACTCCCGATGAGGTAAATGGCATGTCTGCTTGTTCAACTACCAATCCAAGAACTCCTTTTTGACCATGACGCGATGAAAATTTATCTCCTAATTCAGGTATCCTTAAATCTCTTACCTTTATCTTTACCAATTTATTCCCATCAACAGTTTCTGAAATAATTACCGTGTCAACTATACCTTTTTCATTATGTCTCATATTCTTTGAAGTTTCACGCCTATTAGGTTGCATCAATTCAAATTCTTCATAAGATTTAATAAACCTTGGTGGAGATGTTCTTCCAATAAGAACGTCTCCCCCATTCACTTGAGTTTCTGGTTCTATTATGCCATCCTCTTCAGAAAGAAGTCGATAAGATTCAGCAGATTTAAAACCTCTAACTCCTCTCTCGGGAATTTCAAATCTATCAACCTCTCCACCGGGATATTTTCTTTCTTCGGCATCATATGTTCTAAAGAAATGGCTACGAGCAAGACCTCTTTCTATGGATGCTTTGTTAATTATAATTGCGTCTTCGATATTATACCCTTCAAAACTCATCATTGCAACTATAAAGTTCTGTCCAGCAGGTCGTTTATTAATTCCAATTATCTCCATAGGACTTGTTTTCACTAAAGCCTGTTGAGGATAATGTAGAGTATGCCCCCTTGTGTCAAGCCTTAGGTGCATATTTGCTGCAAATAGTCCTAATGCCTGTTTTACCATTCCTGCCTCGTAAGTATTTCTTGGTGATTGATTGTGTTCGGGAAATGGAATGATTGATGCACAAATTCCTAGGATAGCAGCAGGGGAAATTTCTAGATGAGTATGCTCTTCTGTTATATCCCCCTCAAACATAGCAATATATGCATTTTCTTCTTCTTCGGCATCTAAGTATTCAATTACCCCTTTTTGAATTAGATCTGACCAAATATACTTACTTTGTATAATTTTTTCAATATCTTCTTTTATGAGTAATGGGTTTTTATTTTTTAAAACAATAAGAGGTCTTGTCGCTCTTCCTGCATCACAATTTATTTGAATCTCACTTGATTCATGATAATATCCAATATTGACATGTTGTCCAATCTCCCCCTTTCGTCTTTTTTCTCTAAGTTGTCTAATAAATGGATTATGTTGTTGATGAATACCCACTAGCTTTCCATTAAGAAATACTTTTACTTTATTCCCTTTAACATTCTTAACTTCATTTATAGGAATGACCCCTAAATCAATCAAAATATTTTCAATTATCCTTTCATCAGCACCGACAGATATTATTGAGGCTAAACCCAGGTTTTTAACTAAACCACAATTTGGACCTTCAGGAGTTTCTGCGGGACAAATTTTCCCCCATTGTGTTGGGTGTAAATCTCTTGCCTCAAAATGCGGTTGGCTGCGGCTTAATGGTGAAATCACCCTTCTTAAATGACTCAATGTTCCAACATGGTTTGTTCTATTTAATAATTGACTTACACCCGCTTTTCCACCAACCCAGTTTCCTGTAGCTAAAGCATGCCTAATTCTTTCTGTAATCACATCTGCTCTAACTGCTGTTTTTATATTTGGAGCCCTTCCTCGAACTGCAGTCCTCTCAAGCTGATATTTAATATCCTTAACAAGGTTTAAGAAAGCAACCCTAAATAAAGATGTAAATAATTCACCTGCTAACTTCAGCCTTTTATTTGCATAATGATCTTTATCATCTGGTTCCCTCATCTCTAAAGCAAGTTCCATTACTTTTTGTGCCATTTGGCCTAAATAGTATGCTTTTTTGATCCTATCTTCTTCCTCATTTCCAACATGAGGTAATAAATATCTATCTAAGACTTGAAGTGCTCTTCTAATTCGATAATCTTTAGTTTGTCCAATCGCAACCCTTTTCCCTATATAGTCTAAAGCGTTTTGCTGAGACTTCTCGGGATCTTTTAAAACTTGAATCTCAGAAGCTACATCTATTACGGGGATCAATTCTTTTTGAATTTCTTCATTTTCAGAGATTGACTCAAAGATTTCCCTATCAGAGTGCAGACCTAAAGCCCTTAATAGAATTGCTAAAGGAATTTTACCTGGAACTGAAGGAAAGGAAACTCTTAAATTTCCATCTTTTTTCCTTTCAATTGTTACTGGAGCTCGAAATCCACTTCTTGTCGAAAAAACTTTTGCTTGGTGAGTGGCGCTCGAACTTTTACTGGCTTCCTCTGCTAAGATCCTGTTTGGGGCTAAATCTTCTTGTGTAACAAGAACTCGTTCGGTCCCATTTATAATGAAATATCCACCTGGATCTAATGGATCTTCTCCTCTATTTATTAATTCCTGTTCAGATAAGTTCTCTAATGGGCACCGACAACTTTTTAACATTATAGGAATCTTACCAATATAAATATCAAGTGTTTCTTCTGCTTCTTCTCTTTGAGTTCGTTCGTCTATAGTAATAGGAGTCATTTCTAAGATAATATCTGCTGCATAACTTAATTCTCTGATTCTTGCTTCAATGGGGGTGATCTCCATTGTTGCTCCATCTGCTTCCCTAACTTTAGGCATTCCAACCTTAATTTTGCCAAATTTAATTTTAAACCCCGGAATATCCGGTATAACTTCTGCTGATTCATCAACAATCGATTGCATCTCATCTTCAATAAAATTATTGTATGAATCTAAATGCTGACGAACTAATCCCTTTTCGTCAAATAGGCTTTTTAACACTACCCATTTATCTTCATTTGATAAATTTTCACTCAC
>DKCLD___83038fc3f2ef6dc68b38f9e1a4e355e42f41806858d4e8fd812b0c3b|bin_id:Set_4|source:Rinke_archaeal_HMM|e_value:4.3e-22|contig:LokiG_000000000029|start:6705|stop:7710|length:1005
CTATTTCCTTTCATCCCATCTTGGATAGATTCCTCTTTCCATGAATATTTTTTTCGTTTTTACTAATATTCCTGACTTGGCTTTATAGATCTGCATTGCGTTTTTTAATGAGGTACCAAATCCAATTAGTTCTTTTTTCAACGTCATTAAGGCCACCATCATGTTAGGTTTTATTCTCGCATCAACAAAACAAACACCAGCTGAAGCTAAATCCGCACCATGGCATATTGCATCAACAGCTGTGTCTCGGATATAAATCTTTGGGAGATGAGAAACCATTTTTTCCATGGGAAACAGAATTTTCCTCAAATAATAATCGTTACCTTCCATTTGATATATAGTATAGGCATCTTTTAAATTTTGGAGAGTGGCTAAGTTTGAGCTTTCAGTAAATTTACCCACCTTAGTCCTTCTTAATTCTAGCATGTGAGCTCCTGAACATAACGCTTCTCCAATATCGAAACAAAACTTTCGGATGTAAGTTCCTGCCTCACATCCTATTCTAAAGAGAACATGGTTTCCCTTCATTTCAATAACTTTGCTGTAATAAATTTCTCTGGTTCTTAATCTTCTAGCAACTGATGACTTTATAGGAGGTCTCTGATAAATTTTTCCAGTAAACAATTTGAATATTTTTTCAACTCTCGTTAATTCCTCTGGTGAATGTAAATATAATACTCCAATATATTCTTTACCTGCATTCAATAATGCAGATAAAGCTCGCGTTGCTCTTCCAAGACCACATGGTAATATCCCTGTAACTTTAGGATCTAAAGTACCACCATGTCCTGCATTGGTGATCCCCAATACCTTACGAACCCAAGAGACAACTTCGTGACTAGTTGGACCACTCGGTTTATCTAAATTTATTACTCCATATTGAAGAAGTTTTTCTATACTCCTTTTATCAGGCTCAGATCCATAAATTGGTTTAGTTACATCTTGAGACTTTACCAAAAGTTGTTCAGGTTCATCAGAAGGTAATTTGAATTCTGAAAGTTCCAT
>Prefoldin___3a6db2260734d0bd316f8de79b08807d186069e0e3754a51977fa836|bin_id:Set_4|source:Rinke_archaeal_HMM|e_value:3.6e-21|contig:LokiG_000000000131|start:15330|stop:15762|length:432
TTACTTTTGAAGATACCCTCTCTGAAGAAGTTGAGATGTTTTTTGTAAATTTACATCTATATTCTGTAATTGCGTTTGTACGAATTGGATTTCTCTATCATGTTGGTCGATTCTTTTATCTAAAATTTCAATTGCCCCATCTATATCTTTTTCTATTATTACATCTTGAGTGACGGATAATAGTACCTTTTTAGGATCTTTAATCAAGGCTTTAATATTTGCTAACCCACCAACAGGCACTAAAATTTCATCATTTTCTTTTACCCCTTCTTTTAAATTTGCAATAGTCGTCTTTGTATTCATGATGTTTCCTCGAGAAACATTAAGAATTTCCAATTGATTCTGGAACATATCTCGCTGTTCCTTCAAAACTCTAAATATTTGTAATTGTTCTTGATAATTTTGGGGTGATTCCAAATCGATCAAATCCAT
>Ribosomal_L29___cbc808fd37b568e6de6b3ba39f31418ffa489cf22e834cf01a67c56e|bin_id:Set_4|source:Rinke_archaeal_HMM|e_value:5.2e-15|contig:LokiG_000000000192|start:646|stop:850|length:204
TCATCTTTTTTCCTCATTCATTATCGTCAAAATTCGAGCAATTTCTTTTCTTATAGTTTTAGGTTTTCCAGGGTTGTCAGAAAGCCCTCCGCCCGTTTGATTGGAGTAGAGAATCATCAATTCCTCTCTCTTATTTATCAACTCTCTTTCTCTCTCTCTTTCATCCATTTCTCTTATTTTCTTAGCAGTTAGTAAATTTCCCAT
>Plug_translocon___014b0cccf7b33fca13e044b22186204e80bbfbebbca357764594bd55|bin_id:Set_4|source:Rinke_archaeal_HMM|e_value:8.4e-19|contig:LokiG_000000000001|start:384|stop:1860|length:1476
TTAATCCATTCCAAGCATGCCTCTTAATCCTGGATACTGTGAGGCGGCGAGCTCCTTACTAATAGTCTCAGCATACTGGTGGATGATTCCTATTGTGATTAAGAGCCCAGTACCGGAAGTTAGAGCACCCAAACTATCTGCGAAGAAACTCAACACAGCGATAAGAATACCATTTATAATCACCAAAGTCGGGATGTAGCGTTTTAATATGCGTTCTAGGATTTTCTCTGAACTCCGGAATCCCGGAACTTGCATTTGTGAGTCTAAGATTTGCCCAGCTATATCTCGTGGGCTTAAACCTGAGACTTCGACCCAGACCCGGCCGAGCATCACACAAAGGAATATAAATATAATTAAATATAGCAAAGCTCTTAAGGGAAAAGCAATTAGGTCGGCTAATCCTAAAGGAGGTGTAAGTAACCATATCAGACCCCCACTAGGTATTAATTGACCGCCTCCTCCGACCCCACCAGATTCTTGTTGTGTAAACACCCCGATAATATCTATCCAGAAATCATCGATGGGTCCTCCATTTCTACGACGTAAACCTGATCCGGGTCCAGCAATTAGTTGCCCAAAGAATAAAAGATTTGCATACAGCGCATTAACTAATATCACAGGGATATTAGATACATACAGCAGTTTCATGGGATATTTACCCTTATATCCTCGATAACCACGATATGTAAGAGGGATCTCAACTCTAGTTGACTCAAACCAAATGACAATAACGAAGATGATGATAGTAGTTATTATCCCTAAAATTGACGGGAGTTGTTGTCTGACAAATATATCCGCCAAATTTGTATTGGGATTATTATCAAACGTTACTGAAAAGATAGCGATAACAATACCTCTTGGTATTTGCTCATCACCAACCCCAATAAAACTAAAACTATTCCAGAAAATTTGACCAGCTACACCTGCTGCTATAAATAGCGAAACTCCACTACCAAGACCCCATCCTTTCTGAAGTAATTCATCCATAAGAATAATAACGACTCCTGCAAAAACTAACTGTGCAAAAATAAAAACTGCATCTGCAATCCCAAGATTTTTTCCAAAAGCACCTCCTAAAAGATAAGCAACTGAATTAAAAATTGTTAAAAAAATAGCCAGTACTTTTTGAGATCCACTGAATAGAGCCCGATCATAAGGATCAGACATATTTACATTTATGATTCGAGATCCTAAGAGGAGTTGCATTATAAGACCTGCTGTAACGATTGGACCTATACCGAGTTCTGTAAGAGTTCCTCTTTGACTTGCCAGAATTACCCTTAACCAATAGAAGTAATCAGTAGATTGATCTATATCTACTCCATATAAAGGAATGTTACTCATTATCATATAAATGATTAGAACAACCGCTGTCCAAATAAATTTTTCCTTGAATGAAACCTCACGTTGAGGATTCTTGATTTCGGGCATCGCTTTAATGAATGGTGAAAAGAATTTAAGGAATTTTCCTCCCAT
>Nop10p___a5b13495d0b3711f4f7562242f305066eb05baee00db75aa33519e82|bin_id:Set_4|source:Rinke_archaeal_HMM|e_value:6e-17|contig:LokiG_000000000263|start:26455|stop:26641|length:186
ATGACCAAATATTTACAAAAATGTAAAGAGTGTGAACTGTATAGTTTAGCGAATTCTGATTCGAAATGCCGTCATTGTGGCGGGAAATTAATAAATCCAAAGCCTGCTAAATTCTCATTGAAAGATAAGTATGGAAGTTATCGGCTATCTTATTTTAAAGAGCTGTTTGATGAAAAATTCAAATAG
>Ribosomal_L13___18db2f63b3e4fdf6ca843fba9a68a207c8c7ae4f1d775ffa345e8861|bin_id:Set_4|source:Rinke_archaeal_HMM|e_value:7.4e-16|contig:LokiG_000000000010|start:22991|stop:23471|length:480
TTATTTTAATACCTCAATTCCCTTTTTATTCCAACCAATCCGTAAACAAAGATTCTCTAAAGTTATAAATTTATTATAATAAGACAGTCGCTTTTTATCCGCATTGTAAACTTCAGTATGTTTCAATTTTTGATATTTTATTTTAAACCGTTCAGGGATATCCGAAATGAAAACGTGAACTCTCTTTAAAGCTTCTTTTCCCCGAATTTTCTTTCTTGGAAGCATCTGTTTAATTACTCTTCTCATGAAAGTGTCTGGTCGCCTCTCATGAAATGGACCTCTAAGTGGATTAGTTGCTGTAGAAATATTTAACTTTGCTAGAAATTGTTCATGGATATTCCTCTTAGATCCGCTGATTATAGCATCCTTAGCATTAATGACCACTATGTAATCCCCCAATAGAGCTTTTTTAGCAATTTGACTACAAAATCGTCCTAAAATCTTATTTGTTGCATCAACTACTTGATATTCTATTACCAT
>EFG_IV___10a97df2de8798594fb46b68a0fd9da4de5f41288a6dcff88e11c132|bin_id:Set_4|source:Rinke_archaeal_HMM|e_value:3.2e-11|contig:LokiG_000000000148|start:0|stop:1329|length:1329
AATTACGCACCCACCTTAATCGGACGAATCTTTTCGGGCACTCTAGATCAAAGCGATACTATATACTTAATCAATAGTGATTCAAAAAATAGACTCAAACGATTAGGAGTAATGGAAATAACTGATCTTTTAGATGTTGCTAGAATCCCCGCAGGAAATTTATTTGCATTATTCGGCTTCATATGCCCATCTGGTGAAACTTTTATGTTGGGAGACGATGTTCCTAAAGATAAAGAAAAAAGAAAATTACTGTCGGCATCGTCATTTGAGAAGATTCAATATGCTTGTGAAGCTGTAGTTTCAAGAAGTATAAAACCGAAAGATCCACATGAAATTGATAAGTTAGATGATGTTGTCGGCAAGTGGCTTAAAGCTGATCCAACTGCAAAATATAGAAGAGATGAAGAGTCAGGAGAATTCGTACTCTCAGGCATTGATCCTCTACAAATAGAAATCCTAACCAAGAGAATTAATAATCAGGTTGAAATCAATATTGGAGAACCAATCATAGTCTATCGTGAAAAAATAACCAAGAAAAGCCCAAGATACCATACTAAGTCTGCAAATACACATAATAGAATATTACTATACTTAGAACCCCTGGATGAAATAACTGAAAAATTAATCGAAGCCGGAAAGATCAATGATCTACAAAATGATAAAGAGAGAGCAAAAATTCTAAGGGAGGAAGCGGGATGGGATGCAAAGGAAGCAAGACGAATTGTTGATGTATATCAAGGAAGCTTATTGGTAAATGGAACCTCAGGATTGCAGAGATTTGACCGTGTGAAATCGTACTTAAGTGCAGCTTTTAGAGATTGGCTTGGTAACTGTCTTATTGCAAAGGAACCCGCAACTGGGATTAAAGCTGTATTTCTGGATTTAATTGTACATGAGGACCCCCGGCATACACAGTATGGTCAGATTGCTGGGATGACTTTCTCAGCTTTATCTTTAGCCATGTTGGATGCAGGACCGCATTTGTTTGAACCTATTCAAAAAATTGATATTAAAACTCCTCAAGGAACAGAAGGGGGGGTTACCGCAATAATTTCTAAACGTCGGGGCAGAATCACTAACGTTATTCCTGAAGGCGAATACGTAAGAATCCAAGGTCAGATCCCTACCGCCGAGACAATTGGGATCGCTGATGATATTAGGGGCTCAACTCAAGGAAGAGCATTTTTTGGTTATGAATTTTTTGGATTCCATAAGGTTCCTGCTTCTATAGAAGAAGACATCATTATGGAAATTCGTAAACGCAAAAATATGCCGTTGGAACTGCCCAATAGCAAGAGTTGGGAAAGATTTATTTATAAACGGACCTAG
>Ribosomal_S17___53b26001a7593653e379c5858e455f5372652c8f41686dc4a6107230|bin_id:Set_4|source:Rinke_archaeal_HMM|e_value:4.9e-22|contig:LokiG_000000000192|start:0|stop:342|length:342
ACCTACTATTTTATCCAATACTATAAATGATTTTGTTTTTGAAATTTTACGAGATTCACCTACCCTTACTAAGTCACCAACCTCAATCTCGTGATTTAAACAGTCTGGTAAATGACATGCGAGTCGTGTGTTACGACGCTCATATCTTTGGTATTTTTTTACAAATTGAACATAATCTCTTCTAATTACGATGGTATTTTTTGATTTTTTACTTACAATAACTCCTTGGGTAATTTTCCCTCGAATTCTTGTTTGACCGTGAAAGGGACATGACTCATCATGACAATCTTCTGCTTTACCCTTAGGTGGAATAACACCAGGAATTCCTATATTTCTACTCAT
>Ribosomal_S8___6e60c072cdf3a91013743a4ff8c2286a4ae06beb428f43913545934e|bin_id:Set_4|source:Rinke_archaeal_HMM|e_value:1.2e-25|contig:LokiG_000000000413|start:3564|stop:3948|length:384
TTAATAAATATAACAGAGGGTGTGTCCCCCTATGTGTTTTTCCTCAGCTTCTTTCATCGTCATTATCCCTTCATTGGTTGTCAAGATAATAAGTCCTAATCCTGGAGCAGGTAATAACTTTTTTTCTAACATTGCAAATTGAGTGGTTTTATAATTCAACCTCATTAAACCAGCACATTCATTAATGCGCCCTAGTAAGGCAATTTTGAATTTTCCTTGACGACCATCATCATATCTTTCAAATTCCCCAATATAGGCATGTCGTTGGAAGATACGAAGTATCTGTTGGGTATTTTTCGACGCTGGGCTGATGACTACTTCATTTTTTCGTGCATTTTCTGCATTTTTAATTGCACAACAGGCATCAGTGAGTGTATTTACCAA
>Archease___d576fdce831ac43d41bdd91131a02d4099b6e4899290ee29b46c6dc7|bin_id:Set_4|source:Rinke_archaeal_HMM|e_value:2.4e-42|contig:LokiG_000000000198|start:265|stop:703|length:438
CTAGATATCAAAAACAATACTAATTTCAACTTTTCTTTTTTTTTCTTCAATGTTCATAAATGAATAAGTTATTGCCTTTACTTCTGTTCCAATTTCGTGCTTATCCTTATCAAAGTGGTCACCTTTTACAATAGCCTTTAATTTATACCCTTTTTCTACATTTTCAATTGGTTCTATAAAAATATCATTAAAAACTAGATCATCTGTATCAAATAGGTAGAGAAACTCGGTTAGAAAATCAATACATAACGAATATTTATCTTCTGATACTATTTCGATCTTTTTCTCAATTTTTGACGAAATCTTATTCAAATTTGGAGTGATAGTTGTCATTAGGCTTAAAGCGGTTTGAGAAAAAGCCTCCTCTAGAGTTCTTCCCCAACTTTTAACTTGAACATCAGCTGTATGATCCTTAAATTTAAATCCTGCTTTCTTCAT
>dsDNA_bind___0490260d5d6e24a0b2121f068bb94f5c191f15a995e13a4f6d2c2063|bin_id:Set_4|source:Rinke_archaeal_HMM|e_value:1.8e-22|contig:LokiG_000000000131|start:17519|stop:17861|length:342
TTACTTTTTAATATTAAATTCTTTTTTTTTATCGAATGTTGATAATTGTTCTAATAACTTTTTAAAAGCACTATCTGGTAAGGGAGTTGCCCCTTTTAATCTTCCTGATTGGAAAAGCTGAATTAGTTGAACTTCGATTTGTCCTGCAAATTGAGGTCTCACTATCCTAATATTCTCTAATCTCTGTCTTCCCTCTGTGCTTAGAATCTTTCTCATTAATAAATATTTCTTAGATTCGAATTCATTTTGTTGGGTTTCAGCAAATTGTTGTTGAGCTGCTTGTTGTCTTAATTCATCTAATTTCCTTTTTCTTATGTTTTCTAGTTCATCATCATTACTCAA
>RNA_pol_Rpb2_3___8622d219769bc261eadbec56893fd1fba884cfb3e7b73321755ef8ec|bin_id:Set_4|source:Rinke_archaeal_HMM|e_value:5.5e-27|contig:LokiG_000000000029|start:2258|stop:5627|length:3369
TCAGATTTTTTCTTTTAATTTCAAGCGAGGTGCTAAACCTAAACTCATCATTTCTTGCAAGAGCAGTTTAAATGCATAGGAACATACAACTTTTGATATAATCGTTCCTTCACCACACACAGGACAATATCTCTTATCCCGATTTCGATCATACACAGCTAAGAGTCCACACTTTTCACAAATTAATACGACAGTTCGATCTGACTCGTCCAGTAGTCGTTCTTTTAACAATAACGCTGATCCGTGACCAACAAGGCAATCGCGCTCCATTTCACCAAATCGTAAGCCTCCCTCCCGTGCTCTACCTTCTGTTGGTTGTCTCGTTAAAATCTGGACAGGACCTCGAGCTCTCGCATGAAGTTTATCAGCAACTAAATGATATAACTTTTGATAATAAATTGGAGCGCAATAAATACCCGCTTCATACTTATCACCTGTTATTCCATTATACATTACTTCTCTACCATTAAATTCAAATCCAGCTTCAACTAATTGTTCTTGAAGTTTAGTAATTTCCGTCCATTCAAAGGCAGTAGCATCACCTAGTTTTCCATTGACACATGCTATCTTCCCGCTTATACCTTCAAATAATTGCCCCAAAGTCATCCTTGAAGGCATGGCGTGCGGATTAACTATAATATCAGGAATTACTCCCGATGAGGTAAATGGCATGTCTGCTTGTTCAACTACCAATCCAAGAACTCCTTTTTGACCATGACGCGATGAAAATTTATCTCCTAATTCAGGTATCCTTAAATCTCTTACCTTTATCTTTACCAATTTATTCCCATCAACAGTTTCTGAAATAATTACCGTGTCAACTATACCTTTTTCATTATGTCTCATATTCTTTGAAGTTTCACGCCTATTAGGTTGCATCAATTCAAATTCTTCATAAGATTTAATAAACCTTGGTGGAGATGTTCTTCCAATAAGAACGTCTCCCCCATTCACTTGAGTTTCTGGTTCTATTATGCCATCCTCTTCAGAAAGAAGTCGATAAGATTCAGCAGATTTAAAACCTCTAACTCCTCTCTCGGGAATTTCAAATCTATCAACCTCTCCACCGGGATATTTTCTTTCTTCGGCATCATATGTTCTAAAGAAATGGCTACGAGCAAGACCTCTTTCTATGGATGCTTTGTTAATTATAATTGCGTCTTCGATATTATACCCTTCAAAACTCATCATTGCAACTATAAAGTTCTGTCCAGCAGGTCGTTTATTAATTCCAATTATCTCCATAGGACTTGTTTTCACTAAAGCCTGTTGAGGATAATGTAGAGTATGCCCCCTTGTGTCAAGCCTTAGGTGCATATTTGCTGCAAATAGTCCTAATGCCTGTTTTACCATTCCTGCCTCGTAAGTATTTCTTGGTGATTGATTGTGTTCGGGAAATGGAATGATTGATGCACAAATTCCTAGGATAGCAGCAGGGGAAATTTCTAGATGAGTATGCTCTTCTGTTATATCCCCCTCAAACATAGCAATATATGCATTTTCTTCTTCTTCGGCATCTAAGTATTCAATTACCCCTTTTTGAATTAGATCTGACCAAATATACTTACTTTGTATAATTTTTTCAATATCTTCTTTTATGAGTAATGGGTTTTTATTTTTTAAAACAATAAGAGGTCTTGTCGCTCTTCCTGCATCACAATTTATTTGAATCTCACTTGATTCATGATAATATCCAATATTGACATGTTGTCCAATCTCCCCCTTTCGTCTTTTTTCTCTAAGTTGTCTAATAAATGGATTATGTTGTTGATGAATACCCACTAGCTTTCCATTAAGAAATACTTTTACTTTATTCCCTTTAACATTCTTAACTTCATTTATAGGAATGACCCCTAAATCAATCAAAATATTTTCAATTATCCTTTCATCAGCACCGACAGATATTATTGAGGCTAAACCCAGGTTTTTAACTAAACCACAATTTGGACCTTCAGGAGTTTCTGCGGGACAAATTTTCCCCCATTGTGTTGGGTGTAAATCTCTTGCCTCAAAATGCGGTTGGCTGCGGCTTAATGGTGAAATCACCCTTCTTAAATGACTCAATGTTCCAACATGGTTTGTTCTATTTAATAATTGACTTACACCCGCTTTTCCACCAACCCAGTTTCCTGTAGCTAAAGCATGCCTAATTCTTTCTGTAATCACATCTGCTCTAACTGCTGTTTTTATATTTGGAGCCCTTCCTCGAACTGCAGTCCTCTCAAGCTGATATTTAATATCCTTAACAAGGTTTAAGAAAGCAACCCTAAATAAAGATGTAAATAATTCACCTGCTAACTTCAGCCTTTTATTTGCATAATGATCTTTATCATCTGGTTCCCTCATCTCTAAAGCAAGTTCCATTACTTTTTGTGCCATTTGGCCTAAATAGTATGCTTTTTTGATCCTATCTTCTTCCTCATTTCCAACATGAGGTAATAAATATCTATCTAAGACTTGAAGTGCTCTTCTAATTCGATAATCTTTAGTTTGTCCAATCGCAACCCTTTTCCCTATATAGTCTAAAGCGTTTTGCTGAGACTTCTCGGGATCTTTTAAAACTTGAATCTCAGAAGCTACATCTATTACGGGGATCAATTCTTTTTGAATTTCTTCATTTTCAGAGATTGACTCAAAGATTTCCCTATCAGAGTGCAGACCTAAAGCCCTTAATAGAATTGCTAAAGGAATTTTACCTGGAACTGAAGGAAAGGAAACTCTTAAATTTCCATCTTTTTTCCTTTCAATTGTTACTGGAGCTCGAAATCCACTTCTTGTCGAAAAAACTTTTGCTTGGTGAGTGGCGCTCGAACTTTTACTGGCTTCCTCTGCTAAGATCCTGTTTGGGGCTAAATCTTCTTGTGTAACAAGAACTCGTTCGGTCCCATTTATAATGAAATATCCACCTGGATCTAATGGATCTTCTCCTCTATTTATTAATTCCTGTTCAGATAAGTTCTCTAATGGGCACCGACAACTTTTTAACATTATAGGAATCTTACCAATATAAATATCAAGTGTTTCTTCTGCTTCTTCTCTTTGAGTTCGTTCGTCTATAGTAATAGGAGTCATTTCTAAGATAATATCTGCTGCATAACTTAATTCTCTGATTCTTGCTTCAATGGGGGTGATCTCCATTGTTGCTCCATCTGCTTCCCTAACTTTAGGCATTCCAACCTTAATTTTGCCAAATTTAATTTTAAACCCCGGAATATCCGGTATAACTTCTGCTGATTCATCAACAATCGATTGCATCTCATCTTCAATAAAATTATTGTATGAATCTAAATGCTGACGAACTAATCCCTTTTCGTCAAATAGGCTTTTTAACACTACCCATTTATCTTCATTTGATAAATTTTCACTCAC
>Ribosomal_S8e___c2f5a61f324f1e6f18cc6e5571969a89888f2903dac631896838ed17|bin_id:Set_4|source:Rinke_archaeal_HMM|e_value:2.5e-29|contig:LokiG_000000000305|start:4194|stop:4698|length:504
GTGGAATCTGAATGGGAAAAAAATTATTTTACTTTAATAAATCATAATTTAGACAACAATAAAAAAATTTTAAAGATATCGAGTATTAACACATTTATAAGCAAAATTTTAAGAATGATTATTATGGCCCGAACGCACGCGCGAAGCAAACGCAAGTATACAAGTAAGAAATATAAGCATTTTAGAAAAAAAAGGAAAAGAGAACTCAGTCGTCCTACTATAAATCCGGTTATCGGTCCCGAAAAGAGGAAAAAACAAAGAACTTTAGGTGGAAATTTTAAGCTCAGACTGTTTTCAACCCAAGAAATCAACGTAACTGATATCAGTACTAATAAAACGTCAAGATTAAGAATTTTAGGATTTGAAAGCAATGCTGCTTCAAAGGATTTGAATCGAAGGCATGTGTTAACAAAGGGAGCGATTGTGGAAACTGAACTGGGTAATGTGATAGTTACAAGTCGCCCTGGACAGCATGGGATATTGAATGGCGTACTTTTAGGCTAA
>Ribosomal_L23___daba8189ceda54443e7b1cee9b3a2fc14c71faab27910d4b330ca407|bin_id:Set_4|source:Rinke_archaeal_HMM|e_value:2.1e-21|contig:LokiG_000000000467|start:17199|stop:17463|length:264
TTGGAAAACTTTTACACAATTATTAAAAGGCCTTTAATAACTGAGAAAACATTTGATTTGATTGAGAAGGAGAATAAATTAGTTTTTATTGTAGATAGATCAGCTAATAAAACCCAAATTAAAAGAGCTATTGAAAAAATACATAATATAAAAGTGATTAGAGTTAATACTATGATTACAACAAAAGGAGAGAAAAAAGCATTTGTCAAACTTCATCCTGATAATTCTGCTCAAGACATTGCAATCGATTTGGGGATTTTTTGA
>Ribosomal_S27___78f17aeab52684638a0a6394db8f82eb97aa30a89b69b60dde13737c|bin_id:Set_4|source:Rinke_archaeal_HMM|e_value:5.5e-21|contig:LokiG_000000000392|start:5339|stop:5549|length:210
ATGGACACTTCAAAATTTTATAAATTCGAAGAAGGTAAAGTAATTAGAACTCACCGATCATGCCCCAAATGCGGCCCAAGTTTTTTCCTCGCAAATCATTATGATCGATGGAGTTGTGGGAAATGTGGTTATACTGTATTCAAGAGAAAAGGTACCCCAAAAAGAAGATCAACTAGAAGATCTCCTCGAAAACGTATTAAGTCAACGTAG
>RNA_pol_Rpb1_2___443d8d9ce82c50e36525237e36a058c2e87bd98687f38166ba553f4f|bin_id:Set_4|source:Rinke_archaeal_HMM|e_value:5.4e-73|contig:LokiG_000000000342|start:11775|stop:14745|length:2970
TTATCCTAATTTTTCAATTTTCCAATCGGAATAAGCTTTTGTTTCCTTTCCTCTCCAAATCGCTTTCTTTCCTGTTTCATCTTCGAAATTCTCTTGGAGAACTTCATCGTCTTTAGTAGTCTCATCTTTAATTGACGTGGTTCTTGGTGAAAGTGCTTTTTTAGGTGCTTTTTTAGGTGCTTTTTTAGGTGCTTTTTTAGGCGTTTTTTTAACTACTTTTTTTGGTTGTGGAGAACCTTTTGTAGAGATAGGTTTTTTACTCATCTCTTTTCGAATCGCTCCTACATCAAGTGCTTTAGCTTTTAATAACAAAACATCTAAATTTACTGCAGCACCATGATCTGTATGCATTGCGTCTATTCCGTCATCGCCAAATCTAAATTGGATAATATTTTTTTCAGAATTTCTAACGGTTCCATCATTTTCTACAACCATATCTTGTAAAGCATTTACTAACCTACGTTGCATATATCCACTAGTAGATGTTCTTACTGCAGTGTCAACCAAGCCCTCTCTTCCGCCCATAGCGTGAAAGAAAAATTCCGCTGGTTTTAATCCATTCCGGTAAGAAGATTCTACAAAACCTCTTGATTTGGGAGAAAGATCATGAACTTTAAAATGAGGTAGAGTTCTACTACTGTAGCCTCTGTTAATCCTTTCACCTCTTATAGCCTGCTGACCCACAACCGCAGACATTTGTCCTAGATTTAATATATTTCCTCGCGCTCCTGATTTAGTCATAATAACTGAATGTGCTTCATCTCCAATAAACTCTGCTGCAGATTCTTCTGCCTTTTTACGGGCTTCAGCTAATTCTTGCCGTATTCTTAATTCTAACGTTTCTCTCATTGATCGACCGGGTGCTCGTCTAAGAATAGTTGTATCATTTTCATCAAAGGCTTTTATCAGTTTTTCGGATTCCTCATTTGCATGTTTGAGTATTTTCTCAATAACTTCATATGCAGGCCCATGCACATAAACTTCATCCAATCCCATTGTTATGCCATTTTTTCTTATAACATATAATAACATTTTAGTGGAACTGTCTAAAAATTGCCGACCTCTCGCATTTCCGTGATCCTTAATGATTCTTGCCAATATGCTATTTGGCTGCATTGCTCCATAGGAATTTTCATCAATCGTTCCAGTGAGTAATTTACCATTTGTGATTACTACATAAGCATCGTATTCACAGTCATCTTCTTTACATACATCACATTTCTTGCAGAATTTTGATTTAACTTTGATGTTTAGATCATCGGGAAATAAACTACTGAAAATATCTTTCCCCGAATACATAGGGTTTGGACCATCAAAAACGGGGGTAATATGTTCTAAACTAAAAGAAGGGTTATTGATAAATATATCTCCAAGATATAACAATTGCAATGCTTCATTTTTAGTAAATAAAGAATCTTTACTTGTGAATTGAAAAACGCTTGAAATAAAGTCTTGAATTCCTCCTAAAATGGGACCTCCAAACCGAGGAGATAAGATATGATTTTGTACTTTAAGGAGTAATTCTGCTTCTGTTCGAGCTTCTTCACTTTGTGGTACATGTAGATTCATCTCATCTCCGTCAAAATCTGCATTATAGGGTGGACAAACTGTTAAGTTTAATCGAAAAGTTCTTCCATCCATTATTCGTACTTCATGTGCCATTATCGACATTCTATGAAGTGATGGTTGACGGTTAAATAGAACTAAATCACCTTCATCTAGATGACGTTCAACTGTAAATCCCGGAGCTAGCATGTCTGCTATTATCTTCCTATTTTTTACATAACGTAAATCAATTCGTCTGCGATCGGTACGTATGATGTAATTTGCTCCTGGGTGATGAAAAGGGCCGTTTAAAATTAATTGCTTCATTTCTTCAATGTTCCAATCATTAATATTTGTAGGTATTGTTAGAATTTTCGCAATTTCCACTGGTACACCAACGTCATTAATACTAATATAAGGATTTGGTGAGATCACACTTCTTGCGGAAAAATCAACTCTTTTCCCACTCAAATTACTTCTGAATCTCCCTTCCTTCCCTTTTAATCTTTGAGTCAACGTTCTAAGGGCTCGACCTGAACGATGTCTAGCGGGAGGAATCCCTGAAACCTGATTATCAAAATAGGTAGTAATATGATATTGGAGAAGTTCCCAGAGATCTTCCACAATTAAATGTGGGGCACCAGCATCAATATTTTCTCTCAATCTTTGATTTATACGGATTACGTCCACTAACTTATGTGTTAAATCATCTTCGGACCTAATGCCGCTATCTAATGTTATCGAAGGTCTTGCACATACAGGAGGGATAGGGAGTACAGAAAAAACAACCCACTCAAGTCTAGCGTTTTCAGGTGAGATGCCTAAAATTCTAAGATCGAGATCACTCATTTTTTTTAGGCGTTCTACGATTTCAATTGGAGTTATTCTCCGCGAACCTTTTCCTTCTTCCTCTTCATAAAATGTAGTAGGTTTCTCAATTATAATCTTTTTATTCTTAGCATTACAATAAGGGCAACTTTTCGCTTTTCTTGCTTGTTTGAAAACATTCTTCGAAGTATCTTCATCTCCCTCAAAAAAAATCTTTCTGTGTTCAATTTGTTCAAGTCTAAACTTCTCTTTTTCCTCAATAGTGAGCATTAATCGGGAACATTCAGAACAAATACTTCTTAAAACTTTTAATACTTTTTTGGCGTAACCTACATGAATAACTGGTCGAGCAAGTTCAATATGTCCAAAATGACCCATACAATTACTAACAAGATTACCACAAGTCTGACAACGTTGACCTGGTTCAATAGTTCCCAATCGTTGGTCCATTAATCCAGATGGGATAGGTAAACCATCTTCATCATAAGTATCTGCTGTAATAATACGAGCAGCAGACATCTTGCGAATCTCATTCGGGCTAAGAAGTCCAAACTTGATTTTTTCTATCATTTTAGTTCTTGAAAAAGAATAACTCAT
