# Supplementary material for: Lokiarchaea are close relatives of Euryarchaeota, not bridging the gap between prokaryotes and eukaryotes
Source: PLoS Genet. 2017 Jun 12;13(6):e1006810. doi: 10.1371/journal.pgen.1006810 (PMC5484517; doi:10.1371/journal.pgen.1006810)
Supplement: S1 Supporting information — The data related to the Loki 1 genome quality analysis can be interactively browsed through the included index.html file with an internet browser software. (ZIP) [file pgen.1006810.s041.zip › Supporting information 1/bin_by_bin/Set_4/Set_4-contigs.fa]

>LokiG_000000000172
GGGAAGATGTCTGATTTCATTGCCGGAGTAGCGGCAGGATATAAAGTTTTTCCGATTATCGCTAGTTGGCGACCAATTGC
TGGAAGTCCAAATGAGGTAATCGATTTATGGAAAGGAGATGTGCTTTTCAGCACTGAAGCTATGGCATATAGACCTTTTA
GCAAAGAACAACAATGGGTCCGACAACTTCGAGAAAACGCTCCCAAGGAAAGAATTGTTCCTTTATATGCACTACCGTAT
TCCCCGCTTAGATAAGTTTTTTAATAATTCTTACAATTTCTTTTTTTTTTATTTCATTTAAAGACTTAAGCTTATGAAAA
AATCTTTAACTTTATTTTAATTTGTCTAAAATGAAATTCTATTCATATAATAGAATGAGGTCTAAACTTTGTCGAATAAA
AAAAAAATCAAGAGAGATGTGGGATCGCACAAAGAAACTCAAATTTCAGGAGTATATCACAATTTGTCCTTTACTATTGT
GTTGGTGCGACCAGAGCACGCGGCGAATATTGGTTCTATAACTCGTATAATGGAGAATTTTAATTTTAAAAAACTAGTGA
TTTTCAATCCAATTGAAAGTAGAGATAAAATTCTAAGCTATGAGACTCAAGGATATGCGATGCATGGCAGAGATGTGCTT
TTTAATGCTATTATTATAGATATTAAAAATCACGAAGATCACATTGCCGAATTTAAGAATTTCATGAAAGATTTCGATTT
TATTATAGCTACAACGGCAAAAGGTAAAAATTATTCTAATATTCGAAGATTAGCCATTTTTCCAGAAGATTTAGCATTAC
CACGTTCAAAGGTCCCTATAAATATAGCCATCCTTTTTGGGAGGGAATCACAAGGATTAACTAATGAAGAAATAAGTGAT
GTAGATCTTCTTTTAAGAATTCCCACTAGTAACCAATATCCTACGTTAAATTTATCCCATGCATGTGGAATAATCTTATA
TGAAATATTTAAAAAAGTAAATATATTAAAGATCGGAAGAGGAAAGAATCCTGTATTATTGGCTGATAACGATGATCGTC
AAATACTTTATAGAATAATAAAAAATTTAATAGTAAAATTAAAGGTATCTTCTTATAAAAAAGATAAAATATTTTATGCA
TTCAGAAACTCTTTTGGACGTAATTTTATGTCAAAAAAAGAGTTACACTTAATTTTGGGCTTATTCTCTAAAGTAAACGA
AATTATTGATGATGTAAATCTTTATGAAAAAGTGAATAAAAAAGATTAGTTTATTGTTTACTGAAACCTTAGCAGATATG
ACTAAATTTTAAGGAAAAGTGAAAAATAATCTCTAATTCTCGTGTTTACTAAATAAAATATTTTTTTTGGAGATTAATAT
ATTGATGGTAATCAGAAAAAGCTCTTTCAATATACTCAAAAACAATTTCATACAGCTGTCGGAATAATTCTTCTGGAAAA
GCCTTCTGTCTGAAGATCACTTCATAAATTAATTCTTCCGTAAGAATTTGGGAATTTATAGGTTGATTACTGAGTAAAAA
ACTCATCATGGCTTTATCTACTTTAGCTTTGATAAGCTTTTTGATGAAATTCAGGCTTATATCTCTTTTGGGATCAATGA
AATAAGGAAAATTCATGTCATCAAGAATTTTGATATAATTTAAGGAGTCTGTTATCTTTTCCACGCAATATTCTAACGAG
CTTACTGGAAGACCAAATTTCTGACAAAAATCTTTTTTTGTTTCATGAGAAGGGAAGCTAAAAGGATGCCTTGAAATTAC
ATAATATGAAGCTATGAAGAATTTAAATACATTATGAGGGATTTTCCTGTTGTTTCTTAAATATTTGTAGACAAGTGAAA
CTGTATCTAGTAAAAAATCATGATTAATTTCAAATTGTATTAGAAAATCTTGACCATCTTTTAATAAATCGATAGTAATA
CGTTCTTTGGTATTTGTTACTTCATATTCGGGGGTATAAAGTTCTAACATCTCACACACACAATTCTATTTTAAATTTAA
GCAATATCGATATGACATTCTGATATCATTAAGATATTATTAATTTGAATTCATATTTAAATGTATGCATCACAATTGTT
GCATTATTGGATCTAAATTGCAAATATTTATATACTTAGAAGATCATTTTTAGATCAATCATTTATTTTTGTCGGAGAAG
AAGATTATAAAATGCCATCTGAACCAGAGAATCAAGGAAATGTTGAGGAAAAACAGAAAAGAATATCAGTTAAATTGGAC
GAATTTGATAGGAAAGTTGTTAGTAAGATGGCAGCCAATAGAAATACTTCTCTGTCAAATACTGTAAGAAATATGGCTCA
TCAGTGGATAGAAAATAATCCTGATGTATTGAAAAATAATTATGGGATTGATGTTAGAGAAATTTCAGAACAACTTGCTT
TAGAAACTGCAACTATCCAATTAGATAAGACATTAAAACCGTATGAAAAAGCAATAATTAAGGAACTACCTCAATTTTTT
GACATGGTTGAAGATGTTAGTTTAGAAGACATAGCAGAGCGATTTGATGTAAATGTAAAAGCAATTAAAAATTTAATTTT
TACTCATGGTCAAGAAATAAAGCAAGTTGGATTAACTCTAAAATATAAAGAAAATAGAATATATAAAATATAGCACTTAA
ATTGGACGTGAAAAGACCAAAATGGAGATTGTAGATTCTGTATATGACCTATATCAGCAGAATTATGAAAAAACGAAGGA
AAAAAGCTATGATATTTCAGATTTAGTTATCCCCTTCGGTAAAATCTTCAAAAAAACAAAACAAGTAGATATTTATTCTG
GAAATGAAAATATCCCCTTTAAAGAGAGAGAAACTGAATTTAAAATGATATTACGTCAAGAATTTTCAGAATTTTAAAGA
TAAAAAACAATTTTCTCTCTGTTTTTCTATTTTGTTTCAATCTGGCTTTAAATCTTGATAGAAATTATATTTAGAAGAAG
AAGAATTCAGAATTTTACCATATTCCTTTATATAATAAAAACAGCATTTGGTGACATAATAGATGCTTTATCTATAATTA
TTGTTTTTAACTGTATAGATATTGGTGTTAAATAAAAATGATAAAAGATATCATTAATAAAGAGCCAAGAACTTTTTCAG
AATTAATTTTCAATATTTCAAATGCGATTATTCCTTATTCCAAGATGATAATATCCATAACTGCATCAGATATCTATTCA
GGTGAAGAGAAAATTCCATTCCATAAGAGAAATCCCGAATATGTATCAATTTTAAGACAGGAATTTGCTGTTATTTCTTA
ATAATACCGTAGTATTGAAGTATTCTAAAAACTCAAAATCATATAGAAGAATGTTCAGTTGTACTACGTGATCTACAAGT
TTTAATATTAGAAACAGCAAATCTCATTGAGAATTTTTAAATTCACTTCACATAGGTTGAGGAGATTTTTGGACTTGGTC
AGATATATTCCAAAAACTACATAAAATATTTAAAAAATTAAAAATTATGAGTCAACATACCAGTGGGTGTATAGAAAAGA
ATTTAAATTGAAAAAAATGCTGATTAGAAAACTAAAAGAAGAGGAGCGTGAAGCATATCGAAAATTATCTCGTTACGCCT
TTGAGACATCGAATAACACGTATGAGAATTTGGTAATGCCAGGTAAATCGAGACCTATGGATCAATTCTATGGAGCATTT
GAGAAAGATTTATTAGTAGCTGCGAGCGGTGTAGTTCCTTTTGACGTTAAAGTACGGTCTAGTGTTTTCAAAATGGGAGG
GATAGATGGAGTTGCCTCAAAACCAGAATACCGCAATCGAGGGATTGTAAGAGAAATTTTAGTAAAGATTTTCCAAGATT
TATATGAAACTCAATTTCCAATATCAATCCTTTACCCATTTAAAGTTGCTTTTTATGAAATGTTGGGCTACAAACTTGTC
GACGAGGCAGTTTTATACCAGTTTGAGATTTCAGATATTATTTGTAAAAAAACAAATTGTCACATGAAAGAAGTTGAGAG
AATTAACGATGATATTAGAAATGTATACCAACAGGCCACAGAAAATTATGATTATATTGGTCTAAGGACAGAAATGCAAT
GGAAACGACATTATAAGAACAATTACAAATTTATATGTTATAATGGAGATCAACCAGAAGGTTATGTAATAATAAATTTT
CCAAAGGATAATGGTAATTGGTTAGAAGATTTAAGACAGACCATAGTAATACGAGAAACTCTCTGGCTTAACCATATGGC
TAAGCAAACAATTTTTAATTTTCTGTGGAGTCATCGAGATCAAAGAAAATA
>LokiG_000000000171
AATGAAAATTTGCGCGAGTGGTTTAGTGGCTATAACGATACGCTCACACTATAATAAAATAGGAGTAAACCGTATAGGTC
AGGGGTTCGACATAACCATTCAAATGGAAGGTTTCGAAAATCCCCTCTCGCGCATCTAGAACCTAAAAAAACGAAAAAGT
TACATGATGCATTTACATTTTTAAAATCTTATATAGCATTCCTGGTTATTTTAACCATGTCTAGTTTTTTAGAATCTGAA
AAATCAAATAAAGCATAATTGATAAATTTATAAACTGAATATATCAATTTTGCCTCTAAGCCCTAAAACCGAAAAGATTA
TATGATATATAACATTTTTGAAATCTAATTACTGATTTTTTGGTTATAACAACCATGTCTAGTTTTTTAGAATCTCGAGA
ACTACGTAGCCTTTATAAAAAAGTTAGAAAAGTTGTTAAAGTTGGACCTATTTTTCTAACCAGATATGAAAAAGCTCGGA
TTGTTGGGGCAAGAGCACTACAGATTTCTTTTGGAGCCCCTATACTCGTAGACAAGCCACAAGATGTCATCGATCCAATA
AAAATCGCTCAGTTAGAGTTAAGAGCCGGAATATTACCATTAACAATTAAGCGAGATAATCCCAGTGGGGCATCTCAAGA
TATACCGATTAGCAAATTAATTCTCAAAAAAGAGTAAAGAACAATCTAGGGTTTATTGAACTCTATATTTACCTCTCTCG
GTAAGAAAATATACGTTCTTTTCATTTACAACAGCAAACTCGATATACCCCTTAGATTCAAGGTTTTCTAAAATTTTCTC
TAATTCAGCTTTTTTAAAACCGGGAATCCCCAATGGTATCCGTGATTGGTTTGCTATTATAGCAATTCGCTCTAGAAATA
GCCTTTTTCCCATGAAAGTTTCAAGGATTGTGATCTCATCGTTAGTGAGTCTTTCAAATTGATCTTGTTCAATGAAGCGC
TCTTTTAGAGTCTGAGCAAGATCTCTTGTTTCTGGACTAATTTCTTGCTTTTTTACCTCAACATGCTTTAATTCTACTAG
ATCTTTTGCAACTGTTTGCTTTTTCGGCTTTGTTTTTCCTTCCTCATCATCTTTTTTGGTTGACTCATCTTCATTCTTTT
TCATAATAATACCATAAGGTATATAGTTATAAAAGTTTATATTTTAGTAATGAGCACCATTTTAGAGTTAAAA
>LokiG_000000000472
CCAAGATTGAGAAAACATTCTTTAAATTCGATAACTAATACGCTAAAAGGGAAACAATTTTAAATATCTAAGATTTATGA
AATAACATGAATAAAAATGTCCTAATAATTTTAAATATAGCACATGAGAATCCCGGATTAATTTCTGAATTATTAAATCA
ATATAAAATTAAATATGATATTATTGATCTCTCTCAGAAAATCGAATTCCCCCATGTAAAAAAATATGGTCTAATTCTTA
TTCTTGGTGGTCCAGATAGCGCGAACGATAAATCAGAAAAGATCTTAAGAGAATTGGATTTCATAAAACTTGCAATAAAG
AAAAATATCCCTATATTTGGAATTTGTCTTGGTTTACAGCTTTTAGTAAAAGCTTCTGGGGGTGATGTTAATAAAAATCC
TACTGAAGAAATCGGATTTAAAATGAATAATAAATGGTTTAAAATTAAGTTAACAGATGTTGGTAAAAGAGATGTAATTT
TTAACAATATTGGAGACAATTTTATCGTTTTCCAATTACACGGGGAGACAGTTGGGCTAAATGAGCGAATAAAACTTTTA
GGAACTGGAGACTTTTGTAAAAATCAAGTAATTAAAATAGGAAATTACCATTATGGTTTTCAATTTCATTTTGAAGTAAC
AGATAATTTATTATTGGATTGGATATCTACTGCACCTGAACTTAAGAATATAGATACAAATCAATTATTAATAGACTATA
ATCAAATTAAGAGGGAGTATTTTAATAGGGGGAAAGATTTATTTCTCAATTATCTAAAAATTATTCGATTCATTTAACAT
CAGACTATTTTTTCTTAAAAATTTTTAATTTAATTTTTGGGTATCCTTAATATAAATGTTGATCCTTTATTTCGACCCTC
AGAATCCACCCTAAGACTAAAATCATGTAATTTCACTAATTCATTGGATATGTATAACCCTAAACCAGTGCCATCATTTC
TAATATCACTGTTACAATCCTCTCTTTCAATCTTTCCGAATTTTTTAAAGATTTTTCCTTGTTCTTCTTCTGTTAATCCA
ATACCTGTATCTTTTATAAACAAATCGGCAAATTGTTCGCTTTCTTTTATATTAATATAGATATTCCCCGAAGATGGAGT
GTATTTAATAGCGTTTGAGAGCAAATTCAAGATTACTTGTTCTATTCTAAGCTTATCAAAATTCAGGTGCAGACTTTCAG
GAAGATCTTTACTTATTGAGATCTGACGTTTATCAGCCATAAAATATATTACATCTATACAATCATTAATTATTTCGATT
AGATTCTCCTTTTGAACATATAATTTGATTTTTCCTAATTCTACTTTTGAGGCGTCTATGACATTATCAATTAGGCTTCT
TAGTCGTCGTTCTCCTCTCTGTATGATTTCTATTAGATCAATAACATTATTACTTAATTGTTCTTTATAATTTTCTAAAA
GCATTTGTAAAGCAAGATTCATTGAAGCTATTGGTGTTTGTAACTCATGGGATACTCTTAAAATAATCTCTCTGCTTGCA
GAAGTTAGTTCTCTAAGATTTCCTTTATTATCTAAAAGAACCTTATCTGTAGCATTAATATGAGTAACGTCCTGAATTAA
ATGAAGGAAGAGCTTTTTTCCATCTTCAGTCTTCCGCATTATAGGAAAAATAGTTGAAAGAATCCATTTATTTAAGTTTT
TATCAAAAAATTTTCTTTCAACAGGTCCACCTGATGTAATAGTTTCTTCTAATGGGCATTCATCAACTGGAAGAACAGTT
TTATGAATAATATTATGACAATAGCTTCCTCTAACTTGTTCCTCCACTACGTTAAGATCGTTTAGTAACTTACTATTTGC
AAATATAATTCGATGATTTTCATCAAGCACAAAAGCGTAGAAGGGAAATGCATCTAGAAGAGAATTTAATAGAGATTCCG
ATTTTAAATTATTTGTCAAATTATTTAACTCCTTTTAATAATGAATTTTTCCAATTTTACTCTGTTAATTAATAGTTTCA
TTAAAGAAAAACGGGGATTATTTTTAATTGTTAGAATTATTTTTTAAAAGTAGAGGAACATATTATTGGAATACATAGAA
TACGATTTATTTTATCAACCATCCCCGGGGATTCCTCCATTGTAGGAAGAGCTATTGTATTTAACCGCTAAAATTATAGT
TTTTGTTACCAAATTGAAAAGTTTAATGTAAAGGTCGATATTGTGAGTGTAAAAAATTAGAATAATCATGAAGAAGAAGT
TCTTTATCATTAGAGATGATCAGAGTCATATGTGATTTTAATTCAGCATCAAAATCTCCTCTTTCTTGCATTTTTTTTAA
AACTAATGTTAGAGTAAATAATTCAATGATGAGTTATGCTTACTTAAATTTATATAAATCATGAACCAAAAGTTAATGAG
TTGTAGAATATTTCAACAAAGGAATCTTTTAATCTTAGAGAAGTGAAATGGATTGGAAAAACAAGATAAAGATATTTTAA
AATTATCCAAATTATGCAAACATTGGGCTGATCATAATGAATCCCATAAAGAAAGTTTTTCAAAATGGAGAGACGTCGCT
AAAAGTAAGGGTTTAGATGAAGTCGTCGTAAACTTAAATAAAGCAATCGAAATGTTAGATAAATGTAATGAATATTTACT
AACAGCTCACCGCAAGTTATAATTTTTACTCTGCTTTAGAATATTTTGATGGTTTAAATGAGGAATAATGCATATAATTG
AATTTAAGGACTCAAAAAATATGTAACAGGGTGCTTACTAATTAGCTTAGAAAAATATAAGAATATAATTCAGTATGATT
TCTCAAAAAGTACTGATTTTATAAATAAGATTATTAAAACATTGAATCTAGCTAAGAATTCTAAGGTTTTAGATATAGGT
ACAGGTTTTGGAGCAATGGCTATTCTTCTTGCTATAAATGGATTAAACGTAATTACAGGTCAACCTGAGGAAGACCCTGA
CCAGAATAAACACGAGGAGAATCATGGTGAGCATCAGGAAACTTATCACCATGAACATCATGAATTGCGAAACCATCAGG
GATATTCGCTTGATTGGGAGGAAAATGCTAAAACGGTTGGTGTAGAAAATCAGATTAAATTTCAGCAGTTATCTATCCAA
AATCTCCCCTTTTCTGACAATTATTTTGACGGTCTATTTATGTATGACACTCTCCAACATGTTAAAAATAAACAGACTTC
TCTTAATGATTGTATTAGAGTGATAAAACCAAGTGGTTTAATTTGTGTCATAGAATGGAATGAAAAATCAATTAAAGCTG
ATTACGAAAAACACGGATTCAAGATTGACTATATTGATCCGAAAGATTTTCTTAAACGAGAAGATATCTTAATTGAAACA
CATCCAGGAGAATATGTGAATATATTTATTATTCGAAAAATCTAATCCTTTTTTAAAAAAGGTTTTTATAGAAATAAATT
AATTAATGGAAGCAATTGTTCTTTAAAATAATCTAATTTACTTTCGAGCTTTTCAGCTTCTTGAACTATAGCCCAGAGGT
ATACCGGAATTTGAAGGTCTGAGTAATCAAATAATTTTTCACCTCGGATTGTGAATCCATTAAGTGGGAGATCAAGTGAG
ATTGATTTTTCTCGTATTAATCCTATCGAGTTATAAAAATTAGACAGTGTTTGCAATAATAATGCTGTATTATTTACTAA
CATTTCATCAGTTTCAGTATCAGTATAACTCCCAAAGATTAAACCATCCATTGAAACCAGACTTGAAGCTCTTGCTCCTA
CTTGAGATGCGAAATCTTCAAGAATATTTTCTATTATTTCCGAAGTGTCTGAAACCTTCTTTAAAGCAACACTAAACATC
TGCATAATCGTTTCTCTTTGAAACACTGATGTATCACAAAAATCAATAGGATATTCTTCAAAATCATCAGCTATTTTAGT
AAATTTATTCATTATATTTGTTTCATTCTGCTGCCACTGAAGAGTTTTTCTAATGTCTGGATCACTTTTACTTAAGACTA
TAACAATTGCGGGTTTCTCCTTCAGTTTTTCAAACGCTTTTAAAACTTCTCGAAAATAGTTTGCAGATTCTGGAAATCTA
TCAGGATCTTGTGTGTCAACAACATACAACATAATATCTGCTTCGGTAAAGAATAATTCAGGTCTATTAAAATAGAGTTT
CTCTATATATTGTGTTTGTCCACCGAGATCCCATGATATAATTGGATACCCAAAAAAGTCCAACTTCTCCCTTTTCACAC
CCCTCGTTGGAAGAAGAGACTTAATAAGTGAAAACTTTTCTTGCACGATCGAAAGGATGCTGGTTTTACCCGCTGCGTCA
AGACCTACCATTAAAATCTTCTTATGGCGACGCAATTGTTCTTGAATATTTTTTTGTATAACTTGAGAAATTTTAACCCA
TTTTATTAACATACTAGGAAGCAATTGCTTAATCTCAGGGAGATTAGCAACAGATAATTTCGCAAGGTCACTAATAGATT
TTATCCCAATCGCACTTAATTGATCGGAACTAACTTTATCTACACCTATTAGAGTATCGGGTTTAAATCTTAAGACCTCA
TCAATTTCATTGATAAGAACACTTCTCTTAAAGAAGTCCTTCAACATAACACTTTTACTGTTTTGATCTGACATACCAAA
TCAAATTTACTTGCTTTTATCTTTTAACAATTATCCTTATTTTAATAGTTAAATAAGACTTATTAAATCTTATTATATCA
GAAGAAAAAATCTTTATTTTTTAATTTTAATTATCTAAATAATTAAATTACTGAACTATTACTTTATATTTACAAGTATG
AAATATGGAGACTTACTAATCAATTTCTATTTAATTTGTATCATAAACGAGTTAAAATAAGATGTCTGAGCGGATTCCAG
AGAACATTGTCATTTGTCTTGATACTTCAAGATCAATGTATAAAAAAGATATTCCCCCAAATAGGTTGATTTGTTGTATC
AATGCAGTCAAATCGCTTATAACTGAAAGATTTAACTCAGACAGCTTGAGTGCTTTTGCTATTGTCAAATTTTCTGGTAA
AGCTGAGAAAATGATTGATTTTACTGCCCCAAATTATATAAATAATCTAAATGAAATATTAGATTCTATGAAATGCAGTG
GGTATTCTGCATTAGGGGATGGCTTGGCATTATCAATTAAAGCCATAATAAGTGAATTACGTAAAATTGGCGCTAAACCC
CCGCGAATATTATTAATTTCTGACGGAAAAATTATGAAGACAATTGTGGATCCCCTAAAAATGGCGCGTCTTGCTCAAGG
ATTAAACATAAAGATTGATACTTTCTTAGTAGGGGAAATCGGGCAACCTAACATTTTAAAAAGATTAAGCGATATTACAG
ATGGTAGATATTTCTACAATAGTGATTCAGAGAGTTTAGCTAGATCAGCACATGAAATTGCAGATGATAACTATAAAACC
TATGGTTCAAATAAAGAACCGATTAGCGAGAATCCCGCCTTCCTTAGAAAAATCGCAGCAGATTTGTTAAGAGTCCAAGA
TTTGACAAAGGATCAAGAACAAAGAGCTAAGCAAATAAGAGGACAAGGTGATTTTAAAAAATGTTCCATTTGTTTTTCTG
ACAGTAATCCATATACAAAAGGATCCTTCTATGTCACGGGTAGATACTGTCCTAATTGCACTACTCCATTTCACATACAT
TGTCTAGCAGGATGGGCGGATTCACAAAAAGATCATGTTATAAAAAGATCAGGTACTGCAAGATGCCCCCATTGTTTTTA
TTTACTAAGAATACCAACAGAAGTTTCTCAAATCCAAAAATTGCGTGTTCTATCTCGAGGAATCAAAGAAGATCAACCTA
AACTACCAGAGATTCTTCCTGCAAAATTTATTGAAAATGTTGCACATCTCGGAGAGGAGATGTTGTTTAATGCATGCCCA
GTATGCCATCTAATATTTGAGGAAGGTCAAAAAGCAATTCTGTGTGGGAATCTTGAATGTAATGCTTTATACCACGAGGA
ATGTTTTAAGAAGTTAAAAAATGATCAGTGTAAGAAATGTGATGTCAAGCTCCACCTATATTAAAAAAACCAAAAATATG
AAAAAATAAAAAAAATTTGAGGTAGTTTTCAATTATGGCAAATTTTGATAATGATGTATCCCATAGAATAAATGTGGCTG
CCTATTACTTATCACAGAAGAATTTTGCTTATGATAAGTTGTGTTGGCTTCTTGCAGAAAGGCAATTATTAGTTCAGAGA
GATCCAAAACACAATCAACACGGAAGGATGAAAGAGAAAGCAGCAGAAATATTCTTTTCAGGCCCTCCCTATGATATATT
AGTTTACTTGATAGCAGAACTTGACATTTTAATTAAGCTGAAAAAAACCTAAAAATCCTAATTTTAATTTTTATATTTTC
CTTTCAACAGAATATAATTAAAATTATTAATAATAAATTGAGCTAAATCAATGTGAAAGAGCCACAATACTATTCCTATG
GGGATATAAAAGTAGGTAAGGGAAATTTTGATTTACCACCTGTTTTGATTGGAACAATGTTTTATCAAAATCAAACTCTA
ATAGATAGGCAGAATCCTGTAATCTTTAATCCCGAAAAGGCTAAAAAGCGGATTTCTAACCAAATAGCACTATCCAAAAA
ATATAAAATACCAAATCTAATCGAGATTTCCGCAACTACACCCGAAGCTATGATTAAATACCTAGAGTTTTATTTAGATA
ATTTTGAACCTCCCTTTGTTTTAGGAGGGAATTTTGAATCAAGAAATACCGGAATTGAATATTTACGGGAACATGGGTAC
AATCCAGACCAATACATATATAACACAATCTCTAATCTCAAAAATAAACAAGAAGTGGAAATAATCAAAAAATATAAGAT
TACATCCGCTGTAGTGCTTATCCTCGGCTCAGAAAATATGACTTCTACTCAGAGATTTGAATATATTACTGCTAAAAATC
AACCCGGCAACATTAGCATATTAGGGGGATTAAATAATATAGGGGTAGAAAAAATATGGATTGATGGGGGTGTAGTTAAT
TTGGAAAGCTTAGCCCATATACTGGAAACTCAACAGTTGATTAAAACTTCTTTACAGCTTCCAGTTGGTACAGCACCAAA
CCTCTTTCTCTTTCAATATTCTTCTCCAAAACTTAACATTAAGTTTCACACCCGGTTCAGGAGAGCCAGTATTATGTCCA
TCGCTTCATGGATTTCAAATTTTATTTTTTATGGGGCAATCGAAGATGCAAAGGAGTCCTTTGCTTCTACATATCAATCC
CTAGAGTTAAAAAAAATTGTTAAAGATCGAAATATGAAACTGTTTTATTAACATTTTTGGGTAGTTACAAAATTAAGTGA
TTGTGTTTAAATCTTTCACTGACCCTCATTCTTTTTTAAGCGCAAAATATT
>LokiG_000000000477
ATTTTAAGTTTTGTTAGTAAATTATAGGGAACCTAATGAAAAAAGAATTTAACATTGTTATTGAACAGGATGAAGATAAT
TATTATATTGCCAGTGTTCGGGAATTACCTGGTTGTCACACACAAGCAAAATCTTTAGATGAATTAAATAAAAGAATAAT
TGAAGCAATACAACTTTATCTTGAAGTTGACAAAGAGAGAACAAAAGAATCTATTAAATTCATAGGATTTCAAAAGGTAG
AGGTTTCATTTGAAGAAACTTAATCCGATTTCTCCAGATAAATTAATTAGGATTCTTAAAAAGCAAGGATTTGAAGAGAT
AAGACAAAAAGGTTCTCATAAATTTTTTCGTGATTCCCAAGCGCGGACAACCGTAATCCCTTAACATAAAGGCGAAAAGA
TTGGAATAGGTTTGCTGATTAAAATTTTGAAAGACATTGATATGTCTCGTGAAGAATTTTTGGATTTGGTTAAATAACGA
TCGATTTAGCAATTTCCAAAATTGAATTAACTAATATATAAAAATCTTCTTTTCTAGACCTATGATTTACAATTGCAACA
TGTATAGCAAAATTTCCATTTATTAGGGTATTTGAAGGGACACAAATTCAATTTTCTTGCAATTGGAGTAGAATTTCTTT
ATTCTTGAAGAGGACCAACAGTATTCTAGGCGATACTAACTTCGGTAGGATTCTAATAAACCAAGAGCTTGAGATTTTTG
GCTCAATGTGGCGGCTTGCATAAACTTAATGTTGAAATCAATAATATCTATCGTATGAGAAGGTAAAACATCTTACTCAC
CTGAGACAATTCTATTATGATGTCCATTAAGAAAACTACGGTCAAATCCTAAATCTAAAGAGAACTTCTTTGAGTCTCCA
ATGTTCAATATTTCTTTTAAACTGCATAATAATTGATAAGTCTGATCTTGTATAACTCGGTCTTCAATACTTTGAGTTAT
TTGAACCTCTTTAAGTGTTATATCGGGGAACCCAGACAAACTATCCTTGACAATATCTTCACGAGCGGATTTAACTAAAT
ATGATTTAGAGAAATTAAGTATTAAATCTCATGTTGAGGAGGATGTCAAATCGTTTGAAATGATTAGATTAATATCTGGA
TTCTTTGAGCATTTTTAATTTCTTTATTTTGATGAAATAGTGATGCCCTATGAAAATTATGGAGAAAGAGCTGAGATAAA
AATGCTTATTTTTGAATCTATTTAAATAGATTTTTCATAAAAACATTTATTATAATATTATAAAAAATAAAAAAAAGATT
TGCTTAGGAATATTTAATTATTATTGATACCCTGTTCATTTGATTTAACCATTTTTTTAATTGAGTATTTAGTGATACCC
TGTTCATTTGATTTTACCATTTTTTTAATTGAGTCTTTAGCGATATCCACGTTTCCATTGATGAACTCTTCTGTTAAGCG
ATATGCTTCATCATCGGTGTATTGTATTGGAGGGTGTTTTGTAAAGTACGCAGAAGGATGATATAAAACCCCACCTTCAT
TTCTATCAAGTGCTAATTTACAGCATCTTATAGCATCAATTACAATCCCTGCAGAATTTGCTGAATCCTCAACTGAAAGG
CGTAGTTCGAGATTCATGGGAATATCTCCAAAAATATTACCTTCCATTCGGATAAAACTGAGTTTATTATCTTTTTGCCA
AGGAACCCAGTCACTTGGTCCTATGTGAATATTTTCATTGCTTAAACGAACTGCTGTTTGTGATTGGACAGCTTCAGTCT
TAGATGTTTTTTTGGAGATTAACCTACCTCTATCAAGCATATTAAGAAAATCTGTATTTCCTCCTGTATTGAGTTGGTAT
GTTCGCAATAGCTTTACTCCTCTCTTTTTGAAAAGATTAGTTAAAACACGGTGAATTATAGTAGAACCTATCTGAGATTT
GATATCATCTCCGATTATTGGGATTCCTTTTTTTTCGAATTTGATGCTCCATTCAGGATCACTAGCAATGAAGACAGGAA
TACAATTTATAAAACCTACTTCTGCTTCTAAAGCAGTTTCAGCATAGAATTTAGCAGCTTTTTCAGAACCAACTGGTAAA
AAATTTATAAACATATCCGCTTTAGATTTTTTAAGTTCTTGAACTAATTCTTCCTTTGTAGATTCTTTTTGAGAAGATAA
AACAAAAGTATAATCATCATCATAATTTTTCATATGTTCCGCAATACTATCTAAAATTCTTCCCATTTTAACGACAACAT
TGGTCTTTGGAATTTCTCTGCAAAATATCTTAGTACAATTAGGTGGTTGAAAAATGGCTTCTGCAACATCCTTTCCCACT
TTTCTTTGATCTATATCAAATGCGGCAACAACCTCAATATCTCCTGGCTTATAATCCCCTATATTCCAATGCATTAAACC
AACACAATTATCTTGATTCTTACTTTTATAGTATTCAAGACCTTGAATTAATGAACAAGCACAATTACCAAGTCCAGCAA
TTGCAATTTTAATTTTACTCATTGATATTTACCTCTTTAAAGTTTTTGTAATTTTATTTCTATTCAAGTTATCCACCTTT
TTCATGTGTTTAATTGCTTGAATCGAATAAATTATACTCGTGATTATTGCATGAATACAAATTGAAAAAATAACTAATTG
AAATTGACCAATAATACCAAAAATTAAGATATGAAGAGTATAGATATTTCTTCTTCCATCAAATTTTCTAAATAATTGAT
CAAATTTACTGCTATCTGCCAATTCTATTTTCATTACTTCTTTATACTGCATTGAACAATGCCGATTGAATGAATCAGAA
AGTAATAATATAATTAACGTTATAATGACGAAAAATTGATTAATTATAAAGTACGAGGCAAGGCCTATGCCTACGTATAT
TGCCTGTTCATATAATTGATCAAATGAATGTTCGATATGGCCAACTATACTCTCTTGGTTTTTTAAACGAGCTAATTTAC
CATCAACTCCATCAAGAATATTTACAATTATTAGTAGAAAAAGACCAATCCACCAATATTGTATTAAAAATAAGAATAAG
ACAAAATATCCTAATATATTTACAAATATCGTAATATGATTGGCAGTTATTTTAGTATCAGCAAATAGATAAACAAAAAT
ATTTTCAAAAGGTCTATTAAAATACCATGCAATTAAATCCAATGTTCCCTTTTGTGTTCTTTTTATAAGAAACTTTTTAG
CAGACTTAAAATCTTGATAATCGTGAAAGGAATAAATATAAAGAGGTAGATCTCTTCTCATATCTGGTTTATAGGTAGAA
ATCTCATCTGAGGAATGATAGTGTGTTTTATTAAATATTAAAGAATTGAAAAAGTCATGAAAAGAACCTATCTTTTTTTC
AAAAATATATTCGTTGGATTTAAGGTTGATTTTGCCTCCTAAAATATTAGATTGATTTCTATCCGTTTTGTTTGAATGAA
TGCTATTACCTTTTATAAATATAATATCTTCTTCATAATTTAATAACGAAGAAACAATTCTATCATCGATTAAAACTCCA
CCATCTAAAACAACGGCAATATTGCTCATAGCATTAATTTTTTTCTTTCGATTAAAATTTTCTTTAACATGATTAAGATT
GCTAATTTTTATGATTCTTGCAAACTTCTTATTATCAAAATTCATTTCATCATTAAAATCTACTGAACTATTTGATAAAA
TAAATATATCTCTTATTCCATTTTTAATTAAAATATTAATATTTCTTTCTAAAATCGAAACTCCACATAATTTTTTTGTA
TAAAAAGGTTGATTTTTGAAAAATAATGGATTTTTTGGTAAAAGAATAATACCCATAATATTATCAATATTTTGATTTTT
TCCCATAATATGAGTATAATTTTGTAGCATTTTGGTATTTTTCACGTTTTTTCTTTTTTTTTTATAAAGGTATTTTTTGA
GGTTTCAAACCAAAAGGATGTAAATTAGAAGATTCGCGAAAAAATTCTTTTAATTGTTCATATATAGAAGAATTATCTAC
ATCTAACCAAAAGACATTTGGAAAATCAAAATAACTTACATCAAGTCCAGATTCAATAGCAAAAAGAATAACATCTGTTA
CTCCAAATTTATACGTATCTAATTTTATTCCATGACAAATATTACGAATAACTTTCGTCTTTAATAGAAAAGCACCCATA
TCTAATCGGTTATACTTAGGTATCCTTTTACCAATATTGGTAATAAAAGAATTAAGTCCGCATATTTTAGTAGCATCTTC
TAATTTATAAGGATCTTTTAAATTTATGGGATCTGTAGCTAAGAGAATATCATATCTGTGATAATTCATTACCAATTGAG
AAAAAATGTTTTCTGAGAAAATGTGGTCTGCCATTGATAGTAATGTATATTCAGAGGAGATTGCTTTTAAACCTAAAAAA
AGACTATAACCGTTTTCCCTTTTTGGAGTTTTATTTTCAATTATATTTAATTTAATTTTTTTAGAATCAATTCCCAGTTT
TCCTATGGAATTTAAGAGAATTTGTTTATATTTTGATTTATTTGAAATTTTACTAGCTATAATATTGATTTTTCTAATTC
CCGTTTTAATCATTCCACCAATAATATAACTTAGAATGTTCGAATTATTTACCTTTAATAAATATTTTTTAAACGCATTA
TCCATCGAATTAAATCGATTAGAAAAACCCGCTGCGAGAATTAAACCCTCGATTCTTCTATTCCTCATTTTTAAATATGT
TGGTGTAAATAAAACCTTAATTATTTCATTTAACACTTTTTTTATATTATACCATGAAAATTTTAATTAAATTAATTAAC
CCTTTAAGTTAAATAATCAATAATTTAAGAAATTTCGAGATTATGAATAAAAAAATTGGTGGGAATATTACTAAATCTAC
GAAATTTTTGGGCTATTTAATTTACTCAGTAAAGAACATAAATCAGCCTTAAATAAAAGTTTTCTCATGAAATAAGTGTT
TTTTATATTTGAAAGAAATTATAGCAGAAAAAAGAGATCCATAATTAAGAAATTATCACCTTAATTTAATGGTTATTAAA
TATATTTTTTGATCTCAGAAATCAACTTTGATAGTATACTTTAATTGAAGAGTTGCATAATGGGTTGCTAATCTAAGAGC
TTGAATTCTCTCCATAATACCCTCTACTCTGTAACCGCGAGGGAAATTCCACAAGTCTTCATATACATCTGTACTAGAAC
CACACTTTAAAAAAAATAATCTTCCCTCAGGAAAAAAAATGACTTTTTCAAGACGATCTACTCCAGGTAATTCATGACCA
CCTCCATGAGAAACCATATTAAGTTTTAAAAGATATTTATATGCCCATTCTTCAATTGATCTTGAACCGAAACATTCTTC
GATTTTTTCTGAAGTAAGATTCTTTTTACCTTTTACTAAATAAGCTCTATTAATTAATGATACCACAGAAATTTCTCCCT
CGTCAACCACATCACAGCCAATAATTGCTTCATTAAGTCCCTTTAAATCACAGTGATTATGGTTTGCTATTATTTCACCC
TCAAAAATCTCTTCAAAGAGAATCTGTCGTTTTCTTTTAGAAAAATCGCTTGCATACTTGCAAAGTTTCTCATATTCCTT
CGCATTTTTTCCTCTCAAAACACGTGTTATACCAAAGGATGTTTCTATTTTTTCAGCTCTCTCTCGAACTAAATCTTTTA
ATTGATTCCGCATTTTATTTGAAGATGTATGTAAAACCGCAACATTTTTCGGCAAGTCTAGGTCTTTATAGTTTTTAACC
TCATATACTTTTAAGAAATGACTTCCTGGCCAAAAATAAGATTTTTCTATCTCTTTATTATCAATTTCATATTTTTTTTC
TCTCAAATCATATAAGATGTTTAAAATTCTCTCAAGACTTAAATCATCTTCTACTGTGCCAACTAACATACCACAAAAAT
CTATGTCTAAGCCTGCTGGAATAAAATCATACGTATTATCTCCCCATGTGAACCGCGCTCCTTCAGGAATTCCTCTACGA
AATTTGTCAGAAGATGTTTGGAAAGTGAAACCAGGTGCTCCGACGACTATAGCTTTTTTTTCATACCCTAACTTTTCTTG
AATAGAATGTATATTAGCTATGAACCACTTTGCATTCTCTCTACCAATCTCTTCTGCTACATCTTTTAGCCCCAAACTGA
AGAGATTTTTTTCAGCAAAACTCATTTTTTCATCAAATTCTTTTCTTTTAAGAGGAAAATTTCTCAATTCATATTTCATC
CAATCACTCCCCTCCATCTAAGAGAGGTAAATTATCTCCTGAAATTAAAGATTCTGCTAGTTCTAAATGTTTTAAAGCCT
GGTTCTCCCAACTATAAGCCCTCGCATACTTGTTAGCTCTTTTCTTCATTAAAACTTTAGACTCAGAATTAACTATAACT
CGCTCTATTTCATTTAGAAAATCTTTATAAGTGTTTAGCGCAGGATAACCACATATTTTAAGAGTTTCACCGACGCCCTC
GATTTTTCTACCGATAACTGTGGCACCAATACCAAGAGCGTGTGCCAATTTTCCACTCTGCCTGCAGTCTTCTTGCCACA
TATAAACCATGTCAAAAATCCTTAGCGATTTTGCAAATAATCTCTCAGGTACATAAGTTTCAAAGAAGTAGAAGTTATTC
TTAGGATTGTGTAGATTTTTAAGTCTTTGGAGATAGCTAATTCTTTGTTTAGATAGATAGCTTAGAGTTCCGATATACAA
ACCAATAAAGTTCTTGTTAGGGAATTTTTTTTGAATAATTTTTATAATAGAATCGATATTAGTTGAAAGTTTTCTATTGT
CTATGAAACCTATATCTCCAAATGTAATAGTAATTCCTTCAAAAATCTTTGAATTTAAATCTTCTACACTCTTTTGCCAA
TCTTTTTTTAATTCATTTTCACTCTTAAGCCAACTTAACATTTCTTTTTTAGCATTCTCCTGACTTATTCGAGGATATAT
CGGGACACCATGTCTAATTAAAACAATTTTATCTTTATAATTAGGGAATGCTTTAGTAATTGCCGTATAAATCCCATTTG
TGAACACTGTATTCACGTCTATGTAGGGTAATTCGGCTTTAAGTAAGTCATATTGCCATTTTCTAAGACCATATCTGGTT
TCAGGGCTCTGAAAATTAAGAGTTATTATCTGTATTTACATTTATTTCTCTATCTTTAGTCTTTTTATCTTTCATTGATA
ACAATCTGTAGATTTTCTTATTAATAATTAATCATCATATAAAATGGTAAAATCTATCATAATTTGATTTAACTAGATAT
TTCCCTCTGAAGTAAAAATAATTTCTGCTCTGCTAAAGTATCAAGAAATAAATTTCAGCAACAAATGTTTTTATGCAATT
TCTTTTACTAGAGATAAAATTGAAAATAAGAAATTTCTTAAAACTATTGGATATAAGGGAAGAGTATATTATTTGAGCTT
CAATTCAAAGAGGAGAGAAAAATGGGTAAAAAAGAAAAGAAGAAAAAATTTAAATCTTCAAATGAAAGGAAATTTCCTGA
AAATAATCAGGAATCAAGAAGAGATGAAATTTTCTTTAAATTGGAGAAGATAGATACTGTAAGTAAGGAGGAGAGTCGGA
CAACAGAGGAAAAGTTAAGAAGAGGATTAATAGAAAGTAAAACCATAGAAAGAGAAAAAAAATCCGAAGTTAAAATTTTT
GAAATTCAACAGAAGATAGAGAGATTAAAGAATATCAAACTAGGATTATATGAAGACGGAGATTACGAAAAATCCATGGA
GATTGCGAAAATGATAATAACGATTGCTGAGAAAAATGACATAAATATTATTTTGAATGAGGAAAAAAAATTCATTAATG
CAACGCAAAAAAAGATAAGTCCAAAAAAGCCCATTGGGGAAAAGATCGAAGAGTTAAAGAAATTAAGACATTCTTATTAT
TCGAGTGAAAAGTATGAAGAGGCAATTCAAATTTCTAAAATGTTAATCGAATTTGCGAGTGAAGCAAACTTGGATGAGAC
TGTAAAAATTGAAGAAAATTTTATTGCTCTATTGCAAGAAAAAATCAATCAAAAATCGTCAAAAGTAGAATCATTTGAAT
CGTTAAAAGATTTGGAGTTAGTTGACCAAAAACAACCATTTTCTCCGAAAATAAAAGAAAAATCGGAAAAAGATTTAGAT
ACGCTGTTATCTGCCAAACAGATTAAAATTAAAACAGACAAAGTAAAGCTAGAAGAAGAAAAAGAAAATATCGAGGTGGA
AAAACAAGAATTTAAATCTAACGAAGAATCCTCTATTGGAGAGCAACGAAAATTCATAGAGGAGAGAGAAATTTTTAAGC
AGGAAAAAATAAACCTTGAAGAAGAAATAGGAAACTTCAATCAGGAAAAACTAATGCTTGAAGAGGTAAAAAAAAATCTC
AACAAGGAAAAACGAGAATTTGAATCAAACAAAGAATTTTTCATGGAAGAGCAATGTAAATTCAAAGAGGAGAGAGAAAT
TTTTAAGCAGGAAAAAATTATTCTTGAACAAGAAAAAGAAAACTTCAATCAGATAAGACAGATGTTTGAAGAAATAAAAA
AGAAGCTCCTGTGAAGAGGGCTTGGTTGAAATTTGAAAAGATTATAAGAAGATTAAAAATTATTATTTCCGATCCCACCA
TTCTTTAACATCTGTATACATAAACTCAGGGGTTTTAAATGAAGGTCTTTCAAACAATTCTATGTGAAAGCCAAGTGTTC
TCATGGTGTTAAAAATATGTACATTCCTTGAATTGGGGTTGAAATTCTCTTTACCTATTAAATTTTCCCACTTTAATGGA
AATGAAATTAACGTTGCAACTTCCTCATCCTTAAAAGTCTGAATTGTCTTTTTGATATCGTCTACTAAAAATGTTAAATT
GTGAACTCCTGGGCCAGATCTTTTAAGTTGGTCATACCAGGGACCGACTTCAGAAATTGGCTGAATATATTGTAAAACAA
CATTACTTAAATTAATGTGGGCAACCTTGGAAAAATCGCTATCTAAGAATTGAGCAAATTTAATCTCAACTTTTTCAGAG
CCGAAGACTTTTTGAAGAAATTGATATGTCTTATCTAAATCGGGGACGACTAATTCTATATGAAGCATTGGCGAAACATT
ACCAATCAACTTATCAGAACCTGTAACATATTTTTGCTGAGGAGGTGCGAATTCTTCTTTGATAAGCGATTCATATAATT
CGAGGTGAAAGCCAAGCATTTCCATAGTATCCATAATAATAACAGGTTGTGGATCTGGTTTCAAAGCTTCTGCTGGAATT
ATTTTGTCCCACTCAAAATCCATAACGATTAATTCGGAAATTCCTTCCTCTTTGAAAATTTCCCTTGTTTTTTCCATATT
ATCGACCCCAAAGGTAATATTATGAACACCTGGACCGAAGTTTTTCAGCTGATCTGACCACGATCCTAGATATATTTTTG
GTTGAACAAATTGGAACACCGCATCACCAAGACCAACATGAATATCCAGAGCACCTTCACCTCCCAATAATTTTGCTAAT
TCTTCTTGGACTTTTAATGCCCCAAGTGTTTTATTTAAAACCTGGAAGGCTTCTTCTGCATCATTAACTGATATTTCTAT
ATGAGTTAGGGGTGACAATTCAACATTCATAGCTATTCACATTTCATTTTTTATTCTATATAATCTCTTAATCTTTTTTT
AGATGTGTAAATACCCATTTTGAGAAAAAATCAAATTCCTCACCAGTTGGCATTTGACCATTTTCAAGATGAAATCCGAC
TTTGTCAATAGTGTTCATCATGTAATAGGGTGGAGAGTTAGGTGCGAGTCTATTTTTGAAAATTCGTGGTATTTCCTCCT
TCTTAAATTTTCTAATAGTTTCCTTTATATCATCAACAAGAAAGTTAAGATTGTGTACATAAGCACCATTTTTCTGCAAA
AGATCATACCACGTTCCAGTTTTCCCTATAGGCTGGCAATATTGGAGTACTACATTACTCAAATTCACATGAATTATCCT
CATAAAATCACTATCTAGAATCCCTGCAAACTCAATTTCCACCTTTTCTGACCCAAATACTTTTTGTAAGAATTCAAACG
TCTTCTCTGTATTGGGGGTTACTAACTCAATGTGCAGCATTGTAGATGCATCACCGATTAAATTATCAAAGCCTGTTACA
TATTGGGTTTGTGGTAAAATTAGTTCACTCCGTCCTGGTTTTTCAGATAAGCCTAAATGAAAACCAATTTTTTCCATCGT
ATCCATCATATATATTGTTTTTCCGTTAGGATTTGTATAATCCGACGCAATAAATTTTTCCCATTCTAGATCAAATGTAA
AGAGAACATCAATTCCGTCTTGTTTCTCCATCTCCTTAATCACATCCTTAATGTCTTCAACAATAAAAGTAAGGTTATGT
ACACCGGGTCCTTTATTTAATAAATGATTATAAAATACCCCCTCTTCAGCGATAGGTTCAATAAATTGCAAAACAACATC
CCCAAGGCCAACATGAATTACTGTTGCTAAATCTCCATTCAAAAAATTTGTAAGCTCTTCTTGTACTTTTCGAGCACCAA
ATAAATTATGAAGAAGTTGATATGCTCCTTCAGCGTTAGGAACTACTACTCCTATATTTACCAAAGGTGATAGCTTAACT
GTCATTTAAACCTATGATTATGTCATTAATTAATAAGAATAGTAGAAGTTGTTCTTTTAAAAAGGTAACATAAAAAATTA
AGAGTTTTGTTCAATTTTATCCATTCGGATTCTTTTTGCCTGAATGGCAATTGTTTCAAGGAGTCTAAGCTGATTAGTTG
AGAGTGAGGGTCCTTCACAATCTACAGCAGCATAGGGAATATTGCTTTTATTAGCTAGTGGACGTATTATTGCTTGTGAA
TTCATTGCAGGTTGACAGTTAAAAGTCCCTAAATTAACTAAACCATCATAAACTCCCGACTTTATGGAACAAATAAATCT
ACCAGTAATAAATGGTGTTTCTGTGCAACTATTTGATGATACATATTTATTTCCTTCTTCTAAGAGATCGACAAAATTCA
GAAAGGGGTCAAACAGTAAGCCTGACTTTCCAATTAACCTTCTAAATACTTTACACTGTGTGTCAAAAAAATCCATTTTT
TTTCTATTCCTAATAGCTTTATTAACTTCTCCTTGCTCTTCTTCGTCCAGATTTGAAAGATCGATAAGGGACTCATCAAA
TTGTTCTTTCGGTGTGATCAATCCCCTTTTAAATCCAAACCTGAGGATGCTTTCCGTTACCATAAAAATGACGGATTCTG
CTAAATCAACAACTTTCGGTATAATACCCATTTTTAGAAAAAATTCCTCAACAGGATAGTGAACAAATAATAAATTTAAA
CCACCCATAATTAATATTTTAGGAGTTTCTTCCACTGTAGCTTTGAGAGGGATTTTTCTAATTTCCTTTGCCCATTTTAC
TAAACCAGTTCTTAATTTCCTCTCTCCTTCCTTCAAACTTTCTATATATTCACTCGTAGCTTTTTCAAAAATCTTAATAG
AAGTTGAAATATCTTCAGCAACGCACTGTAGAGCATTTCTTGCTTCAGTAAGGTAATGCCCTATTTGAAAACCAATATTC
TCCCATACTACTAAATCAGGATTTAACCCGAGATACTTATTTCGATAATTAGGTGAAGCATAAAGAATTATATTCTTTAC
ATTCAACCTTTTAGAAAAAGTCTTCCAAAGAACAGGCCAACCTCCATTCTGACAAGGACCATGCTGCTCTAATGATGTAT
GGTATACTGTAATTTCATTCTCAGTTCTATATTTAGTTATATCCTTTAAGACGGATCCTGCTATTGCAACAGAGACTAGG
CATTCTCTTCCTGAACAGATTTTCTTTCCATATTGCAGAATTTCAACGCTAGTTTCTTTACCAATTCTAACAATGCGATT
ATAACTTTTATACAAATTAGTAACGATACGGCTTCCATATGGATTCCTAGCTTCTGGGAGAACATGGACTATACGCGGAT
TATCAAGATCTAGTTTTTGACCATCACTATCAATGATGTAGGAACTATCATCCGAAAACCGAGCTTGGTCTATCTTTTCC
GAATTTTTATCATCAATTTCTATCTCAGTAATAATAGTAATTCAACTCATTACAGTTAATATTTTTTCTTTCCTTTTTTT
CCTACTACGTTCTTCAATTATATCGAGAAATGCACCTACCCGCGTTTCAAAACCTGCATGTGCAGTATGTGAATCAATTT
CAAGATAGCAAAACGTATTTCCCGCTAACTCTTGTCGAAAATGGTGATACATTGTTGCATCTGGACCGCATGAAAAGCAA
GAAACAAGACAAATATTTAAAGTGGGGTATTCTTTAACATATTTCACTGCATTTTCTATTTGTTGAGTAAAATGCCATAC
ATTTCTTTCAGATACCTCATTATCATTTAGGGGAGGTAGCATATCCGAAGGGATTACATTGTATCCTCTACTTATAATCT
TGCGTGGTAGTGCTAAATTAACTTCTGAAGGAAAAATGACATAAGGTCTTCCTGCGATAATCACTGATGGAGTATTCTTA
AGTTCATCGATCTTTCTTTTTCCCAACTCTTGATATTTCTTTGAGAACTCTCGATAATAAGATATAGCTTTCTTTCCAGC
GTTTATTCCAATCTTTGGATTCAACCCCACACTCACCGCAACTCTTTTAAATTCCTTCAATGTCGTATTAATAAGATCTT
TAGAAAGTGCAATATGTGGGGATAAAATCTTATCCTTCCTACTTTCAAAAGCAGCACGTATTACATCCGGAATCACAACA
GTAGAGGGGCAAACATAACTATGTAGAAATCCTTTTGGAATCTCTAATTCGATTACGCGAGGTATAAAAATGTAATCGGC
TCCTCGATTAAGTAGATCAAGTACTGCACCATGAACCAGTTCGCATGGGTAACATATTGAAGCTAATGTTTTTGTATTAC
CCCGTCTTGAGTGCTTGGATAGCATTACGTTATAACCAAGTTCATTAATAAATTTTACATATAATGGGAATAAAACATAT
GATGTCAGAGTCATCGGAAGGCCTATTGTTCCAAGAGATTTTTCCACGTGTTGAGCGCCAAATTCTTCCATCATTAGCTT
ATTTCGCAATTCTACTAAATCTTGACCTTCTTCTATATGGGTGCCTTTTTGACGTAATAATCTGTATCTAGAGCACAATC
CTCCAAAAGGATACACTTTTCTTCTAATCGATATATTTTGAATTTCACAATTGTTCTCACATACTTTACATCTAAATAAT
TTTTTTAATTCCATATCTCCCTTTATTAAATCTGTAAGTATAAAATTCCTCTCACTTGTAATACCCTCGTGTAAGAGATC
TTGTGCCATAAGAGCAGTACCCACGCTTCCCATCAGTTCTGGGTGTGCGGGGACGATAACATTCCGTTGAGACCGTGAGG
CAATCGCCAAGCCTACAGATCTGTTTAACGCAACACCACCTAAGAAAAGGATAGTTTTACCTAATTGGCGAGAGCCAATA
ATACGGGAAATATAATTTTCTGCTATGGAATAAACAAGCCCAGCAACAACGTCTTCTTGTTTAGCACCTTGTTGGAGAGC
ATTTCTCAAATCAGTGTTAATAAAAGCAGCACATCTTTCCCCAAAAGCTATTGGATTTGTACTCTTAATTGCAATTTCAC
TTATTTTCTCGACTGAAATCCCCATATCCACTGATGCAGATTCTTCAAGAAAGCTCCCCGTCCCAGCAGAGCATCCTTCA
TTCATCGCATAATCAATAGGAACTCCCTTTAAAAATGAGATAAATTTTGAATCTTGACCACCTATTTCAAATACAGTGTC
GACGTCTGGAACCTCCTCAACTGCACCTCTCGCATGTGCTAGAATTTCATTGAAGCTTCGACAATTATCTAAATAAACCG
ATACCATTTCTCTTGCTGAACCTGTTACTCCACATTGAATGATGTCGATTTTTTTTTTCCCTACTATATCAATGATTTTT
TTAAGACATTTTTTAGTCGCCAAGATAGGGTTTCCTAACGTACGCAAATAAGCACTTGCTCCTACAGTATTATCTTGGGT
ATTAAATAAAACTGCCTTGGTTGTGGTTGATCCCGCATCAACTCCAAGTATGTATATTTCACCATCAACTATTTTCCTTT
GGGTATCCCTTTCTACACGATAATCCAATAGGGATTCAGCAGTAAGTAGTGGCTTTTGATTATCAAATTCAACTTTAACT
TTTCTAAACCATTCATCACGCCCTGGAGCGAATTCTTGAAGTTCGGAAGCAAATAAAGAAGCACCAAATACTTCAAGAAA
AGGGCTTTCAGGTAAAACTTTAATCTCCGAATCGACTAAATAATTTTGCAAGTTTTCAAGAAACACATCATTAAGTGCCA
CACCCCCTGATAACACAATTAAATTTTTTGGCCATTGGGCTGACTCAATCATTTCACCTACTTTTCTCGCTAAGTCACGG
ATTAATGTCTTTATTATATCTTCAGGCATGCATTCTCCCTTATTAAGTCGGTGGGTAGCATCTGACTTACAATGAACAGA
GCATCGAGTCGCTAGTTGAGTAATTTGCCCATTCTTACTAGCCTTAATCCCTTCTTCAATTGTCATTCCCATTCTAAGTA
GTTGTTGGACAATGAACTCACCCGTTCCTGCAGCACACTTAGTAGTTGCGATGATATTTTTAATAATACCGTCTTTCATT
GGATACACACTAAAGGTTTCTCCTCCAAGGGAGAGAAGGATATCAGGTTTTAAATTAAAGAATAAAAGTGCTTTTTCTAG
ACATTCCACTTCGGAATAATAGGGCAAGTTGAAAAAATTCTTGGTAGCTTGACCTGTTATCGCAATTTTAGATTTTTCAT
TTGTTTGATACTTTTTAAAGATTTCTTGAATCTTTTCTTTTGGATAACCCTCATGTCGTTGGACCTCACTAATAACATGC
CCTTCTAGTGATTTGCGCACCCACTTTACGGAAACTGCTCCAATTTCTAAACCTTCGAAACATTGAGAGCCACCTTGACT
GGATTTACTAAGACTCGCATCTATCATAATATATCAAATATGACGATTATAGATTTATTTAAATTAGAATATGAAATATA
TTTATTTTAATCTTAAGGTTATACGTAATTAGTCTTTATATGCTAGCTTCTAGTTGTGTTATTATTTCATCTTGGTTTTA
GGATTTTTGGAATAATACTTCTCAATTATCCAATACTAAGCTTCTGGCATGTTTAGATCTAGATACCCTTTTCATTATAA
CCGTTTGAAACGACTTCAGATGCTTACTCTATAAAATCTTGACTGGGCAATCCCGGGGGGAACTTCCCCTGCTCTTGTAG
GCGACGAACCATCTCATCACGGACGAGTATGTTGGGGTAAGACAGACCCATACGCGTGAATCCAGGACGATTGTCAGTTA
ATAAGTTGACATCGAGGGTGTCTGCATATCGAAAATAGATATCGGCAATTTTTTCATTGGTTTCCACTAACCATTGAGCG
GTTGGCGGGCGAAACTGCGCATAGGGGGAACCTGGAGTCGGAACCATTACTAAGGGAGCACTGTAAACTCCTTTTGAAAT
CCTTTCTTCCACTCCCTCTACTAATGATGACATCGGTTCGATGCCCGTAACCATGCTTTGGAATGCTCCACGCCCACGTC
CGAAAACTTCGGTAGCAACCTCCTGAGCTTCTTTCCATTGTTCTTGAGAGACCGTCTTACTCTTTCCGGGGCAGATCGCC
TTGAAATAGGCGGGATCCATTACCTCCAGATCAAACTCGGCAGCATTAATCCCGAGATCTTTCCACTTATCCAGTTCCTC
AAGGTCTCCAGGTGGATACACGTTAGGAGCGATATGTAGTTGTGAGAGTATCTTCTTGTCAAGAAACTCGTTTAACTGGG
TCATAACCATTTCAATTTTATCGATCATTTGACCGCGTTGCGCTGGTGGTAGTGCTCCACCGGTTATGGAAAGAGTACCA
CGCCAACCTTTTTGTGCAGCAATTATTACCATTTCTACTTGGAGTTTGGTTATCCTATGAGCCATACTAACCGGGGGAGC
TTTATTCTTGGGATAAGCAAAAAGCCCACAATACCTGCAACCTTGGCCAGAATCGTAATTGTAACACCGGAAGGTCATGA
TGATATTGAAAATGCTAGTTGAACTGGCCGAATTCTTATAGACTATTTCCGCAGGTTTTCCATTACTCATCATCTCATCT
AACCAGGAACGTTGCACCTCTAACTTCCCTGAACTCATTAATTTTCCCATATCGGATATTGTTATGTCTTCACCATCAAT
AACAAACTCCAAGCGAGAATACGGATTAGGTAAAGGCATAACCACCAGATCACATCCATCCAAAACAAAGGGGCGAAATG
TGGCTCCTCTTTTTGGTGGCTTCTTCACCTTCACCCGAACACCTTCCGAAAGGATTCGTGCTTTAAGAAAGATATCTTCC
TTGGTAATATTTCTTTTTTCGAGCATTGTAATCTCTTTATCTTTTCCTCATCAAAATGAATTTAATACAAATAAAATTTA
TGAGAACAAGTCATTAGTTTGTTAAATCTTAATTTTATTTATCATATTAAACTATTTCTAATTTAAAATCTCACCCCCAA
AAAAGATTAAAAGTGATATTTATACTTATTATGTTCTATTTAAGGCTTATTGCTATGAGTTTTTGTTGGTATCAAGAATT
TTTTCTAGTGTTAATTTAATTAAGACCCGTGCTTTAAATTTTAGAAAATGAATAGTATTTTTAATAAATCTTAAACTAAT
AACATGAAAGGAATTAAAATAGCAGATGCCGATAAGTTTTCTGAAGTAAATTGTCCGTTATTTAACTCGTTTACATTCGT
AAAAGGGATTGGCGTAAAAACAGAAACAACACTCAACGAATTAGGAATAAATTGCTGGGATGACGTGATAAAAAAGCAGT
GTCCTGAATTGTTTCCAAAACAAAAATGGCATGTCTTATGGAATAGCGTCAATTCAGCTATAGAAGCACTAAAAATTCGT
GATGTTTCCCAGTTAACAAGTATCATACCAAAAATACAACATTGGAAGATGATCCCAAACTTTATTGACCGAATCGCCTA
CCTCGACATTGAAACGACAGGTCTAAGTCCTCGATATAGCCATATCACGACAATTGCAGTTTATGATGGAACAAGAGTTC
ACGATTTCGTCAGAGGTGAAAATTTAAATGAATTTCCCATGTTTATTTCAAAATTTCCTGCAATAACAACGTTTTATGGC
AAGGCATTTGATATTCCGTTTATTAAGAAAGAAATGGGAGTCAAATTTAATCAGATCCATTTTGATGTGTGCTTTTTACT
CAAGAGGTTAAAGATTAAAGGAGGATTAAAAAGAATCGAGAAAAGGTTTGGAATCTCACGTGGAGACCTTGAAGATTTGG
ATGGCTATTCCGCGGTGCTCTTGTGGAAAAAATTTAAAAAGAGTAAAAAAAAAGAATATCTCGAAACGTTATTAGCCTAT
AATAACGAAGATGTTATCAATCTCGAGTTTCTCTTATATCAAGCTTATAATCTATTGATAAAAAAGGAACATATCTTTAC
ACCCCCTTTAGAATTTCCAAAAAAGGAGATTAAAAATCCCTTTCTGGCAAACAAACGAATTGTAGACGAAATTGTGGGAA
GAAGAAGCAATTTGTACAGTTAAGCGTTAGCTTAACAATTTCATTCTAAATTAATCAAGTACCAACACACCATCTATAAA
AATAAAGGTCACACAATTTTCTTTTATTCATTTCACTCCAAATTATTCCACGTAATCTTCATCTGAATACTTATCGTTGG
TGATGATCCTTAAATTCATCTTCCGAGCCTTTTTTCCTAGAAGAACTGCTTTCTAAATTATGTGGGGGATTAGAATTCGA
TATTTTTGGCTCAATTGACTTAATTCCCATCAAACCTTCAATTCCATCTAGAGTTTCAAACACCCAATCTCTAAATGCAG
TAAAATTTTGCATTGAAAGTATTGTGCTACTTTCTAATCTTTTTATACTACTACTCACTTTCTTGACCTCCTTTATTTTT
AATTTATTTTCTTTACTATAGTTAATTGGGACAAGGGGAATATTGAGTTTTTTAAAAATAATATCAAAGTCATCATAATC
AGCCTCAGTTAACGTGTATTGAGAGCGATTCATGAATGTCTATTCTTTTAGAAATTTTTCGGGTATTCCCTCTTTTCAAT
GCCGATTTCGTAGATAATTATATAATCTTAGTGGGTTGAATAAATCCTCAAGTTCTAGATGAGAAGAATTTACTTTTTTG
CTACGATAGTCGTGCAAACACTGAATAAACTCTTTGTCTATATTCTTATTGGTTGAAACGATACAAAATTAAGACTATTT
AAAGAAAAAAGTAGAATTTTCGAAACATCTTTTTCTTCTAGTACGATATATGATATTTGTGAGAGATAGCACCTAAATAA
TCTCCGGTAGAAGGAGGAAGACCTTATAAAATTCCATGAACAAGAAAGATTTTAACTCACTGATTTTGCAATTTCTTTTC
CAAATTCGACACATTTTTTTATGCTTTCATCATCAGGATTCCACAACACGCGAATACCATCATTAATTATTGAAAATCCA
CTTTTCTCTAATATATCACTTATAACTTTTATTGATTCTCCACTCCAGCCATAACAACCAAATGCTGCTGCTCTCTTATT
TTTAAACCGCAATCCTTTAATCATCTCCAAAATCGCCGCTACTGATGATAGAATTCCTCCAACAATGGTAGGTGAACCTA
CAAGAATAATCTTAGACTTGAAAATTTCTGTAATTATATCGTTTTTATCGGTTTTCGCTGTATTAAAAAGTTTAAGATTA
ACATGCTTATCTATTTCAAGAATTCCTTTCGAAATTGCTTCAGCCATCCTTTTTGTTCCATCCCACATTGTATCATATAG
TATTGTAATTTGATTTTCTTGATAGGCATCAGCCCATTCTAAATATTTTTCTACAATTTGAGTAGGATTATCTCTCCATA
TAACTCCATGACTTGTTGCAATGATATCAATCGGGATTTTAAGATCTAGAACTTCTTTTATTTTTTTATCGACAAAAACA
CTGAAAGGAGTGAGAAGATTTGCATAATATTTCATGCATTCAGTAAAAAGTTCATTTTGATCAACAAGATCATTATACAT
TAATTCACTGGCGTAATGCTGACCAAAAGCATCATTACTAAATAATATATTGTCTTTAGTCAAATAACTTGCCATGCTAT
CAGGCCAATGAAGCATTCTCATTTCAACAAATATTAATTGTTTACCATTTCCTAGATCTAATGTATCACCAGTCTTGACA
ACTTGAAAATCCCAATCTTTATGAT
>LokiG_000000000279
TTCTCGACACAGTTTAATAGCTAAAGAAAGTTCATTTGTATCTGCGGGTCGAATCACATGAGATGCTCGATATTTTTTTT
TAAATTTATAATGGTATATAGGCAAGGAAGCTAAATCTGCTGAGGCGGATTCGAGTTCATAAGGGTTTGTACTTACGTGA
TAAGGAGAGATAAATTCTAAAAATTCATCAGCAAGATTCTTTTTTTTCTCAAGAACTACGTCCTGTCCTTTTTCTTTAAT
ATTGTCTGATTCACTCATTATACAATTACACCTTTTTATTGTTATACTAACAGAAGATTGGAATTCAATAAATAACCAGT
AAAGAAGGCTGCCCACCAACATATTAGTGTTATGTAGCCCGTCAATTTTGCAGGTTTTCGTTCTGCTGCTATACCGAATA
ACATGCTAAAAAATCCTGTGATCAATCCTATTGACCCTAAAATTATATGGGGAAGATGATAGATTAATTCATACCCCGTT
AACCAAGCTTGTGGGGAAATTTTAATTACAGCTGCAGCAACATTTATAACAGTTAAAATCCAAGAACCCCCTGCGAGAAA
TCCATGCACTTTAACAAATTTATTTTCATTCACTAGGACGAGAATCGTCCCAAGTGTTAATAAGATTAATGCGGGCATCC
CTAAATATAAACCTAAATGATCAAAAATAAAGTCCAATGGATTAACAACGGGTTCTGCGGCACCTCCTACACTAAAGCCT
ATTTCTATGAGGGCAAATCCCGGTTTCCCTGCATTATTGTCACCTGCTAGGATAAAAAGAACGTAATAACCCTCAGCCGC
AGGTGCAGTAACATTAAACATTACAGTAATCTCATTAGGATCTAGGTCTGAATCATTTCCTGATCCATCGGTTATTCTCG
CTGTTGTTGGACTGATCACGAATTGATCATTATTTTTAGCCTCCGGAATTGCTTGGACAAATAAATTACTGCCAGTCGCG
GTAATATTAAAAAATATAGGTGAAGTGTCGTTTACTTCAACTGTGGTCCCTGATGTAGATAAAATTGTATATCCTGCTCC
GGAATGACAACTACTATGAGTATCGCCTTGATCCGGTGTTGCTGTACCGAAATAAGCTAACAATGCAAACATTAACCCAA
AGATGCTTAAGAAAATGATGAGAGCTTTTTTTTTCATGTTTATATTCCGTCCAAAATTGTGAGTAATTATTTTAAAATGA
ATAATTTAAATTGATGTTTAGTTAAAATTACAATTTCTTTAAAACTTTATAGCAAGAATTACCTCTATTTTACTGATTTC
CTTTTATTAAAAAAATTTAATTGAAATCTTTAATAATTATATTTAGATATTTATGAAGATAAATCAATTATCAATAAAGA
AGATTCTTGCTTTCAATATAGTACTACTTATTTGCTTAACGATTGTTATTCCTATATTTTTAGATTTAATCGAATTTAAT
ATTAGAATCAATATAATTGCATTTCTCGGTAATTATATTATTTTTGTTCTAATTGCTCTTATGATATGTGATGTTATTTT
CCTCGTAGTGAAAAAGCAGAACTATTATTTTTTTTCTGTACTCAACATGAGTTTATCAGTAATTTTATTCATACTCATGA
TGTATAGTTTTTTAACCCAAATTTATGAAATAGTTTATGTCATGAATTATAGTAATACGACATTACCAGTGGCTTATAAA
ATCGTAGCAATCTGGGCTGGAGAAGACGGATCCATTATGACATGGATGGTATTCAATTCAATAATAATTAACCTATTTAG
AATCAAAAATCAAAAGAAAGAAGATTTAGTATTTATTCGGGCAATTATCATGTCGTTAATTATTTCCATATTTTTTGTTT
TTATTCTATTTTACATGAATCCATTTGAAGTTCAAACTCCACCTACCTACCCTAATGGGTTAGGATTAAATCCGCTTCTA
ATATCCCCCTTTATGATTTGGCACCCATTGTTTACATTTATTGGTTACGCTATTTTCTTAATTCCTTTTACTAAAGCAAT
AGCTGAAATCACAAAGAAAAACTCAAAATTGTTAAATTCATATCAAGAAGATTTTTATAAATTCTCTTTAAAATTTGGAT
GGTTGGTACTCTCATTAAGCATTGGCTTGGGAGCCTATTGGGCTAAGATTGCCTTAGCTCCCTGGAACAGGTATTGGGGT
TGGGATCCAGTAGAAACTGTTTCACTTCTACCTTGGCTTTTTGCGACGGCTTACTTTCATACTATGTCATTTCAAAAAAA
AAATAAACTTTTAGTACAAATTAATGTATGTTTAATTTTCCTTTCAATATTATTTTCAACTCTGATAACCAGAGGGGGAG
GTTTAAATTCTCTCCATACATTTGCGGGAGGAGCTGAACTAATTGTATGGGTAATTTTAATTGGAATAATCTTAGTAGCG
TCAACATTATACGTCATTTATATTATTTTAGATTATCTATTAGATGAATACAAGAAAAAGAAACTGTTTTTTGACTACTT
AAGTTATATATTTTTATTTGGAATGGCTTTTGTTTGCGTATTTGGACTTTTCATCCCCCCATTCACTTTTATGCTATCTG
GATATTTTCCGATCAATACTATATGGATTGGATTAGATTACTATAGAGTAAGTATGCTATTCTTGGCAGCTGGCTTAGCA
ATTTCACTAATATTTTGTTCATTATGGCAAATATACCAGATAAAATGGATAGCGATGGCGATTATTATAGCGATTATAAT
TCAATCAATTTTCTCGGCCATTTTACAGCTAGGTTTCGGTATATGGTTGAATCCTGTAATTATCATTTATTTTATCGCAT
TATTTAGCTCTTTCTTGAAACTGGGTCAAAACCTAAGTATTAAAAAAGGGGTTAAACATTTCTTTAGAGTTAATTCGAAA
ACGATAATTCATGTAGGGATCTCATTCATACTCGTCGGAACATCTACCGATCCGAACGCGGGTCTCATCTTAGATTTTCT
TTATATTACAGGCTTCATATTTTTGATGGTTGGGATAATCCCGTCAATATTAATAGCTTTTTTTCCTAAGATTAATATTA
AGGAGAAAGAGTACATTGAAGAAGTCATAAAATAGCTTTAGGCTTTAGTTATACTTCGCTTTAAAAAATTAGCAAATCTT
GCACTATATCTAACATTAATGATTTCAACAAGAAATTATTTTTAATCAAAAATTTAACATAAAAATATTTTTATTTTTAA
AAATTTGATATTAAAAAGAGAGAGTTTTAGTTTTAGCCATATTTTTAAATTAATAGTACAGTTTAAATTGAAAATAAGTC
ATAACGTCGTCATTTTATGCTTGAATCCAAAAAAAACATAATTAAGTGTATCAACGTCTCTAAACAATTTGGATACTTTT
TTGCGCTTAAAAACGTTTCCTTTGAAATTCAGGAAAATATAATATTCGGAATTGCGGGTGCGAATGGGGCCGGAAAAACT
ACTTTAATTAAAATTTTATGCGGTTTATTATCACCAACATTTGGAAAAATCGTTATTGATGGATTGAATTATGGAGATCA
CCCGAATATTATTAAACGGAATATTGGGATAACTACTGATGAATCATTTCTCTATGAAGAATTAACTCTTTATGAAAATT
TAAAGTACTATGGAAACTTACACCTGCTTTTCGAAAAAGAAAAATTAAGAAGAAAAATCAAAGAATTTGCTATGAAATTC
AATCTTGTAGATTGGATTCATGAACCAATTGGAAATTTATCCCATGGAATGAAACAAAAAGTTGAATTAATAAGATCATT
AATACATGAACCCTCAATTTTATTCCTTGATGAACCCTTCTCGGGTTTAGATTATAAAGTAACAAAAATTCTTATTACAT
TCATAAAAGAATTAAAGGAAAAAAAGAAGATCACAATAATTCTCACAACCCATAATATTGAAGTATTCAAGCAAATTTGT
GATGATTTAATCATATTGAAAAAAGGAAAAATAAATAAATCGTTTTCAAAAGAAGAGTTAAATGAGAATGAAATTGAAGC
ATATTTTTAGAGGAAATAATCATGAAGCATGAAAAAATATCTTTCAAATTAAGATTAAAATTGTTCACAACAATCTTAAA
GAAAGATATTAAATCAGAGATTAGACAAATTAACGATTTATTTTCCATTCTTCTTTTTGGAGTCATATCAATCTTTATTT
TTTCATCTGCCTATAATTATAGCACACAAAATCAGAATATGGACCTAGAAATTTATGTTATTGAAAATTGGTTTATAATC
TTTTTCATTCTCATTTTCATTATGAGTAAATTATTTATTCATGAAAGAGAATCTGGGACTTTGGGAGGATTGATAACTTC
TCCAGTCTCTGCTAGCACAATTCTTCTGAGTAAAATAGTCTTTTGCTTTATTTTATTGATATTTGTAGAGATTATAATAT
TCCTATTTAGTTTTATTTTCTCAGCCCCAGTAATTCAAAATTTAAACTTTATTCAAATTTTAATAAGCATAATATTACCT
ACTATTGATTTATCAATCTGTGGCGGTTTAGTCTCAGCATTTTCGATGCATACAAAAAATAAATCTTTTGTATTACCCAT
ATTATTGTTTCCTTTGATATTACCTATTATAACACCAATTATATCACTAAATATAAATTTATTTAGTGGATTTATTGCCC
CAATCTATTATGAATTAATTTTTATTATGGCACATATTACTCTTATGGTTTCAATAATAGTAATTATTTCTCAAACGTTA
CTATACGATTAAGAGTCTTAACTACATTGAGTAAGAATCTGACTTGCAGTTAAAATCAAGGAGGAATTAAATATTCCGGT
AACAACAACTTCAAGTCCGTTATCTACATCATTAGGTACTGTAACTCCAGATGTGTGAATAAGAATTGCGTTTTCACCCT
CCGTTAAATTAAAATCACTACCCGAAAAACCTTGAACAATTCCTATTACTTGAATTTCTTTGTTATTATAACCTGTGGGA
CTTGCGGTAACTTGAGATACCCTAAGATATGGTCGTGAGTTTACAGAGATTAAAGAAATAATAATTATAATAGATGCTAC
AATAGCAACAACTGCTATAATTTTTGATTTTTTAAATTTTACCACATTAAATGCCTTAATTTATATTTTTCTCTAAATTT
TGAATTCGTTTTTGAATCTTCTTTAACTTTAGTTTAGGATATAATATTAAGACTATAATTACTATCCAAAACAATAAATA
GCTAATGGTGATTGTGACTACATCTCGATAAATTTCGTATTGTACTGACATTTAAATTACTCCTCCATTAATTTTCTTTG
TATTATCTCATTTAATTTTTCTTTTTCCATATCTAATTTATATAATTTTTGGACTAAATAAATGAATAAGATGGTAATAG
CGATTAAATTAAAAAGTAATATAAATATCTTCAGGGGCTCCCCATATGATACAAGATTTGTTGTACTTGGGGCACCAATT
AATGGATGTAGACTTGTAAAGATTATTGCTGATAGATAACTTAATGGGATAGTTGGGAATAAAGCAATACCCAAAGCGGC
GGAAATTTTGGCTTTTTTTTCTTTATCTTCAATCATACTTCTAAAAATTAAAAATGCTAAATAAGACATGAGTAATACCA
AGGTCATGGTTTGTCTTCCATCACTCCATTGCCAATAATCTTCGGGGTTGGAGCCGTAATTCCCTGATGTGGAATTGTAC
CATAATGATCCAGTTATTAAGGCAAAAGTTGTGAAAAATACTCCAACAATTATACTATTTTTACCCAAAAGACTCCAATT
TATATTTTTATTCTTTAAATATAAAATATGAGAGACTAAACTAACACCAAATGAAAAGTATGCAAGCCAAGCTCCCGATA
CATGGTAAAAGAATACTATATAGACGATTCGATGAGCGTTAGGGGGCTCACGCCATATTAAAATGTTAGTTGACGTTAAC
CCTACAATCAAAGAGAGGTTAATCACCAACATTATTAATGAAATAATTAATAAAAAATCGGTTCTAAAAAATTTTTGTCT
ATCCTTAAGCATCTGATCATAAAATATTCTTGAATATAACTACTGAGTAAAGTGAATCCATTTATAAAAATTATTGGATT
ATATTTGTATGCTATTTTTTGAAGAATATGAATATAAAGGTAAAAAATTTTAAAAAAAAAAATTAAAAAATTGATATAAT
AATTATATATGTGTTTACAGATCTCTTTTCCTTATCTTCTTTCGAATGCTAAGTATTAAGATAGTCGAGGCAGCTAAAGT
AGTACCAACAATGACAGTCAAAAGACCACCTGATATTGTTGGTCCGGGTGCTGCTTCGGATTCTGGATTTACAATCAACA
TAGCTGTATGTTCTACTGTGTTACCAAGGAGATCTTTAAAAATAATCCTAAAAATATGAGGTCCTGGTGCTAATCCGTCC
GGAATGTTATAGGAAACTGGTGTGCCACTTGTCCACGTGGTTGCTGTTACATTAACTGTGTCATTAAGAAATATCCTATA
ACTATCGGGATTTATATCGGTTGCTGTCCATGAGAAACTTTTCCCTGTATAGTCATGGTCAACGATTTTAACAGTCGGAG
AAACAGTTATTATAGGATGTGTTGTATCATTAATTTCTACAACGTTAATCGATATATAATCCTCAATGTAAGTAAGATTG
TATGCGCCTTCATTAGATTGATTCATCCCTGATATTACAACAGCGTAAAGATCAAAATTTCCCGGGATCATTGGGGCAAA
AAGCATAAATTCATTATCAGAGTTACTATCATTATAAGATCCCCAAGTATCAACCCTTTCTCTTCTTTTCAATGTTTGTT
GAGAGAGTCCTGATGTAAACAGCGCATTATCACCTAGGTATCCAGGAACGCCTATTGTCATTCTACCCTCATAGGGTAAT
AAGTTAGCCTCTGTGAAATTAAGGACTGCAACCGATAACTCAAAAACTTGTCCTGGAAGTAAATTTCCTGTTTCATTAAT
TGTTAATACCATAGTTCCAGTTACACTCGCTTTTGTATTTGCTGACCCATGACATCCCCCATGAGTTCCTCCATCTCCAT
CATCTTTCCATCTATAGAGATATTCTTGATATCCTATTGCGCCGCCAATGGTTCCAAGGATTAATGCTGAAAGGATTAGC
ATAGAAAATAATTTTGTTTTTTTCATACGATTTTCTCTTTTTAGTAAATTATGATAAAATTATTAATCTTAATTTTATAC
ATGGTATAAAAACTTATGACCATTTTTAAGCATTTCTAAACAGTACAAATCTAAACTATGGATTCTGATTAGTTTCATTC
TTAAACAAAACCACAGAAATATTCTCTTCTTTTAAACTAATAAAAAGGTATGACTTCGAAAAACGATAAGTTTACTGATA
GAAAAGTCACATCTAACTGTTGATTATGTAAATAATCCCGAAATTTTTTATTCAATCTGAGATCATTCTCGTCAATTCAT
TCAGATTGATCTTCAAGGTTGATAACTTTCTTAGTAAGAGATGATCACATTCTGACATAATGTCGAATATTTTTACATTT
TCGTTAAAAATGTATTAAACCAATAAACATACCATTATGAATTATTGAAATTGATCAAAACAAATACTATAAAATAAAGG
GAAATAATCAGAATTATAGAAATAGTCTCCTTTAATGACGAATATAAATTTAATTTCAGATAAAAATGCTCTAAATCAAT
AAAAGTCCAATGATGGATTATTGAAGTTGATAAATATAGATTGTTATTATGCAAGGATTAATTAGAAAAATTTGTGCCTG
TATTTAAAACGCTGATATAATAGATTCCTATTTTGGGAATATATGAATACAGGTATAATTTTCTAATTAACCAACAAATA
AAGTACATTCATTTTAATTTTGCTATGGCAACGTTTACAAACTATAATGAGATTTTTAGGATCAAGACAGATCTCTGGAT
TATAAGTCATACCTTCACTGTCGTTTCCCATAGGTTCTTTGGCTAGCCCACAGCCCGCTTTGTAGCTAAGCGCTGACGGT
ACATTGTCCTTACCGCTTCACACATCATCATTACTAATGATGCATGGGTAAGTAGCCATTATTGATCATCTCAATACCAG
TTTTTGATTCGTAGGCCAGAACTTACAACTCGTAAATATTCACTTCCGAAATACTTATAATGATAAACATATTATTAGTT
AAAAAACGGAAAATACTTCCAAATAGTTAATAAAATTCCTTATAACTCTCTAAAGATTGGATAAATGATTTTAATGAGTC
TGGGATAGTTCGATTTGGTTGTGCAACATTACATAGCTCAAGAGCTCTGAGTGATTTTAAATTAATAATCCATTCTGGTA
CAGTTTCAATTAAGTTATTAGGAAATCTAATAATTTCTAAAGAATCGAGTGAACATAGATAATCTGGAATAAATGTAAGA
TAAATTTGGCCCCCATCATGTAAATGCAATTCAATTACTTTTCCATCCTCATTAATTTTATAATGATGCAAAGGCCACAT
GTCACCTCGATCTCTATCTAAATCTTTATAAATCTCAGACTTTTTTAAATCCCATTCAAGAAATCTAAAAAATCTAATTA
GGATTTTTGCATCTTCAGGATCAACACCCCTTCTTATGAGATTTTGTATTTTTTCAACCAATATTATTGGAGCAGATTTC
AATTCAGAGTATCTTTTTTCTTGATATTCCTTTAACTCTACATCCAACCTATCATAATGAAATCTTGTTATAGATTCTCT
AATAGGTGATAATCTATTTTTAAATTCTCGTAATTTCTCTAAAAATTTCCCAGTTTCGGGTAACAAATTTAGCGAAAAAC
ACCCTTCTAAATTCATATATTCTAAATTTTTAAGATTTACTATTGAATTGGGTAATGAGCTTAAGGAATCACAATGAGAC
AAGTTTAATTTTTTAAGATTAACTAAATTTTCAATATTCTTGGGGAGTAATGCCAATTTTCTACATGCATAGAAATCAAG
CTCTTCTAAATGTGTTAAATTGCTCATACTTTCAGGAATAGATTTTAATTCTCTACATCCTCTCAAACTAATTCTTTTAA
GCTCTTTAAAATTTCCTGTTGTTTCTGGTAAATTTTTTAAATAAAAACAATAACTTAAATCTAATTCCTTCTGATTTACT
ATATTACCAAAGCTTTCCGGAATCTTTTCTAAATGAGAACAGCTTCGCAAATTCAAAATTTTGAGAGATTTTATATTTCC
AATTTCATCCGGAAGAGTTTCAAGTTTTCTACATTTCTCTAATTTAATTTCCTCAAGATTATGTAATTCTGCAATAGTTT
TTGGTAAATTTTTTAAAGATTTACAATTTGTTAAACGAATTATTTTAAGAGATTCCAGTCCTATTAAATTTTCTGGTAAA
GAGATAAGAGACCAGCAATCCTTTAACTCTAAAACTTTTAGTTTCTTCAGCTTTGAAATAGTGGGAGGAATCTTTCTTAG
GGTGTAACATTTAGATAATTTTAAATGTTCTAAATTCTCTAAATCACCAATACTCTTTGGTAAAGAATTTAGTGATCCAC
AATCAACACAAACTAACTTTCTTAGGTTCTTTAATTTTCCAATTTCTTCTGGGAGATTGGTTAAATGGTGACAGCTAGTT
ATTCTTAATTCTTCCAGATGATTTAAACCACCAATATTGTTAGGTAATGATGTTAAATCATGTTGCTGAACTGGACTATT
CATCAGCAAGCCTAAGTGTGTTATTCGATTTCCTTTTTTGATATACCCGTGTGGACCTTGTATCCCATAATGTTTCTTTT
TAATAACTTTAAAGTCTGTAAGCTCACGTAATGGTTGTCTAATTAATTTTTCAATACCTTTTATAATTAAAATGTCTTGG
AATTCATTCTTTATTTTTTGAATACCTGGAGAATCGCTGTTTTGGATAGCCTTTCTGACAAATTCAGTCACTTGTAAAGC
CTTTTCATTCATCAATACCGATTTAATTGGTTCATACGCTATATCAGCAAATTTAAACAATAAAACTTCAATAGCAGCAA
TCTTAATGAGAATATTTGGATCTGTAGTTATTATCCTTTGCAAAATTTGAAATTCATGCTCAGTATTTGGGGTTGAAATT
ATCAATCTTTTAAGAAATCTAAACTCCTCTTCATTTTTAGATGAATATTTTTTTAATAACTTAATACCCTTGATTTTTAT
TTCCAATAATTCTGATTTCTCGATGAGATTAATTAAATCTTTAATGGAATCAGGTTCACTCTTCCTCTTTAATAAAAATT
GACGGTAAATTGTATCTGGAGAAATATCATCCTCTATAGAAGGTGTTTTCTTTCTGATTAGATATCTTCGACGTGGTTTC
TGAAATTCTTGATATTCAAAATACTCTTTTATAACTGGGGAGATTATTTTTAAATTTGGACACGGTATATTAATTTCCTG
TAAATTAGGGAGAAAAGCTAAACAATCCGGTAATGTTGTGATATAACTTAGATCTAAATGTAGTTTTTCAAGAGATGTTA
GATTACAAATGATTTTTGGCAATGAGTTAGGATCCATTGCGATACTGTAAGGTAGCGGACAATGTGCGTATCTTAAATAT
TTGAGATTTTTTATGAAAATTAGGGATTCTGGAAACTTTTGTAAATTATGTAACCCTCTGATAGTCAATACTTCAAGATT
AATTAAATTTTTAATCGATTCTGGAATTATTTTGATTGAATGGGCTTCTATTGTTAAACCTAACTTTACAATATGACCAT
TCTTTGCAACAAATCCAAATCTAGGATTAACAGTATCCCAATTCACTTTACTAATTACAGGGATGGGTTTTCCACATTCT
TTTTCAAGATCCAATAAGAAATCTCTTTCTTCCTTATTGATGTGTTGTCTCTCGTAGGAAAAAATATTTTGCATTCCAAG
TTTCTTAATTTCTTCTGTTTTCGTCTGGATTTCTTCTCTTAACTTAAGTGACAGGTCAAAAAATTTATCGAATCCTAAAG
CTTTTTCATTGCAATTTATGGCGTGATAATAATCTCCTTTACAAAAATAAGCTTTACCAAGTTGCTGCCAAGCATATTTA
AACTTAGGATCAACTTCCACCGCTTTTTCACCATTTTCAATAGCTTTATCATATTTTTTGTTCATTAAATTTAAAACAAG
AAGAATATACAATAAAAGGGCCTTATTCTTATTTCTAGGAAATGAAATAGCTTTCTCAAAAGCTTCCCAAGCTTCACTTA
TTTTACTAGTTTTCAAGTAATACGTTGCTGCAATTAACCATTCCCCGCTGTATCGCATATAATATTCTCGATCAAAATAT
GGTGGATTTGGCATTACCTTTTTTGAAGGAGCATCATCATCAGTGTAATTCTGAACCTTTTTCAAAACATATTCAAATAA
TGATGGTGATTTGCCAGGTTTAGGCTCATATTTAAAAAGTTCATTTACAACCTCCACCGTTTTATCATTTTCATCTACTG
AAGATGCATAATATCCTGCATAATAAATCCATGAATCAATGTGATGAGGATTTAATCTTAAAGATCTCTGTATGTTTTCA
ACACCACTCATGGCTTTCTGAAACCAAAAATCATAATCATTTGGATTAGACATTAGAGATTCCTATTCTCAAATTCCAAT
TTTCGTCTTATATATTAGATATGATAATATCTATTATAAATGATTTCACTCAATAAAATCTCTTATTTTTAGTCCCTTGG
TTTAAATTTTATTGAATGCTAATACAATTTAATTTCCTTTCCTATAATTGAAAAGTAACAAAACTAAAATTTATTAGCCT
AAAATTAAAAATAAAAAAATCGCAGTCGACGCAAAAACTACAAGAAGTGTCATTTATCGATAAACAAGATTACTGTCTTT
AAAAAAAATTTTTAATTTTTAGTCAAAATTTAAGATAATTTTTCCTTCTTATTTCTAATATCGACACTTACATTCCAGTT
AATATCAGAAATCCACAAAATGTTTCAATAAAAAAGAATAAATTAGAAAAATTAATGCTATAAAATATGAAGACATAGAA
AGATAATAATACCAGTAATAAAAGTTATATACCATAAAATAACATTTATAATACCTATTTTTTTCATACTTCTGTCTGTC
TTTCCTTTTCTTCTCTTCAATCCAATAAAAAGTAGTAAGGCAGGGAGAATTAAAGTAATAGTAGCTGTTACCATATGTAT
GATGAGAGTAGGAATATATAATGCACTTAAATAATCAGGTGCGCTTAAACTCCTGGTAATGCTTCTTCCAAGCATATAAA
TAAAGAAAAATATCAATGTCCCAATCCATCCACTAAAAGAAAATAGAGGGTGTAATTTTTTTGAGAATTTTCGAGTACCG
TAAAATACACATCCCAATGTATACAAAACTGTTGTTATAGCCATCACTACAAGATTAATCGTCGGAATAACGTAAGTCTC
AACCATTTATTCTCATCTATTAAAAATTTGATATTTGTTGTAAAAATTACTATATGTAATAATAAATTTTATATAAATAT
TTCATAGCGATTATTATTCTTGTCTTGACTGATGTGAATTATTTTCAAAATTATTTCTCAAAAATTTATGAAAGCGGAAT
ATACCTACCTCCTTACCAATTTCCAATCCCCAGAACCTAACTTTGTTATAAATCTTTTGATTAAGATGTCTGTTTCAATT
TTCAACTTATTAATGTGATTTATATAAAAATGGAAATTTTTTTTATTAACCTATTTTGTAAGAAGAAAATAAGATAAGCC
CTGATGAAACCAACTGGATGTGAATTAAAATCTTATTAAACTGATAATTCTAAACAAATTATTTTTATTGTTTTATTTTC
CGTATGATCTAATTCGTATTTGTTTCAATATGAAGATTTTTACATTCAGATTTAAATCTTATTCATCATCTGAAAAACTA
AGTTAGAAATTTCCACATCCCTTGCAATTACCGTTGAGGAATGCTTCACAAGCCTTACAAATATTATCACATTTGTGTTC
TTTGCTAATACCGGTAAATAAATTAAGAGGTAAAAATTTAGGAGCTAAAAACTTAGATGTAAATATTGTCGCAGAATGTA
GTATTCCTTTTTTATTTGTGGGGCCACAAAAATTAAGATATCTGCGTAAAACATCAATACTTTGACCTACAACTCCAAAG
ATTAAGTTATATTGTCCTGTAACGTGAGCCAGTAAGAAAACTCTAGGGCAATCTTCATAAGCTGCAATGATATTCTTCAC
TTCATCATAATTTCTCATTTCCATTAGAATAAACGCTGCATAATAGTCTAGTCCGTTTATGCTTATGTTACCTTGAACTT
TGAGGACTCCAGCATCTTCTAGTTTAGAAATTCTTTTAGCTATGCCAGTATGGCTCATTTGCTCGTCATTTGATTTTAAG
ACGCTTTTACTTAAAGAACTTAAGCTTTCTCTACCATTTTCGAAGAGCATATTTAAGATTTGTTTATCTATCTTGTCTAA
CTGCATTGTTTATCTATCTTGTCTAACTGCATTGTTTATCTATCTTGTCTGACTTATATACTTATAAAAAGGTTTATATA
TATAAAAAACCGATCTAACTGCATATACTTATAAATACATTTTTTAATATAAAAACGAATTCCTTTTAATTACTTAATTC
TGATAAATTTCACGTCCCGATATGATTCAGTTTCAATTTACAATAATATTTCGGTTTCAGTTTCAAATTGAAATAAAGAA
TTATTAAAATCGTGTAGAATTTTTTCGATTGGCTTATACTATAAGTAGATAATAAGAAGTACTATAGAAGAGTTCTCAAT
TTCAATAAGAAACTCACAAATATTAAATTTAATTGATCTTTAATAGAATTATCACCTCAATTTTTATTTGAATTCCCATT
GTAGTTAATTAATGCCCCAATATGGTTTAAGTTTAAATGAAGGCGGAAAGATAAATTTTAAAATTAGTATGGTTTATTGA
AAATAAGAAAAAAGTAAATAAAAAACACTTCGAATAGGTAATTATGCAATTAGATCAAATCGATAGACAAATACTAAATG
CCTTATTTAAAAATGGTCGGGAAAGTTTAACTCAATTAGAAAAGGTAGTATTTAAATCTAAAGATGAAACTATGAGTCAT
ACGGGGATAGCAAAAAGGATTTCAAAATTAGAGAATTCTGGCATCCTAAAAGTACAAGCAAATACTAATATTAAGTCCCT
TAATTATAAGTCTCTCTTTTTATTAATGGAAATGAGAAATTATGATGAAGTGAAGAATATTATTGCAGCTTATGAAGACT
GTCCAAGGGTTTTTTTGTTAGCACAAGTCACTGGGCAATATAATTTAATTTTAGGAATAGTAGGACAGTCTATCGATGTT
TTGCATAGATACATAGATTATTGTGGTCCTACAAATAAAAAAGGAATATTACATTCTGCGACAATCTTTGTGTCTAATTT
AATCACACCAAAATTTTTACCGCTTAATTTATATAGTGAACAAAGTAAGGAAAATGAATGTGGAAATATTTGTAATAATT
GTGCAGCCTATTTAAATGGAAACTGTAAAGGATGTGGCTTTTTTTAAGAAAAATTTACTAATAACAGAAATTACGCATAA
CAAAATAACGTTTCATCTTTATTTTATCAAATTTAGGGCATAATTTAGACTTTCTATTATTTTTTTTACTGATTCGATCC
CAACGGATAATCTCATTAAGTAAAAATCCAATCCCATTTTTCTAAAATCTTCCTTAGAGTCTTAATAATGAGCCATTACA
ACATAAGGACATAGTAAAGTTTTTTCTGAACCTAAACTAGGTCCTTTTAAAATAGGCAGATTAATATTATCATAAAAAAC
CTTCTTCTTTAATTAAGTCAGTACTTCTTCAAAATGGATATCGCCTTTTCTATATCTTCAAAATTATTATAATAATTAAA
GGAAAATCTAAGCAATGTTTTTTCTGGTGATTTGGAGTAATTTCTAAGAGAAATGTAAATGTGGTTTTTTAATAATTCAT
TATAGATTTTACCAGCTTTCTTATGCTCTAAAGTAATAATTCCAGAACGATTTTCTAATTCTAAAGGTGAAATAATTCTA
TAATGCGAGGATTTAACTTTTTCAACGAATTCTGAAGTTAAGATAACAATCCTGTCGGAGATTCTCCTAATCCCCTCTTG
CAAATTTCCATCCCCTATAGTTTCAATTAACGATAAACCTCCCTTTAGAGTTAATAAAGATTGAAAATGCGGTGTACCAC
CTAAACTATCCATTGATTTTGTTTCATTAACTATCTTCAGATTATCATTGTCCATAGAATCTCCATCCCTGATGCTCAAC
CAGCCTGAGAATGGTAATGAATTTTCTTTAACTAATTCTTCCCTAATATACATAATACCAATTCCGTACCCACAACAAGC
CCACTTTAAAGCTGAGCCCACGAGTACATCAATATTCTGTGACTTGACATTAATTGGAAATGCTCCAAAAGACTGAGTTG
CGTTAATAATATTAATTATGTTATTTTCCCTGCATAGTATCCCTAATTTTTCAAGATTTTGTTTAAAACCTGTCAAATAT
TGAACATGGCTGTGAATACAATAATTTGTATTGACAGAAATTCCATTCTTGATGTCATCAATGCGATATCTATGTTTGAT
ACTATTAATTTTTTTACACGTAAAGCCTAATCTTTTGAATATGTGGATTGAAGAAGGAAATTCCCCTTCAGGGTATATAA
TCTCTCCCTGATTAAACATTCTAGCTACAGCATTCATGCAAGAGGAGGTGTTGATTAAAAATGCAATTTCTGATGGTTTT
GAATTAAAGTATTGTGATATTTTATTTCGAATAAATTCTAATTCTTTAAAATAATCATCCCAAAAAATATCGCCGGAGTT
TAACATATCATCAAGATAACTCAATCCTGCCTTAAAGGCACTTCTACTAATTGGAGACCCTCCTGCAGCCTTCAAATGGA
CAACATCATTTAGAGCGGGGAATTCTTTTTCCCGAATCTCTTTCCAATTAATATCCATTTAGTTTTCTCCACCTAATATA
AAAATCGCAATTTTGCTAAAAATATTTGGGAAAGATCTGGTTAATATCCTCTCCGGTAGATAATACTGATTGAAAATCTT
GATTTTGGAAAATTCACAAAACGTGAAAAATTTATTAATTGTTAAAATTTGGATTTTTTTACCATAAAACAAATCTGGAG
TAGTAGTTCTTCCCCTTTTAAGTGTTCCTTCAAATAAGAAGAAGAATCTATTCTTCCAATAAGCAAGATTTTCAAAACTA
ATTATGCATTTTTTTCCAACTCGTAACATTTCTTGAATCAGATAAAAAGGATTAGCGATATATTCAAGGGTTTGACTTAA
AATAACATAATCAAAGGTTTTTGCGTGGAAATCTTTCAAACCTTCATTAAGATCTTCCTGAATTACAGAAATCCCATTAT
TCAAACATTCCTTTATTTTTGCTAAAGAGATTTCGATACCAAACCCATTAACTTTTTTTTTTTCTGTTAATTCTTTTAGT
AATAACCCATTACCGCAACCTAAATCAAGAACTCTACTGTTAGGTTTAATAGTGTCGACTATGATTTGTAAATCTCTTCT
TATTAACAGTAAATAATCACCCTCTACTTTTTACCTTGTAAATTAAGATTTTTAAGGAAATTTGCAACGACTATGCGAAG
ATCAGCACATCTAACTAAGAAAGAATCATGCCCATAACTAGTTTTAATTTCTACGAAGCTAGTCTCAATCCCATTTGATT
TTAATGCATAAACTATCTCTCTTGATTGTGATGTTGGATATAACCAATCTGATGAAAAGGATATGACTAAGAATTTAATA
TCTTTTAAGCGTAAAAACATTGTAGATAAATTTCCATCTTTCCTTAAATCAAAATAATCTATTGTTTTGGTAATATATAG
GTATGAATTTGCATCAAAACGTTTTGTAAATGAAGTACCTTTATATTGAAGATAGCTTTCTACCTCAAATTCTTCTTTAA
ATTGGAACTCATACTCAGGATTATATCTCAAGTCCCTCCCAAATTTTTCTTTCATTGAAGCTTCACTCAGATATGTTATA
TGTCCAATTTCCCTAGCTAATCTTAAACCAACGTTCGGAGGTTCTCCATCGTAATAATTTCCATTATTCCAATTCGGATC
AGAGAAAATAGCTTGTCTTTGTACTTCATTGAAGGCTATGTTGAATGTTGTTGCGTATGAAGCGGTAGCTATTGGAATCA
CGGATTGAGTTATGTTTGGAAAACTTACAGCCCAATCTAAGGTTTGAAACCCTCCAAGGCTTCCGCCTGTAACGGCTAAA
ATGCTTTCAATATTTAAATGGTCGATCAATAGTTTAATTGACCTTATTATATCATGAACAGTTATAATAGGAAAGCTCAA
GCCAAAAGGTTTTTTAGTTTCAGGATTTATAGAAGACGGACCAGTTGATCCATAACAACCTCCCAAAATATTTACACATA
TAATGTAATATTTTGAAGGGTCAAATGGTTTTCCAACGCCAACCATTTCATCCCACCAACCCCCAATTTCACTCTCATCT
TTATAAACATGGGAGCTTCCTGATAGTGCGTGAAAAATTAAAATAACATTAGTCCTAGGAGGATTTAGATTCCCATATGT
TTCATAAGCTAATTGAAATCCAGGCAGAGTGCTACCTGATTCAAGTTTAAAATCTTTTTTCCAATAGAAATACTTAAGGG
AGTTTATCTTATCTAGCATACTATTGAATACCATAAATCACCTAATAGAACATTTCTCTTTCACATCTTGATATTTAAAA
AAAATAGGAGAAAATCATGCATTTATTTTAGTATTTAAAAATATGTGTTAATTATTAAACTAACTTAAAACTATTTCTCA
ATTGGAATCAAGATTTCTTTAAAATATCACATAAAATTTTAAATTTTTACGATCATAATTTTCCTTATAAGAACTCATTA
ATTAAAGTGATTTTTAAGATAATGGAAGATTTTGTGAAATGTCTAAATTGTGGAAATTGTTTGGATTCTAAGGAAAAAGA
ACACTATAATTATTGTTCTAAATGTATTTTAGACATGCAATTTAGTTCAACAGACCTAGATAGAGGATCCAGAGATCAAA
ACTTACAAAAAATTTTGGATTTTTTCGTTTCTGATGTAACGGCAGCTTTTAAGAAGGATCCTGCTGCTCACTCTCTTATG
GAGGTACTCACGAGTTATCCTGGAATAAAAGCTGTACTTTTACATCGTATTGCTCATTTTTTTTGGGGTATTGGTATGCC
ATTTGTGCCAAGATATCTATCAGAAATGGCGAGAGCTTTGACGGGAATTGAAATCCACCCTGGAGCGCAAATTGGGAGCG
ATTTTTTTATTGATCATGGAGGTGGGGTTGTTATTGGTGAAACTTCTATTATAGGTGATAATGTTACTATTTATCAGGGA
GTCGTTTTGGGTGGCGTTTCAACAGAAGCAATTAAGCGTCATCCTACATTAGGTAATAATATTGTTATAGGAACCGGAGC
AAAATTATTGGGTCCAATAACAATTGGTGATGACGTGAGGATAGGTGCAAACTCTGTTGTTGTGAATGATGTTCCCCCAA
ACTCAGTAGTAGTTGGAGTCCCGGGCAGAATTGTCTCTCGGAAAGGTGAAGAAATCGAAAAGATTGATTTAAGGCATGAT
TATCTTCCCGATCCACTTGCAATCACTCTTTCTACACTTAATGCTAGAATTGAGTATTTAGAAAATAAATTTCATGATGA
TAAAAATTTAAGAGACCAAAAGATAGAGTTTTATTTCGGAGAACACGGTTCGGGGATTTAAAATTTTCAAATTAGGTTCA
TTATTGTATTCAATCTTTTTCTCTTTCTTGGTTCAGAAATTTTATGAGTGAATTTATCATTGCTTCAATTGTGTACTCTT
TTGGAATTATATTAGATTTTACACCAAGATTTTCTAGTGTTTTTTGAGTAACAGGTCCAATTACAGCGATCATACATTTG
TTTAAAGATTTTCTTAATTCTATATCTAATTTATTTTTTCTCGCAACTCTGACTAAATTTATAGCAGAAGAAGAGCTTGT
AAAAGTAATTATGTTAATTTTTCCATTAATTATATCTCTTATAAGTGTTAAAACCTTAAAATAATCTTTTGGGAGTGTAA
TTTCATAAACGGGAATTGTAAATACTTTAGCGCCAAAATCTCTAAGTTTTTTAGCTAAGCTATTTCTAATCTTTTTTGGT
TGAGGAATGACGACAATTTTTCCCATCAAATTTTTTTCTTTTAAGGTTTCAAAGATTCCTTCAGAATTATATTTATTAGG
AATTAAAGAAGCCATAATTCCGTTATTTTTAAGCTCTGCATTTGTTTTAGGTCCTATTGCAATTATATTTGCTTTATTTA
ATTTTTTTAAGAAGTTTTCTTTTTGATGCAATGAATGTAAACATGAGAGGAAAAAGAAGACTGCATTTACACTCTTAAAG
ATTAAATAATCGATTTGTGTATTGAAAATTCTATTTAAAATCTTCAGAATTTTCTTTTTATTCTGACATGGCCTTAATTC
AATAGTAGGAGCTACATACGGTATTCCGTTGTATTTTCTTATCAGATCCACTAATTGATTGGCTTGATTCAATGGTCTAG
TGATTGCTATAACTTGATCTTTAAGGGAAATGACTATTCACCTTTTATACCACGCTATTTCATTTTGTAATTTAACAACA
TCACCTATAACTATTATCGCAGGTGTTTGAACATCATAATCTTCTGCTTTCTTTATTATATCACCAATTGTTCCAATAAT
CTCTCTCTGATTGATAGTAGTTCCATGTTCAATGATAGCTATTGGTGTTTTAGAGTTTTTCCCAGCCTTTAATAAATAAT
TCACAATTTTTCTCAACCGGTTAATTCCCATCAAAATTACGATCGTATCTGTAATATTGCTAATTTTTCCCCAATTAATG
AAATTTCTTGTTTTAGTTGGATCTTCATGCCCCGTAATTAATGTTACGGATGATGAATATCCACGGTGAGTCAATGGGAT
ACCTGCGTATATAGGAACAGCTAATGCAGAAGATATTCCAGGTATTACTTCAAATTCAATTCCAGCCCTTTTTAAAATCA
AAGCTTCCTCACCACCTCGACTAAATAAAAAAGGGTCTCCACCCTTCAATCTAACAACAATTTTTCCATTACGAGCTTCT
TCGACTAAAATTTTATTAATATGGTTTTGTTGATGATGATGATTATATGGTTTTTTACCAACAAATATCTTATCAGTCTT
TTTGGGGATCAGTTGGACTATAGCATCAGATACAAGACGATCATATACAATTACATCAGCCCTTTCGATGATTTTATATG
CTTTAATACAAAGGAGTTCTGGATCTCCAGGTCCAGCACCTACAATATAAACCTTCCCTTTACTCATTTAGTTTCACATC
CAGTTAAATAATATCTAAAACCCCTTTTTTTATGAGCTCTTCAGCTACAGTTAAGCCAAGATTTTCTGGATCTAATGGAT
CACCTAATTTTGAAGTGCTAATTTTAATTTTCCCATCAGGTGAAAGAATTGACGCGTAAAGAGATAACTTTTTATCTTTC
ACTTTAGCATAAGCTCCTAATGGGAGTTTACATCCACCACCTAATTTCCCAATGAATGTTCTTTCAGCAAGTATTGACAC
CATTGAGGATTGGTGATTTATTTTTTTTAGAAGCTCTATTAACTCGAGGTTATCTTCTCTAGCAATAACAGCTAAAGCTC
CTTGACCAGGTGGTGGGGTAAAAACCTCCAATGAAAAGCGTTCAGTGATATAATGTTGCAAATTTAATCTCTTTAATCCA
ATTTCAGCAAGAACCAATCCATCAAATTTTCCTTGCATAAATTTCTTTAATCGAGTGGTAACATTACCTCTAATCGCCTT
GATTTTTAGATCCGATCTTATTGAATAAATTTGAGCCATTCTTCGTGGGCTTCCAGTTCCAATAACTGCATCTTTAGGTA
ATTCTTTAAGTTTTGAATTATTTCTTGAAATTAATACATCATGAGCACTACCTCTTTTCGGGACAGCCACAATTTTTAAT
TTTGGTAACATTTTTGTCGGCACGTCTTTCATACTATGCACAGCAAAATCAACTTTGCCTTCTAAGACAGCTTTATCCAA
AGATTTTACAAATACTCCCCTTTCTTTAAAGGAAATCAAAGGTTTATGACTTTTTCTATCACCATAAGTTTTAATGATTT
TCACATTAAAAGTTAAATGGGGCGCTTTTTTCATGAGTTTTTGAATAACATTGTCTGTTTGCACAAGTGACAATTTACTT
CCCCGAGTTCCAACAATTATTTTCAAATTTTCATCATTTTATAGAGATTTAATAACTGATTCCATTATTTCTATTGTTTT
GTTTATATCCTCTTCGGTGTGTGCTGTAGAGATGAAACACGTTTCAAACGGAGATGGAGGAATGAAAACTCCTTTTTTCA
TCAACTCTAGTTGATATTTCATAAATTTAGATTTATCTGAGCTTTTCGCTGACAGATAATCTATAACAGGGTGGTCTGTA
AAAAAAATTTGAAACATTGAAGCAATACTATTTACCTGTCCTGAAATTTTTAAATCTTCAATAATATCATGTAGTCCTTT
CCGAATTTTTATCTGAAGTTTTTCAAGTGACCTGTATATTTTATTGCGATTTTCAAAAAGTATGCTTAATACAGTAAGAC
TAGCAATAACGGAAACAGGATTTCCACTAAAAGTACTAGCTTGATATATTTTGCCAAGTGGAGATATAAGCTCGAATATC
TCTTTTTTTCCCCCATAAGCAGCTATTGGAAACCCACCTCCCATTATTTTACCGAGAGTAACTATATCTGGGATAATCTT
ATAATATTCTTGGGCTCCACCTAAAGCTAACCGGAATCCTGTAATTACTTCATCAAAAATTAAAACAATTCCTTCTTCTT
CTGTTATTTTTCGAATGTCTTTTAGAAATCTTTCTTTCGGAAGGATAACACCAGCATTTCCAATTACAGGCTCAATAATT
ACAGTAGCAATATCATCTTTATTTTGCTTAATAACTTTTTCAAAAACATCTGTATTATTAAATGGTAAGACAATTGTATT
TTTAATAGTATTTTCAGGTATTCCTAGTGATGTAGGTACTCCAAACGTAGTTGCACCAGAACCTGCTTTTACTAAAACAC
AATCATGAGCTCCGTGATAACATCCCTCAAATTTCACTATTTTATCTTTTTGTGTATATCCCCTTGCAGCCCTGATTGCA
TGCATAGTTGCTTCTGTCCCTGTGTTTACAAGTCTTACCATTTCCGCACATGGAATCAGATTAATTATTTTTTCTGCTAA
CTCTACTTCGACTTTAGTAGGCGTTCCATAAATTGTCCCGTTATCAAGCTGGTTTTTGATGGCATTGATAATTTTTGGAT
GAGCATGTCCTAATAACAGAGGTCCATAAGCTAAACAATAGTCAATATATTTGTTTCCATCAACGTCATAAATATATGAC
CCTTTTGCATGAGATGTAAAAAAAGGATAAGGTTTGAATGCTCTGACTGGACTATTAACACCTCCCGGCATTAATCTTTT
AGCTTTTTCAAAAAGTAGACCAGATTTGGTTTTATTCATTTTTCAAGTAACCACCTTGCTATATCTTTAGCAAAATATGT
AAGTATCAAATCCGCTCCAGCCCGTTTTATGGCAGAAACAACTTCCATAACAATTTCTTTTTCATTAATCCAGCCCTTTG
CCGCAGCTGCCTTAATCATAGAATATTCTCCACTAACATTATATGTAGCTAATGGAATTGAATACTTTGATTTTATTCGA
TAAATTAAATCTAAATAAGCTAAGGCAGGTTTAACCATTACGATATCTGCTCCTTCGCTTATATCAAGAGCTACCTCACG
TAGGGCCTCATTACCATTTGTATAAGCCATTTGGTAAGTGTTTCTATTTCCGAAGGATGGAGTAGAATCAACAGCATCTC
TAAAAGGTCCATAAAAATTTGATGCAAATTTTGCACTATAAGCCATAATCCCTACACTTTTATAATTTTCTTGATCTAAT
ATATTCCTAATTGCTTGAACTTGTCCATCCATCATGGCAGATGGAGCAACAATATCGGTACCTGCTTCGGCATGGCTAAC
AGCTATTTCTTGTAGACAATTCAGAGTGAGATCATTATCAATTTCATTACTTTTAACTATTCCACAATGTCCATGTGATG
TATATTGGCAAAGACATACATCTGTTATAATAACTAAATCATCTCCAAGTTCTTTTTTAACCATTCTAACTGCTTGCTGC
ACAATGCCACCAGTATCATAAGCGGAGGTTCCTTTTTTATCTTTTTTTAATGGAATTCCAAATATAATTATTGCTGGTAT
TCCTAAAGCGGAAACCTTTTTAGCTTCTTTAACGAAATCATTTATTGAGAGTCGAAATTGACCAGGCATTGATAGAATTG
GTTCAGGAGTGTTTATTTCTTCTTTAATAAATACGGGATAAACCAGATCATCAGTAGTAACAGCAATCTCTTTTACAATG
CTTCTAATTTTAGACGTTTTACGAAGCCTTCTCATTCTAGTTTGAGGATATGTCAACTAATATTGCCCTCCATCTATGAA
GTTGAGATTAAACAATTTTTGAGCACCTTTAATTAGATTTAGGTTGTTATTAATAGCGGCTTTTCTTAAATTTAATATTG
GTTGAAACAAAATTCTTTTGACTAATACTTGTGTTAAATTATTAATAATTAGTCGTTTTTTTTCATTTAAATCCCCAATC
ATTTTAAAAGCTATTTCTAATTCTTTACGTCTAATATGTTCTACTTCATTACATAAAGAAGAAATAACTGGTTCTGATAA
TTTACACTTCAATATTTTTTGTAAATTTTCTAATTCTCTATTAATTATTTTTTCAGCCTTCTCGATTTCCCTATGACGAT
TAACAAGATTTCTCGAGGCAATCTCATTTATATTTTCGATATTGCGAAGTTCAATATATGGTTTTTTATCTAACTTAGGA
TCAACATTTCTGGGTTGAGATACATCTATAATAATTAACTTTTTCTCGGTCAATTTTCCCTCAACTTCTTTGAATAATTT
GTCTGTTAATACATAATGAGGAGCAGCTGTAGCTACTATTGCTATATCAATTTCTGGTAATATTGATATAATATTATCAA
AACGTAGTGCTTTTGCACCTAACTTTTTAGCTAATCTTGTTGCTCTATTGTAGGTTCTATTTGTTACAAAAGTAACATTC
AAATTTCTAGAGATTAATGATTTGCCAATGACACATCCAATTTCTCCTGCTCCAATTATTATTATTTTTTTAGTTTTTAA
TTCATTAAAAAAATCTTTTAGTAATTTGACAATTACAGAACCTAAAGAAATAGCACCAATGTTTAACTTGGTTTCAATTC
TAATTTTCCTTCCTGTTTTTAAAGCCTTATCGAAGATTGTATCAAAATTCGGACCTATGGTACTGAGTTTCCTTGCCGAT
TCTGTTGCACTTATTATTTGACCGAGAATTTCATTTTCTCCTAAAATCATAGATTCTAAGCCTGATGCTAATCTTAACAG
GTGATCTAAAACTTCACTATTAAGGGATTTTATGAGATTTTTATAAAACTCCTCTTTACTAAAATTTGTCTTCTCCCTCC
AATATTCACATACTGTTGTTACCACTTCTTTTAATTTTATTTTTGGACTAATAATGAAAATCTCGACCCGATTACACGTT
TGTAATATCACGCATTCTTCTACGAATTTAAATTTGCTCATATCTTTTAATACTTCATTTATTTTTTTGAAAGATAACTT
TTCAAGAATATCAATGGGAGTATTCTTATATGTAAATCGTAAGTTTATTAAGAAACACGTCTCAAATGTGTAGGTTTTAC
ATGGACAACTTGATAATTTTTCTGACATGATGTTTTGCTTTTTTTAAATTGTTTTTACTTAAAAATTGAGAAATTTCACG
ATCATTTAAAATCTGGTGGAGAATTACTCTGCGATCTTTTTTATTTGAAAGAAAGTTTTTTAAGAGAGTTCGTGCATAAT
GCTGGAGTCTCACTTGAAGGATATCTTCATTGGTGACGTGTTTTTTTAATCTTTCTCCAATAATTTTAGCCATCATGGGA
CTTTTTCCCCCGGTACCAATTCCAACTATTATATCACCAATAATTTTCGTAGCTGGCATAATAAAATCGCTGATAAAAGG
GTTATCAACAGAACTCACGAGAATATTCTTATTTTTTGAATTAAGAACAATTTTTTCATTATAATTTTCATCATCTGTTG
CTGCTATAACTAAATCTGAATTCGAGATTAATGAATCCAATGATTGTTCATTAGTATTTTTTAATTGGATTTCATATTTT
TGGCTCAAATTTTTAAGATTTTCAGTAAAATCTTTACTAACTATAGTTATTTTAGAATTAGATCCTAAAAACTTCTTCGC
TTTTCTTTCGCCTACAACTCCACCTCCCAATATCAGAACTCTTTTACCTTCTAATTTTAAGTCGATAAACATAATTTTAT
TTCTCCTCTCTTTGTTTCAATATCAATATTTACGAAAGAAAATAAATTATCCTAATATTTTTTATTTCCAAGTAATTTAA
GATTTATTTAAAATTTCATGGATTTTTACAGATTTTCTTCTTAATTATAGGAATTTAGAGTAAGGTTCATGAAGAAATAC
ATCTAAAATAATTATTTACCGGATAAAACAGTCAATTTCCATGTCATTTTATCAAGTTTTAACTCTTCAACTGCATATCC
TTTTCTTTTTAATGATAATGGGATGTCTCTGACAGATGGGGGGTTATCAATTAGCACTTCAAGAACATCTTTTTCAGATA
ATTTCCCTAAATAATTTGTAACCAAAACCTGTGGAAATGGACATACTAATCCGCGTACATCTAATTCATAACGATTTTCA
TCTAACTTTTTTAATCTTTTTCGATTTTCTGACATTTGTATCACATCTATTCTAATTTTTAATTAGGTTTTTTAATTCTT
CTTCAGAATGACGATTACAGAAATCTCTAAAAATTTCTGAATCTTTGCGATTTATTATATAATTATTAATCAGAGCAGAA
ATTTTCTTTATTATTTGATAACTAGGAATTCCTCTCTCGATTGTTCTTCCCAAACGTGATTTTGGTCCAACACCTCCCCC
CAAAATAATACTATAAGTTTGAACCAAATGCCCTTCGATTTTAACTACTGCACCACTTAAACCAATTTCTGCTAAACTGC
TAGCACAACAATGATTTGGGCAACCATTCACTTGAATTATTATCCCTGATTCATTGAGTAATTCAAGTTTATAATTTTCA
ACTAAATAATTAACTAAATTTCTTAAAATTTGTTTGACATGAGGTCTTATTGTTTTACCGCAAAAGTCAGAAGAACATCC
TATACTAGACCATTTTAATTTAGGTCCATTGAGAAAAAAATTTCTTTCACTTAATTTTTTCACAACTTCCTCTTTATTCT
CTATATCTGGAATGAGAATATTCTGTGTAGGAGTTAACCGTAATTCTCCTGAACCATAGCCTTCTGCAACATCTGCTAGA
TAAATCATATCCTCACTTGATAATCTTCCTCCAAGAATAGGTATATTAATATAATATTTGCTTTTTTGACTTTGTGGTTG
AATTCCCTCATGATTACTATTTTTTAAGAATACCAGACCGTTATACGGCTCAAATGGGCCACCAAGCTTTTCTTCCAACA
TTTCTTTAATCTTTTCTACACCCCATTCATTAACGAGCCATTTAAATCTTGCTTTGGTTTTAGCTTCGCGGTTGCTATAG
TCTCTATGAATTTTAATAGTTGCAATTCCTACATCGAAAGCTTCTTCAGGTTTAATAAAAACTCCTAAGGGTTTAGCTAA
TCTAGGTCCAGGTTGTGTACTTCCAGCACTCCCCCCAATGAGTAGTGTATATCCAATATCATCCCCTTGTTTTACTCCAA
CAAAAGCAAGATCATTCGTAACCCCTCTAACACAATCAGATCCACATCCAGAAATAGAGAATTTGAACTTTTTAGGCATA
TCCATGAAATCAGAATTGCCAATTAGATATTTAGTCAATTTCTCCATAAGTGGGCGCCCATCAATTATCTCATCTTTTTC
TATACCTGAAGCTGGACAACAAATAATATTTCTTGGATCCCCATATCGTGCACCCCCAAAACCTTGACCACACATATCCG
TAGTAAACCCTAGCTCTTCCATTACCTTAAAAATATCTAAAGCATCTTCAGATTTTATCCAATGTAGTTGAATATCTACT
CTATCAGTTATTTCTGCTAAATTTTTACTATATTTTTGTGTTAGCTCTGCTACTCCTCGCAACTGTTCAGAAGTAATAAA
GCCACCAGGAACCTTAAATCTTAAAAAATGAAGTGAATCCTCATAATTCCTTGGATTACTGTCTCGACCCAGTGAATATC
TTCCAACAAAACGAAGGATATCATCATTTGTCATTTTATAACACCTATTTTTAATTTAAATCTTCTTTTTAGCACGATTG
CATTTTATTTCACTTTATTTAAAGATCCGATTTCCTTAAAGTATTAATTTACCATCGTCTTTCACGTAAGAAGCGTATGA
ACTCATATATTTAAAGGCATCATCTGGGGAGATACAAACTGCTATTCCCTCAGATGTTTCTGAATATTTTAATGCCCCAG
CGACTATAGCACCCGTTGTTGGACCAACTAATATTCCGGTCTTTCGAGCTATTTCTATCCCGGTTCTATATGCTGTATCA
TCATCAATTTCTATGATATCATCGATCACGTTTTTATTTAAGATTATAGGAATATAATCTCCTTCGAGATTCGTTATTCT
TTTCATTCCTGGTAAATTATGAGTTGGGATGTCTGGTTCTATTCCGATTATCTTTATAGAAGGATTTTTTTCTTTAAGAT
ACTTTCCTACTCCAGTGATAGTCCCACACGTTCCTAATCCTGCAAAGAAGTATTTAATTTTCCCTCCCGTTTGCTTCCAT
ATCTCAGGTCCTGTAGTCTGATAATGTGCTTGTACGTTTAATTTATTTTCATACTGATTTGGACACGCATAATTCTCTCC
CCCTGCACTCTCAAGGATACCATTTACTAAACCTCTCGCACCCTCATTAGGATATTTTGGGCATAATTCATCTTCAGCTT
CCCATAATACATCAACTCCAAGTAATCGTAGTAGAGTTTTTTTCTCTTCTGGTATCCTACTTGGCACAGCTATTTCAACA
GAAATTCCTCTTGAATTTGCTATAGCGGTTAAAGCTATACCCGTATTTCCTGATGAAGGCTCGATTATAGTTTTATCTCC
CTCAAGATCTAGACCATCTATCATCAATAGAGCTATTCTATCTTTGATTGACCCAAATGGATTAAATCGTTCCAGTTTTA
AATATATTGGAAATCTATGGTTAGGATTAATCCTTTCATTTAGTTTTACTATTGGTGTTGGATTTTCTAAAGAAGCAATT
AACTCTTCTATGTTATTATAGACTTTTAGTTTATTATCTAATGCTAATTTATTGTTATTCTCATTTTTTGTTATCAATTT
CATTAAGGTTCCCTTTTTTTCTCAGTTTTTAAAAATCTTTAAAATAATTGAATAAATGTAAATAATCCTAATATTATTAA
TAATAATCCTATAATCATTGTTAATTTTAAACTTGTTACCTTTTCCAATGATTTCGCAGCGAAAGGTACAGCTAACAAAG
CACCAATAACCATCGAAATTGTAATTTCAAGGTTGATTAAATTTTGGAGAAGAATGACATAAAATGTAAAGCCTAATAAA
CTAATAACCGTATTCGCATGAAAACATGTCGAAACTGCTTTTTTACAATCAATTCCAGAAAATATTTGACCACAAGAAAT
AACACTCCCATAACCTCCACCACTGATGCCTTTATTAAATGCTGCAACTATAGATATACCAATTATCTTTTTGCGGGAAT
AAAAAAATTCCCTCTTCCTAAAAAATAGGAGAAGAATCCCTAAAAAGACAGTTAATCCCCCAATATATAACTTAATGAAA
AAACCATTAAAGAGGGTTATTACCATTAAAGATATAATTAATCCTAATATGCCGAATGAGAGAATATACTTTAAAGTTGT
TTTTTCATATACACATTCATTTACTTCACAGACCCCTATGGATTCTGGATTTCTACGAACTTTTAACACTAGAAATAAAC
TTAAGAGACCGTGACTTAATAATATTGATGGAATAAATTGGATCGGTTCCAATCCTGTAAATAATAAAAAGGGTGTTGAT
AGAGTGCCGTACCCACCACCAGCAAATGAATTTATTAATGCACTCCCAAACGCAATTATACCAACTGTTACTAATAGGTA
TATGAAAGCATCAGACATTCGATAAGCACTTTCCGAGTGTAATTCAAATTAAAAATAAAAAAGTCTTCTGAGATCAGTTA
ATATTTTTCATGTAATCCACATTCTCTCTTTTCAGGGTTCTCCCACCACCATCTACCTGCTCTAGGATGCTCACCAACTT
TTGTAGCTCGAGTACATGGAGCACAACCAATACTTGTGAAACCTTCATCGAATAATTTATTATAAGGGACATTATTTTCG
TAAATGTAATCTTCTACTTCCTTATCAGTCCAATCTAAAAGCGGATTAAGTTTGACTATATTATTTATTTCGTCCCATTC
TATCTTCTTAACTCCAGTTCTTGTAATGGACTGATCTCGTCTAAGTCCTGTGATCCATGCACTATAACAATCCAAAACCC
TATGTAATGGCTCCAGTTTCCTAATTCCACAGCAACGATGCCTTAATTCCAGAGATTTATAAAAAGGATTAGGGCCGTGT
TCCTCTTCCAAAGCTTGTACATCTTCAAATTTAGGAAATAGTATGTCATACTTAATGTTGTATTTTTCCATACTATCTTC
AAGTACATCATAAGTTTTTTGGTGTAGTCTTCCTGTATCTAATACAAAAATACGAGCTTTTGGGAATAATTTCACTGATA
TATCAGTTAAAACTTGGTCTTCTAAGCCTAAACTGCTTGCTAATACAATTTTCTCACCAAAAGTCTTAAAAGCCCAATTT
AAAATATTTTTTGTACTCATCTCCTTAAATCTTTCATTAAGTTCCTCTATATTTTCTTTTACTTCATCAATTCGACTTAT
TTTAATCTCTAATGTCAAAATATTTCACCTCTTTATTTTATTAATTAAATTCTATTCGCAAAACGGATTTTTATATTCTA
AAATTACTTTTGATACCTCCGGTCGCATAACCTCTTTGGGTGGTTCTTTACCTGCACAAAGTAGCTTCCTGATATTAGTA
CCACTAAAATTTGTATGACATTCTGGTAAATGGGGACAGATTTTATCGCTTACAATGTCTTCACATACCTTACATAATGA
ATATGATCTGAAAAAAATAGGTTCAATCCCCAAATCGGGGAATTCATCAAAAATTTTATGAGCATCATATGGACCATAAA
AATCTCCTACTCCAGCATGGTCTCTTCCAATAATAATAAAGTTACACCCAAAATTTTTCCTTGCAATAGCATGAAAAATA
GCCTCTTTAGGGCCAGCGTATCTCATTTCTGTCTCAAAAGTACTCAATAAGACTCGATGCGCGGGATAATATTCTTTTAT
CAGTTCTTGATATGCTCTAATTATAACTTCATCTAAAAAGTCTCCTTTTTTCTTCTTACCAATTACCGGGTTGATAAAAA
GGCCATCAGCAAGCGTAAGAGCTGTTTTTTGAACATATTCATGACCTTTATGTGGAGGATTCCTTGTTTGAAACGCTACG
ACTTTTTTCCAATTTCTTTCATTAAAAATTTTTCTCGTTTCAATTGGTTTGAGATCTAATTCTGGAAAAATAGCTGGGAG
TTCATTTATTAAGAAGAGGTCTCCTCCAATTAATATATCTTTTTGATTTAAAACTTTGTCAACTCCTGGATGACTGCGAT
CTAATGTACCATAAACGTTTTTTGCTAAAATTTTTTTATCATATTGATAAATATCATTTACTCTCAACAATGAAATTGTG
TATCCTGACTCGGTGGTTAATATTACACTATCGCCAATTCTAATTTTCTCTGCTTGCTTATCACTAATGTCTAATGTTAT
GGGAAAGGGCCAAGGAATATCGTTTTCTAACCTCATGTTATTTAACACACTTTCCATTTCGTTTTCAATCATAAAACCCT
CTAAAGGACTAAAAACTCCAAAACATATGTTTTTAACAACCTTCCAAGTTTCTGAATCTATTATAACTTTATCGAATTCA
AGAATTTGGTCGAGTATCTTGTTTTTTTCTTTCACAGACATTACTTTATTAATGAGTTTTCCCCCATGTGGGTCTGCTAT
TTTACCATTTAGTGCCGTTCTAATCCCTCGTTAATCTATACTTGTATACTCAACAATACGAAATTATAATCT
>LokiG_000000000370
GTAAAGAATTGTGTGACTATCTTGTTGTCGGGATTACTAACCCAGATCCCTCTTTAACCAAGGATTCTGATACCAATCCA
CACCGTAGCACACCTTTAGCAAACCCTCTAACTTATTACGAGCGCTATGTGATGACTCAAGCAGCATTATTGGAACATGG
CTTAAATTTATCTCAATTTTCAATCGTACCTTTACCGATAAACGTACCTGAGCTAATTAAATATTACGTTCCTTTAGATG
CAATTTTTTTTTTAACCATATATGATGATTGGGGTCATCAGAAGAAAAAATATTTTCAATCTTTAGGATTGAAGATTCAT
GTACTTTGGGAGGTTACATTAGAAAATAAAGGTCTTAGTTCGAGTGACATACGCGATTCCATGGTAAAAGATGAAAATTG
GGAAGAGTTTGTACCTTCGAGTGTTGCAAAACTGATGAACGAATGGGACATTGCTCAAAGATTAAAAAAAATAAGTTCAA
AATGAAAATATGGTATTCCATGTCTTTGTATGAAGACGATATAAATCTCTAAATATTACTTTAATTAATTATTAATATAA
CTTTAACAATATTGCAATTAATTATAAGATTTGGTGGAAAAAAATCGGCTTATTGCAAATATCCTCAACAAGAATTATTT
TAGTTTACCTAGTTCAAGGAATTCTTGTGACTTATTTTTCATTGCTGACTTATCGAATATTAAAAAGAAGAAGGCAAAGA
TTAAATTTAATGTTTAGTGGATTTTTTATAAGCCTTATTATTGGGTTTATTTTTAATATGATTTATGCAGCGATCCCACC
TGCCCCTCCCCCAAGCAATGAATTACTTATTCTAATTCTTTATTTTTTAGCCAATTTCTTTGTGATATTCGGTTTAATCT
TTGTTCTTATAGTACATATGATAATTATTGAATCGACTATAATCTACTCCGTGAAAAGACAAAATAGGTACATAATATTA
TACGGCATTGTACTTTTCTTTGCAATGTTAACGTTAATACTACTAGGAATTAGATTCGACGACCCTAATAATCCTATTTT
TGGAATAGATCTAACTCCCATAACAGGAACAGTTCCACAATGGGGATTAATATTTTTTATTTGCATTATTTCAATCATGT
CTGCTTTTTCAATCATCCCAATAATTCGTACATCCTTGAAGATATATACGAGTTTTGATTCAAAACCTTTAAAAAAAAAA
TGGCTTTATTATTTAATAGGGTCCTTAGGATTAATTCTCATGATGTACTTTATGCTTATTGACAACCTATACTTGGGTGA
TGTTTTTAGGATAATTACCCTTATATTAGGAGTATCAGTAATAGTTTGGGGTTATTTGATGTATTATGGAATTGGCTTCA
AACTCAAAAAATAATTTTTTTTACCACAACATTTATTGCCTTTTTTCCACATTTTCTTGGATTTCATTAACCTTTGAGCT
GAAATATTAAGATCAATTTCCCTTTTTTCACGGGAGAGAATAGAAAACCTTATAAATGCTTTTAGAAACTATTAATTAAC
ATTTTATAAATTGATTAGGATTAGGCGATTTGATTGGCTGTTATAAGTAAGGAAAAGCTTTTTCTTCAAGAGGAAGATGG
ATATTTTCAGAAATTTGTCGCCAAAAATGGTGATGAATTTGGATTAAGATTTGGAAACCCAAATGATGCAGAAGCAATCT
CTATGATTTTTAAAGAAATATATGACTACAAATATGATAATCCCACAGTATACGATATCAATCTCTTAAGAAAAGAACTA
TCAAATAAGAATAATTTTTGGTTTGTAGGGGAATCAATCAAAAATCATGAAATTGCAGGTGCTGGTTTAATAGAAAAAAA
TAGATATATTGCCCACGCTGGTAAAGCTGTTGTAAGGAAAAAATTTCAAGGTCAAGGAGTTACAACAAAGATCGGTGCTG
CAGGCATCATTACAGTTACAAAAATGCCTCAATTCAGAGGTATATTAAGACTTGATACTGAAGCTCGAGCATTGGAAATA
AAAATCCAAAAACTTATACAAAATGCAGGGGCATTATCCTATGGTTTAATTCCTGGATACGCTAATTTTGGAGATAGACG
ACACTTTAAATTTGAAAATAACACACCATTTCCTCCTAAAGATGAAGAAGCTTTCTTTCTTTATTCAATTATTTTTAATA
CTTTATGGAAAAAACGAGAGAAAAATATCCACTTGTTGAATAATGAAGACTTCATCTTCTTTCATGATTATGTTAAAAAT
CAAGCTAAAAAAATGAAATATGACGTTTTATTATTAGAAAAAGGTAAAAAAGATAAAGGTTATGAACTTTACGGTGTTTC
CAAAAATCCTTATGAGGGATTAGTAAATTTATATGGTTCTATCAAGGAAAAATCCTTAGAACACTTATTAAAAATTTATA
ATAAGTGGAGAATTATTTTATGGAGAATCCCAACAACTCAAAGTAGCATACATTCTATGGCACTTGCTCTTGAAAAAGGA
TTTAATATAGTTGGATATGATATAGGTTATAAAAGTATGAGTGGGACATTATGTGATTCAGTAATACTAGCATTTTATCC
AAACGGAGGCTCTCAAATCTTAAAAGTAAATTGTGTTGATGAAAATAAACCATTATTAAATAAGGTTCGAGATATTTATT
TTTCTCGCATAAATTAATAAAATTCTCCTTATTTACTCAATCTTCAGATATTTCACTCAAGTTAATAAAGAGATTACTTT
CTCCTCAAGAGTAAGAGTACCAGTACCAAAAGCTTTATCTAAAACTTTTTTAAATGATTCAAACTGAGCCATCTGAGTGA
TTCTACAACCATTATATTGAGAAGTAAATTTTTTAAGTAGGTTTTCAAGTAACGGTAAAATTGTTTTATTCAAATATTTT
TCAAGTCTGTCATCTTTATCCAAAACTAAAAAAGCAAGAACTTCTTGGTCTCTTCCTTTGTGATCGATCAACACCCCTTT
TTTGAAAATTATGGAAAAATTACTACTTTCAAAATATTCTATTGGTGCCATCAAGCATTCAGCAAAGGATAAGAGTCCAC
TCATTAGCCCACTTGAACATATTAAATCTGTTTTTTCCTTACTGGCTCTATGATAACTATTGAATATAACTGGAATTCCA
TTAAAGATTATACCAGCTTCTCGAATTAACATTTTTCTATTTTAAGAGTTTAGACCAAATCGCACAAAAGATATATTCTT
TGTAGATTACTCTGCTAATCAACGAAACTTAAACTTTTAAATATATCCTATTTTGTGATTATTACGTATCGATAGAACAA
TAATTTTATGGAAATTGTTAGAGACATATTTGTGTCGAAATGTTTACAAAAAAATGAACAGAATTTTTTTTACATACCAT
CTAAATTGATTGGTTTATTAATCTCTGAGGATTTATAGATGCCAAAAATTATTTTCATCGTGTTCAGGTTGTCCTTACCA
CTACTAATTGGACTATTATCATTTTGACACAAATCTACAAAGTGGAGAATTTCATTCACGAAAGGGTTTTTACCAAATAA
CTCATTATAAGGTGGTTCCAAAGTGATAAAACTCCCTTTTGAAGTTGTTTTACCCTCCCTATCCTGGCTTCTTGAGGATA
TACTTATCTCTCCTAGTTGACCACCAATCTGTTCATTTGTGGGAGGATTGGAGTAGAGAGTCCCATCTTCACCATAAATC
ATGTATTTAATATTCCAAGGAGTTCGACTTGTAGAAAAACTAGAGAAAATGTTTCCAATAGCGCCATTATTAAATTCAAG
GGTCGCACTCACGAGATCTTCAGCTCCATTTATAAATAATGAGTTTGTAGTCTTACAAGTGCCAAATACTTTCTTCACAT
CTCCAAGAAAATAACGCAATAGATCGATTATATGGATTGAAAGAGTGATCAAAACACCCCCACCTGCGCGCTTTCCATCA
AACATCCAGTGATCATGAGGTAATATCAGAGACTGCTTTAAAATAGAATCACCTCGAGCTGCATGAATTACACCAAGTTC
TTGATTTTGTATAAGGTGTAATACTGCCTGAGAAGTAGGTAAATATCGCAGGGTTTGTGCCACTAAAAAATTAATACCTG
ATTTCTCAGTGGCTCTAACCATATCTCGACAATCTTGCATTGTTGTAGCCATTGGTTTTTCAAGCAATACATGTTTTCCT
GCTTCGGCAGCTACAATCACATTATGTTTATGTTGGTCATGGATTGTGCATATATCTACGGCATCTAGATCTTCATCTTT
CAACATTTTCTCAAAATCTGTATAGATAGCACTTAATTTTGCCTTTTGCGCATATGTTTTTGCTGACTCTTCACGAATAT
CGCAGACAGCAGTTAGTTGAACTTTCTCAGGGAATTTTAGATATGCTGGTAAATGAGCATACCCCATTGCTCCAGCCCCA
ATAAGTCCGACTTTTAATGGTTTCTGAATATTACATTCACCTATTTAGAAACAAGTTATTATAAATTTAGTCTGATAATT
AAAACTACTTTAAATCCATATCGTATATAGATTACCAATTTTCATTTGGGTAAAGATGTAAAACTGAAGCTTAATAGAAA
ATTAGTGAAAAATAAACAATATTACAAAACAAAGTTCAAATAAAAAAGTAAAATACAGTATCAAAGGAAGTTGAACTCTA
AATCCTATTGAACTGATACTTTTTACACTTAATTTTGGCTTTATTTTACTGAGATTTATAATTAATAATTCCTATTTGAT
ATACGTGTTAATTTTACTGAAAATTTATAAGAGAAAAATGGCAATATATATGTATGAACGTACAGTATATATCTCCACTT
TCAGATTTGGAAGTTGAGTTAAGACCACTTTTCTCTAATGAATATATGCTAGCCTTTTTTAAAAAGTTTTGTGATGCTAT
CCAATCTCGAATGTGGGGGTTCAAAAGGGGAAGAAATGCGAGATATGAAGCTGGTGACTTTCTTAGAGTTTTTTTTTATT
CCGAAATTACCGGAAGATCTATAAAAAGCGCCAGTGAAAGGTTGAATAGGTTCTATATGCATAAAAAGAAAGGAAAACAG
AGAATCTATGCAGATGGGCGTAAAAAACGAGAAATTCCGCACCAAACTGATGTAAATAAGTATCTAAGGAAGATTGGATA
CAAAAAAGCACGAAATATTTTGCGTGAGTGTTTATTCTCTCAAATTAAAGAAGCATTAGATTTGAACCTTATCTCCCGAA
AGGTAAATGTTCTAATTGATTTTACAGAGCATCCATACTATGGAAAAAGAGATGATAAAATGATTAAAGGGACAAATCGG
CAGAAAAGCACGAAGAAAATGCGTCATTATTTAGGGTTTTCGATTTTATCACGGGGGATTCAGCTCTTTGCAGGCTTAGA
GCAAATCGCAAAAGGGCAATCAAAAATTCCCATAATCATTAAATTTCTCGATTCTGTGCTCGACTTGGGATTCGAGTTAA
ATTTTGTGATAATGGATAGGGAATTTTATCGAGTAGAACTTTTAGACGAAATTAAGGGAATGAAAGGCAATGTATTGATT
CCTGCTAAATCATACAAAAAGATTAAGAAAATAATCGAAGAATACCTGAAAGAGACCGGGAAAAGAGTAAGAATGTATAC
GTTTTCAAGTGCTCCTGGTGCCAAATGTCGATTTTTTCAGAATGTCTATTTGGTATTAAATGCAAAAAAAGGATATTCTT
TACTTGAGGTCAAACGAGACTTTCAAAAAGGTATATTAACCCTGAGCGATGCTTCAAAGCTCATCTATGCTATTATGACA
ACCCAGAAACCGAGAGGTAAATCCAGCTCTTGGGCGTCCCGCACTTCACGATTTTATAAAAAAAGATGGAATATTGAGAC
GGGATTTTCCGACTTAAATCGGATGGGTCGTAGATGGAAATCTAAATACGACAATACAAGATATTTGGACATGTTAGTTC
GGATGCTTCTCTATAATTCGTGGAAGATAAACGGAGCGTATCTCAAAAAAAGTCGAAAAATAAGAAGTAAATCTTTTGAG
TGGACCTTACAGGATAATCAGGATGCCATGGTTGAGATATTTTTGATGTCGTAAAATAAGATACCACATATTCACATTAA
GGAGAGAATTATGTCGAATCAAAAAAAAGTAAAAATAAAGAATAAAAAAATACTTCATTAGATACTGAAAATAGTAAAAA
AAACCTTGAGGTTCATTGTCCTTTATCAAATTTATGATGCTATGCATCATAAAGATCCTTCTAGATATTGGTCTGTAAAT
ATAAAGGACCTCGTGATTTTATCAAAAAAGTTCCATGGTGTTTTTCAAGGGCGCACTATCTCAACCGCAAACTCAGAAGT
TCTATCACAAGGTTTTCAGATGCTAATTGAGCGAGGTATTGACAACTATAAAAATGGTATCGATCCGGCAAAACTAATCA
CTCCTCAAGATGTAGAACAAGTCTTCACGATTCTAGGTGGGGGGACTCCATACGCCTTAGCTGATGGGAGAACAGCTTAT
GAGTTATGGCAGTTCGGTTCTAGCTCAGGAATTCAATCCAAAAATAGTTTTAGTAAAAGATTGGTTCAATTTAACAAACG
AATTAAATTTATCGTCGATAATGGTTTTGACTATGAAAAATTGATAAATAACCTATTCCCTGCTAATGGACCAGGTTGGA
TCTCCAAAGGTAAGTCTCAGCTTGACGATTATCTTCTCATGATGAATAATCCCATCGCAAGAAATATGATTCCTGTATAT
ATGGATTTATCTGACATTGATTTAATCATTAAACTGTGGAATTTATAAAGCAAAACCCATTAAATTATATAACCAAATCA
CTCTTTTTATTTTAAACATCTAATTAATTTTTTATTTTATGAAGAAACAGAGAGTAATTATAATAAAAAACCCACGGTTA
AGAAGAGTTAGGAACGAGTTGAGATCTCTCTGGAAATCATGGTTAGATGATATTGAGAACTCCCTCTGGGATGAATTTTG
GGACACCGCGGGGAGGGGAGATTCTTCAGAAGCTTCGAGAAAACTTTCAGAGCTGCATTTACTTGAGACAAAGTCTATTT
GTACATGCATCCATTGTGGGAGATCTGATAAAGATATGATATACACATGTGATTGGGAACAATGGCTTTGCATTGAATGT
AACTCAAAACGTGTCTATTTTAATAACTTACGAAATGGACTCGAGATGGGAAAGAGTGAACTCAATGAGTTTTTGGTAAG
ATTAGAAAAGAGTATAAAGATCAACCACGGTGGATCGAAATGTAACGGTTATAAGAATTCAAAAAAGATTTTAAATAAAA
TGGGTATCACCGAAGAAATCCAGAAAAATCTATATGAATTACTTCATTATTATGGCGGACATTGTGATTGTGATATACTA
ATTAACGCAAGTCTTAGGATGGCAGAAGGCAACTTAATTTAACAAATTTTTCTTAACTTTCTAAGAATATCAATGAAAAT
CAGGGAAATCCATGTTTTTCTAATATTTTTAGTAAAAACCAAATAAAAAAAAAATTAGTATTTTTTTATGAGTTTTTTAA
TTTATTTAGAAACTGGTACGGCTGTTTTGAGACAATCTTGGATCTAATTATTTATACACTAACTACTGATAATGAAGAAT
ACTTGAAGGTAGTACAAAAAATTGATCGTAAAGCTTTAGATGTCTCAGCGAAAATATTTTCAGAGTTAATATCCTCATTT
TGTTATAATTACAATATTTACGACTATTTAGGTCCAGTATATATGAGAGTTGGATCCTGCTGATTAAAAGAAATTTTGTA
AATCTAGAAATTTGCTACTTTTTTTAGCCGCATTCTCTCTCAAGAATGATAATTTTTCTATAAAATTAGAAAGAAATAAA
TCTCGATTTTCGGCCCTGCAAAACCTTCCATTATATAATTTTAATAAAGTTTTATCATTGGTTAACTCTTTTTCCCTAAC
TAAGAAATAACTTCACAATATTATTCACTTAAATCTTAGAAATCAAAAAAAATAGGGATAATTATTCCACCTTCTTTTTT
TTTACTAACAATTTTTAACTGCATTATATTATGAGCATCCTTGATTAATTGAAAATATAAAGAGGCGTTATTTCATAACT
TAATCCCTCGTTCTTCCTAATTTTGACATTACAAAAAAAAGATAGAAAATTAATTTGTTTTGCTCTTATTCAATGATCTT
ACTGCCAGATTTAGAGAATTTCGTCCCGCACGTTCCACACTTTATAATTTTTGAGTTTCAGCGGAGAAAGGATCTATATG
CCGAATTAGCATCTCCTATACTGGTGTACCCTGCTTCAGCGGAAAGTTTAGATAACATTTCCAATACTGTAGTAAAGTAT
GTTACTTCTATCAGGTTCTTCATGGAGCATGCGCGGATTCTCATTATTGCATTGTGGGCATTTAGTTCGCTTATATTCTG
TCATAATTAAAATTCTGTTAAAAATATTTTAGATAATTAGTGGGTTCTATAAATTTAAACTTAGGCTTTTATCTGGGTTT
TTATCGCAATCTCTCGCACAATATTTTTTATTTCCTTTCCTGAAGTCTCTACAAAAAACTCTGCTGCTTTTTCATAATAT
GGTTTTCGATAAGAAAGGACTTTTTCAATTTCCTTTTTTGGATCTTCTTTATTGATAATTGGTCTAGTTTCTTTTCCATC
ATTCATAGCCCTATTATAAATCTCCTCTTCCGTCGCATTTAATAGCACGATATAACAATTTTCTTTTAAGTTTTTGATAT
TAATCTCATTTAAAACAACTCCCCCTCCACATGAAATTACCACCTTTTGAAGATTAGAAGCCTTTCTGCAAGCTTTGACT
TCATATTCTCTGAATGTTTTTTCTCCATCTTCAGAAAAAATTTTTGGTATGGATTTCCCTGCTATCTCTATAATGATTTG
ATCTGTTTCCACTAATTTATAAGGATCTCCCAAAAATTTAACCAAAGCTTTTCCCACAGTGGTTTTACCAGTTGCCATAA
ACCCAATAAGGGCAATGCATGTTTTAGTCATTTTCTTTAAGGTTTAATCTAAATATTGTATCGATTCTATTAATTATTTT
AATGAAAATCCATGTCGTTCTATGACTTCCTTTTCTAAACCCATATAGTTGCCAGAAACATATACAAAACTCCTAAATTT
ATCGGGATCTAATCGATTATTCTTTACAAATTGTGGATCAGAATGTGTTGCTACTACTTCACCAAAATAACATACATGAG
TGCCCAATTCTGTCCTTTGTATAACTTTACATTCCATATTCCAATGGAATTCCTTTATTAGGGGAACTTCTACAACTAAT
CCTTTTTCTTTCGTTAATTTTAATTCTTCCCATTTATTCACATCTCTACCTGATCTTGTACCGCAGTAATCCATTTCTCT
TAGTTGGTCAATTGTTGGGTAGTTAAGAACGAATTCTCCATGATCTTCTATTAATTTGTAAGAATGGCGTCTAGGTTGAA
TTGATATAGCTATAATTGGAGGGTTTAAACACACTTTTCCTACATAGGCAAGAGTTATTAAATTTGCTTCATCTCCAATA
CCTACAGTTATAACTGCTGCTGGCATTGGGAAAGTAGCTATTCCTGTACTTAATCTAACTTTGCTCATTGTCAAAATTTA
CCTCTCATCTATTCTTTTAAATTACTAATTAATTATTTATTTCAATTTTTCTTAAACATATTATTAGCTAAAATTTAAAA
CTTCTGCTTGCAAGATGCCTATTGATAAGAGAATTACCTCCAAAACAAATATCTTGTGTGTTATTGGGCACCCTATAAAA
CATAGTATGTCTCCTACAATGTGGAACCCAGCCCTCCAAGAGTTAGAACTTGATTATGTTTATGTAGCTTTTGATGTTCA
ACCACAAAATCTCGAAAAAGCAATCGATGGCATGAAAGCATTCGGAATCAAAGGTATGAACGTTACGATCCCCCATAAAG
AAGCGGTTCTTAAATATCTTGATGAAATTGATCCTCTTGCGTTAAAAATGGGAGCAATTAATACAATTAAAAACGAAGAT
GGGATATTAAAAGCAAGAAATACTGATGCTGATGGAGCAAAAAAATCTCTCTTAGATGAAGGTTGTAACTTCTCTGGAAA
AAATGTATTTATCCTAGGTTCTGGAGGTGTTTCAAGATCCCTAGCCTATTTATTATCTGAGGAAGCTAAAGAAATTATCT
TAACAGATCTAATCGAAGAAAAAGCAATTTTAGTAGCTGATGAAATCAATAGAAACATGGTAGCAAATGTCAAAGGAAAA
TTAAGCAATGAAAATAACATCAGGGAAGGTCTCAAAAAAGCAGATATTCTCATTAATGCAACTCCAATAGGAATGCATCC
AAAAGTCAATGAAACTCCAGTTTCTAAAGATTTGCTTCATCCAGACCTTTTTGTATTCGATGTTGTTTATAATCCATTAG
AAACTAGATTAATGAGAGAAGCAGCAAATATAGGATGCAAAACTTTAGGAGGTTTAGATATGCTTATTAATCAAGGAATT
TTAGCATTTGAATGGTGGCTTAATAAAAAACCTAATAAAGATCTAATGAAGGAAAAAATCATTGAATTTTTAAAAATAAA
ATGAGATATGTAGGAAAACCTATTGTTTCTATTACTCGAAATGAGGATATTATTTTTGCAGTTAGATCGTGTTTGGACCA
GCTTAAAATTCCTGATCTCACAGGCAAAAATATTTTATTGAAACCTAATGTAGGTCGAGAGGCATTACCTAATTCGGGTA
TTAATACAAACCCCGAAGTAGTAAGTGCAATTTTCAATTATTTAAAAGAACGTTATAATGCTCAATATTACATCGGGGAT
TCTCCAATTATCAATACTGATACTAAAAAAGCTTTTGAGAAATATGGCTATTCAGAATTGTTAAAAGATGAAAATATTCA
TTTTATTGACTTAGATGATAAACCACCAATTGAAAAAGAGATACCTAATGGGAAATTATTAAAATCTATAAAGCTCACTG
GTTATTGGAAAGATTTTGATTATATTATTTCTATCCCGGTACTTAAAATGCATATGCACTGCGGAGCTTCACTTAGCTTT
AAAAATTTAAAAGGTTTAATATATAAAAGAAATAAGGTCGCCTTACATCATTTTCAATCTCCCGAGATTATATCCCACTA
TAATAAAAATGAAAAATCAATAAAAATTAAGGAGCTAGATGTCGCGATTGCTGACTTTGCTAATCTTGTATACCCTGACT
TAGCTATTATTGATGCATCTATCGCACATGAAGGAATGGGGCCATCCTCAGGGAATCCTGTGAGGTTAAACACCATTATT
GCATCAACAAGCTCTCTAGCAGCTGATATTATAGCTCTTGCAATTTCTCAGCCAACATGGACACTTGATGATGTTCCTCA
TCTGAAACTAATTTCAGAATCACTTTTCCCCTCTTTAAAATCCTTTAAAGACATAAAAACAATTCCTCAGAACATTGAAG
AATTTATTCATCCTCTAAAACCCTCTCCCGAATCCATTACGATAAAGTATAAGAATGTTATTCTTACTGATATCGATTCT
TGTTCAGCCTGTTTATCTACAATATTCAAATTATTAGAAAACAATATAGGTTTTATAAGTAAACATTTCACTGAAAAAAA
TCCGTTAAGGATTGCAATAGGTAAGGGAATAAAGCAATCAGACCTTTACTCAGATATGTTTCTCGTTGGAAATTGTACGT
CTAGCTTAAACAAATATAAAACTGGTGTTTTTATAAAGGGCTGCACCCCTACTGAATCCATTATCATGCAACTAATAAAA
GAAAATCTTAAAGTAAATTGAAAAAAATAATAAAAAAAATATTAAGATAAAACTTCTTAGAAAAAAACGAATTTACGTTT
ATTCAGAATTACTACTTCCACATAATGGGCAAAAATTAGCAACTTCTCTCACATCCAACTCTGTTCCACAGTTATAGCAG
AATTTTCCCTTTATCGCAGTTAATTGAGTCCCAACAACAGTTTCCTGATACTGGTTTTGATTTGAAAGACTAATTAATTG
ATAATTTGAAACTGGATGATTCGTCATAGTTTTAGCCTTACAGACACTATTACAATGAATACATTTATGTTTCTTCTCCA
AATAAATTGCTACGTAAATTAAAAGACCAATACCACCTGTAAAAATAGCTAATAGAACGGCCAAAACAATGTTTATATCC
TTTATTGTCGTTTCCACATTCCTCTTACATTGTGAACAATACATTATTGACATTTTTTATACTCCAATTTGTTTTCTTTA
ATTTATATGTGATTTCAATTGAATAAAAAAAAAATGGAGTCCAATTTTTGTTGCAAATTGTTTGATATGTTAGTTGAAAA
TGAGTTTAACGGATTCTTCTACGATTTTAATCATTTTTTACTTTACTACCACAATTCGGACAATAATTAACACCATACTC
TATCTTCTCTCCACAGAGAGGACAAAAGCGTGGAATTTCTACTTCTCCAGGAAATTCCTCTGGTGGCTGTGTTCTTGTTG
AGGTTGAAATATATTGATTTTGTTCCTGATTACCGTAGCCATAAGAACCAGCGGTTTGTGAGGATGTTATCTTTATACCA
CAAATATTGCACCTATCCTCCGGTTTATTGTAATAAAAAACCAAATAAAGGATTAATCCGATTCCTGCTGTAAAAATTAA
TAAAATTATCGCCAGACATTTATCAATATCTACACGTTTTAATAAAACCTGTTTGTTACATGACGGGCAAAAACCATACC
GAAGCATTTTTATTACTATTTGTTATTTTAAAACTACAAATCTTTAATATTGAAAAGTCATATTCTTTTAAAATTTCTTC
TTTAGGATACATCCGAAATTCATTACTACTAAAAAGAGGAAAATTAGTTATTTTGATTTTGATTTTTTAACCTCTTTTAA
GACGAAGTAATGAATCAAGCTTTTAATGTTAAAAAATAAATAAAATAAGGTAATTATAACTAATATTAATTATTAGTAAA
CCAATTTTAAAATAACTTTTAACAATCTTGACACAAGAAAATAAATTTTTAAAATCTAATACACCACTTTTCATAGTTTT
TGATGGAATTGATGGCTCGGGAACAAGTACTCATAGTAGGCTTCTTAAGGGATTTTTAGAATACAAAGGATATAAAGTTC
ACCTAACCCATGAGCCATCTGAAAGCGAAATTGGAAAGTTATTGAGAAAATATTTGAAAAATAAAGACATACCAGCCTCT
ACTGATGCTTTAATGTTTGCAGCAGACAGAGATCTCCATTATCATAGTGAAATTAAGAAAAATTTAGATGAAGGATTTGT
AGTTATCTCTGATCGTTATCTAGAATCATCTATAATCTATCAATCAGTTCAATCTGAAAAGATTTCTATTGAGTGGATAA
AACAAATAAATAAATTTGTTGGTCAACCTGATTTAACAATAATTTTAGATATTGATCCAAAAATAGCTTTGATCCGGAAA
AATGGAGATGATTTAGAGAAGTTTGAGAATATTGTCTTTTTAGAACAAGTGAGAAATCTTTACCTAAATAGAACGAAGGA
AGAAGGTTATTGTATGATCAGTACTGATGGAATAATAGAATATGTTCAAGAAAGGATTCAGAAAATAGTATTAGATAAAA
TATCAACTCTATAAAAGTAAAATCATCAATTATAGAAACCCACAAAAAATCTAGAAGTAAATTTAGAACATTTATCTTTC
AAACATACATACCTATAGTAAAGGCTACATTTGTGGGTTTAATCGATAACATTTTTTAAATAAAAATTATAATTAGAATA
TGTGGAAAGATGAGCTACACAATCGCCGAGAAAATATTATTAAATCACTCAAACCAAAAACAAGTTTCTCCAGGGCAATT
TATTGAAGGTGATATTGATTTAGTAATGGTTCACGAACAGTTAGGTGGTCGAATTAATAAAGAATATAGGAAGTTGAATA
TTGATTACGTATGGGATCCAAAAAAGATTTTTTTTATTCTCGATCACTGGGTACCTGCGCCAACAATTTCAGCAGCAGAA
ATGCACAAAGAATGCAGAGAATTCGCTGAAAAATATAAATTTATTCATAATATGGGGATAAATAAGGGGATTTGTCATCA
AGTTTTACCAGAAATGGGATTCTCCAGACCTGGTATGCTAATAGTCGGATCTGATAGCCATACAACTACTTATGGTGCCT
TTAATTGCTTAGCTACAGGCATCGGTGCTACTGATGTATCTATTGTGTTCGCTACAGGAAAATTATGGTTTAAAGTACCT
GAATCTTTCAAAATAAACATTACTGGAAAATTGAAGAGAGGAGTGATGTCAAAAGACTTTATGCTAAAACTGATTGGTGA
TTTAACAACTAGAGGTGCTATATATAAATCATTAGAGTTTCATGGAGATGGAACAAATTCCTTATCGATTGATGGACGTA
TGACGATTTCAAATATGGTTGTGGAAGCTGGTGCTAAATTTGGGGTTTTTTTACCAGATAAAAAGTTGGCAGCATGGTTG
GATGAAAGAATCAAGGGACCTTATAGAACAATCTATCCTGATGAAGATGCAAACTATGAGAAAATTATTGATTATGATCT
ATCGGATATTACTCCTGTGGTGGCTAAACCTTCGAAACCAGATAATTTAGCTAATATTGAAGAAGTTGAGGGAATCGAGA
TCGACCAAGCTTTTATAGGAAGTTGTACAAATGGGAGAATGGAAGATTTTCGTATAGCTGCAAAGATTTTAAATGGAAAG
ACGGTAAACCCGAATATTCGATTAATCATAATCCCCGCTTCGAATCAAATATACAAAGAAGCTTTAAGAGAAGGATTAAT
AGAAATATTTTTAAATGCAGGGGCTGTAGTTGGGCATTCTACTTGTGGACCTTGTATAGGTGGGCATATGGGGGTATTAG
GTTCAGATGAAATTTGTATCAGCAGTTCAAATCGTAATTTTATTGGAAGAATGGGCTCACCAAATTCTCAAATATATCTT
GCCTCTCCAGCAACAGTTGCTGCTTCTGCAATCAGTGGAAAGATCTCAGATCCAAGGGGGATGTTGTAGTTGTTTGAAAA
AATAGTAGGTTTGGTATATATTTTAGGAGATGACATCAATACAGATGATATTGTCCCCAGTAGCGCACTAACTCTGAGAG
ATACTAGTGCAGTTGCCCAATATACGCTTAAATTTATTGATCCTCAATTTGTTAAAAAAGTTTCTAAATATAATATCCTA
ATCGCGGGAGAAAATTTTGGAACTGGCAGTTCTCGGGAGGAAGCGGTCAATGTCTTTAAAGTACTTGGTATTAAATGCGT
TATTGCTAGATCATTTGCGCGTATTTATTTTAGAAACTTAATTAATTTAGGGATTCCAGGAATTCACTTAAATTGGAAAC
CAAATTTGTTATCTCAAGATGACAAATTAGAGATCTCATTAAGTGAAGGAGTTATTTTTAATATTACTAAGGATTTAAAA
ATTAATTTTGAAAAATTACCCGAATTTTTAACAAAAATTTTAGAGGAAGGAGGGATTATTAATCAATTAAGGAAGAAATT
ATTAAACTGAATGAGTTATCACATCAGATTTTTAATTTCTTTTTGGATTTTTTCAATACGTTTTTTAGATTTCAATAAAA
TCTCACTCCTCCCATATTTTTGAAACCATCGACTAAACCTTTCTTCAATTGAAACCTCCCTTGTTCCAGCTATATACTTG
TCGGCCAAACAAATAATTTTTTCCTCTATTGACATTGGCAAATATTCATTTTCAGGGAGACCAATTTTTTTAGCATCATC
TTTATCCAATCCTCCCAATATGTGTGTTTCGCAGATTTTGGCAAGTTTTACCGAAAATCCTCTTTTTCTCAATATTTTAC
CCCCCATAAATGCGTGATCAAAACCGTGTGTCTTCGTTCTTCCAATATCATGTAATAATGCTCCAATTTCAATTAATTCC
ATATTTATTTTTGCTTTAGTTATATTTTTTGCGATTTCCAAAGCTTTTTCAGCTACTTTTTCGGAGTGTTTCATTACTGA
AGGGGGAATATTTAACTTTCTAAGAAGATCAATCACAAAAATCCTATCGGGCAAAATTTCTTCTTTCTTAATCATTTTAT
CAATTAATCAATTCGGATCAATAGTATTTATTTGAAATTACTAAATAACTTAAAGATAATGATTCAAGACTAATATGAAT
TTGAAGTAAACTATAACAAAAAGCTTGGAATTTAATTGTGAAGACTTTAATAGTATTCTTCATAGGGGCCACTAATTAAA
CCTCCGACTGAACCTCCTATAAATGCTCCAATGAATGCACTTATTAATCCACCTAAAGTTTCAGATAATTGAGTACCTTG
AAAAAAGGCCATCAGATCCTCACCCACAATTATATTTAAAATGATCCAAATTAAAATATCTATTACTACCACCAACAAAC
TTGCAGTAATACCTCTTCTTAGTCCCTTAGCTATAGTCCCACTTACGTACCCAATAAATAACCATGCAAGAAGTTGGGCT
GCAAAAAATCCTGTAACTGATAGAGCTCCAGTAAAAAAAGCAATCATATCAAATTTAAAATTGGCTCCAATCAATAAAGC
TAATGCTTTTAATATATCAGAATTAGCATAAATTTGAATTTGGTTAAAAATGCTTTCCATGTTAAAGAAAAACACACTTA
AAAAGCTTAAAACAATCCCCATTATAATCCCAAATATCAATCTATAAGAAGCCATTATTTTACCCAGAACAAAAATAAAT
TTTTATTTATAATTATGATCAATAAGTTATATTACTAATTAAAATCATTTTTGTTATATTAATCCTTAAGTTCTGTTTTC
CTTAGAAAGATATACGTAATAAAATATTAAAGCTATTCTGAATTTACCCTTATGTTCATAGGTTTTTTAAAATTCTTGTA
TGAAATTTTAAATTTGTGTTAAGAAAAAAATAAGCAAGGCTAAAATATTGGCTAGGAAGAAAAAGAAGACTGAGGAAGAG
GAAAACAAGCAAGAGGCTGAAGAAGATTTTGAGGAAGATTTTAAAGAAGATTTTGATCTCATAGAAGAACTGGAATTGCT
AGATACAGAAGATACGGAAACTATTGTGGAAGAGCGATCGGAACTTCTTGATAAAGACGAAGAAAGAAAACAACTTTATT
TGAGTTGTGGAATCCATATTGGTACAAAATTATTAACAGGAGATGCTCGTAGGTTCATATATCGGCAAACTAACTATGGA
TTATATGTTATTGATTTAACAAAGACTGATGAAAGATTAAATATTGCAGCAAAATATCTTAGCAAATACATTGAAGAAGG
AAGTGACCGAGTAATTGTATGTTCAGTAAGAAGATATGGAAAAGAACCAGTTAATAAATTTTGTGAAGTCTTAGGTTGTA
AAGGTATTACTACACGATTTATCCCAGGAAGTCTTACAAATCCTCTAATCGAAACCTATATCAAGGATGCGAGTGTCGTA
GTCATAGTCGACCCACACGCAGACAAGGTTATTTTACGGGAAGCAAAGCTTGCCCGGATTCCTGTAGTGTCTCTCTTTGA
TACTGATGATACTCTTGATGGTATCGATCTAGCAATCCCTGCTAATAATCGAGGCAAGAAAGCGCTGGGGTTGGCATTTT
GGTTTATCGCCAGGCAAATTATGCTTGAATTGGGAAAGATCGGGAGTGAGGAGGAATTTCCTTACACATTGGAAGAGTTC
ACCTCCAAAATTGTACCTGTGTATCGCCAAGAACAATCGAGAAACCAACGACCACAGAGACCTCAACGAAGATAATATCA
CTTATTTTTAGCTTGTTGTTTTAATTCATCCATTATTTCATATAGAATGTCTTTTGGAACATTAATGGGAATTTCCTTAT
AGTTTGTTATTGTGTGGCTAAAGAACCTTTAACAGTTCAATTTAACCATAGTTAAAAAAAATAAAAAATTTAGAAGAATT
GATTAGGTATTTTCATTTTAATCCCCTTCATATTATTATTTACCGAATATGTCTAATTTGTGTGTGTGTGAATATAATTT
CAAAAAGATCCATAAGTCTTAGAATTTATTCAAAAAAGAGATATTTATGGCTTTATCTTCTAAAAATCTTCCAATAACAA
AATTTAAATTCCAGAATGGTTTGTAATTTTATGAGGATGGCAAGTAAAGAGTTTGTAGTAAATAAATTTATATTACTTAA
ATTAGAGGAAGGGAAAACAAATATCTATATTAACGGGGATCTTTTTACGCAATGTAAGCACTTGATTTTAAATATTCCTG
TTAGTGAAATAGAATCTCTTGAGGGTATTGGAACTATTGAGGAAGCTGTAGAAAAATTGGAATCAACTGAAAGATATGAA
TATGAAGACATTGGATATGACATAACCCCGGAGGAAGAATTCTTAGGACATTGTTCAAACCTTCAAGCTTGGGTAGAAAA
TGGCTATAATTGTAGTATTTTGCATTATAGCTTATCATTTAGTTTACTTCGAAAATTATGCTGGTATGATAAGAAAGCAT
TAGTAATTTTAAAAGAGGAAATTGCTAAAAGGCTTAGAATGGAGTCCGAAAGTATGAATAATATTCTCTACGAGTATGAC
CTTGTCGAATTACTTTCTAGAGAGGAGATTAATGATACTATGTTACATCCAGATGACGCAGCGATTCTACAAGAAGTAGA
ATCCCAGCTGAACGAGCCTTTTAGTAATAATGAATGGCCTTGTTCTTCCAATGTCTACGCTTCCGAGGATGGACGCATTA
CAACCTTGAATTTTGCTAACCCTAAAATGGATAAAATTCCGGAAGCAGTGTGTAAATTTAAGTTTCTCACTGATATTTAT
TTTGCTGACCTTAATAAAATCAAATATTTACCAGAAAAACTAAAGCACATGTATATTAAATAACCTACTTAGTGACAATA
AAAAATAACCACTGATGGATGATAGTGTAGTTTATGATCGTTCTTGTAGTTCTTTGAACAGTGATCATCCATCTAAAAAT
GTAAATTAAATACTGGAAGAATTTACATCAAAAATTGTTCCCGTATATCGGCAAGATCAACAAAGACAGCAACGACCACA
GAGACCTCAACGAAGATAATTTTTTATATAACTCACTAATTTTATGAATACTTAATAAGACCTATAATCTATATCAATCT
ATTCTATATAGTTCCTTATCGAATTTCTATTCAAATCCTAATAGTAGAGGAAGAGTAGAGATATTTGCAAGAAAATATTT
GACTTGAAAGCCTTTAAAAGCACATCTAGGAGTGACACCAGAGAGAATTGCTAAAAACGATACACCGGCTCTATATGCGG
TTTCAGCATCAATTGTTGTATCTCCAATATATACTACGTCCGAAGGGAGCAAGTTCAATTTTTTAGTTGCTAAGATTAAT
CCAAATGGATTTGGTTTTAATTCTCGAACATCCTCCCCTCCTATGATGACTTCAAATAGATTTAAAATATTTTCTCTTCT
TAAAATAGTTTCTATTCTAAATCGATATTTTGTAGAGACAATTCCTAGCTTAAAATTGTTGCGGTTTAACAATCTTATTA
CTTTAGGAGTTTCCTTGAACAGATAAGTAAGATCAGACATAACTTCATTTGCTTTTTCTATAAAATAAGATTTAAATTCT
TTAACTTTGTTTAAATGGTGATTTCCGACTAATTTCGTAAGAGTCTGCTCAAGGGAGTGACCAATTGTCTTCTTAATCTC
TTCTTCTGAGAATTCTGTAAAATTAAGCTCTTTTAACGCATAATTAACACACTTTACAACTCCCCTTGAAGAGTCTGCTA
GGGTAAAGTCAAAATCAAAAATAATTCCTTTAATATTCTTTATTTCATTTTTCAGGATTTAACCACTCCTAATAATAAAA
ATCAAATGCCTTAGCAACAAAACCAGTTTTTATTCCCTTTTTAAAACCCACTTTCTTATAAAAATGATGAATTGAGGGAT
CTTTTGAACCAGTTAATAACATAACTTTATAACATTTATTTTTCCAAGCTGTTTCAAGTGCAAATTGGAGAATTGAAGTA
CCAAACCCGCGTCTACGATATTCGGTATGAGTTACCACATTTTCAATCAATCCAAAGGGTCTTCCTCCTCTTGTTAAATT
TGGTATAACTGAAAGAGAGCAAGAAGAAACGATTTCGTTATTATGTTCTACAACAAAGTAATGTAACAGGGGATTAGCTG
TAATTTCTTCCCAAATTGACTCTAATTTGGATTTCTCTGGTAGAGGCGCATCTTTTCGATGGAGATGGGTATACAATTTT
AATAATTTACTCATCTCGTTATTCTTAATATCTCGTATTATGTGATTTTCATTTTTTTTCAGGATTCACATCCTCCCTAG
TAAAAAAGTTTTTTTCGAATATCCTATTTTTCATTAATTTCTACACTAAATAAATTAATTTTTCCTATTTGATATTTCAT
TAATCTTCTGAATTATTTATATTAAGTTTTTAATTATAAATCAATTATCTTTATTTAGAGTTTAAACACAATTGTTTAGT
AATCTTACACATGAAAAAAATTATCTCCTTTTCTGGAAAAGGTGGAGTCGGAAAATCTACGCTCCTTGTATTAATGTTAA
AATACCTCCTTGAAAAATATGAATTCTGACTTTTTGTTGATTTCATTTTCTTATCTAAAAGGTTCTTCATTCCTTCTGAA
AACTCTTGCTGTTCTTTTTTCCTACGTAAAATACTATTTACAAGAAAAGTTAATGTGGTTCTTATAATTTGAGCGTCTTC
TAAACATTCTACATCAGTTTTTTCATGTAAACCTTCACTCAATATCTTATGTAAAGTTTTTAATGGATTATGTTTTTCTG
GCATTAGAATCGGGGGAAGTAAATCTTTCACTAAGGCAATTTTATCTTGAGTATTTTTTGCTTTTCTTGTTTTTTCTAAG
GCTTCTTCATATTTTGACCTCTCTTCTCCACTCATGATATTAGGGATTTGTTCTAATAAATCCCCAATAATTTCTTCAAC
AATTCTTCTGAAATAGGCGTTTGCCCCAATCCCATAACCTTGAGATTCACAAATTAAACCTTTTGTATAGTTTTTAGAAA
ACTTTCCTAATATCTTTTTTAAATTTTTATTTATAGAAATATCCCAAGGTATATACTGTCCCACTTTTTGAACTTCCTTA
GATTCTTCTCCCATGTCTTTCCCAATTTTTAAATAAAAAGTTCTCGGAAATTTTTTACAGGAACCACAAATGTATTTAAG
TATAAAAATTGAATTATCTTCGATTTTGTAAGCCCCCATATATCGATCAGCTTTAAGTAAATAATCTTCATCTACATAAA
TACGGTCAGTTAATAAAAAAGTTCTAATATTTTTACAAGAAGGGCAATACATATTTATGTTTATTTTCGGAAAATCCCTT
ACTAATTCTGGAATTTCACATATAAATTTCCTATATAACGGATACTCTTCTAAAAATGTCGCATCTACCACTCTTAAATT
CACCCTATGTTTAAATATAATTCTTTAAGTATCTATAATTGATTAAGAGCTATTAAATTAATAAACTAACTGAAAAAATT
GCATAATTGAATTAGACAAAAAAAGTCAGCCATAAACAAATAAATAGGTAATAATTGGTATAAAGGTCAGGAGTACAGAG
AAGAGGGTGAAAAATTTGGGTATCTTTTCAGAGGATAATAAAGGTTTTTCTTTCAATGCTAAAGTAATTTGAAAACAAAA
CTGTTTTTCGTTACCTTCAAGATGATTATGTAGAATATTATACAACATATGGAGATAAAGGAACTTAGACATCCTACTAA
ATTTATAATTAATAGTGAAAATTATAAGTAAGCTTCCTAACACTATCCCAATTAATATTAATCCAATGATATGAGAAACA
GTTATGTTTCTCTGATAAATTATAGCGAAACCATAAAGGAAGAACTGTCCGATTACTATTATTGTTTCTGAAACATCCAC
AGTTTCAAATACAGTGATGAATGGAATAGAGTATTCAAGTTTAATCTTCTGTGGTTCATCCTTTAATTTGATTATTTTAG
TAATACCAAAAATGAGAGAATATGCACAAAAGATATTAAGCCAAATTAGAAAGGTAATGAAGATTATATTTGCATCTCGT
TTATCTAATTCTTGAATTAAAAAACTAATAAAAAAGATGATATTTAATATTACATTAAGAAACCAGACCCGACCAACAAC
AGCCTGAAAGACAGCAAAAATTTTCTTATATTTTGATTTTTCAGGAGGTTTTAATAGATCCTCCAATTCTTCTAACTTAA
ATTCATGAGACTTTTTGTTACTATATCTATTATCTCTATTACTAAGAAAATAAGAAGATGTAAAGTTAAAATTAAAATAA
TACAAGTCATCTTCTCTCTTACTAATTATTATTTTGTCTGTAATTATTCTTGGCGGAATAAGAGCATCTTTCCCAAATGG
TAATTCCTTAAGGATTTTTTTAAGTAAAGGAATTTTAACTGCAGTTAAAACTTGTTTTCCAAATTCATACTTTGATTCCG
AAATATTATAATTTTCAACTAAGATAGTAATTGATTCTTCCATTATTTCCAGTCGGGATCTTTTATCTTTTATTTGAGCT
TATTAAGAAAATAAAGACTAATAAATGTACTCTGAATTTATATATGGAAGATTTAAATTCTTGAATAATTATAAATTAGA
TGGCATATCGATCATCTCATAATATCTCATAAAATCAAACCTTAAATGAAATAAACTTTTTTTCTAACTTAGAATTATTT
CACCTAGATATAAACATATAAAAAAATAGTATGAAAAAAATAATCTCATTTTCAGGAAAGGGTGGGGTTGGGAAATCAAC
TCTCCTGGTGTTAATGCTCAAGTATATCTTAGAAACTAAGGAAAATCTCGATATCCTCGTAATTGATGCTGATCCCGATG
CAAATATCGGTGATATTATCGGCAAAGAAATCCATTTCAAAGAAACAGTCGGCGGAAAAATGG
>LokiG_000000000112
AAGCTGGTGATTCGGTGGCAAAAAGAGTGTTTAAAGAAGAAATTGCTCAACGGTTTGAAAGCGGATTCGAACCCGTCGTT
AAGTTTTTAATCGTTGAAGGCTACATGGAGTATTTTAGCAGTGAAGAATTGGACGTAATTGGGGAAAATTGCAGTGCTCT
AAAGACTCTTGATTTATCGGATAGAGAGTTTGAGCCGTTTCCTGAAATTATAACAAATCTAAGACATCTTGAAAAGCTGA
TATTAAATCACTCTTGGCTGATTACCCTCCCCGCTTCTATGTCACGCTTACTTTCTTTACTGACTTTATCTTTAGGATAT
AATAGGTTTCTTGTGATACCAGAATCGATCATAAATATTCCAAATCTCACGACTCTTCTTTTGTATCACAACCAATTAAA
AATGATTCCAGACAACATTGAGAACATGAGACATATTCAACATCTTAGTTTACACGATAATCAAATTCAAACGATTCCAG
ACTCTTTCATTAATTTGAAGGAATTGAAGTTTCTTAGTCTTGATAACAATAAATTTAAAGAGCTTCCTGAGATAATAACA
AAATTAACCTGGTTAGAGACATTAGCATTAAGTAGAAATCAAATCGTCATATTACCAGAATCTATAGGAAATTTAAGAGC
AGTTAAGACTTTAGAATTGAATGGTAATGATATTACTCGTCTACCAGAGTCAATCGGGGACTTAACTTCTTTGGAATATC
TATGACTCGAGGATAATCACATCCAGACTCTTCCGGAAGCGATTTATCACTTACCAGCCTTGAAATTCATAGCATTACGA
AATAATCACCTAAAAAACCGAACCGAAGTAAAGAAAAAGTTCTTAGACCTTGGTGTAAAGGTCAAAGGGTAATCTTTTCA
ACTTAATTTTGATTTAAGAATAATTTCAGCAAAATACAGATTTCTACACCCAAATCAAGCCTTTGCTTCTGTTTTGCATT
CTCTATTTTGATATAAAAAATTTATTTATTCGCCAAAATAATCTTTTATTGAATTAAATTACTGTAAAAAAAAGACTTTT
GGCTTTGGGAGGTTAACCGAATTCGGTGAATGTCGCTGCTAATCAGCCAGATTGTGCTTTTCTTTTATTAAATAAACTCT
TGAGCTCCCCCATTATGGCGCCTCTAAGCGATACAGGTTGTGCAGGTCGGGGAGCAGGTCCAGGTCTGGGTCCTCCAGGT
GGTGGTGGTGGCGCTCCCGCCGGTCCTCCAGGTGGTGGTGGTGGCGCTCCCGCTGGACCTCCAGGACCAGGTGGAGGGGC
AGGTGGACCCCCAGGTGCTGCAGAAGCTGCAGCGGTAACAGGTCTAGCCTTTAATGTTGAAACATCTTGATTTATTCCAT
TTAATTGATTTTGTAAATTTGAGATCTTCGAATTAACATCTTGTATACTTATATCTACTAGATCTGGTATTTTGAGCACA
ATTGTCATGATCTTTTCAATTATCTCGCCAAAAGCGTCTAATTTTTCTTCTATCGGTGCCTTTTTTGTGGTTTCTAAAAA
TGAGGCAAATTCTTCTGCACACATGGTTCAAATATTTTTATAATTTCGAATATAATCTTTCTATAAATTATATATATTTT
TGTTTAATAAATTTAAGTCTAAACAAATTCAAATGGTAAAAATATAAAAAAGGGAGTAATTGTTGCTTTAGCTTAACTCT
GTAACAGAATCTTTTAGTTTAAGCCAAAGAGTATCTGTTTCATCTCGGACCTCTTCAAATTGATGGATTTTTTTAAGTAA
TATATCACGGGCTCGATCAAAATCTCTTTGAACATCATTTAATTCTTGATCTATAATATTTAATTTATCACCATCAATTA
GTTTGTTCTTAACCTTCTCAACATCTAAAGCTTTTTTGATTACAATAGATCTTCTATTTGCGACATCAGATAAAGCTTCT
ACAAACTCCTTCTTTTTGGCTACTAAGTATTCCTTTTGAACAGCTAAATCTTTTATTGAGTTTAAATATATACCATTTGC
TTTAATATATCCATCGTTTTTTCTAATAATATCTTGATATAGTTGGACTTCCTCATCTTTAATGTTGGATCGACGTTCTC
TAACTAGAGTTTCCATTTGTTTCAATACATCTCTAAAAGATCTGTTAAGCATTTCTCTAGAATTAGTTACTTTTGAAATA
TTTTCAGCATACTTCTTTTGAGAACTAATAAGGGTGCTTTGAGCTTTTGCTAATTTTTTTAATTGTGAAACTATCTCTTT
TTCCATTTTCGCAAGTTCTAATTCATCTTCATGAGTTATAATTGGACTCATTTTAATCAATACTCTTGAAAATTTTTAAA
ATTTCAGAATTCTGTTCTGATATTAATTATTTATTTTAAATATATAATTTTTTTAGTATTTAAGTTTATATTGGGAATAC
TGCGGTTAATATATTATCTTTCAAGTTTACTTTTAAGATTTTTACTTTTATCTCCCTTCCAATGATTTTTTCAGAACGGA
TTAATTGTTTATTTACCAGCAATTTTGTTCCGAAATTATCGTTAAATTTAGCAATATATTCATATTCCCATCGTCCTTTA
GACACAACGACGACTTTCACAATATCACCTTTTCTAACGTCTGGAGAAACAATTTTTATACGTTTATGAATATTAAAATC
ATTAGGTCCGAGTTTAAGTTTGATGTTAAATTTTTTTTCTAAGCTTGACAGTTGCTTGTAAAAATAACCCCAACTTTTTG
GTCTAATTTTTTTTAATTTTCTGCCTGTTTTATAGATTAAATATTTTTGAATCCCAATTTGAATTTTCTTTTCAGAATGC
CCCTGAGTCCTCAAATTAATAACAAATTTAATGATATCTTCAATATCTTGATAATTCTCTCCTGGAAACCACACAGGGGC
GATCAAAACATCTATTGTAGATTTTAATAAAGACTTTATATTTATAAGTAGATTTTTCATGTTGAAGTTTTTAGAATTAC
ATAAATAGTTAGCTTTCCCTTGATCTAAAGAATTTAAGCTAATATTTATACGTGTTAAATTAACCTTTTCTAATTGTTTA
ATGATTTTCCGATTAAGGAGTAGTCCATTAGTTTGCATTGAAACTGTCTCGACACCCTCTCTCTTCCTTAATTCTTCAAT
TAATTCAATTAACTTAGGATAAAGCAAAATTTCCCCATAGGGGGCTAAATGAATTTCAATATTGTGTCTTCCCTTGATCT
CAATTAATTCATCCACTTTCTCAAGTAAATAGCTTAAGTCAACTACAAAGTTGTTCATATAGTCTCCAGCACTCACAAAA
CAGTATTTACACTTGAGATTGCATAATGTTGATGGTTTAAGTTCTATAATATTAGTACTCCGATCAATAACTCCTATAAA
ATCTACTCCATAAAGAGGAATTCCAGATTTTCTATTTATAATGATATTTGTATCCATCATGTTAAAAATTTAAAATTTGT
AATGCAAAATTCCGACTATCGATCCCAGATTTACTAAATGTTCCCCTGCAAGGGTTTCAGTACTCATAATATATATTTCT
CCCCCAGAATTTTCAACCTTTGTTATTATATCTTCAATTTTTAATTTAAAATCTTTCGAGGTACCTCTAATCATCACATC
TGCTATTAAAAGTTGCTTTATTGCTCCCTTTTCTGATGCATTAGAAACCTCATCCATACCTATAACAATTAAATCAGCAT
CTTCAGCGAATTGAGTCATAATTTTTTCAATCATATCAGCTTCTTGAAGGATCTTGACGTCTTTTTTTAATTTCGCCAAT
TCCTTAGATTTTAAAGTTTCTATAATTGCACTTTCAGTTCCAGAACTTGCTTGACAAAGCCTAATTTTGGTTGTCAAACC
TGATTTTATATACTTTTTTTTGAAATATTCCTCAAAAACATTTTTGGAATTACCTGGACCAGAAAAAATGATTAAATTTA
TTTCAAACTCTTTCAAATTTTCTTCTAAAACTTTCATAATAGACTCATAAAAATCATTTAATGCTTTATTACGATAAGTT
TGTTTGTATCTTTTGCCTGGAATATGATTTTTAATTGTAGCAATCCTTTGATGGCTGAAATTTGTTATAAGTGCTATTGT
CGCTAATCCTGTTTCTATTGCGACTATCATCATCTTATAATTTGATTCGAATTTGGAAGCATATTTTATTCTTTTAATTT
CACTATTTAGCCACTTTTCTTTAAATATAGTAACCTTTTGCAAAACTTCCAAATTAAAAGTGTGGTATGTACCAAAACTC
ACAAAATCTTCAGGCCCTTCAAGTATCTTTCCCTTAACTCTTAATCTGTTTGAAAACTCATGAAACGTAACATTTTCTAC
CTTCAGTTTTAATTTCATTTGTTTACGTTCACCTTTTGTTCCTTCTTTAAACACAACTCTTCTCTGAGTTCTAGCCGAAA
CGATATCACCTATACTAATGATATTGTAAAGAGACCATAAATCATTTAGACTTTCGATCTTAACGGTGATTTCTTCTTGC
TTTCGATTAATTTCAATAATTTTCAAATAGATTACCTTAGTTCTACAAAATCTCTATTTTAAACTAATACATCTTAAAAG
AAAAGTTTAATTCCAAAAAAAATCCAAAGTAAAAATAAAAAAAGTAAAATTAACTATTTTAAAGTTGAAGAACTTTTTAT
TTATCCCCTATCGCAGCTTTAACTTTTTCAAGTTCTTCCATGCGTTTCTGTTTCTCTTCTTCCCTTTTTTTAATTTCTTC
ATCAGAAACTTTGCTAAGGGATATTCCTTTCTTAATCTCTTCATGCATTTCTTTATCTACTGGAGCCACTTTTTACAGCA
CCTTTTATTTAAATTTAGTTGAAATAATAAATTTAGATATTTACACATATTATAATAGAATTTATTTATAAGTTTTAGTT
TATAGAGAGTCTTATTTAATATACTGAAAATCCTACTCTAAGTAATAATTATACTACTTTTGAAAATGAAAAAAAATTAT
ATATATAATTCCATTAGAAAAGCATTTTCACCCGATTGATAGTAATTTTTAATAATTTTAGGATTCAATTTGAAATTAAA
TTTTTTATATAAATTAATTGCCCCCAAATTGCTTTCTTGCACATTGAGCACTACTTTCCTTATTTCTTTTAATTGCTTAA
TCTTGTTTATGACATTTTCTAAAAGAAGAGTTCCTAGTCCTTTATATTGAAAATTTGTGTGTATAAGAAAATTGATTATA
TTAGCCCTATCAATCTGATCTTTTATGACAATTATGAATCCAATTAAATAATTTACTAATTTGTTGTTTTCTAACTTTAA
AAAGAAAGTATTTTTCAATATTAATTTCTTCATTAATTTTTCCGAAAAGGCATTCTCCTTGAAGATCTCCGTTTCAAGAG
CCATTAATTTCTCCAAATCTCGGATATTAACATCTTCTATTCTCATCATAACCAAATTCTTTCTTAAACAATTTTGTGGG
AGTTTTTTCTGTAATTTGCTGATATTTTTTTTTCCTAAAAGGAATCATTTCAATAACATAACCCTTTAGTTGATAACTCT
CGTATAGTGACATGATTTGGGTATCCATTATATAATAATAGGGCAATTTTATATTATTTTCTGTAGAAGACAAAAATTTT
TCTTTTATTTTCGTTTTTGATATTAAATTTTCCTTGAATCTGTTTAGATCCTCTAAATTCCCCTCCACTTGTCCAAATAT
TAAGAGACCTTCTTCGGTAATGACCTCGTATGGTAATCTAATATTTTTAGCTCTATGTAAATACCTCATTTTTAATTGGT
TATAATCTTTTGAATGAATAGGACAAAAATGTATTTTTATAGAAACCCGAGTACTTAAGTCTCTCATTAAATCGATCGCA
ACCTCTTGACTCTTGACTACAGAGGCAATAGAACCTTTTTTAAGTTGATAACCTCTATTTTTTAACGACAAACTATTTGG
AAAACAATATTCAAATTCATTCAAATTAATAAAATCTGCTCCAATGTCATCAAGAAAAACAACCAACTTTTTGATATCTT
CTAATTTTTCATTATTAGGAATGACAGGAACTTCTGCTCCAACAACTAAGCCCTTGTTCAAGGCAAATTTAATTTTTTGT
TGATTTCCTCTTGATGGGTGGAATCTAATCTCATCCAATCCTGCTGAGGCAAGTTTTTCAGCAATTGATTTATTGAAGCT
AATACCATTTGTATATAGGTGAATATGAAATCTTTTACTTTTTTGAGTTTTTACAAATCTAATGTAATCGAGAGTTTTTT
CTAAATTTTTATCGCTAAGAGGTTCACCACCTGTTATACTCATTCCTTTTGCTTCTGTTTTATTAATTTCCTCTAATAGT
TCTTTTTTGGAATTAATTTTTATCTCATTTGCGAAAGTTTCTTCCTTACCCTTTCTTTCCTTTGATAATGGACAATACCA
ATAACAATTATCTGGCTTTTGACAAGTCCCGCTTAAAAATAAAACAGTTTTTTGCCCTTTTAAACATAATTTGCAACCTT
TTGGAAAACCTCTTCCTTTAATGATTCTATTGCCTTCTTTTATCTTTTCAACAATAATTTTTTTCATTATTTATTTAATT
TTTTTCTTATAATTGATTTCTTTTTAGCCAATTCTTTTAAAACATTCTCCGTCGATTCATTCATAGTGAGTTTTCTTCTC
AAAAATACTCCGGTTCTTCCTAATTTCTCTCTTCTTAATAAAACTTTTTTACGTTCATTCACAGTATCAATACCTACTCC
CACAATTTTAGCAGCAAGAGCTTCATTACCTATAATTGAGTTTTCCTCATGCCCATATTGGTTAGGTTTAATTAATACAA
GCCTTTTATCTATTCCTGCTACTCTAGTCTCAGTTTCAATATCTTTTAAGGTGATTTTTCCACCAAATGTATAAAACTCC
ATACCTTTTTTACTTAAATTTGAAATAGGGATGGTTATACTTTCCAATTCGCTTATGTAAATGTACAGTTTAATTGAATC
TAATGGTGTTGCCATGAGAATTTCCCTAAAATAATTTTCATAACCTCTCTTATTTAAAATATATTCAATTTGAAATGATG
GAACTTTTTGAGTAAAAACAATATCAATGTCGCTAGATTCATGTACATCACCTCGGGCAATACTTCCATAAAGAGCTGGG
TTGAGTCCTTCTTTCACAAACATTTCTAATAATTTTTTAGCATTAGCTCTTTTCTTTTTTAATAGTGACCAATTATATTT
AGAATAAGTGATAGAACTATTATGTTCCCTTAGAATTTTACTCTCTCTCATAAATCTTTAATTGATCCCTGATTTCATCA
ATTTGTTTGATATTATATCGATTAAAATGCCTAATAGGATAGTTTCATAATATTTAAAACTCGTTTTAGACTTATCAAGA
GTTAATAAGGATTGATCCTCTCTGCTTTGAGAATTAGATTCTTTAGTAAACCGCAATAGATTTTTATTTTTAAAAAAAAA
GAACGCTTTTTTACTAAAAATGTAAAAAACTCGAGAATGTTGCAAAGATTTATTAAATTTCTCCATGCGATTACCTTGTA
ATGATTTTTTTATTTTTGGATTAATTAGTATCAAACCCCTATTTTTGTCATCAGAGAGGATTAACTTTAATGCTCCCAAG
GAGGCTGAATAATTCAGTAGAATGTAATTAGAATTCATAATAAACCTTTGTTGCCTAAAATAAGTAAGTGCGGACGAGAT
GAGGGATCTTAATTCCTTTACGACCTCGTTATTGAAATTATTTTTTATTTTGACTTTAAAAGAAATGATATTGAATCCAT
AACTACTTAGACCCTCAAATAAACTTTTTAATACCCTTTTCTTGAATCTAGGTCTTAAAAGAATGATAACAGGATTTTGG
CTATACTTCTCAAAAAGGTTAGAATTTATAGTTAAATTCCAATGATTAGAACTAATAATTTTACTACTAAAATTTAAGTT
TGCTTTTGTGAATGAATAATATTCTAACGCTTCGTTAGAGAAGCTTGACCGCCATCGATGAGTTGATTTGAATATTTTTA
CACCAAATAAAAGCAAAAATAATAAAACAATTATAACTGTATCAACAAGAACCCAATCTAGCTGATAAATATTGCTTGCC
ATGATTTCTCGTGAATAATTTTTTAATCAATCAACGCTATTTTTAATCCAATTTAAATATTTAGAAGATCCCTTTTCAAT
TTTAAAACCTATGCATTCAGGTTCTGAATATGAATGGATTTCCTTTATTTTTTGAATTATTATTTCACTTTTTTCTTCAG
TCGTTTTGATCAATAATAAATATTCATTTTCCTCCTCAATTTGACCTTTCCAACTATACACTGAAAAAATATCTTTAATG
ATGTTTACACACGCTGCGAGTTTGTTTTCAACTAAGTTTCTAGCAATTTTCTGTCCTTCAAGTAAATTAGGAACAGTTAC
TAAGAAAAGATAAAAATTCATTTTCGAACTTTATTCTCCATTTATAGTTGTATTTAATGTAATACTTGATATGAACTTAT
TTAAGATTTATTTCATTTTATACTAAAATATTATATCGTCATTCTAACTTTTTGGAGTTGATAGAAATCTTACAAGAAGT
TGAAAAAATTTCATTAGATGGAATTTGGAAATTAAAAAACATAAAGAAATCATTAGAAATAGATGCTCAAGTACCAGGAA
CTGTTTTTGAAGCTCTGCTTGAAAATAATACTATTGTGAACCCTTTTTATGGTAAAAATGAGCATGAAGTAAAATGGGTT
TATGAATCCGATTGGATTTATGAAATAGAATTTAACGTAGAATTGGGATTTTTAGAACATGAAAACATAATCCTCCGTTT
TAATGGTTTAGATACTATAGCAGAAGTGAATTTAAACGGTGAAAAATTAGGATCCGCAAACAATATGTTTGTAAGATATG
ATTTTGATGTAAAATCAAAATTAAAGGAAACAAACAACAAACTAATGGTCAAATTTAATAGTCCAACGTTAGAAGCTCAA
GGTGATATTAAAAAACATGGTTATAAACTAAATACGGGATATGCTGCCATCCCAGGAGTACCATATCTTAGAAAAGCCCA
GTATTCATTTGGATGGGATTGGGGACCACAATTACCAGATATTGGAATCTGGAAACCCGTGAAATTAATAGGACATGATG
GGATCAAAATTTCCTCTGTCTATTGCTATTCAAAATTCATTACTGATAAAGAGACTATAAAAACTAAATATATTGATAAG
ATTTCTACAATTGATACAAATCTGGTAAAATTATTCATAGAAGTTGATGTCTATTCAAATCTTAAAAATCTCTCTAATCA
AAATTATAATTTGAAAATAAAACTAAAAACTCCTGATGATGAAGTATTCAATAAGGAAATCCCTCTTAGCAATAAAAAAG
AAACAATTAAATTTGATATCGAAAATCCTATTCTATGGTGGACACATGATCTCGGTACTCCAAACCTCTATCAAGTAGAA
GTTACAATCTTAAAAGATAAAGTATTAGAAAGGATAACTCAGCATATAGGATTACGCGATATTCAACTCATTAGGAAACC
GGATAAGTGGGGGGAAACATTCTATTTTCTTCTAAATGGAATTCCGCTTTTTGCGAAGGGAGCAAATTGGATTCCAGTTG
ATAGCTTTATTCCAAGGGGTAAAAAGCTTGGACTTTATTCTATGAATTTGAATTATGCCAAAAGAGCCAACATGAACATG
ATTCGTGTATGGGGCGGTGGGATTTATGAAGATGAGTCTTTTTATAATTTGTGTGACGAATTGGGTTTGTTAGTCTGGCA
AGATTTCCCGTTCGCATGTGCGCTTTATCCTTATAACGCTGACTTTATAGAAAACGTAGAAAGAGAGGCAATTCAAAACA
TAAAGAGATTAAGGAGTCATCCTAGTCTTGCATTATGGTGTGGTAATAATGAGATTGAATCTTTATGGAAATGGGAAATA
AATAGAACTGGGATTGCAGAAGATAATACAAAAAGACTTAATTTTTTAATTAATTTTTATTTAAGAATATTTGAAGAGTT
GTTACCGAATTTAATTAATAAATTTGACCCAACTCGGTCATATTGGCCTAGTTCGCCGTCAAATGGCTTGATTAATGAAA
ATCTTGCAGGAAGGAGTTCAAATAATCCCAATTCCGGGGATTCACACTACTGGGGAGTTTGGCATGGAAATATGCCCTTC
TCTGCTTATAGAAAGTTCGATTCTCGTTTTATGTCTGAATTCGGCTATGAATCTTTTCCTTCTTTGAAAACTATTGAGAA
TTTTTGTCCCGTTGATCAATTTGATTTCAATTCCCCAAGTATGGAGAACCATCAGAAAAACTCCGCCGGTAATCAGAAAA
TTATGGATTATATGGATAAGCGCTTTACGATCCCTCAAGAATTTGAGCATCAAATAATCTTGTCACAAATTACTCAAGCA
GAAGCAATAGAGTATGGTGTAGAACATTGGCGACGGAATCGGAATGAATTTCATTGTATGGGATCATTATATTGGCAACT
TAATGACTGCTGGCCAGTTGCAAGCTGGTCATCATTAGATTATTTTGGAAGGTGGAAAGCGCTTCACTATTTTGCAAAAC
GATTTTATAATCCCATTTTTGCAAATGTAAAGGAAGATTCAGATAAGGTTGAGTTTTGGGTGATAAATGATTTAAAAGAT
TCTCAAAACATTAATTTACAATGGAAAATCATTAAATCCAATGGAACTATCCTTATAAAAGGTGAATATGATTCTTTGGT
TTTACCATGTAGTTCCCTAAAACTTGGAGCCGTTGATGTAAGTGATATCAACAAAACTGAAATACATCGTCAAAATAATA
TTATCTTCTATAAATTGAAGCGTAATAATAAAAACGCGGAAACTATATCACATGGCTTTCGGTTATTTGGTGAGCCAAAG
CTTTTTAATTTAATGGATCCCGAAATAGAATCGTTTTTGGAAGAAAATAAAGAAGAACAGAAAAATAATAATTACTTTAA
ATTGACATTAAGAGTAAAAAATATTGCCTTATACGTATTTATTGACTCTAATATTGTTGATTTTATAGCTTCAGACAACT
TTTTTTCTATGGAACCTCATGAAAACCGAATAATTGACATTGAAATCATAAAAATTTTAAACGATGGTAAAGCTTCTTCT
AAACAAGACATCATTGATTCTTTTAAAATAAAATCTCTTTTTGATTTACTAAATTAGAAATTTATTTTTCTTTCTGTATG
AAGAAATTTAAATTATTATAATTTTATTAGATATACATTAAGAAATAAGATATAAAATATATGTTGAGGTTTTGAACATG
TTACACAATTTTTACCTTATTCATCAGCACACTGGTATTTGTTTAATCCACAGAAAATATGGGACCATTGAATTCAATCA
GGATTTAGTGAGTGGTTTTCTAACAGCCCTTAAGGATTTTAGTGTCGAATTCTCGAAGGGATCGGGTGAATTGAAAGTCA
TTGACATGCAAGTGTTCTATTTGTTGCTAGTTTTTAAAGAGGGGGTTTTATGTACTGCTGCTGCTGATAAGAATGATGAT
GCTAAGATCACTCATAAGGCGTTAACGGATATTATTGATCAATTCGTAGGTAAATTTAGCGGGCAACTCGAGAATTGGTC
TGGTGACGTTCGCATTTTCCGTAATTTTGAGAAAGTGATTGATGATGTTTTGAAGGTGGGTAAGGTTGCCGAAATCCAGC
TCAAGATCCCTATTTTGAAGATCTTTAAGAAGGATTTTATGAAATCTCAGAAACGTATCGCGAAGAAGGGGTTAGTGCTG
TCCGAGGAGGATTTACGCAAAGTAAAGGACGTGAAACCAGAGTGGGCCGCGAAACGGCTCCCTAAACAAGTAATAGCAAC
GGGCGTTTTAGATAAGGAAGAGTTTAAAATTGCTCATTTAGCAGACGGCTTTCACACAATTGCTGATATCGCTGAGGAGT
CAGGCCATCCCGAGACGGTCATCCAAAAGATAATCAATAATTTGGATAAGTTAGAGCTCCTTTCCTATGTGGAAATCAGA
TAGAATTTATCCTATTTTTTTTACCTAGGCCCTCTTTTTTATTGGTGTTAAATAAGTAGAGATAATAACATTTACAGAAT
AATTATATAGAAATCATTTTACTCAAATATTCTATGATGAAAGTGATGAAATCTCATCTTCCATATTTATTCTAGCTTTT
TCTTCATAGAGTTTTCGAATTGTTTTTGTTTTAAAAATATATTTTTGGTTTAAAAAGCTCTTTAAAATCTCAATTCTTTT
CGTCGTATAAACCTTTTTTGGAACGAAAGAGTATTCTTTTCTTACATTTTTAGCATATTTTCCATATATTTCTTGTTGCG
ATCCTAGAATCAATAAATCCAGATCTAGGAAAATTAGTGTATCAAATAATTCACCTAATTTTGTATTCTGGTGGTTCTTC
GTTTTTTGAATTAAGTTTTTAACATTTAGAATTTTAATTTTGTCATATTTAAGTTCATAGAAAGGTTTCAGCCATATCAG
TACTTCTTTCCTCATTGTCGCTCCTATTTGCTTCATATATAATATCATGAAACCAAGCTGAAAACCTAATTGAATCAAAA
TCATCAAACACCGTTCTGAAATTCTCAACTTCAGAAAGCATAAATTTAATATGACTCAGATTATGATAATACCTATTAGA
TGAACTATAGCATTTTTCAATATCGTTTAAAGTGTTATTTATCAATAGTTTGTTATTTGAATATTTAGAAACTAAATTGA
TCCACTCATTCCACAAATAATTTAAATACTTCATTTCTTTTTCTTAAAACCTTTCTTCTTTTAAGTTAATATGCTAGAAT
ATTAATGTATGTTATCACAGGGTTATTAATGATTGCCATCATGATTGGATGTAAAAGTAATCTTTGGGAGCAGTCATTAT
TAAGACAAATGGATACTTATAAAAATAAAAGATAATATTTTTGAAAACTGATTGACTTATAATTTTAAGATGAATGTAAA
TAAAATTGGGGAAAATATTTACGAGATTCCTTCTAAAACCTTGATGACACGTATTCAGGGTAATATAGAGAAATTTCAGA
TGAGAGTTCCTGTAAGAATTTATGCTAATAACTATATTTTGGAAAAGATTAAACAAGATCGTACATTAGATCAAATATCT
AATGTTGCATGTCTACCCGGTATACAAAAATATGCGATAGCATTATCAGATGCGCATCAAGGATACGGTTTTTGTATAGG
TGGCGTAGCTGGAACAGATGCCGAAACAGGTATGATTTCCCCCGGTGGGGTAGGATATGATATCAACTGTGGAGTAAGAC
TACTAAGAACAAACTTATTTCTAAACGATATTAGAAGTTTGCTTCCAAATTTAATAGAAAGCATTTTTAAGAATATACCA
TCTGGTTTAGGTTCAAAGGGAAAACTAAATATCAGTTATTCTGATTTGGATAAGGTTTTGAATGAAGGAGTGAATTGGGC
TTTAGACAATGGGTATGCCATTGACGAAGATGTTAAAAATTTAGAAGAAAATGGTTGTTTAAAGAATGCCGATGCGAATT
TGGTATCACAGAAAGCAAAACAAAGAGCTATTAAGCAATTAGGTTCTCTAGGAAGTGGTAATCATTTTCTTGAAATTCAA
AAAGTAGACCAGATTTACGATGAGAGAATTGCTAAGAAATTAGGGATAGTAAAAAAAAATCAGATAACTGTGATGGTTCA
TACAGGAAGTAGAGCATTAGGTCACCAGGTCTGTACAGACAGTTTACGAAATATAGAACAGGCAATGAAGAAATATAAGA
TTAGAGTTCCAGATAGGGAACTTGCTTGTGTTCCTGCAAATACGCCTGAAGCTCAAAATTATTTACAACAAATGGCATGC
GCTGCAAATTTTGGATTTACTAATCGGCAATTGATAACACATTGGTTAAGAGAGTCATTTCAAAATGCATTCAATAGAGA
TTTTGATTCATTTGACATGCATTTGATTTATGGAGTTTGTCATAACATTCTGAAAATAGAAGAACATGAAGTGAATGGAA
AAAAAATGAAGTTAAATGTTCACCGAAAAGGCGCTACTAGAGCTTTTCCTCCCGGTCATTCAGTTCTTCCCCAGAATTAT
AAAAACATTGGCCAGCCTGTTTTAATTCCTGGAACAATGGGATCTGCATCATATTTATGCGTGGGAAGACCAAAAGCAAT
GGAACTCTCTTTTGGTTCTACTGCTCACGGATCTGGTCGTATAATGTCTAGATCAAAAGCTACAAAAAGATATTGGGGA
>LokiG_000000000074
CTTTTATAGGATAAATGGAATTGAAGTAAGCCCTTTAGAAGAAATTTTCAAATTTTGAATTGGCAATACTCTCTCTGATA
CGTATCCGTTTTTCAGAATCAAAATTTTCCTGGAGAGCTTCATTACAAATCTTTTTCCCAATTATGACCTTTGGGTTTGT
TGCCCAATTTACATCAATTAAAAGGCAAAGATAATACACGGTAGATAGGATGAACGCGATAAGATAACCAATATTAATTT
CTAAGGGATTAATTATAGATATTTTAGCAGATGGAACTCCTTGCTGAATTAAAGCTTGAAATGTCGCATCTGCTTGATAA
TTAACAACTGTTTGGGCGGTTTTCTCATTAACATAATTAATAGAAGACTTTAAAAATAAATCTGGTATGTCTTCTTCAAT
TGTCCATAATATAGGTATTACATTTCCCTTAAATCCTCCTAATAAGTACTCTAAAACAGAATGCTGACAGATAGGGGCAC
TTTGACATGTTCCAATCATCCCTTTTCCATCTTTACCTGTACCTTCAGAAATTCCTTGAATCCATAGACCAACACATCCC
TCTATATTTTTAGAATAAGGCATCGAAAAAATTACTTTGAAATTCTTTTTATATAAATTGTATAAATATGCTGCAAACTC
TAAGGCTATATTTTCTTTATAATCCGAAAATATAGAATACCCAAGGGATAATCCTTTCAAAAAACTCTCTATATTTACTC
CTGAAATATATGATGGGACAATACCGACGTTAGTAACAGATCCAGCATAACGACCGGAAAGATCTGGGACATCTAAAATA
GGGGAACCGATGTTTTTTAATAATTCATTCATTGTTCCCATAGAAGAGAGACCTAAAAATTTGTAATCCTTGCTTAAGAA
GGTACCGATTGTAGAGTTTATATCTAAGGTTTCTCCTCCTCTTGATATGGGTATTACAACCGAATTATCTGGGGAAGTTT
TATCTAAACATTCTTGTAATTCTACGGATCTTGAGCTTGTGATAGGAAAAATTCGTTTCTTGGATAAATGTCTAAGAGCC
AAAAAAGTTTGAATTGAACCACCAGTCCCAAGGACTATTATGTTTTGAATCCTATTTAGGAGATATGGGCTGGATGATTC
TTTAACTAGCTCGATATCGACGTAAGATTTTGTATCAAAAAAAAAGGGAGAATTCCATTTATCTTTATTCAACTGGATTT
TACTAATTGATTCTTGGAGTAAATCTTTATCAATTTTAGGATAGTATTCAATTTTTAAGTTTTTATCCATATTAATTTCA
CAATCTAATTTAGTTTAATTGAATGCTTCTTATTTTATTAAAACTTTAATAAATTTTTTGATAAAAAAGAAGATCCTAAA
AAATTAAAAAAATTTCTTAATTTGTCGGTAGATACATATACATTCTTAAAAAAAATCTAAAAATCTACTCCCTATTTTCC
TTAAAATAAAGAACAGAACAACTATGCATAATAAAAACTAAGTATATAAAAAACTATAATAATTTATCTACGTGAGAAAA
GTGGCTAAAGCAGTAGAAGTAAACAAAGAAAGTGGATTTGTTGAAGGTCAACCTTATTTTTGCCCGGAGTGTGAAAGGAC
ACATACTAAAGGAAAGATTTATAAAGAACATTTAGAACACGCCCAAACAGAAAACTCCCAAATAGTAGCGTTTAAAGATA
CACCTGAAGACGAGCAAGAATTAGTTGAAGCATTTAATGAACTAGAAGAAGAAATGATAAATGAAAATAAAATTCAAGAA
GAGGAATTTCTTGAAATTGATACCGTTAAGAAAGAAACGATAATAGATGAAGGTGTTGAAGCTGTCAAGAAACTCCCTGG
AGTGGGAGAAGCTACTCTAAATAAACTTATAAAAGCAGGTTTCAGTAGTCTGGAATCTATCGCTTATACCCCTCCCTCAA
TAATTAAGGACGAAAGTGGGCTTGGGGATAAAACCACTGAAAAGCTGATTAAAGCCTCAATGGATCTCCTTAATATTGGA
TTTAAAGGTGCAGATGTGATATGGGAACACAGGAAGAATATTGCCCGGATCACTACAGGGAGTCAAGAATTAGACGATTC
ATTAGGTGGTGGTATTGAAACAGGAAGTTTAATTGAGTTCTTTGGAGAATATAGAACCGGAAAAACTCAAATTTGTCATC
AATTATGTGTGAATGTGCAACTACCTAAGGAAAAAGGTGGGCTTGAAGGTAGAGCATTGTATATTGATACTGAAGGCACC
TTTCGACCAGAAAGAATAATTCAAATGTCTGAAGGATTAGATTTAGACTATAAAAAAGTGTTGAAAAATATAATTTTTGG
TAGAGCTTACAATTCCGATCATCAAATTCTTCTGATTAAAGAATCAACTAACTTAATTAAAGAAAAGAATATTAAACTAG
TTATAGTTGATTCATTAATAGGACACTTTAGAAGTGAATATATTGGACGAGGAACACTAGCAACGAGACAGCAAACCATT
AATGCTCATCTTCATGATCTACTCAGGTTATGCGATATTTATCCTGATTTAGCAGTTGTAGTGACAAATCAAGTACAATC
GAAACCGGATGTTTTTTATGGTAACCCATTAAGAGCAGCAGGGGGAAATATTGTTGCTCATGGTTCAACAATAAGAGTCT
ATTTACGTAAAGGAAAGGGGGAACAGAGAATTGCAAAAATAGTAGATGCTCCTCACTTACCTGAGACTGAAGCCGTCTTC
AGTCTTTTAGAAAGTGGAATCGCTGATTGAATTTATTAATGAATACACCTCAAAAATTTACTTTCAGAACTATTTTAAAT
TTTAATTTTCCAACCTTCTTTTTGAGTAAATTCTATCTTTTTAGTGTTGTTCATTTTGTTAATGATTAAATTTATAGATT
TTTCAGAAATAGTAATTTTTTGTCTCGCAGCTTTTCCTAATACAAGATTTTTTAATAATTTTGAAGAAGTTACCGATCTC
TCCTCATATAATATTTTTAAAATGATATTTTCAATTTGTTGCTTAATTTTTGAGTGAATTGTTAACGAATCCGTTTTTTT
CAGCTCCAGGATTTATTTAATATTCTTCAATGAGTCCATTTATAAAAGCCTTAAAAAAATCAAATCTAATGGAGTACTCC
TCTAACGAAATTTAATCTTATATTGATAAATAAGTTATTCGGATTTAAATTTCCTCCTCTAATTAAAAAGAAAAAAAATC
CGCTGAAAAAAAAAATTAGATTAATTTTTCATATTCTTTCGATTTGTTTGAAAGTCTTTTCACTTCTTTTGTCATATCAG
TTCCGCCTAATTTAAAAATTTCAGATGCAATTTTCGAAGATATTTTATATTTTTGTGTTGCCTCATTATAATTTTCTTCT
TTAGCAGCTAATTTTGCTTCATGTTCAAGAGTTTTCAATTTAATTTCAAGATCTTCAATTTTTGTTAATCGAAAATATTC
ATTCAATTGTTCTAACTCTCGAGATAATTCCCAGTTTGAAGCTAATTTAGTTGCATTTTGATAAATATTAAGAGATTTCG
TATAATCTTTATCTTTCCTCGCCTGTTTTGCAATCTTTTTTAAGTTAGCTATCTCCTTTTTTGCTCCTTTTAACTTATTA
ATTATAGCTGCTCCAGGTTTTTCTTCAATTGGGGCTGAGATAATCTCTCTTTGTTCTGTTAAACTAACTAAATATGCTTC
TCTTTGAACAGGTCCCAATTGAGCGAGATCATTTAATAATTTCTGCTTTTCTTCTTGAGTTAAATTACTAACTAATCCTG
AGATTTTCTGAGTTAATAGGTCAATTTCTTGTTGAGATATTGGTTGTGTAACAATTGTAGCAATTTCCATTGGTTTTAAT
ATTTTTTTATCCCTTAATTCTTTAATACCCATGAAAATTTCGGCGGTATCTTTATGTGTTTCTTCGGATGCCTCTTTCAA
AAGGGTTGCAATGAAGAAAAATTTCCTTTCTGATTTTTTTATCAATTTATTCGCTGTTTTTAATACTTCCCTAGAATTTG
CGTTCTTTAAAGCTTTCGCGTTTGAGAATTCATAGGTGATCTCATGAGGAAGAATAATTGAAGTATTCATTATTTCATCT
ATAATTTCACCTGCACCTCGAAAAATGTTAAGTTGGCCACGCCAATTTGGTAATTCCTCTGCATAAGTTCTTTCAAAAAT
ATTTACAAAATCTTGTAAGTTCTTGCGTAAAATATTCGATGGTTTTTTACCTAAAACGAGGGTAACTCTGATGTATTCAC
CATCTGACAGTAATAGCATCTTATCACCGTAAGTTATTTCATTTAATGTGTCTTGACTAGCCAAATCCTTCCCAAAAGAA
CAAATTGCAGATATGAATCCAGAGATTAGTTCCGGATCAATTTCATCTGAACCGAAGGATTTAAAATAAACACATGTACC
TGTTCCCTTATATAAGACTAAAACATGTTCTAGGTTAATCGCATCATCAAATGTTGTTTTAACTTCTGTTAAGATTCGAT
TTTTTTCACGCTTTTTCGGAACAATCACACCTTTATAAACTCCTATTGAAATTAATGATACACTAATAGCAATTCCGGCA
AATATCAGGGAAAATACAATGGTTTCAAATGGGATCCCCGTTGTTTTTGGTGGATTAACAGATAACCCAGCAAGTTCTAT
AGATGCTTGGTTATAATTGTATTCACCATCTAGGCTAACCAATAAAGAAAGATTCTTTGTATTTGAAGGAAGGGTGATAT
CAAACGATACAAATCCTTGCCCGTTAGTAGTATTTAAAATAGCTATAGAAAATTCTCCATTAATTATAGAGATAATGCTT
ATTGTCGCACCTATAAGTGGTTGTGTAGGAGAGTTTAATATAATTGAAATATCAAGAGTTATTCTAAAGGATTCTCCTGC
ATTTAACTCATCGGGAATAGAGTAAACAGAAATATTGACATCATATCTATCTTGTAATATTAAATAGAAGCTAAAAGTCA
CATTTTCAAAATTGGTTTTCATAATTAGCATATTAAATTGGTAATAGCCCGTTGTTAAGTTTACTTGATTCAGATTTAAC
ATACCAATAAAATAACCATAGGTACCATTTACAGAGTTATAACTAATACTATTTAAGATTGTGCCTGTAGCATTAGTATT
AAGGTTAATATACATAATATCATAGACATCCATATGCTCTAATACTAGACCCCCAAGATCCGTATTGGTTAAATTAAATC
TAATATTTAAGTTATTTCTCACATAACTTGAGTAATTATACAAAGAATCATTACTAAATAATTGACCACCTTCATCAGCT
AATGATATAAGACCAAATGTTGAATAATATCCCCGTAAATAAAATGAGATTTCTTGACTTTCAGCATCGTCATAATTGGT
TAGATTTATAATTTGAAATTTTAATGTGTATGTACCAACATTTAGACCACTTGTGCTTACTCTTAATTCGTAATTCCCAC
CACCTAAGTTAACTAATGTCCAATTATGGTCTTGTGTTCCTCTTTGCCATAATGTACTATTTTGACCAGTTTCATCATAT
ACCAAAATATTTGCAGTCGTTAAACTTGAAATTCCTAAACTTCGGACTGTATCCATATAAGTAAATGAAACTGTTTGATT
TGCTCCTATATGACGAGCAAGTATACTGATCGATACTACGTTAGAAATTCCCGTTGTAGTAGGTAAAACAGTGAATGTCA
ATGTTATTCTTTGGGTTTCGTTTCCTAGAGAAGAAATATCGAAAATATAATTATAAATTCCTATATCCACACTAATAGTG
TAAAGCTGCATAGTGTAATTTCCATTCCCTTTATTTGCCAAAGTTGGTGAAAGTCCATAATCACTACTTATACTAGATGA
ATTCGCACTCATTATAGGATTTCCTAATATATCTGAATAATTAAAAGTAAATAAGATAGTCTGACCACGATATACATCTG
GCAAAGTGTTGGAGTTAGAGGGGCTAATTGAAGTCCCAATTTGTCTTTCAAGTCTGAAAACGATTGTCTTATTATAGTAA
TTTGTCTTATTGATGTTAATTATTATATCTACATAACCATAGTTAGTAAAATTATCACCATTCACATTGATCGTGATGTT
ATATTTACCAATACCAATAGAATATATATTATAAGAAGTACTGTAAGCAGACCCATCGATACTATAATTTATAATACCAT
TAATTGGTATGGATTTCGCATCATCATTAAATTGTACTGTTATATTAAATGACACACCATCCATGTAGGAAGAGTAATTA
TTTGGGCGTAGAAGATTAAATGATGTTACTCCTAACACTCTAATATTATACGATTGAGTACCGTTGTAATAGTACGTTTT
ATTAACATCTACGATAAGGTCGAATATACCATATCCATTAAAAATATTATCGGTAAAGTTGATGGTTATATTGTAATTCC
CATCTCCGTAATCATATATAGTGGTTGAGTACGGATTAGATCTGCTATTCACAAAGATAACAAGATCGGCTCCTGAAATG
CCTAGACTTCTTAAAGTATCTTCGTAGTATACACTGATATTAAGGGCGTCTCCAGAATTATAAACGAATTTATCCGGTTT
TTTATCAAATGTAGGTGTTGTTTCACCCCGTATCTCAATACTAATAAGCGTACTCGTCTGGTTGTAATAATTTGTTTTGT
TAACATCTATTATAAGGTTGAAAGAGCCGTACCCATTAAAGATCGTATCAGTAAAATCTATCGTTATGTTGTAATTCCCA
TCTCCGTAGTCAAATATAGTAGTTGAGTATGGATTGGACCTATTATTCACAAAAATAGCTAAATTGGCTCCTGAAATGCC
TGTAAACAATGAAGCATCTTCGTAATATACACTGATATTAAGCGTATCTCCAGAATCATAAATAGCTTGAACTGGTTCTT
TAACAAATGTAGCAGTGGTAGGTCCTCCCACATAAATATTAAACGATGTAGTACCGTTATAATAATAAGTTTTATTAATT
TCCACTTTGATGGTAAACCAGCCATATCCTCTGAATTCCCAATCTTTAAAATCGAAATTCACCTCCCAATACTCTCCTGC
AAAAAAATATGGAATTGAAGCATTTAAGGTATAATCATCGTTATCTACCCATACAGTTATAACCCCATCCGACATGGAAC
TACCTTTCACAGAATCATTATGTTGAACATGAACAGCGAAAGAATCACCTGAGTTGAAATTCGTTTGATCTGGAACCTTC
GTAAAGGTTACTACTGTTTCACCCCGGATGTTGATACTAATTGGCGTGCTTGTTTGATTGTAATAATTTGTTTTGTTGAC
ATCTATTATAAGGTTGAAAGGACCGTACCCATTAAAAATACTATCAGTAAAATCTATCGTTATGTTGTAATTCCCGTCTC
CGTAATCATATATAGTAGTTGAGTATGGATTAGATCTGCTGTTTACAAAGATATATAGATCTGCTCCTGAAAGAATTAGA
CTTTTTATGGAATCTTCGTAGTACACACTGATATTAAGGGCATCTCCAGAATCGTAAACCGCTTGAAGTGGAACTCTATC
AAATGTGGCTGTTATTTCACCCAATATATCAATACTAATAAGCGTACTCGTCTGGTTGTAATAATATGTTTTGTTAACAT
CTACAATAAGGTTGAAAGGGCCGTACCCATTAAAGATCGTATCACTAAAATCTATCGTTATGTTGTAATTCCCATCTCCA
TAATCATATATAGTAGTTGAGTACGGATTGGACCTAGTGTTTACAAAAATATATAGATCTGCTCCTGAAATGCCTGCAGT
TCTTATGGAATCTTCGTAGTACACGCTGATATTAAGGGCATCTCCAGAATCATAAACCGCTTGAAGTGGAACTTTATCGA
ATGTGGCTGTTGTTTCTCCCAATATATCAATGCTAATAAGCGGACTCGTCTGGTTGTAATAATTTGTTTTGTTAATATCT
ACAATAAGGTTGAAAGGGCCGTACCCATTAAAAATACTATCAGTAAAATCTATTGTTATATTGTAATTCCCATCTCCATA
ATCATATATAGTAGTTGAGTACGGATTGGACCTAGTGTTTACAAAAATATATAGATTTGCTCCTGAAATGCCTGCGGTTC
TTATGGAATCTTCGTAGTACACGCTTATATTTAGGGGATCTCCAGAATCATAGACGGCTTGAACTGGATCTTTATCGAAT
GTGGCTGATGTTTCACCCAATATATCAATACTAATAAGCGTACTTGTTTGATTGTAATAATTTGTTTTGTTAACATCTAT
TATAAGGTTGAAAGGACCGTACCCATTAAAAATACTATCAGTAAAATCTATTGTTATGTTATAATTCCCATCTCCATAAT
CATATATAGTAGTTGAATACGGATTGGATCTAGTGTTTACAAAAATATATAGATCTGCTCCTGAAAGAATTAGACTTTTT
ATGGAATCTTCGTAGTACACGCTGATATTGAGGGCATCTCCAGAATCATAGACTGCTTGAATTGGATCTTTATCGAATGT
GGCTGTTGTTTCACCCAATATATCAATATTAATAAGCGTACTCGTTTTGTTGTAATAATTTGTTTTGTTAACATCTACAA
TAAGGTTGAAAGGACCGTACCCATTAAAAATACTATCTGTAAAATCTATTGTTATGTTGTAATTCCCATCTCCGTAATCG
TATATCGTGGTTGAGTACGGATTAGATCTGCTATTTACAAAGATATATATATCTGCTCCTGAAATGCCGACATTCTTTAT
GGAATCTTCGTAGTACACGCTGATATTGAGGGCATCTCCAGAATCATAAACCACTTGAAGCGGATCTTTATCGAATGTGG
CTGTTGTTTCACTCAATATATCAATACTAATAAGCGTACTGGTCTGGTTGTAATAATTTGTTTTGTTAACATCTACAATA
AGGTTGAAAGGACCGTATCCATTAAAAATACTATCAGTAAAATCTATCGTTATGTTGTAATTCCCATCTCCATAATCATA
TATAGTAGTTGAGTACGGATTAGATCTACTATTTACAAAGATATATAGATCTGCTCCTGAAATACCTGCATTTTTTATGG
AATCTTCGTAATACACGCTAATATTGAGGGCATCTCCAGAATCATAGACTGTTTGAACTGGATCTTTATCGAATGTAGCT
GTTGTTTCACCCAATATATCAATACTAATAAGCGGACTGGTCTGGTTGTAATAATTTGTTTTGTTAACATCTACAATAAG
GTTGAAAGGGCCGTACCCATTAAAGATCGTATCAGTAAAATCTATTGTTATGTTATAATTCCCATCTCCATAATCATATA
TAGTAGTTGAGTACGGATTAGATCTACTATTTACAAAGATATATAGATCAGCTCCTGAAATGCCTACATTCTTTATGATA
TCTTCGTAGTACACACTGATATTAAGGAGTTCTCCAGAATCATAAACCGCTTGAACTGGATCTTTATCGAATGTGGCTGA
TGTTTCACCCCAAATTGTGATATCAAGTGTTTCAGTTTGACTATTATAATAAGTATCGTTAGCCTTAATTGTTATATTAT
TTAATCCATAATTAAATGTATTATTACAATCAAATGTGATATTATACTTACTATAACCAATATATGTTACATTCTCATTT
ATAGTACTATAAGCTCCATCGTTGATTTTATATTGGATATCAGCATCTGATATATTTAGATTTTGACCTGTATCATTATA
CCGAACAGTCATATTGAAAATTTTACTTGCATCGTAATTAACATTTTGAACTGGATAAAGAATTTCTAATGAGGTGTCTG
CATTTATAATAATTGTACTCTCTCTGAAACCGGCACTGGTATCATTGTTCCACGCTACTTGCCATCTAAAAATTCCATAT
TTAGTCACGTTTTCTGATATATCCCAATCACCAAAATATACTTCTAATCCTGCACCGAAGGAAATGTTTGTAAAAGTATA
ATTCAATCGATTATTTATTGCTATTGGAGAATATACACTAAGATTAATAATCCCATTATTAGTGTAATTCAGGAAAGTTG
CATTAAAATAAACAATATCTGAGTAATTAAAAATATTTGTTGGAATGGTTTCAATAGAGGCAATTTCATTATCAGATGTG
GCATTCAAAAACCAAAATGTCCCGTTTCCGGCATTTGGAACGTTTATCTCTCTATAGTTATTTCCTAATAATCTTTTGGT
AATTGACGATGTTCTTTCATCACTTTCTCCATTAAATACTCTGATGCTTGTATTTGTCCAAGCTTCTGGTATTGTAAAAT
TAATCTGATAATTATCAAAACCAGAATAAAAGTAGTTTAATCCACCATCTCTGGTAACATTCCATTCGACAGTTTGACCG
CTTCCAGCAATATTAAATTCTGAACTAGCTACTAAGTCAGTCTTTGTAAAGTTTATTAATACTTCTGATATACTAACGGT
TACATCCCACCAATCAGCTTGAATCGTGAAATTTAGTTCACCAGAAGCACTAGAATATTCAGTAAAAGATATCCAATTCC
CGATGTTTTCACCTGAAAGATCATCACTTACATCACTCCCATCAATTTCTAAATTAATCTCTGTAGGTTTTGGGGTATTG
TCGTTTAAAACCAATGTAACATTTGAGCATATCTCAGATCCATAATCCTGCCAAGTTGCTACAGGTATAAACCTGACAAG
AGATTCATACGTACCAACCCCATCATTTTTTGCATTAAATTGTGGAAATGAAGTGGGTACATTTGTATTCCACATGACTA
TAAAATATGTACCATTATCTGTATTTGCTGGGTCTAATTCAGCATTAGGACTAATTTTATGCCATGCCTTTGCATCTGTA
GTAAAAACAGTTTCAGTTTGAGATAATAAACCAGTATTTGCATCAGGATCAATTACAGATCCAGTCCATGTGGCATTCCA
GATTTGAAAACCAACACCCGCGTTTGCAGTCCCAAGGTTCCCTGACAGACATATTTCAAATTCTTTTAAAACACTTTTAC
TTGGTACATCAAAAGAGAAGGCATATGTTGTAAGTCCAAAAGCTGTAGCACCATCATCAATATCCAATTCTAAATCTTGT
GTTTTATTAGGGGCATATATATCTTGTATTGTAAAATTCACAAAGCTTGAATTGTAAGAAATATCAGTAGGGCTAGGGAT
AATAAAGCTATTATTATTCGTGTCTGAGGGGTTTAAGTCTGTGTTATATGAATTATTCAAATAAGACTGATGCAGTATAA
TATTCATATTTTCACCAGCACTACTAAAATCAGATGAATAATCGGATGTTTTTAACCTGTTCAATAATTCAAATTCAGAA
TAGGTTTTTGCGTTAGGCAAAAAATTATTTGAATTCCACAAGATTTGACTAAAAGTTAACAAACCTATCGTAGTCGTTAT
TAGAAAAAGGATAAAAATCCGTTTATTTTTTCTATATTTAGAGTTATGCATAGCCTTAAATTTTTTTTTCTGATTAATTT
ATTATTATATTTGTAATTGATACTAATATTTTTATAGGTTAATCTTGAAATTTTTTTTGATAAATCGTATGAATTATATC
ACGATTTATTCCTTTAAATGTATTTGATATTAGAGTAATTATTACCTATTTAGATGAGTTTTTTAAAAAATAAATATAGA
AAATATAAAAAATCTACTAGTGAAATTAAAAAAGATATTACAGTTACTCTCTATTTTTTAAAATAATCCTCGCATCAACA
CAAATCAAACCCTTATCGTAGATAAAAACGGGATTTAGATCCATTTCATTAATTTCTTCATGTTTGGTGACAAGGTCAGA
AATTTTCATTAAAGTCTCTACAATGGCATCTATATCTGCTTTTGGTTTGCCACGAAACCCATCAAGAATGGGAAATCCTT
TTATATCATGTATCATCTCATTAGCGTCATATTCGGTTATTGGGGCAATTCTAAAACTAACATCTTCTAAAAGTTCCACC
AAAATGCCGCCTATACCGAACATTAAAGCAGGGCCAAACTGTGGATCAGTAGTCATTCCAATTATTAGTTCTGTTATTGG
TTCATCAGCCATTTTTTGCACAGAAATCTTTTTTTCTTTCTGAGAAGCTATTTCCATCAATTCCTCATAGGCATCTTCCA
CATCTTTTATGTTCTTTAAGTTTAATTTTACAGCTCCAGTATCCGATTTATGTACGATATCCTCTGCTATGAGTTTTAAA
ACTATTGGAAAACCAATTTCTTCAGCTGCTGATAAAGTTTCATCCTTTGAAGATGTTAATTTTTGATCAGGAACAAGTAT
TCCAATTTCTCGTAAGAGTTCTTTAGATTCAAATTCAGTTAATACAGTTTGATTTGATTCAATTTTATTTTTCAAAACTT
GTGTAATATTCATTAGTATAATTCCGTTTAGGGATATTGAACTATTCAGTTCTAATTATTAAATTAAATTGTGAAAAAAA
TATAAAATTAATTAAAAAGAATTAAAGAACTAATTCAATTTCGAATATATTGGTGGAATTATAAAATTAATAAAAATTAA
AGATATTTATAGAGAATAGATAAATACCTGCTACTAAGATTTTCTAAGGATTCGCATTCCTCTCTTTTTTCGAATTCTCC
ATTTTCTCAGTTCATCCACAACAGAAACGCTAAATGCGGCCAATATCAGAGTTATCCAGAAATAGGGGTGGAATAAAGGC
ACAACATGGAATGCTAATCCCATTGGTGTAAATAATATTAGTAATTGTAATCCAAAAGAAAGACCAGTCGCCCAGAATAA
ATGTTTATTTGGAAATAAGTAAAATGGTTTTATGTTAGAAGTACAGGTGTAAACAAACAATAATTCACAAACGACTAGAT
TTGTAAATATAATTGTTTGTGTCAATGCGATAGCGTAAAAATTAGCCGCTGGCCAAACTGCAAATGGAAGAGTTGGATCA
AAACCTATTAATCCGGGTACTCCAGCTTGAGCCCAACCAGGGATTAAAACACCCCATAGTAATAAATAGAGTGTTATATC
TGTAATTGATGTGTAAATTCCAAGTAGAAGAACAGGCCCTTTAATCTCAGGTAATAGTGTAAATCCCTTTCGTGGTCTTT
CTTTCATTACATCTGGATCCGTGGGCGTTAAGCCAAGTACCATAGCGGGTAATCCATCTGTAGCTATGTTAAGCCACAAA
ATCTGTATTGGGATTACGGGAAGCGCAAGAAATATATTAGGTGCCAATTTCATAAGAATATATGCCGTTAGAATCAAAAA
GATCTCATCAAAGTTGGTACTTAACATATAACGAAAGAAACCCTTAGTAGTTTCAAAGATTCCCCTTCCTTCTTCTATCG
CGTTGACAATTGTAGCATAATTATCATCTATTAGGATCATTTCTGAGGCTTCTTGAGTTACCTCTGTACCCTTAAGACCC
ATTGCTACACCTACATGCGCACCCTTTACGGCAGGGGCGTCGTTTACGCCATCACCTGTCATTGAAATTACTAAATCTAA
TTCTTTCAATCTTCGCATTATCCTTAATTTATGCTCGGAGGTAACTCTCGCAAAGACATCAACGGTTTTAACTCTTTCAC
GAAGTTCATCATCACTCATTTCCTCTAACTCTATTCCTGTAATCGCCTCAGATGATTCGGTTAAACCAATCTCTTGTGCG
ATTGCAATCGCTGTAATTTTATGGTCTCCTGTAATCATAATTGTCCGAATTCCAGCCATCCTTGCTTCTTCGATTGCATC
TTTTACTTCATCACGTGCGGGATCAATTATTCCTGCCAAACCTAGATAAATATAATCTTGCTCCATTTCTTCTTCTTTAT
ACCCTTCATCTAACGGTTTATAAGCTACTCCTAACACCCTCAATGCATTTTTCGCAAATTCCTCATTTTTTTCGAGAATT
TTCTCTCTCACATCATTAATTGGTTTTACTTGATTTTCATCTACACCATAGCCTGCATTATTTAACAGAATATCTGGAGC
GCCCTTTATTAATGAGTACAATTTATTATCGATTTCTACCGCCACTGACATCATCTTCCTATCGGAATTGAAAGGTATTT
CAGCAATTTTCTCTGATTTAGTGCCAAGCTCCATTTTCATAGCCAACACTTTCATCGAAATTTCAGTTGGATCTCCGACA
ACATCCGTATCACTTGTTCCATCATTTCGAAGTGAAACATTTGAATTGTTACAAAACATACACACTTCTAAGTATTTTTT
CAAATAATCTGTAATTTGAACTTGTTTACCTTTATCACCAATTATTTTACCCTCAAGAGCGTAGCCCACACCCTCAACAT
TATATTCATTTCCTCCTATAAATACCTTTACAACTGTCATTTCGTTCTTTGTCAAAGTACCTGTTTTATCAGAACATATT
ACATTTACTCTTCCCAAAGTCTCAACAGCAGTGAGTTTTCGCACTAGGGCATTTTTATCTGCCATTTTTCTCATCCCAAT
ACTCATAACTACCGTAATAACTACTATAAGACCTTCAGGGACAGCAGATACAGCTAAACTTATTGCGATCTCAAAAGCTT
CTATTAATTCGTCCATGGGATCAGGGCTTCCAAGACTTAAAATAAGTATTAATTCAGTAACAAAAACAGCTGCACAGATA
ATTAATATGACTATGCCTAGAAGCTTTCCAAATCGATTTACTTCTTTCTGAAATGGACTAAGCTCAATTTCTTCCTGTTG
CAAACTTGTTGCTATTTTACCTATTTCGGTATGCATTCCTGTTCCTATAACGATTCCTTCTCCATTTCCCCTTGTGATTA
TAGTATTCATATACCCAAGATTAGTCCTATCTGCGAGTATCAGTTTCTTGTCTACAGGATTTAGCTGCTTTTTAACTGGT
TGTGATTCTCCAGTTAAAATTGCTTCATCAACATAAAGTGAAAACTCCTTATAAAGCCTAATATCAGCAGGAAATTTATC
ACCTTCTCCAAAGAGCACAATATCTCCAGGAACAACCTCTTCCACGCCAATTTCCATAACTTTTCCATCTCTTCTGACTA
TTGCATAATGTGGTGCAAGCTTTTTAAGGCTCTCAAGTGATTTTTCTGCTTGATATTCCTGGTAAAATCCTAATACAGCA
TTTACTATTAAAATCGTAAGTATTACAAGCGCATCGGTATATTCTGAAGGCCATTCTCCAGGAATTTTAATAGACTCATA
TATTCCAATAACTATTGAGATTAAAATTGCAAATATGAGAAGATAAATTAGGAAGTCTTTAAACTGCCCAATAAAGATTT
GTAAAGCGGTTTTACCCTTCTCCTTAGTTAATTCATTCCTACCAAATCGTTCGAGTCTTTTTTGCGTTTCTTGCCCAGTT
AAACCATTTTCAATGGATGTCTCCATTTGTTTAGCTACATCTTTAAAATCGATTGCATGTGATTGAATATTTTCCATTTT
CATTACACGAATTTTAATTTTTCTTTAAATATTTTTAATCATAAATATAGCATTATTTGATTTAACAAATTTAAATTCTC
TTATAGATTTTCACATAAAAAATAAATTAAGTCAAATAGGGTCTTTTTCCAAGGAAGACGATGGAATATTTTCAAATAAA
AACCTTACTATTTGTAGTGAAGGTAAAACATACAGAATTATTCTTTAACAAGAAATTAAAATTAAATATGGAAAATTTAT
AAATAGCATAAGTGTTAATTTAATTTATCTAAAAAAATTAATTCGTTAAATAATTTTAATAGATTAACATGAGACCTTCG
CGTGTTTTTAGACTGATTTTCAGAATTTTCATTCTACTTTTAACAATATCCATGACAGTAGTTACACTATTGGGTGGATG
GTCAGCGATTTTGATCCTTTCAAACCCAAATAATATTCAAGTAGATCCTGGAAGCGCAGAATTTAATTTTGATGTTAATT
TTACTAGTGGGTATGTAGAGAACGTCAATTTCTCTTTACCAGTAAACATTACAAATGCGGGGTATTTTGATATGGAGAAT
TTAGGGTTGAATGTTCAAATTTCTATAAATTATAGTCATATCGACTGGGGTGGACCCGGCGTGAATGTGACCAGAAGTGT
AACAATCCTTGATTTCCAAAATATGACTATTGGGGATATTTTAAAGGGAACAACAGGAAACCTTGTTTTCTTTGTAGACA
ACAGCAGTTTTATTCATGGAGATTTCCCAAATCTTGCTACAGAAATAAATTGGTTTAGAAGTCCCTCAGCTGTAGAATTT
TATGCAAATTTTACTATAAGTCTAGATTATTCATTGGGAATGCATTCTCTAGCGATTACAGCAGTAAATTTAATTGTAGG
AAGTTTTAGTTTGCCATAAGGAGGAAATAAAAATGGGCGCTGTTAAAAATATGGTTCGGGGAGTTATATTTTCCGCAGTC
TATGTCTTAACAACGATTGTTGTTCCTTTAGTTACTTTTACTTTAATCTTTAGCATTGAAGGTTTACCGTTTCAATGGGA
GCAGCAAGATTACCAAAACATAACTTTCTGGATTACAGCTTTTGGATTATTAATCAGCGGGTTAGCCTTTTTCACATTTT
CATCCCCAAAACATTCAATAAGAAGAGGTGTTTTTGCATTGATTCAAGTAATTGTTAACTGTTTATATCTTTGGAGTTAT
AAGTTTTCTGGAGCTGCTGAGATTAGTTTTATTATCGTAAATTTTGGTTTCTTTACATTAAATGTCCAACAAATGTTATC
GATGTATATGGGAATTTATTTCTTAACAATAGTTCTTAAATTGTATGATGTTATTGATTTTACTATAAATAGAGAGAAAA
TTAGAGAGAAAAGGATGAAAAAATAAGAAAAGTGGAATAGAATCATGTTTTTTCAAACAAATCAAATTTTAGATGTATTA
GCTGATATTATTGGGGCTATAGTATTATTTCTCAAACCAATAGTCGTTCCTATAGGACAATGGATGGTTAGTTGGATTAA
TGGTGCCAATCAATTTTTAAAAGATAACTATGGTAATAATCTAACAATTTATATTATAATTAGTGCTATACTGGTAATTT
CGGGTATTTTAGTAAATATAATTTGGCCAGGGGACAAACCAAGCTCAACTTTTCAAAAAGATATTGAAAAAACTGAGGAA
TTAGATGATAAAGGCAATAAAGACAGAGAAAAAAACATAATTGACGAGATTAAACGATGTAAAGATTGTGGGAATCCTGT
TGGAGATTCTGAAATATGTCCGCTATGCGGAGCTCGCCAATTATAGAGAAATCCTTACTCTATTTCTAAAATTCTCTTTG
TTATTTAAGAATTAATTTCAGTTTTTTGAGTTCATTACTAATTTACACGCTAAGAATTCAATCTCACATTTAAAAAATTC
ATTTATTTTTCTTTTGAAGAAGGATGGTATTAGTTATCCATATTACTTTGTTTTTCTTTCTATGGTGAGATTATGATCAA
TCTATTAAATGGATAATATTAAATTTAAATTAAGTAACTATTTTACTTAGTAGTATAAGAATAATTATTGTTCCAATTTT
AATCAGGAAATCATGGATTTCAACAATAATCTCGAAAGTTTCAAGAATAAAAAAGATCTAATAGAAGAATTAGAATTTTA
TAAAACTATTATCTCAAAAAAAGTTAAGGGTGGAGATTATAACTCCGCGCTAGAAAAAGTAAGATCTGCTTTAGTCTTAA
TAGAAGAACACCAAGAAATATTTAATATTGAAAAAGAAATTCGTGATTTTTACGAAATTAAAAAATATGTGGATTCAGAA
TTAAAACATCACAGATTAATTTATGAGCGACGTTTTAATAATCTTTTAAGAGAAGAACTCAACGAGTTAAACCTTGAAAA
CTTCTCAAAATTATTAGCTATGTTAAAAAATGATATTGATCAGGATATTTACAAATATAATCTTGAAGATATCAATATTG
ACATTACAAAATATTTCAAATTTATTAAGAGATTATATGAGGTCTTAAGTTGTTATAAAGTATTAAATTATAAGGATGCC
TCCGAAAAAATATTTGAATTTGTAAAAGAAATAAAGACAGAAAATTATCCAAATTTAAAATTGCTGATTTCATCAGTATA
CAAAAAATTACTAAGCTACAGATTACGGAACTATTCTAAAGAATTTGATAAATTATCAATTTCTACACTTTCTAAAAAAA
TGAAGATGAATCAAGATCAATTAATTGGCTTTATAAACCTGATAAAAAAGCAGCCAAAAAGCCCAGTTAAATATTATACT
TCCGACACCCAGGAGGTTTTTTTTAAAAAACCATCAATTTAAAAAAAATCATTAAAGACATCTGTAATAATCTGGTCTTA
CCACCTCGTTATGGAATAATCCATTATTCAGGATATGTGAAATGTTATCTCTATCACTCTCTAAAATTTCTTCCCGTTGC
GGTATGTTTTTCTGGATAGGTTTAAATTATGACTTACTATTTAAAAATTAGTTACCATCATTTCCTGTATCATCAGCATC
TGCAGGTTTCTTTGGACAGGATTTTATATGACGTCCAAGTCTCTGATACTCTTTTTTGCAGTAAGGACATGCTTGTTTCT
CTGTCGCTTTTTTTTTGGAAGTTACTGATTTCTGAGTAGCTTTTTTTTTTTTTTTCCTTTTCCCCGGGATGATATCATCA
ATACTAACATCTTCCGGAGCAAATTCGCAATCCCGAACGTGAATCCTAATATCGTCAAATAATTCTCCGCAGAACGGACA
TTCACTAGTTTGGAAATCTTCACTGGTATCATCTGAACCAGCTTTTCCTGCCTTCCTTTTTTCAAATTTTATTGAAGCGT
CTACATCTTCTTCCTCAAATTCATTAATAGATAAATCAATTTCATCCTCCAAACTTATAGATGTGATTTCAAATTCCTTA
ATCTTATCTTCAGCTATTTTTTTACTCTCTTCATACATATCCGAAAATCTGCGAGTATTTTTAGCAGGATCGTATAATGC
ACAAACTTGACATATATAGGCACGTGTTCCTAATACTAAGTCTCTTACTGAACAGTAACATAACGCTTGCAAGTTATAGC
TGACGTCACCTTTAGGTGCAAGACTTTTACATACAATTTTTCTAGAATATTTTACTTTTTGTTTACGACGTGGGATATCA
ATCACCAAAATGAGTATTTAAAATAATATTACCTAAAATATAATTTTTATGGATTTAAGTTAGACTTTACTAGGCTTTAG
AATAAAGAACAGATATTAAAAATTGTATTGTAATATTTTAAGATCTTTAGCAATTTTATTTTTAATTTCAGCATTCTGAA
GGTTTGGTAATAATTCCTCAATCAAATCTCTTAATTCTACAATTTTCAGGATGAGTAATTCTGGTTTGTTCCAAAAAGAT
GTTCTTAAGGGATGGATTTTTAGAATTGCGTTATTATAATTTTCAACAGCGGCTCTGTAAAATAAACAAGCATTTTCTAT
TTTACTTAACCTTGATTGGTAAATTGAACCAATTTTGTTAAAACACATTCCTGCTCCAGCATAATCTCCTTCTTTTTCAA
AATCTACAGCTGCATTTTGTATTTTATTTAGAGCTTCTTTTAGAATTTCATTTTCACCTTTTTTTAAGAGTAAATACCCA
ATTGTATAATTAGAAACTCCTCTATAAAAGAGATTTTTATGCTTTTTGGCTAGTTTGTATAAATCTTCAGCAAATTCTCT
TGCAAAGACTAAATGATCATTGCTAATGCACCTCTGGGCTACAGTTCTTAATAAATCCATAACCTTATCATAATCTTTTA
AAGTCTTGTAATTAGCAATTCCCTGTCTAAATTTCTCTATCCCTGTAAAAGCATCTTTATTGTTAAATGCAATATTTCCC
TCGTAAACCGACTTCTCGGCACTTTCTTTAATATTGGTTTCCTCTTGGTCTTTTTCTGTTCCTATTTCTCCTCTGGAAGT
TGTACTAATGTTAAATGTGATTTCTTCATTCATTGGGATAGCAGTTAAGAATTCTTCACCTGATGCATTACCGATATTCG
CATCAAATGGCGAAAATTTCTCAGGTTTTTGAAGATTTACAATATTTTCTTCACTTGTGTATTGTTCCCCATAAGCCGTT
TGTAAAGGTTTCCCTTCAGAAGCTAGAGCAGATAGTTCTGAGAGAACATTGGCAAAAAAAAACTTATTTAAGCCATCTAT
GATGTAATCAACTTTGTGGTAATTTGTATCATATTTAGGATCATTAGTATCCATACCTACATCAGTTATTCGGTAAATTT
CAAATCCTGTTTCAAACTTCGTTATTGTATGTTCAGTTCCCTCTACTTTCTCAAAACTTTTTTTACCTAAGATAGTATGA
TCGAACACTAAACCACAAAAATCCTTATTATTTTGCTGAAATCCAAGTTGATTAATTAAATCTATGTAAGAAAAAAATAG
ATTTAGTCCAGGGTGGCTGTGAAACCATCCAACCATATAATATCCCTTTCCCTCTTTATCTAATCTTTCCTGAATTTCTT
CAATAAATCCATAATGTCTACTATCGAGCTGAACATCAGTTGAATGCCCAAATGTTAAAGCTTCAGAGCGTTCGATAAAA
ACGATTTCATCATCCGCATATCCAATTAAAATACCATAAATCTCCTTCCAATTTTCAGGAGGAACTGATCTATTCGCATA
TCTACCTGCATATAGTATAATTGTTTTATATGCTTCTGCTCTAATGACAATAGGTTTTCCTATTTTCTTTTCCATTTCTT
CTTCAGATTGATGATCCTTAGCATTATTAAATTCTAGGTCATTGGAATTCGATTCATTGGATTTTTCTGGCATCTTTCAT
TGTTTAAAATATTTACTCTGGTTAAAAATATAATTTTACTAAAGATGTAATGAACCTAAAAGTAATTAAAATTATGTGTT
TATAAAAATATCTAAGAAGTTTAATAATTTCATAGTAAATACGTTCTGACAATTATTTTGAAATAGAATTCATAAATCTG
TTCTTAATTTCCTCTGGATTCAAGGTAATATTTTCTACTTTTGCATTCCCGGGCAATACATTTACTTTTATAAAATGACA
ACCTGGTTTTAGATTTGATAAAGTTGGGGCTATATTTCGCTCTTTATCAATTACAAAAATTGAATCAAACCCAGCTCCTT
CAGCGATTATTTCTAATTTTGTCTTTTTGCTTGTATATGTTTTTTGATTTCCAGTTGAACCATAAGATCCATTATCGATT
AAGATCAAAGTAAAATTGGTCGGTTTATTATTGGCGATTGTACTTAAGCTACCAAGATTCATGAGTAATGATCCATCCCC
ATCAATACACCAAATCTTCTTTTGAGGTTTAGCAATTGCTATTCCAAACGCAATAGAAGACGCTAGGCCCATTGAGCCTA
GCATGTAGAAATTCTCAACCCGATCTTTTAAATTATATAACTCTCTCGAAGGGGCTCCAAGGTTACAGACAACAAATTCA
TTATTTATTGAATCAACAATCTTGTTTAATGCATCGTATCGGTTCATAGAGCACCCCATAAAGGTCTTTTTAAAAGAATA
CATATCGATTTTTCTGATGAAATGCTTGTCTGGACGGCATTCCTAATATTTTTGATTTTTTCTTTAGAATCTATGATAAA
TTTTTCAATTTTTAATAAATCTAATAAGTCTGGCGTAAGCTGCCCCATGGGGATTTGAGCCGCAATCTTCTCACCTTCAG
CACCTCTATGACTCATTATGAATATAACAGGTATTTTAAATAGTTGAAGAAGAGACTTGATCGCGTTGATAGAATTTCCT
AATCCTGAATTTTGCATCAAAATAGCTGGAGTCTTACCCCCTAAATATGCACCTGCCGCTATACCTACCCCTTCTTCCTC
TCGCGTTATTGATATATGAGGAATATCGTCTCTTTCTTCAATAATTAACAACAGATTCTTTAACATTATACAAGGCAATG
ATAAAATCAAATTAATACCTGATCTTTTGAGTTCCTCATACAATTTTAAGTCTACACTCACAACCTTCTTAACCAAGTCA
ATACAATTATTTTTGATAATTTATTATCTTTCAATTTATAATCTTAAGTATTTATAGGATCCCTTTTTTTTTGAAATCTT
CAATTTGTACTTCAGAATACCCAATACTACTCAGAACTTCAACTATGTCTTGCCCTCTTTGTGGAGCAATAGATCTTATC
GAGAGAGGTGTACGTGAATATTTAATTGGTGAACCTACATTTTTGATCTTCCCAAGTATAGGATGGTCAATTTCTTCAAC
CATGTTTCGAGCGATGATTTGAGGGTCCTCACATGCTTCTGCAAAAGATTTGACGGGCATGACACAGGCGTCAAGATATA
TAAAAATCTTCATCCATTCTTCTTGAGTTTTCTTCAATAGTTCTTGTTCAATTTTTTTAAAGAAATTCTCTCTTTCTTTT
CCAATTACAAATTGTTTGTGAGATATTTCCTCCAAACCTAAAGCTTTACAAAATTCTCTCCAAAATTTAGCTTCAATGAT
ACCAACAGATAAGAATTTATTATCTTTAGTTTGATACACGCTATAAAAGGGAAAGTCTCCATGTAAAATATTTACTCCAT
CACTTAAATCTTTAGCAAAATGATACGCAGCAATCATTGGTATAAAAGAGAAGACAGAATCAGTCATTGATATATCAATA
AATTGACCTTTTCTTTCTTCATTATTATCTCGTTCAATAATTGCACCTAAAATTCCTATAGCCGATACTAACCCACCTCC
TATATCAGCAACCTGAACACCGGGATTTAACGGTTTTCTAATAGAATCTTCCTTCCCAAAGATTTTTCTTTCTTTTGTAA
GATCTAAAATTCCACTAATACCTATGTAATTAAGATCATGACCAGCAACTTGTTCATAGGGTCCATATTGCCCATATCCT
GTCAAAGAACAACAAATTATTGATGGGTTAACCGAAGCTAAAGTATTATAATCAATTTTTAATCTTTTCATTACTTTTGG
TCTAAAAGTATCAAGAACTACATCAGCGTGTTTTACTAATTCATAAAAGATCAGAACAGCTTCAGAAGTTTTTAGATTAA
GTGTTATGGACTTCTTATTCCTCATCAGAATAGAGTGAAAGACACTTTCTTGATAATCACCTTTACGAAAAAATGGAGGT
CCATTATCATAAGGGTAATTTGGATCCTCTATTCTGATAACTTCGGCCCCAAGATCGCTTAAAATCATCGAACAATAAGG
ACCTGGCAACATTCTAGAGAGATCTAAAATGACTTTTCCTTCTAATGGTAGGGTCATAATAATACAAATGTTTAATATTC
TTCAAAAAAGTTT
>LokiG_000000000071
AAATAGACTATACCGTCCTCCATGTTTCCCCCATAAGTCCTCTCTAACTCCAATAATTCTTGTTCTACTTTTGACATCGA
GGTTTCTCCAGCTTGTTTTTCTTCTTTCCCTGCGACGAGGGTTTTGGTTTCCGCCTTCGGATTTTTCCATACTCGCGCTG
GACCAAATATACCTGTTTTTAACTCAGTTTCAACAGAAGTGGAATTAACTACAATATTTTTATAATTGTCGTGGAAATCA
CACTCTTTACTACCGATAAATCTGGATCCCATTGCGATAGCACCTACACCCATTGAAAGAGCCGAAGCTAGGCCTTCTCC
AGTAGCATAACCTCCCGATGCAATGATGGGAATATCGGGTAATTTTTGCCGTATTTGCTGTAATAAAACTAATGTGCTTA
TATTTTCATATGATTGATGCCCTCCACCTTCTGTTCCAGTAATTACCAATCCATCGATTCCACTATTTATTACTTTTTGA
GCAAGTTCTAATGATGGGGCAACGTGGAAATGTTTAATCATTGACCCACTCTCTTTTAATTTTTCAAAATGTTTGTTATA
TACCAACCTTGGAGAGCCAGCACTTGTGATTAAATAGACACACTGTTCCTTTATCCTCGGATTTGACATAATAAATCTTG
GAAGTTGTCTACACAATTTTATTGCATCAGGTTGTAGTCTAGCTGTTCTAATGTTAAACCCAAAAGGTTTGTCAGTATGT
TCGACTACATATTCCATGCTTTTTTTCATTTCATCTATACTAACCGTTCCGTGTAATGTAATGTGACTTAAAACACCCAA
GCCACCAGCTTCGGATACAGCAACCGTTAATTTTGTGGTATAGAATGGACCCATTGGAGCGCTTAATATAGGATGCTTAA
TCCCTAGCATTTTTGTAATACTGGTTTCAATAACCATATCAAATCACTTTTATTTCAAATCAGAGTCATTAGTTAATTAA
GTCTTTAATCAAATGATTAGTTATTTTTATCAAAATCTAATTTATAAAATTTTTACAAGGAAACACACTATCAAAAGTAT
TAAACTGTTGAAGCTTTTATTAAAACTTCTTATAGTTTTTATTAATTTCTAAAGTTGAGATATTAATGTTAGGATAAAAA
AAGCAACATAAAATAAATAGAAGGGTTTCATTTTTCAACTATTATTATTTTGGAGTTTCAAATTGGTTGTGGAGATTTTT
TTAAGTATAGACTTATCTAAAGCAGAAACTAAACAGATGTAAGAGTATGGAGCATTTCGATAAAATTTTATATTGAAAAG
TTGCTCTTTTACTAAGCTTCTTAATTATGGACTTTCCATAACTTTTTGTCTTTTGAAAGTTTTCTTTCTGATATCTTTTT
TAAAATAATTTTTTATATAGAATAATTTTTCTTTAAACTTTTCAAAAATCTCAGAGAAAAAAGATTTACTTTCTATAACT
TCTGCATAATCTCTTTGATAATTTGTATAATATGATCAGCTGCTGTTTTAATTGTTTCTGTAAGATTAAAGTCAAAAAAG
GGAAGATCTCTATTCTCACTTCGGTCTTCCAGTGAATAATCATTTTCCCTATAAAGTTTTAGTTCCGTGAACCCTTCGAG
ACTCTCAGGTACAAACCCTATCATAAGGACATTCAAAGTAGGTAATTTATCGAGCAATAAATCTATTACAACATGAACCG
GAATAGTGTGAGAGGAAATTGGTACGTATTCCTTAATATTTTCACGTTCAATTATAGCAACAGTACCAGGAGGTTTATTT
AACGAGCATGTGTCTAAAAGAACAAGCTGAGATGCTCCAAAATTAACAATATCATCAATTCTACTCATTGGATCTATACC
TCCGTTAATAAATAAAAATTTTTCATTTGAAAATCGTATAAGTTCTGTAATAATATAAATTCCGACAGCGTCATCCGATA
ATTTCTCTTCCCCAATGCCCATAAAAACAACTTTAGAAGCAGATTCCAGTTTATTTAGTAACTTTACTTGTATTTCCTCC
ATTAGCAAATATTTAAAATGTCTAAAACTAATTTTTAGTCATAAATTATCTATTTAGAAGCTATTTTTAGTAAATCTGAT
ATTAACTGATTAATATATAATCTAGTCATTATAATACTTTTTTTTTGAAAAAGATTAAAACAAAGTTTTTTCATATTGGT
AAGTAAAAAATATTTATTTTTCAATTTTTTTAAAAGACTTCCAATCCAAAAGATAAGAGTAAAAAAGATTTGTAGGTGTA
ATATGGAATCTAAAATAAGAAGTTCGGGAATTGATATTATAGGAAATACTCCTTGGGGTACTCATTTTTGCCTTTTTTAT
CAAACAAAAGAAGATCTAATCGATATACTGGTGCCATATTTTAAAGCTGGTTTAGAAAATAATGAATATTGCTTGTGGGT
AACTTCTGAACCATTAAACGAAAAAGAAGCAGAGAAGGCTATTAAAGTGGCGATGCCTAATTTTGATGATTATTTAAAAA
AAAAGCAAATAGAAATCGTTCATTACACCGAATGGTATCTTAGGGATGGTGTGTTCGATTTAGACCGAGTTCTAAATGGC
TGGATTGAAAAATTAGAGAACGCTATAGAAAATGGTTTTGAAGGGTTACGAATAACTGGAAATACTGCTTGGCTTGAAAA
GAAAGATTGGAAAGATTTTAGGGATTATGAAGAAGAAATTAATAATGTTATTGGAAATTTTCAGATGATGGCAATTTGTA
CTTATTCACTCGAGAAATGTGGGTCATTTGAATTATTAGATGTTATCAAAAATCATCAATTTGCTCTACTTCACCGAAAT
GGTAGATGGGAATCTTTCAAAAGTATGGAACAAATTGTTTTGGAACGAAAATTAAAAGAAGCAGAACTTCGTTACCGCAC
AACCTTCGAACAATCTCCTGATGGAATTATGATATTAGATCTCGAAACGACAAGAGCGATTGAGTTTAATAATGCAATGT
GTGACGTATTAGGGTATTCTAGGGAAAAATTTGCAGAATTGAAAGTTGCTGATTATGACGCAATTGAAGATCCTTCAGAC
GCAAGAGCTCATATTGAAAAAGTATTACAACAGGGAATAGACGATTTTGAGACGAAAATGCGAACTAAAGATGGAGATAT
CAAGGATATTCATGTAATTGCTAAAGTAATTGAATTATCAGGAAAAAAATATTTTCAATCAATTTGTCGGGATATAACTG
AAAGAAAAAAAACAGAGCAAAAATTAAAAGAATCCGAAGAAAAATGGCGAGCTCTAAGTGAGAACTCACCTGCTCATATT
ATGTTGTTAAACAGAGACCATAAAATTATGTTTATTAACCGCACAGTTCCAGATCTTTCAAAGGAAGAAGTCATTGGTAC
TTCAGTATTCGATTATACACCGCAAGAATTTCACAAGGCTAAAAGGGATTGTTTTAATTCTGTTTGGGAAACAGGAGAGC
CTAGTTCATTCCACCAATATTATAAAACAAAAGAAGGTGATATTAGATTTTTTGATATCTGGGTTGGTCCTGTATTCCAA
TCAGGTAGAGTAGTAGCTTTAGTGGCCCACTCTATGGATATTACCGATCGCAAGAAGAAAGAAGAGGAATTACGATTGCA
AAGTGAAATCATTGAAAATATGTCTGAAGGAGTGTATCTAATAAAACTCGACGACGGAATAATTGTCTTTACTAATCCCG
CATTTGAAGAGATGTTTGGCTATAATCCCGGTGAAATAATTGGTAAAAATGTCGCTATTGTAAATGCCCAGACTGACAAA
ACACCTGAAGATACAAGGGAAGAAATTATGGGAATATTAAAAGAAACAGGTGAATGGCACGGGGAAGTGTTAAATGTCAA
AAAGGATGGGACGCCATTTTGGTGTTATGCGAATGTTTCACTTTTCGATCATCCTGAATATGGAACGATTATTGTCTCAG
TACATACTGAAATCACTGAACGTAAGAAAATTAAACAAGAGTTAGAAGAATCTGAAGAAAGATATCGAACGATTATTAAT
TTTCTAGGAGATCCTCTTCATGTAATTGACAGAAATTATAAAATTATATTAGTAAATGAAACTCTTAAAAAATGGGTTGA
AAATCTTAACCTAGATACAGATTTGATTGGTAAAACGCCAAAAGAAGCTTGGCCATTCTTGCCTGATTGGGTTATGGAGG
AATATCATTCAATCTTTAACAACGGGAACCCGGTAGTGACTATAGGAAGTATAATTATCAATAACAAAGAAATCACGACT
GAAACTCGAAAAATTCCTATTTTTAAGGAAGAAAAAGTAGTTCAAATAATAACTCTGATACGTGATATTACTGAAAGTAG
GGAAGCAGAGCAAAAATTAAAAGAATCAGACCATGATCTTGGTGAACGAGTTAAAGAATTGACTTGTTTATATGAGCTTT
CTAAACTTGTTGAGAATCCAGTCATTTCTCATGAAGATATCTTGAATAGTACTCTTAATTTAATCCCTCCTGCATTCCAG
TTCCCAGATATAACGACAGCACGAATTACTTATAATGGTAGAGAATATAAACGCGCTGGTTATGAAGAAACAGAATGGAA
ATTATCAACTTTGGTAGAAATTAATGAAAAGCCATTGCTGATGGAAATTTATTATCTCGAAGATAAACCATTTCTAAAAG
AAGAACATGAATTAATCAATGAAATTGGTATTCGCCTAAAAACAACATTTGAAGAAAAAGAAGTACAAAAAAAATTACAT
TTATCCGAAGACAAATATCGTACTTTATTTGAATCTAGTGTGGATGGAATTGTTTCCGCTGATATGGAAGGGAATGTAAT
TGATGCTAATAAAGCGTTCCTCGACATATTGGGTTATTCAAAAGAGGAATTTTTAAAATTAACTATTAGGCTTATTACAC
CATCAAAATGGCATGAAATGGAGGATAATTTTTTGATAACTCAATTATCAGCAAAAGGAGGGAGCGAGGTGTATGAGAAA
GAGTTTATTAAAAAAAATGGCACTGTCATCCCAATTAATATTCGGTTTTGGATTGTAAATGATGAACAAGGTGATCCTAT
TATGACCTGGGCAATCGTGAGAGATATAACAGAAAGTAAGAAGGCTAAAGAAGAAATTGCTAACTTGGCAAAATTCCCAT
CAGAAAATCCATTTCCAGTATTACGTGTTAACATGAATAATCTATTATATATAAATTCCTCTGGTAAAAATCTATTAAAA
ATAAATGATGATGATTATAAAATTCCAGAATTCTTAAGAGCCAAAATTAAAGAAACAGCTACTAATAATGCTATTACTGA
AGTAGAGATTGATATTAATAACCGAGTCTACTCATTTAATATTGCTCCAGTGTTAGACTCTAATTATTTTAACATATACG
GTATGGATATTACTGAGAGAAAACAGGTTGAGCATAAATTAAAAGAAATCAACGAGTTAAAATCTGAATTTCTTAGAAGA
GCATCACATGAACTAAAGACACCTCTTATATCGATTAAAGGGTTTTCCGATTTAATTTTAGCAGTGCATTCCCAACAATT
AAGCCCAGAGATTAGATCAAAATTAAATGAAATTAATTTAGGCTGCGAAAGGCTGCAAAACATAATAAATAATCTGTTGA
AAACTTCTAGATTAGAATCGCCAGAATTAACACCGAAAACTCAGAGAGAAGATTTATCATTTCTTTTAAAATTCTGCGTA
CACGAATTAAAGTCTATAGCAGAAGCGAGAAATCAACAGATTGATTTAGATATACATGATGGTCAATATGCTTGCTTCGA
GAAAGAAGAAATCCATGATGTTATTTCGAACTTATTAACTAATGCAATTAAGTACACTCCTCCAAATGGAAGAATTAAAT
TAAAAACAGAAATTACTGGAAATTTTGTAACTATTTCAGTAGAGGATAATGGAATTGGGTTTTCTGAAGCAGATAAAGCA
AAAATCTTTCAACAATTCGGGAAAATTGAGCGTTATGGTCAAGGTTTAGATCTTGGGATTGATGGCACAGGATTGGGTTT
ATATATCTCTAAAAGAATCGTGGAATCGCATGGTGGTGAAATTTGGATGGAATCTGAAGGAAAAAACAATGGATCTACAT
TTTATTTTACCGTCCCAATAAACATTGATTAGTCTACTGATTGGTTATTTCAAATTCAGTTTAAAATGAATGAATCTGTG
GATAAATTCATTAAGTATGATAATTTCTTTTTAAGTATTATATGACAGAAGATTCGACTGAGAAAACGGAGAAAGTTCAA
TTAGAGGGAGTAATTGAAAGAGATAAAGTCCGGATTTCAGATATAAGAGGAATTGAGGAATTTTATAACCCATCGTATAT
AGGAACGACTGAAGAAAATAGCGATGCTCAAAACACTTTAATTCTTGATTCTGTAGAGGTATTGCTTTTATGTGAAAGAA
ATAGGATATTAATATGGAAGGATAATGATAAAAGCAAGAAATTGTATGATTTTGAGGATTTGTTAATGCACTTTACCCAA
TACGATGAACGGCTATGGCAAAAATATATAATTTACATGGATTTGAGGAAACGAGGATACATAGTTCGAGCGGGATATGG
AGAGGGAATCGAGTTTCGTGTCTATAAGAGAGGTGCTGATTTTGAGAAGGATACAGCACGATATTTGATTTATCCTGTAT
TTGAAGGAACTCCAATTGAGCTGCGAGATTTAGATAAAATTTCTCGTGTTGCATTAGGTTCACGTAAAGATTTAATTATA
GCAACGGTAGACAGGTTAAGCAAACCTATTTATTACAGCGTTAAGAAATTTCAACTTTTAAACAAGGAAGAAAGTAATGA
TTAATCGAATATATACCACAATGGATATAGAAGATTTATTAGATTTAGTTTTAAGAGTTGCCAATGGAAAGGATGATCTG
AGAAAAGGAGCGGTTGGGTTTCATGGATATGGGTTTGTTTTTAAGGATTTTAAACATTCCAACGAATCTTATGTTGTTAC
AAGTAAAAGTAGTAGGGTTTGTGGAATGGGTGCTTATCTTGGTATTACAGAGAAAGCTCTGCAATTAGATAAAATTAAAA
GTTTAGAAGAGCTGGTTCGCTATTCTGATAAGTACGATTGTTTATTTGGAGGTGCTTTGAAAACTCTTCTCCCTACGCTT
GAATTTGGTGGGGACGAAGACCTATTTGATGTGTGGATGTTCGTAAGGACTCCAGATGGAAAGCAGTTTCCCGCAACATT
TTATTACGGTCCTTCAGGTACGTCATTAGGAGGGTGGTCTCTTGAGGCGTATAACAAAGTATTTCTTGAAGAATTTTCCC
GAGTTATTAACTGCAGTCCCTTCGACTTTTCAAAGGATCAAAAGGAGGGCTTGATTGAGGCTCTTGAATGTGCTCTCAAA
AAGATTTCCGTGTCCGATTTCTATGGAGTCTACCACCATGATTCAGGGAATGCATTGATGGGTGTCAAAGTTGGTGTACC
GTTCATAATAGAACTTGGCTATGAATATGACGAGACTGACATTAATTTTTATTTAGAAGAAGTAGATTATTATAAAGATG
GATTCAATGAAGTCTATAAAGGTTTGAGAAAGATGGGGTGAGGAAATGGTCGATAGATTTGTCTGTGACACTTCAGTAAT
TTTTAATGGCTTGATACTTGATTTAGTTGATAATGGTGAATTAGGAGAAAATCCAGAGATACTAATTCCTAATATAGTTG
TTGCTGAAATAGAATACCGGACAAATATTCAAAAGGAAATTGGTTTTTTCGGGCTCAATGTTTTAAAAAAATTACGTAAA
TGGCATGATGAGAAAATAATAAAACTTATTATTGTAGGGAACAGACCGACCAGAGAAGAAATAAAGATGAGTCCTGGAGG
TGAGCTAGATGCGCTAATAAGAGAATCTGCTCTCAAAAATGAAGCAATTCTTATAACATCAGATCGAATACAAGGAGATG
TAGGGATATTTGAAGGATTAGAAGTATTTGTAGCTAAGCAAAAAAAATTAATTAAAGATACAGAACCCCTTAAGCTTAAA
TTATTCGATTATTTTGATGACATTACAATGAGTGTTCACCTAAAAAGAAATATCTCTCCCTACGCTAAAAAAGGTTCCCC
AGGGAATTGGTATTTAGAAAAAATAACTGAAGAACCTATCAGCTCCCAATTAATCGAAGATATTGCTCTAGAGATTATAG
AGAATGTAAGAGAAGATGAACACTCGTTTATAGAAATAGAGAAAGAAGGAGCTGTAGTTGCCCAATTACGCGAATTTAGA
ATAGTAATTACCCGCCCTCCGTTCTCAAAAGAGGTAGAAATTACTGCGGTTCGCCCTCTTGTAAGTTTAACATTATCTGA
TTATTCTATTGATACAAGACTTAAAAAAAGATTAGAAGTTGCTGAAGGGATTCTAGTATCAGGTTCTCCAGGAGCAGGTA
AATCTACTTTTTCAGCAGCACTTGCAAACTACTACTTAAGTCAAGATAAAGTTGTAAAAACGTTAGAAAGTGTGAGGGAT
TTACAAGTACGTCCTGAAATTACTCAGTATACCAAATTAGAAGGGAGTCTTGAAAATTCAGCAGATATTCTGTTACTCGT
AAGACCAGATTTTACAATTTTTGATGAAGTTCGTGTTTTTGGAGATTTCAAAATCTATTCAGATTTTCGTCTTTCTGGAG
TAGGAATGGTGGGG
>LokiG_000000000188
GGTAACTGATATGGTTCCTATTTTGAAAAGAATTGGTTTTAATGGTGTTCAAGGATGGGAAGGGGGCGCGGACCCATTTA
TTGTGAATGAGAATCATCCTGATTTTGTGATAATTGGATTTGGTGATATATCTCAAGTGATTCCATACGGTTCTAAGGAA
GATATTTTCAATCATATGAAAGAATTAATGATTGCGCTTAAGGAAGATCGTCATTTTATAATTGGACCAAGTACTGTCAT
TTATGAAGGTATCCCCTACGAAAACGTAGAGTATTTCGTTGAGGCATCAAGACATTACGGTAAATATTAAATTGCTTGTT
TTTTTAAGAATGTAAGAAAATAGATATTAAGCTAAATTGCTCTTAGGTTTAGGTGCGATAATTATTGCCCGGTTTTTACC
TTTTATTGCATTTGACCCTATAAGTTATGCATCAGGTCTGGTCAATATGGATGTTAAAAAATATTCTTTGGGAACCTTGA
TTGGCTCCTTTCCAAGAGCATTTTTCTTTTCTTGGCTAGGTGCTTCTTTAGGTCTGGTGCCCCCAATTGTTATTGCTGAT
TTAGACCTATCTATTATAAATACGCAATCTGCATTCTTTAATGGTGTTTTGGTGATTGTATTAGCAATATTATTTGCTAC
GTTTTTATTATATTATGTTTTAGCTAAATATCATGAAAGAAAGAAAACTGAAATTAATAAATAAAATTATATATATTCTG
TAAATAGTTTAAATATTCTGTATCGTCGTTTTTAAGGTATTTTAATAAATCTAGATAAAAAAACACATCGTACTTCATAT
TTTTCTTGTAGATGATCTTTAATAATCTCTCTCGAATTTTATCTCCGAGAACTTTCTCGATTCTTTCAAATAACAATCCT
TCTTCTAATTTAATATTTTCACAATTAATATAATTTAAGATGTTTAAAGAACTTTCTAACAAATTCATAGGAGAATCGAA
AAGTATTGATATCTCCTCATCAGTTAAAAAGTCGAACATATAATAATTGAAAAAGATATACAAATCCTCTACATCTGACG
TAAAAAATCCAGACTTCGTAGAGAATTTTTAAAAGATTTATTTTCAACAATTAGAATTTTCTTTTTTAAGTCTGGGACTT
CTGAAAATAACGATTTAATTGGAATTGTTCCTTCTTCCAAGCTTCCATGTGTATCTTTCCCAAAATTATTTGATAAGTGA
AGTGCGATTATAGGAAAGTCATAGAAAACCCTAATATCTCCTAATATTGCGCTAGAATCAGTATAAAATGTATTCAAATG
TCCAATATCAAGTATAAAATGTAATTTAGGTAATTTTTGACTATAATATTGAATATCATTTGCATTTTCAATCAAACCTG
CTGTTGTAGATTTTTGTCTATTTTCAATAGCTAATAGTATTGAATTGTAATCACATATTTTTATTAACTCTGAAATTGTT
TTAATTTGTTGTTTATGAGCTTTTTCTTTTATTGAAGGTATTTGATAAAAGGTATCACTAATCTTTCCTGTATGTATAAC
AACATAAACAGGGTCCCAATTTTTTACAAACCTTATTTCCTTTTTTAATAACTTGCTGGTATAATAACGCATTCTATTAT
CTAAAGAAGCGATATTAACATCAATAAATGATAGATGGAAGGAAAGCAATAAATCTGAGGAGTAAAGGTTATCTATAAGT
TTTATTGCTTTTTTCCGATGCTTTTGAAATTTAAAAATTGGATTATCTAACTGAATTTCACATATATCGATGTTAAGATC
AAATATTGTATTTAATACCTTCTCAAAGTCCCAATTAGCACGAATTGAAATTCCTAACACATTTACATTAAAATTATTAA
ATCCTAAAAACTTTTAGGGATTAAAATAAATCATTAATTGAGATTAATGCCTACTAAGGGAGATGGTTTTGTTTCTAAAC
ATATAAATAGACCTTTTTCTAATCAATTGACTAAATTCATAATACATTTTTGGCCTAATTGTAACCCTAACATAATCTCT
ATTATATCTGCATTATTTGGGATTATCGGTTCTTTTTTTTTTATTGTGAATTTTCCCCTTTTAGGAGGGATTTTTATTCA
AATTTCAAGTATAGTCGATGGTTCTGATGGTGAAGTCGCACGTGCGAATGGTAGAACTTCTTTTTTTGGGGCTTTCTTTG
ATTCTGTAATAGATCGGTATGTTGATGTTTTTATATTTGTAGGTCTTACTTTTTATTCTCTTAGAGTTCTTTTGATTATA
CCCGCATTTTTATTAGGAATAATCACTATAACAGGTGCCTATTCAATAAGCTATACTGCTGCTAAAGTTGAAGCAAGAAA
AGATATTAACTTTTCTAGAACAATTCAAGGACGTGATACAAGACTTTTTATTGTGTTTTTAGCGGGAATTTGCGCAATTT
TCTCAGATTGGGCAATTCCATCATGCTTACTTTTAATTTCAATTCTTACTCATGGTTCTGTTATTTTAAGAATCAATCAA
ATAAGAAAAAAAGAGACTTATTTATGGCGAAATAAATAATTTGGCATCCTCACGACCTCTCCTCTCATATCACCTGAATA
TCACACCCTTTCAAGAAGCTTTTTTCTGCTTTTAAATTCATGAAAAAACTTCAAATAACCAGGAGCTCACCCGA
>LokiG_000000000462
ATTCTTAAATTTTCCTTTATTGTTCCCATTTATATCATCTTTTTTGTTTTCTAATATTATAATAATATAAATACATAGAT
TAAAATTTATGTCCTTATTGTAGCTACAAAACTAAAAATATTATCCATTTTATTCTCTAATATTCTAATTCTCTTATTCT
CCTCTTCTTGATTTTCCCTTAGAACTACCATGCTTTTAGCATTTTCAAGCATAGCAGATATTACCATTACCATTTGCTCG
TCAACGGGCATATTTTTCAATACTATCCCTTTATCGGTAAATTGTTCTATAATATTGTTTTTCCAATCTTTTATTTGTGG
AGTAGAAAGCTTGGGGATTATTTTTTTAATGGCTTCAGGACTCCATATAAGCTCTCCCCCTTGTTTCTCTGTGCGGAAGT
CAGTATTCCTCATAACCAACCTTTCTTCTTCTAATTTTAAAACCTTTCCAATTTCTCTTATATATCGAGTAGAGACTCCA
AGTTCTTCAGCTACTTCTTTAGTTGTTTTCCAATTTTTACTGTTATTTTTAGACATCATATTTTTAATTTTAAATTTATC
TCAGGGAGTAATCTGATTTTAAAGTGTTTAACACTTTTCATTTATTTGGTTAAAGTGTTTAACTAACCGTTTAACAGAAA
TTAAATTTAGCGTTTAAAACGTATTAAAATAAGAAATAAAAAAAATTATTTATTTAATTTGAGCTTTTTATCTGATTTTT
TAGGAATTTCTTTTAATCCTAATGTATCAATAATTTCCTTATCAGAAACATCTTTTTTAGGTAATTTATATGCTAAACTT
TCACTCATTTTAAGATTATAAAGCTCAGTTTTTATATTTTCAAAATCTTCTAAAAATTCTTTAAGATTTGGAATTTTTGA
ACCAAGTTCTTCTATTTTTTTATTGCTTTCAATCTTATCTTTTAAGAGAAGTTCGATTTGACTTTCTAATTTAATATTTT
TCTCTTTCAATTCAAGTATTTCTTTATTATGTCTTTTTGTATCCTTATGAGTGTCATCGTAAACAATACAATCAATACAA
ATAAAGGTTTCCATCTTTTTCCATTCAGTATAATAGAAATCTATGTCTTTTATGTGTCGTGAATAGATTTGGTCGGTATA
AGGGGCTTCTCTTCCTTCCCAATGAGTTAAGATTCTATCATCATCTAAGAGCTTCCTATTCTTAGAGAGCTGAGAGTTAT
AATATTTCCTTAACCCATGAGTTTTAATATTCCCATTTATTCCCAGAGCCTTTATAATCTCTTTTAATCTTCTAAGATAA
TCAGCCTTATTAATTCTTGTACCCTTTCTTGTTAAGAATAGTGTTGTTAAGTCTAATTTAGTTAAATCATCTATAGCATT
AACAGATTGTACCTTTTCAGTTAATTCTTTAGTAAAAAACAAGAAATTAATAACTACATTCTCTTTTTGAGTTTTGAAAT
TCCTAATAAAAAAGTGTTCTTGATATTTCTCAATTACATATTTTCCGTTAGTAATTTCTTTTACAACATCATTTATCCTT
AACCCTGTTTGCGATTCAAACTTACAAATTAATCTGTAATTAGCTGATTCTAATTTAGATTGGAGCTTCTTTATGATGTC
TTTTGTTAGTGTTAACTCGTTAATATTAGCTCCTTGTTTAACACTTTTAAGGTTATAGGTTATAGGGAATCCACGATTAG
AATAAAAGCTCTTAACTTTTGCTTGGATATTATTTCTAATTGTTACATTACTCGGTTTTTTCCCACCACGAAACCCTAAT
TCTTTTAGTTCTTCCGAGATTTCTTCTTTATAGGTTAATAAAAATTGAAGATAATTCTTTACTCTCAGATTTCTTGTGTC
TAAATCTTCCGTTAATAGCTCAGATGGATTGTTTACTTTATTTTTTTTACAATATTGTTGTAGTCCCGTCAAATAAGCTG
AAATAGTGAAATTCTCGGCTTTTTTACCTTCGTCTGTATATTTATCAATTTTATCTCTAATCCAAGCTAATATATTCTTA
TCTTCAAGAATAGGAAATTTTTCATTCCAATTCTTTACTTTTTTACTGCCAAATATCTTTATTAAATTAAATTCCTTATC
TTTATTGATGTCTAACATATTTTTTTATATCAACTCCAAAAGTTATTATAAAAAATATGTTTTACATCACTTTTATAATT
TTAGGTATATACGCAATTAAAATATATAAATTTGAATGCTAATATAAATTAAAAAAAAATCAGATGATATAATTATGCCG
CGTGGTGCTCGTAAAGCTCTGGATAGATTACCCGAACCTTTAGATGCCTATTCCACTTGGGACATTAGAATAGCAAAAGT
TATTTATTATGGTCTTATACTTGCTACTATAGTTGTTGTGCTTGGAATTTGGGCTGTAATTCTCACAGTATTATTCGCAG
GTGGTGCATTGGCCTTTTTTTTAGATTTACACCTTGGTTTCCAAATAGGGATTATAGCAGGTGCTGTTACTGGCCACTTA
TTTCTTTTGGTTCTTTTTTATACGTTATTCCGAGGAGGTATGGTAAAATTATGCAAAGCCTTGTTTAAAGACCGTCGATT
GGCGAAAAAATGGGAAGATTATAGTTCTTTGAGACTTCTTATTGGTGTCGCTTTATTTGGCTTATATATTACCATACTTG
CACTTTTAATAGGATTACTCCCAGCTACATTTTGGAATGCCTTATGGACTCTATGGCTAAATATGGCGGCGTCCTGGGGA
CTTGGCCTATGGATCTTATGGGTAGGGGCTATGATCTTCTTAATAGTAGGAATTATCTTTATAGGTTTAGTTCTCTGGAA
TCATGGAGTATTTTGGGTTCTAAAGCATGTAAAGTCAATTGAAGATGAAATGGAAGTTGACGAACGTATTAAAAGAGAAG
CATTGAAAGAGGCTGATGAAAGAACTCTTCAGTCGATATACAAAAAGGAAACGGGTCAAAAAGCAATACACCGAGGAAAA
GAAACCAAAGGTTACATTGAATGGAAAAAGAATCAATTGCTAAAATAAATTTATAAATTTTTTTTTTTCAGTATCTTTTT
TTAAAATATATTAATACTCTCACTTGTAATTATCAATGTGTTGATAAATTCCTCGATTAAATAATTAAAGTTAAAATCCT
CTCTAAATCCTTTAAAAAAAAGTTAAAAGTTATAGCATATTACTAGAGAATTTAATTTAAAGTTCGAGAAACATTTTAGG
AGAAATTCAAAATAGCATATTCTTATAAAAAATAATAAGAATAGAAATTTTTATTTTTTCATATATTTAGCGTATCCTCA
TTCGAGGGCTTAGGATTCGAGATCTCGCTGATCGGGGGTGTTATATCGCTATTTTCTCATCATACGCGGATTCCGGAAAA
GATCTAACTCTTGTTTGGGGATTTTATAGTCTGAAGTTGCTGTCGGTTTCATTTTCTTATAGAGTCGTTTAACCATTTTT
TCACATTCTCTCATGAAATTACAAATGCATCCAAATAATATCATATACCTAACAAATTGCTTATCTTTTGCGAAACTTTC
CTCAAAGATTTCAATTTCAAAATTCTTTTGAACTCTTTGCCCATCAACTTTAGCAATTTTTTCGTCCCCAAGTAAAATAT
TGTAATTTCTCCCGGGACCGACAACTCCTTTACACTTGATCATTTGGAGTTTGTCACCTGATTGTTCAGGGAGAAGGGGA
AATGTCCATCTCGTACCCATAATCCTCCAACCCCTCACGACCCGTACTAAAGAAATTGTGCCTGGTATCTGCATGAAAAA
TACTGGTGCTGGTTTATTGATTTCATAACTTTGAATCAAGGAATGAGTCACACTTAGCTCTATACCACCTTTAAAAACAC
CACCTTTAGGTGATGCATCCATTGATTCTTCCATTATCGTAAATAATCGACAACTTAAGCGTTTTTCTTCCATAGGTTTC
TCGTTCCAATCATCTTTGTTAAAAGCGATAATATATTTTTTCTTGCCATCAATTTCAATAATTCCTTCAATATCGAAGCT
TTTAGAGAAGTAACGCGTCTTAGCTTGATATTTTAGCTGTTGATGGATTCCAAGTTCCTCATCATGTAATCGTGTACGCC
AAAAGTTAACTTTTATTTTTTTGTAAACAGCTTTTTTGGGTGTAGGTGGAGCTGGAGGAGCTTCGGATTTTTTTGTTGTT
TTCTTTTTGGTTGTTACTTTTTTCGGTTCTGCAGTTGCTTTTTTCTTAGCCAAAGGCTATCACATCTTTTAACGATTATT
TTTTAAATTTTATTTTCTTTAGGATAAATAATAATTTTCATACATTTTAAATTTGTTTAACACTAATCTAAATAAATTAA
GAAAAATGCCCCAATTTCTTGAAGGTTAATATATTTTAGGTTTTATTGTAGCAAAGAAGATTTAATTGAGGGGTATGAAA
ATATAAAAGAATTTTTTTAAAAAACTAATAAAGTTATTTTAAGGCACTGAATGAATTTGTGAATAGATTTTACTTCTTGA
AATAATCTGGTGGTAATTCACAAGTATCTGTGTCGCAAAATTTCTCACCAATTTCCCGATCTTGCGTTTCATCTAAAAGT
AAAGGCTTAAGATTAGAGGTCATTTCCTCATATTGTTCCTTAGTAATTTCTTCATATGGCGCTTGCTTGTAGCCATGCTC
TTTTATTGGTAAGAAACTCACACTCTTTAATTTATCTTCATAACATTCAAGGACATGTTTAATTTGGTCTGCTTCTTCCG
GTTTAAACGTGATAGTTATACTCACTTGATTATCTGACCAGGTTTTTTGATAAGCTGCGGCATTTTCAGCCTGTTCCCAA
ATCGATACGTCTGTTTTGGAACGTTCAAAAAATTTCTCATGGATAGGGAATTCAGCTACAACTGTGTTTGGAGAATAGGA
GTCTACCTCAATTTTATACCCTGCAGATGTTATAGGTTCAATTAAATCGGAATTTTTCGAGAGTCTTATTCTTCTAATGT
AGTATTCGGAGTGAGGATAATGAATCCCCGGAGGTACTCCCGCTAAAAGACTCACAGTTCCACTTGGTTTAACAGTTGTA
ATTTTGATACTTTTAGGGATGCAGAGCCAATTTGAATATTTCTCATCTAAATCTTTCAAATATTTGTAAGCTTTATCGCT
CCACTCTAATATTGTTCTTCTACCATGTTTAACAAACGCTTCAATTATACCCGTCTGAGAGATTCCCATTCTTCGATTTT
TAAGCATTACCGCATTAGTTTCTTTCCAATGAGTATTTACCAATGTAACGGATTTAGAATATAGATAAGCATATTTCAAT
GTATCCTGAAATTCCTCATAAGAGCTATGTCTTGAAGGAAAGCTTTCTACTAAGCAGCATAATTCGAATGATTCAAGCGT
TTGTTCGCCACAATTCATAGTGAAAATCATTTCTAGTTTTGGTCTGCCAGTTTTAGTTTTCTTTTTGTTTAAAATAATTC
CATAATTATGAAAATCATCAACAGTAACATTAAACACATCTTCATTGCCAATATAAACAACTGAAACAACCTTATGATTG
CTAGATAATCCTTTAGAGATGAGTTCTGTAGCCATTTCTCTCCGATACGGTTGTTTACGTAGGGATCGCACAATAATTCT
TTTTTTAGTATATCTTTCAGTGATTAGATCAAGAACATATTGATATCCCTTATAAATCCCAGCAGTGCGAAAATCATTGA
CACCATTAGCATTAAGATAAGATAAAAAATCGGACAATTTAGGGATCTCATTATTATCGCACACATATTCTTCAAATAAT
TCAAATAACTTTTTTCGGGCAATTTCTCTTTGATTTTTGCCCTTTTCTCTCATTACAGCTCCAGCTTTTAAAGCCGAAAC
TTTATTGGAACATTCATAAGAACAGTAGGATCTCTCTCTTTCTCGATATTTCACATGGAATTCGATATCACATAATTCAC
ACTGCTTTACAAGCCAGATACCATCATTAAAAATTAGTTCAAAGTCGCTTTTTTCTAATAGTTTAAAGTATTTTTTATAT
TCTCTCATTAAAGCAGGATTATCATAATGCTTAAAACCACATTCTATGTTAGCCTTTTTAATAAGGTTTATCAACTTTCC
TCTGAATTTAGTAAAGTTATGGATATACCCATAATTTCTTGAGTGTTCCTTCCAAGAGGGAATTGTTAAAGGAATCCTTG
TTTTTTTAATTATTAAAAGCATTTCTTTATACAATTCTTTATTAGTAAAACCAGAATAACGAGGATTGTTTTCTCTTGCA
GTCGCTTCTGACATTCTTTCATGGTATTGTTTTTTTTCTTCTGTGCTTGCATAGGGATACCAAGAACGCATAGGATTTTT
ATCTCCAGAGATGTCATGATGATTATCATGTATATCTTTTAACAATAGTTCGAGATTAGAAATATTATTGTTTAGACTAT
CACGATCTTTATGGTGGATAATATATCCTGGTTTGATGCTAGTTTTAGTTAACTTTTCATAAATAAGAGTGTGTTCAAAA
ATATTCTTCTTTCCATTATTTAACATCCAATAGGGTGATTTCTTCGATTCATCTTCACCCATTATCTCAGACCAAGTAGT
TTGCCATTTAGATGTAATCATAACACTATCGTTAGATTTTAAATCAATCACCGACTTTAATGATCCATCTTTCATGAGGA
ATTCATGATTATCGGTGCATTTGATGCTACTTCCATCATCAAGAGTTACTTTATAGATTTTTTCATTATATCCCGTAATT
CGAGGATTCCTCATCATTCTTATTGTCGTAATGCCATGTTTATTTTTACAATAAACAGGTACATCTAATCCTTCTTTAGT
TAATTCTTTAATAGGAATGGCATTTCTTCCATCTGCAACAGCAATAAGTGTATCTCCAGTTATGCAAGGATTAACACCAG
CTGCTTTTTTATCTTTATAATCTGGTGGATCACCCATTCTCGAGTAAGCTCTTGCATTCTCAAGCCAGAAAATTCCAGGT
TCTCCATTAACAGCAATCTGTTTGGCTAAAAAAGAATAATCTAAGCCTTTCATGGCAAAAACGGAATTATTACTTGCCCA
TCTATGAGAATACAACGCTTCCTCATCTTGTTTACAAGTGACAAAGTCATAATCGGTAGGATCACCTAAAGCGATTTCTG
CACTGTTATGAACTAAAATACCATCCCCTGCTATAAATTCATGAACATCTTCAACGGATATATCATAGGTATCATATTTT
TTAACATCATTATTAACAACCATATCAACTTTAATAGGTATCAAATTGTTTAAATTTCCACCACATTTTAAATAAGTACC
AATTGTCATTTGTTTTTGTTGTGGATTCCAATTTCTCCCATAATGAAAATTATTTTCTATTATCCATTCAGAGGGGAATC
CAAAGTCATGCTGACTTCTGTCCGTTTTTCTTTTTGAGATGAATTTCAATGTGTATTTTTTAATTAGAGTTGCGAATCTT
TTAATTGTTAATTCTCCGACAAGGTTAACATGATAAAGATCTTCCCAATTCTCGATATTTGAGCGATCTGTCTTTTGAAT
TTTAGTAGGAATCCCCAAGGAAGCATATAATGCTTTCACTTGAATAGCAAATTCTTGGTATATAGTAACGACTAAATGAA
TAGGACGCGTTAACGAACTACCATCTGCATCAAATAATCCACCTAAATAAGCAGCCCTGATTTCTTTTCTTCCTTGTAAA
ATATATTCTGGAATAATGATAGTTTTATGTGACTGCTTAAAGTGATCGAGATACCAAGCTAATTGTTTTGAAATGCATCG
TAATTTAACACACCCTTCTTCTAATTCTGGAGAATAAATATTTACTCCAAATCTTGATAATTGTTGATTACATTTTTTAA
TAATTAAAGGGTGATTTTTGTCAATAGCAACACTAATTTCAGCGTTAAATCCATTTTTATCAAAATTAGGCATAACACAT
CCATCCCCATGGAAATAACCCAAAAACCACGCCATATCTTCATCTAAGGATGGTATAATAATATCTTTACATGTGGTTGA
GTGATCTGGTTTGTCATATGTCCATTCTGGAAGAGAAGTGTCTTTTCCTACAGAGATGTGTAAAGGAAATACAATTCTGT
CCCTGTTAGTTAAATCCTTTGCTTTCTTCCAAGAATATTCTCCAATATTTGTCATAACAGCAATCTGATGATTTTTGGTA
CAATAAAATTCTCCAATTTGGGATTTAATTCTAATTAAACTTTGTTTTCCTTGATATAGAACTTCAGCCACAGGAAATAA
TCCCTTCGTTGTCTCAACCAACATTCCCGCTTTTACCTTTTCAATGGGGATTAATCCATCTTTTGTATGAATTAATGTTC
CTTTGGGTAGACATCGGCGGACATTACCGGCTACAACACACTTACCTATATAATTCATAACATCTAAAATATCAAGAGAA
GTTATTACCTGACCTATTCGAGCTTCGAGTATTTTCTGAATGTCTTTTAACATATCTTTCAATGGTTTTGGTCCAGAAGC
AATACCACCAAATCCCCTGATTGGCGAACCAGCGGGTCGAATCTTACTAAAATCAAATATAGGAATTTGTTTTCCTAAAA
AAAAGGCTTCAAGAAGAAGTCTTAAAGAGTCAACCCATCCTTCTCTTGAATCTTCTAACACAAAGTCATAAGTTCCTTCC
TTAGGTTTTTGTATCATTATCTTTCCTGCTCCTTTAGTATCAAAGCCAGTCCCCACACCTAACATTAAGGAGTCCATAAC
AAAACAAAAACTTTTAGAATATTTTAAGTCAATATCTTCAGTTGAGGCGAATCCACAATTGTTGAGTGACATTGACCCAT
GACGAGCAATAAATTCTGTGCCCATCATCCATAAGCCACGACCGGGTGGAGAAAATTTGAAGTTCCAAATTTTTTGAAAC
ATTATCTGTGCGCTCTTCTGGGCTTTCTCATCAGACCAGGGCAATGATAACTTCATGCAATGCTCCTTTTGAATTGAATA
GCAACCTTCTACTACCCTTCTTAATGTCTCCCAAAAATCTTCTTTTCGATTTTCTCCCTCAATAATTCTGGAATATGTCC
TTTTATACGTTATATATCCTAAAGGTCCCCATTCTGGTTGTTTTCCTTCAAATCGGTCAATGAAATCTTCATCAAGTTTG
AATCCTATACTCTCTAAATTAATAGCCCTTGCAAATAAATTTCTGTACTTGTTTAAACCTCTTTGTGTTAATTCAACACA
AATCAATTCACGAATATAGTTTGTAGTAATCTCCTCCATACCCAACCCTACTATCGTTCGTATTGCATCTTCAGCTACCT
CTTCAGCAAGATGAATATCAAGGCCAGTCTCCTTATTTAAGATTTTTGCTATGCTATTTTCATCAAATTTTTGCTTTTCA
CCCTTTGAGTTAATTACGTATTTAGGGTACAAATCTATTAGCGAAAAAGAATTATCCGGCATTTTCTCCCACCACTTTTG
AATATAATATCGGTAATTAAATTTTATCGGGACTATTAATAAATACTTAGTTTTTTTACCTTAACCTAATTTTAATCTTA
AGTTTTAATATAATTTAAAATTATTGCATTGAAATTGTTAAGCTGTTGATGATTCTCCGAAATCAATAAAACTCTTCTTT
ATGATGAAATTCATAATAGTTATGATTTTTCACGCCTTAATTTTTAACGATTTTATTATTAAAATTCTATTGCATTTTTT
GTCGATATATTAGAGATTTTGTATCATATACAACTGTATTTCTTTGTATTTAAACAAAAATTGCATAACAATTTATTGAA
TTTCAATCATTAAGGTTTTTATAATCACCCATATTACTCCTGAATATTTGTTAGATCTCTATCCGGAATTGTTAGTTTTA
GCTTTAATGGAAAGTTTGATATGATAGTAGGTACAGATAAAAAGTTATTAGAATATTTAGCTTAGATTTATAATTAGTTA
AATATGAAATTGAAATAATATTTCTAAATTATGATGGAAAGAGAAAGGCATAGGATTATATCGATAAGTGAGCTGGAAAA
GATAATAAATATTGTGTTTAATAATCGAGATGAAGTTCTATTGTGTTATTTGTATGGTTCTTATGTATTAGGTAATAGAA
CTGAATTTAGTGATATAGATCTTGGAATTCTTTTGGACAGTACATTTAAAAAAGATTATTTATATCTAGTTAATTTAAGC
TTGGAAATAGAGAAGGAATTCGGAAATAAAATTGAAGTAGATTTATGCATTCTTAACGATGCTACTCCTCGATTTTTATA
CAATATTATAAAAAATGGACGCAACCTGCACTCCAAAGATGATACTACTCAGCACGAGTTTGAAATAAGAATTTTATACG
ATTATTTAGAGATAAAACCAATACTAGATATGTATGATAAAATGACTATAATGGATGTGCTTAAAGATTAAAGTAAATTG
AGATTTAATTTTAACTAGATTTAATAAATTAGACCAAATTTGGAAAATTTACGTGAGTTCAAGGAGATAGGGAAAGAAAC
GTTCGTTTCTAATTATAAAACTATTTTTCAGCACAGAAAGAATTCTGAGAAAGTTCAAAGAAGATTTATTAGGGGGTTTA
GATAAAGAAAATTCCACTTAGATGTTATTTCTTCTATTATAAAAGTTTTTACAAAAAATATATAACTGAACTAAGAAAAG
GAATGTATTTTTTCATTGTCGTGGCGTATAATGAAGTTAGTTCTCAATTATCCAATTATATTAGTGTTATTATAGGTGAG
GAAGGTACTCCCGGAGGTACTCCTTTGGTGAGTGGATATTAACCTTACTTGATTATTGCTTTTATTTCAAGTATATCTAC
TGTTTTAATTTGGAGGAAAAAAAGGACCTTACAGGTTAAACACTAAAATTTTTTTTCTAATTTTTAATAGTTATGTTCTA
AAAATTATCTCTATTTCAATCTTAATGACAATTACTTACACTACTCAATTAAGACGGAACTCTTCGCTTTATTGTGTAAT
TCTTTGATTATTTTTGTGAATGCCTCTTCAACATTTTGACCCGTTTTTGCTGATGTACGGTAAAATCCTTTCAAATTATT
CTTTTTAACAAATTTTAAGATTTTTTCATCACCTAAATTATTCTCATCAACTAAATCGGTTTTATTACCAAAAAGTGAAA
TTGGTATATCCCCACAAAACTTCTTAATTTCCTTTAGCCAATGAGCAGCATTTTTAAAGCTTTCCTTACCAAAATCACTT
TCCTCGATGGAAAATACAATTATTGATGCTACACTTGACCTATAAATTCATTTAAATTTTCTAAGATACCTGGAATATAT
TATAAACGATCTCAATATCCCGAAAAATTGAAACTATTTAAAGATGCAATTCAAGTTTTAGAGAACCTTGAATTAAAAGA
TGAACCTATAATGGAGACACTAAAAGAAAACATTGAATTTATAAAAAAAGAGATGGAAAAGAAAAGAAATTAAAACTTAA
ATGCGAGCAAACTTACCATAATTTCTAATTATTACTTAAACTAAAATAATTAAGCCTTTATTGGATGTTAATTTTTTACA
ATAGGAATTAGATGAAATTAATCATCTCCTATGATTGGAGGAATTAAATTAAGATGGATTATGAAGAAGCTATCAATAAA
CAATATGGAACGTCAGATCTGGGAACAAAAATCCTTAACACCTTACGAGATGAAGGGATAGAAACGAAAAGACAGATACA
AGAGAGTTTAGCCTCGATTGAGGATCTTCATATTCGTGGAAGATCTGCGACTATGGAACTTACTCAAGGAGCGGGACTAA
ATGAGGGTATGAAAGTACTCGATGTTGGGTGTGGAATTGGGGGTCCCGCTAGGGCTATAGTTACAGAATACGGATGTAAT
GTAACTGGTCTCGATCTTTGTAAGGAATTTTGCGATGCCGCAGAAACTATCAATAATCAACTTGGATTAGGTAAAAAAAT
CGAGATTCGGCAAGGTAACGCTCTAGATATGCCTTTTGATGATGAGTCTTTTGATTTTGTTATAGTACAGCATGTTCTAT
CGAATATCAAAAATAAAAATGATTTACTTTCTCAAGTCCATCGTGTTCTCCGCCCCCAAGGTCGTTTTGCTTTATATGAA
ATATGTGCTGGCTTGATTACTCCTATTCACTATCCCGTAATGTGGGCAAATGATCCTTCTATAAACTTCCTTATTAATCC
CGATGAATTTAGGCAGTTAATAAAAGATAATGGGTTTAAAGAACTTTCCTGGAATGATGGCACAGCTAAAGTTCTCGAGG
GATTTCAAATTAGAAAATCTAAGCAATCTTCAACTCGTCCCTCCAAAACTCAACCAATAAATTATGGTTTAATTTTTAAG
AATCTAAAAGAAAAGGCACAGAATTTAATAAGAAATTATGAGGAAGGGCGAATTGTTGTAATACAAGGTTTATTTGAGCG
AATCGAGGATTGAATGGTTGTTGGTAAGAAGACTAAACTATAAAAATTAAATGGGGAAACTAAAATTTAATTAGATAATT
AAGAAAGCTGGATATATACAAACATCTCCTATTTTTGGTGAAAATTAGATTCCCAACGGGGTATACATTTGTATCCAAAG
AAAAGTTAGTTTCTTTTGGCGAAATTTCTAAGGGAGATACAATTCAGTTTTTGATTCAACTTGCGAAAAAACTCCAATTA
ACAGGGTAGTGAACACTGAATGTGCCGCCGTCATAAATGGAGTATGATATGGCATTACTAATGGATAAGAAAGCAGAAAT
TACTAAATTAATTAAAGTAGAAATGATAATAACCGATTTATTCATAACATTAAAAGTAATGAGTGGAAAGTATAAATAAT
CTATTAAAGAGTAATTTTTTCACGACTCTTTCTCCTGTGCTTAGTAATCATATTAATGATAACACCAATAAATGTCCAAA
CAGTGAAGATAATAATACTGTTAAATTCAAGAAAAGGAATAAGTATTAAAGGAAGAATAATGCAGAGAATGGGGCCCAGA
GGGTGAAAAGGAAGTTTAAATGATTTCTTATCCTCAAACTTCCTTAACTTAAGAACAGCCAATCCAACAAATGACAAAAT
AATCATGTAAGATAAGTTAGTAATAGAAGCAATGAATCCAACCTGATTAGAGAGCACGAGAGATAAAGATACAATGAAAG
TAATAATAATAGCTATATGCGGTGAATCAAACTTAGAATTAATACTGCTTAATGAAGCAGGCAGGAACTTATCCCTTGAC
AAATTTTTATAAATATATGTATTGACATTGGGAATCATATTGTAACTCTCAATAACAAAGAAAAACCTGAAACATTTACA
GATATTATAAAAATCCTAACTAAACTTGAAATCATAAGCGATGAATTAGGATCTCAACTTACGAAAATGGTAAGATTCCG
TAATTTATTAGGACATTTTTATTTAGAAATTGATAATGAGATTATCTACAATATCTTACAGAATAATTTAAAAGATTTCA
TTTCTTTTAAAGAAGCAATTCTGAGAAAGTTCAAAGAAGATTTATTAAGGGGTTTGGACAAAGAAAATTCCACTTAATTG
TTAGACTTTATTAACCCTTATCTAATCTATCAATAAATATATTTATGGGATCTGTTATTCTGTTCCTACACTTTGTAAAT
TTACAAAAAAGAATGAAAATATTTATGGTAATAATATTTAATTACTATTTTACAATGATTAAAAGAGCTCTCAACCAACA
AAAGATAAAATTAAACTTTTTCTGGATACAAAGAGTGCCCAGAATAAGCAATTAAATGAATTAAACAAATTAATTGAAGA
ACATAAGCTGTAATTTTACTCTAATAAATAGAAGTAAGGAAATTTAAAAACACAGAATAGAAAATCTAATTCTGACAGAG
ATGTTAAAATTCTATCAACATTCAAATTAGATTAAATTTTATACTACATGCTCATCAAGATTATCTTTTACCTGAGGCTA
AGATTATGTTTGATCTAACAATATTGGTAATAATTATAATTGCTGTAATAATGGGATTAACAGACTTTGTCGGTCATAAA
ATTTCAGGTTTAGCTGCAGGACATCGCGATTCTATTCTAAGTTTCAGCGCAGGATTGCTCATTTCCCTATTATTTCTGAT
TTTAGTGCCCGGCGTTATCTTTATAGGAGTTAGTGAAATTTCATTTTTTTTCATACTAATTGGTTTTTTACTAATGCACC
TTATTGAGAAATACATATATAATCATATAATGAATAAGCAAGAACTATTAGAAGACCTAAAAGTAGTACACATTATTGGA
TTTGGTTTAGATAATTTTTTGGTAGGATTCATTATTGCTGCATTTGTCGAATTAGATTTTTCCGTAGTCATCGAATTATC
ATTTCCGCTATTTCTGCAGATGTTAACTTCTTCCATCTCCTTGGATTCAATAGATACTCGGTTAAAAGAGAAATATAGCA
AATATAGCAAAATAATTCTATCAGTTTTACCTTTATTGGGTGCTATTTTAGGAATTATATTAGAATTTGAGCATTTGGTA
ACAAATTATGTACTGGCAGTTGTTTTAGGCATACTATTTTATATGATAGTTCGAGACGTTCTTCCTCAAAGAGGAAAGGG
AAGATCTGTTTTGTTTCTTTCCGGTAATTTAATTGTAATCTCCTTTTGGTTAATTCGAATGTTATTTTGAAAAAATTCAT
TTAATTTAGATTTAGATATTAACTAGTTTTCCATTGTAATGGTTTCATTGATAAATTTTGAAGTATTATTACATTAAAAA
TTTACAAAATCGTTCTTATTCGTATTAACATCTTCAAATATTAAAACTCGTAAAATTTAAACTAAGTGAAATGGCAAACA
TGGTAAAATATCAAGATATTTTAGCAGCTTACCATAGGTTAGAAGGAATTATAAATAAAACTCCTGTAATGACTTCTCGA
ACTCTAAATGAATTATTGAATGCTGATTTATATCTAAAATGTGAAAATTTTCAGAGAGTTGTTTTTCTTCTGATTCCTTC
TGTTCAGTAATATTTTTCACGATAGTTACAATTTGATTAACTTCACCTTCACTTAGTATCGGTACCTTCAGAGTTCCAGT
AAATGGTACTAGCTTTCCATTGTAATAGTTTCATTAGTATCAAAAGTAAAAAAAAATTACCACGACCTAGGTTCTGTTTC
TATAGAAAAATACCTATTAATATTAGGCAATAGGTTGATTTTTATTTTAATTAATATTTGATTTAATCATTATACTAAAA
CCATGAAACAATGATGAATAGTCCCGAAATAATTCATTCTAATGATTCAACAAAGGAAATTATAAAAAAAGAAATCAAAA
AACAGCCTTATTGGCATGTAATCTCGTTTTTTTCAACTTATCTTGGTTCCTATTTAATTCCTGGGGTGATTTTCTTTATT
TACATTTTGTTTCTCTTCATTCCTAATGTTTTAAATACTTCTAATCCTATAACACTATTCACGAACATTGGCCCATTATT
TTCTTTGTTAATAATGCCAGTAGTTTTAATTAGTTGTTATTTAATACATTTATTTCTTGTTTGTGTTATTGTACGATTTT
GGTGGAGACTTACAGAGAAAAACTCACCATCGAAAGATGGAATTATCCCAAGAAATATCCCAAGTAAGACACTAAATTAT
TATCATATTAGATCTTTCATGATAAAATATCCAAAAAATTCTTTTATTAAAGGTCCATTTCCATGGTTGACTAATTGGAT
GTATAACTTTATTGGTACGAATAAAATAGGAAAGGGTACAACTATAGAAGAGCAAGTTGTTGGAGGGAAATTTATCGAAG
TTGGTGATAATTGTTACATTGGTGTTAATAGTATATTAACATCACATCTCGTTGAAGGAATTTTCGGGAATATTGCTTAT
TTTAAAATTAAACTCGGAAATAATGTTACTTTTTCAACCTCTGGTTGTGTTGCCCCTGGAACTGAAGTAGGTGATAATTC
TTACTTGTTACCCTTAGCATCTGCAGGAAAACATAGCGTATTAAAAGGAAACAATTATTATTTTGGCATACCGATGAGGA
AAATATTCAAACGTAAAATTCAAGAATATTTACAATTGACACCAAAAGACTTTCAAATCGATGATGAAATAAAACAAAAA
CAACAGCAGTCTAAAATTAAAAGCGAAAAAAACGAAATAGAGGGAGATTGATTTAATTAATGGAAGAAGATAGAGAGGAC
AAACAAATGGAAGAAGCTAATGATGATTTTACTTTGGATTTTACAACGAGTAGTGCCATAAGCAGAATAAACATTAAGTT
CTTAATACTCTACATACCCATTTTCTGGTTCTCAGGATTGCTAATTGGCACCATTTGTTACCAGTATACTTGGTTGGCTG
TAAATGTTAATAGTTTATGGTGGATCGTTCAGATTATTTTGCTCCCCCTATTTTTTTTAGGAATGTATCTCCTCTTTATA
CTTGTTTGTTTATTCTTTTGTAAACTATTTCTCATTTTGATAAACCTCATACACCTCCCTAAAGAAGGAGTTTTTTACGC
TGAAATTGGAGATCATGATTTTGATTTCTGGTGCCTTCGAACCGAAGTTAAAAAATTAGGTTTATGGCTTATGAATAATA
GTCCCATACCTTTAATCGATATTCTTGGTTTTCGCTGGTTTGGTATGAAACTTGATTTCTCAAGTCATCTTTATGATGCA
TGGTGTGATGCCGAATTTGTTAAATTTGGACATCAAGTAACAATTGGACAAGGAGCATCAGTAATGAGCTCAATGGTCGT
TGGAAAATACTTGATAATAAAAAAGATTATCTTTGATGACTATGTAGTTATAGGAGGGCAAAGTAATGTAGCCCCCGGTA
CAATTGTGGGACGAGATACAGTTATTGGAGCTTTGTCAGTAACAAAATACAATCAAATTTTAGAAGAAGGTTGGTTATAC
ATGGGTGTACCGGTTCGAAAAATAAAACCAAATAAATTTGCTGAGGAACGGAAAGAATATATCAGTAAACGTGATGTTGA
CGACGAAACAGTGTATGAAGTTAAACAAGAAATAAACATTGATGAGGATAAAAAAGACTTAATATAAAATTCTAAATAGG
TGAAAAAAATGAGTGTACCATCAGCTATGAGAGTTGGACCATTTACCGCAACAGTATTAGCAAAGAAAAAGTACATCATT
TTTTACTTGTTTTTAATATGGGTGAGCATTCTTTCGATTACTATAGAGTTTTGGGTTTATTGGCAAGAGATTTTTTCCTG
GAATTTGCTATTCAAATGGAATATCACACATTTTTACATTTTCTTTCCGTTAGTAGCTATGTTAATGTATATAACAATTG
TTTTTGTTTCATTATTCTTTGCTAAAGTTTTGTTAATCTTTGTGAATGCACTTCATAAACCTCGCGAAGGAGTTTTTAAG
AGAGAGGTTTCTGATAAAGATTACCGATACTGGAGTATACGCAATACAATAAAAAGATGGCCTATTTGGCTTTCACACAG
ATTCCCCTTTCCATTTTTAGATAATATATGTTTTAAGTTATTTGGTGTTAAAACAAAATTTTCAAATTCTTTATTTGAAG
G
>LokiG_000000000465
AGATATGTCAGATAAAGAATTAACAGATGATGATCTAGAAAGAGAACTCGATAAAACTTTTAAACAAAATGAAAAGTTAA
GAGATAACTGCGGAACACCAATACCGAGTAATAAAGAAGTTGGTGTTCAACGAACAAATGTTAAAGTAAAAAGCGAAAAA
TAATATTTCTCATCTTCTTTTTTATCATCATTTATATTTTGATATAATTTGACGGATAATTTTCGAAGTAAACTCATTTT
AACATCATTAAAAATTAGGGCAAACCTATTTAAATTTCTTGATTTAAGAGAGGAAAATGAAAGAGAGAATAGAGGGTAGA
AAAAACTTTCCTACAGATGAGGTAGATCCAGAGAATTTTCTTAGTGATAATGAAATCAGAAGATTGCTAAAGGAAAAAAA
CGATATAAAATTTACAAATAATGATTTTTCCACCCTGTTTAACTGTGTTCATTGCGGAGAATGCGAAACTGAACCCGAAA
GGTTTCTTCTAAAACAGAAGTATATAGCAGATGGGAATACCTTTGAAGAAATTAATGAAATGCTTGAAAACTTTAAGAAA
TATAGATCCCCCTATCCTTCGAATAAAATGCGAATAAAGAAGCCAAAAAATCTCTCCCTCAAATCAGATACTCTATTGTT
TATGGGATGTCTTTCTACTATAAGAATCCCCAAATACACTGAACATGTGCTTGAGTATCTGTTGAACCAGAAGGTAGAAT
ATACAATTTTGGATACAGAGATTTGTTGTGGTTGGCATTTACTCGCAAGTGGTTTAAAATCTGAATTTGAGATCTGTATA
AAAGAAAATGCGGAGATCTTTAAAAAATTTAAAAAGGTTATTTGTGTTTGCCCGGCTTGTTTTTATCTCTTTAATAATTT
TTTAAAACCAGAACTTGAAACAGATATAAAATTTAAATACATATCGGATTACATAGTCCCCTCAGAATCAAAAAAGAAAG
GAAGGGTTGCTGTTCAACATCTGTGTCAATTAATGAACAGGGGTATGGAAGGTGTGGATAAAACGATCGATAAAATTCTT
ATAAAAAGTGGTTATACAATTGTTGATGTTCCTCACTGGTGTTGTGGTGGGGGAACTGGTTGGATGGGACGTACTTCTGT
AATCGAAAGCATTGCTCGTAAAAGAATGTCAGATTTTAACAAAAAAAATATTGATTTTGTAACAACATATTGTCCCTCAT
GTTGGTGGATAATCCGTAGGTTTAGTAAATCATGTAAAATTGAGCCAAAGATTAAAGATTTGTTTGAGCTCTTACTTTGA
TGATTAATATTTCAATTTAGCTCGGGGATTTCTACAACAAAATTACTTCCCAAGGTATAGTCATCTTGGATACGATTTTC
AACCCATATTTTTCCATTAAAGCTTTCGATAATTTTTTTCACAAGCGAGAGCCCAATTCCCATCCCTCTAATATTTTTAT
CTTTTTTATAGCCTTTTAGAAATATCAGTTTTTTACTCTTATCATCAATTCCAATACCATTATCTAAGAATTCCATTTTG
ATAAATTTAATTCCATATTTATCTTCTTTAGAAATAATAATTTGAACACTAATTATCGGATTTTTATTATATTTAGTTGC
ATTATGCAAGATATTCTCAAATACATCAAGTAAAAATTCATTTGCTTCTACAAACACATTTTCTTTAGTCCTTTTTATTT
TTATCTCGATTTTCTTGTCTCTGACACTTTTTTTTGCGAATAGTATTGCATTTTCTAAAAACTCGTAGATCTCTAGATTT
TGGAGCGAGACTTTCGATTCCTCAAGTTTTGACAGTTTTCTTACATTTTCAATTAATTTTGAGCCCCGATCAATTTGATG
AATAATAGTTGTAAAGAGATCTTCAGGAGTTCCAATTTTATTTACATTGTCTTTAAGCATTGAAATTAATTCTGCTGAAA
ATTGGATGTTATGAAAAATATTATTCATATCATGAGTGAAAATGTCTTTGTAAAAATTTGCTCTTTCATAAGCATCACGA
TAAAGTTTTTCTGATTTTCTTAACTCTTGTTCAGCATTTTGGTGTTCAGTAACATCTCTATAGCTCCATAAACGTCCTAC
AATTTTTCCTTCAAGAGTTATTGGACGCGAATATTGATCAAAAATTCGTCCATCCTTACAAATAATCATATTAAAATCAG
TTTTGGAAGATTTCCTTAAACTTTGTGTTTTATTTATAAAATCTCTTGAGTCTTTGAGCTGATCCGCAACTTCCTCAATC
AAAATTTCAAAATCTGATTTTTCTACTATTTTATCAGAAATACGCCACATGTATATAAATCTTGCATTCATCTGTGTAAC
CCGACCCTCACTATTAATTGCGATTATCCCTTCAGCAACAGCTTCAAATATTGCATTTAATAATTCTTGATTGGCTCGTA
ATGCATTTTCTGCATTGAGACGATCAAAGGTATTTTCCAGAATTTGCGAAAAAATTCTTAAAATCGCAAAATCCTTTCCC
TTCCACTGAATTTTTTCTGAAACCTTACTAAAACATGCAAAACCGGTTATTGTTGTTTTATGATAAATAGGGAATCCTAG
AAAACTCTTAATGTTTTGGAGCTCCATAAAATCTTTTGTAAATTTGGCATCATTGGGTAATTTAGAGACTTCTGGGATGT
TGATAAAGTTCAATTTTTCAACACGTCTTATCCACCAAGATATCGTATTTCTATCAATATTCTGATGATTCTTTAATTGA
GATTTAACCCCGTTATTACACCACTCATGAGTATTTGATAAGATATTTTTTTCCTCGTCAAATAGAAATATAGAAACCCT
ATCTGCTCCTGATAAATTACCCAAATCTTTAAGAGAAGAACTAATAGCCTTATTAGGATCAATTTTGCCTACAAATCTAG
AAGATATAGCAGAAATTAATTTTTCAACGCCTAATCTTTTCTCTAATGACAAATTGAAACCCACATGTAGAAACTTTAAA
CTATATCTCCTATTTAGAATTAAAAAGCTCTAATTTTGATATGTATCAGATAAAAGTGCTTCTGAAAGAAAGATTAATTA
GATTAATTTAAATTTTTGCATCCCAATTGTTTTATTAATTAGAAGGAACGAATTATAATTTAATTTTAATATTACATTCA
ATTTTTAAGAGATTAGGTAATTAAGTGAATAAGTTTTAAGCTTCTCTAAAATATGAAATTTATCTTTAAAAAACAACTAA
ATTAATTTTTAAATTATTACTATATTTTGATTTGATATGATTTAGAATCGATTAAGGATTTGGTTGCTTTATATTTTAAA
TGAAAAATTATTTTAAGTTTGCATTTAAATATTCAACTTAGAAAGATTTCAGTTGGTGATAGTTTAATGTTTTCTGAAAA
TGAACTTAATGAAATAAAACGAGAAATGAGTAAATTAAAAAATAAAGTTGTTCTAAAGCTCTTTACAGATTTCAAGATTC
AACAAGATGGAATCAAACTAAGAAAATGTATGGCGTGCGAAGGAACATTTGAATTATTAAAAACTCTTGAAAACTTCTCT
GATGGAAAATTGAAAATTGAAGAAATCTCTACTGAAGAGAATGAAGAAGAAGCAGAAAGATATAATGTTACCAAAATCCC
AACAATATTATTTGTTGATGAAAATGGTAAGGAAATTATAAGGTATTTAGCATATCCAACAGGATCTGAATTTGTTCCCT
TTCTTAATAGCATACAATATTTCTCGGGAATAAGACCATATTATTCAGATCAAATCATAACCCATCTTAAAAAAATTAAA
AAGGCAAGTTTGAAAATCTTTATAACCCCAACTTGCCCATATTGCCCCGCAACAGTCCCTGTTTTAACTCTCTTTGCTAT
AGTGTCAAAAGGGAAAATTACAGCTGAAATAATTGATGTAAATTTGAATCCAGATATAGGTATGAAGTATCAAGTCCAGG
GAGTTCCTCACACGGTTATAAATGAAAAGGATCATATATATGGTCAATTTACTCCTCAAGATCTACTAGATAAACTAGTT
GGTTCGAAAGATAGAGATTTTGGAGGGATGTATGCCTAAATACAAAAAGGTGGATAAAGAAAATGTCTCAAGATGATAGA
TATAAGGAAATAATCAAAAAAGAAATGACGAAATTAACAAGACCTGTTACTTTGAAGGTATTTACTTGTAAAGAGAAACA
ACCAGACGGAAGCCAGATAAGAGAATGCATGGATTGTGGACAATTTATGGCTCTTTTACAGGTTTATGAAGAAAATTCGA
ATGGAATGCTCACAATTGAAGAAATGTGTATTGATGAGAACCCGGAATTTGCTAAACAATATGATATAAGTCGAGTTCCA
ACCATCTTATTCATCGATGAAACAGGGAAAGAAATCATTCGGTATTTAGCCTCTCCTCAAGGAGGGGAAATCCAGCCATT
TATTCAAGCTGTATTCGCATTCGCGGGTGCCCCCAATTATTATGAAACAACAATACGCCAGAACTTAGATCGCATCGAGC
CGTCTACAATAAAGGTAATGATAACCGACACGTGCCCATACTGCCCCCAGGTTGCCACGATTGTAAATAACTTTGCTATT
GCCTCCAAAGGGAAAATTAGGTCGATTATTATCGATATAGGGGCAAATCCCGATATAGGTCAATACTATGATGCTGCTGG
CGTTCCGTACACTATAATCAATGATAAAAAAACACTAGTAGGTATGGTGGGAGCCCCTGAGATATTAAAAGCATTGATGG
GAGGAAAAATTCGTGTTCAATATTGATCTGGAGACCCTAGACTTAGAACAGACTTATGATCTCATAGTTTTAGGTGGTGG
TCCGACCGCAATTGGTTGTGCCATTTATGCTGCGAGGTTTGCCATGAATGTATTGGTTGTAGGAAAAACATTTGGTGGGC
TAATAGCTACAACCCATGTCGTTGAGAATTATCCTGCTATTACATCAATAAGTGGCCAAGGTCTAATGGATATGTTTAAG
GACCACATGAGTTCACTTAAAATCCCATATATTTCTGATGAGATTTGGAGCATTGAAAAAATCAATGATCATTTTGCTCT
CCACTCTTTTTTTCAAAAATTTAAAGCATTTTCAATATGCATTGCTACAGGTTCAGAAAGGAAAAAACTTGGAGTTCCAG
GAGAGGTAGAATTTTCTGGACGCGGAGTCTCATATTGTGCCACCTGTGATGGACCATTTTATAATGATAAGACGGTTTGT
GTGATTGGGGGAAGTGATTCAGCTGCGAAAGAGGCGCTATTTCTTGCACAAAATACCAAAAAGGTTTATATCATTTATCG
AGGGAAAGAAATTCGTGCAGAGCCTATAAACAAACAGAGAGTTTATAAAAATAATAAAATTGAGATAATCTATAACACAA
ATATCGTAAAAATCAATGGAGAAAACAAAGTGAAATCGGTTACGTTTGATAATGGTAAAGAATTTGAAACAGACGGAGTA
TTCATAGAGATAGGTTCTATTCCTAATTCGGAATTGGCTAAAAGAATTGGAGTTAATATCAATGAAAAAGGTGAAATAGT
TATAAACCGTAAATCCGAGACAAATTTAAAGGGAATTTTTGCTGCAGGTGATGTAGCGGACGCTCCATTTAAGCAAGCAA
TAACAGGGGTCTCCGAAGGTGTTATAGCAGCTTATTCTGCCTTTGATTATGTTAAAGAAATGGATATTGAATACTAAAAT
GATTTTTCACTCTCTATTTCTTTTTAATTATCATTTTAAGGCTATTTCCATAAAGATCTTTTTTATTGTTTAATTTCTTA
ATAGACTCTATTATAATTTTAATAGATGTCCAAAAAAAATGTAACTTAAAAATAGAGTTTTGTTTTATTTTATAATAGAT
CTGTGTTAATTCAATACAAAAAGGAAATAAATAAGAAAAAGTTATTCTAAATCGCCCTTTGATTAATGTAAAAATCGAAT
TTATAGATATTGATGCTCTGTTTAACCGAGACCTCTACTCACAACCCCCTACTCACAACCGATGCATAATCCTTCTTTAA
AATAGTCGCATTCTTCACAAAGTCTTTCGCAATTAAAATCTTCCTGTTTTTTCCCAAATAAATTTATAGGAAGAAATTCC
GGAAGCTCGAGATTAGACCCAAAAATTAGTTTTGATTTAGCTACGTCAGTATCATTTACTAAGCTACAATAGCTAACAAA
ATTATTTATAGCTTCAAAAGATTTACCGACAATACCGATTAGTAAATGATATTTGCCTGAAACAGTAAGGACAAAAAAAA
CTCGTTTGCATTTTGAGTAATATTCAATAAATCTCTTTAATTGTTCGAATTTCCTTAATTCTATTAATAAAAAAGCTAAA
TTATAATTTAGCTCGTTAATATTGATATTACCTTGAATTTTTAATACATTTGAATTGATTAGGTTTGAGATTCTATTTTT
TATTCCTGTGTGACTCATAACTTTGGATTTAAAGAGTTCAAACTGCTTTAATCCCTTTTTCCCATCCTTAAACAATTCTG
TTAGAATTTTTTTATCAATCCCGTCGAGTTCCTCTTGGACTTTTTCTCGGTCTCTTTTAGAATACTTTAACTCCTGTTCC
ATTCTCTTACGTTCTTTTTCCATTTTATCCCGATCCAATCTTGCATGAAGTATAGGAGAAATATGATTAGCTATAGTTTC
CACCAGACGTTGATCCCACTTAGTATAACCAGTTATCTTATTTCCTAGTGTTAATTGGCCAATGACTTCAGACTGGTAAA
AGATCGGAACACACATAACATTAGTTAGTACAATATGTCCTTCTGGAAATTTAAAGGGTCCATTTGAGATAACAGTTTTT
TTTTGTCTTAGAGATTCACCCCAAGCACCAGCCCATGACTTTTTTTTGTATAATATACCTTTATCTGGTATTTCACATTT
TTCCCAATAGATATCGCGAGTCAATGAAGGAGTAATCATATCACCATTTTCATCAATATACCCAAAATATCCCATCTTAC
TTTCTAACACTTCTAAAAGGATCTCCAACACTTCTGGATACATTTGATCGTCAGGAAATTTGTGAAACATTTCTGTTATT
TTATCACGAAGTGAAATTTCTTGCTTATTTTCACTCTGTTCTATAAAGTTCTTTAATCTTAAAGCTATATCCTTTATCAA
ATTAACCTCCTCATCCAGAAAAAGTTTTTCTTCTAAAAGGAATACTTCAATAAGTAATGAAGTGGAATTTATGTTAATTT
GAGCATCTAATTTCCATTCGCTTTCCATGAAATTTTCTGATTTATATTCACTTTTATCGTAGGTAATCCTTGCTTTTGTA
ATTTCGGGATATTGCCACGCAGGTGGAATAATTTTAATTGTCTCTTTGAGAACATCTGTAATTGGGATGTTTGGAATCGC
CGTTATTCCTGAGATTGCATATAAACAACCGAGCTCTTTGACCCTTTCCTTGAGATTGTGTTTAAATTCCTTTAATTTCT
TTTCTAAGTCATCCAATTACTTCGATCCCGTAAAATTAATTAATTTCTGATGTTCCTCTATATAAATTTATATTACAAAT
TTACAATTATTACAAAATTGTCTCATAAAATTATTTTTTTTTGATTTATTTCCTAAATAATTATTTAATAATACTTGATT
TTTTAAACATTTTGACTTGTTTCTACTTTTGTGTAAACATCCTCTGGTTTTAGTGAAAATCTGATCTGTTGCGGAACAAA
ATTAAAAAACCTTACTAGATCTTTATAGCGTGAGCGTAAAGTAACCTGAGTTACTCCCGTAACGGCTGAAACCTCTTTTT
GGGTTAGACCTTTGTTTTTCAGTTTTGATATAAAATAGATTGTGCCAGCACATAACCCTTTGGGATCTTTACCACTGAAA
CTTTTAAATTTAATGTAATTTTCTATTATTCCTATAGATTGTCTTTCTATCTCAGGCCCTAATTTTAATCTATTAATGTA
TTTTGGGATTAGCAATACTGGATTTAAAATATTGGGTCTCAACTTTAGCTCATTGATTAAAACTTTAAAGCTCTTATTGA
GAACTTTCGAGCTTACGGAAGATTCGTCTGTTAATTCCTTCAACGTAATAGGTAAATTTACTTCTTTAATTATATAGTAA
AGGCAAGCTGTTAGAATTCCCTTAATAGATCTTCCTCGCAATAAGCCACTCTTAGTTGCTTTTTTATATATTTTAACTAC
TGCCTTCTGAATATAATCAGGTATTCTCAAATGACAGGCTATTCTTTTTAACTCCATGATTGCAATTAATAAATTTCTCC
GCTCCCAACCTATTTGCATATCCCATCTCGCGGCTCTCTTCAAATCTTCATTAAAAATCTTACTCTTCTCGATAATAGTG
CTTAAACTGATATCAGCTACTAAACTTGAAATAGGACTACCATTATGCCACTTCCTTTTTTTATCTTGATTACTAAATGC
TCGAACACCACAGTGAATCATATCAATTTCTCGCTCATATATTACTAATCCACATTGATGACATACTATTTCACCCACTT
TATGAACTTCGATGAGATAACCACTACATTCGGGGCACAGAATTGCGGGAGACTCTAATTCTAAAACCATTCTTTTACAA
TCAAATTTGTAAATTTAATAAAATTGAATAATTCAACTCAGAGTAATCTATTATCATTAAATATTTAAATAATACTACTT
TGGAATATAAAAATTAAAGCAATTCTCCATTTTCACTTTAAAAAGTACAAAAGATGATTCATAAACTTAAATTTTTAAAC
AAAGATTTAAATATTTACTTTTCATACATTGATTTACAAATTAAAGTTTTTAGCAACTTTTTTGTAAAAAATAAAGTATG
AGTAGAAATCTCGTGATCTCAGAAAAAATGGGAATTGATGATATAGATTGTCAGATTATGGGCTTAATCCAGCAAGAGCC
AAATCTTACGCATACAGAAATTGCGACTCACGTAAATCGTAGTCAGCCCACCGTTGGGATGCGTATCAAAAAACTTGAAA
AGTTGGGTGTGTTGAAGTATCAGGCGGGGATTAACATGAAGGAGGCGGATTTATGTTTTGCGAGAATCGAGATCCAAACA
AAAACTCCCCTGAAGACAATTGAAACTGTGAGGAGATGTCCATTTTTGTTAAATGCGTTCAGATTGAGCGGAGAATCGAA
TGTGAGTATTTTAGCTGCAGGTTTAACCATCAATGATCTCGATCAGGTTATCAATCGTCATTTTCGAAATGATCCTGAAG
TGGTAAGGGTTCAACTTGATGAAATTATAGATGTAGCGGATGATCTTGTATTACCAATAGATTTAAATCTTGAGAATGGA
CAGTTGGATTTGGAGAATTACTGTTGTGAATGCAAAGGAAATTAATCGACGCACAGCTTTTATTATTAGTGATTTAACTA
ATTTTTTTGATATTATTAAATTAATTTTAGATTCTATTATTGTCGATAATAATTTTGCTTTAGATTTATGCCCCCAAACA
AGATTTAACTTCGAGTTTTAGGATTCGAATAAGTTTCTCCTATTAAAATCCGCTCCCACAGATTTTTCCTGTTTTTAACA
ATGATGATAGTAAGTAAGATTCCCATTATTGTAATCATCACAATATTTACTAAAATCCTTGCATGCAGAAATCCCAAGCT
TATGTCTCCCTCTATTGTAAATATAAGTATTAATATCCCAACAATGTTATAAGGATCAATAAATGGCCATAGTACAGGAT
TGAATGGATGCATCGGGATGTCTAAGAAGATGTGGAATAAATTTCCTAGCATACATGATAATACAAGAGCCGGGGATAAT
CTACATACCTCTTTTATTTTTGCTCTATCGAGATGAAAGAATAAAGATGTCAGAATTGGGTACAAATAAACGGTAACGAA
CACCGAGATGATAGTTCCTATAGTAAAAGCACCTACCAAACTGTGTAAAACAAGATGATCAGGAAGTACACTATAAAAAA
AAATTAATAAAAACGGTACTTCAACATCAGGTATGAAAGACCCAACAATTAATCCCGGTAAATTCAGCCTTTTGTCGAGT
TTTGATAACCCCCAAGCAATGGGGTAGTGAAGTGGTGTTATCGGCACAAATTATCACATTATATTTGGAATCGAGAATTC
TTTACTTTAAGCATATAGTATATTAAACTAGTATTTAAATCTAATTCTCAAATTTTAACTACTTATCACCATTGGTTTAT
GATTTATCTTTATATTATTTAGTGTAAAACTTTTAAATTGGATAATTAGGTTTTTAAAATAGCAGAAAGCTCAGAAGATT
TAAATGATGATGCAGTCAAATTAAATGATTAAAATTCAGATTATTTTTCTTGAATTACTTTATTTGTAGAAAGGTTAATT
GTTTAGATTTAAAATCCTTGACCAAGGGATTTATAGGTAAAATGCACTACTGAAAGATTCAAAAAAAAGTAATGGGCTTA
ATGTTTATATGAAGAATCACATTAGATGATATTATGAAATTAGTAAATAAGATCGCTTTAGTTACTGGGGCGGCCTTAGG
TTTTAGGGATGGAGGGCCGTCAATTGGTAGCTCTATAGCTTTTAAACTTGCATCAGAGGGAGCTAAAATTGTTGTAGTTG
ATGTATTAGAGGAAATGGGTGAAAAAACGATAGAAACTATTAAAAATGATGGTGGAGATGGTTTTTTTGTTAAAGCGGAT
GTTTCAAATACCCAAGATGTTGTTAAGGTTATTAAATTAATAAAGCACAAGTATGGTCAATTACATTGTTTAGTAAACTG
CGCTGCCTCGTATGAGGGAGATATTTCCAGAAATATAGTTGAAATCTCCGAAGATGATTGGAAAAAGACTATAGATGTTA
ATTTAAACGGGTATTTTAGATTTGCGAAATACTCAATACCTTTAATTTTAGAAAGTGGTGGCGGAACAATAGTTAATATA
TCATCGGGAGCAGCCTTCAAGGTTTTAAAAGATTTTTGTGTTTATCCCGTTACTAAAGCCGCGATAAATGCATTGACAAG
AACCTTAGCAATCGATTTTTCACCCAAAATTCGAACAAATGCCATATGCCCAGGATTTGTGAGAATAGCAAATTCAGAAG
GAACCCGAACAAGTGAAGAAATTAAAAATTGGATTGATGATATAGCAGTGAGATATCCTTTAAAAAGGGTTTGTACCGTC
GATGAAATTGCCAAAGTTGCGTTGTTCTTAGCCTGTGATGATTCCTCATATATCAACGGCCAATCCATAATTGTTGATGG
GGGTAATATGATTTCTGACTTTCATGAGTTTTGATTTAACAAGAGTAATTCTTTAGCTTAGGTTTTAATCTATTGTTATA
GCTCTTAATTTACACGCAGTAGTGCAAATATGACATTTCACACAATTCTCTTCACGGTCTTGAACTACAACACACTTAGG
TATAGAATCTTTACTAATAACTTCATAGATTCCTCTAAAACAAGCTTCTTCACAAGAAAAATCTTTGCATTGACGGCATT
TATTCGTATCGATGTGATGGAATTTGTAACTTTCAATATTGTCTTGATTAAGAGCTCTATTCATCATGCTTATTCAATTA
AAAACTCCTTTTATCGATTTTGTTTATATATTATTATATTCTTTATTTGATAGAAAAATACAAATGATATAAGAAAATAA
GATTTAACGAAAGGTATCAAAGCTAGGTTTGATGAGTATGAAATCTCAAAATTTACCGATTTTTGCTATTCCAAACTTGA
TGGAAGGTATTTTTTTATCAAGACCGAATAGATTTATAGGGGAAATTGAGTATAAAGGTCAGATCGAAACTGCTCACATA
CATGATCCTGGTAGGCTAAAGGAATTACTGATTAAAGGAACTAAAGTTTTATTTACGTATTCAAATGGGAAATTAAAGTA
TTATATTAAAGCAGTTCGTACCGATGATGAATGGGTGCTCTTAGATACAGCGCTTCATTCTAAAATCGCGAGGAAAGTTT
TTGAATATCTACCGGAATTCTCTACTGCAAAAGAAATTAGAAATGAAGTAAAAGTGGGGAATAGTAGAATTGATTTTGTT
ATAGACGGAGTTCCCTTGGAAGTTAAAGGAGTTTCATTGGTAAAAGATGGAGTTGCTTTATTTCCGGATGCACCTACAAA
ACGTGGGACTCGACATGTCGGAGAAATTATAATTCATAAGGGAATTATTTTATTTTTAATTTTTCGAAAAGCAGAGAGGT
TCTCTCCCAATAAATTGATGGATCCAGAATTTTCAAATAAATTAAGTGAAGCTAGAAAGATGGGCATTAAAATTATTCCC
GTTCAAGTAAGTTTTGATGGGAAAACAATATATTATAATAGAAAAATACCATTGGCTGATTTTTGAAGCCATGGGGATGT
TCTTGCATTGAAAGTTTTTTATGTGGCATACCCACTACCATGTTAATCAGGATGGAAGCAAATCTTCCTAAATAGATCAC
TTTTCTTCTTCGTTTATTGATGTCTACAGCTCAAAAGAAGGGGTACTAATTTTTTATAAATTGTTACCAATATTTTAAAA
GTTGGAAAAAGTATTACACTATTAGAGAGAAAAAAAGTATAAAACGTTAAAAAAACCATGTTGTCTGAAAAATTAAAGCT
TGATGATATCGATAGGCAAATTATATCTCTAGTTCAGGAGAATCCATCACTTACTCATACCGAGATCGCGACTAGAGTTC
AACGGAGCCAACCTACTATAGGTATGAGAATAAAGAAGTTAGAAAAAAGCGGGATCTTACAATTTCAGCCAGGTATTAAT
TTTAAAGTAGTGGATCTTTTTTTGGCTCTGGT
>LokiG_000000000187
AAAATGTGTCGAATCACTCGGTTTACCCCATTCGGCACAAGCCCACTTTGAGGGTTATGAGAGGGAAAAGGGTAAAAGTA
ATCTTTTTATTGTATTAGAAAAGATCAAGTCATTAAATTTAGAATCCAATCAGAAAACTGGGTTAAAAATAAAGCGGGAT
CAAATTATACACATTGCTCATGCAAATTCTTATGCTTTTGACGGAGATAATGAAGATCTAATAAAATATCTTAATGAAAA
TCTAAATTTAAGTGCTGGTTTGTCATTTATTGGTTTCAATAAAATTAATCCTTTAATTACTTCAGACAGAAGATTGATTC
AATCCATCTTAAACGTTGTAAATACAAATAAATTAATTAGTTCCGCAGTAGAATTTGAAGGAGATTCATTTGCTTCTATT
AGAAATCTTAGTAAAGAAAATTATAATAATTGTAATTTATGGGCAAATGCTATAGATTTAGCTTTAAACGTTAAAAATAA
ATTTCAATTAAGTTTTTCATTAAATTTCCCAAATTACGCAAATATCACAGATATTCCAGAAATAACAACCTGGTTAATTA
GTAGTCAAGCACGAGATAAATTTATGGAAGGAATGAATGAGAATTTTCTTAAAGATAATAAATTATTAAATAGTGATGAA
GTGCTGAATTTTTCGGATCTTGTATGCTTAACAAGAGCAAGTCCAGCAAAATTACTTGGGATTGGAAGTATCAAGGGAAA
TCTTGGATTAGGAGCTGACGCAGATATTAATATCCTAGACATAAATATTAATGAAATTGATTTATCTCAAAATTATGAAC
GATTCAAGAAACATCTTGAAAACATTGATTTTGTTATTAAATCAGGGAAAGTTGTAAAAAAGCAAAACAACATAGATTTG
AATGTTCAAGGAAATATATTATGGTCTAAAGGAAAAACTGACCCTGAAGGAAGAGATTTAATAATTTCTAAAAAAAAGGA
ATTCTACCAGAAATATTCCTCACTATTTTATGAAGCTTACAATGCCAATGTTAGAGATAAAATTCTAAGAGAAATTAGAT
AATTCTAGCTCAAGTTATTAGCTAAAGTTATTCTTAAAACTAATTCTGAAATTGATATAGTGGAAAAAAAAAATACTTAT
GAAATGATACTTCATGAAATAAGTGAAGTATCTCCCTCCTAATGATATTTCTAGGCAAATGCAAACTTATTATTTAAACA
AGAATAAGCCATAGATCCTATAAACTTAATTTTTTTCCTTCATTTTTTTTTTCAAATTAATAATATTGATAAAGGATTAA
AATGCCAAAGTTACCCTTAGATGGAATTATTGTTATAGATTTTTCAACTATAATAGCTGCTCCCTTAATCGGAACATTGA
TGGCCGATTTTGGAGCTGAAGTAATAAAAGTAGAATTACCGAAAACTGGTGATGTGACTAGAGGAGGTGGGGGTTTATCT
GGGAGAAGAAGTCCTTTTTGGTTAACAATTGGCAGAAACAAAAAAAGTGTCACGCTAGATCTTCATACAAAGGAAGGTCA
AGAGATAGCTAGAAAATTATGTTCTAAGGCAGATGTAGCTCTCTTTAATTATCGACCTGGAGTTATAGAAAATTGGAATC
TGGGACCTGAAGTTTTGCATAAGATTAATCCAGACTTAATAATAGGATTAGTTTCGGGTTATGGTCAAACTGGACCTTAT
AAGGACAAAGGAGGATTCGATAGGACAGTAAGTGCATTTATAGGGGTGACTTATACTTCTGGATACCCCGAAAATCCTCC
CGTACGCTCGGGTTTCCCATTAATCGATTATTTAACTGGATACCTTGGAGCATTTGCAGTGATAATGGCATTATATAATC
GTGATGCAAATCATAGTGGTGGAGGTGGTGAAGTTATTGATTTATCACTAACAGAAGCTGCATTTCGGACATCAGGGGGT
GCTATATCAATGTATTCAAAATTCGGATCTATTTATGAAAGAGCAGGTAATCGAATTAGATTTGTAGTCCCTGCAGAGAA
TTTTGAAACAAAAGATGGAAGAATTGTAGCAATTAATGCAAATTCTATAAAACTTTGGGAAAGGTTGGCAGGAGCAATGG
GGCGAAAAGACTTGTTAACTGATAATAGATTTAGCTCTTATTCAAATCGAATCAAGAATCAAGATGAACTTTATAATATC
ATAGCGGATTGGGTAAAAAATTATACTGCTATCGAGATTATGCAATTACTAGAGAAAACTGAAGTTCCATGTGAAAAAGT
GAACAATATCGCAGATTTGGCAGAAGATCCACACATGCGTCAAAGAGAAGCCATTATAGAGTATAACGATTATGAATACG
GAAAAATTTTGGTTCCAGGGATAGTTCCTAAATTAAAGAATTTTCCTGGCTCCATTAAATTCTTAGGGGCCAAGTTAGGT
GAACATAATCAAGAAATATTTCAAAATCTCCTTGGGTTATCTCCTGATGAAATTGAAAAATTAGAGGAAAAAGAAGTAAT
TTAACATTCAGTTTAACTTGAAAAAAATATATTTATCAGATGGCTTCAGGAATTAAAATAATAAAGTTACTACCATGGGA
ACAATTACCACTCACCTTATCCTCAACCCAAATTTCCCCATTATAATTATTTATGATCTTTTTCACGAGTGTTAGCCCAA
ATCCCAATCCTTTTGAGCCCTTTTCTTTTTTGGATCTTTCATGAAATATCAAGTCTTTCTTATCTTTTGCTATCCCAATA
CCGTTATCTTGAAATAGAAATTTAATGTAGTTAATTTTATTTTTAATCACTTTGGTGATTTTAATAAGAATCTCTATATT
AGAGTTGTTATTGTAAGTTATAGCATTAATTAATAAATTGTCAAATACGTCATATAGAAGTTCATTAGCTTGAATGTGAA
TTTTCTTAGTGACAGAATCTACTTTTATGTTTATATTTCTCTCATGGAAACTGTCGTGAATAAATTTTATTGCATCATTT
AACTTTTTCAGGGCATCTATCGATTTTAATGAGCTTTTAGATTGGTCTAGAGAAAAAACTTTTCCAACATTTGCTAATAA
TTTTGCACCTTTAACAAATTGCTTTTGAATAATATCATAAAGAGCTTCAATATCTTTTTCTCTTCCAGTTTCACTCAAAA
ATTTCTTACTTAGATCAACTGAGAGCTTTATGTTAGAAAAAATGTTATTTATATCATGGTAGAATATATCCTTGTATAAC
TCAGCTCGGTTATAAGCTTCTTTATATCTTTCTTCAGATTTCTTTAACTTTTCTTCTGCTTCCTTTTTCTCTGTTATATC
ATGTGTAAATCCGTAAAAACCAACTTTATCCCCACTTGAATTATATTTCAAATAAACTATCCCTTCAAATGTCCTAATTT
TTCCATCATTTCTTATGACTTGGCTTTCAAAGGTTTCTTTTGGAAGGTTTTTTTCGTACATATTAGAAAAGATTTTGAAA
ATCTCTTCTCTCGTGTTTTTATCCAATATTTGATTAGAATTCGTTCCTAGTAGCTTCTCTCTTGAAATACCTAAGTACCG
GCACGTATAATCATTTACATAAGTATAATTTCCTGCTAGATCTATTTCATAATACCCATCTTCAATATTGTTAATAATCT
CTCTATATTTCTTATCGGATTCTTTTGCTTTAAGTTCGATTTCTTTTATCTGCGTTATGTCTCTATATGTTAAAACGATC
TTGATTTGATCATCATATTTCACTCTTCGTCCTCTTACGGAAACGGGAATGTAAGGACCATTTTTATACTTATATCTTAT
ATCTTCTGTAATAATTTCCCCCGTTTTTATTGTTTTCGAGAGGGCTACCATCATTTTTGAAAAATCGTCAGGGTGAATTA
TATCAATATTTTGCTTTTCAATCAATTCTTCTTTAGAATACCCTAATAAGTCATGATCTTTAGAATTAATATAAGTAATT
TTATAATCTAAATCTAATTCAACAACGATATCTAAAATGCTATTTATAATATTAAAATATTTCAGTTCAGTTTCACTGAT
GCCTTCATTAGATTTATCCATAATAATCCCACATTTTGAATACCTTTTCAAATATATATATGATTAGAGGTAATTGTTTT
AAATGAATCCCCGATTAAAATAATGTACATCTTTCTTTTTAAAATTTGATGCACATCATTATAAAACAATATTATAATGA
AAATAAAGGAATTTAATTATATGTAATTAGAGGTATTTATGTACTATTAGTTCGAACAAAATGAAGAAATACGAAGTTTT
AGGGCTGAACTAATATAATAAATAAATTATATATCCTCTACATCGATTAAATTTCATTCTCTCTTTACCTATTAAATAAA
AAACTCAAGATTTCTTAAAGAAAGGTTAAATATTCAATGGATACGTTCGATATTTCTCGATTGCTGCTCTTAATGCGAGT
ACGTTATCCCAAGGGACATCAAGAATATTATGACTCGGTCCAGCAAAATATCCGCCACCTTCACCTGCAATTCTAATACA
ATTCTTTACATCTTCCTCTATTTCTTTTGGAGTTCCAAAATTAAGAACTCTAGAAGAATCTATTCCTCCCATAAAAGATA
ATCGATCTCCTAATGTTTCCTTTAGATGGGCTAAATCAACACCAGCAGCAGGTTCTAATGCTTGAATGCAATCCAATCCC
GCATCTACCATAAATGGTAAGAGTTTGTCTACGTATCCACATGAGTGCTGGATAACGAACATTCCATGTTTTTTGCATTC
TTGATATATTTTTTTATAGTAAGGTAGAATAAATGTGCGGAAATTTTCAATAGATAGAATAGAGCGCCCTTTATAACCTA
AATCATCGAAATAGAAAATAATATCTATCCCTGCCTCCGCATAACGCTTAATGAACTCTAAATTCGTCCTTGTATACTCA
TCCATTACTTCATGAATAAATTGTGGATTTTTCCGCATATAATATACCACCCTATTGATTGTCATTCCTTCAAATAGTGC
TTCATGCATGGCAATCATTAATCTGCACATAGGATATAAGTAAGGTGAAAGGGATTCTACAAATCTCTCCCATATTTGAG
GAGAATAATTTATATCATCATTAATATGCTCTGACGGTTTTCCATACTGGTCCCAATATGAATGTAAAACTTCAGGAGTA
CGAAAATAGCCATCGACATACCAAGCATAAGACAAACCTGTTTTGACTTGTTCTACACGCTTAAATATTCGACCGGATGT
CGGTATTATGTAACTATTTGGATGCTCGGGTGGACCCTCAGCGACAACAGACTTCATTCTATGCCTCCAAGGATCCATAG
TATGACAATCAACATTCCAAAATCTTAATTCTGTTATATTTCCCGCCCATCGATAATCTTCCCTCGAAAAATTACTTTCT
ATATATGTATTGCATTCTCGAAATTCGTCAGATTCAAGAAATTGTTGATAGGCAGTGGCAGTTCTTTCGAAACCAAGATA
ATGTATTGGAACCTTGTCTGGTTCATCATCTCGTTCTAGTGTACGAATGACACGTTCTCGTTTAGATAATACCATAATAA
CACTTTTATTTTGATTATTTAAAAAAATTTTTAATATAAATAAAGTAGTAATAATTATAATTCATCGAATTGAATTATAT
TTATTTTAACGTTGGAATGATATCATGGATTTTGAAGAATTGACTGAACTTGTTGTAGAATTGGAAGTGGATGATATAGC
AGATGCTGTTAAAGTTGCACTTGATGAGGATGGAAAGGATCCTTTCGAAGTCTTAACGGCTCTAACCAAAGGTATGGATG
AAGTAAGTCGTCGGTATGAGGAATTTGATTATTTTTTAGGGGAATTGGTTCTAGCAGGAGACACCATGAAAGCTGGGCTT
GAAGTGCTAAAACCAGCTTTAGCTGTTTCAGATAGAAAAGTGGAGAAGATAAAAGTCGTTATCGCAACCGTTAAGGGTGA
TCAACATGATTTAGGGAAAAATATACTAGGAATATTTCTGTTGAGCGCTAACTTTGAAGTTTACGATCTGGGGAGGGATG
TAGATGCTGAAACGATAGTGGAGAAAGTTAAAGAAACTGGAGCCTCGGTAGTAGCATTAAGTTCTCTTTTGTCTATGACA
GTTGATCAAATTGGTGTTGTTCATAAAGCCCTACAAGATGCGGGGTTAAGAGAAAAAGTTAAGTTGATTGTTGGAGGAGC
ACCATTAAATGAAGAACTGGCTAAAAGATTCGGTGCAGATGGCTATGCTGATGATGCTATTTATGGAGTTGAGCATATTA
AAAAATTGATAGAGAATTAAACATAAGACTACAAAACGAAACTAGAAAAATATGCCATATAATACCCAATTACGGATACA
ATACATATCGAAATAATCCAGGATTTTTTATACTGTTTACCATACTCTTCTTTTTTTTGTTTTTCTTTAGATTCGTTTTC
AAGTGCAATCTGTTCTTGCATTCTCAAAACTTCAGGATCCCTTAATACGTAATGAATACTTGCATCATATGCTCCTCTTT
CTCTAATTAAAGACATCATGCTATAAGTTTCCATCAAAGTTGAGTCTTTTAGTTTGATTACAATATAAAAAATTTCAGTA
ATACCGATACCGAATATAATATAATCAAAAACTCCCCAACTGAAATTCTCCAATGGAATTACAAAAATTTTTTTTTTAAT
GATACTGCGACCACCGGGAATAGGCT
>LokiG_000000000467
GAGGGTTTCAATGTTAAAGAGAATGATGAAATCGACTTTAAATTATCTCCATTTTCATTAAGCTTCTCAAAATCTGTATC
ATTGGGATTAAAGAAAGTCCTAAATAATATCTCCCTTACTATACCTGATTTGAACTATGCTTTTGTATCCGTTGAAGGAG
GATTTATCGCTTCAAAACTACTCAAAAAAATAGATCTGAGTCCTGAAAAATTAGATAAAATATCTGCAATGAGTTATTCC
CTTTTTCAAACAGCTAATCGATGTGCTTGGTTATTAAAGAAAATGCGCGCTGAATCGATTTTATTAGATTGTCAAAATTC
ATTTCAATTTATTGATGGGATAGGGAAATCCATCTTTAGCACGGTTATTGGTAAAGTAAGGCAAAAGTTAGGTCTTATCC
GATTGATTCTTCCGCAATTTTCCCAAAGAATTAATACATTGCTTAAAGAGGCATCTGATATTCGGGATTTCCGAACATTC
GACATTAAAAGAATGCTTGGAGAGTTAATTATAAAATAAATCAGGTAAAATGATGAATTTCTTTTACATTCTTGATAAAT
TCAAAAAAAATTCTCTATCATTAATTCTGTATTGTTTACTCGACCGAATTCCAATAATCGTTGTTGGAGATAATTTAGAT
GAAATAGACAACTTTTTAATTGAATTATCTGAACTTGTTCATTTTCGAAAAGAATATGTTTTTTATACGGATTTTATTTC
AAAGGAGGAGTATGAAAGTTTACTTTCAAATGAAAATATTGATTATAATTATCAAAGAGCTAATATAAGATGCCCCTGCC
AAGTTGGTCTTAAAGCATTAAAAACATTTCAAAATATAGACTCTTGGCTTATCGGTATAGATTGCTCAAATCAAAAAAAT
TCTTTAAATAGATTAAAAAAATTAATTAATAAAAAGACTAATGCTATTTTGTATATCTCATTCTTTTACGAGAAATTTTC
AATTGATTTAGATCGATTAGATTTAAAATCAGTAGACTTAACACTTGAAGACAATATCTTTAAGAAGGTTTCTCAAGATA
CAGAAAAATCAATAGTTAAAATGAAAAGAGTGTTAAATGATAAAATTGCACCAAGTCAACTTGATCCAGAGCTTGTAGAA
ACTTTATTAGACTTTAAAATTGAAAAAAGTGAGTTAAAAAAGAATATATTTAAAAGAGAAATTCAAAACTTCTTTTCAGG
TTCAAAAAGAGCTTTCTTTATTTTATCAAGATTGAATCTATTAAACGGGATAAAGATTAATACTAAAATTGGGAGTAAAA
CTCTTTTAGAAACAATAGATTATGAAGATGCATCAATTGAGAGAATTCTATCATTTATATATAAGGAATGGGGTGAGGAT
TTTTCAAATGTTTTCGAAGATAGTAGGAAATCATTTCTAGGCGATAAAATAGTTTCGCTGTGGGGTTAGATTATATTATG
ATATTTGATTGTGAGAACAAAATTTTGCAAGTTAAAATAGTATATTATGGGCCAGCTATGTCAGGTAAGACAACTTCTGT
AAAATCTCTTTTTTCTTATTTTCAAAAAGGAGATTCATTAAATTCAATTGAAAGTACTATAGGTAGAACATTATTTTTTG
ATTTTGGTGTATTACAATTCAAAGGGGCTAGTTGGAATCTAAAATTCTTGATTTATTCAGCGACTGGTCAGGATTTTTAT
GCAAGTACCCGTCCAGCTACTTTAATTGGAGTTGATGGTATTATTTTTGTAGTTGATTCACAGAAAGAATATTTGGATCA
CAATTTACGTTCATGGAATGAATTAAAAACATTATTTGGCTTAGAATTTTACAATATTCCTGTTGTCATCTCATTAAACA
AATATGACTTACGAGAAATGAAAGAATCAGAATTAGTTGACTTTAAATCATCTATTGATTATAAAAAATTTAAAAATCTT
TCAGTAAAAAAAACAGTGGCCACAAAAGGGGAAGGTGTATTGGATTCATTCAATCAATTAATTAAATTTGTATTTCCTCA
ATTAATATTAAAATTTAAAAAAAAAATTAATTGTACTCCTTAGTTTCTTTTTTTTGATACATATTTTTAGAGATTCTTTT
AATATAGCCATTGACAACAAATTGCTTGAGAAGATTTCTTACTTTTCTTCCTTCGGAAGCATCAGTTCCAAGAACATTAA
TTATTTGAAATATTGAAAACTGACTATGCAAACTATCTTTTATACGATTATAGAGACCCATTCTTACCAAATTTCAATTC
TTTTTATAATTAAATTAATTAGGAAAAGTTTTTATATTTTACCACTGTTAGATAGATTTTAAGAAAAGGAGTAAAGGTTT
TTATAATCCTCAAAGTAACTATAAATTATCATTCCTACTTAATGTAGATCATCCTTGTCCAGTCAATTTCATCGAAAATT
TACAACCTTTTTTTACTCTCTTTAATCCATTTAATTTCAGTCATTAAAAATGTTCTAAATTTAAAATTCTCAGGATATTG
AATGGTTTTTTTTAATATTGTATATAATTTAAAAATCCCGGAAATCCTTATAATTATCGGCAACGGGAGCTTCTCCATCA
CCATATATCTGATATAATCCCGTCCTTCTAGCGCATTCAGAAAAACTTCGATATATGTTCTTTCTCTTTTCATATAAAGC
ACAGGTTTTATATATTATAGGATTCCAAATGTATAACTCATCTTCTGGTTCATACCAAAGTTTTTCATCTTTCAACACTT
GTTTGAAATCTTCTTCACCGATAACTTCTGAAAGATCTTGCTTATTTAACATTACAATGAGAGGGATTTCTTTGATTAGT
TTTCCTCTTGTTACATTTTTCAATTCTTTTAAAGATTCAATGTTATCTTCAAAAAAATGAGTTTGTGAATCAACAGTAAA
AATTACACCATCAGTTCCTTTAAATATTTTTTTTCTCAGGGGAGAAAACCTTCTTTGACCTGCGACAGTATAAACATGAT
AAAAAACTTTACCCCGACTTTTCTGTTTTGTAGATTGGAAAATTCCCCTATCAAAATAAAGAGTTGAACCGCTTGCCATT
GAAATCTTAGTTAAATTACCTGTAGGAGTTATGTCTATTTCATTCTCTTTTGTGTATCTGTATAATGTGTCTACCGATGT
AGTCTTTCCTGATGAAGCCATCCCCCAGAAGAGGATTTTTATATAAACCTTATGATCTGCTGTAAATCTAACCATCGAAA
AATCCACCTAAAGAATTAATAATGAAGGAAAGGAATAATTCCATACAATAATTGGTAAAGATTATTAGTAATTAAAAAAT
ACTTCTAACTTATATTAAAATAAATAATTAAGTACTATTATAATTAAGTATTTATTATTCCTTTTAGATATTTTAGCTTT
TTTAAATCAAAAAATATTAATTTGGGGATAAATAGTTGTAAAAAAATTTATACTTCTACAAAAGTCTTTCCCTGACGAAT
CTTATAATTACACCAAAGCATAATTTCGTTGTATTTTTCTCCAATCTTTCCCTCTTTAACTATCAAATTAATAATATCTG
AATACATAACGGCACGTTGGCCTTCGAAAATCTTATTTAATCTTCCCAAAATTTCCCTTAGAAATTCATAATTACTAATT
GAAATATTTTTGATAAGCTCAATACGTTTCAAATTCTGTTTAGATTCCATTTTAAAACCCTAAAAATATCATGCAAATAC
ACTTCATTTGTTAACGTTACTTTTAATTGAATATTTTAAATCCCATACTTTCTACTTTTTGTTATCTCTCCCTCCTTCAC
TAAAGAAAAAAGGTTCTTAATTCAGTAAAAGAATTCCATTTAACCTTATCATTTTTCTATATATTTTATATAAAGATGAA
ATGTAGTATCTATTCTTAAATTGAATAGATTAGAGTGGTTATAATTAGTTTTAAGAAAATTGGGGAGTTAGTACCTGATA
GCTGCCCTGAATGTGGTGGAAAAATTGCTTCTAATAGCTATGAAATGATATGTAATGAGTGTGGACTAGTGATCAATACA
ATATTTAATGTTTCTTCTTTTGTTTTTAAAAATACGCATATGGGAAGTAAGACGAGTAAACAATATGTTTCTTTAGGAGA
AAGAACAGATTTTATTGGAGGTTTAGGTTCGTTTATAGATTATGAAAATTCTAAGCGCCTAAAGGATACGACAGGAAAGC
TTCTACCTCCAACTGAACAAAAATTATTTCAAAGATTAAAAAAAAATTATGCTCAATCATTAAGAATTAAAAATCATGAA
ACTGAATACAGGATATTTAATATTTTAAATAAGATCTCACTATATCTGAATCTGAATAAAAATATTAAGAATAATTCTGC
ATATTTTTATAAGAAAATAATTAAGAATGAAAGAAAAGTTATTAATAACATTTCATTAATCGCATTTTGTATTTTTTATG
CGGTAAGAAAAGAAGATCACAATGCTCCTATTACAATTAATGAGATTTCACGAGCTTTTCAGAATTATGGGCATCGAGTA
AACCCCAGATTGGTTTTACGAGATGGAGTAAGGTATAAACATCATTTGAAAGATGAGTCCACCCCTCATAAAAGTGAAGA
TTACCTTGTAAGGCTGATTAATCAAGTTATTAATCATAATGATTTAGAAGAACGCTTAAAGAAAAAAAGGATATTTTGGT
CAAAAAATGAATTTCAGAATAAATTAATAATTGTATGTCGAACTCTTTTAAAAGAACTGACTTCATGGCATCGTGGTGGT
AGAAATCCATTTATTTTAACCGGAGCAATAATATATTTAGCTGATAAGCTGCTAGCGAGAGAAAATTGTCAAAAGACAAT
TTTAACGCAAAAAATTATCGCTGAAGCTACAAATATTGCAGAATATTCCATCAGAGATCACTATGTCAATCTCTTAAAAC
CGATGTTTATTAAAAATTAAGATAAAAGAAAATTTTAAAATATTTGAAAATAAAGGAGTTCTTATGATCCTTAAATTTAA
GATTCAAAATTATTAGTTTAATTAAATTTTTTAAACAATTTGAGTTTATAAAAACTAAGGATTTATATCATTTATATGTG
GAATTTAAATGCTTCTGTAGTGTAGACCGGTCAATTTAAACCTAATTTTAAAAGTAGATCTGAGATCAAGCATACGAGGC
TCTCACCCTCGGAACCCGGGTTCAAATCCCGGCAGAAGCATCCAAATATTAATGGCATAATCTTGTTTAATTTGATAATC
TGTTTCTAAATTGGTTAATATTATACGAGTTAATTAGAATAGGTTGGCCCTTATTCTTGTCCCGATTTAGAAGATAATTT
TATTATAAGATCATAAAGATTTGATAAGATTTGAGTATATTTTTCAATTAATTCTAGTTGTGTTTCATTTTGTAACTTTT
CTGCTACCCATTTAATTTTAGCATTAAGAATTTCTTCTAATGAATCAATAATATTGTTATCAATATTCCTCTCACTTATG
TGAGACAATCTACTCACATTTTCATTTGTTTTAGTTTTATTGTTATAGGATTTTTTATCAACAAATAGAACTTTTCTATT
ACAACTCGGGCAGAATTTTTCATTATCTTTTGTGCGAAAAATAGGATTATTACACTCTGGACACGCTATATTTAGCATAG
TAAAACCAGATCTAAGAAGATCTGCCATTTTTTTAATATTTTTGCTTATTTTAATCACTAAGAGTTATTATATGAATATC
GTTTTTATTGCAAAATAAAAAACAACATTATTCTCTATTTTTTATTTTTAATAAATTAACTATATACCCTGAGATCCGAT
TTCTCAAATGTTTGGAACCTATTTCAAGATATTTATCTAAAAGTTTTTTATTTTTTTCAAAATTAATAGTAAATACGTCT
GGATATTTACTTATTAATTCTTTAGAAACTTTTTTGATTAAAATTGTTCTAACTTTTCCCATTTTAATATATTACTTTAA
ATTTATTGATTTGTAAAAATAAAAATTTGATAAAATAAATTTTTTCGCATTTCTATTGGTTTTTATATTTTAAATAAAAA
AATAAAGATGTGAAAAAAAAAATAGCGTTTTTAATTGTTTCAATTTTTCTTATGGAATTCTTAAATGTTTCAAATTGGGT
CATTAGTTTTGATAATGTCCTATATCATTTAGAGGTAAATAAAGAAGAATATTATGTGAATGAAGAGATTAAAGTGAATG
CGTCATGGTTATTGAATTATGATCCTAATAACGAAAAAGCATATGTTCAAATTAGGATGTATGACTCTCAAACTAACAAA
ATTGTTTGGAACTCTTCAAAATATAGCGTTATTGGCAGTTTTACAGAAAATTGGAGTATTAACATTATAACTTTAAATAT
GACGATGAAAAATAATACAAGTATTGTTTATATTAGATTTTTTAGTTATCACTGGCAAAAAGGGATAGGAGGGGATAATA
CGTTTTTGGAAACCGTAGAAGTAAGAATTATTAAGAGGACTCCCCTATGCCGGGTATCTGGATTTAAGGAAAGATTAAAT
TTCGGAGAAAATTTAACTTTAAGTGTAACTTTTTATGATGACATAATTGAAAATAACACGTTTTTTAGTAATCAATTGGT
ATGGGTCATGATCTCATCAAATAATTCAAAATTATATCAACATAACTTTACGACAAATCAATTTGGAACAATTGAAATTA
TTATATCATCACAATACCACTTAAATTATGGTGTAAACTCATTACAATTTTCTATACTCAATAACCTAGTTTATAATAAT
TCAATATTTCAATACCAAATTTTTCTAGAAAAAAATCGTGTATTTATAGATTTAGTTTTATTTAAAGATATTTTGAATAG
ACATGAAGATTTAGAAATTGAATTATTCTATTATTTTTTTAATAATTCCTTAAAACCACTTAAAAATGAAAGTGTCAAAT
TAGTAATTTATAATAATCAGAAGGCGATTTTCTCTAAAATATATTCTACCGATGAATTCGGTATTTTGTTTATTACCATT
TCTCATGAATTATTTAATTTCTCAACTAAGAGAAATGAACTAAAACTAATTTTAAAATACAATGGATCTCATTTCTTGAG
AAATAAATCATTAATTTTAGGTTTAAATATAAATCCTCCTACTCTTAAAAATGGAATGACTTTAAACATCTTAGTTTTTA
TCCCATTTCTCATAATTTTCTCATTAATTTTGCTCTTTTTATATTATAAATCTAGAAGAGTCCAAATGAAGATGTTGACT
GAAATAATTTTTAAATATTGACACTATTATAGATAACAGTTTATTTTCATGCAAGATGAATTTAAAAGCTTATTATAAAT
ATCTTTACGACATATTTAAGCTTTAGGATTCTTCCATTAATCTGTTCAATTTCAGAATAATCAAGGGTTATGACGTATGC
CTATTAATTAATCTAGCATACTACTTAATTCATAGAGTTTCAAATTAAAAAAATTAATACTCTGTATTTTATTAAAAACG
ATCTTGTTTTAAATTTATAATAAATTCCGACTGGGTAATTTTAATAATTATGGACTATTTTGAAGAACTTCTAAGGAAAC
CATCATTATTTCAAGATGAGAGCAAGTTAGATATTAATTTCATCCCTAATAGGCTACCACACCGAGATAAGGAATTATCA
TTATTATCACAACTTTTTTTGATTTTAATTACTAATCCGAATTCAATTTCTAGAAAAATCTTAATAACCGGAAAAACGGG
AATCGGTAAGACTGCAACCGTGAAGAAGTTTGGGGAGATTCTTATAAATGCATCAATTAAAAGAGAAATTTTAATAAAAT
ATGCTCATATCAATTGTAGGAAAGAAAGAAGTAGCTATAAAGTCTTAATTAAAATAATTAGATTAACTAACAAAAATTTC
CCTAAAAGGGGGTATTCACCACAAGATTTACTAGAGATCCTTATTGATTCCCTAAATTATCAAAATATTCATTTATTAGT
AATTTTAGATGAGATGAGTTATTTAATAAATAAAGGTGAAGATTTGATTTATTCCTTAACTCGAATTAACGATGATTCTT
TAAGCGTCCAACAAAGAATATCCATTATTGGAATTGTACGAGATGTATCCTGCTTGAATAATTTAGACTACAGTACAATA
AGCACATTGCAAAGAAATATAGTAAAGTTCAGTAATTATTCCAAAGATCAAATTTTTGATATTTTGAAATATAGAGCCCA
ACTTTGTCTTAAGAAAAATATTCTTAGCGATGAGTTACTTAAAATGATAGTAGAATCAACTTATTTGAATGGTGATATTA
GATATGGTTTGAATATTTTATGGCGGGCTACTAAAGTAGCCGAAAATATGAATTTGAATCTTATTACTCCTGAATGTATT
CGTCTCGGAAGTCAGGAGTTAGTCCCATTTTCAACGGTGGATATTTTAAAGTATATGTCTTCTCAAAAATTATTATTTTT
ACTAGCAATTGTAAAAAGCTTAAAGAATACTAATAAAACATCAATCTCATTTTTGGAAATTATACAAACATATCAAGTAA
TTTGTGAAAATTTAGATGTAAATTTTAGATCAAATTCACAACTATGGAATTATCTTCAAGAATTTAGAAGAGAAGGAACA
GTTTTAATTAATATAATAAGCGAAAAAATAAAAGGAAGAAGAGCTTTAATTCAGCTTCCTGAAATAAATATAATAAAACT
AGAAAAAGTCATTATAGATCTGTTAAAGAAAAAAAGCATAAATTTTTAATCATGATAATCTCGGAAAAAAAAGATTTGGT
TGAAGATGTACTGGGTTCAAAAGCTAGAGTAAAAATATTAAAGGCCCTTGCTATAAATGAAGAATTAACACTCTCATTAA
TAATTAGCAAAACAAGACTGAATTATGTTAATGTTGTAAAGCATCTAAAACACCTTGCAGCCCTAAATTTAATTCAAGAA
AAGAAATTTGGTAGAATTAAAATTTATAGGTATAAATTTGAAAATTTCAAAGCCAGAAGTTTAAAGAAATTTATTGAGAT
TTGGGAAGATGGTTTTCATTGAAGTACCTAGGTTTTTTTTAATACTAAATTTTCATATTGTTAATATATTATTCCTAATT
TCCCTTTTTTTTGATTTAAGAGAAAGAAAAGTACCGATAAAATTCTTCACTTTTTTTTACTTTGTAGACGTAATTCTAAA
TATTTTTGAATACGTTTTATTTTTTGAGAATTTGCATAGATTTATTTTAATGAAAGTACTTACATTCATTTTTGTGCTTT
TTCTATCTTTTTTACTTTTTCTATTAAAAATCATCGGTGGGAGTGACGGTAAACTGCTAATATTGATTTTTATGATTCAC
CCCATTCCTATTTTGAATATTCCTATAATTTTCTTTTTTTATTTAATATTTTCTTTCTTTTTTATTATTTTATGTATGAT
TAATTTTGTAATGAACAATTATACAAATAGACATCTTTCGTTTGCATTGTTTTTCAAAAAAAACATAAAATTGTCGATTC
TTAAGAATTTTTATATCAAATCCTTTTATAAATTCCAAAATTTTTCAGAATTAAATAATTATTGTGAACATACCTATGTA
ATTAAATCAACAACATTAATTTTTAACGGTAAAAGGAATAAATTTCAAATTTTAAGCCAACTAAGGCAGCCTTTAATAAT
TATTATAATACCATCATATTATATCATGTATTATGTAAAACTAATAGTTTAAGCAACAATTTCGAATTAATTTTATATTT
ATTAATTTTTATTAAAATAATAATTGATAAATATTTGTGGATAAATTATTATGGAGATTGAAAAAATCCGGGAAACTTCG
TGGAGAATTCTATTAAGAAAGAGAGATGAAAATATTGAAATAACGTCTGTTGAGATAAGTGGTGAAGTCAAGATAATTAA
GATAGGAATTAGAGAAAATGAAAATTATGTTAAAGTCCAAATGAATAAAGAAGAATTCTTTAACTTTCTCTCATTAATCT
CAGCGTTTAAAGAAGTAGTAATAGGTGAAGATGCAATTTTGATTGATGATGAACCTACCAGACTTGAAATAGAACCTCAA
CAATTCGACGACATTTCCAATACACACCCCATAAATCTTGACTCTTCAGAAAAAAAACTTGAAGATGAGAAAAAAGACGA
ACTAAATCCTGAAGAATGGGATCCTTGGTAAAATATTTTATTTATTTTTTACTTCAATTTTAAATTCACAGAAATCTAAT
TTTAGATCTTCGAGACTACATTGTGTCTCTTCTACACTTACTCGATATAGGGCAAATTCCCCAAATCCTGTAAGTAGTCC
TGTAATAAAATAGCAGAAATATTTTGATTTATTTTCTAAAGCTGATGAAATATTATGATAGAGACTTAAAATTATTATTT
CCTCAGAAATGGTTTTAGAGATAAATTTTCCCCATCCATGATTATTTAATATGTTTGTAAAATGAAGTACTAAATCTTCT
AAAGATTTAGGTTTTAGATTTTCTTCCCAAGTTTGAATTAATTTCCACCCTGTTTTTTTACCTAACCATACTAATAAAGA
TTTTACACCCTCTCCATAAATAGTGGATAAAATATCTATGACTAGAGGTGGGAGAAATACAAACCGATCACTATAAAGCT
GATATTTTCCTTTATTAAATTTTAAACCTTTCATTTTTAAATTTTTCATAATTATGGTCAACTTTATTTTTATATAATAT
TTACTTCTATCCTTAAATTAACAAAAACCAGTTATTAATTGTGTGTGTTTGAGATATAATCACTCTTCCTTTAAATAAAT
ATCTCTTCTATTGGAGGCCACCAAGGAGTTGACTTTAAATAATTTATTCTGAAATTTCTTATTGGATGTTTGAGTTAAAT
TTTATTTTTATGGAATTACTGCTATTATTAAGTGTAATTATTTTAATCTTTTTTTACTCTATTATCTCGACTGATGTTTT
TATCACCTCTTTAGCTCTGCTCATTTTTATAGTGTTGATAATCCCTTATCAAATTTTGCTAAATGAATTGAAAATTTTAG
TATTTGACAACAATTTAGACAATCTTCTAATTTTTAAATTAGTTTTTCTTTATTCTTGGTTAATTAATGTTTTTATTGGG
ATATCTTTATTGATTGAATTAGTTTATCTATTTATTTCTGGTTGATTCAAGAATAGATTTATGAAGTTTAATCAAACAAG
AGTTGAGATATTGATAAAAGACAGCAAAAATGTTAAAAGGAAAATTATAATGGAACCTGAAATTATTAGAAATTTCCTAT
TAATTGACAATACTTTTAAAAAATAATATGAAGCTATTGAGATACTTGATAATAAAACTAAAATTATTATTACACTGCTG
GAGAGGTTAATGGGATTAATTATTAAAAAAAAAAAATCATAACCTGTTAGATCAAGATTTTCAATAATTAGAGTAAATAT
TGGAAAAATGCCAGAAATAACACCGGTTATTATAGGTAAAAGAGTTATAAAAAAATATATTTTAAATTTTTCTCCCTTCA
AAATTATTTCTAATTTCCTTTGGAGCTTTTGATGTTTATAAGCTACCTTGATTATCTTCAATATTTTTGTAGATGTAAAA
TGGGAGTTTTTACTGATAAATTTCTTAATTGCTTCTAAGATTATTGCATACTGTAAAGATTTTAATTCTCTTTTTAAATT
ATTTAAAACGTCTGATAATGAGTAGGAAAGGTTTAGAAGATACGAAATTTGTTTCTTTAAGAGTTTTTCTAAAAGCACAA
TTAAATTTTTGTTTTGATTATAAGACGTTATTAAAGCTTTTTCAGGAGATATATTATTATTAAGATTATAGGCAAAACTC
CTTAGAAATAAAATGAATTCCAAAAACTTTTTTCGTTCGAGCTTGGAAAAATTCTTTACTAATCCTATTAAATATCCTTG
ATTCCTAATGAATTTTCGGAATATTAAATTTAGGGAAATAAGAAAGATAGGAATAAGGAAAATTAAAAACACCAAATCTA
TTTGATTAAATAAAATGAGAAAGCATAACCCAATAGGAAAAAATAATCCTAAAAAAAAAAGAATACTTATTTTGGATTGT
ACTTGTTTTAAATAAATTTTAAATTGCTTTTCTAAAGTGTTTTCATCTAAATCTCCTAGACTATCGCTATTAAATTTGTT
TATTGAAAGGTTTTTTATATAATTATCAAAATCATCAGAATGGGTAATAATTTGATTCAATTCTTGCTCGGGGGTCATTC
CTTCATGAATCCTATTAAAAATTGTCTTAAAATGACCAGAAATTGGGATCCTATACTCTTTAATTAATTCAATAAAGGAA
AGGCATTTATCCGAATTCTCATTCAAAGTTTTTTGAATTAATGAAAAGTCAATTTTTATTAGATAAAGCATAGAATTGGT
AAGATTTTCTTTCTTTAAAATATCATTATATAGAATCAGATTAAACTTATAGGAAATTATTAATGAGAGAATTGTAGAAT
AAAGTAAAACTAGTAAAAGATTTATAGATGTGAAAATCAATGAAAAAGTTAATGAAAAAAAAAAAGATGATGTGAAAACT
AAAAAACTAGCCTTATTTACATCATTATGATCGACATCATATAATTTTCTGTATAAATCCTGATATCTTTTATCCAGAAT
TTTTAATTTCAATTTTGGTATCTTAAATTTATGAAAATGTTTACAAAATTGAATATATTTATCAGTGCTTGTCATAGAAC
CTGTGTGAGTTTATATTATTTCAATTAAGTTGATGACTAAATAGGAATATTGATATGTGATATTTAGGAGATAAGTCTGG
GGGGGAAAATCATGAAATTTGCGATTATAAAAGCTCGTGTTGTACATGAGAATTTTATTTATTAAATTATTTTCAATTAA
AAAATCAAAAATGATAAATGAATCGAGAAAAGTTATATTAAAATTACTTGGATATTCCACATTTTTTAGATAAATATTTT
TTGGGTTGTTAATTGCATACAAAACAGCTTGGTCAATTTCATTAATAAAAGCAATTTTAAATTCAAGATCTCTCTTCACA
TTTTTGTTAAATTCATTCACTTCCCCAAACAAAGGAATTAGAAGAGATGTTAAAATAGTTAATAAAAAAATACTAAAACC
GAGAAGGAGCACCTTTTCTATAAGGTTTGTCATAATTACAAGTTTTTTTTTAATGATTTAAATTCCACTTCTTTTTCCAT
TCACTCCAGAAATCCTTAAGAGAATTAAAGGAGATTGATGAAAAATAAGATATTTTATTAAAAAAAACATTTAATTCAAC
TATGCTAAAACCTTTTATTTTCGAGGTTAATTCAAAAATTTCAGTATAAATTTTTATTATTGAAATAAACTGTTCTCGAC
TAAAGCTTTCATATTTCCTTAATTCAGTTATAACTTTTGTATCATAAAGTGATTTTATTAATTTCCAATTCTTGGAGATA
GGATCGTATCTGAAAATTAAATCATATAATTCTTTTCCTAATGATTTATCATCACATATCTCAGCTATAGTGACTATTCG
TCTTTCATTTAAGTCCTTTTTCATTAATATTAGAAGCCCTAAATCCGATAAGCATGATTTATCTATTTCAAAATGATAGA
TAAATCGATTTATCAAAGACTTAATATCATTTGCATGAATTGTTTGAAAGCCTTTTAACCCTGCCGCCAGACAATGAAAC
ATCGCATGTGCTTCTTCTTTTGTCAAGATTTCTCCCAAATAAATGAGATCCGGACTTCTATGTAATAATGTTTTAATTAG
CGTACTTTTTGTAAATTTAGAAGAAAATTCATCTTCTACTGAATCAACTTTGTATTTTAATTGATGTTTTCCAAACTCTC
TTTGGTTTATTGATTCTGTAACACTTTCAACATATATTTTTCTAAATCCTTTAGGTACTAACAGATCTAATGCATTAATT
AAAGTCGTTTTTCCTGTATCTGTTTCTCCTGTAACTGTTATATTTCGTCTTCGTAGCACATTAAAATAAAGGAAAGCAGC
GATTAACGAATTTAAAGTACTCATTTTTAACAAATCCTGTATTGTGAAAATTTTTTTGTTTAATTTACGAATATCTAAAG
CGAAATTGTGAATTTGAATAGGTTCAACATCGAGACCAAACCTACAATGAAAATACTTATTTTCTAAAACCAATTTAATA
CTTGGGTTCATATAATCAAGCCTCTTTCCACTATAAAGTCTTAATAATGTCTTTATTCTATCAATCTCATGGAAATTTAA
TCTTAAGTTCGTTCTACATCGTCCGTAGTGTCGATGATTTAAATAAATTTCATCATGTGGTGAATCCAAAAAGATTTCTT
CAATTAAGTCATCACTTAATAGGGGGAAGAGTTTACTTAGATGTAATTTTTTAATTGTGATTCTTAACCCAACTCTTTTT
ATGTTTAAATCTGAAAGATTATATTTTGAAGTTAAGAGTCGAATTGAATTATTTTTGTATAAATCTATTAGGGCTTCCAA
AGGAATTATATTTTTTAAATCAGGAATTTCTACTCTTTGCATTATATCCAGTGTGATTTGTTCAAAATAATTTATATCTC
TGTCATCCCCAAAGTACTCTTTTGTTTGATAAAATTTCTCATTTTCCCCAAAAACTTGGTAGATCTCAGCTTGATAAGAT
TTAAACTCACCGAATTCATAACAGGTTAGTAAAACTTTATTTTCATCTGAATTCATTTCTGGTAATTTTCGATGATGATC
CTCTAAATAAAAAGGCTTAGAAAATAAAAATTGATGTAAGTTTACGTTCTTGTGTTCAAGTTCTTTAATTAATGTCAAAT
TTTCATAGAAATCTAAAATATTTCTTATCGACTGTTCAATTTGGGATTGACAGTTCTGGCATATTGAATTTGTTAATTTA
ACTTTTTTAATATGATTATACAAGTTGTAGAAACGATTAAGGGCTGTAATTGGATTATACCATGAAAATATATGAGTTTT
ATTTAAGATTCTTGGATTAAGAATTAAATTACATTTAAATTCTACAAACTTGCATTTTTTTTTTCTAAAATTTTTGATCC
TTTTAGTAATTTTCTTGATCTTTTTAAATTTTTTGAAATAATCTAATATCATATCAAGTTGATGAGATTCGATGAGGGTT
TCATATGGTAAAATGGATATAGATGTAAATTTACGTCCTTTATTAAGATAGATATGATTTAATAAACAAGATAAACACCT
ATCACTTTTAAAAATAGGTTCTTCTTTTTTTAAACATTTCTTACAATCAATGATTAAAGTGACTTCCTTTCTCCCTTTCC
AATTTTCTTTCTCTTGGAAATAACTTACATTCTTTAGAATCATTTAATCTTTATTTATAAAAGAAAAATTTAAATAACCC
TTTTTTATAATTTTGAGAAGATCATCAAAATTCAAGTAGAAAGGAAAAATTTATTTATTTTACAAAATTTAATTCCAAAA
GTTAGTGAATATTATGGGTCATCGTAAAAAACACGCACCAAGACATGGATCATTGGCATTTTTGCCAAGAAAAAGAGCTG
CATCAATCAACCCTCGAGTTAGGCATTGGTTAGATAACTCTGAAGGGGTGAACTTTCTTGGTTTTGCTGGATTTAAAGCA
GGAATGACACATATTATCTATATGGAAGACCAACGTAATAGCCCTTATTATGGTAAAGATTTGATGAAACCTGTTACTGT
TATAGAAGTTCCTCCATTAATTCTTATTGGGATTAGAATCTATAATGAAGATAGTTATGGAAAGTATATTGCTGGTGAAA
TTTACTCAAGTGATTTTAATGATTTTCTTTCAAGGAAGGTGAGTCTTCCTAATCTAGAAAATTATGATATTAAGGAATTG
AAAAATAAAATTCAGAATGAGATAAATGAGACAAGTGAGATAAGGGGCATTTTTCAAACTCAACCATATCAAACAACATT
ACCAAGAAAGAAACCCGATATTATAGAAATTAAGGTTAATTCTACTAACCAGCCTGAAGCTGAATTCAATTTTGCTTTTG
AGCAGTTAGGAAAGGAAATTAGGGCTAGAGATGTATTGAGAGAGGGTGAACTGATAGATACCATTGCTGTAACAAAAGGT
AAGGGTTTTCAAGGTCCTGTTAAGAGATTTGGGATAAAAATATTGACTAGAAAAAATAGTAAAATAAGAAGAGGTGTAGC
TTGTATAGGCCCTTGGCATCCTGCTAGAGTCTTGTATACTGTACCCCGTCCGGGACAACTAGGTTTTCATCAACGAACAG
AATATCACAAAAGGATTATGGTGATTGGTGAAAATGAAGAAGATATTAATCCAAAAGGTGGTTATATTCGTTATGGGAAG
ATTAAGGGAGATTATCTATTGTTATTAGGTTCAATCCCGGGTCCTAAAAAAAGGTTAATAAAGATTAGAAAAACAATTAG
ACCATTAAAATCATTTGATACTCAAGCCCCAGAAGTAACATTCATTAGTCGAGAAAGTCACCAGAGAAAATAAGACCAGA
TGTGTTTGTATGAAAAAAATTAATGTTTACGATTTAGAGGGGAATAAAAAAGGTTTAATCGACAAGCCTGGACTTTTTAA
TGTTAAGCCAAGAAAAGACTTAATTCAAATGGTAAACTCCGCCTCTCAAAGTAACAATAAGAGTATTCAAGGAAGAGATC
CAAGCGCAGGACTTAAAAATATTTCAGAGGGTTGGGGGACTGGTTTTGGTATGTCTAGAGCTCCAAGAAGAAAAGGATCC
GGTTTTCCTACATCTAGACATGTAGGAAGAGTGCCTTTTGCCACAGGAGGAAGACGAACTCATCCGTTAAAAGCTACTAA
AGTACCTTTTAAGAAAGTTAATAAAAGAATTAAGAGATTATCTGTAATATCTACAATTTCTGCTTCTGGAAATGATGTTT
GGGTGAAGAATAGAGGAAATGAAATAAAAGAAATTCCTGAAGTTCCTTTGGTTGTTGATGATAAAATTCAAACAATAAAA
AAAACTGCTAAAATACATTCAATATTATGTAACTTAGGGTTTAAAGATGAGCTTACTAAATTAAAAAAGGGCAGAAGAAT
AAGAAGTGGAAAAGGAAAAGTTCGAGGGCGCAAATATAAAAGTAAAAGAGGAATGCTTGTTATTATAAAGGAAGATTTTG
GAATCGTAAAAGCTTTAAGAAACATCCCTGGGATTGATATTATTAAATTTGAAAATATGTCTATTAAGAGTTTAGCACCA
GGAGGCGTTTCTGGTAGACTGATTTTGTGGACACAGTCAGCTTTCAATGAATTGAACAATTTTGAGGTGTGAACCGGTTT
TGGAAAACTTTTACACAATTATTAAAAGGCCTTTAATAACTGAGAAAACATTTGATTTGATTGAGAAGGAGAATAAATTA
GTTTTTATTGTAGATAGATCAGCTAATAAAACCCAAATTAAAAGAGCTATTGAAAAAATACATAATATAAAAGTGATTAG
AGTTAATACTATGATTACAACAAAAGGAGAGAAAAAAGCATTTGTCAAACTTCATCCTGATAATTCTGCTCAAGACATTG
CAATCGATTTGGGGATTTTTTGATCATCCTCTCCTTGTAATTACACTAAAATCAAAATCGTCAACTTTATTCGGGTCTAA
TATTTGGATATTTTCCAAGGATTTCAGATTTCTTATTTCTAACAGTTTTTCATATTCCAACTTATCAAGGATTATAATAT
AAATAAAATATTTCGATACATATTTTGCAATGACATTTTGAATATATTCTGCACGCAATGTTTGTATAGTTAAAAAAAGA
AAGTTTTGTGAAATAAGTAGTAAATTATCACTAAATCTGATGAATTTTATTTGGATCTCTGATAAATTCCGCTCAAAATT
TCTATTGAATTTTATAATACTAGATTCATCTACCCCGTCATTTTCAAATAAAAATAAAAAAGAATGAAGTAAATAATAAT
CATTTGAGATCCCTCTTCTCCATAAAAAATTGTAAAATTTTTTTATCTTTATAATTTTCCTTTCTAATACAGTAATACTT
AGAAATTCGTTAACGGATCTCTCTGTACGAACCGATTCATCTACCTCTGTTACAATTTCAGTAAAATATAAACAGAATTT
AATTTCATGATTTATATCGATAACGAAATTAAAAATCAAAAATCCCTTCTTCCGGAAATTTTTTATAATTTTTATAAAGT
TGGAGAGGAAAGAAAGATTCTTATCCAAAAATCCTAATTTCATTGAAAAAAAATCTAGTAGAATAGTATGATTATCCTCC
TCTATCATAATTGAATCAGATTCTTCCTTAATTATCACTTCCGAACTGGATTTATCTACTATTATTGCCAGGAATCTTTT
TTCTAAGGCAGAACCTTCTAGGATTTTGCAGTTTAGTTTCCTTTCTGTTAAATTTTGGTGAATGATATTCAAGAACTGTA
AAATGTTATCCCTTCTGGTTGCTTCAAAATTCAGTACATAAATTTTTTTTGTCTTTTCCAGTATACTCATTTGAACAGAA
TAATACTGAATTAACTTACTTTTAAGAAACTCATTTAAAGTTTCTATAATGTCAAGGTTAAATTCATCAGTTTCAAAAAG
AGCAAAAGCAATTAGTTTTTTACACCTATTCTGGCTTTTATAAAATACTAAATGTCCATCAATAATATATGATAATAAAT
GATACTTACCCTTTTTAGTCATACAACACAATATTTGTGAGTAATTATAAAAACATAAATCTTTTGTGGTTTCTTGACGA
GATTTTAAGAAAATAAAAATAGGATGATAGCCTAAAAAGCTCTCTAAATATCATAAAAGGATACTTTCACTCAATCCTAA
TACTCATAAACATATTTATATTACAAAGCAACATCCATTCGTAATACCATTGAAACTACCTTTTTTTGGGAAATCAGATC
TGTTTTCTTTCTTTCTAACACTAAATCCTTAATCGGTTAATATCCCTTAACAATTCCCTCTTTAAAAATACATGAATATC
TATAAGTATGAAAACTCCGAGGTAACCATAAATCACTGGTTTAATTGTTGAGTTTAAGTTGAGGTTTTAACTAACCTTAA
AAGATAAAAAGGACCGCCCCTCAACCTATATGTTCCTTCTATACTTGATTGAAAACCATATTTTGATGAATTTTTTAGAA
GAAAACGTGCATTCAAGAAAAGAAGCTTAAATGGGATCCCAATCTGACCATTATAGTGGGGTGTATAAACCACATGCCAA
TACTTTAAGGTTCGAACATGACGGATTATCAATAACACCTGACCATCCTTACTGAGCAGTTCTCTAAGTTTCTTTAATAA
CTTTTTTAACCTATAAAGTGTTCCTGAAAGTGCGATATCATTTCCTATAAGGGTGATCGTGTCGAATTTGATATTAAATT
TATATTTGAAAATGTCTCCCGTAATACAATTACTTAACCCATGTTTTCGAGCTAAATTATTTATTTTTGGAGATATCTCT
ATTCCAGTTACAGTCCCTTTATCCATTAAATAGGGAATATAATATCCTGTACATGATCCTATATCAAGGATGTTTCCACA
TGATAAATTAATAAGTTTTCGTTCTAACGGATCGAGTTTATCCCAAGTTCTGAAGTAAATTCCTAAATCAGATTCAGAAA
TTATACCATTATAATCTTTTTGTACACAATGGCTATAATAGATAAATTTGGATTTCATAGTATGAGAATCATAGTCCTCT
AGAGCATTTTCAAACAATTCCATTGATTTCTGTTTAGGATGGGATGTAAAGAACCTTAAAAGCCTAAATAAATTCTGGAA
ATAAGAAACTCGTCTAGAGAGCGCCTTAAATAAGCGAAAAAGATAATAGGAAATAATTGACAATAGAATCATTTTTATCT
TAAGTAAGTAAGTGAAGGAGGAATTCAATAAAAATCAAATTCTTTTTCGTGGGGTATTAATAAATGAAAAAAAATATCTA
GTATGTTTCGCGGACACGACGGACCGATGCCATAAATTTTGTTAAGTCTAGCACTTGAGACATTAACATACTTATTTTTT
CTTTTTAAATGGTATCAAACGAAACAATATTCATTCGTAATACAATTAAAAAGAGATAATCCTTCCCTTTCATCTCACTT
TTTCCTCTAATACCTTCCTCTGCATTTAGCCTCAAAATGGGTGAGAGGATTTCCAAAAAGAGCATAACTCAGTATGTAGG
CTTCCACCGAGTCTATAATCTCTTTAAAACTACTCTAAATTTCAATTGTATTACAAAAACCTTTTCCCTTTCATCACACT
TTCTTTTTTTAATACCTTCCTCTACGATTTATTCTCAAAAGGGGGGTAAGCCAAATTCCAAAAAAAACAGAACTCAGCAT
GGCTAGCCTCGTCGACGCCCCGCTTAAAACAGAACTCATGTGTAATACAGTTAGAATCTTAAATAAATTTTAAATAAAAT
TTTTTATATAAATTAATCTTTTCTCAAATATTCCTATCAATGTAGATGGTAAATAAAAGAAAAAGGGTGTAAAAATAAAA
AAAATTAAGGAAACAAAAGAAGAAAAGCAAAAAAAGAAGAGAAGAAAGAAGAAAAGAAAATTCTTTTGTAATACAATTGC
CTTTTTTTCTGGTATTATAATATATTTAACGACAGTTAAACCAAACAAATTCTTCTTATCTTCAACATGAAGTCAAGAAA
CTATGACCATAAAAACTACTTCCCAAACCCCGCATATTCCTGTTGTGTGGCTAAAAAAAATTTAGTCATACAACACAATA
TTTGTGAGTAATTATAAAAACATAAATCTTTTGTGGTTTCTTGACGAGATTTTAAAAAATAAAAATAGGATGATAGGTAT
ATTTCAAAGGTAATGTTTATATAAACTGAGTAGAAAATTATAAGCAATTAAACATTTTATGTGAAGACCATTCGGGAGAA
CAAATTTGAGTAAATTCGAAAGATATAAGAAAAAAGTAGATATATATATATATCCTCATAAACATTGTAAAAATTGTGGA
GAAATGATAAATGAGGGTATTACGTATTGTCCTGATTGTTATGCGAAAAGAAAAGCAAAGAAAAAAAGAAAATTCTTTAA
AAGAAAGAAGGGCAAATCCTGAACAACTAATTGGACTAAGAGACCAAGCATATCATTAAATTTCTAGTCTTTTCAGCAAC
CATTGTTTATCTAATAAGGATAAAAATGTACCTAATCGCGGACCTGATCTTTTTCCTAGAATAATCTTATAGACTGCTTC
AAATAATTTTCTGGGTTGGATTTCTAATTCAATTTTCGCAATATTGAAAATTTTATTCTGAACCAGATCAGGATTTAAAG
ATTCATTTTTATTAAGAAAACGTCCTAGAATTGAGATCCCCTTTTTTTGATTATCATCTAATGACTCTAAAACGTCACTT
TCTATCTTTTTAGGAATTGTGAATATATTAATTTTTCTAATGATCTCACTTTTGATTTTATTATCATTTTCATTTCTAAT
AATTTCCTTAACGAGGTTGAGCCAATTAGAAGTTCGCTTGATTAATGTTTTAAAAATTTTTTTTGAAATAATAGTTTGGA
AATTTTCTAAATGAGATTCATGACTAGCTTTCTCATATAATTTCTCTATACTAATGATATTTTGAATTTGAGAAAAAAAA
ATTAATAACTTAAAAGGAATTTTTGGAGGTTTTTCTTTTGGAACATCATCAATCTGAAATAAAGGATATAAATATCTTAA
ATTAAGAAAATCTTCTGATCCATCCCCCAAAGGCTTTGAAAAGTAAATATCCTCTGCCTTTTCATAAAAATCATAGTATT
GAGGAATCTCTTCAACTCTAAATGCAATATGTTTTATTGGATTTGTTCTTAAAATGATAGTTTTTAAAATTTTTGGGTCT
GCAATTTCTAAAAATTTTTTGGGTGTAAAAACAATACCTTTAGAAGTTTTCATATCCCGATCTCCTAATCTCAGCCATTC
ATAAGGGACTTTGACGGGTCCTCTGTAATTAAAGAGTTTTTGACACAGTTCTATTCCTGTATCATAAGCACCCCCTTTTA
CACTGTGATCTTTACCTGCTGGTTCACAAGTTGTTTTATAGATCGCCCATTTTGCCGGCCAATCTACTCTCCAATTTAAT
TTTAATCTTCCGCTATAAATCGATATATTTCCAGTATGACCACATGCATTACAATAGTATGATACTTGATTCTTTTCATG
AAAATATTCTACTACACGATTTGGTTTAATTGTTTCATCTTTTTCACGATTTTGTATTTTATCACATTTTTCACAAATTA
CCATTACAGGTTTCCAGTATTCTTGCATTTTTAAAAATTGAGCCTTTTTTTCTTCATTTAACGTTGGTATTATATGGTTC
CTTATAATTTCTTTAATTTCTTCATTTCTTTCTAAAGCAATTTTGATTTTTTCTTGCATTTCTTTTTTTTTATATAATTC
ATGAGTCCAAACAATTTCTGTTTTTATCCCAAAATCCTTAAATGTAGAAGAGAAATTATTTCCAAAATGGTGAGCATAAC
TCTCACATTGACAATCTTGAAATGGACACGGAATGTGAGAAAAAGGCTTTCCTAAATGTTTAAGTTGAAATGACTTTTCA
ATATATTCTGGAAATCTTTTAGCAGCATCTAAACTATCCAAAAACAGAAAAAACTTCACGTATTTATCCTTCTTTTCAAA
GATTCTCCTTAATGAATCACATATGATAATTTCTCGTAAAATTCCTAAGTGAATATATCCTGAGGGTGTTTTTCCTGTTG
CTAATGTAATTATAGATTCTTTTCTTTCTATAATTTTATCAACAATTTCTTCTAACCAATGAGCTGGAAAATCTTTATTC
AAATCTGTTTCACATTCAATCCTTTTCTTTATTGATTTAATGAATATATTTGGTGCTTCTAATAATTGATATTTATTGAA
TTCGTTTATACTTTTTTATATACAGTTAACATTAAAAAAAATAAAATTTATTTATTACAAAACTATGTTATTTTAGCTTT
AGACTCTTTAAACTCGTGAAATATCCTCTTTCAGTTCTTAACCCTTCCTTTCTGCCTTATATTTCCTTTTAATACCTTCC
TCTGCCGTAAAATCTCAAAATTGGGGAAAACTATGAATAAGAAAAGACAGACCTTAGCCAATATTATCCATCGCCTTCCC
TTTCATAATATTTTTCATTTGTAGTACAATTAACTTTTCTGTTAGTATTATAGTATAATTAACGACAGTTAAACCAAACA
AATTTTTCTTATCTTCAATATATTCTGGAAATCAATAAATTAAAAAAATAACCACTTCCCAAAACATGCATATTCCTGTT
GTGTGGCTAAAAAAAATTTAGTCATACAACACAATATTTGTTAGTAATGATAAAAGCATAAATTTTTTGTGGTTTTGATT
CTACTTTTTCAAAAAGTGGAAAATTCAACTGTTCTTCTTGCTGTCATTTGCATTACAATTCATTGTATACAAATTCTTAA
GAACTACTCCAAAATTTAATCATATTACTAAAGACTTTTTTTCTTAGTTTAATAATATATTTAACGACAGTTAACATAGA
GAGATTTATTTATCATTTTTTATTTTAAGTGATAGTGAGTTAAATAATGAGAATTGCTGTTCTTAATAAGGATTTTTGTA
AGCCGGATAAATGTAGCCCTTACGGTGAAAAGCCCTGCATTAAATATTGCCCTAGAGTGAGGACTGGTGATAAAACTATA
GTCTTAAATCAAGACGAAAAATCAGTTACAATTAGTGAAAGTCTTTGTTCAGGAGATGGTATATGTATTAAAAAATGCCC
ATTCAATGCAATAAAAATTGTAAATCTACCTGATCCTCTAAGGGACCAAATTTCTTATCGTTATGGATCTGATCAATTCT
CTTTATTTCGAATGGCAATACCTAAAAAGGGGAAAGTACTTGGATTAATTGGACAAAACGGAATTGGGAAAAGTACAATG
TTAAAAGCACTTTCTAATGAATTAAAATTAAACTTGGGAAGATTTGGAGATGATTCTCCCAATTGGGATGAGATTATCAA
TCATTTTAAAGGATCAGAATTACACCAATATTTTACAGATCTAAGCAAAAATAAATTAAATATTGTTTATAAACCCCAAA
ATATTACCGTTATACCAAAATTTATATCTGGAACTGTTATTGAAATATTAAGCAAAAATGATAATGGTGAAAAATTATTT
CAAATTACTGAGAAATTAAATCTTTCTAAAATTTTAGATAGAAATATTTCTGTGTTGTCGGGGGGAGAACTTCAAAGAGT
AGCTATTGCTGCGGCTTATCTAAAAAATGGCGACGTTTACCTTTTTGATGAACCAAGTTCTTACTTAGATGTATCCGAAA
GAATCAATATGGCTAAACTAATTCGTACCCTTTCATCGGAAAATAAGACCATTATTGTTGTTGAACACGATCTAGCGATA
TTAGATTATCTTAGCGATTATGTTTCAATCTTATATGGTGAACCTGGTGTATATGGAATTGTGTCTCATCCTCAAGGTGT
GAGAGTTGGGATTAATATTTACTTAAATGGTTACATCAAAGATGAAAATGTGAGATTTAGAGAGGTTCCTATACTTTTTC
ATGAGCGTCCACCCCCAGAATCATTGTATGGCTTTGGGGATATTATATATTCATATGAAGATACCAACATTTCATTGGGT
AATTTCAATTTAAATGTTACTGGCGGTGAAATTCACTCAGGTGAAATATTTGGAATTTTAGGGGCAAATGGGATAGGAAA
AACTACTTTCATCAACTCAATCTTTGATTCAATAATGAAAAACAAAGAAGGAATAGAATTTGAAAACGAAGGAAAAAGAC
AAAAAATAGACGTTTCTTTAAAGCCTCAATATATAAAAATGGAGGGAGATCACCCGGTTTCAGATATTATTTCAAATATA
AGATTGAGTTCTCATCTCAGTCAATCATATAAAAAAAGATTAATAAATACTTTAAATTTGGAAAACATTCGGGAGCGTAA
AATCTCGGAATTAAGTGGAGGAGAATTACAAAGAGTCGCAATAGCACGATGTTTATCTAAAGAAGCGGATATTTTTATAT
TAGATGAACCATCAGCTTTTCTTGATATTGAGATGAGGTTACAAGTTGCCCAACTTATAAGAAAATCTTTAGAGGAATTG
AAAAAAGCAGGGTTCGTAGTAGAGCATGATATAATTACCCAAGATTTTATAGCTGATTCAATCTTAGTCTTTGAAGGAAC
ACCTGGCCTAAAAGGTAGAGCTTATGCTCCTCAGAGTCTAAGAGACGGATTTAATTTGTTTTTAAAAATGATGGGGATCA
CATTTCGTAGAGATTCTGCTACTAAAAGACCAAGAGTTAACAAACTCAATAGTAAGAAAGATAATTTACAAAAGAGTATA
AATGAATATTATTACATCCCTAAGTAATTGTTAACAGGAATTTAAATAAGTCTTTATACCCCACTTTTTCGATTGGAAGG
TTTTTAAAATGGAAATTGTTACAAAACAAAAAAATATTAATTATCTAATAATTAAATTTAAATATAATTGAATAACTTTA
CAACTGGGTTTTGTTTTGAAATCTTAGATACACTTTTTTTATTTATTATATTTTAAAATAAAATTTGCATTGGAAATGAA
AGAGTATCATATTAATAAAAATAAAAAAAAAATCAATCAATTTTTAATTTCCATAACACATGAGGTCTACCTCTCTTGCC
TTCATTACGGGAGTATTTCTCTATTAATTTCCTCTTTTGTAGGGATACTAAATTATCATAAATCGTTGTTCTGGGTGTGT
CTAACTGTTTAACTAATTCTTTACGTGAAGAGGGTCCTATTTCCTCTAGAATTTTAAGTAGGTTGTATTGAATATGAGAA
TAAAGCCCTTTAGAAATTGGCTTCTGATTAATTGTGTTATTAGCCATTTATTTATTCCTCCAATTTTTAATAAATTCTGG
AACGACATTTTTTCGACTTATTTAATTACGTCTCTAGAATTTATTCTTATGATAATATTAATGTCTAAGAATATATAAAT
GATGCTTATTTATGCATTATTATCATCAATAAACACTTAAGCTTATAAATAATAAACACTATTCAAGAATAAGGAACATT
TTGAATCATTAATAGTATGACTGATACCACCAGAACTACTGTTACTTTAAATATAAGTTATATGAAACTAATAGAAGAAC
TAGTAGACGTATTTGGGGCTACTAGAGCTCAAGTAATGAGTAATATAGTAGAATATTTTTTTAATGATACTAAAAATGAT
GCTTTATTAGAAAAATTAAGAGCAAGGAAAAGAAAAGAAAATCCACCTGAACCAGCAAAGTTGGATCAAATGGTTCAAAA
ATTTCTAAAAAGATCTGATAAAATACCCTTTAATATCTTTGTAGATCATTTAAAATTAGATAAAGATTTCGTTATAAGTC
AACTTGATGAATGGGGAGAAAAGTTTAACTTTATGTTTATAGATAGTAAAATTGTTAAGCTAAAAGAAGAATAATTTATT
TCCATACCAAACTACTTATTAACCACCGAAAATGTCTAAAAAATCACTAGAAAGTCCAACAGTCCAATCAAGTATTGATG
TGATTACTCCCGTTATAATAAAGAATACAAAAAGCCCAAAACCAATAAGCAATGCATATTCTACGAGACTTCCACCATAT
TCATCAGAAAAAAATTCTCGAAATTTAATACCCAACTTTTTTAGAATATTTTTTATACTCATGTTTTTTATAATCTAAAA
TTAATCTTTTAAACCAAACGAAATAAAATGGTATTTTAATTTCAGAAAAAATTAGTTTTTCATCGGATCAGATTTTATTA
AGATTCTCTACAGAAGTCAGGTTTCTAGGGTGAAATATTCAAAGTTTATCTTCACCAATCCTTCCCACCTTCAAATACTA
TCTTTTAGGGGTTTTCCCTTTTAATAACTAAAAATAAAATTCTTATAATGCATCCTTAGAGGCTTTAATTAAATTATTTT
ACCTGGTTTTTTGATTAAAGATCTTAAATTTAAATTAAAAAATTACTGGTGAGTTTTATCATAATAAATTATATAAATTT
ATCATATTAACTTAAGAAAAAAATTGTTAATTATGCTATTTCAGGAATTACAATCTATTTTAATTTATAAATTATCTCCA
AAAAAATACAAATTAGATTCAGAAATCTATGGATTACAGTATATTACTAAAAGCATTAATAAATTAATTAAAAAGGTAAT
GCTCACGATTGATTTAAGCATCGAAGCATTACATTATGCTTTAAAAAATAAAGTAAGTTTAATTATTTCACATCATGGAT
TAGTAAATAACCCAATCAACATTTTTAATCAGAATTTAATAAATAAATTAATCTTGCTCAATAAATATCCAATTTCTATA
TATGTGTTAAATTCTTCCTTCACTGCAGCAGAGGGAGGTGTTTCAGATACATTAGCTAGTTCTCTCTATTTAAACATCGA
TAACACATTTGAAATAAAAAATAATAAGGGTACCAAAATCCCAATTGGTAGGATTTGCACACCAAAGAATTATCTAAACA
ATGTTCAAAAGATCACTTTAGAAGAATTAATCAAGAGAATAAAAATAAACTTGAATTTAACCCATATAATCTATGTTGGA
AACCTTAAAAAACAAATCAAAAAGATTTGTCTCGTTGGTGGGGATAGTTCAAGTGTAAAGTACTTAAAAAAAGCCTTAAA
ACTTGGGTGTGATTGCTATATTTCAGGAAAAATAGACTACTTTGATGCGATATTTGGCAGAGAAACCGGACTCAGTTTAA
TCGAAACTTCACATTATGAGGTTGAAATTCTCGCCTTGAAAAAATTAAGTAATATCTTGAGTTTAGAGTTTCCATACACA
GAATTTACAGTATTTGACTCAGGTAATCCTTTTCATGTTATTCTCTAAAATAATATACAAAATTCATACAGAGAAATTCA
AAACTGGTTAAAAATAGAAAATCACACTCAAAAAAGTTTAAATCAAGTGAGATATAAATTGATTTTAGTAAATAATTATT
TTTTGCATCAAACAGATTAGTTATTAAATAAATATGCCTTTATTAGAAAATAATGGAAAAAAACCGGAAATAAGCCCAAA
TTCTTACGTTAGCCCTCAAAGCACATTAATCGGGGACGTTAAAGTCAATGATAACGTTGTTATTTGGCCAGGTTCAATCA
TTCGAGCAGAAAATTCCCCAATTAATATAGGTGAATACTCTACGATTTTTGATGGGGTAATAATGCTCACACGATCCCAA
AAAAGCTCAATAAATATAGGCAGATATTGCATTATCGAAACAGGAGTCACTTTATTAGGTTGTTTTATGGAAGACTACGT
TCAAATTAAGGAAGGAACATTGATTTTCGAAGAAACTACTATAGGTGAAGGCGTTATAATCTTAAATGGAAGTCAAGTGC
CTCCAGGATTAACAATATCTGCCCGCACCGTATTGGGAGGTAATCCAGTTGAAGTAATGCGAGATCAAACACGTAATGAT
GTCCTGAAACAAAAAGAACGAGCAGAAAATTATTCTCATCTTTTTGTAAAAATAAAAAATCAACTTCCACATGCTCAAGG
ATATTTGCTAACTTTCACTGATTTTGTAAAATTAATGTTTACAGTATCAAAGGATTTTAAACTCTGAATCTATTTGAATT
GAATTTCCTTCTATCAAAATTTAAATCAAATTTTTTATTTTGAATAACTTGAATGTATTTTTTTACTTTAATGGGTGTTA
ACCTGAAAGTTTAGTAGAACGATGCTCGAAAGAGATTATTTACAATTATGACAATAGAGAAATTTTAAGGCAAGACTAGC
TCCTGGACATCCTGCATTTCTTTTTTTTATAAAAGACAATGGTGCATATAAACAGGTTTTTCCCACTTAAATCGAATTAT
TCGTCATTGGAAATCAAACTATGATAATGTGAGGTATTTAGATATGCTAGTTCAACTCTTTCTTTACGGCTCATGGAAAA
TGAATAAAAAATTGATTAAAATCGCCAGAAAACAAGAAGAAAAAGTAAGAGACTGGAATTTGTTTCAAAATCAGGATTAT
TTAACACATCTATTTCTATCATTAGAGAAAAAATCACCGAGGGGAGATTTGTTAAATTCAGAATAATATTGGCTTCCCGA
CCATAAGAAATATAAGAAAAAAAAATAAATACTGATATTAAAAAAAGAATAAAATAATTTAAAATTATTTCAAACCATTA
TTTTTAATGTTTTTGTAAGCTCTTTAAACCTAGAACGTAGAGTTACTTCAGTTACGCCAACTAAGTTCGCTATTTCCTTC
TGTGAGATTTTTTTATCCCTCATTTTGCAAACTAAATATAGAGCGCCAGCACATAAACCCTTAGGGTCTTTTCCTGAGGT
AGAAAATTTTGAAGTGAATATATTTATTATTTTAATTGTAGCATTTTCAGCCTCAAAATCAAGCTCTAAATCTGCAATAA
ACCGTGGAATGAGAGAAATTGGATCTGTAGATGGTACTTTTAAATTTAATTCCCTGATAAGGGTTCTATAACATCTCCTA
ACATTTTTGGCACTTATAGTTGTTTGATCTAAGATTTCTTGTAATGTTCTAGGAATTTTCCGTTCTCTACATGCAAAATA
TAAGCATGCTGCCACCATACCATTAATAGATCTCCCCCTTAGTAATTTCCTTTTAAAAGCTTCAATGTAAAGCCTGATAG
CTGTCTTCTTCACATGAGTAGGTAAAGTTAAATTACTCCCGATCCTTTTTAACTCAGTTGTTGCTATTAACATATTTCGC
TTATCCCAAGTCATCCGGGAATTCCATTTCGCAGCTCTTTTTAAATCAGGATTTTTAATATTTGATTTATCGATGATAGT
ACTTAACCCCATATCAGGTAAAAGAATCGAAATTGGAGATCCCGTTCTTTCTCTACTTTCCTTTTCCTGCTTTGTAAAGG
CTCTTTTACCACTGTGAGAAATATCAACAATTCTTTCATTTATAACTAACCCACATTGCTCACAAACTCTCTCTCCTTTC
TCATGAAGTGATATTACCTTACCATTGCATTCAGGACACGGATTTGATAAATTTCCATAATCTGATTCTATTTCCATTAT
AATAACCTACTTATTATATTTAAAGTGAGAATATTCTTCATAACATAAATTGGTTGAGTGAAAATTGTCCAATGTATATT
GAAAATTGACCTTGTACTCAAAAATCATACGTGACTGAAAATCGAATATAATCTCTGGTGCAAATATAGTAATAAGAAAT
AGATTATTTAAATGTTTCGCTCGAATTAATTGATAAAATAGATCAAATTCTATAAAAAAAATGGAAAAAAAGTCGTAAAA
CCAAATAAAATTCCACCCACTATCCCTGTAAATCAAGTTATAAAACCCTTTTAGAAGGGCCGATTAACCGACTATTATTT
GTGAGATAATTTAAGCTTAATATTATATCCAGCACTGGTAGAAGTGATCCAAAAGAGATTCCAAAATACAATATCTTTTC
TTGAGGATACTGGGATTATTTAATTCATGTAAAGGGGATATGTGCTAATGAAATTAATAAAACTATAAATTATTTTATCA
GGTAAATGCTCCATTACCCATATTAAAAAATAAGTTAAATAATTAAAAAGTATCCCAAAAAGATATAAAAGCAGCCAAAA
ACCAACCTGATTTTGGTAAGTGAATCTTCTTTTTTATCAGTGCCCTTTAACCTGGGTTAGCGATATACTCCTCTTAATCT
TATTAAAGTTAAAATTCCAAAAAAAGTATTATAAAAACGAATATATATTTAAGATATTTACTAAAAACTATAAAAAATTA
GTTAATCCTAATGTACCAATCTTCTAAACCTTTTAATATTTCACTTAGTATATCTTCTGTAACCTATAGATTTTAACAAA
TTCTAAAACATAAGGCATTACACACCCTAGTTTTAATTCCTGTATTTAAAGTCTTCAATTTAAGTTCTCGATCGTTAAAG
GTAATGCCCCACTTTTTTAAATCTTTTAATATTTTCTATGACCTCTTTTCTTCGGTTTATCTTCAAAATTATTTCATAAG
GAAAAATTGCTAAAGTGGGATCTTGCATTCGTAGTACACTTTCTTCCGAGATCCAGCCCATAAAATTCACGAACTTAAAC
ATAAATACATCTGAAATCGGTTCAAAAACAATAATAATCGCATAAGTCAGCCAACCTAATAATATCCCAAACGCTAAAGC
AAAATAAAATATCCCCAGTATCATATAGGATTCTTTTAGCTTAGTGCCAAGTGATCATTTTTTTTTGACTACACTTTTTA
TAAAAGTGGAAGCAAACATCTAAGATATTTTCTCGCACTCATCATTAATGATTTTCATTGTCATGTTGAAATCTTGCCAC
CAATCTTGACCTTGTTGGGCGACTAACATCGGCTCTATCTTTCGCGAGTCTAAACATCGTATCTCATCTTTTAATCGCTT
TATTTTACTTTTCCATATTTCAGAAAAAATACCTAGTAAATTAATTCTCACTTTTTTAATTAAAGCCTCATAAGAGACTG
AGACATCTTCTGTTTTTTGAAGTTTTTGAAGCTGTTCGAATTTAATCTTTTCTTTAACTCTGTTTAAATCCACACAACTA
ATATTAATAGAAAAGGATACATCTTTCCCCCACTTACAAAACTTCTGTATCTCACATAAAGAACAATAATTATCAAAACT
AATCGTATAATCTTCTAATCCAACTATTGAATAATTTAATACTCTAGGCATAATTATCACATTGCTCTTTAACTAAAAAT
AAAGCCTTTAACTTATTATATTTAAGGTCAAAAAATTTTTTAGTCATTTATTATTAAAATAATTAATCGAATTATTTTTT
GATAATTACTATTTTAATATTTAAATAAAAAGAAATTTTAGAATATACTACCAATCCTTAAATGGGGAAGCAGCTTGGGA
GAGTGGATTCTTATTATCGAAGTCTCTCTTAAATGGCTTAGCCTGGTATAGCGCACGGCTGATAACCGTGAGGTCGGGGG
TTCGAAGCCCCCCTTTCCCATTATTTTTCAAATGAGATAATTTCATTAAAGTTCATGTACTTTTTTAAATATCCTACTAT
ATTATAATTTTGGAAATGAAAAACATTATAATCTCTGGAACTCCTGGATGTGGCAAAACTTCAGTTTCAAAAGTAGTATC
TAAAAGATTGAATGCCCAAATAATATCATTAAACGAGGTAGCATCTTCCGACAATTTCTCCTTTGAGTTTGATAAGGAGA
GAGAAACTTACATTGTAGATTTTAAAATCTTGATGCCCTTCATTATAAAAGAAATAAATAATATTAAGGAATTGAATCCC
CCATACTTAATCATAGAAGGACATTTTGCTGACGTAATACCAGACGACTTAATAGATATTGCTTTTATTTTAAGATGCAA
TCCAGATGAATTATGTGAGAGATTAAAAGATAGAAACTATAAAAATAATAAGATCACTGAAAACGTTCAAGCAGAAATTT
TGGGAAATTGTGTGAACTACTTTCTTAAAAAGAACATCAAATACCCCTTTTTTGAGATTGATACGTCTAATAAAAGCATT
GAATCCGTCGCAGATACTATTATTGATATCATAATATCAAATAAAAATACAAATAATTATGCTCAAAAATATCATGTTGG
ACATGTAGACTGGCTGGAAAAATTATTTCAAGACAACCGTTTGAATGACTATTTTGAGTAGAGTAACTTAAATTTTGGAC
AAGATAAATTATGAAATGGGAAATATTAGATACAGATGCTATGGGTAGAATCGGGAAATTGGAGATAAATGGTAAAGAAA
TGGATACTCCTAATCTATTTCCGGTTCTGCACCCTTATAAAAATATAATTTCCTCATCAGAATTTAAAAAATTAGGCGCC
CAATGTGTTTTTACTAATTCCTATATAATTCACCAAAATGCTAATGTAAAAGAACAGGTTTTGAAAAGAGGTTTACATAG
ATATTTAGAGTTTGATGGCATAATTGCAACAGATAGTGGAGCTTTTCAGCAATACATATATAACAATACAGATTTTGAGA
TTAATGCTGAAGAAATCGAGAAATTTCAAGAATTAATAGGATCAGATTTTCCTGTTATCTTGGATCTTCCTGTACAACCA
AATGATGATTATAACACTGCAAAAAAAAAGATTATTACTACAATAGAAAGAGCTAGAAACAATATTGATAGAAGAACTAA
TCTTGATTGCACTTGGTTCGGACCAATTCATGGTGCTAAATATCTTGATTTATTAGAGTTTAGTACCGTTGAAATGAGTA
AATTAGATTTTGGTGTTTTAGCTTTAGGTGGGTTGGTAAAATATTTTTTAAATTACAGATATGATCTGGTTCTTAAAGCA
TTACTAACAGTTAAAAAAGCAGCCATCAGTAACAGACCCTTACATTTGTTTGGATTAGGGTTACCTCAGTTCTTTTCTCT
AGCGATCCTATGTGGTTGTGATTTAATGGATTCAGCAGCATATGTGTTATATGCAAAAGAAAACAGATACTTCACTTTAT
CAACTGGAACCAAACAACTTGATGAACTAAAAGAATTTCCCTGCATTTGCCCCATATGTCTAGATTATACTCCCAAAGAA
TTAAAGAGTTTAGATAAAGTTAAACGAACTGAGTTATTAGCAAAGCATAATTTATATGTTTCTTTCGCAGAATTGAGAAC
GATACGTCAAGCTATAAAAGAAGGAAATTTATGGGAATTGGTTGAACAAAGAATAAGAAGTCATCCAGCGCTAGTTAATG
CTTTAAAATCTATTAAAGATAATTTGGTTTTATTTGAAATTCACGAAAAAACATATAAACCACATGGAAGGTTATTTGTT
TCTTCTGATAGTGTTAACAGACCTTTAATTTATCGTTATGTTCTAAAACTTAATCTGTCTTATCGTCCCCCTACAGGTGG
AAAGCTTTTAATAATTTTACCTGAATTAGATGTGAAGGTTGAATATTCACCATCTATTAAAAAGTGGCTAAAAAATATCA
ATGAAAATTCAATAATACCTAGAAAATTACTTCATGTTGTATTCCTTTCCGATTTCTTTGGGATAATACCTCTTGAATTA
AGCTATACGTTTCCAATGGGTCAAAGTGAGTTAATTGTGCTACAGGAAAAAGATAATGTTGCCCTTCAGAATATAGTGAA
AAAAGTGGGAACTTATTTCAACACTAAATTAAAACATTATGATATGTGTGGCCTATTCATTCCCGATAAATTTATTAATC
AATTTGATGAAATTACTGAATTTACTAAAACAAGATCGATGGAAAAAATAATTCCTTTTCTAAAATCTAAATTTAATTCA
AATTTTACCGTTTCCAATGAAATTCCTCAACTTCTGCATTTCTTTAAAGAGAGATTGTAATGAAAATCTTAGATAAATTT
TATGCATTTGGTCATGAAAATGTAATGGGGTCGCATAAAACAACAATTGAAATAACTAAAGATAATTATTTAACGAAAAA
AGGAGATTGTATTGTTGGTATTAATAGTTCTAAGGGTTGCATCGATTTGAGTCCAGAATTGAAGAAGAGTTTAAAAAAAG
GGAGAAAAATCAAGGTTATTTTGGAAGTTGACAATTATCAAGATCATTTTTTTGGTTTTGGGAACAATATGTTAAAACTC
CAGGATGCAAATGATATCGTATTTCGTAAGAGTAATTTTGTTTGTGAAAGAACTGTTTTAACCAATTGTACAAAATCAGC
AAGTGATTTAAGTCGAGACTTAATAGAAAATCTTAAAGAATCAGGTAGGAGACTTTCGATTAAATTTGAAGAATACTAAA
CAAAATAAAATAATCTCTAAAGTTGAGATAAACTTTATTAAACTAAAAAAAACCGATGGTACGTTTTTCATCCAATTATT
AAAAGAACACTTTAATAATGAATTAATAATCAATCATAAATATAAAACCTTGTACGAGGATAGATATGTGCTGTTCCCTT
TAGTACTAAATGAAGGAACGATTGAAAAATTAATCAAACTTATTGGTAATTTAATAAATATTAGTTTTACATCTAAATTT
GCAGATGAGAACCCAAAATTCAAGTATAGATCTCTTAAAGAAGCATTAGTACTTAAAATCCCTGATAATTTTACTCATTT
GATTCCAAACTCATATGATATAATTGGAAAAATCGCGATTTTAGAGTTCGAGAAATTACTAAACAAAGATATAAAAGAAA
TTGACAAATATAAGAAGTTGGTGGCAGACGCTGTAATAGAAGTAAATAAAAATGTTAAATCTGTGTTTGAGAAAAAAAGT
GAAATTCAAGGAACTCACCGATTAAGAAAATTTGCCCATTTGGCGGGGGAAAATAATTCTGAAACCTCATATAAAGAAAA
TAATTGTATTTTTAGAGTTGATATAAAAACGGTATATTTTTCACCTAGGATGGTATATGAAAGGCGTAGAGTTTCGGAAA
GTAGTATACAAGAAAAAGAAGTGATAATTGATATGTTTGCTGGAGTCGGGCCATTCTCAATACAAATTGCTAGGTTAAAT
GCTGTAAAAATATATGCATTTGATATAAATCCCTATGCTATTAAGCTTCTTCAAGTTAATATTGATACCAATAAGCTTTA
CGGGGAAATTTTCCCTTATAATTTGAATGTTTATGAAATCCTTAAGCCATCAAATCAGATCGGAAAGAAACTGTCTTACA
CTGCTGACCGGATAATAATGAATTTACCTGAACAATCCTTAAAGTTTATTAATGTAGTATGTTTCCTAATGAAAAAATCC
GGCGGAATATTGCACTTTTATCAAATTTCCGAAAAACCAAATCCAATAGAGAAAACTATTAAGGACTTGAAAAAAAAGCT
TATAGAATTCAATTGGGTTACTGATAAAATATTTAACTCAAAAATTGTTAAATCATACTCTCCTAAGGCAGATTTAGTTG
TAGTGGATTTAAAAATAAAATATATAGGTTCATAAAAAGAAGGTTACTGTTTATTTCTGAGTATCAGAAGAATATTACAA
ATTTATTTTTGATTCGATAGAAGATCATATATTTGATAAAATCAGAAGATGTTTGCATTTATTAAATCTATTGAGATTAA
TTTGTAAGAGAAAATTATTGAATAGCCAGTCAGGAAATGGTTTTTATTTAGGTATAAAATCTAGATTTCTAAGGGTATAG
CGGACCCGGCAGGATTCGAACCTGCGACATTCGGATTAGAAGTCCGACGCCCTATTTACATGATTATTATAAAGAAAAAA
ACCACCAGGCTAGGCTACGAGTCCTTTTAAAACTTGTTTAATATTTAGAATCAGGTATTATCTATAAATTTTTTTACGAC
GACTTCTGTTTAGAATAGAATTCAATAAAATATTTAAGAAAAACCTTAGGAAAAATTAAGCATAATAATATTTGATTTTA
AAATATAAAGATAATTCAGAATACGCGCTCCTTCTCTTCTCTTAAAGAGATCTGCAACAAAAATTGACAAAAAGGGTTTT
ATCAAATTATTAATATAGTAATTTTAATAAATAGAAATCTTAAAATAAATTTAAGACAAACAATTAATTAAATATAGTTA
AAGAGAGTATTCAAGTTGTTCAAAATAAAGCAAAAGCTATATATCCACCAGAATATTCTTTACCCTTTTAATTGGAACAA
ACTTCATCATAGAGAAAAGTATAATCAAATTACTACAAATCAAGAAGAACTGAATAAACTAGAGGAGCATTTTAAAAGGA
TTTATCACGGGATGATCCCAAATAACTTATTCAATTCTCGAAATCTCCCTAGAATATCACAATTTAAGATAAAAGGCATA
AAATCTGCATTTATAAGAAGTTTTAGTAAAAAACTTATTAGGTTGGACAAAATTCAATATCATGATTCAAATGCTAGCCT
GCCTCAATACGTTCAAAAAGTTATGGAAAATTATAAAACAAATAAATTCCCTAAAAGACCTGGACATGAGCCAATTCTAA
AGAATATTTTAATTAAAGACAAAGATTCAATAGCCATTGAAGTTCCGATTTGGAATGAAACAAATGATAAGGTAATTACA
GGACATATTGATCTACTTCAAATTGAAAATGATATTATCAAGGTTATTGATTATAAACCTGAAGGTAATTTTTTACTCTC
TTTACCGCAAGTGGCGATGTATGGATATTTATTAAAATCTAAATTAAACATCAGGAAACTTAAGTGCATATCTTTTAACA
AAAATGAAGCTTGGGAATATGATCCCAAAATTTTATTTGTTGATATTAAAGACTTTTTGATTTCTCACAGGATTGATAAA
AGACCTTGGGAAAAATTTTTATGAAAAAAAAGAATGCATTAAATTTAATCCTAAGATTTGGGTGTTTTCAATTCATCTTT
TGATTTTAGGTATTCTCTTAGTAAAAAATAACATAAAAACAAAGAGATACATTCGACAATTAGACCTAGAGAAATTATTA
CAGTTCCATTATATCCCAGATATCTTAACAATATTGATGCTCCAAGTCCAGATGAAGCTAGAGCAAAAAAAATAACACTT
TTTACGATTTCAATAAAAGAACTCTTTATATAAACAAATTCTTTTTTAACCCAAGATATCACAGAGGACATGAGAAAAGA
TACTTTTTTTCTTATTACTTAAAATAAATCCAGATTATTTTAATACCTTTATTGTTTCATAATAAAGTCTCTTTTTGTCA
CCTTAAAGGTTTTCATTTATTTTTAAATTTAGAATATAATGCTTTATCAAGCAAACGTCCTATCTTTTTGGCAATTTTAG
AAGAGATTTCGTATCTTTCACCATCTAATAGATCTCTTTTTTTATTTTGAGTATGGGTTGTATTAAGCCTTTTTTCTAAA
ATTTTTAAGTTTAAGTCATTAACTACCTTTTTAATTCCTTCATTATCAGGTAATGATATTTTAGGGTCAAATGTCTTAAT
TTTTTCTACAGCAAAATTAAAGAATTGAATGATTAAATCTATCGAATCACCTTTTAACTCACTATGAAGTTTAATATTTT
CTGTAGCTATCTTAGAATCTTTTTTTTGCCAATAGAGTTGATTTGGATTAATTCCTGGACTAGAAATCCTCATAAGAGAG
CTTGTTATTCTTCTTTCAATCCAATTCAATGTATTTAATTCTTGTTCTTCACGTATTATTTGAGCTTTAGCTACTTTTTC
AAATTCTTTAGCTTCTATCCTTTTTTTAAAATCCTCTCTTCGTTTTTGTTCAAGCTTTTCTAATCTTTTGATAATATCAA
ACCCAATACAGTAAGAAATTGGTGAAATTATATCAGCTTTCAATTTTAGTGGAGCAATATCTTCGTAAATCGGACTAATT
TTGTTTTTTAATTCTGAAATTCCCTCATTAAGAGAGATTTCAAGTAAGCGAGCCAAAATAAACCCGTTTACCAGAAATGG
TTGATTTGTTGCATTTAAAACAATTACAAGTTCTTCCTGCCTTTTATTTAACCTTTCAATGATTAATTCTTCTAATTTAA
TCCTTACCCATTCTTCGGAATCATTGGTACTAAATATCTTTTTCAGGGTTAATAAATATAAAGATCTATCATTTGAAACT
TTAGAATATAATTCAATTATCCTACTCAGTTGACGTAATATTTTTGATAAAATATAGAAGAATATATCTTTAGTTAATTT
ACTAATGATATCGTCAAATTCTAATACAAATAAAAGATGGTAGTAATTATTTAATTTTAATTCATCTATAAAAACTTGGT
CGATAATTTGTTTTTTTCTTGCACGATCCTTTATTTCAACTAGGTTCTGTTTTTGATCATTTAATGAGGCAATGTCAAGT
TTCTTAATATTGTATCTAATCATGCTTCTTTTTACTTTATTAGTTAATTCTTCATCCATGTTAAGAAGGTAGAGGATGTT
ATAAACTCCATATTTATTTAGCATGTAAATGATTTCATCAAAACTACATTCATTTAAGCATTGCAGATAATAGATAAAAT
CATTAGGATTTTCCCTCAATTTTTTAATTAATTCGGATTTTAAATACTGAAGGATTTTACTTTCGAATTGGTCATAATTT
ATCTTCTCACTTAGTGCTTCTTCTATTTTTTTGATTACGTTTTTCTTAATATCATTAGCTTCTTTAAAAGCAATCAGTCC
TAATATAGATACAGGTAAACGTTCGATATTGTAGTCTACAACATTTCTTTTTATCATTCTTACAGGCATTGCCTCAATTT
GTAATTCCTTGTAAGATTTAAACTCAAAATCTTTACGAATTTTATTAATTAATCTTCTAAGTGTTGCTAATTCTATAAAC
TTATCTTCTTTTTCTTCTAATATTAGCTTTTTTTCAATATCTACAGAGATCTCTTTGAAAGCCGAGCTCTCATCGAGGAT
TTCCCTTTTTGTTTCATTAGCAAGTCCTATTATATCACCGATTAAGTCATAAAAATAAAATGAAGGGTAATTTATTACTA
TTTCTTGTAATTCCTGTTCAATTTGATCTTCTATCTTTTTTAACATCTCTGCCCTTTGAGTATCTTGAAGATCCGGGTTC
CGCATTTCTATTAGGAAAGAAATGAATCTATACTCTAGATCTATCATCTTATAAAGAAGGTTAATTTCTAAAGAAAATGA
GTTTTTCAATAAAACTTCAATTTCCTTAACCAATATTCCTTTTTCAGATAACTCTAACCTTTTTGTTGATTCAAAAGTAA
ATTTGTTTGAATCTATTTTAGTTTGTACTTTTAACCCTAAATTATGGTAGATATGAATAGTTGCGGTAGCAATTAATAGA
TCTTTAAAAGTCGTGTTTTGTGTTGTTAGTTCAAAAATCTTATTTTTATCCGCTTCCCTTTTGAAATGGGTGACTATTAA
ATCAACAGTTTGAAAAAATCTGAGTGTACTTTCAACTGCAGTTGTTTTTCTTTTTATTCCACTTATCATAACTATTTCAT
CCAATCTCTATATACTTCTTTAAAATTATCTGATAATTCAACTCGCACATTATTATGCCAAAACTTAAAATTGATTACAT
GAAAAAGTTCACCTTTGAACAATACTTTTTCTTCATTAGTTAAGTTATGTCTTAAAATCAATGTTAATGGTCTAGGAATT
AACCTTGAGAAGTATTTTAAATAAATATTTTTCACATAATCGTAATAAGTTTCGTATTTGTTAAAACTTAAGAAATCAAC
TGGTAGTAATTTTTCTACTCGATGATCCATTTGGTCAAGTTCACTAATAATTTTGTTCTTAACATAGATCGGAAATTCTT
CATTTATTCCTATGCTTAATTTATATAACTTATAAAACTCAAGTAATCTCTTTTTTTCCTCAAAGTTAGATTCTTTCGCA
ATATATTTATCTAAAAACTCAAGAAACATTTCTAGCTTCTGCTCATTGACTTCACGTTTTTCAATATAATCTAAAAAGTC
ATTATAAATCTCAGTTACCGTCCACTGGGGCCTTTCCTCAACCTTTAAAAACTTTTTTGAATAATCAATAATCCACTGCA
AGATATATGATTTCCACTCTAATTTAATCCCTCCCATCCTTTTTTCCAGAAACCTATGAAATTTATTTATAAAATTAATA
GGATCATTTACAACATTATCAATTTCATTTTTAATAAATCGGTTGATAGTTGAATATCTTAAAATGTAATTTAATAAATA
CTTCAATTCATTTGAAAATTTAGTGAATTTCTTTATATGGGTTTTAATAATGTTAGCATCATGTCCCATCTGAGATTCAG
TAAATAAAACTAAATCTTCAATTCTCAAACTGACTGTATTAAAGAAGATTTCCAACCTTCCCTTAATTAATTCATTAAAT
TTATCAATCAGCTTTTCTTCATTATATTGATAACCAATTGGTAATACTAATGAATTAATTTCAATTTGATTAAGAATTTC
TTCTTTAAATTTCTCGATTAACTTCGATCCTAATATTTTAGCAGGTTTTTGCTCTCTCTTAAATTTTTCAATGAGGTTAT
CAAATAATTCTTTAGTTAAAATTTTTAGGCGTCGTCGAGAGATATAATGAGGAATGGAATTTCTTATTATCCCCAGGCTC
TTTTTTAGAAGTTCTGAGAAATAATTAAACACTGAGCTCAATTCTAAGACTCTCAGGTCCTCTTTCGCAATAGCTGAATG
ATGTATAAACCTAATAGCTATTTCGGCAATTTCTTCAAAATCTTCACTCTCTAAATTACCTTGTTTTAATAAGTATAGCT
TAAAGTTCTCTGTTAACTCTGATAAATCTCCTTTTTCCCCAGTTGTGAGAAAACTCTTAGAAAACTCTAAATATTTGTTT
AAGTATCTCTCTAAAGTAAGTAAAACTTTATAGAAAGTATTAATAAAAAACTCTCCTGTAATTAGTTCCCTAGAAGCCTT
ATATTCCTTACTGAAACGTGCTAATAGAAATTTAATAATGTTATCTTGGAATTCATCTAAAGTACCTATATTAGCCAGGT
TAAATAGACTTGTTCCAAGATTTAGTGTTTTTCCTATAATAAAATTCGCGCTAGGCTCGGATATTGCAAATTTTAAATGT
TTAAAGGCTTGGTTGTCATCAAAAGGTAATCTCACTTTACTAAATTTACTATTGAATAAATTAATCTCAATTGGTTTTTT
ATGCCAAAAAATCTCAACATTAGATATAATTTTTGCATAGGTACTTAACATTTCTTCTTCAGTTGGGATTGAAGTACTTA
CACCAATTAATTTTTTATTCCATTTATCTTCTATTAAATCTCCAAAAAGCTTTTTACTGAATCTGGTCGCAAATTTGTTA
TAAAATTCTTGTTTATTTACATCAGAAAGACTTGAATGATCAGCAAATTCTTCCACTTCATAAAACAATTGACTTATTCG
ATTCATTGCATTCCTTGAACTATGAACATCCATATATCCAATCTCTGGCTTTAACGCAAGAAGCAAGCTTTCACATTCTT
TAAAATTACCGGGTATTAAAACCATGGATTTAGGAAATATTTGTGTTTTAACACTAGTTTCATCAAAATTATGTAGTTCA
AATTCAATACTAAATACTTCTGCCCCTGCATAGTCTCTCAAAATAGCATTATACATTGATAAAAACTTAACAACTTCCTT
TGAAAGATCATTAATATTTTCTCTGGTCAACCTTCCAGGACCTATAACATCTCCAGAGACCATATCATTGGGAGAAGAAT
ACCCAAATATTAAGGAAAATTGATAATTCAATGATTCACGAGTTGTTATCATAATTTAAAAATTATATTTCTTTTTTTAA
AATCCTAAAACATAAGATAATTTTTGTTTAAGACAAATGTAATAAACAATATTAGAATCTTTTTAAGAATTTTTAAGTTT
ATTTAATATTAAAATTTACTTTTGATTGTTATTTTTGAAACTTCCTCTATTTCTTTTAGAATCCCAACAAAATAATAAAT
ATCTTCTACATACAAAAATAAAAATATAATAAGAAAAACTATTATTATTATAAATATAACAATAATTATATTTTTCTCAA
GCATTAAAGGTGTATCTTTATCCAATTTGGAACTGATTTAGGAATAAACCAAGAAGATATTGAGAAGATTAGTCCCCAAA
TTACATTCATAACATCCAATGCCGATATAGAAGCCATTGCTCTTGTTAGTTCAGAAGGATACCAAATAGCATTTTCAGCC
CTACCTCAATATCATGTTGATGGTGATCAATTTTGTGGGCTCGCTAGTGCTTTATTAATGACGGGGAGATCCACTATTCA
AGCATTATTTCAAGAAGATCTAAGTGAAGTAATTGTAAGAGCAGAAAGTGGTTATATTATCATTACCAACGCGGGAAGAT
TAGTAATCGTCTGTGCTGGTACAATCATTGACACTTTAATGAAGTCTGTAAAAGTTATGCGAATTGCTGCCAAGAACCTT
TATAAAGTTTTTAAAGATAGGTAATAATTCAAAAATCTTTTTTCTAAACTTATTCAATTTATCTATTAAACTCTCCAGTT
CATTTATTATATTAAACCTATAATCGCTTATTATACAAAAATATCAAAGGAAAAGGCAAACTTTTTAAATCTTAGAATGA
AATTACCAATAAGTTATAACATCTTTTTTATCATGATCTATGACACTTGCTAAAAACCTTGGTTGGAGTTGGCAGTGGCC
TTGGCGTGGGCGATAACGTCTCTTCATTGGATTTCATATTCTTAATACCTTAAATTTTAAGGCTCTCATAACTTGAAATT
ATACTTTAAATGTGCATTAATCTGTTGTTCTCCAATGTTTTAATGATACATAATTTAAATATTAAAACGATTAAATGTGA
TAAGAAAATGGTAGATTATTATAATGCAAGGATATTTTTAGAACCTAGTGAGATACCGAAGGAGTGGGTAAATATTTTAC
CTGATTTACCGTCACCAATAACACCTTTGGTTAATCCGATGGATGGAAAACCGGCCCCACCCGAAATGGCATTTGCGATC
TTCCCTAAAGAATGTGTAATGCAAGAGGTTTCTCAAGAGCATACAATTCAAATCCCAAATGAAATAAGAGAGATTTTTGC
AAAGACATATAGACCAACTCCACTTCATCGCGCTTTAGGGTTGGAAAGAGAATTAGGAATAGAAGGAGATAATATTAAAA
TTTTTTATAAGAATGAGTCTCTATCCCCAACAGGATCCCATAAACCTAATACTGCAATAGTTCAAGCCTATTATGCTAAA
AAAGATGGGTTAGAAGGTTTAGTAACAGAAACTGGCGCTGGTCAATGGGGCTCTGGATTAGCTTATGGATGTAACATGTT
CAATATAAAATGCACTGTATACATGGTAAGAGCTAGTTTCATACAAAAACCAGGAAGGAAAATATTAATGAGATCTTATG
ATGCAGAAGTTCATGCAAGCCCTTCAAAATTCACAGAATCAGGAAAAGCTTTTATAGAAAAAGATCCAAATCACCCAGGT
AGTCTAGGGATTGCGATTTCCGAAGCTATAGAACATAGTTTAAGCAGTGATAAAATTAGATATTCATTAGGAAGTGTTGT
TAATTTTGTTCTTTTACATCAAACCATAATTGGACAAGAAGCAAAGATTCAGCTAGAAAAAGTGGGTATTAAAAGTCCTG
ATGTAGTAATTGGTTGCATGGGGGGTGGATCAAATTTTGGTGGTTTAATGATTCCTTTTGCTAAAGATAAATTAGCAGGT
ATTAATTCAGAAGTTGAGATTATAGGCGTAGAACCGCGTGCCTGCCCAAGTGTGTGTAAAGGAGAATATCGTTGGGATTT
TGGTGATACTTCTATGAAAGGTCCTATTGTAAAGATGCATACTTTAGGCCATACTTTTATTCCCAGCCCAATTCACGCTG
GGGGATTAAGGTATCATGGAATTGCTCCCATTGTTTCAATTTTATACAACAATAAGTTAATATCAGCAACAATGCATCAT
CAGAATGAAGTTATTCAGGCCGGAATTCAATTTACAAAGACCGAAGGGATCCTCCCTGCACCTGAAACTGCCCATGCAAT
AAAAGAAGCCATCGATCAAGCCCTAAAAGCTAAAGAGAACAACGAAAAGAAAGTAATTCTCTTCAATTTTAGCGGTCATG
GGTATTTTGACTTATTAGCTTACAAAGAATATATGACTGGTGATTTAGAAAATTACGAGTTACCCACTAAACACATAGAA
AATGCATTAGCGTCAGAAGAAATGCCAAATATTGATGAAACTCAATTTTAACATCAATTTTTTTTTTTTTTACTGGAAAG
TTTTAAAATTTAGGGATGTTTTAGATATTAAAAATTTAAGAGAATGTTAATTAGTGAATATCCTTTCACTCTTAATTGTT
AGTTTTTTGTATGTATATGCTTTCCTTCTATTTTACACAACTTTTCTATCAAAGAAAAAGGGTAGAAAAGGAGCCTTTAT
CAATAATTTAGCAAACACAATTGTCTTTGTAACTTCAATTACTATTAATTTAATACTTATACACTGGATAAATCCTCTTC
AACCTCAATTTCTTGCTTTTCCGTTTGATATTTTATTCTTAGGGTTTATAATCTTATACATTCCCCTTTTTATTATTTTG
GTAATTAAAGAAATGAGAATGATAAAGGGGGGAAAACGACCTTTTGAAGAATATAAAACATTAAAATTGGATTTACCCCT
AAAATATGACATTTACAGAAAAATAACACATTTTATCGTCATAGGGATCATCTTTTCATATTTTACTCTTGGGTTTTTAA
TTCAAAATTTTTTTATTTATCTCTTAGACCTTTTACCAAATTTCGTTATTATTATGTTTGATACAGGCGATAATATAATG
AATTTCACTCAAAATCTTGTTGTTTTTCTAGTAGGGATCTCTCTAATTGGATTACTAACAGCAGATTTTAGTAGGATTTT
AATACCCAAATATTTCCCTTTAAAGGGTATAAACCAGATATTAAAAGAAAAAGAGTTACATATGAGATTAGGACCTCATA
TTTCAATGAGTATTGGATGTTTTTCCATAATTCTTTTATTCGGATTAATCCAACCAATTGGTCCAATAGTAATCTGTACC
TCAATGATTATGGGAGTTTTTGGGGACACAGCATCTAATTTAATAGGCAGAACCAAGGGAAAGAGAAAGATTCGTAATAC
TAATAAAACTTATGAAGGATTACTCGCAGGTATTATAGTAGCCTTGCTTTCAGGGTTCATTGTGTTATATATATTACAAG
ATTTTTACAAGCCTAAGAACTTTGGTTCATTCTTCATACCCATAATTGGAGCACTTCTTATTGGACTTATTGATTACTTG
GATTTGGAAATTGATGATAATTTATCAAATAATTTCATATTATCGACTTTATTATTTTTTACTTCAATTCTTTTTTTTTA
ATTCGGTAAGGATACCATTTTTAAGACTTTAAAAATGGTTAGTCCAAATTTTTATATCAAATCTTAGAAATTGAGGAGGA
TAAGAAATTTATTAATATAATATATCAAAAATTTTTTCAAGTAAGGTGATTTTATTATTGAAAATGATAGAAGAAAAATT
AAAAATTGATAAAATCTCCAAGGGAACAGTTATTGATCATATAGATGCGGGATACGCTCTAACTATTATAGCTTTAACAG
GTCTTGATGAATCTAAAAATCTAATAACTATTGGTGTTAACGTCAGTTCTAAGAAGTATCAAACAAAAGATATTATCAAA
ATTGAGAATGTATTCCTTAATAAAATTCAAATGCAGCAAATTTCGATACTTTCTCCTAATGCTAATATCTCTTTAATTGA
GAATTTCAAAGTCATAGAAAAGAAGAAAGTGAAATTACCAAATACAATTAAGGAACTTATCCTCTGTGTTAATCAAACAT
GCATCTCAAATTCAAGTGAACCAATAACAACCGAGTTCATGGTTCTTGTAGAAAAACCTTTAAAAATTCAGTGTATATAT
TGTGAACGAATATATAAACTTGAAGAAATAGTCTTCACGACAAAAGAAAAAAAAGAAAAAATTGTCAAACAAAGAATTCA
GTTATAAGTAAGATATAAATCAATATTAAATAAGTAATTCTAAGACTGAAGAGAATTTAGGAAAGAAGCGAAGCATTGTG
TGTGTAAAAATACCACCAATCATAAACAAAAAGAAGAATATCCCTACACCAGGCATTATAATTCTTTTCCAATTCCACTC
TTCTGGATCATACTTATATTTTAAAATTATAAAACTAACAATAAACGGGAATAAAAACCACCAAATTAACATCCAAATTA
ACATGAACCAACCTATTAAACCAAAGATTAGTCTTCCTATAATTGCACTTGAAATACCTGTTATTGCCCGAATCCAGTAT
AACTTTGTTTCTTTTTCTAATCGAAGATCTAATTCTTTTGATGGTCTTTTTTCTATTTTAATGGATTTTTTTTGTAACTC
CTTCTTTTTCTCCTTTATTAACTTTAGTCTTCTTTTTCTAATATCTACCTTCTTGCTCTTTCCCATAATTATTAATATAA
ATATTATTTACTTTAAAAATAATTATATATCTTAATAAACTAGTAAGTAAGTGAATTATGTTTAAAATCACTAAAGGATT
TTCTAATTTCGATGTATTCGCCATAGTTAAAGAATTAGAAGCAATTCTATTAAATGGTTCAATTTCAAATGTGTATGAAA
TACAAGATTTATTGATATTGAAAATAAAAACGAATGTGGGGAAAAAAAACTTAATCATCAAGAAGGATACAAGAATAAAT
TTCACTGAATTTAATTATCCAATCCCCGAATTTCCCAACCAAAATATTAGAACATTTAGAAAATTTCTTAAGAATAGACG
AATAACAAGTGTTTCTCAATATAAATTTGATAGAATTATAATAATAGAGTTGAATCGTAAGGAGGAAGGATCCTGGAAAT
TAGTAATTGAATTGTTTAATAAAGGAAACTTCTTACTTCTAGATCAAAATAATACCATTATAATAGCAAAAAGATATAAA
AAATTTAAAGATAGAGCTATACTTGCTAAAAGGGAATACATTTTTCCAAAATCTCAGGGAAAAAATTTCTTAACTCTCAA
TAAGGAAGAATTTAAAATTTTGTTTCTTACTTCGGAAAATGAAATAGTGAGAGACCTCTCAAGGAATTTAAAATTGTCAG
GTTTGCATAGTGAAGAAATATGTTATAGGGCAGATGTAAATAAAAAAAAAATTGGGAAGAATCTTAAGGATGAAGAATTA
AACAAGCTATATGATTCCTTCAAAAATTTAAGAAATCAACTGTTATTTGGATCAATTAATGCTCATATTGTATTGGATCA
ACAAGAAGAAGAGGTTACTGTATTACCATTCGAACTTGAGATTTTAAAAGAATATAGAAAGAAACGATTTTCTAATTTTA
ACGATGCTGTTGATGAGTTCTATTCAAAAATAGATTATAGATTGATTACAAATCCCAAAGATCAAAAAATTAATGCACAG
ATAAAAAGTCAAGAAAAAATTCTATTAAACCAACAAGAATACCTTGAGGAGCTTAGGTTGAAAAAGAAGAGGAATTATGA
AATAGGAGAATATATATATGCAAATTTAAATACATTCGAAAGGTTGACTTCAGTAATACTAGAAGCCAGAAAAAAAGGAT
ATCGTTGGGATGAGATAAATAGAAAATTATTAAAAGCGAAAATTGAAAAAATAAACGGGGCAGAATTTTTTAAAAAAATA
TTACCTTCAAAAAACCAAATTTTAATTTCTTTTAATGAAAATGAAGTGAACATAGATTTAAAAAAAAGTGTTGGAGATAA
TGCAAATATATTTTATACTCGTGGAAAAAAAGCAGACAAGAAGATAACAGGCACACTCACAGCTATATTAGATACTCAAG
AAAAACTAGAAAAATTTAAAAATGAAAAAGAATCAATCGAAATCGGAATTGACTTCTTAATTAAAAAACGTAAGAAAAGA
TGGTATGAAAAGTTCAGATGGTTTGAATCTACCGAGGATTTTTTGATTATTGGAGGAAGAGATGCTACATCTAATGAAAT
AATTTTCAAGAAATATATGGACATGAATGATCTAGTATTTCATACCAATATCCCCGGTTCTCCCTTAGTTGTAATTAAAA
ATCCAGAAAATAGAAATATTCCTTTAAACACTATTGAAGAAACAGCAGAATTTGTTGCTAGTTTCTCTCGAGCTTGGAAA
GAGAACTGGGGTGTAGTTGATGTATTTTATGTCCATACTAACCAAGTGACGAAAACACCATCTTCAGGGGAATACATTCA
AAAGGGATCTTTTATAATATTAGGCAAAAAAAATATTATAAGGAATGCAAAAACAAGACTAACGATTGGCTTGAAGTTAA
TCGAACTAGAAGATAAACCTAAAAATAATAATAAAAAATATATTCCTCAAATTATAAGTGGACCTGAAAGAGCAATCAAA
ATAAGAACAGATATGATCAGAAATATCGTCCCTACTAAATCAAGTAAATTGTCAAAGGGTAAATTCGCTAAAGTAATAAA
AACAAGCTTTATTAATAGTGTGGATAGAAGCTTAAAAAAATGGGTAGAATTATTATCTATTGATGAAATTCTTTTATATT
TACCAAACGGTCTTTCTGAGTTTAGAATCGGATCCTAAATGAGTTTAAACCATTCTTTTATTAAAGGGATATTCTGATGG
TTATCAAATAAGATACCGTTAAAACCTAATCTAATTAAGGCTTTTATTTCCTTTGATCGGTCATTATAATTAAGAAAATC
TCAGGCTAAAAATCTAAACTTATTTCTTTGACAAACTTCCACAAACTCTTTGGAAAGCAAAGTAGACCTAACACAAATAA
TATCAAAATTGGTACTATGGCTATTTTTCATACTAAGATTCATAAATTCTCTTAAAGTCAACCCAGATCCATAAATAATG
TTGAAACATGTTATTATATTAGCGTAATCCTTTTTAATATGTTATAAATCTTGTAAATTCTTTCCGCTTATAATAGAATC
CCCAAAAAAGTCAAACTCTTTAATTATTTCTACAATCTTATTGAGTATCTTCTCATTTTTTACCTCAATAATAAATTTGA
TTTTCCCTTTTAAGTTTATTAATACATTAGATAATAAAGGAATATTTTTTTGATCAATAATAGTTTTGAAATTTTTAAGT
TCTTTATATGTAAATTTTCATATAAATCAGTTCTCGTTCCTCTATGCCTAATAAAAAATCTTTTTCCATTATTTTTATCT
TTCTTGAACAACATACAAATAAATCAATAAAATAGTTAAACCCAATAATGTAAAAGTAAAAACCAAAGAATCTAATATAG
TTTGCCCTAAAGAAAGAATAAATAACAGTAATAATTCTTTCCAATCCAACGGTTTACCGCTCAATTCCTTAAAATTTCCA
ATACTAATCATCATAAACAGAAAAAATAAGAGGATTGTGACAACCTTTATTAGAATATTAATTAAATCTAAAAGGAGATT
ATTTTTTGAAAAAATAATAATTACTTCACTATTAAACAAGAAAGAAACTACATAAAAGATAATTCCAAGAACTGTGGAAA
TGATTACAGTTCGATAAGCAAAAGTTTCTTCAAATTTTCTTTTATTTTTTAAACTATGCTCTCTGCTTTGATCTTTAGGA
ATTTTTGACATGTTATCATTTTAATCTTTCTATAATTTCCTTTAATTTAAAAATCTTATAAATGTAGAATCCAAAAAGAA
TTCCTATAATAGAGAAAACTGATATTGATAAAATTCCGAGCGTTAAATCTATAAACAGAATTTCCTCTTCCGTAGGAGCA
ATAATATTAATCAGAACTATCTCGCTCTTCTTAACTCCTTGGGGATATAATTGTGATTCTCCATAAGTTATGTTAAATAC
ATACCCCTTTCCATAAGTTAAATTGACATCTTCATCATTTCTCTGTAAACTAGATTGAATAATTGGGATGGAAAATTCAT
AAACAGAAGTTGTTCCATCCAGTTTTGCAGCGCCTGCACCATTAGATATTGTGTCATTTAAAAAAGTGGTATTGTTAATG
TAATAATCAAAATAACTGAAATTACCCTCAGTAATATTAGAAAATTGAATAACTTTAGCATCTATAAAATCTTCTTGACT
CTCTGAAGAATTTTTGGAAATAATTAACCCCATGAATTCATTTAAGCTATGATACTCTTGTAATAAATCGAAGAGAATTG
CTACATAAAGATCCAGATCAGTTTGCATTACCCATAATTTTATTGGTAAGTCATTTAAATTGATTTGCTTCTTTGTAGCT
TTTTTCCATTCATTTGAAGAATCATCAATATTTCCATCAATCACAGGAGCATCCCCAAATCTAAGATCAATTTCCGTAGC
TGCCCCATAACTATTAATGATGGGAATGATAGAAAATAATGAAATATTTATTAAAAGGATCCAAGTAAATGCTTTAAACG
TTAATTTGTTCAAGGGAATTTTGCCAATTATTTATTATATTGTTCTATTTTCTGATTCTTTGAATATTAAAATTGATAAT
TAAAATTTGTTTTTTAAATTTCCTATGGATTAGTTAAAATATAAAAGTATCTTTAAACATTCTAAAAAAAGTATAGAAAA
TATCTAATAAGGTTGGCAAAGAAAAAAAATCCTTTCTAATTACTTATAATTTTATGTGTCAAAAGAGTATCTCCTTTTAA
TTTTTATAGTATAATCTCTACCCTAATAAAATTAAAACAACGCGCATTTCGCTGAAATCCCTAACAAATAATTTCGGATT
TTAAATTTATAATCTATCATATAACTTCACCTAAAAATTAATAAACTAAAATTATGGTTTTTAGTAGAATTAGAATCTAT
TTTGGATTTTTCTTGATTTATTCTATTATTGGAATTTTTGATGCATTTTTAGTCATTTATATCCCATTATTCTATTTAAA
CATATTAAACGTTAATCGATCGGAATTAGCTTTCATCCAAGCTTTAACTTACACTACACTTTTTGCTTCACCCTTGTTAG
GCTTTTTATATGATAAATATGTTAATAAAGAAATTCAAGGTAAGATTCTTTTAAACGCTTCAAGCATAATTTTGTGTGGA
AGTTTTCTGATTTTTATTTTGCTTAAAGAATTTTTGATTATGTATGGCGTTTTTGTAGTCATCTACTTTTTTTCTAAAAC
ATTGATTAAAACAGGAATGAGTTCATTATTTTTAACTGTGGTAAAAGAATCTAAAAGTACCAAGTTAACAATTATTCTGC
TGGTTAATACAGCTACTATTGTCAGTTATTTTGGAATATCTCTTTTATTTAATTTTAATTTATTAAACATAACTTCTCAA
AACTATTGGAATATTTTTTTCACAATAGGATGGATTTCTTCTCTACCGATAATTATAGTATTTCTTATCTTTAACAATAA
AATCGATCTTCTTAATTTAGGCAAGAATAATAAAAATACGATTATTAGTAATTCTAAATTTGATACGAGAAATTATGAAA
CGCTCATTATAATCATTATGTATTTTTCTTATGTGCTTGCGGCTTCTGATTTAATTATATCATTCCCACTAAGCTCTTGG
ATTTATGAAAAGTTTAATGAAACGGGATTCCGGATTTATAGTTCTATGTATATTATTTTTAATTTATGTTCAATATTAGG
GCTCTATTTTTCAAATCTATTATGTAAAAAATTCAATGAAAAGAAGATAATGTTTGTACTTATCAACTTATATATGGTTG
TGTTGTTCTTAATTACAATTTCAAACTTTCCAATATTTATTATATTAAATAGCTGCTTATCTTTTATTGGATATGCTATT
ACGGTTGCTTACTCCTCTTTTATTACAGATTTTTCAAATAAAGGTAAATATAATAATTTTAAATATCAATTCCTTCAGAC
TTATCATTCTTTAGCGGCTATTATTTTTGTTCCAATTGGAACTTTATCAACAAATTTCTTGAGAGTTGAAACTCTTATGT
CAATCTCATGCATTTTAAATGGAATCTCAGGGTTATTTATTTTGTCTACAAACCTGTTAGAAAAAAATTTTTCATCTAAA
AAGTATTTTGAGAGAGTTTAACCGATTATATTTTTGTTCTAACCCTCATTACCTCACATAAAATTTCTAACTTAAAAATA
AAATTGGAAAAAATAACAAAATAAGCAAAATAATTCCTTTTAGTATAATTTAATCAAATTTTCTAATAAATAAACCATTT
AGAAATATTTCTTCTATTTAAACCATATCAAAGATATGATTTCATACTTTGGGCATTCATTAAGGTTTAAATTCTAAAAA
TGTATTAATTGAGGTTATTTCTCCTTATTTTAAACATTGTTATCAATTAATCTCACCAAGTACAATTTCCGTCCATCCTC
CTCCTCCTCATCCAAAACCTCTAATTTTAATTGATATTTACGACAAAATTTCGGTAAATAATTAATATTAAAGTAGAGCC
AACGGAATTTTTTACCATATTTTCCTTTCCATAACGGAAAATATTTCGAACTGTAATATTTTTTTCGATAATCGGTATGA
CGGATTATGGCAATTATTTTTCCATTTTTTTTTAAAAATTTAGTTAATATTTTAAATAGTTTTTGAGTTTTTGAAAATGT
TCCTCCTAAACCAATATTATTTTCAAATAAGGTGATTGTGTCGTATTTTTTAGGTGGATTATATTTAAAAACATCAGCTA
CATGACACTCTTCAATACCCCTTGCTTTAGCAATTTGTATTGCTTGTTCTGAAATGTCTATAGCATCCACATTCCCATTC
ATCTTTAATATAGGGATATAATATCCTGTTGCACACCCTACATCTAAAATTTCACCCTTAGCAAGAGAAAGAGCTTTTTT
CTCTAAATTAGAAAAATCTAAATATTGCCGAAAGTAAAAGCTTAGATCAAGCACAAATTTAGTTTTATCTTTTTTAATTA
GGATTAACTTGGTAGAAGGATTCTTAGTATATTCAAGAATAGCTTTTCCAAAAAGTTCAAAGGTCTTCATCATTCATATC
AGTACGGGTTAATTTTGATTAATTTTAAAGAATACAAAAAAAAATAAAATTGCGTCATATTTTTGTAAGAATATACAATC
TACGGATTGTGCTTGAATCTCCACAAACTCCATTTTATTTCACTTTTTTTGATTTTAAATAAATTTATTAATCCTGCTTG
AATCTTTAAACCCTTCATAATCGCTAAGACTCATGTTATCTCATCTTAATATAATCTGGTAATAAATTCTTTTCAAATTG
TAAGATTAACAGGAATAAATCTGTAGAAATATATTTAAACTCCCAATAAAATGAAAAAGGTCCTTTTTTGGCGTATTTAA
ACGAATATGAGACTGATGACTTTCTAAATTTTTAACATAAATTTCAATCTACCAACATTTCACAAAATATTAGTTTTGAT
AAGGAAAAATTAGGAGATAATAAAAAATTGAAACCAATTTTATATGTCTAAATAACCCTCGTCTATAGTATAAAATTCGG
AAGTAAAACAATACAATCAAATTTGTTCACATAAACAGTGATATAATTTATTAGGCGTTTAATTTCTCTATTTGACTCTG
TAGATTTGTTATTATTATATTCTACAAATGATTTTGGTCCGATTGCCACAAGAGTGCCAGATAAATCTTTTTCTCTTTTT
ATTAAAAACCAAAAAGGCATTTTCTTTTCATTATCTTTAACAATTATTAACATCCACGGATTTAGCGACCAATCTTCATC
ATCCGGCGCCAAAACGTTATATATTGCTTTCTTTGTAAAATACTTTTTCGTCATCTTAATAGACTTAACAAGGGAATCAA
AATAACTTCTTTTTATCTTTAAATATCCTCCAAAATATGTTTGTATGTCAAACATTTCGAGTTCCTTGTTTGTTCCATCT
GAAAACTTTAAAGTAATTTTCCAAGGATTCATTATTCAAGACCTTTGTGATTATTTAGCTTAATTTCTTCTATATTTATT
TCCTTAAAAATGCTGTTAATCTTGTCCAATGAGGTTCTTAAGCTCCCGCTTTTTTTATCAGATAAGCTTAAGTCTAAGTA
ACACTCATAATAAATATGTCCCTTTATTTTTAAAAATCCTGATGTATGAATAACTTGAAATTTTTGAAGTAATTTTGTAA
TCTCTTTTAAAATCTTTTTTGATAGTTTTAACCCAAATAAACTAACTTTAATTATATTTTTTTTATTTATTGGGTAAATT
GTTAACTTTATTGAATTTTCTATAACTGTTTGAATAATAAGTAAATTATCATATTTATTTAAATTTTTAAATTTTGATAG
CGGAATTCTTAAATTAGTATTTGAAAAATCATCCAATTGCAGAATATATGCACTTGTTATGTTTGAACTATCCATTTTGT
TTTAAATTGATATTTTTGTTTCATTCTATTTTTTTTTAAAATCATTTAAGACCATATTTTTCTTAATAGATTTTATTGTA
CCGGAAGTTTTTATTGGCGATAATACTATTCTTCTTCCATTAATCTCTTTAATAAGAGTTAACGCTGCTATCATTATTTC
TTTAGTCTCATGAGAAAATCTAATAATTCCATAGTCCTCTACTAAATTTAACTCTACTAACCATAATCCAATCTTATTTG
CTTCCTTCATTCCAAAATATCGCCATATTGATTGCCAAATAGCGTTCAAAACTAAATTTTGATCAAGTAATAAATCTGAA
TCCCTAATAATTTTGAAAATAATATATCTTTGCCTTTCTTTTGTCCCCATCTAGATTATCACATTATATTAATTTAACTC
CTTGTTTAAATTTAGTCTCAAAAATTTTTTGAGTTTTTTCCACTAACTTTTTTGGATTTTGAATGAAGGCTTTTTTGGCG
AAATTCATTGGAATTCCTAATAGAGAATGACAAACAGCTATAAGTGCCCTAGGGTGTCTGTAGTCAAATAAATGAATAAA
ATTTCCACTGATTATAAAATTTGCTTTCAATTTTAGGGCTAATTGAGTGAATTTATACAAATTTCTAAAATTTTTTGATT
GAATTCCTTTATTTCTTACCATTATTGATGCTAATGAAAACTCTATGAAAGTATTATTTTGTTTTGTTAGAGAGATAACC
CCCGGCGTGAGAGTTTTTATAATTTCCGGATCAGAAAAAGAAACAATGTCAACTCTGGAATCTCTTGCAGATTGGAGTTG
AACTTCTCTATTCAAAGACTCTACTGATATAATATCTGAAAAATTACTATATTTTTTAATTCTTCTCTTAAATTCTTCAA
TATTGTTTAATTTTAGGTTATTTCGAAAAAAAATATTAATTCTAGATTCTTCTTTAATAATTTTTCTTAAACTTGAAGAA
ATTCTCTCAATATTGTTCTTTGGTTCTAAAATTATATTATTTATCCCTAATTTTTCATAAAATTTTATTCTAACTATAAT
ATCGTCAAAATCGTTGATGTTTACCTTTATTCTTGATTCAAAATATGACAAGTTGCGATTGCCTCATAAAAATAGCTTTA
TTTTCTATAATTATTAAAGGGATTTTAAAAGTAAAAAAATTTTATTATAAATAATAATTGGAAATGGTATAAATGAAAGA
ATTCAAGTTAACGAAATTCGATCAAATTGGAATAGTTGTAAAGGATATTGAGAAAGTAAGAAAACTATTCGGCTATTTAT
TTGACTTTAAAGTTAAAATTAATGTAGTTGAACAAAAAGCAACAGCAATATACAAAGGAGAGGAGGTTACTTTCACGATG
AGAAAAATCATGCAGAATTTTGATGGTAAGCAGCTTGAAGTTGTTGAGTTACTAGAATCTACGGGAAGACATCTTTATCA
TGAATTTATTCAAGCTGGAAAGACAGGATTGCATCATTTAGGTGTTTATGTTAAAGAAGCTAAAAAAATAATTAATCATT
TTAAAAATGAATTTGATATAGACGTAATTCAAACAGGAAAAGCTGGAAGAGTTAAGTTTTATTATTTAGATACACAAGAA
ATATTGGGTTTTTACATTGAATTAATAGCTTTTTAAAAAGCCAATTTAATTTTTCACTTTATAACTAAATTTATCTTAAA
TATTTAAAAAGAATTAATATGTCGAAACAAATACTAGATGGTGGCGATTTACTTGTTAAATGTCTCCTAAAAGAAGACAT
TTCTAAAATATTTGGAATAGTGGGCGGAGAATTATTAAGAATCTATGATGCTATTGAACGATGGGGTCGAGAAAAAGGTA
TTAATACCGTGATGGTAAGACACGAACAAGCTGGAGGTCACATGGCGGATGCTTGGGCTCGAGCAACCGGGGGGATTGGA
GTATGTATGGGAACTGTTGGACCAGGAGTCACTCATTTAATTCCTGCCGTTGCCGTTGCTAAGGCTGATTCAATCCCAAT
GTTGGTAATTGGTGCCCAAATAGGAAAAATGTTCGATAATACAGGAATGTTACAAGGAGATTTAGATCAAATAAGTTTAA
TGAAACCTCTTACAAAATTACAAATTTCGGTTGAAGAACCATCTGAAATACCACAAGCTATACAACGGTGTATAAAAGTC
GCTAAGACTGGAAGACGAGGGCCCGTATTTTTAGAGTTAAGAGAAACGGCTCTAGTTAAAAAAGCTAATAACGAAGATTT
GAATAAAATAGTAGATCCTGTCAAATATAGATCACTTTACTATCCAAGTGGAAATCCTGAATTAATTGATAAATCAATAA
ATATCTTAAAAGTTGCTAAAAAACCACTAATTATTGCTGGAGGTGGAACTATTTCATCAGAAGCTTCTGAGGAATTAATA
AAATTATCAGAAACTTATATGATTCCCTCTTTAACTACAATTATGGGAATAGGTTCTATTAGTACTAGACAAAAAACATA
TGCTGGTTCATATCCCTTGTCAAATACATATAGGAGGGCAGCTTCAGAAGCGGATGTTATTTTATCATTGGGATGTAGAT
GGGATTATACGACTCTATACGGAACATCCCCACTTTGGAACCAAAACCAAATAATTATTCAAGTAGATATTGATCCAAAA
GAAATTGGGAAAAATAGGCAAGTTGATGTTGCTATAATTAGTGATGTAAAAGCAGTCTTGAAACAATTCTTATCAAAGAT
GGAGGAAAAACTTCCAAAGGAAAAAGTTTCTGAATGGTCAGAGTGGAATGATTACATTCAAGAAATTCAGAAAGTTGACC
TTTCTAGGATACAAACTATTTTAAAATCCAAAAAAAAACCTATGAAGCCAGAAAAACTTGTTCTAGAAGTATTAAATTTT
ATTACACCTGATACTCAGTTAATAATAGATGGTGGAGACATTGCTATTTTTACATACAGTCTTATTTCCAATTATCTTAG
ACTTCCTAGAAGTACATTTACGTCAATAGGAATGGGTCATCTAGGTGTTGGGGTGTGTTCTGCTATTGCAGTTAAATTAG
CAAAACCAAACAAACCAGTTGTTTGTATAACCGGTGATGGTAGTTTTCTATTTAACGTTCAAGAATTAGAAACTGCTGTA
AGATTAAATTTACCAATAATTATTGTTATTGGAAATAACTGTGCCTGGGGTATGATTAAAACTAACCAAAAAAATAATTT
TAATAAGCGCTATTGTGATGTTGACTTCCCTTCCATTAATTATGCTGAAATTGCCAAAGGATTTGGTTGTTATGGAGAAA
AAGTAGAAGATCCTGATGAAATCCAACCCGCTTTAGCACGAGCGAGAGGTGCTAAGAAACCCGCTGTGCTTGATATATCC
ATTTCTTTTGAAACACCCTCAGCGGCTAAATTTCTTGGGTTATATAAAAAAGGTAAGGGATTATTTGGTAAATAAAAAGT
TTAAGCAAAATTCATAAAAAAGTGGGGAATTAAATGAATAAAAATTTTTTAGAAGGAAAAACAGCCTTAATTACAGGAGC
AGGTAGTGGATTTGGACGTGAAATGGCAATTTCTTTTGCAAGGAGAGGTGCAAGTTTAGTATTAAATGATATTAATATTG
AGAGCATCAATAAAACTCGCGAAATGATATTGGAATCTTATAGCGTTGACATACTTTTAGTAAAAGCCGATATTTCTGAT
GAGAAACAAGTTATCAAAATGAAACAAGATGTGTTTAAAAAATTTGATAATGTATTTCTATTGGTAAATAATGCGGGAAT
AAGAGGTGGTTCTTCTTCCTTAAAGACTAAAAATTACGATTATAATAGAGTAATGGATGTAAATGTGAAAGGAGCATGGA
ATGTAACAAAAATTTTTTATAGGAAAATGAGAAAACAAACATTTCTGCCAATAGCAGGAAAAATAATTAATATAACATCA
TGCGCAGGAACAGAATCCGGCTTAAATCCTTTCATTGGAATATATAGTGTTAGTAAAGCTGCTCTTATTGCTTTTACAAA
ACTCTGGGCGCTTGAATTAGGATCAGATAATATAACAGTCAATGCAATTTGCCCTGGAATCTTCCTTACACCAATTTACA
ATAACGATCTTAATTTCATTAGGGAATGGATTAAATTAAGAAATATTAAATTACCTTTAAATCAAATAGGTGATGTTAAA
CAAATTGCTGAGGTTGCATTATTCTTAGCTTCTCCGGCTTCAAATTATATTACGGGTCAAAATATTATAATTGATGGTGG
AATGACCCTTAGCATAAATAAGATATAGAATCCTTAGTAAATTTATTTTCCACGACCCTTATTTGCTCTAATACTAGGTC
TTGTTTTTTCAGATCCCCATCCTTTCTTGTGTAAACCTCTCGCTCTCTTTCCAGCAGATGTTAGCCCGCGAGTTACTCTT
TTATTATGTTGAGGTTCAGCGATCCAATTTATCTTTGGATCTGACTTGATCACAGGGTGATGTGGATCAACCAAAATTAC
TTCATAATACCAAGATTTACCATCTGAATATATTTTGTAACTATTTAAAGCTTGCATATTTGGATACTTCCTCTGAACCC
TTTCTTCAGCAATCCATTGAAGATTCTTTCCTGTGGTATATTTTGAAACACCCATCGCTCTAGGTTTTCGCCCTCGTTTT
GGTCGAACTTTATGCATTCCTCCTTTTCTAATCCTAGCTCTTACCACAATGTATCCTTGTTTAGCTTTATATCCCAGTTC
TCTTGCACGATGAATCTTGGTTGGTCTTTCAACCCTTTGAATAGATCTACCTTTTCGGTATTCAATACCACGATGCCAAT
GTGGTGTATCGTATCCTTTCTCGTGTTTTTCAAAAGTTTCCTTAACATAGCTATATCCAGACTTCAACTTATTAATACAC
TCTTGTTTAATTATATCTTGTAAAATTCATAGAAATTAATTAATTTTATTATTCTATCTATTCTAGACTTTTTAAAAATC
CTGATATTTTTTTTGCTACATCAATACTCGCTTGAATTTGGGCTTCCTTTGTTTGACTACCTATATGTGGTGTAAGAACT
AAATTATCTTCACAGCTAAATACGTCGCTATCCTTTAACGGCTCTTCTCTATAAACATCTAAAGCAGCTCCTCCTATTTC
TCTATTTTTTAATGCTTTTATTAAAGCTTTTTCATCTACAAGGATACCTCTCGCTGTGTTAATAATAATTGAATTTTTAT
TTAATAATTTTAGTCTCCTTTCATCTATTGTATTTTCAGTGTCAATCGTTGCTGGAATATGTAATGAAGTAATTTGAACA
TCTTGAAGTAGATTATCTATTGTGTTGTACACTTTATATCCTAATTGTTTAGCAATTTCCTTTACACTTGGATCAAGATC
ATAAATTCCTATTTCCATATCAAATGCAATTGCTCGTTTTGCGACTTCTTGACCAATAGTTCCAAATCCAATTAACCCAA
GTTTTTTTCCTTTTAATAAGGAACCCAAGTAGTCACTTTTTCTCCATTGACCATAATGCATAGTCTGATTTGCTTTAGGT
ATATGTCTTACCAAGCTTATCATTAAACCTATCGTTAGTTCTGCGACAGAAACTGCTGGAGCTTTAGGCGTATTGAATAT
TTTGACATTTAATTCCTTTGCTTTATTTAAATCGATATTATCCAAACCAGTACCAGCTCTACCAATAGCTTTTAATATTC
TAGCATTTTCCAAAATATCTGATGTAATTTTTGTTCTTGAACGAACAATAATAGCTTCGTAGTTTTCTATCTCTTTTTTT
AATTCGTTTGGTTTTAAATCGTATCGCTCATAATATTCAAGGCTATTTTCTTCAAAGATTTCAAATGCTTCCTTTTGAAT
TTTATCTAATATTAAAATCTTCATCTAAATCTAACAAAAATATTTTTATTACCTAGAATAAATTATCTTAATTAACAATT
GCTAAACAATTTATTTAATTTATTAAATCTATTAATCTATGAAGAAAAAGAAAGGAGAAAAGGAACCTAATAAGAAGATT
AAAATTGAAAATAAAAACGGATTAACATTTTCCTATGATAAAGATAATTTCAATGAACGTTTTCCCCATTTAATAACAGA
AATTGCTGGAAAGAAAAAATCTGTTAAAATAGAATCTATTGAAAAAATTAACAATCCAAAACGGTCCCCTTACAACGAGG
GTTTACCAAAAGAGTTGTTAAAACCTGGTGCAATTGATTTCATCAGAAGATGTTCTACTAATGAAGAAGCCCTAAACATA
CTAGGTTACTTATTAAAAAGAAATGAAATAACGGAAAAAGATTACAATAATTTGAAATTTGAAATTTTAAAAGAGAATGG
TTTACAAAAAGTGATCAATGAACATGGGGGATTTAAAAAACCAGGACATTATGAAAATAAATTTCGTGTCAATCGTCAAT
TAAAAGGAGAGTTAAAAAAGGCTTCAAATCATGATATAGATTTTGAATAAGGATTAGAAGTAGTTAATTTAATTTAAGAG
AAGAAATATGATGAACTTATGACAATAAGAGCTATTGCTCATAGTAATGATCCTTGTCGCCCCAATCTGATTTTTTCTCT
GATAATTTGCTATTTAAATGTTTGATCTGTGTTAATTAGCAGCCTCTAGCTGGTTTTTTAGGTTTATCCCTTTTTCTGTT
AAAAAATATTCTTTTTTTTTAAAAAATATTAAATCCAGTTCTAGTAAAATAGGAATCCTTCCTTTAACACATGAGATTGG
TAAACCTGAGAAAAGTTTAATAGTTTCATCATATCTTGCCCCCTTATCAATAGCATATAAAATTTCAATTCCCATGAATC
CTAGGAGATTTTTTAAATCTTCCATAGATTCTTCTTTGTTGAGCGTCATAAGGTTTATTATTTATTTTTTTACATCATTG
TCGTAAGTTTCCTTTAATTTAGGACTATACATATTAGCAATTACAGGTTCGGCTTCTTTAGGTAATAATTTTCTCATCCA
TTTTGGAAAAGCTGTAGTTATCTGTAAATTTGTCTTCAAAACAATATATGTTTCATCATTATAATTTAATTCTTCTATTA
CATCAGATTTCTTGAGAAATTCTATGTTTTCCATAAGTGAGTCCAGTGATTTTTTTGATACTAATTTTGGTAGCTTGTCT
TTTGATATTAGACCATTTCTTAATTCAGAAAGTACATTATACTTTTTTGGGTCAGCCATAATTTTAAACAAGGTGGAGGT
ATCTTTTTTTAATTCCTCATCAGATTTTTTTTCATATTCACTGAAATATTCTTGAACTTTCGGAAGGAGTAAATCAATTA
ATTCTGGTTTATCGTCAATATATTCTATTACACTATCCGGTGGAATTCTCTCAGCATTTACTTCCTTTACAAGTAAAACA
TATTTTTCAACTAACCCAATTTGATTTATAAAAATGAATTTTTTCTCATCTAATATCTCTATAATTTCTTCAAAATCCTT
ATTTGGGAATTTTTCATTAAACCACTCCCTTAGCCATTCTAAAGGTACAGGTCCTTTTGAGAGTCTTTCTAGAGTTTTAA
AAATATGATTATCATTTAATAATATAGCTATTTTCTCTTCTTCAGTTTTTTCCCTTGTATCTTCAATAATATGCCAGTAT
AAGTTATCTACCCATGCTTTTATTAACGCATAGTTTTTTAAAATAAGCTCTTTATCATTCTCATGATAATTTATATCATT
TATATAAAAAGCCGTAAATATTTCTTCATTTGATTGTAATTGTTCTGAAAACTCTGAACACGATGTTGAAATTTTATCTT
CAATCTTAGGAGATATCTGTTGGTCCAAGATTGTGGAAACCATTAACATTTCTTTATTTCCTCGTGCCCAATCAGAATGA
ATTTCAAAATAATAATTTAATGATTTCAATTTTTCAAAAGAGTGTGTGAAAAAACCTTCATTGAACTGTTGATCCATAAT
ATTCGCAATTTTAACAGATATGGTCTTATCTAAAGAGCTCTTCGGGTAGGAATAAAATACTAATGGTCCAATTTTACGAT
GAAAATATGATAAAGCTACAACAGTTTTCAACTAATGGAACACCCTTACGTTTTTTTAAAATTATAAGCTGTACAGTAAA
TTCTATAATGTTAAACCTTAAACAAATTAATATTAAAGATTATATATTATTAAAGATAAATAAATTTATCTTAACCTAAT
CCCTAATATCTTTAGATAAACAAAATGAATACTCAATTCAATATATTTTAATAAATTAGAGAGAGGAGTTGGTGATAATA
ATGTGCCCCATAAGACTTGTAGGATTTGACCTTGATGATTGTCTTTTCGATTCTACGGGTTTATCAAATAGAGCTCGAAT
CAGAGGAATTGATGCCATGATTAACCTTGGATTAAAAATTAAGAGGGAAAAAGCAGTTAAAATATTGAATGAGGTTGTAA
AAGAATATGGTTCAAACTCCTCAAATCATTATAATTATTTTATTCGAAGATTGAATCTAATTGAAGAAGATATGGACAAC
ATACCCCTAAGTAACCAATATAAATATATTGCAGCGGCAGTCATGGCTTATCATAAAGAAAAAGTAAATTCCATAAGACT
ATACGATGATGTTCAGAATTGTCTAGAAAAATTGAATAATAACAAAATTAAAACAGCAATAATATCAGATGGGATCCCAA
TAAAACAATATGAGAAGATTTTAAGATTAAATATCGATAAATTAATTGATTTTATCGTTATTTCAGATGAAATAGGAATT
AAAAAACCTAATCCCGAATTGTTTAAATACAGTTTAAGTAAATTTGATGTTAAAAATAAGGAAATGATATATATTGGAGA
TAGATTGGATAAGGACATACTTCCGGCAAATTTAACCAATATATATAGTATTTATCTCCACAGAGGAGGAAAATATGACA
CAAACAAAGTGAACATGAAGATTCAAAAGGAGTTTAAACCAGATTATGAAATTTTCCATTTGGATAAATTATTTGATATA
ATAGATGAATTAAACAATAAAGAAAGATAGGCTGTTTTTAGGAAATGAGAGTAGCATGTCTTCAACCCCAGATCTTTCAG
GACAGAAATGAATGTTATAGAGAAACGGAATATTTATTAAAAAATTTATTAGAAAGTAACCACAATTGTGAGATTGTATG
TTTACCTGAAAGATGGGTCCCATATTTTAAGGATCCAGAAAAAGATTTTCAGAAAGAAAGAGGAAATGATTATCATTTCG
TTAGGAATTTAGCTAAAAAATATAAAATGAAAATCTTGTCCGGAGCAATTTGGGAAAAAAGAACTAATTTGAAAAAACCC
ACAATTACATGTTATTATTTTGATGAAAAAGGTGATGAAATTGGAAGACAAGAGAAAATCCATCTTTACTCTTATGAACA
AGAACAATTTGAACCAGGTAAAGTATTGAGGATATTTGAATTAACTAAGTCAACTTATTTTGCTATTCTTATATGTTTTG
ATATGGCTTTTTTTGAAACACCTCGCTTAGCTGTAGAAAGTGGGGCGGATATTTTATTTTCACCTACTCAAATTATAGCA
GATGGAATGTCAAACTGGAGCATTTACCTAAAAGCACGTGCTCTAGAAAATCGAGTGCCAGTTGTAGCGTGTAATACTTT
TGGTAATTATCTAGGTAGAAAATTTATTGGAAATAGTAAAATAATTTCCTTTTATAAAGGGAGTGTTTCTCCTTCTAAAC
TGAAAATTGTAGAAGGACCAGAAGGTTCTAGTGGATATATCTTTGACGATATCGATTTAAAATATCCTAAAAAGTTAAGA
AGGATTCGCTTTAGGGAAAAAATTGAAAAAAACAGAATAAAAGTCAAAAAAGTTAGTTTAAAATAGTATTAATAATATCA
GCCACCAAATAAACACATTAATTCTAAAAGCGTACTATTTTCCGAAACTTAAAATTCATTTTTATTTTTAGTGACCCCAC
TCTGTGTGGGGTTTAAATACTCGAACAAAAATAAATTTTTAAAAGAGAAAAAAAAAACATGTTTAAACTTGATAATTATA
ATAAATATATTGGGCCTAAAGCTTTATTTGATCCAGCATTCATTCCCCCTCATCTATTATTCAGGAAGAAAGAACAAAGC
TCATTAAATTCGATTTTAACCGACTCTCTATCTGATGAATTTTGTCTTAATATCCTATATCAAGGTATAAATGGTATCGG
GAAAAATGCTATTGTTAATATAGTTATAAATGATATTACTTTTCAAAACAAAGATTTGAATGATATTAATAAGGTTTGTA
TTAACTGCAATGAAAAGACCTTTGAAGAATTAATCTTTTCTATAATTTCCAGTTTAACAGGTATTCTTAAGCTCAAATTC
AATCTAGAATCGCTCCTAAATTCAAACATTTCGCATTTATGGAATATTTTTAAACTATTGTGCAAAAAAATTAATAATAA
AATCTTTTTTGTTTTTTCTAATGTAGAACATTTGAAGCCTAAAATAATTAAAAAATTGATGATTGTTGGAAAAGAATCAA
ATATTACTTCGATTTATACTATTAATAAAATTCTACGGGGAAATCTTGTAGATTTCTTATCTGAATTCGATTTAAAAAAG
AAATTGAGTTATTTTTCATATAATGAGCTCTATTCCATTCTGAAACAAAGAATCTGTTTGTCAATTTCACATCCCGTTGA
TAGAGAGCTAATAAAATATATAACAGATTTAATCTGTGAACAATATGTCCCTGTTCCTGGAAAAGGAATTGAAATTCTTA
GAGATCTATATCCAATATTCCGAGATAAACATATTATTAGAAATCGAGAACTTATAGAACTTTGTCAGAATCATTTTGAT
CAAATGCAAATTAACGATGAATTTAGTATGTTAAATTATATTTCTGAGGAAGAATTTTTGAATATAATCTTTTTAGATAA
CTTATCAAATAACTTTATTAGTCAAATGAAATATTATATCTCTTTGGATGAATTAAAAGAAATCTACCACATTTCATGCG
AATCACTAGAATATAATAAAAATTTTAATGAATTTCAGAATCTGATAAGAAAATTACTAAATATAGGAATAATTAGACGA
TCTAAGAGGAATAAGCACTATTCCAAGCAATATTTCGTGAAAAAGGATTTAAAAGATGATATTTATTTTATGATAATAAG
CCCTAATCAACTAAAAACTATTATCGATACAATCTTTGAAAATTTTCAGTCGATATAATATGATCATATCCAAGTTTTTG
GTCAGATTAAGACAAATTCAACATTCTAATAAAGTCTGATAGTTTTTTTTATATATTTCACAAGCTTATTATATATATAG
AGGTAATTTCTCTATTTTTTTTAGGTTAAAGAAATACACGTTTATCAATTAAATGGGGAACAATTTTGACTTATATAAAG
AAAATTTCTATGTCTGGTTTCAAATCTTTTGGAGATCGTACTGTTACGGTTAAACTTTCAAGTGGGTTTACATGCATAGT
AGGTCCCAATGGTGCCGGTAAATCTAATATAATTGATGCTTTGTGCTTCTCTTTAGGTAGGCTGAGCAAAAAGACAATGA
GGGCTAAGAGTTTAGAAGATCTTATTTTTGCAGGCTCAAGAGGAAAGAATCCGGCCCTAAGAGCTTCTGTTACTCTATAT
TTTGATAATTCTGAAAATATATTCCCTGGTGGTACAGACGATTTTGAAATCACTCGTATCATAAAGAAAGGGGGTGGCGG
TGGCTATAAAATGAACGGAAAGAAAGCTACTCGCCATCAAATACTTAATGCTCTAGCAGCTGCAAATATTGATCCTGACG
GAAGTAATCAATTTGTTCTCCAAGGTAAAATTGTTGAACTTACTCATATGAACGCTGAGGACAGAAGAAAATTTATTGAA
GAATTGATAGGTCTTCAAAAATATGATGAAATGAAAGATGTTACTTTGAAGGAGTTGGAAAAAGCAGAGAGAGATTTAGG
ACAATTTGAAGCAATTTTCAAAGAAGTGTCATCTCAACTTAGGAAAGTTGAAAGAGAAAAGAATGATGCACTAGCTTGGA
AAGAATTAGACGAGAAAATAAATTATTATAACGCTCAATTAATAGCTTTAAAAATAGCAAAACTACAAGAAGAAGAAGCT
GATCTAGAGATAAAAATTGAAGAATCCCAAAAAATTATAGAAGAGTTAGATGAAAAAATTACTCGTCAAGAAGATCTTTT
AAATCAAGAATCACTCGTTATGGAGAATATACAAAATTCTATAAATGAGAAAGAAAACGAGAGAGAACAAATTGTAGAGA
ATATTACTCAATTAAAGACACAATTATCTTCAAATCAAACTTCCTTTAATTTAGCTAAAAAGTCAATTGAAAAACTTAAT
AATGATATAAAGAATTTAGAAAGTTTCCAAATGGAACTCGAACAAGACCAGACATTTGATTCTTTAATTGATGATATTTC
TCAAGATATTATTGGAATAGAATTCAAAATACAAGATTCTAAAAATGAAATTGATATAAAACAACAGAACCAAGCTGTAC
TTGAGAGTAAAATTAAAGAGAATGAAGCTGAAAAATCTAAATTCAAAGCTGAGATTTCAAAAGCCAGACAAAAAATTTCA
TCTAACGAAGCACGTATAAAGGTACTTACACAAAATATTAAAAAAAACGAGGATAAGAAGAAGAAATTAGATATTGAATT
ACATAAATTAAAAGGAGAAGCTGAAAGCATAGATGAAGCAATAGAAGAAACTAAAAAAATAGAGAGTCAAGCTCGGAAGA
TAATTGATGATTTAAATAGTAATATCCAAGAGGAAAATCAAAAACAAAAAGATTTGGAAAATAAAATAACAGCCATTCAA
GCAGAAAAAAGTGAATTGAATGTAAAATTAACAAATATTCAATCTTCCCTTTCCTCGTTGAATACTGAAATAAAAATGAA
TAAGGATAATATTAACAATTTATATCTAAAGAAAAGCTCTTTAGAAGATAAAATTAACAAATTAAGTAAAGGTAAAGACA
CAGAAGAAGTAATTAAAAATTTAATTGATCAAAAACAGAATATTACAAAAAAACTTAGTGAATTAAGAAAGAAATCAAAA
GAAGAAGACACCATTTTTAGAAAGGATGAAAAAGATCTTGAGCTATTAAAAATGAAAAAGGATTCTTTTGAATCTGAAAT
CAATGATAACAATAACAAAATTACTAATTTAAACACAGAATTTAAAATTTATAGGAAAGAGTTAACAAATTTAGAGCGTG
AAAATAAGAATCTCGACATAAAAACAACTGCTTTAAAACAAAATATTTCAAATCTGAATAAAGATATCGAGGTATCCAAT
ATTAAGAAAGAAAATATTCAAGGAAGGTTAGATGAACTATTAAAGGAAAAAGAGAACGCGTTAAAAAGAATTCAGAGGTC
TGAAGAAGAATATGATAAAAATACAGATGATATAACAGGAATTCTTTCAATTTTAAATATGCTTACTCAAAATATAAATA
TATCAGTGGAATCTATAAAAGGAAATATTCAACAATCAAACTCTGAAGCTATTGAGACATCAGGGGAAGATTTTCGCAAA
TTCGTGTTAGATATTATTGATATGATGAAAATACTTGAGACCCTCGAATTCGATACCCAGAAAATTGACGAAATGACAGA
TAATCTAAATTCTATGCTACAAACAATAAATTTATTTACAAACAATGCAGATTCTACAATTTTTCAACTAATTAATAAAG
TACAAGAATCAGTAGATATAGCAGTACAAGAATCAACTTCTGAATTTGATAGTTTTGTACAAGATTTAATGGAAATATTG
GAAAATATTCATCTTTCTTTAAGACAACTAACAATGTCAAAAAGCCAAGAACTCTATAAACAATTAGATGAAATTTCGAG
CACTATTAAATCCCAAGAAGATGATTTTAACGGAATTGAGAAAAAATTGACAGAACTAAATTCTCAAGAAAGATATGACT
CTGAAAACATAAAAACGTATAATTTAAGATTGGATGAGATAGAAAAGAGAGATAATGAGCTACATGAAAAAATTGAAACG
TCCGAAAAAGAAATAGAAGAGAGGGGTAGATTTATTGAAGAAAAATCAAAAGAAATTGAGAAATTAGAATCAGATATTCA
AAAATCTAAAAATTCTAAAAATGAATATTGGAACAGAATTTCTAAATTTCAGGAAGAAATTGAGATTTCTCAAAAAGAAT
TTGAAATTTGTCAAGAACATCTTCAAGAAGTGCAAGGGCTTCAAACATTATATGAAAACATTCAAGATATAGATAATAAC
ATACTAGACTTAAATAAGCTTATTGAAGAAAAGAAAGAATTAATAATCAATACTCAAAAAGGTATAGCTAAGATAAAATC
CGAAGAAAGTGATTTAAATGATAAAATTAAGAGTTTGAATAAACAAAAAGAAAATTTTTGGGAAATTACTGGAAATTTAA
GAAAACAGATTGAAGAAGAAAATAAGAACGTAGAAGAAATTATGGATCGATTAAGGGCCTTAGACAATGTTATGAGAATA
ATCAACTCAATTGAAGAGTTATCTAAGGAAAATGAGGAAGCTAATATAAATATTGAAAGCAGCAATAAAGAAATTGAAGA
CTTTGATCAGCAGGTTGAAAAAGTTCAAAAAACTGTGGATGAAATTCAACAATTAATAGACTCTCTGGGAGAGGAGAAAC
AAAAAGAGTTAGAAAACCAAAAAGTAGCACAAAAAAACTTAAATAATTCCAATAAAATACTTCAGAAAACTCAAAGTAAA
TTAAATGAATTAAATAAAAATAAGGAGAGGGAGATCCAAATCTTCAATATTGGTGAAGAAATTAAGGAAACAGAGAAACA
AGTCGAATTAGTCATCGAAAAACTAGAAAAGATTCAAGTAGATTTGAAGATAGAAACTGATAATAAAGATGAAAAACAAA
ATGAATTAGACAAATTTTCCTCTGAAAAAGATGAATCTTGGAAGAAACAGAAAGAATATCAGAAAGTACTTACAGATTTA
AAATCTGATGCTTCAATGGAAAATTCCAAGGTTATTAATTTCGACTCTAAAAGATTAATTTGTACTGATCAAATTGAAGC
ATTTTACCAAAGATCAAAGGATTATGGCAATTTACCTATAGTTACTGATGAATTGTCAGAAGAAGGTTTACAATCAGATA
TCGTTTTAACTACAAAACAGAAAAAAGCACTTGAACCCGTTAACCTAAAAGCAATTGAGGAATTTGACATTATCAAGGAG
CGATTCGATGAGATTGATATGAGAAGACAAACAATTCAAAGAGAGAGAAAAGCAATTTTCGATGCGATAGAAAAGATCGA
CCTTGAAAAAACCCGTACATTCATGAAATCGTATCACGAAATCAACCGCGAATTCTCGCGTATATTTCAAAAACTTTCTC
CAGGGGGATCAGCAAAAATGATGCTCGATCGGCCTGATAAGCCTTTTGAAGGAGGGGTAAGTATTGAAGCTAGACCTCGA
GGAAAAAAAATATCAAGTCTTGAGATTTTAAGTGGGGGAGAGAAAACGCTCGTAGCGCTCTCTTTCATCTTCGCTGTTCA
AGAATTTTATCCTGCTCCTTTTTACGTTTTAGATGAGATTGATGCTGCTCTCGATGGTCCTAATGTTCATAGGGTCTCTA
TGCTGCTAAAGGAATTCGCTGCACAATCACAATTCCTCGTGATAAGTCATAGGGAAGAAAATATCGTAAATGCAGACCGC
ATATATGGAGTCGCTATGCAGCAGTCAGGAATTACTGATATTTTCAGCGTTGATTTGGAGGAGGAAGCAAAAATTCTCTT
AGAACTTGAAGATACAACAAGTTTAATTGAAGGTTTATAACAAATTTGAGGCGAAAAGCGATTTCGATAGATTATAATAA
GTGGACAGTTAAAAAATTAAAAGAGTTTAGTAAAGAAAAAAATATAAAATTTCCACCTAAAGCTAAAAAAGCAGAGATTG
TTAAAATTGTTTCTGATTTCACATCTAGAAATAAAACACAACCTAAAATTGTTGATAACAAAATCGAAGTTTCTAGTATT
AATGAATCAGATATTAAAGAAATTGAAGAACCTGAGGAGAACTTAGAGAAAGAATTAATCGCTGGTTTTGATGAAGCTGA
TGATCCTGCTTTATTATATAAAGACAAAATTAATATGAAATTCTGGCAAAAACCTGAATTTCGAGTGTTGTTAGATGTTG
AGTTAGCTAAAGATTCAAAAACTGCATTCTATGATTTATCTGGCTTGGTAAATAAATTCTTTGATAATATGCTACATGAA
GATTTTATAAACTTTAAAATATCTGGAATTGCTCTTAAGTCTGCTGCACAACTCCATCATTATAAAATTACTAGTATAAT
AAAAGAAGAAGAAAAGATCCAAAAAAAGCAAGAGATAGAAAAACTGCGTGCTCGGCATTCCAGAACAATCCCTAAAGCAT
TACCACAACCAATTCAACCAAAAATGCAGATAGCAACAAAAAAAGAACTATTTGATGCAATGAGAGCTATGATTATTGAG
ACAATGCAAAACAAGGAGAAACTTAAAAGGAGAAGATTGAGAAGAGATGAAGAAAAACAGAAAAAAATTCAAATGAAATC
TAAGGCAAAATTACCAAAAGAACTCTTAAAGCATATAAGTGGAAAAGAACAAACCGTTGGAGAGTTACATGAGAGTTGGC
TAAATCGAATCAAAGCCACTATTAAACTAAATAATAAGAGTGATACTTCTTTCTTTGAATTAATGGAAATAATAAAAAAT
GATGAGAAATCAAGTATAGGAAGAAGATTTGCTCTCGTAAAGATGTTCCTTGCCCTGACGTTTTTATCAACTGCAGGAGC
AAGTGGAACTGGTAAAACT
>LokiG_000000000466
TAAACCTCCAACAAGAACCATTGATAAACTACAGAAGCTATAATTATCCTTATTCAAAATTTGATCTTTATTTTTTAAAA
TATTCTCAAGAGATATAAAATGTCTTTTAATCTCACGATATTCACGATTAGCCACAACGTCATAGAAAGGAGTTCGATAT
AAAAGATTGAATTCTATAAACTTCTTACTTTTATTTGAATCTTTTTTATTTTCGTTAAAAGGATGGTCGGTTATAGATAA
AATATCTTTTTGGAGTATATTTATGAACTGTTCTACTGAACCTAAATTTTTCACACTCAAACCATACATTGAATACCAAT
CAGTCCATCTTTTCAGACCACTTATGTTAAACCTACCTCTTAATTTGGAGTAATTATCATCCTTTAAGATTATTTTAGCT
CTTTCTACATAGAGTAAATAAAGATCATAAGGCATAATTCCGCAAGAATAAAGAATTAATGAGTCCGAAACGTTACCAAA
TAAATCTGCTAAATTTTCAATAAGGGTTTTATCATTCCTTTTTATTTCTTCAATTAAATCTATTTCTTTATTAGAAAAAT
CTTTTTCAAACAAATTGTATTCATTAAAAAATCGTATGATGTCAAATATCCTCCCTGTCAAGCCTCTTTGAATCCCATCT
AAATGTAATCTAGCAATAATTTTAAATCTAAATGGTATTTTTTTGGGATCAATAAAAAATCCTATTTTATCTGAATAGTT
TACAAGGAGACTGAACGCCTCAAATTTTATTTCTGAAAGTAGGATTGAAAGAGCTAAATAATAACTTTTTTCTCTACTAT
CTTCAATTTTATCAAATTCTATTGAGTCAGGTATATCCAAGAAAGTCATTTCTCTGAAGTCAGTGATAAAGTATTTGAAC
TGAGAGACATCACCAGTTCTTATCGTTTTAATTAGACCTTGAAATTGTTCAGAAAGCATGATAAAACAATAGAATTACAG
ATATTAAAATCTATTTCAATTCGAATATTAACGGTAGGTGTTGTTGATATTTATTTAATTTGGTTCAAATTAGAGATTCT
TAAATATTAAAAATATTTAAGTAGTGTTGATTTTCTTCTTAATTTAACTGAATACAAATCATTAAGTGATCAGATTTGAG
TGAATTACAAGAAATAGATAAAGTAATGCGAGTTATTGCAATTATTGGAGGAATTATTGGCTTGGTTGAATCTATTTTAG
TATTATTGGATTCTGGGTTATTGCCCTATGAGTTTGGGATTATAGGTGGGATCCTTGGTTTAATTTTAGGGATCCTTGTA
ATCTTGTTGGGAATCAAACCTATCCATTACACTCCAGTTATCCTAGCTGTTTTTGGTATTCTTTAATAATCTTTGGGATT
TTAATAGGCGGAATCATAGTTTTACTCGCAACCTTAATGGACGTAATGTCATGAAAGAACAGAGTAATTCTATATGTTAT
TTTCTTATTTACAGTTGTATTTTTATGTTGGTATAGAAATAATAAAATTACTATGATTAAGATGTTAGGAAAATATGAAA
TTAAAAATAGATTCAAAATTCGGGTTAAATAATGGGATAGAAGTTCCACTTCTTGGTTTGGGGACGTGGATATTAAGATA
CAAAGATTTTTTCAATTTGATAACGCTAGGGCTAACATTAAAGCCCCCAGAATTTCAGATGATCTAGCAACTCGAGAGGT
ATCAATGATTGCTTCTTTAGTATTATAGATAGCACCGTATGCTTTTCCACCACCTAAATGAACCAATGTTCGATAAATTA
AATTTCCAGATATTCCATCAGGAGCAATAATTAGATTAGATTTATTTTCTATTGACTTTTCAATTAATATTTCGTCATGG
GAGATCTTTAAATCAGGAAATTGTTTTTTCATAATAATTACAACCCTATCTCCGTTTCTGATGGATTCATCGACATTGAT
GTCCCTTCCTATATCAGCCCTCCGCCCACCACTCAAAATACTTATAATGGGAGTTATCCCCAACAAACCAAACTTTTTAA
TTGCGAAATGTAAAAATTCAATTTTGTTTTCCACATTATTACATTCATCAATACCAACGGGTCCATAAAAAAACTGATGC
CCTTCTACTGTCTCAAGTAAGGCTAATCTATTTATCTTTTTTGTATAAAGGTACGATTTAAAATTTAATAAGAAGTTATT
TGAGCTTAATGAGCCCCGTATGATAGAATTAATTGTATTATCCTTTAAAAATTCAAAAATTTTTTGTTCGGGGTTTCCAG
ATTCAATTAAAACTATGTCTGATTTATGTGTTGGAAGATTTTCATTTTGAATTTGGTTTATAGATGCATTATTTCCAAAA
GTATAAATCTTTGATGTAAATTTTTGAAGGAAAGCAGCACATGCGTCTAGGATTTTTAGATTATGGACCTTTGAGTTACC
TAAACCTATTCCTATTCTTGCTTTTTTTCCTTTAGCCATTACACTAAATTTTTGTACTATCGTCATTTTAGGGTTTTTTA
TTGAAATTGTTTCAATTTATTGTTAAAATATCCCATATAAAAAAAATGCTAATACTATTGTTAAAGTATCATAAACGCCA
TGAGTTATCACTACAGCTATGAGGTTTTCCTTTCTCCAGTGATAAATTAAGCCAAGCAATATAGATATTGAAAAATAGGG
AAAAAATGATAATAAAAAGGAAATAAGAATAACCAGTGGAGAATTTAAATCGATAAACAAAATTCCTATTACATGAATCA
TTGAAAACAAAAATGCTGTTAATAGGATTCCCATTTTGCTCCCTAAACTCCTTTCTAACCCTTTTTGCATAAATCCTCTA
AACAATATCTCTTCTGATGTTCCTATAATTAAGATCATGATAAGAGATAGTACTATTAAACTAGAGATATCCATGGGTAG
AAAACCAGTTGGTATGTCCTGTATTATCTCAATACTAAAAAGATATTCTATAATTTCTTCAGTAAAAAGGGATATTAATG
CAACCATCAACACTCCTACAAATGCAAGACTGAGCCCTATTAAAATTTCTTTTAACAATTTTTTCCTATCAAATCCCCTT
GAAGTAAATCCTAATAATATAAATCTGTTTTTTATTGTTGGATTTTGAAGGTATTTCCGTATATATAAAATGGGAAACAA
GATGAAAATCAATTCGAATAGAGAAATCAAGGAAGTGAAATAAGGATTTGAGGTTAATTCAAAAATAGTATTTAAATCAA
AAGAAGCAAAGGTTAATAAGGCGAAAAATCCTCCAAGGATAAAGTTCATAAATAAAAAAGCACCCAAGGGTAAACCAATG
GACGTCAAGGAGCTCCATAATTTATGTTTTTTAGGATCAGTCAATTGTTCATCGGTAATTTTGGGGGGTTGAAAAACCTC
GAGTGAACGTTGAATCAGAGGATATTGTGATGTAGTTTTATATGGGTTTAAAGTGGTAGTTGAGGGTAATTTCTTATTTT
CTTTAATATATTTAAGGTTTACACCACATTTAATACAGAATTTAAGATTTTGAACATTTGGAAGTTTGTTCCCACATATA
GGGCAAAATAACCAATCTGATTCAAAAATATGTTGATCTTCTTCTGGATTATGTAGTTCTTTGTTATTCATTACTTAAAT
AAGTAAGGATGCATACATTCTAAAAGCTTTACATTTCACCTTACAACTGATAATATTAAAATCAATGCTCAAATAGTTAA
ATACAATCTCGGATAAATTTTAAAATTCGAGTAGCTTGAAGTTCATTTTGAAAAATATCTTTATTGATAACGGGAGGGAG
GTAACTATATTTTTTAACTCCTTCGACTTCTAACTTAAATTTTATAGAGGGCATCCAAAAAGTTTTGTTAGAATGCTGAT
ATTCAATCATCACCATTGAAAGAAAATCTCCGCTATTTCGGGGGTTTATCCTTATTTTAATTTTCCTTCTTTCGTTAGGT
TTTAATTTTTTAATATTTGTTAATCTTAATTTATTATGAAAAGATTCAGGTATGAAGAAATATATCATAACATTTTTTAT
TTCAGTTAAATTCGGGTTTTCTATCACTAATGTTAAAACTTCAGGTTCATTAACCTTCAATTTGTGATTTGGTGTATTAA
TATCAATAAATAAGGGATATGGTAAAATTTCCTCATTTAAAGTAAACGATAAGTCAACGAGTTTCTGTAGATTCGGTTTA
ATTTCAGAAATAAACTTTTTTCTTTGTTCCTTTATTGATAAAACTTTTTTATTCCTTAATTCATCAAAATCTTTTAGCAT
TCGAATAGTAAATTTTAAGATATGTTTGTCAAACTCAGAATGTCTCCCTGAAATGATAGATATAAGCTTTTTATAATATT
CGGATTCCAAATTTCGAAGTAATGGTTTCTTAAATAAATTATTGACAAAATTTTTCACTAATTCATCCATTTTGATTAAA
TCATC
>LokiG_000000000502
TCGATAAAAACTCGCATGCCTGATTTAATATTTGCTCGCTTTGTTCCCTTCAATTTAAATACTCAAGCCACTTGTGGATC
TTTTTTAATAAGAATATAGTTCCTTTCGTTTTATCTTTTGCTTTTATCTCCTCATTATTGAGGATTTATCTCTGAATTAT
AAAAAATTGTTTATAGTGTAATTTTCTTTACTCTTTTTTCAGTATTCAAATTATAATCTAATACCAAAACAATTTTAGGA
AAAGAATCACTAGATTCATCAATAATTACTAATTACCTACATCAAAATATAATGCTCTCTGATCAACTTATTAATCAACT
TAAAGATTGTAAGACAGATAAAGAGTTAAAAGTAGTTTTTAAAAAGATCGCATCAGAAGATCCAGATAATTATTTTCCTA
CTCAAGAGCTAAAAAAACTTGGGTATTTAAGGAAACATTGTGAGTGCTGTGGTAATTATTTTTGGACCACATTAAAAGAG
CGAGAGGTTTGCGGAGATCCAGCATGTTCTGGAGGTTTTCAAGTTGTAATTGATAATCCATCCAAAAATAAATTATCATT
CATTGAAGTTTGGGAAAAAATTGTTGAAATTTTAGAACCACGAGGATATACTCCTATCAAGCGCTATCCTTGCGTTGCAA
GATGGAATCCTACATCTGAATTTACAATAGCTTCAATTTCTGCATTTCAACCTTATGTTGTTGCAGGAGAAGTGGATCCT
CCTGCAAAAAAACTCTTAATCCCTCAATTTTGTTTGAGATTTAACGATATTCATAATGTCGGCTTGACTGGTTCACACTG
TAGTGGTTTTGTAATGATAGGACAACATTTATTTGTCCCCCCTGAAGAATGGAATCAGGGAGAGCTTTTTATTGATATAT
ATGATTTTATACATGAAGGTGTAGGACTACCTAAGGAAGAAATAACTATACATGAAGACTCATGGGCAGGAGGAGGTTCA
TTTGGATGTAGCCTTGAATTTTTTAGTCGGGGAGTAGAATTATTTAATCAAGTCTATACGATGTTTGAACAGACTCCAGA
AGGACCAAAAGAATTAAAGTTAAAAGTCCTTGATATGGGTCTTGGACAAGAACGTGTTGCATGGTTCTCACAAGGAACCC
CAAATATCTATGAGGCGATTTTCCCATTAGTACTAACTAAACTTAGAGAAATAACTAACATACAGTTGGATTTGGATTTA
TATAATAAATTTTCTCAATTTTCCGCTTATCTTAACATTGATGAGGTAGAAGATATGGATAGGGCTTGGGAAAAAGTTGC
CGAAGAGTTGAAAATGGATGTATCAAAATTAAGAGAAACGATATTACCAATGACGGGACTTTATTCCATTGCTGATCATG
CCAGAAGTTTATTATTTGCGATAAATGACGGAAAACTCCCATCAAATGTGGGAGGGGGTTATAATCTAAGAGTTATTTTT
AGACGCGCGATAAGCTTTATTAATTCATTTAAATGGGATATTAATATAGCAGATGTATGCGAATGGCACGCTGAAGAACT
ATATGAATTATTTCCCGAAGTTTCTGAACATTTAGGAGAATTAAGGGAAATTCTCAGTGTAGAAGAGGAGAAATATAAAG
TTACGAAAAAGAAAGCAATAAAAATTTTAGATAGAATCTTGAAAAAAGGAGAGATTTCTACTGAAGTCTTAATTGAACTT
TATGATTCTAATGGAATAAGCCCCGATATGGTTAAGGAAGCTGCTAAAAATTATGGCAAGATGATAAAGATACCAGACGA
TTTTTATGCATTGGTTGTTGAAAAACATGAAAAATCTGAACAAATTCATGCAATAAAAAAAGATTTTAAGTTAGATTTAG
ACGGGTTACCAAAAACAAAATCCCTGTATTATGATGATTATTCAGTTTTATCTAATAAAGCTAAAGTTTTAAAAATTGAA
GATAAGATGGTCGTTGTCGACCAGTCTATAGCTTATCCCACTTCAGGAGGTCAACTTCACGATGTTGGGAATATTAATGG
ACAGAAATTTAATGACGTTGTTAAACTTGGGAACCAAATCGTTCATTTATTAGAAGAAAAACCTCATTTTAAAGAAGGAG
ATATTGTAACCATTGAAGTTGATAAAAATAGGCGTATTCAGCTTTCTCAACATCATACGGCAACTCATATTGTCAATGCG
GCTTCGCGAGAAGTTTTAGGAAATCACATAAATCAAGCAGGTGCTAAAAAAACGCTTAAAAACTCTCACCTTGACATAAC
TCATTATGGACAGATTTCAAGAGAAAAATTATTATCAATCGAAAGAAGATCTAACGAGATAGTTAAAGAAGCAATTAATC
TGAGCCTCAGCTTCATACCTCGATCTAAAGCAGAGAAAAAGTATGGTATGGCAATTTATCAAGGGGGCGCGGTTCCTGGT
AAGAATGTGCGAATTGTTGAGATTCCGGGGATTGACGTAGAAGCATGTGGAGGAACACATTTAAATAATACTTCAGAGAC
AGGACATATCCATATAACAAAATCCCAAAAAATTCAAGATGGTGTTGTTCGACTCACATTCACAGCAGGTAATGCTTCGG
TAGAGTTAAAAAGGAAGCATAAGAAAGAGCTTGATGAATTAAAAGATATTTTAGGTGTAGATCGCAAACATCTCGTTAGT
CGTGTAAAAGAATTAGTTGAAAAATGGAAAAAGGTGAATAAAACTCTTAAAACGGGTAAAGTAGATAACAATGACTTACA
TTTAATATCTTCTGAGGTATTTGAAGGTGACCTGCTTTTTGAAATATCTCGATTATTAAATATTAAAAAGGATGAGGTTT
CAAGTAAAATCCAGAAATTTTATACAGAATGGACTAAAGGAGTAAGTAAGATTAACCAGTTGGAAAGCCTTTTAAATGAC
GATTTTATCAATGAACTATTAAAAAAAAGTAAAAATTATGGAGACTTTAAACTTGTGTTAAAAACTTTTGATGGGCTTTC
TCAAAGTGATCTTAAAAACTTTTCAATAAGGATTATGAAACTTTTTGAGGACACAATAACCATTTTTTTAAACAATACTA
ATGAAGGAATTATGATTCTAGCTATGGAAGGGAATGCACCATTGAAAGAGTCAAAATTAAACGTTGGGAATTTAGTAAAA
GAAATCGTTGAGAATTTTAGCGGAAAAGGCGGAGGCAAAAAAGATTACGGTCAAGGCTTTATCAATAATAAAAATTTAAG
TATTGATGATGTAAAAAACTATATCCGCAATAAATTAAATCTTAGTTAATGTCGTATTATATAATTAAGCCTATTTAATT
TTCAGTGTTTTTTAATAATCTACAAACTTCCTCATCTATATAAACTATATAGACTCTATATAATATGACGAGAGAGTTTA
AGAAATGTACATCTTTATTGCATCTAAGGAATAGCAGAGGAAATATATATTAAATTATATTTTAAAAAATACAGAATTTA
GAGGAAATCAATTAATATGAAACCTATATTTAAAGAGTTTTGGTGTCCCAGTTGTAGGAAATTACGCTATATAAAAGTTA
TTGGTATTTGTTTTGATTGTAGAAACAAAAAAACTCTTGAAACCTTAGTAATCAAGCGAAAAAGACAGTTAGAACTCAAT
AATGGAAGAATCCTCTCATCTTAGAGAGATAAATCTGTCCTCAATTTATTTTTTGATTTTATATAACTTAAATTCCATCA
CATACTATTTATTTTAATTGTTAAAATTATCTTAGTAAAACTATTTTAAACAAACAACTAGCATTAAATTGGATTTTTCT
CCTTACCTGTAAAGAAAATTTGAGGGGGTGCTGAAAAAATGGTTGAAATAATACAGATTTCTGATTTACATTATGGTTCT
GAATTTATCCCGGAATATATGGAAAATATTATCCAATATATTGAAGAAATAAAGCCAGACGCAGTTGTGTGTACAGGAGA
TATTATACACAAAGGAAGGGTTGTTCAATATGAAAAGGTACTCCCTTATATTAATCGAATAAAAAATATTACTAAATTTC
TTGCAGTACCAGGCAACCATGATGCTAAAAATAGCGGACTAATATTTTTCGAGAAGCTTATAGGTCCTAGGCGATCAAGA
TTGCTTCTTGAAGAAAAAAACACCATGATGGTCGGAATCTGTTCCGCTAGAGATGATATGGCTGAAGGAATGATTGGTGA
TGAGCAACTGGATTGGTTAGGTCGCCAATTTAATAAAAATCTAGAAAACCGAATAATAGCTCTTCATCACCATTTAATAA
ATGTTCCAATGTCTGGACAAAAATTTACTACCGTTCGTGATGCGGGAGAAATTTTAGAGCTCACTCAATTATTTGAAGTG
GATTTAGTATTGATGGGACATCGCCATGTTGCTCATTCCTATGTAATTTCTTGGCAGGATTCATTAAGTACCACTTTCCT
TTACAGCGGTACTTCGACTTCAAAAAAAGTACGAGCTGATGATTCACCTAGTTTTAACCATATTAATCTTGATGAAGGAG
ATTTAGAAGTCCATATAGTAGATTCAACTAATCTTAAAAAAAACCTGTTACTGGAACGAAAAAAACATCATACCAAGTAT
ATTAAACCGAGAAAAGCGAGAATTGAACATTTACTAAGATCTAGTGTTTGGGATGAATAAAACAACAACCAAAAAGATAA
TAAAATTATGCCTAAGCCAATAACTCCGTTATTAACTGTAGATGCTGTTATTTTACTAAATAATCAAGAGGATCTGATAT
TGATCCGCCGAAAAAATCCCCCCTTTCAAGGAGAACTAGCACTACCTGGTGGATTTGTAGATGTGGGTGAGACTGTAGAA
AATGCGTGCATTCGTGAAGCAAGAGAAGAAACAAATGTTAATATTAGAATTATTCGATTGATAGGCGTTTTTTCTGACCC
AAAACGCGATCCAAGAGGACATAACGTTACTATTGCTTTCTTATGTGAACCCTCTACATCAGATGAGAACCCTAAAGCAT
TAGATGATGCTACTTCTTTGGAGATTGTGTCTATATCAAAAATTTCTTCCTTAACTCTGGCATTTGATCACAAAGAAATA
TTAGAAAGTTCTGGAATTATAAAAAAATAAGCCTAAGCTGATTCTTTTATTTCATATAAATTCTCAAAAGAATCTTGAAC
GAATAAGTAATAACCATTTCCCTCCTGCCGAGGCACCTTAATGTCTTTAAATCCTAATAATCTTACCCTCTTAACAAATT
TATCCCGATTTTCTATAAAAATACATGTATGCGTAAATATGTCCTGGGATTTTTCGGTATTGCCTGTAATAAAAACTTCA
AAATCTAAATCATTATTTCCATATCGTAATAACTTCTGATCTCGATTTACCCCAAAAAAGCTTTCTATTAAATCCGCTGA
AACTACCTTTGATGAAATCTTCTTCAAACCTAATAACTCTTCAAAAAATCTATCGGCGTCTTCTTCGGAATTTAATTCAA
CTGCTATATGTCCTATTTTCAGATCCAAACACACCTTAGTACATTTATTTAAAATATATCGTAAATTTGATATTATAATT
ACTACATGTTTCTGGAATAATTAATTATTTTAAAATATTAAGGAGAATCAACATTATGGAATTAGCTGAAAAATTAAAAG
TTGGCGCGGGATCATGTTACTTGTTAGCATTGTTACCCGCGGGCTTCAACTATTTTTGAACCAGCAGGGACTTTTATTTA
ATATAATTTCCTCCTTCCTGGAATAACAGCAACTAATATTGGAGAGCTAATAGCGGGAATAGTTTTAGGAGCGATTGCAG
CATTTTTTATCATGATTATAAGTTTTCTTCTGGTGGGTGTTTCTATTATAATCTATCTCATTTTAGGCACAATGACAATT
GTACTTAAAGATAGAAAATCAATTAATATTGTAGGTTTAATATTTACCTTAATAAGCTTATTTCTAGGTGCAAATGCTCT
AATAAGGTCTCTGGCTTTTAAGTATATTAGTTTCTTTCTGGTATTTCACTTTGTATTATATCTCACAGTTCTTATCATAT
ATATCTATACCTAGATTCAACTGCGAAAGATCAATTAGACTTTTAAACACCATTATAATCATATTATTTTTTGTTTTCCA
AAATTAAATTGTTAAATTTGTCATAAAATATATCGTGAGTTTCAGTGCAACTTAGAAATGCTAATTTTTAAAAACTTAGA
ATATTTCCACAAATAATAACAAAGAAAAAAAAAAATTAACCTCCGATACTATTATTTTCAAAAAAAGGTTAAGGTATTTA
ACGGATGACCGAAGTTTCCCAAGAGGAGTTTTTACATAAACTTTTAGAAGTTGTTTCTAAACTCTCAATTATTGCTAAAA
CGCAATCTTATCGTTTTAAGAAAAAATGGGACGATTATTTGAAACCTCTAAATGATAATCCCCATGTAATTCGCAATATA
CCTCTAGATAAAGAAAAATTCCTTAATGAAATTGATTATAGGATTAATGTGTTAAAGAATGTAGAGCAAGCAATGGTTGA
TGGATTTTATACTATAAAATCTGTATTACAGACACTGTATAATCAATATTTTGACTCGGAATTATTTAAAAATGATTTTT
CAGAAGAAGATCAATTAGTTCTTAAATATTGTGTTGCAAAAGAAATCTTAGGAAATCTCATACAATTTAATAAAATCGAT
CATGAATCTGTCCCTCTTAAATTCAATATCATGGCAAGAAACTATACATTAATAAAAATAAAAGGTCAAACAGACACTGA
GATCCTCGAGAATATAAAAAAATTAAATATTACCGATGTAAGCTTATCTGATTTAAATAAGATAATGGAAGAAATAAAAT
CTGATGGCATAATTAGCATCAGGAAAAAAGGTAAAAATCAATTTTATGTAATAAGGAAAGAATTGATATTAAGTAGAAAG
GGGAGAATCCAGTATAGTAATGTACTACAATCTCTAGTTGATTTTCCAACACTCTTCTGGCGGAGTTTCTATAATATTAG
AGAATTAAATGTTACTCCAGATGAAAATTGTACATATAGAGATTTCCTTGCCAAGGTTCTCTCAAAATCTGCAACCCAGG
GATATTCACCAACTCATTATGTTTTCGTGAATCTAATTAAATATTATGAAAAGATTAAAGAAAACCCTAATTAATCAACA
TTCTCCATGGTGTTATTAATCATTTTATTAATCAAATCAGCAGTTTTTGCAGCTAAGTTTGTTGCTAAATATTAAAATTT
GAAGTAGCACTTTTTTGGTTAAATGCGGGTAATATTGGTTCTCTTTGGTATTCCTTTCTAATAAATTCTCTAATGGCGGG
AATTGAGCTAAAAAACTTTATCTCCCCATCACAACGTATCCCTCTATGTGTATAGATGTCTAGACACCATCGTTTTCTAC
CACGATGATAACCTATTTCAAAACTGATTTCTTTTTCAACTTTCTCGAAATTCTTGATTTCTATATGTTTGAATGATTCT
GGTTTAAGCATGTGTAGTCGTGGGTATTCTGCTTTTTCCCTTGCTAAATTTTCAAAGCTAATATTGCCTAAAATCGTGTT
TGTCATACTTATATGAAGGAAATCTCTAGTTAAATTAATATAGAGAAGATCAAAGAAAATCCAAATTAATAGTTTAAAAT
TCCTTAGTTTTTTTAATTGGAATACTGAATTCTTCTAATAAAGGAATCAAATGCTTTTTATCGTCCGAATTAGTTCCTTT
CCAATCTATAATGAAATAGTCAACATTTTCTTTGGTGTTATTAATCATCTTATTGATTATTTCAGTACTTAAACCTTGAA
TATAATATTTTGGACAAATAAATGACATCGCAACATCTTTATTGCGTATTAATCTGCTAAAATTAGGTGCATAGTGAGTA
CCACCAAACCCAACTCCAATTTCTTGGTTCTTTTTTCCGTTATATTCAATATATTTGAAAATTGATTGAAGAATAACTGT
TGCGAGAAATTCTCCTGCTTCTTTAATATTCCAATTTTCTTGACTACTGCCTAACTCCATGAATAGCATCGGTTTTTCTA
AATTTGTAGGACCATGGTGGGTTACTTCGATGTCTTCCGAAAATTTCTCTAATTCTCCCAATTTTTCTTGTCGGATTAAA
GAGATAAATCCTGCCTTTTGCAGCAAAGCACTCGTTTGAGATAAATCAGAGGGATCTCCTCCAAAATCAGCGTGATTACC
CCAATTTCCAGTGGTATGTACTAAAAAAGCTGGTCGAGTTGTTTTTGAGGTATGTCGACTTGCGAAGATGAGAAAATCAG
GGTTGATTTGAGACTCCTCTAATTTTAAATCGTTTAGAAAGATAAGAGGTTCTCTAGTTAAACCAAGAAATACCTCGATT
TCTTCTAGATTAGTTTGTTCCTCGTCCTTAACAATAAAAGAAGTTAATTTAAAAACAGGATTTTCATGCCATAAATAACC
AGATTCCTCAAAATTGAACTGATTTGAATTTAAAAGCTTATCTCGAATATTCATCGAAGCCTTATCTTCTTTTGAGGTAA
GAATTAAGAATTGAATACTCTTTCACCAATCTAATTAACAATTTTCAATGTATTAATCAAAATTAGCATAGAATTTATAA
TTTTATTATCGATATCTGAATTTATTTATTTTACCTAAAAACTTTAAAAACCTAAAAAGAAATACACTAGTCATGGCTGT
CAATTTTGTTCTGGTGTTAGTGCTAGCCTTAATTTTTGGAACTTTTTTCTTCCTTGCAGATTATTTCGAACATGAACTTA
TCCGACTACATGGTTCTTTAATCGCAGGTATATCAGTAGTATATTTTTTCCTAATAGTACTCCCCGAAATTAGTGTGAGG
TTGCCAGAATCTCCTTTTGACATGGAATTATTTAAATATCTTTTCGTATTAGTAGGGTTTGTTTTTATCCACATAACAGA
AAAACTAATATTGCAGAAAGTTGAGTCCAGATCTCAAAAAAGAATGCGAAAATTACTCACAAAAGAAAAAATACTAGAGG
GTGTAGAACATAATATGGAAAAAATTCTAACTAGAGAAATTAAGAATGATACCCTAGATGAACCGGTTCTAAAGGAAATT
GCTCGAACTTTAACAGAATTGATAAATCAAGAAGAAGAAATGAAATCACAAATAAATAGATATAAAATAAAAATTCAGGA
CCATATCAATGAATACCTCCACGAATTTAGGTTAATTACGGATTATGTGTACCATTTTCTTGTTGGAATAATCATAATTG
GATTGTTATCTATAGAAACTATGTCAGGAATACTCTTCTTTTTTTACGCTATTTTTAGAGCGTTTGTCGTTAAAAGATCG
GAACAACACATAATTTTTACCGATTTGGAAATTTATGAAGAAGCAGAACACGAACATCCCCCACTCCTTAGATTCTTTCT
ATCAACTTCCGCTTTTGTTGGAATATTTACTGGAATACTTATGAAGATTTTCATTCCTATCAATGTAGAATTCCTATTTA
TCTTCTACTCTTTTATCTCTGGAGTTATTTTGTATGTAATTGTGCGAGAAGTTATTCCAGAAAAAGAAAAGGGAGATATA
GGTAAATTTTTGATCGGTTTATTCGGTTTTATAATTATTATAATTATAATTAATATATTTACAAATGTTTTATAGGGTAT
TCCTAAAGCCCTAACTTTTTTTATGAGTCAAAAATGTGATCCAAAATCTATAATTCAATAAGTTTTTTGTACATTTTACC
TAAGATTTATAGGTTTGGGATTTATAAAGATTTAAATTTAAAGCACCCAAGTTTAAATTAATAGGCTTTTTGAATTAGGA
TGAAAATGAAAAAAAAAAGTGTTAATGAATCGTTGGGGAATCTTAAATTATGAAGAAGAAATCATTCGAGGAAATTCTTG
GGATTGATGCGGCGGATAAGATAATCATCGAAATGATTGAAAAGAACCCGAGTATAACTCATAGTGCTATTGCCATCGAG
GTGGAAAAAAGTCAGCCTGCTGTCGGGGCTAGAATCATTAAACTAGAAAGAAAACATCTACTTAAAAAAATAGTTGGTTT
CAACATAAAAATGGTTGATATTAAAGTTGCTATAGTTTACATCTCGACGAAGGACGTTGATAAGATTGTAGAGAAGATCG
TTAACTGTCCCTTTATTAACCACGCTTTCAAAATCTCTGGGGAATTTAACGTTTTATGCTTTATTGCAGCCTCAGACTTA
CAAACAATCGAAAAACTCGTAGATCTATGCTTCAGAAGAGATGAAAATGT
>LokiG_000000000503
GATGATGTTCTTACTGGAGATTATCATGTTGGGAAAAATGTTGTTGTAGTTGGAGGATCAGCAACTGGTATGGAAACGGC
ACTCTGGGTAGCAGATCTTGGGGCTCTAGATTCAGAAATAGCGAGGTTTATAAGTATTTATGATTTGATTCCGCGTGAAG
AGGTCTTTAGCAAGTGGCTTAGGGGTAATAGAAATGTTACCATCATTGAAAAACTTCCTAAATTAGGACTTAATCTTGGG
AGAACCACCCGTGGGTTCATGATTGGTCATACGATGAAAATGGGAATAAAGACTATTACAAATGCAAATATCACAAAATT
CGAAGGAAAAACTGTGGAATTTGAACTGGAAGGTAAAAAGAATACATTAGATGATATTGATACTTTTATTTTAGCAACGG
GGGTACAACCCAATACCGATCTATATGACAAAGTTATCGCTTCAAACCCATCATATAAAATATATAGGGTTGGAGATTGT
AACGACAAAAAGAAGGATAAACGCAATATGATGGATGCGATACATGAGGGATATCAGACAGCCTATAACCTTGACAAGTA
ACACAGATTAAAATAAATAATTTTTTTTTTTTTTAAATTTTAACAGTAATAATTCTCAATGAGTAATTGTAGAACGGAAA
ATTGATTAAAGTGCAAAAAACAAGCATAAAAAAGAGTACTAATGGCATTGAAGAGAATTTAAAGGATATTAGCTTACAAT
CACGTAATTATATTAAAGATATTTTAATTCTAATCAATAAAGAAATTGGTATTAACAAAATTCTATCCATCATTTTATTT
GGAAGTCAAAGAGGTAATTGTGAAACTTCAGCGGTTTCTGATTGTGATTTACTTATAATATTTAAGGATCGGGTTTCAAA
CCACCACATAAAAGAGATTGAAAAATATTTCCTCGCTCTTGAAATTAAACATGAGTTTAGAGAATTTAATACTAAACTAG
CCAGGAAAATTCTTGGAGTAATCCAACAAACTACCGGGATATTTGTCAGCCATTTTTTGACTAAAAGGAAATATTGGGAA
GCAGCTAATTTTTATAAAATCTTTAGAGTTAATAGAGTATTTTCAGCAATGTTTGCACCTCGAAATATAGTTTTAGGGAA
TATTCTAACTAATAGTTCTATATTGTATGGTAATGACTTAAGATCCCAGATTAAACCTAAAATTCAAATAACCTTTATTG
AAATGATCAAAAGTACAGTTATGAATTTGATGATTTCATTTTTCTCAATCATGATTTCATTATTTAGAAAATTAGATCCT
GAGAAATATCAATTAGAAGCTATAAAATGGGCATTAAAGGCATCTAACTTTTACTGTTTTCGTGACTCTGAAACATTAAA
AAAGATGATAGAACGTTTTGTTTCATTTGAAAAACCAAAGTTTCAAAAACGTGCGAGAAAATTTTTCAATAATTTCTTAG
ATTTAAGAAGAAATCCTCAAAACGATATGAATTTTATGGTACGGTGTCCAGCTCGAATAATAAAAATACATGTTAAAGCC
CTCCTTTATAAAAAGTTAATAAACGAAAAATTAAGCTCGAAAACTCGCCGTACTAAAGCCGATCTTCATGTTCCAGATCG
TATTTTTCCATTAAGAATTTAATTTATAGGCAAAAATTACTATTAAATCTAAACAGAAATATAAAAATATAAATATTCTT
CAAATTATTTAGATCTGTAATATAATAGATTTTTTTATCATTCCATAAGGAATTAAAAATGGCTGAGGATATTGATATAC
GCGAACTCTTCTTTGATATTTTAGAAATTGTCAAATTCGAACTTTTGTTTTACCAAGATCGTCAATCAATCATGTTCGAG
CGAATTGTGAAGACTCGTGTTTTCCAAACTAAGCTACAGAGATTAAGAAACTTTATTGTGCATTATTTTGACATATTGTT
TAAGGATGAAGAAAGTCCTATTAATAAAGCAGCGCTACGCTCACAACTTGATAATATAGCGCGTATCACTAATTATTATG
ATGATTTATCAGATTTTTATACTGATCATACAAAAACATTAATAACTCAAGAAAAATTGAAAGATTTATTAGATTACAGC
CATATTGAAACTCTCTTTTTGATTTTTACTAACATTTTAGACTGGGAACATTACAAAAGTAGTCTTTTATTTCCCACTGA
TAAAGCTAAAGAAAAATTGCTTAAGGAATTTCTTAATAGATTAGCATCTTCTGAAATCAAGGATGTTAATGATATTATAG
ATTTAGAACAATCTATTGAAGGGTTTGTCGAAAATATTGAAATTTCATAAGAAACCAATCTTTAAATTGGAGAAAGCAAG
AAATAAAATTTGATTAATTTTAATTTTGTCTTAATCCCTTTTTTTCCATGACCAACGAGACAATAGATACTTTTAAATGT
ATATTTCTTTATGTAAACCCATAAGAACTTTAGAACGTGAAGAATAGGAAAAACGTAATATTAAAAATGGCAGATTGTTT
CGACAAAATCTTAAAAGTCAGTCGCGATTCCGATGTAGGAAAGTATAAGGTTATAATTAAGTTAGTGAAGGATCTCGAAA
ATGGAATATCAGATGCTTTAAGGTTTAGAAATTGTTTGCTTTTATTAGTTAACTTATGTTTTAAACAAGAATATTGCGAT
TATACAGATAGGATAGGAAGACCGTCTCAGGAGCTCTCAGAACAAGAAAAAGTTCAGATGATAGAATTACTTAGAACTGA
ATTTAATAATTAAATTCTATCAAAATATTTTGAGATCTGTTTCTCTCCAGTTATCATACTGTTTAAAAATGTTATCTATT
TTGTCTAAAGTGTCAAGGAGTGCATATTTTGTGAGAGGATCTTGTTTAAATGTATCAAGAATTATATCGTATAGGTTTAC
ATCAAATTCTTGAGTAAGATCAGAGATTTTTCTTAAGTCTTCCATTTGTATGCCTTTATCCTTTAATTGAATAAAAGCTT
TATTAATCTCTTCTTTTAATTTTATAGTGGCATTTAATGATTTTGTACATTTATCATATAGTTCTTGTTCCTTGTCTCTG
ATGATGGATTCTTCCTCGGATAGCTGAGGTTTTTCTTTCACAATTTCA
>LokiG_000000000269
GGTTATGAGTGAAATATATATGAATTTAAAGAATATTGGTTTCGAACTTATAAAAACAAAATTTCTTGAGCAGCAATTTT
ATATTTTAACATCTGAAGGAAAAGATGATAGTATTACACCCTCACAATACGGTGCCTTAGCATTGATCATTGCATTAAGC
AAAGAAATTGACGGAAACATTAAATTATCGGAGCTAAAAGAAATCTTCAACGAAGTTTGGGACACAGATATTCAAACTTT
GATTGATAGGGATTATTTAAGGAAGTTCGATGAGTTAGGAATTGTAAAAGTGGCACCTTTAGGGAAGGCAATTATGAAAG
AAATTATTAATGATATCAAGTTAAATAAATTTCTGGATATATTCAATTAATAGAAGTAAATAAAAAAATGGTATAAAATA
TTTATGATTCTTCTAAATCCATTTTAAATTGTTCATAAATCTTCCTCACTCTATCTGCTGAAGGCCCTTCTCCTCTAACT
CCTTTTTCATCCACAATAATTTTACCGCTTAAGATTGAGATGATATTTTGATCATTAATATAATTAACATGCCCCTTCGA
AAAAATTGTCGCAATTCTATCTGCTAAAGCAATCATTGGAAAGGGTTCTTCTTCTAAACTAACAATAGTGTAAAAAAAAT
TTCTAATAAACAATTTTGGAAATGATTTATTTTTTTCATTTTTTGCATTAACAAGAATTAGGTTCGAGTCCTCAGAAATT
CCTTTTAATTGGCCCACGAAAAAAATGTCTTTTTTAATATAGACTTTAACAACTTTATCAATTAATGTTCCCAATTCTGT
ATTATATTGTCTAACTGACACTATTTTCACTTAAAACTTTTTTAATTAATATTTATTATAATCTTTCGTTTTTATTCTTA
ATTTAATTAATTAGCTCATTTATAACTTCAGTTATATTTTCTCCAGTTAAAGCACTTGTTTTAAAAATTTTTAACTTTGG
ATTAATTTCCCTAGCATCATTAATCATTTTTTCAATATTTACATCAATTACATCAAGTAAATCGATCTTATTGATTATAG
CAATATCTGATGTTTTAAATAGCAGCGGATGTTTTTCGATTACCCATTCACCCTCGGTGATAGATACTACTATGATTCTT
TTATCAGTACCTAGCATAAAATCTGAAGGACAGATTAGATTACCTACATTTTCAATAAAGAGGATATCTATTTGATGGAG
ATCATAATTTGTTAGTACTTGAGAAATATGATAAGAATTTAAAGCACATTCTCTACCGGTATTTATCTGGATTGTTCTTA
CACCATGCTTTTCAATTCTACCAGCATCTACTCTAGTAGTAACATCCCCATTAATTACAAGAATCCGGTGATCCTTGGAT
ATTCTTTTTACAATTGATTCAATAATTGCGGTTTTACCTGCTCCAATTGCCCCAACAAAATCAATAGATTTTATTTTGGA
CTTATGTAATAGCTTATTATTTTTTTTTGCTAATTCATCATTATTTGCTAGTAGGTCTTCATTTAGTTCAATAATCTTTG
AAATTCCCTTCTCTGGCATGCTATTCTATATCACCATACTCAAATAAATTGGAGATTAATTAATTTTCATTTATAATGTT
CAAATATTAACGACGCAGAAATTTATATTTATAATAAATGAAAGACCCTAAAATTCCACCTAGTTCCGGAAAATAATATA
ACATTAATATTGGGTCAACAGCAGTATATATTAGCCCAAATAAGAGACGTATAGAGATGATCATTATTAAAAATGATTTT
CCTGTTATTCTCATAGGAATGATGGTCATTAAGGCTCTAATTTCTCGATTCATTATTGGGAAGATAATAAATGAAATTAA
TCCATATATTCCCCCCCACGCTAACCCAACATAAACAGGAAAGATGTTAATTGGTCTATAGAAGTTTAAGCCAAATCTGA
GTAAGCTATAGAATAAAACTGAAAATAATCCGCTTATAATATATAGTTTAAATAGGTGTGATGCTCCATAACTAAATTCA
ATATTTCGAGCCATAAAATACAAGAAGAACAACATAAAGAACAAAAAGAATAAGTTAATAACTGCACTCCCCAAAGAGAA
GTAACTGCTACTGAAACTTATAAATAAGCTGGAAAAAAAAGTGTGAAACGCAAAATTAAAGAACACACCATTTAAACTAA
GGTAAATATATTGAGTAATCCCGAATAAATCAAATATTAACGCTACTATAGATGTAATAATAATAATTAAAAATAAAATC
TTTGTATAGTTATATTTTGGAGCATTTTTCTGGGATCTACCAAAAGTCTTCAATGTTTTTTTCCTTTGCTTATCTTGCCT
TTTTAGATATTTTTTTAATACTTTTGGACCTTGATCCAAATATTCGCGTGAAGCAGTTTTCTTTAAAACAACATCTTGAT
AGCGTTTTGGTGAATCCATTGTAGTAGTGGAGGAAATGGGTATGTGCTTTAATTCAAAAGTACATTCATGATTTTCTGGG
AGTCTATGTTTCGTACAATAAGTTCCTCCGCAATATTTACATGTGAAAGGAAGATAACCAATTTGTTCACCACAGAATTC
GCAATACGACAATTTAGATCACAGAATTTTTTTTATAGCTAATTTCATTAAGGTGGTTTTAGAAATATACAATTGTATAA
TATTTTAAAATTATTATCGTTGATAATTTTTATGTTCATTTTTTTTTTTGAATTTATTTTTGAATTATTATGAATGAGAT
TATTAAAAAATTTGAGAATTCTTCAACATCATTGAAGAATAAATTTGAGATCTTTATGGAAGATAAAGTATATTTATTAA
ACTTGCACTTTGTTGAATTATAAGTGTTGAGATTAGAAGAGTACCAAGAGCTAATACTAATGATACGTATACTTTTCTAT
TCCATTTCCAAATATTTTGCCCGTCTAAAATCCCAAAGGGGATCATATTAAAAGCACCCAGCATAAAGTTCAAGTAAGCA
GAAACAATAAAAAAATAATTCAAAGGATATAAATCTTTTGGCACTAAAAACGATATGGTATATAAAATTATCCCATAAAC
AAGATTCACAAGTGGTCCAGCTGCCTTACACAATCCAGTTTTGTTACTTATTTTTTCTAGCCCTAAAACTACAACAGCTC
CGGGTAAAGCCAAAGAAGGCAAGGGAGGAAAAGAGGGAAAAAGTAAGGAAAACAACCCAACTATAAGAGAAAATGCTGTT
AATATCATTCCAAATGCGAGGAGCCTAAATTTTGTTTGTAGTTTAAAATGGAGGGCTACTTGACGATGCCCAAACTCATG
AGAGAGAAATGCTGTCATATAAATTCCAGCCAACATGAAAGGAGCCCAACCGTAACCTTGGGAAGTTAGAGCAGGATCAT
AAAAAATCATAAATCCAATAAGATAAATCAAAATAGCTGCAATCAAAAGATGTAGAAATTCTGATTTGTGAGCAAGGAGA
ATTCCTTTAAACTTTATTCCAGAACCAGGGTCAAATGCATCTACAGGAACGTGAATGTCTTGACGATACCATGTATATGA
CCCTCCTGTTGTTCCACGAACCACTGTTGGGCTGAATTCTTGTTCTTGATGTGTTACCGAAACCTGAGAATATTCATCAT
AATTTAAATCAGGAGTTTCAATTTGATGTGAAGTCATGCTTTCTCTTATAATATCACATTCATGATTTAAAGGTACTTGA
TGCATATGACAATATGTTTGACCACAATCATTACAAAAGAAAGAATCTCCAATAATTTCAGTCCCACAGTGACTACACTT
TACCATTCTTCTTACTTTTTTATTTTTTATGAGAGAAGTTTTTAAATAATTATAAAATTCAAGATATAAAACTGTATTTA
GAAATATATAAACTATAATTTTTTTAACCCTACAACCAGATTTTTATTTTTTCTTTTTTGCTCAAATTTTTAGCAAATTT
TATTAACACAAAGTCTACTATTTATGTAGAGTTAAAGAATTGTGAGAATTATGAGTAAGGAAAAAAAAGAGGAAGAGGAA
TATTCAGAAGATGATGAACGACAAAAACTATCTGAATTAGGAGTGAGTAATACTTGGGATCTCTTATCATCGGAAGAAAA
AAAAAAGAAAAGAGAATCTAAAAAAAAACCTGAGTTTAGAGGATTTCAATAGTTTTGGTCAAAAAAAAACTTAGGCTATT
CACACTTTCATTAGTTTCTCGTTCCAAAAAGGATAGTTTCTTTGTAAAAACATCTATTTGTACATTTAATTTTTATTCCC
TTTGATGATGGAAAACAAGTTTATCGATATAGGTATAAAAATCCCCAACTTTAAACATTTGAGAGAAAATTATGATAGAT
TAGAGAATTAATTAATTAATTCAATGGTAAAATAAATATATCCCATTAGATTTTTAAAAATATTGATCACTTATCATAAA
TTGGGTTGATTTTTACGAGAAAAGCGAAAAGGACAGTATATTGCCCCACTTGTGAGCGTGAAATTGTACTTGGGAGAAAA
AACTTCGATCATATATATCACGAAATACTTTGCTTCATGGTTATCTTGACACTTGGATTAGGCTTTCTTATCTATTTCAT
CTTAAAATATAGTAAAAAACCCAATACATGCCCTAATTGCGAATCTGAATTTGACCTTGAAAATCTTTCTCCAATAACTA
AAATTAAAAATAGTTAATTAGAAAAGATTTGAAATAATTACTTTTGCTTTATTTTCATTTCATGGTTACATTTTGGACAA
TTTTTATCTTGATCACTTAGTATTTTTTTTAGTATTGTCTTTTGGTATTTACATCTTGCTTGAGGACAAACCAAGTAGTA
TTTTTTAAATTTCAATGTTGCTTTTTGAATATTTTGAGTTTGAGATTCATCGCTTTTATTCCCAACTACTTTAATTGGTG
TAGCTTTTTTTTCTCTCTTTAATTTCTCTGACTCCTCTGGCTTAAGCCACTTATCTAGACCCACAAACTTCACTAAAGCA
AAATTAATTAATGATCGATAAAAAATAATCTCATACGAAATACGTATTTATGTAAATAAAAAAATTAAAAAAATAAAAAT
TTGTGTATCAGAATTTTATTATTATAATACCTGCACTTCGCCAGCGATGAGTCTTTTTCTCAATTCGATAAAAATTTCCT
TACTTAGTCTTTCATTGGACACCTCTTCTGCAATGTTCTTAAAAGATTCAAAGTTAACGTTATTAGCGGGAATTAATTCT
ATAGAATTTACCCAAGGGTCAGTTATGGGGCGTCCAATTTGAGATGACAACTTAACATGTGCTTCTACAATATCTCCTTG
ACCTCGATTAATGATTTCTCTAGATAATTCCGTCCCTAGAATATTGTAAAGTTTTCCCACATGATTTATAGGATTTTTTC
CACAAACAGCTTCTAAGCTCATAGTTCTACAAGGTGTTATAAACCCATTTGGTCTATTACCTCGTCCTACTTCTCCGATT
CCCTTTCTATTGGTTCAAGGGTAAGATTTTCTGAAATCTCATCAATTGATGTAAGTTTGGTTATTGAAGTAATATATTAA
TTAAAAAAAAATCTCAAAGATCTAAATTTTCAGATAATAGGAGTAGAATCAATCTAAGGTATACAAAAAAAACCTTTAAA
GCTAATTTTTAACTTGTTTTACCTTATTAATTTTAAAAAAAAATATAAAAAATTCGTAAAGATTTTGTTTCTAAAAAACT
TGAACTTCTCCAGCAATTAAACGCTTTCTCAAGTCAATAAAATTCTCTTTTGTCATCATAGTATCAAAAGCTTCATTAGC
AATTTTTTTTATAGATTCAAAATTTACGTTTTCCGCCGGGATTAGTTCTATACTCGCGATCCAAGGGTCTGTAATTGGTC
TTCCTATCTGAGAGAGTAATTTAACATAAGTTTCTGCTATATCGCCTTGACCTTGTTGGAAAATCTCTCTCGCCATTTCC
GTACTTAGTACATTATAGAGTTTCCCTACATGATTAATTGGATTTTTTCCACAAACCGCCTCTAAACTCATGGGTCTGCA
AGGAGTTATAAGCCCATTTGACCTATTGCCACGCCCTACCTCACCGTCGTCTCCAGCTTCCGCTGATGTGCCTGTTATGG
TCAAAAACATGATATTTTTCTCAATATTGTCCCCCACATTAATTTGGCAAGAAACATCTCGATCTGGAATAATATCAGAG
GCTAAATCCAGTACAGCATCTTTAATTTGACTAGTGTAGCTAATGTATTCGCTAGCATCTTTAATATATTTACTTACCAT
AGCAGCGGCTACCGTTATCCCAACTACATTATCAGACCTCTCAACCATGACTTTAATGTCTTCACCAGAAGCTTTACATT
TTTCCTTAAACTTGTTTGAGTTTATCAATCTTTCAGCCTCAAGAGCTATTTTTTCAGCATCAGAAAGTGGGGCGTATCCA
ACTCCGAAACTCGTATCATTTGCAAGGGGAATCTCTTCAGTATGATGAGATGCATCAAAGACTCCAGTCAAATCTATTGA
TCCTGGACGAACAGCATAATCAAATTGGATATCTCTATTGAGATCTAGATTCCTAAAAATACTGGAAAGGACTTTTCTTT
GAGTTTCAATACAAATAATTGGGATAGGAATATATTCAAGCTTATTACTCCCATCCCCGCACTCAGTAAGTATCTGATTA
ATAGCCCTCCCAACAATTAGAAAATATTGTGGTTGTATGATTTGACCCCCACCAAATTCTGGTCTCGCCATTCCTCCAAC
GAGAGCAGCTTTGTCGACATTGTGATGATATATGCGGCCAAAATGCTCTAGATAATAAACGCATAAAGCTCTTGAGCAGG
CATCTGCAACAGCATCACAAACACTATCGGGGTGTCCAATCCCTTTTCTTTCAACAATTTCAGGAAACTCACTTTTTTCT
ATCGGAGGGAAGTTTGCTTGTGTAATTTTCAACATTTTCTTCTTCTTTTATTATCTTCTTTTAAATATGTGTTAAAATTA
ATTATCAATTAAAATCATTATTAAATGAAAAAATAAGTAATATCATTTTAATTCTGGCTTTCTAAAACTCGATAAGATTA
ATTTAAAATTCTATTGAATAATTTGGAATAATCTCTAAAACAAAAATAAATTTAATATAATTCAAATAAATAATATCTTA
ATAAAATTTATTTGTTACAGATTATTTAAGGAATAAGATTTGATGATAAGCTCTGTTGCTGAAAGAATTAATTACTTGTT
GAAAAAAGCTGATTTTAATACTTTTATCTTAAATGATTTTTCAACAAAACCAACAAAATTTTGTTTTGATTTATTGGCAA
GAAAAGGCAATCTAATAATTATTATTAAAGTACTCCAAAATATTGACAATTTAAATCAAGATATTATAAATGATATCAAA
TCTCTCTCTAAGATACTAAAATCCATGCCAATATTAATTGGTATTAGAAATAGGTATCAGAAATTGGAGGACCACACTAT
ATATATGAGAGAAAGCTTACCGTTTATAGCAATTAAAACGTTGGAAAATGTGTTAATCAAAGAAGAGTATCCTTATATCC
TTTCAAAAAGAGGTGGAGGTGTTATATACATAGACGGAAATTTAATGAAAGAGTTAAGAGAGTCTAAATTAATTAGTAGG
AAGGAAATGGCTGATAAACTTGATGTCGCAAAAAGAAGTGTATGCGCGTACGAAAATGAAAATATGAGAGCTTCAGAAAA
AATCGCAAAAAAAATTAAAGGAATTTTAGAAAGTAGCGAGATTTTTAGGAGAATAAACATTTTTAACTCTTTTAAATTCG
ATCTTGACTCGGAAATAATTCAGAGTACGGCGGAATTACCTCCATTTGAGTCCCACGTACAAGAAATTCTTAAAGATATT
GGTATTTCTACATACTGGTATAAGAAGGGACCTATACCATTTAAATTGTCTCTACTTTCAAAGTTACCAAACATTCAGGG
ACAAAATAGTCCTTATCCCTTATTTTCTGGAGTATTGGAAGACCAAAAGAATATGAATGAATTCGCGTTCCTAAGCCTAG
AAATGTTTAAAGAGTTGTTTAACCAAAATGCTCTATTTATAGTGAGTAATAATGTTAAAATCTCAGAAACTTCTAAAGCT
TCTAATATCCCCATTGTTAGTATTAAAAAATTAGATAAAGTTGATGACGAGGAAGAATTCATTGAACTCATCCAGCGTTC
ATGATGGATATCCAAGGTTAGTTTGCGGCATTGATGAGGCGGGGAGAGGTCCTGTAATAGGTCCCATGGTTATTTGTGGG
GTTTGTTTTAGGAGCTCTAATTTAGAAATCCTCACTGATATTGGCGTAAAGGATTCAAAAAAATTAAATTCTAAGAAACG
TAGAGCCCTATCGGAGATTATAAAAAAAGAATGTTTGTCTTACAAACTTCAAATTGTCTCAGTTCAGGAAATAGATGAGC
GAGCGGACAAGAACATAACTTTAAATAGACTTGAAGAATTAAAGTTTGCTAATATAATTAATGATTTAAAACCTAATATC
ATTTACCTAGACGCTGCAGATGTTAACCAAGAACGATTCGGTAATTCAATTAGTAAGTTACTTAATTATTCAACAGAGAA
AATAATATCTAAACATAAAGCTGATGATATATTTCCTATAGTATCTGCTGCTTCAATTGTGGCAAAAGATAAAAGAGATG
CAATAATTGAAGAATTAAAGGAAATTCATGGGGATCTTGGTTCGGGGTATCCATCAGATAGGAAAACTATCGATTTTCTT
CGAGATTGGATAAAGAATAAAAAAGAAATACCATATTTTGCACGAAAATCGTGGGAAACAATAAAAAAAATAACTGAGGA
AGAATTATCTAATAGGAAAATAACTGATTTTTTCTAAACTTATCTCTTTTTCACAACTAAAACAATATGGTTAGCAGCAT
ATTTATGAATATTTATTCTTTCCATTAAATAATAACCTGCTTTTTCGATGATTCTTTTTTCTTGAGC
>LokiG_000000000265
GGTGATTGTGAGTCTTTCCTGATTACACTCGCAAAATAATCTTTAATAACTTTATCAATTAATTCTCTTATACGGACTTT
TATTTTTGTTCCTATAGATATGGTTTGCAGTATATTTGGCGTTTTAATTATTGCGTCACTAGCAATTTCGCTTTTAATAA
CTTCAAATAATTGATCTTCAAAATTATTCCTTAGTTGTTCAGTCAGCTGATGAATAAGTTTATCCCCAAAAATCTCTAAT
TCAATTGGTAAAGATACGATTAAAACTATTGTTTCTGGAGTTTTTATCCCCATTCCAGCCCTTCTCTTCTGTCTTTCTGA
TTTTGTTAGAAACATTTTGCCAAAAAATGTATAACCTTTATATTCCAAATCAACATGGTCAAGATCTTCTGTCTCTAAGA
ACCATACTGGATGATAATGAATTGGTCGCATATATTTTTTATTACTTCTAAGACCATCATCAGGGTATATTAGAAGAGGT
ATCTGTCCCTTTTTTTCATCAAAATATAATAGATATACTACGGATAAATCTTCGTTGGGATTTTTTTCCACTGAATCAAT
ATTAAAAGTGCCTGCCACGTGAAACCAATTTTGGGGATAATTCTATGATAATTAAATTATATTAGTATAAGCGAAATAAA
TTATCATTAGTTGACCTAATTTACGATATTTTTTTAGTTTTTTGCATTGAAAGTATAAAATCTCATAATTTTTAAAATAA
ATGAAAATCTAAATATTAAATTTTGAGTAATCGCTTTCCTTTCATTAAATTATTACCATTATTGCCATTATTACCATATT
TTTTATTTATATGAATATCGAAGTAAAATCTAAGTAAAGGTTGAATTCCTTTTTTATATTATCTAATTCTTGAGTGGAAT
TATTGATAATGTACTGAAGGGATTCATAGTTTAATTCATTCTTAAATTTTCTATCCCACTTCCACCAATTTGGTAACCCC
ATAAAGTGTACATTCCATAAACGATCGTTTTTATTAAAGGATCTTTTTGTTATTTCCTTTGAAAGTAAAGCCCAGAATAT
TATAAGATTGTTGGAGATTTTCTCATTTTTGCTTATAGGACCTCTAAAAAATTTACCGAATGCCAATAGCATTAGGATAG
CTAAACCGTATTTTACTTGAATTTTCGTTGTATTTACTAAATAGTTCACTTTAATAGCATCCCATTTAAAACTATCATTA
AATTCTTTAACATCCATATTTACACTATCTTTTATTTTTTCAAAGTAAAATTCTTTTGTTAAATATGGTTTTGTGTTAAC
GTATTGGAAAATCCTAAGAGCTCCAGCAATTCTCCACTCTATCCATTCTTGAGAGTATTCTTTTGCCTTTCCTAAAGCTT
TTTCCTTATTAGGCCATAAATTTAATATGTTTTTTAATTTAATATTAATTTCATCGTAATAATTAGTATAATGGTCATAA
ATACGAGCATAAGAATAACCCAATATATCAATATATGTGAAAATCTCTAATAAGTCAATGAATTTGTTAACAATTTCTTT
ATTAGTTAGCAGTTTATTAAATTCAGGATCGTTTAATAAAGAATAAATCCCATAGAAAGTAGATTCACCTGTATAAATTG
TTGCGAATAACAAATGATATTGAATAACTTTATTTATTAGTAGTTTTTCGTCATCTGAAAGCTTAAATGGTTCAAGCATA
TTCCTACTTGAAATCAAGAGATAACTATAAAATGGGTGTTCTTTTTTATTATCTAATCTTCCAATATCGTGATAAATTAA
TATAATGGGAATAATTAATTCGTTCTGAGAATGTATTTTCAAAAGCTTTTCTCTTATTAAGCTTGAAGATTCAGGGGAAA
GAGTGTCATGAAACAATTCTCCTGATTTAATTAAAAAGAATATCTTAAATAATCTGAAAATATGCCTTATTGTTCTTTGG
AACTCATCCTCATCTTTATCTCGACCCTCTTGAAAAACATCCTTTAAGTTTGGAAAAATTGATAACAGTTCATTAAATGC
TTTTGATTTAACAATTTCGGTTGAAGTGTCAATCCAAGAAATTTCCAAGTTATTAAAGATTTTAAAAAGAGAGTCAATCA
TCTATTTAGTACCTTTTCTTCCAGTAATTGAAAGAATGGTTCAATATCAATATTACCACCACTTAAAATTATACCAACTT
TTTTATCATTAATGTCAATTTTATGTGAGAATAAGGCTGCTAAAGGAACGGCACCCGAGGGTTCGACAATGATTTTCATC
CTTTCCCAGAGGAACCTCATCGCATGTATAATTTCCTTTTCTGAGACAGTTATAACTTGATCCACTAATTTTCGAATTAT
ATCAAATGTCCTTTTACAAATTGAAGTTCGTAATCCATCTGCAATAGTATTTGGATAAGTACTCGGGATAATATAACCTG
CCTCAATGGATTTTCGAGCATCATCCGCGATAGCAGGTTCAACCCCAAAAATCTGAGCTTTTGGGCATAATTCCTTAACT
GCGATAGAGGTTCCACTTAATAAACCTCCACCACCTAAAGGTGCTATCACAATATCAAAATCACCAACCTCATTTATTAA
TTCAAGCACCGCAGTGCCTTGCCCATTAATCACATTATCATTATCATAGGGATGAATTAAAGTTAAGTTATTTTCTTCAA
TCAGTTTCTCTGTTGTCTGAATTCGTGCTTCAAGATTGTTATCACAAAATACAATTTCAGCACCATAGGATTTGGTTGCA
TTTATTTTATTTTGAGGTGCCCCATTCGGCATTACAATTATAGCAGTAATACCTAAAATAGATGCTGCGAGTGCCACCGC
TTGGGCATGATTCCCACTGGAATGAGTTACTACACCCCGTTCTTTTTCATCTAATATAAACATGGATAATGCGTTGTAGG
CTCCACGGAATTTAAACGCGCCTGCCCGTTGAAAGTTTTCGCATTTAAAATAAATATTGGCATTCAACATTGAGTTTAGA
GTTCTTGAATTCAAGACGGGGGTCCTGTTTACTACCCCGTTGATTCTTTTAAATGCACTTACAATACCCTGAAAAGACAT
AAACAATAATCACCTACAATAATTCAAGTATTTCTATTTTTAAAAAGAAATTTTATTATACATTAAATACCAATTTATTT
TAAATTTTTAAGATTTTATATAGAATTAAGGTTTCATTTAATTCTTAAGATTGCGTCTATATGGGATTTAAAGATTTAGT
GTTATTAAAGAAAAAAGAAAACCTGATTTTTGTAGTTCTTTTATCCTGGATGTTTATAGGTCATTTTTCAAACATCTTTA
TCCCATTAGATATATTCTTCGTTTTTTTACCTTTATTGACTTATTCAAGTTTTTTATTTGCGCTCTCAACCCTTCAAAAA
AAGGATATATTGCAAATGAGTTTAGCCGAACATATCAAAGCATTTATAATTTCATTAATTTTAGGTTTGTTGCCATTATT
TATTCTTGCAATTAATTTAATCCTATTTTTAATCGTCATTTTTAACATATTTGCTGGATTTCTTATTTTATATCTTTTAT
TACCAAACTTTCAAAAAATTTACGACCTCACGGAGTTATAGTAAAATCAATGATGTCTCGAGGAGCAGATTTAAATGATA
TTTTTGAAACCGCGAAAGAAGCGGGTAAACAACTCATTAATGATGGAAAAATGAATCCTGAAACATTAAAATCGTTAGTC
GTGAGCTGGTACCCCTAGAAAGCTATATACCACCCAAAGCGTAATCCATAAGTGGTGTGGAATAATTAGTAAAAAAGGAA
AACATATCTGTTGAAAGTTAATAATTTACATCAATTAAATCTAAATTGGATATTTTTCTTTGGAAAAAAAAACTTTAATG
TCAAACAACACTCACCCGACAAAAATAACTTGGCTCTCTAAGGTGAATGGGAAGGTTTATCTTCGTTTAATCCTTATTTT
ATTTAATGCCAGCAAAACCTTCTGAAATTAAAAAAGCTACAATCCACACCTATTGGGATTCTAAAGAAGGATTGATCTGT
CCCTTATGTTCTTCGCAACTCCAACATGAATTCAATAATGGAGGCAGGAAAATTATTACTTTAAAGGGTCCTGTATGGGT
GGTGACTAATTATTATAGCTGTATAAACCCTAAGTGCGAAATGCACGAAGCTTTTCCTGCAGCATATCATTCTGCCATGC
AAAGGAAGAGATTTTCTTTGGAAGTATGGGCAAAAGTGATACAACATCATTTTAAGCATCATCTTAATTATTCCACCACC
GTTGAACTCATGTGGGACGATTGGGACGTATCAATTTCGAGGAATACGGTGAGAAGTATCTGTGAATTTTTTGAAATGGC
AGGAAAGCAATATACGGACAAGAAAGTCCTAAAGGAGGTCGGATCAAGTGGGAGGATCGTTTTATCGCTAGATGGAGCCC
AGCCAGTTAAGAACGAGCCTTCTCTTTGGGTCTTTTCTGATCGCCTTACAGGAAACGTGCTTCTCGCAAGGAACTTAGAA
TCTGCTCCCGCATCCACGTTATGTGCTATATTTCAAGAAATTGAAATGCTCTACAGCGTTCCTATCGTAGCCATCATCTC
CGACAAGCAAAAAAGCATAGTAAATAGTGTCAAGCAATTTAAATCAGATATCCCCCACGCGTATTGCCAGTACCACTTCC
TTAACCACATTGCCGAGCCTATTGCTTCAAAAGATTCACATCTTAAGAAAACTCTTCGGAAATTCGTAAAACAACTCTCA
ATTGTCCAAAATAGTAAACGTGCCGATTCTAACGGATTATACAAGTTGTATCATCCCATTAGCGAGGAACTAAAATGTGC
TATCTCCACGCGTGGTGATCGATTTAATGTGTTTCCGGGAATCGAAGCCTATGCCAATTTAGAGTTTATTGTATCCCATT
TAGAACAATTTGAGGAAATTGAACTCACTCCGAAAGTTTCTCGCACATTGAACGTTCTTCTTGCAGCATTAAGGAATTTA
CTTCAAGAAAATCGCTATATACGGAAAGGTATTATGACTTTGATGCTTGATTTCTTGCTGATTCGCAAGATTTTGGCCAA
AAGAGAAAGGAAAGCTTCTCAAATCGAGAAAGAAGTGAAAAAATGGGTACTCAAAATCCAGAACCGCTTAAAAAGAAGAA
AACTAGAATCTAATCCTCAAAACATCAAGTGGCAACAATCTTCCTTTAAGTTAAGTTGCGAGGAAGCATGGCAACAATGG
ATTCGGTTAGTAAATTCTTATAGTGAAGGATTATACAAAGCTTACGATGTCGAAGAATTAGATTTTACCAATAATGCCAA
AGAGCAGCTGTTTCATTGTAGTAAGCATCATTTTAAAGCCCTTTTGGGACGTGAAAATGTCGCAAGAGCATTTCTGAACC
ACGGAGGGCTGCATGTCCAGCTTTTAGATATCGATTTTACGAAAAAAAATGTGACAAACGTACTGCTAGCGTGTGAAACC
CCACTTATTGAGGCCCAAAGGAAAGAATTTAACGCTCAATACGCAACAGTAAGGCGTACGTGGAGAATTAGAGAAAAAGA
CACAGGAAACTTCACCCAATTTAAAGATAACTTGACTCAACTAGAACACTCCTAATCTATTTTGTCGAGTGAGTGGGGTT
TGACATTAAAGTTTTTTTTTAAACCATATATTCTCTTAATATGATTTTATCTCCAATCAAAGTAAGGGATCAGAAAGGTA
TTGTAAAGATCAAACTTCGTGATTAATTTCTTTATGTAGTAATAATTCCCTTATTTTCGATGTTATTAAATCGTATTCTT
GAATTGATTTCAAATTAAAGATTTTTATACATTCTATCAAATCAGAGTTCTTAAAATGATCATAACTTAAATTTAGTTCT
GGATTATTATCTTTTATTTTCAATAGCCCTTCTTTTAAAAAAATCTTTATAAAGTCGTCCGATGTTTCTCTAATCTCTCT
ATCTCCGGGATCAATAAATTTTATCTCAGCTCTGTTAAAATCAAAGAAATTCAAGATACATAACAATTTTGAATCTTTAT
CATTATTTTTCGAAAAGATCTTTCTTTTGATGTTTGTGTCCTTTACTCTCTCAGGAGAAAATTCTTCTAAAAAATATTTC
TCATTGTTGTGGGCTTTATGTGCTTCCTGTATAGAGTTTGAGTAAATTTTATCTGCACTCTGGAATGACTTATTCGTTAC
CAGCGAATTGAGAGAATTTAAGATTTCTCTTAATTCATCAATCTCAATTTGTAATTCTTCTAGTTGCTCTTTCTTTTTAT
AATAAAGATTTTGAATTTTGCTCATAGTTTGTGATAATTTTTCAATCTCAGTTTCGTCATCTTCAAAATCCATTGATTTC
ATATATATTTTATAAGAAATTAAATTTATTTAAAAATAAATGCTATTGTTTAATTAAGTAATTTTTAACAGAGGAGAAAT
TAAAATGCATTCAATGATCATTACCCCAAATCCTTCTGATCCTGAAGTTCAACTGTTATCTAAGGAATTTGAGAAAAGAG
GTTTTAGAGTGGAATATTTTATTCCCTCACAAATGATAGTTAAGGTTTCATTTGAAGACAAATTTAAAACACAATTTGAA
AATCTTGAACCTAAAGCAGCTTTAGTGAGGGGTTTTGGTGCTGGTATTTTCCAAAAGATTTTTTTTAGGTTAGATATTTT
AAGGGCAATAGAAGAATGTGATGTGAAACTTATAAATTCAAGAGAGTCTTTAGAAATTGCAAGTGATAAATTTCTAACTT
CTATATTTTTAGAAAAACATAAAATTCCAACACCCAAAACGATTATATGTGAAGATCCAAATAAAGCATTAGATGCATTT
GAAGAAATGGGAGCTGATTGTGTCTATAAACCATTATTTGGATCGAAAGGTGTTGGGATTACTCGCTTGAATGATAGAGC
ATTTGCTGAAAATGTAATTTATACACTCGGTCGACTTAATAAGGTTTTTTATTTACAAGAATTTATCGAGCACTATAATC
GGGACATTAGAATTTTAGTTTTAGGTGATAAGGCAATTGCTGGTATGTATAGGGTTGGTGATAATTGGAAAACAAACATT
TATGCGGGAGCGAAAGCAAAACCACTAGAAATCTCAGATGAGTTAAAGAATCTTGCCGTTAAAACAGCTCAAATAACTAA
GGCTGAAATTGCCGGAGTTGATATAATTGAAAGCGAACGCGGTTATCTCGTATTAGAAGTAAATTCAATACCAGGTTTTA
CAGCTTTGCAAAAAGTGACAGATATTAATATAGCTGAGGAAATAATTAATTTCTTCTTGAAACGAGCTAATATATAAGAA
AAGAAATTAAAAAAATAAAAGAGTATAATCAATTTAAATAGGTTAAACTTTAGGTACCAAGTCTTCAATCAAGGTGCACT
GTTATAAAATCAATCAGCTACTATGATTAGCGAATTACTAACAGTTGGTCTAATGGCAGTATGGGCATTACAGCACACTA
TTTTGGCTTCAGATTTTGTTAAAAAAAAATTTGTGAATAATCTATTAGATCAACGTTATCGGGTCCTATACAATATAATT
AGTATATTGACACTTGTACTAGTAGAAATTACAATTGCGGTTTTTTTTATACCAAATGGACTTCATATCTTACCTTTTTT
GGATAAATCAATTTTTCTAACTCAAATTTTCTACTATATTTTATACTTTAGTGGTTTAGCCTTCGCGATTGGTTCTTTCA
TTCAGATAAATCCTTTGAAATTTCTTGGAATATTACAGATTAATCCTTCTGATTTGAAAACAGGCGGATTCTATAGATTT
TCTCGACATCCTATGTATGCAGGTTTTACACTAGTCCTTTTAACAATATTTTTAACCTCAACAAATAGCGTTAACTCTAT
AAAAGTACTAGGTTATATTACCTATTTAATTGTTGGGGCACGTTGTGAGGAGAATCGATTGAAAAAATCTTTTGAGGGTT
ATGAATTAATATATACTCGTGGATTTTTTTTTCCATACCGCATTAGGCATTTTAAAATTATTTTTGGAGGACTCATTCAT
AAACTAAAAATTAAAAAAAAAAATTAAAAAAATGTAGAAATTCTATTACAAATCCTCAACCAGCCCTATAATTCCTGCAA
TCAAAACGAGCACGCAACTCCAAATACCAGCACCGAACACGACTAGTAAGATCGCCAAAATGATTAATACAAGCCAGTGA
AATGGTAACGGATTATTTGGTTTAAATGCTACTAAAAACGTTAGAACGACGACAACTAATCCAATTATGAAAACAAGGAT
ATCATTTAATGTCCCAAGTGGTTCTACAAATGCATAATTATCAAATTTTGCAATACCTAAAATGAGTGTAGCCAGTCCAA
CTATTGCACCCAAAGCGACTAAGAGTTTCATCAGTTGGCCATTTTTATAATGTTTAGTCATTTTTTTTCCTCTTATTTGA
GATAATATTTTTTATAAAGTTATTAAATTATAAAAGCGTTTACTCTAGATAAAATTAGCTCAGATTTTCATCCATTATTT
TTGGGAAAATTTTATTTATTTCATCCTATAGATTATTTGACAAATTGACAGGAAAAGCATTGAGTGATTGGTTAGGTACA
AATAATTTTGAAGTAAAAGAAAGGGAAAACGATTACTTGTGGGGTTCTGTATACAGATACCTCTCACACCTGAAAAAAGA
TTAGTTCTAAATAAAGTTTAATTTCCGAATAAAATGTAATATCACCATATTTCTTTATTTTAAATTAGAACTAAGGCGAA
AAACCTATGTGATTGATGAAAAAATAATTCGCTATCGACAGGAAATTGGTCTTGCGGAAAAATTATCGACAATGAAGTTT
GCGGATGGAGAATATTACACAGACTTAATCAATAGATTTCAAAGAATCTTAGGGTTTTATGAAAATTTAAAGTTATGGCG
AAAATTTGAAGAGGGATAACCAAGGCAGTTAAACTCCTTAAGAATTCTTTTCAAATATTCATGATTATATTAAACTCTCA
TCATCCGAAATAAATTTATATTAAATTCATTTTTGAAGATCTCATACAATTTATGCATTGGAAATCCAACCACATTTGAA
GAGGATCCTATTATTTTATTAATAAATAATCCTGCTCTATCAAAGATTGAGTATGATCCTGCTCTTCCTTTCCATTCGTT
TGTATTTATATAATCATATAACTCTTCATCTGTAAGCATCAAAAATTCTACTGTTGTTAGGTCATAGTCAACAATCATTC
TTGGATCATTAGTATCAGTGATGGCAATCCCAGTAATAAGATTATGAGGTTTACCTCTCAATTTTTTAAGCATTTGAAAA
GCTTCTTTTTTATTTTTAGCTTTACCAATAATTTCTCCATTTAATTCTACGATTGTATCAGCAGCAATAATAATGGCATC
TGTCTTTTTCATAACTAACTCTCTTTTAGCAATATTAGCTTTAACCTTTGCTAATTCTTTTACAAGTAAAACAGGATCTA
AAATTTTCTCCTTATATTTTTTCTCTGATACATTTGTTTTTAATACTTCAAAAAACAATCCTGATTGCTCAAATAACTCC
CTCCTATCATTAGATTTTGAAGCCAATACGATTTTTTTCATTGTAATAACCTAACTGATGAACTTTTAAGATTTAATTAC
ATTATGTATTATTCAATTCTAAATTTTGTGGATTTTGAATTAAATAAAACTTTTCAGAAAAAAAATGCAAATAATTTATA
TGAACTACAGTACAAATATAAAATAAATACTTATAATGACAAAATAGTTATGGAATATTTTCATATTTGGTTTCTTGTTA
TAGGATTTTCCTATATCGTTATTCTTTTTAGTTTTATGCATTTTTCAGATAAAATTGATATTTTAAACAACACAGTGGGA
TTTATGGCTTTATCTTTTGTTTTAATTCATATTCTTTTGTTTTTTTTATTAATGTATCAAGAAATTTCATTGCACCCCTT
AATAATCCTTGTATGGATTTTAGCCCTTACCATACCCATATTTTTCGTGAGTATATTGATAGGAATTTCTACCTTACTGG
CGTATGGATATAAAAAAGGTGGAAAAGATTTCTCAAAAATTGGCAAAAAATTAGAGGAAAGAAATGAGGGTTGGAGTAAA
GCTAAAAAAGATTTATTAAGGAAATTAAATCATGTTTTAATATTTTTAGGATTATTATTTGTGTGGTATGTAGGATTGCT
TATTGTTAATTACATTACAGGTTCGACATCGGGAATGATCCCAGAAGAAAATAACACACTTTTACAGTATTTTAAGCTAA
TAAGTATACCATTCTCAATAATTGAAGTTTTATTCTCACTTGGGTGGTTTTATTACCTTCTTTTTTTCTTTTTTTATTTA
TTCAGCATAATTATACTGGCAACGGAATTTACCCGAAAATCAAAATACTTATTCTTTCCATTTACAGTTTTTACCAAAAT
TTATCTCACTAACGAAGAAACACAAAGCTACGGAACATATTTATATTTTGCAATTGGACATTTGTTTGCTGCTTTTATTT
GTCCTCCAATGGTTTTTTTAACTATACTAGGAATTAGTTCTATTTCTGATCTAGTAACTAGTCAAATTGGAATAAGATAT
GGAAAACGCTATATTACTTGGAACGAAAAAAAGACTTGGGAGGGTACCATTTCAGGAGTATTGGCGACTCTTCTTATTAG
TTTTCTTTTTGTTGGTGTATTTTGGTCAATAATTTTCGCATTAGCTTTTTTATTTTTTGATATAGTTACAAATAAACCGC
TTAATATATCTGATAATTTACTTATTCCTATCGGGTGTAGCCTGATCTTTATTGTTATAAGGTTCTACTTTAATCTAGAT
TATTTTACAATCTTATTAGTATGGTTCTAAATTAGAACTGTAAAAATTTTTAAATTATTAGACTTTTAAAGTTAACAACA
TGTATTATTTACCCACAAGCATAATTTTTATTGGATATTTTATTCTAACACTGATTTATATTTACAGAAATAGAAAAATC
AAGATTGAAAAACATTTACTCCTAAATGAAATCATTATCGCATTCTTATTTTTATTAGCTGGAGTTCTGTTTCCGTTTTT
ATATCAATATAATTCTCCAAATTTAAGCCAGAAATCCTTGGATAATTTGTGGCTTATTACTTCAACCATAATAATGCTTG
ACATGAGTTTTTGGATGATTATTCTATTATATAATAGAAGGCTTTCAAAACACAACCCAGAGATTATGGCAGAAAGAGAT
TACAAGAAATATTGTGAGGAATTAAATGAAAATTGGGTTGATGATTTGAGAAGCGAGTTAGGTAGAAAGGTTCTGCATTT
ATTTGCAGGTTTAATTATTTTCTTTTTTTGGACAATAGGGCTTATTCTTGATGATCTTGGGATTTTAGGTCAAATAGGCT
TAGATAATTATAGTTTTACATTTTGGATAATTACCACAATAGGTTTTGGGTTAGTGGTTATGTTTCACATTGGCGATTTA
ACTAGGTTAAACAAATTCTATATGCTACCGAAATGGTCTAAAACAGCGTATAAATCCATGCGACCTGATGAATATGGGAC
GTTCACTGCCGCAACTCCATTAGTGTTATCATTTATACCATTTATCCTTGCACCTTTTCCTATATTTGGATCAGTTGTTT
TAATAACCGTAGGAGCTGATACTGCTGCTTGTATAATAGGAAAAAAGTTTGGAAAACATCCACTAAAAAAAAACTCGAAT
AAGACAGTTGAAGGTTTTATAGCAGGGGGTGTATCAACTTTTATAATAGTTTTATTGATTGCAACTCTATATCATCCTTG
GATGTCAATAAGTATTCAACAAATAATTATCATGGGAATTGTTGCTACATTATTGTTTTTATTAATAGATGCTTTTACCA
AGAACATTTCTGACAATATTTTGAATCCTCTACTAACTGGATTTGGAATGTGGATTATCTTCTTACTTTAAGAATTAAAT
GAGTATTTGAAAAAAATCAAGAATAAGTTTTATTTAAATTAAGAATTAACCGCCAAAATAAACATAGATAAATACTATTT
GATCCCCGTCATTTAATTTTGTTTCTAAGAATTTATCGTGTTGATAACTCCTTCCATTTATAACAATAGAGAGAAATTGA
CTGAATTCTCCTTTATTTCCTTTTTCCCAGACGAGATTTAAAAATTCTTCACCAAACGTGCGCCCAAAAAATTCAATTAA
TTCTTCTAAGGTAAGTTCTTTCTCGAATTCAAATGTGTCAAACAAATTTTTTGTAACTTCATTAAAAGGTGGAGAAAATT
CAAGATTTAACTTCATTTTTAAATAACAATCTTTAATTGGTGTTTTCTATGAAATGAAATATATTCAAATAGATAAAAAT
TTGATCTTTATCATCTATAAGATAAGAGGAGAAAATTTAGTATGAATAATTAAAATAAAAATAGTTAGTTGTTTTTTAAA
ATTGTTTAAATACAATCTACCGTATCTTTAACAGCATCTTTAAGTTCTTCTTTTCCTTCCCTTATTCCCTTCTTAATTCC
CTTTTTGAAGTTACCGCTTTTTATAGTTGTTTTAGCAACCTTTCCTGCGGCTTCGCTGCCTGTAAGATTTATCGAAAAAC
ATCTAAAATTTTAACGCTCAACTCAAACTTTATTAAAAATTTAATAATTAATTTATAGTAGAAATCAAGGCTTTATAGGA
TTGTTTAATTATGACCCAAGTATTTTTTATTTCCAAAGATAATATTCGAGATGCATGGCTTTCGGCTATAGGGCAGGTAT
TATTCAACGGGGATAGTATCAAAACTGAATATGACAAACCTGAAGATCCTCCTTCTAAAGATGCAACGATATTAATAGAA
ATTAGCGAACCCTTTAGCAATCCAATTATGCGAAAAGACAGAATTCTGAGAATTAAGTCAAAACATGGTAATTCCTATGA
GGTGTATGGATGTCTAGCTGACACGTATTTAATCGGATCAATTCAAAGTGGATATATTGAAGAAATCATTGATGGTGTGA
ATGATAATTTATTGCATGGTTCAGGCGTAAGTTTTCCCTATTCCTATCATGATAGGATTTACAATTATACACCCTATGCT
CTTGAAGATTCATGCCATTCTAATTACAATCTACAATACGTAAAAAAATCTGATGTAATGAAGCATCAAAAATTAATTAA
AGCTGGAAAGTATTCCCCAGATTCAACAATCTGGAAAGTATTTGAAGAGGAAATTCTTTTAAATGAAAAGAAATCTGTTC
GTGTAAAAGATGGTACCATTCCTTTAGAAATGTTAGAACTCCCAAGAATTAACCAAATTGAGTATATTATAGAGAAATTG
AAAAAAAGTCCATATAGCCGAAGAGCTCAAGCAATAACTTGGAGACCTCTAGTAGATCCATATAGTGATGATCCTCCCTG
TCTTCAAAGAATATTTATGAGAATTATAGATAAAAAGTTAGTGATGCAAACAACATGGAGAAGTAGAGACCTCTTTCGAG
CTTGGGAGGCTAATGTAAATGGAATGATTAGGATCCAGAAGTATGTTGCTGATAAACTTGGGGTAGATGTAGGACATTAT
ATAGACTTCAGTAATTCCCTACATATTTATGGAAGTAATTTTCCTGAGGTGATGGACATATTAAATCGTATGAGAAATAG
AGAAGAATTGCCAAATGAAATCATTGATTTAATGGATCAAAATAAATAATGTAATCCCATTCTAACCCTTCTCACAAAAA
TCAATATCAAACGAGAGTTTTACCATTAAAATATTTTCGGAAAAATTCTTTTAGTATTTTCTAATATGTGACTTTCAAGT
TCTTGAGAAGAAACATTTTTTAATTTTGAAATTGCATTTAAGACATCTTTAATCATTGCTGGTGTTCCTGTCCTCCCAGA
GTACTTAACGGGGCCATCGCTTTCTAAGAGTAGATGATCTTTATCAACTTTCAAAACAGTTTTTCTAACTGCCGGAGAAT
AGCTTATAGCAGGAGTAATTGAAAAATAGTAACCTCTTTCTATTCCTATGTCTAAATAATTTTCTGGACCAGAATACCAG
TGGATATTGATGTCAGGAATTTTATATGAAGGAAGCATATCAAAAATAATTTTTTCCGCTCCCTTTGTGTGCAAATTAAC
AGGTAATTCTAAATCTTGTGCGAGTGAAAGCATTTTTTCAAAAATTTTCTTTTGTAGAGGATAAAGCTCCTTGTTTTTTA
CAAAATGATGATCTAAACCAATTTCTCCGATCGCACAGATCTTTTCCTTATTTTTACTTATCTTATCCATAACAGAATCC
AATTGGCTTTCAATATTTTTATTCATTTGAACTTCCTCTGGGTGGATGCCTAGAGAAGGGTAAATTACTTTAAAGGAATC
TCCAATTTCTAAAATCCTTTCAATACTAAGAGCACTAATAGCAACTGCTATAATTTTTTCTATTCCTGTATTTATAGCTT
CTTTAATGATATCTTCTAAAGTTAAAAAAAGATTTGCATGACAATGTACATCTACTAGCATTTTTCACACTACAAATAAA
ATATTCATTACCTAATAGTATCTCAGAAAAAATCACATTGAATTTATTTGTTCTCGAATCCGCGTGATTTTCATTACTAC
TTCAAATTTCTTTCTCCGATTATAATCTGAAGTATCTAAATGATCTTGTAAAGATTCTAATTCCTTTAGTAAAATAATCT
TAAGATCTTCATTAGTTAAATGTCCGATTCTTTTAGGAAGGGGTTCTATTTTAGCCTTTCTTTTTAACCTTAAATCAGAA
ATAGCTTTTGCTAATTGTGCTTGAAACCCCTTAGATTGTTGGGGATCAATGTCACCTAAAGTATCAAGCGACGTTTTTAA
GCCGTCTATAAACGCTTCTAAATCTTCTATATCAACTTTATCGTCAACCATTTGAAAATATAGATAATCTTAAATTCTTA
ATTTATAAACTCTAGAAGAAACTTTGATATTTATTATTGTTTAAAAAAAATATCACACGAATACTGAAAAGATATTATTA
TTTATTTTTAATTCTTTTTTTCTTAATCGAGGGAGTAACATTGGGGTATGATTTTTATAAGCTATGTATTCTTTCCCAAA
TTCCCTTTCTAATTCTTTTTCTTCTTTCCATGAGAAGAGATAGATAACTAAAATTATGAGTGGGGTTGATATCATGGAAA
ATAGCGATGATAGGATAAGAGAAATACCGATATGAGCTAAGATTGCACCAAAATATTGTGGGTGTCTGATTTTGGAATAG
ATCCCTTCACTAATAACTCTTTCGGGTTTATGAGTTTCCGCTACTTTTAAAGATAAATATTTAACTCCTACGATCCCGTA
CCAAGCTCCAGTTAAAATAACAGGGAGGGAAATTATAAAATGAAAAGCAGGGATCGTAAAAGTGATTATTGGGATAAATA
TCATAATTTCTGGGAGGATCGGGATTATGAACTTAGGTTGAGGAGTAATCCAAATGCCGAAAAGAAAGATGAAGAATCCC
CATCCAGTTATCAACCCCAAAATTTTAGTTATCTGGATTCCTTTTTGGCCAAATTTCTCTTGAAATCTTATGTGCTCAAC
AGACCAGCAATAAAAAGGTATCAGTGAAATTATCCCTACCAAACAAGAAAAAAACAAAAAATACATCATAATTTTCTTTG
TAAATTAGCTTGTTTTATTTCTAAGAAGAACTCTTTAATAGAATTTTTGATTGTTAAGATTTTAGTTTATAACCATTTTA
TAATATTTTAACCTTTTTGATCGTTATTAGCCTTTAATAAAAATAGAATTTACCAAATGATTGGGTAATATAAATACAAT
AAAAAAAATAAAAAAAGATTAATTTAGTTAAAAACTTCTTCTTGCTTTTTTCTAATGACTTTGGATAATTTCACTAAAGG
TTTTTTTTGTTTTTCGGTTTTACCTTTAGCTTCTTTAGCTTTTCCATCGCCACCAGATTCTCCTAATTTTGCTTTTAAAT
CTTCTGCTAATGATCCTAGTTTATTTGCTGTTGAAGTGATTTCTTCCATCGATGCTGTTTGTTGTTCGGAAGCTGAGCTG
ATTCCTTCCATAGCCCTTGAGTTTTCTTCTCCTGCAGCTGTAACACTTTCAATGTCTTCTGTTATTGTCCCTATTAAATC
AACCGAAGTTTCAATTCGTTCTGTAATCTCACTGACTTTGTCCCCTGTCTCAAATACCGCATTTTTAGATTCTTCTGCCA
GCTTTCTTACTTCATCAGCTACGACAGCAAATCCTCTTCCATGTTCTCCTGCCCTTCCAGCTTCAATGCTTGCATTCAAA
GCAAGTAGATTCGTTTGCTCAGAGATCCCAGTTATTATATCCATTATTTTATTAATATCATTAGTTGATTTCATTACATC
GCGTGAATGAGCATCAATATCATTTGCCATTTTGTTTATTGCGACAAGTGAATTTACCTGACTTTGGGTATTTTGAGATA
CTTCTTGTGTAGTTGACGCAATTTCTTCAGCTGCTGCATTTACTTCATTTGCACTCGCAGCAAGTTCAGTAGCGATATTA
GAAACATTAATACTTGCTTCGGAACCCGCTACTAAAACTGTTTCCATGCTTTTAGTCACTCTCATAATCCCCTTCACAGT
AGGGATAGCCACCACTATACCGGAAATAATAGCTATTACAATCATTACTATTACAATTACAAGTGAAGTAGCTGCCGTAG
CATCTGCAGCTCTAATACCTACGTCTGTCTCTGCCCTTACATCAGCTTCAATGACTACTAATAAATCATATACTATTTTG
GCTTCTACTTCTATAGCTAAATCTTGAGATTCAAGCAGATCCATTATATCAAACAAACCTGTTGTTGTTGCTGTTAGTAA
CGGTTCGAAAGTCGTATTATGCCATGTTTGAATCGTAGTTAAAATATCTCCAGGATTTTGTCCTAATGGGTTGTTTCTAA
TAGCCTGCATCGCCATGTAAGCATCCATTCCTAGGGAATCAAAAGCAGCTCTTCTCTCAGTTCTCTCAGCAGCGTCTTGT
GCATCAAAATATTCCATGGATTCTAAGGTTTGTTGCGATATATAGTATGATAATAAAGTAGCATTTGCAATAGCCCATGT
ATCATTTTGAGCAGCAACTAATGTGTGAATTATGGGTTGTATATAACCCTCTGCATCATCCACCATACCTTCAACTGACC
AATACGAGTCCATTAGAAAAAATATCCCCGTAGTGGCGTCGTTTGCAAGATCATTCATATCTGAAGCCGAACTGAGAATT
GTATTAAGATCAGCAATATTATCAGGATGTTTTATTTTTAAATCGGTTAGATGTTCCACAACTTCTTCATAATCCTCAGT
AAAATTTCCTGCAACTCCCTCAGTTTCTCCATCCTCGTATTTGTGAATTAATAATACAAGGTTTGTGGAGTGATATTTAG
ATTCAATAATGTAATCCATTGACACCATGTCATGTTCAGCAAGTTCTGTAATTGAACCATTTAATGAATTGATTTGCATT
ACAGCAATTACCCCAACTACGGTACATAAAACAATAAGAACAGCAAATCCCATGACCATTCTTCTTCCTATATTTATGAT
TACGCACCTATTTTCTTACCGAAATTTCTTAAATTTCTACCAATATTCATATTAACACCTCATGTTAAAAGGTTAATTAT
TTTTTACCAAAAATTTACGTTTTGTTATATTTGTTATAACAAAAGTAAGGCTTTTTATAATAACTTAATCTGAGATTTTG
TATATAAATTTTCTGTTATCAAAAACAGTTCGTTCTCTACGGATTCTGATAAATTTAAAAATTTTAAATTCTTAATTATT
ATAAAAAAGGTGAGAGTAGTTGTAATTATTATTTAATAGAATAAAAATTTACAAACAAAAATAAGAAGAGACATATTTCT
AAAATTGTTTAAGTATTTTTTTAAAAAACTATTTGACATCAAAAATTGAATGTAAAATGAAGGTAAATAATTATAAAATT
ATATTAATCGGGATTGTATTAATTGTTTTTTTTTGGTTCACTGAAGCACTATTACATATTCTCATTTTTGATCCAGATGA
AAATGTTATAATTAATTTACTCTTCCCACCTGCTCACGAATTTTGGATGCGCGTTATAGTAATTTTCATACTGGTCATAT
TTAGCATTTCTTCACAAATTATATACAACAAACTACATAATGTGAATGAAATATTAACAAAGACTGAAATAAATCTTCGA
GAATCTTATAATCGTTCACGTTTTTATAAAGATTTATTCACTCATGATGTTAATAATATATTTGCCGTGATACATTCTTC
AGCTGAACTTATCTCAAATTATTACAAAAGCCCTAATAAAACAGTTAAAGTAGAGGAGTATCCAGATATGATTCAAGAAC
AAATCATCAGGGGGTCAAAATTGATAAATGATGTTCGAAAACTGTTTGAATTGGAAGAAGTCAAATATTCTACTCAGAAA
GTTGAGATTCTAAATGTATTAAACCAGGCAATAGCTTATGTTAAAAAATCATATGCAGAAAAGATTATAGATATTCAAGT
TCATATTCCTGATGAAAAATTGCATATTCTTGGGAATGAGCTGTTAGTAGATATTTTTGAAAACATTTTAATTAATGCGG
TAAAATATAATGAAAATCTCACTGTAGATATTGAGATAAAATTTTCTAGGGATTATCAGCAGGAGAAAGAATTCATTAAA
ATGGAGTTTAAAGATAATGGTATAGGAGTAGCTGATGAAAGGAAAAAAATAATATTCGAAAAGAACAATAGAGAATTAAA
AAGAACAAAAGGGATGGGTTTAGGCTTATCTCTTGTAAAAAAAATTGTTGAAAGTTATGTCGGGCATATTTGGGTAGAAA
ATAGAGTGCCTAAGGATTATTCTAAAGGAAGTAACTTTGTTGTCCTCTTACCAAAGGCAAAATAAATCTACATTTATTTT
ATTTCTTTTGAGCGTGTTTTGTTCTCTAATTCTGTTTCAAATCTGGGTACTAACCATGAAATAACCTAATTCTACAATTA
TATTTAAAACTTTTCTATAATTACATTAGTTGTTTTTAGTTTAAATTTCTTAAAATATCCTTGAAGTAGAGAGAACGTTT
CAATTTTTAACAAATTCCACAAAATCTTGGTGAAAATGAATGCTTATAACAGAATTCTATAAACTCTATAAATCATATGG
TTTGTCAATAGAAATGATACAGCAATTCCAAGAAATAATTCATAGTTTTTATTCACAATATGGTAGAGATTTCCCATTTA
GGAAAAATATTACGCCATATTACGTTTTAGTTTCTGAAATTATGCTCCAACAAACTCAAACAAGTAGAGTTTCTGAGAAA
TTTCTGAAATTCATAGAGAAGTTTCCTGATTTTTCCACTTTATCTATAGCTTCGCTTGACGAAGTCCTTAAAACTTGGCA
AGGTTTAGGTTATAACCGAAGGGCTCTAGCCCTAAAGAAAATAGCTAATATCGTAATCACAGACCATAAAGGTAAACTGC
CCCATTCAATTGAGGTTTTGAAATCATTTCCCCAAATTGGTCATAATACTGCTTCTTCAATAATTACTTTTGCATTTAAT
AAACCTACGATATTCATAGAAACTAATATTCGTAGAGTTTTTATTTATTTCTTTTTTCCAGGTAAGAGAAATATTACTGA
TAAGCAAATTACTCCAATCATAGAGAAAACATTAGATAGATTTAAACCCCGTGAGTGGTACTATGCATTAATGGATTATG
GCGTAATGCTCAAGAAATCCAATCCGGATTTAAATAAACGAAGTGCTAAGTATAGAAAACAAGCTCCATTTAAGGGATCA
AAAAGACAAGTTAGAGGAGACATTTTGAAAATGCTAATCAGTTCTAAAATCCTCAAAGTATCTGAAATTGAAAAAGCTCT
GAAAGGTATAAACAAGGAAAAACTCATTCCTATACTACTTCAACTTGAAAAGGAAGAATTTATTAAAATAAAGAGTGATA
CTGTTCAAATTGTCAAATAACAGAAAATTAAGTTAATTCCTTATTTTTCAGATAATCAGCTATCTTTGAGGCAAGGATTT
CTTGATTATCCCAACTGCCAAATGCTAAACCCTGTGAAATTAAATTTTGAATCTCTTTCTTATAAATCTCACTTATTTTG
GTAACAGGTTTCTTTGAAAAAGGTGTCTGTGGTAAGGGGATAAAAGCATGAGCATGAATTCGAGCACCTTGAGCAGTTAA
TTCTTTCATCATTTTTATTGTTAGATTTACATCTTCGGGGTTTTCACCGGGTAACCCAAAAATAAAGTCCACATTAATTT
CAAGGTTATTTTTTATTGTAAGTTCTACCGCGTTGTAGATATCTTCAATAGAGTGGCCTCGATGACAGAGATCTAAGACT
TTCTGGCTTCCCGATTGTGCTCCTATAGTAATATTATCATTATTAGCAAATTTTAAAACTAAATCTAAGGTCTCTTGAGT
AACATGTTCAGGTCTTACTTCAGATGGAAACGTCCCAAAGAACAATCTCCCTTTTTTTCTAATTATATCTCTAACAGTTC
TGACTAATTCTTCCAGCTTATCTAAATTTATCACTTTACCATCCATAGATCCATAACTAAAAGCATTAGGAGAGATAAAT
CGTATATCTGTAAGATCTCCATAATGATCGTATAATTCTTTTACAGATACACATATATTTTCAATACTCCTATGTCTAGG
GGTAGTTCCTAATATATAGGGTGTTTGGCAAAAGTAACATACATAAGGACAACCTCTGGTTATCTCAATTGCTCCGTATC
GAGTATTTTTTATTGGAAAGGGAGGATACTTATCTAAATTTATTTCTGTGCGTTTTCCCGTATAAATATATTGATTATCA
CTTTTAAAAGCAATTCCTTTGACTTCGGTTAAATTTTTATTAGCGTTTATTTTCTGCATGAGTTCTATTATTGTTTCTTC
ACCCTCTCCAACTACAACAATATCAAATCCCATTTTTAAAGTCCCATTAGGATCTCCCGTTGGATGAGAACCTCCTGCGA
TTAATATACACTTTTTTTGAACCTTGAGTTTTAAGATCTTTAACAACGCATGAGTTTCAAACAGTTGACTTGTAAAAAAA
GAAAAGGCTACTATGATTCTCTTGTAAATTTTAACATTCTCTTCCAATAAATTTAGGAGATCATCTTTTGACTTAGAAAA
ATAAAAATCGATGCTTTCAAATACCTGGTCCGTTTCAAGGGCACCAGCAATAGCATTCAGACTGTAAAAATTCTGTTTAT
GGTAATAGAAAACAAATGCAATCTTTTCCAAAAATATATTACCTATTTTAATGTGCCATCAATAGTTAGATAATATATAA
TACTCTATTTTTTAAATAAAATTTGTAGGTTTTAAAAAAAAAAAATTGAAAAATTGATTCAAAAATGATGTTAAATGAAT
TAATCGCGACGGCAATTGGTGAAGTTGGTATTGCTTGGTTTGATTTTTATTCTATAGGTACATCTGCTTTGGGATTGGAT
TATTTTTATTCTATTTTTTTACTATTTTTTCTTTAAAAAAATGTTAGAGATCACAGAATATATTGATTTTTATAAGGGAA
ATATCCCCCTAATTTTATCTGTGCCTCATGGTGGTAAACTAGAATGTAATAATATACCAATAAGATCCCAGGGAATTTTA
GGAATTGATGGAAGAACTATCAAAATCGCTAAAAAATTAATTGAGTTAATTACTTTAGAATATCAAAATCAAACTGGAAC
AGCCAAAACTCCTTCTTATGTAATTTCCAAAGTTCGAAGGAGCAAAATTGATTTGAATAGAGATGAAACAGAAGCTTATG
TTCAAAGTTCCCTTACTGCACAAAAAATATATAATTTCTATTTAGACAAGATAAGGGAAATTGTGTTAGATAACCTAAAT
TTATTCAATCGATCCTTATTGGTTGATGTTCATGGTTTTGAAAAGCATAAGCGTCCCCAGGGTTATCGAGATGTGGAATT
AATTTTAGGGACAAATAATTTGAAATCAGTATTCCCGGAACCTGTTTCAATAAAAGAATGGGGAAATAATATACGTGGAA
AAATAATTCGCAATTTTCAGGAACTAAGCATACCTATTGCCCCAAGTCATCCGAAAAGAAAAGAATACGTATTAACTGGG
GGGTATATAACAAAAAAATTCGGAACGTCTCAAATTCCTAAAAGTCAAGCAATCCAAATCGAATTTTCTGATAGAATTAG
AATTTATGATAAGAAATTAGAAGATAAGGTCTTAAATACGTTAGCTAACATTTTTTTTGAAGATCTCACCCAATCTTAAA
ATTTTGCTCTATTTTTTTTGCTGTTAGTTATTTGACTTCACAATTAAACTTACAATACGATTAATGAATTTGCTCTTTTG
AATTTTACAAATATGAGCTACTTTTCGATAATTAAAGGATTCTGCTAATGTATCAAGATAAGATATATTGTATAAAATAG
ACACATTTTCATTATTTACCATGAAAAGCTTATCTAATTCTTGTTGAACCTGGTAATCATTCATTAAAGTCTTACTATTT
ACACGTCTTTTTATCTCTATCAATGCATCCCCAAAATTGAGATCTCGAATACTGGAAATAAGAGAATTTAAAACTATAGC
GTACATAACAACAACATTAATATTATCTGTATCATGTAAATTTTGAAATTTAAGTTCAAGATCTTGGTAGATTTCATTGA
TTTTATTCTCATCTATCCCCTTAATTATTTTAAAGAGATTTAGAAATTCTAAATATTTTCCTTCCACAAATAGATTGAGA
TTCTGGTTAAACAAATCCTTAAATTTTCTTATGATTTGTCCTGAATTACTTATTTTTACAGAAACTTCAGGTGTTCTCCC
AATGATCTTATCGGCTCCGGGATAAAATTGTTGTGATACTAAATTATCCGTAGCAATATATAAT
>LokiG_000000000263
CTATTGATTAAGTATATAGTATCGCTTTGATCTAGAGTGCCCGAAAAGATTCGTCCGATTAAGGTGGGTGCGTAATTACG
CTTTGGGTCAAGGAACAGCTTGGTAATCATTCCTAAAAGTGGTCCCTCGGGGTCACTTTTCTGTAATGATTGACCTAATT
CAGAATTCAAGTCACCTCCCCATATATGAGGGATCCTGTATTTTGCTGCAGTTACAGGATCGGGTAAGTGATCAACAACC
ATTCTTAGCATTGGTTCATCTAATGGTAAATTATCCCTTAACCACTGAATATCACCTTCATTATATTTTGCGAAAACATC
TTGAGGTGTTAATTTTTGTTCTAATAAAATCTGATAATTTATTCCCCATCCGTGTTTTGCAGAGCCGATTGTAACTGAAT
TCTTAGCAAAGTCGACACTCCATTTTGAGCCTTCGGGCCTGACTTTCTTGATTAATTCATTCGCTTCTCTTGTAATTTTG
TCAATTTTTGCGAATGTGTCTTGTGGACTTAATTTGAGCTCACTAATAAGTCGATCGACTTTATTGATAAACAAAACAGG
TTTGCAATACTCCTCTCCAACTGCAAGCCTAATGTTCGTTTCGGTCTGTGTCATAACTCCCTCTAATGCATCAATCAAAA
TAATTGCTCCGTCAGAGCCTCTTAAAGCTCTAGAAACTTCTCCTGTAAATGAAATATGTCCTGGAGTATCGTTTATTTGC
AAAATATAGGGTTCTTCTTCCTCCGGTATTCGTGTGTCATTAAACGCTAGCAAAACCACGCTTGTAAAGATTGTGATACC
ACGAGCCTGTTCCTCTTCATCAGAATCCGTCATTTGAAGTTGTCCCGCGTCTTCAGCTCTCATTAAACCCGCCCTTCTTA
ACAGATAGTCAGTCGCAGTGGTTTTACCGTGATCTATCTACGCTATAATAAGGAAGCCCTATTAAAAATGCGCGACTATC
GAAAAAATCCGCTTCTTCTGGTAGGATCCGGAGGTTACGAGCTTTATTATTTCATCTGAGTTCTTAACTTTAACCATTAT
AAATTCACTAAAATTAAAAATAATACAAAAAATAAAAATTTATTTATTTTTACTTAAATTACGGATTTTAAGCAAACTAA
GGAATAGAAAAATCACTAATGATTCTTCTCTTGAAATTAACTTCTTCTATTTACTATCGTATATTCCTTTTTTTATTAGA
TGAATTCATTCAAGCTTATTTGGATATTTTTTAATTGGATTCCCAGAAAGGTTAGCATAAGTGAGGTTTAGATGTTGAAT
ACATTCGGGAAACTCTCTTAACCGATTATTTTGGAGCCCTATTGCTCTTAAAGATCTTAATTGACTAATTGAATCTGGAA
ATGACTCTAATTGATTATTTTGCATAAAGAGCTTACATAATCCTTCCATTTCACCTATGTTTTCTGGGAGAGAAATGTAA
TTTATGTAATTAGAGATTCAATTCCAAGAATATCGAAAATTTATGAATTTATGAATTTAAGCTATAAACCTTGTGTTTTG
AAGATTTTAATATTAAAGTTTAATTAAATTTCATATCCCTTAAATATCTGGTATATAACACAATTGTGAACTTATTCATT
TTAGAAAAATCAAATAGATTCATCCCACTCTCTTTTTTACCAATCCTTCTAGGTGGAAGGAGTGAATAACCTTTTTTTAA
AAAAAGATTAATTTTATCTTCGAAAAGTTCAGGGCAGCTTTTATAAAGGTGATCAAGAAATTTTATAATCCAATGATGGT
ATCTCGAGAAATAAGAATCTGCGTATTTTATCAATAACTCAAACAAATTAAGGTGGGGGTGCTCAATAAAAAAAATCATT
GTCCTCAAGTTTAATCGATCTATGGGAGGATCTTCGTCGAAATCATCATTTATAAAAAGCATATCCAATACACCCTTGTC
GCAGATATAATTTTTTTTCTTTACCTCTAACATTATTAATTCTAACTCTTCATCTGTAAACAAAGATAAATATTCATGTT
TAAGTAAATAAACAATAGTGGGTGTGTAATCCATGAATAATCTCCTAACTACCTCATCCTTAAACACTCTTTTAGCTAGA
GGATCACCCAATCCAACTAATTCTTCAAGAAGGGGGAAAGCAATATTACTATGAAGCATTGTCGAATCATAATTATTTTC
CTCCCATGCTTGTAAGTTAGAACAGTGTACCCAAAATTCTTCTTCTGGATCTAATGGCACAAATGCTAGTTTGCTCTCAT
CGTCTATAATCTCATCAATGGTATTATGCCCTTGTTTGACAATATTACTATTAATATTCACAAATACCCCCTTACAAAGT
AGGAACTTAATGCCCCCTAAAAGAATAACTGTTTTACCATTCTGAAGATCAAGAGTGATATATTTATTTATCCTAAACAT
TAATATCTACTTATTAAAAAAACAAATATTTAAAATTACGCGGACGCTGTATTAATCGAATTAGAAAGATTTGAATAATC
AGTGCTTGTTACCATCTTTATAATTTCTTCAGGATTTTTGACTTTAACCATTGTATATCCACTATGTTCTAATATTTCTC
CATGTATTAATTGAAAAAGAAAATATGTGAAATCATAAAAATTTTTTGCTTTACAATAATAAGGCACAATTCTCTCAAAG
ATTTAATAAAAACTTAATATTATCAATATTCAGAAACAAGAAATTTATAGAAGAATTTAAAATGGTTTATTATACTATAA
ATTTCAAAAATAGAGAAAAATTGCTAAAAGGGTACAGATCTTGAACGTAGATATTTATTTTGATCTTTCAAGAGCCGTTA
CAATGATTGTCGCAACCATAATTCTTGGTTGGGTATGTCGAAAACGGCGAGATTTGTTTTCATGGCTTTATGCTTATATC
GCTACTACCTTATCTCAAATATTCAGAGTAATTTCAAAAGATCCTTTAGATAATTTTGATCTAATTGCAATTTCCCTTTC
AACCCTCAGTATGATCTTAATTATAATTGCGGTTTCTGTTGAGTATTACAAAACTTTTTACAGTCCAGGTAAAAATAAAA
TATATAATTTGACTTTATTAGCTTTAACAGCTCAAGTCTTTACATTTGGATTAGAATTATTGATTGCCTTCCTAGTGATA
ACTACTTTTTTCTTAATTTTTAGGATTTTTTTGAGAAAAAAAACGCCCACTCATGCTTTTCTATGTCTTGTTTTAGTCAG
TGGTTTGATGAACTTAATAGCCTCCATGGTAAATTCAGGAGGTTCTGAAGGCACTGAGCAATTTTTTCAATTTTCATCTG
ACATGATGGTTATTACATTGCTAATAACAGGGATTGTTGCGTTCATTGAAGATAAGATTACCAAATCAGAGAAGGGTTAT
CGTTTAGCATACAATAAAGCAGAATTCTATAAAGACCTATTCGTTCATGATATAAATAATATTCTTCAAAATCTTGAATT
TTCATTGGAAATAATGTCACTAGAATTGGAAAATAAAGAGATTTCGCAAAAATTTAGAAATTTAATAAATCTTGCTAAAA
AACAGGTGGATAGGGGAGCAGAATTAAGTATAAATGTAAGACGGCTTTCAGATTTGGAAGTGGGCAAAAATTTATTTACG
TCGGTGAATGTCTTCAATCTAATTAGCAAGATTGGAAAATTTATATCAGAAAGATTTCCTGATACGGATCTAAATCTCAA
TTTTGATTCTATTGAAAAAAATCTCGAGGTAAATGCTAATAATAGATTAGGTGATGTATTCCGTATATTGTTAAATAACG
CAATTCGCTATAACGATAATTCTGAAATAGAAGTGGTGATAACAGCTTCTCATGAATTAAAAAATGGAGTTAATTATAAG
AGAATTGAAATCACCGATAATGGGATTGGGATGCCAGATCCAATGAAAGATAGTGTTTTTTACAAGATTTATGAAAAACC
AAAAAGTTATAAGAGAATTGGGTTGGGATTATTACTTGTGAGTGAAGTAATCCAAAGTTTTAATGGAGAAGTTTGGGTTG
AAGATAGGGTAAAGGGAGATTATATAAAGGGGAGTAGATTTGTCATTTTACTTCATTGAACTTCCCATTTTTTAGTGATA
AATGGCAACACCATTTCTGTGAGGACCGTCAGACTCTTTTTTCCAGAGGTTGTTTTTACATTAGATATATTTGATATGTT
TAGAACTTTAAAGTTATCGGGGATTTTAGAATTACTAAATTTGGTTAAAAATTTAAGAAAGTTATCAAATTCCCTTTCAG
TTTTAACCCATAGATAATTTTTCTCTTCAAACCATTCCGAATTTTTCTTTTTAAAATTGGTAGCATGAAAATGTTCTGTA
ATTGGAGGGCCTTTACGGATATAAGTCTTTGAAATATCTGGTTTTTCACAATATAAAGCTATGTTATATTCATTTCTCAC
ATCTTCGAAATATACTTCAAAAATTATTTTTCCAAATCTCTCTGCATGAGAAAACTCTTTTTCTCCGTTATCTTTAATGC
TCTCTCCAAGTGAATATAATTTATCTCTATTAATTGTATAATGGATCTTACTATTTTCATTTTTCAATTCAATGATGTAT
AGGTTTGAGAGTATTGGATCTTCCTTATTAGCTAGATTTTTTTCTGGAATTGGTTTTAATTTAAAAAAATTAGTATTTGG
AGTTTGCAAAAATTCAAAAACTTTTTGATTACAATATTTATACGCTTTATCTGAAATAGCTGATGCTACATTTCTATTTT
TATCAATAGGATCTATAATTATTAAACAATCTCCTTTAAAATGGGTTATTTTCTTTAATTCTTTTACACTTCTAGAATAA
AAATCAAATGGTTTTTTTTTTAATTCATTAAAATGTTTAAATACGTTTAGAATATTCCCTAAATAATATATTAATAATTC
AGCACTATATCCAATAAAACCAATCTTACCAACCGCACTTTTATCTCCATAACAATGGCATGATTTAAAAAACTGTTTGA
GAATCCTAACATCGTTTTTTTGTGCTTTTGTTAGTTCATCTCTGACAAACCGGCCGTGCCAAGGTGACCTATCAACGGCA
GTTACAGGTCCACTTTTTTTTATGATTTCTAAATCTAACTCAAAATAGAGAACGATATCTATTTTTATGATTATATTATC
TATATTGTAATCTACCGTAACATATGGGTGTTCAGCATACAAAAGACGCGGATTATTAAATTCTCTTAAAGATAAACTTT
TAATGATCCAGTTGTTACAAAGGTCTAAAAAAAGTTTTTTTGTTACTTTCCTTAATTTATTTTTACTTAATCCGTGATAT
TTTGGTCTGTATTCATTAAAATCTAATCCCACAAATAGATCAACATCAAAATCATCTCTTAATTGTGTTTGTTTAATTCC
CGTTGAACCTTGAGGTTCGATCACTGTATAAGTGATATTTAATGCTTTTGCTTTTTTATCTAATAGATCTTTTAGTTTGC
TAGTAATCTTATTAACAAGAGAAATTTCTCTTTGAGTTGGAGTAATTTTCTTTAAAGTTTCTTCGAAAATTTTATTGATT
AATGTCATTTTGTTGAATATCTAATCGTTTACTTGTTTAAAATCAATTCTTTCAAAATAATAACAACGTACTTTTAAAAA
AATCTTTTGGATTATATAGTTATTAGATTAAATACATATATTATTTCCAGTTTTCATCATTATAAGGTACAATAAATTGG
TTCTCGAGGATCAATATTCACTTTTCCCGAATTTAGCCCATTTCCTCAACTATCACTTTCTATACAAATTTACGTAATAT
CAGGGAAAAATTACATTTTTATTTATAATACAGGTATAAGCAGAGCTCAAATATATGGACTTATAACTTGAGTCACATCC
CCCACCAAGGATTATTAGTTTTTCTCATCAGTGCGATGAACTCCCTTAGAATTTGCTTCTGATCAGAAGTTAATTCATCT
AGAAATTTTCCCATTAGTTGCCTTATATGTGATTCTGGTATATTTACATAAAGAGTTTCATCTTTTCCGATATCTTTTCC
GACTTCAATACCACGAATTGAGATTGCAACTTCAGAACCATTCTCTGCCTTTTCTAATGTTTGTCCCCTATCTTGAATTT
GATGGATCCTCCTAACTCTTTTTCCATTTTCAGTGATTAAGTTTACTTTTGGATATAATGTTCCTCCTTCAACCCTCACA
CCAAATACTGCAGGATTTGAGCTTCGAAAAATAAATTCTGGAATCATTTTTAACTTTGCGGGTAAAATTAATTCGCTTAA
TCCTTTTGCCGTATCCTCTGCTTTTCTGGTTTCAGCATATTCAATGTAATCCTCCAATAATCGATAAATGACATTGTTTG
TAAAAATTCTTATATTTTCAGTAAATGCTTGTTCTTTCGCTTCAGGAAGTATCTGAACATTAAAACCTAAGACTGCTGCA
GAATATGGGTCAAATTTCCTAACGATATTAGCATTAATAATATCTTCCTTCTTTATTGGCCCTACATCAGCAATACTTAT
TTTCACATCACTTTTTGTGAAATGGTTCTCTAATGCTTCAAGAGAACCTAATGTATCTGCTTTCAGGACAACTCCAGCTT
TATCAGTTTTTATGCGAATGCTATTTACTTCTGATTCTACTTCTTTATATACATTTTCTTCATTAGAAGAGTCTCCTATT
ACCCTAAAAGGTGATCCTGCAACAACATCATCAATATTGGGAGATAAAATTCTAATTCCTGAAGCTGCTGAAACAGAGTC
AACAGAATCAAATTTCTGTCGTGGATCTCTAATCTCATCCAATGGCTTTGGTATTAATAATGCTCTTGCTTTTGATTTAA
TTGGTTTATCTAAACCACCAACAATAAACTCATCTCCTTTATTAATGACACCATCATAAATTAAAACATCCATGGTTTTT
CCTCGTCCTTTCTCTTTTTTAACTTCCAAAACAACCCCTTTGGCTGGACCTTCAGAAAATTTAAGGTTTGTGGTTAAATA
TTGTTGAACTAAACCCATCAAGACTAATAAAAGGGTTGAAATTCCTTCTCCTGTCTTTCCACTTGTAGGTACAATAGCAA
CCTGTTTAGTAAAGTCTTTAATTTTATCATACCTTTCTATTCCCTTAAATCCCTCTTCTAAGAAATTTCCCATAATTTGG
AAGATTTTTTCATCTAGGAAATCTTTAACATGAGAAGTTTGGGAATTGTAGGTATCTAGAAAATCCGCATCTTTTTTAGA
TTTCCAGCTAGATATTCTATCAATTTTATTAGCAGCTATAACAAAGGGAGTTTTTCGATCTCTTAAAATTCTTACAGATT
CCCATGTTATTGGCATTGTTCCAGCTGTGACATCAATTACCAAAATGGCTATGTCTGCAACTGCCCCACCTCTTTTTCTC
AAATTTAAAAACGCAGCATGCCCGGGTGTATCTATTATTAAGATTCCTGGAAGTTTAATTTCTTTCTCAGCAAATTCTTG
TTTTGATTTTCTTAAAAAAGTCTTGATATCTTCAATTGGAAAATAAGAAGCTCCTATATGTTGTGTAATACCTGCAGCTT
CTCTCTGTTGTACAACAGTTCCTCTAACATAGTCTAAAATAGTAGTCTTACCGTGGTCTATATGGCCCAAAACAGAAACA
ATGGGTGCTCTAATCACTTTTTTATTATTTGGGGTAGCCATTCATTTTCACTTCCTCGAATTTTAAAATATATATAATGC
TATAAATAAGTTATTTTAAAAAAAGTAATTAAAAATTTTGAAGTTTTTCAATTTTTAATTATGATTAAGATATTTTTTAA
GGTATTTTCCAGTAAAAGATTTTTTTGAGTGAATGATATTCTCAGGGGTACCATTTATAAGAATATTACCTCCTTTTTCT
CCACCTTCAGGGCCAAGATCGATAATATAGTCAACAGATTTTATTATGTCCATGTTATGTTCAACAATAACCACTGTATT
ACCTTTATCTACTAATCTTTGGAGAACTCCTATTAAAAACTTAATATCATACATGTGTAAGCCAGTAGTAGGTTCATCCA
AGATATAGAGAGTATTTCCCGTACTTGTTTTTCGTAACTCTCTAGCTATTTTCACTCTTTGGGATTCTCCTCCACTTAAG
GTTGTTGAAGGTTGACCTAATTCAAGATATCCTAAACCTACATCTACTACGGTCTCTAATGTTCTTTTTAAATTCGGGAT
TTTATCGAAAAATAGTAACGCTTGATTAAATGTCATTTTTAAGATCTCTGATATAGATTTCTCTCTGTATTTAATTTCTA
AGGTTTCTGCGTTATATCTTTTTCCATTACATAGATCACATTTAATATAAACATCCGGGAGAAAATACATTTCTTTTAAT
ATATATCCTGTTCCCTTACATTTTTTGCAATGTCCCGATTTTGTATTAAAACTAAATCTTCCTTTTTTATATCCTCTCTC
TTTCGATTCTGGTAAACCTGCAAACATTTCTCTTATATAATCTAGTGCTTTTGTATATGTAGCTGGGACTGATCTTGGGG
TTCTTCCTATAGGAGATTGGTCAATATTTATAATTTTGTCGATTTTATCATGACCCTTTATTGAATCAAAATCTCCTTCT
CTAATTTTTTTACTTCGAGAATTTATCAGGTTGTGTAATCCTTTGTATAAACAATCTATGATAAGACTAGTTTTACCCGC
TCCTGAAACACCAGTTACACAAGTAAAAAGTCCTAAAGGTATTTTCACGCTAATATTTTTTAGGTTATGTTCTCTCGCTC
CTATAATTTCAAGATATTCATTATTTGACTCACGTCTTTTTTTTGGGACGTCTATTTTTTCTTTTCCTGATAGATATTTC
CCAGTTATGCTATCAGATTCAATTATTACTTCTATAGAGCCCTCAGCTACGATTTCTCCTCCAGCTACACCTGCTAAAGG
CCCTAAATCGATGATATGATCCGCATTTCGCATGATCGCTTCATCATGTTCAACAACTATAACAGTATTACCTAAATCCC
TTAATTTTTTTAACATACTTATAAGAAGATCTATATCTCTTTGATGTAAACCAACACTTGGTTCATCTAAAACATATAAA
ACACCCACTAAGCTAGATCCTAATTGAGTTGCTAACCTAATTCTTTCTGCCTCTCCAATTGATAAAGTTCCTGAACGCCG
ACTTAAAGATATATAATCAAGACCGACATTTTTCAAAAATAGCAATCTATCAGTAATTTCCTTCAGAACGTCTTTAACAA
TTGTCTGCTCAGTCTTGGTTAGTTGCAGGGATTTAAAAAACTCTAGAGAATCCTCCACTGGTAGATCTGATAATTGAGCT
ATATTCAATGAATTAATCGTAACAGCTAAGCTCTCAGGTTTTAACCTCTTCCCATGACATTGTGGGCAATTGATCAGATT
CATGAAACCTTCATAAACATCTCGTGCCCAATCAGACCGTGTTTCCATGTATCTTCTATGCAACATAGGAATGACACCCT
CAAAGGGTCTGATAATATCCCATGAAGATTTAGATTCACCATTCTGATTCCTGGAATCATTACTATCACTTTCAAAATGA
AACTCAATTGATTCGTTATTGGAACCGTATAATATTTTTTGAAGTTTTGATTTACTTATATCTTGTATCGGTATATTATT
TGCATTAAAACCATAATGTTTTGCCACTTGTTTCAAAGTTTGCCAAAAATAACCATCCAGAGACCCAAATCCTGGAATAT
TTCTAATTGGGGTTTCTTTAAGTGGAACTGACAAATCATTTCCTAAAATTAAACTAGAGTCAAATTCCATTACAGTACCT
AAACCATTACACTGTTTACAACTTCCGTGAGGAATATTGAATGAAAACATTTTATGATCAAGTTGTGGAAACGATATTTC
ACAATCAATACAAGCAAAGTGTTCAGAATAAATTTGATCTTCTTGGTCAATTACTTCAATAATAACTAAACCTTCAGTAA
GATCTAAGGCAGTTTCAATGGAATCAGCCAATCTTGTCTTTATGTCCTTCCTCATTATTAATCTATCAACTATTACATTA
ATATTATGCTTTACATTCTTTTCCATTGAGATTTCTTCATCTAATGTATATTGAATACCATCAACCTCAACTCTCACATA
CCCTTGTTTTTTCAGATTCTGGAGAAGATCTCTATATTCTCCTTTTCGATCTCTTATAAGAGGTGCTTTTATGATAAATT
TTTGATTTTCATTGATAGAGTTTAAAACAAGCTTTATAATTTGTTGGGGTGTCTGCGGTTTTATTTCTTTTCCACATTTT
GGGCAATGAGGAATGCCAATATTAGCAAATAACAATCGATAATGATCATAAATTTCAGTTACAGTTCCAACAGTACTTCT
TGGATTTTTGGAGAGTGATTTTTGCTCTATTGCAATTGCAGGAGATAATCCTTCAATAGAATCAACATCGGGTTTATCCA
TTTCACCTAAAAATTGTCTGGCGTAGCTTGATAATGATTCCAAAAACCTTCTTTGTCCTTCTGCATACAAAGTATCCATA
GCTAAACTAGATTTGCCACTTCCACTTATTCCTGTTATAACAACTAATTTATTTCGAGGAATTATGACATTAATATTTTT
AAGGTTATTCTGTCTAGCTCCTTTAATAATTATTGGGTTTTCACTCATAGTAAATCCTATATTTGTCTATTAATATTGAA
AAATAAATTTCACGCTGTCAATTTATAGGTTTCTTTAGTTTCCTTAATCCTATCCCGTAAATATGCCGCATCTTCAAATC
GTAGTTCTTTAGCCGCCAAAAGCATCTTATCTTCAAGATAATGTATCAGAACCTCTATTTTTCCTTCTTTTTCTAACTCA
TCAAATTTGTCTTTAAGACTTTGTTTTAACTTTTTAACTTCTTTTTCTTTATATTCTTTTTCGTCGGATAATGATTTTAA
GATATTTTTTTTTATCGTTTGAGGTGTTATCCCATTTTCTTCGTTAAAAGTTACCTGTTTAGCTCTTCTTCTATCAGTTT
CTCCAATAGCCGCCCTCATAGCTGCGGTCATCCTATCAGCATATAGAATAGCCCGCCCATATACATTTCTTGAAGCTCTT
CCGATTGTTTGTATAATAGAACGCGTGTCACGTAAAAAACCAAGTTTATCTGCGTCAAGAATAGCCACTAATTGTACTTC
AGGAAGATCTAATCCTTCTCTTAAAAGATTAATTCCCACTATTACATCATAAGTGCCATCTCTTAGATTTCTTAAAATCT
CAAATCTTTCAACTGTATCAACTTCTGAATGCAAATATGCAATTTTAATCCCTAATTCACCATAATATTCGGCGATGTCC
TCCGACATTCTCTTTGTGAGGGTTGTAATCAGTATTCTACCCCTATTATCTATAACTTTACGTATTTCGCCTAAGAGATC
ATCAATTTGGTTTTTAGCGGGACGAATCTCAACTGAGGGATCTACTAATCCTGTAGGTCTAATAATTTGTTCAGCAGAAA
CTCCTCCACTTTTTTTTATTTCATACTCCCCTGGTGTAGCACTCATAAAAATAATATTATTTATCTTACTTTCCCACTCT
TCGAAGGTAAGTGGACGATTATCACAAGCACTTGGCAGACGCCAACCATATTTAACCAGATTTTTTTTACGAGAACGATC
ACCTCCAATCATCCCATGGATTTGTGGTATCGTCACATGACTTTCATCAACAACAATAAGAAAGTCTTCCGGAAAATAGT
CTATTAATGTCATTGGAGGGGTCCCAGGAGCTCTTAATGAGAGAGGTCTTGAATAATTTTCAACCCCTTTACACCAACCC
ATTTCTCGTATCATTTCTAGATCAAACTTTACTCGTCGTTCAATTCTTTGAGCTTCAGCATATTCCTTTTTTTCTTTAAA
GTATTTGATTCTTTCATCCAATTCTTCTTCAATTAAGAGTAGAGCCCTTTTCTTATTTTCTTCAGGTATAATAAAATGAG
TAGCAGGGAAAACCCTGAAGTTATCTAAATCTCGTAAAACTTTAATAGATAATGGGTGTATTTCTTGTATTGATTCAATT
TCATCTCCAAACATTGAAATCCTAATAGCTATTTCTGTATAAGCGGGAAAAATATCGATTATGTCACCCTTAACTCTGAT
AGATCCCGGTTTAAATTCAACGCTTTTTCTTTCATAATTTATTTTTATCAGTTTAGAGAGAATTTCAGATCTTGTAATAG
TTTGACCAACTTCTACATGAAGAGTAACTGATTCCCAATATACAGGATCTCCTACACCATATATACATGAAACAGTAGCA
ACAATAATTACATCCTTTCGAGTTCTTATAGCATGAGCAGACGCTAATCTCAATCTTTCAATCTCTTCATTTACGCTGAA
ATCCTTTTCAATATAGAGCCCAGAAACCGGCATATATGCTTCTGGTTGATAATAATCATAGTAACTTACAAAATAATGAA
CGGCATTAGTTGGAAAGAGTTCTTTTAATTCATTATATAACTGCGCTGATAAAGTCTTGTTTGGTGCCATTACTAATGTC
GGTTTTTTGATCTCTTGAATAATGTTAGCAATTGTGAAAGTTTTTCCTGTCCCTGTCGCACCTAAGAGAGTTTGAAAGCG
TTTTCTCTCAGATATTCCCTTAAGAAGATTGGAAATAGCGAACGGTTGATCTCCTGCAGGTTTGAAATCAGTTTGTAAAT
TAAATTCTGTGTTCATAAAAGAGGATTAATAAAATTATGTTATTCAATTTATGACCTTATCTTAATATAAAAGCAATAAG
TCTCTTGATATTCCAATGAATTATAACTTAAGATTTTTTCGAAAAAAAAAAGATAGATTAAAACAGAGTTATTTATGGTA
TGATGACTACTTGGTGAGAAATTTCTGCTCCTTCTTCAGATCGAACGATAATTACAAATTCATCGTTAACATTAATAGCA
CCAAAAATCAATTCAAGAGCAGACACATTTAGAGGTAAATATATTGAATCTCCCGCACCCACTTCAACAAAATTTTCATA
GAAAGTAGATGATGCTATATAAGTGTCATTAATAAAAATGGAATTAAGAGTCACGTTGAATTTACCGCTATTATAAAGGA
TTAAAGTAAGATTTTCGGCATCAATGGTTGCACCATCATCGATTGTAATATTATAATATATTGGATCTACGAATGCATTA
TAAGTTTCAACAGTTTGAGCTGTAGATGTTGTTGTAATGTTTATCACGACATCATCTGAATCATTTATTGCCAAGTCTGG
TATGTTAAATGAGACAACTGCGCATTCTTGAATATCTAATGATGAACTCCCAAATGTATATTCAATATCACTAGCTGATG
TTTCATTAAAGTAAATATTATCAATTGTAATTGGTTTGTTACCTGTGTTCTTAATCAGTAACCTTCCTGTCTCATTCGCA
TAGATAAAAGATGTTGTTATACCTTCGACACTTTGAATAATCTTAATATCTTCTTCATTTTTAATCGTATGAATATAGCC
TATATCTGAAGTCACAGTTCCCAAAATGTCAAAATTCCCTGTTATACTAACTAAAATCTCCTCGTTGACTTCTGAATTAA
TATAAGTAGTAGCATCTATGATGAGAAAATCCTCTTCATTTTCGTCCAATAATCCAGGATTATAGACAAAATCGTCAAAA
TCTACTTCTAGTAAGGATTCTGTTAAATAAACTGAATCTATCCCAAATATTATATCCCCGGTATTTTTTACTTTAATTTT
AAGAATTGTAGTTCCATTCGGATATGTAACCGCGCTGGTCATATTTAAATCAATAGGTATATGTTTCCTGTAATCATCTT
TAATTGTGGCAAAATTCTCTGGTGACAGTATTCTTTCATAATTTAAAATTGATAGTGAAAAATTTTCTAATGTAGAAGAA
AATAATAATTCATCACGAATATCATAAGGTGTTGCGACACCAATTTTATTAAATGTTCTTATTGGAAGAAAACTTGTCGT
AATTTGAGAGAGATGAACATATGCTTTATCCCCTGGTTCTAAAATCCTACTTCCACTGAGAAATTCAGTATTAACTAAAG
GAACCCTTTTTTCATCCGTATCATTATTAACGTAGAATCTATCTAAATATTCTATAGTACTTCCTGTATTTTCCACTTCA
AGAAATATATCAGATGTGGAAGCATTTTTTTGAATAACTTTACTATTTTTTCTATTAATATTAATGCTACCTTGTTGTGC
TCCTTTTACAAAGAAGTTTTCTGTATTGTTAGAAAAGTCATAGACTCTTCCTTCAAGAGCCTCTGATCGTGCGCTTACAT
TTATCTTTATAACATCATCCTTTTGAAAACTTGATCCCCCAATATTAACCCATACTAAATTTGAATCTCCCGCCTTAAGA
GTTCTATTAATATTATCTCCCATGGCAAAGTCATAATTTATACCATTAATATCAACATCACTAATCAATAAGTCTTTTGT
TCCTGTATTTTTAATTTTAAATGTAGCATAACCGCTGTCATAAACTTCAGCTTCAGTTATAAAAAAACGGGATTCTAATA
CCGTATAGTCAATTTTATATAACTTTACTAAACCTAAATTTGAGAAATATTCAGGGATAAATACTTTCGATTCATATAAT
CCGTTGTCAGGGATATAATCTTTCCACACGCCACCTTCCGTTACTTCTTGACTGTGAATTCTATTAACATAAGTTCTTCG
TATATCATTTTGATCAACCTCATCTGGGTTTGTTGGTGTCCCAAAAAACATTAATTTTACTAATTGACTCTGAAACCATT
TCGCACCCATTTTACCAGTACTAGCATTTTGGTATTCATCTTCTATAAACACGGAGTCTTCTGCCCAATTATCTTCTTCC
AGCCCCATTTTTATATACTTTGCATAATTGTCATTACATATCTTCACCATCCAAGGCCATTTACCTTCATCTCCTCCTAA
ACCATTAATTAACAATCCAAAATAAACTAAAACATAATCTGCCTTTAATGCTCGGAAAGCTTTCGCACTTAAGATTTCAT
CAGTCTGCATAAGGGCCATACCAGTAAGACCTATTCTAGTCTGATTCATCGTAGCGTTGTCATTTACGGTGGTCACATTA
CCTATGGGGGTGAGCCAGTATCCATAATCCCACCAAGACACGACCACTTCAGTACCTTCTAGGTTAGATCTCATCCATAC
TAAAGATTCCTCCCAATCATGAAGAACTCCTCCAGGGGAGATTTGACTATACGATAACTGTTCAATCGAAATATTTGTTG
AATGAACAATTTGGGCAATCCCTAAGAATCCAGCAACAAAAAATATAGCAATTACTTCTGAACTCCCGATTGTACCTTTT
AATTGTCTCCTTCGTTTTTTGCTGACACCTACTTTTTTCTCTCCCAAAAAACTGCCATAAATCTTTAAAATGCTCACTAA
TCCGTAAGCTCCAACAATAGAAACAGCGGGAGCAAACATTAAAATAATACGAATCATGCTACCTGTAAAATAAAACATAA
ATAAAACAAATAAGATTAAGAAGATTTCAGGAGCATTTAAACGCTTGAAGCAGAAATATATCCCCAATGGTGTAAGAATT
AAAGGAATTAAAGTATTGTAATAAAATACACTCCAAGGACTTGGCATTTGCTCTGCAACTGATGCAATTAAGCTTATTTC
ACCTCGATATAAAGGATTAAGTATTGTTTGAAATCTTGCACCAAAACCAAAAGGAATTAGATCTGGAGCAACCCAAACAA
CAAAGGCAACAAAAATCACGGCAGGGATAAAGCCCCACTTTATTATATTTATTAAATTTTGGTATAGAGAGGGATATTCT
TCCCTTTTATTTTTGATTATATGAAAAATCGTTAAAACTATTGTAAATAGAAAAATCCCTCCTATTTTTAAATCAGAAAA
TAATAAGTCATAACTAAACCCGTTATACAAAGAGAAAATTAACAGGCCGACCCCTTCTACCATTGCATAAGCAATTAATA
TATTCTGATTAAACTTGTCGGTAAAGACGAGAATAATGGAGAGTATTGGGATAACTAAAAATACAAATTCAAAACCACCC
CAACTTAAAGATAAGTATCCCAAGGCTAAACCTCCTATTAAGCCATGAAGAATCTTACCAGTTCTCATAGCTTTTAAAAG
AAACAAAAACGCTAACAATGTAGCAAAAACACCTATGGTCTCATTGTCAAAAAATCCCGCCATAGTCCTTTGTGCAAATC
CTGGATTAAAAGCTAAGAAAAATGCTGCAACCAATCCAGTACCTCGATCAAGAACTTCCTTACCAAGAAAATAAATAACT
AGTACAGTTAATCCACCCATAAATGCTGGGAAAAAAAAACAGATATCATATAAAGAGATGTTCAATCCAATAAATGTCAA
AAATTTATGAATTGCAACAACTGTAAACGTTAAACCTGGTCGTAGGTTTGCTCGATTAAAGCCTTGTGGATACCAACTTT
TATAATCACGCCATTTGAAGTATTCAAAAATTGAGTGTTCGGATAAATATTCTGCATTATACCATTGAATCCAAGGATCA
AACGCTTTGATTAAACGCGGTCCTCGAAGAATGGGAGTGATTCTAAGCATAACAGCTAACACTACAACAAGGAAAATCGC
AATAAAAAACAAAATGTTACGTGTTTTTATTGATACTGACGTTCTAATACGATCATTGAAGTTTCTTAGCGAAGCAAAGA
TCTTTACCATAACGACTCAATTAAAATTTTAATGAATTGAAATTTAATATCCATAATTAAATTCTGAATATAAAAAATAT
GCTTAAGATTAAAATGTTATTTTTTAATCCGACATTATGGAAAATTCAAAATCGTGTAAAAAGAGTAGATAATCTTTCGA
ATTTTTTTCTCTTTTTGTATGGTAATGATTATTAAAAATGAAAAAGCTATGAAAAAGTACAGATATCTTTTCAAAATATA
CTACATTGGTAAATCTAAGTATTATGGATCTCAAAGACAACCGAATTTTCTAACAATAGAAGATGAAATTTTACGGGCGT
TAATAAAAAGAGGATATTTAACTAACAATGGAGATTCTGGATTTGAAGTAGCTAGTAGAACTGATAAGTTTGTATCTGCT
CGAGGTGCATGTTTCACTTGCATAATAGAAAAAAATCCGATCTTAATGGAAATCAATTCCGCTCTACCAAAGGATTTAGG
TGTATGGGCTTATTCAAAAGTACCATTAGAATTTTCATCAAGGTATGATGCTATATTAAGACATTATTTATATCTATATC
CAAGGTCACCCCATAACCCACAAAACCAAAACTCACTAAATTTAGGCTTAATGCATAAAGCTTGTAGAAAATTAGAGGGA
AGGCATAATTTTATAAACTTCTCAAAAAGAGAAAAGAAAGAGAAAACTACGATACGTGATTTAGAATCTGTACAATTATC
AATAAAAAACGACTTTCTGATTTTTCAATTTAAAAGTAGAGCTTTTCTAAGGCAACAAATACGAAGAATAGTAAAAAAAA
TTATAGACCTTGGTTTGGGTGAAATTGAATATGACGAATTTTTAGAATTATTTGATCCTTCAAAAAATTTTTCATATGAG
CCAGCTAATCCAAGGGGCTTAATATTATGGGATATAACATATAACCGAAATATTTTCTTAACAGAAGATCCCAAATCTAG
GATGAGAATGGAGTCTTTTTTTTTACAGAAAGAAAACCATTTTAATTTTAAATATCAGCTATTCAGGCTCTTGCAACATC
ACGATTCTAGCTAATAATGCTTGTAATTGAATTTCCTCTGTTCCACCTTGGCTTAAACGATATTCAAACTCAGCTAGGAT
TTTAGATAAATTAATTTTCAAATTTTCTGGAACATTTAACTCGTAAATTTCTCTGTGGATGTTTTTAATAATATTCTGTC
CTGAAAGGCCATACTCATTTATTAAATCAGTTAATAATTTAATTGACAGTTGTAATTGCCCTTCAAGAGCAATATTTAAT
ATTTCTTTTATTTTTTCAGTAGGAACTTCTCCCGCAACTCGAAATACAATTTCTTGATCGATCTTTTTAGAAATAGTGCC
ACAAGATTGTAAATAATTTATAGCTCTTCTACAGTCTCCTCTGGAAACATTTATAAGTGCATTTACACCTCCTGTTGTCA
GTTCAATGTCTTCCTCTTTTGCAACAAATTTAATCCTCATTGCGATATCATCTCTGTTAAGGGAGGAAAATCTAAATACA
ACACATCTTGATTGAATTGGGGGGATTATCTTATTGGAATAATTACATATCAAGATCATCCGGCAGTTTTTTGTGTATTT
TTCCATGGTTCTTCTTAGAGCTTGCTGAGCAGGGGAAGTCATGTTATCTGCTTCATCCAAAATCAAAATTTTAAAAGGAA
TATCTGAGGGTGGGCGTGCCTTTGCAAAGTCTTTTATAAATGTTCTAATTACATCTATTCCTCTTGCATCACTTGCATTT
AATTCCAAGTAAGTTCTATTTATTGACATCTTTCGTCTATATAGCTCTCTTACCATTGCAAGCGCCGACGTTGTTTTTCC
CGTTCCTGCTGGTCCAGCAAAAATTAGGTGGGGCATTGATTTATCTTTTACAAATTGTTTCAGTCGTTTTATGATACCTC
TTTGGTTAACAATGTCGTCTAAGAGTCTTGGGCGATATTTTTCTACAAATGGTCTATTCTCAAGTGCCATTTTTTTTTAT
TATATATTTAGGTTTTATAAGAATATATTAAGAATTAAATTTTCATGATACTTAATTAATATTCATATCCAAATTAAATA
ATTTAATTGATATTTATGACTAATTTTAAAATAACCAAAATAAAATCTCGATGGATTTTAGATTCACGAGGAAATCCCAC
AGTGGAATCAGAGGTTTATAGTGGAAAACAGTTCGGAAGAGCAGCAGTACCCTCTGGGGCATCAACTGGGGTTTTAGAAG
CGTTAGAATTACGAGATGGTGGACAAGCTTTTAAAGGTAAGCATGTCATGAAGGCAGTTTCTAATGTTAATGAAATCTTA
GGTAAAAAATTGGTGGGTTTTGATGTTAGAGAACAAACCTTTATCGATAATGAGATGATCAAAATCGATGGTACTGAAAA
CAAGAGCAATTTGGGAGCAAATGCAATATTATCTATATCAATGGCAGTTGCAAAGTTGGCTGCTGTTTTATCCGAGATTC
CCTTGTTTGCCCATATTCATAATCTCGCATTTAATGATTCACGACAAGATTATCTCCTCCCATTACCCTGTTGCAATATT
ATCAATGGAGGTGAACATGCGGGTAATAATCTAGCGATCCAAGAGTTTATGATTTTCCCCATTGGGGCTAAATCTTTCTC
AAACGCTATACAAAATGTTGCAGAAGTGTATCAAACATTAAGAAAATTGCTAATAGAAAAATATGGTCCTTCTTCAATTA
ATGTTGGAGACGAAGGAGGTTTTGCTCCAAATTTCAACCAAACATCTGAAGCCGTCGATATGATTCTTGAAGCTATTGAA
GAGGCGGGTTTTCTGGCCGGGACTGATTTCGTTTTAGGAATGGATGCTGCAGCAAGTGAATTTTTTGAAGATGGGACTTA
CCATATTGATGGAAAAAAACTTAATGAAGAAGAATTGATAGAATACTACATGAATTTACTACATGACTACCCTTTTAAAT
CCATAGAAGATCCATTTGATGAGAAAGATTTTAGAAGCTTTTCGAACCTAACGGCTAAGGTGGATAAGTCGATCCAGATT
GTTGATGACGATTTGACTGTAACGAATATTAAAATTCTCGAGAAAGCAATTAATGAAAAGGCAGGAAATGCCCTCTTACT
TAAAGTTAACCAAATAGGCTCTTTAAGTGAAGCAATCAATGCAGCAAAAAAGTCATACGATAATGGATTTAATGTAATGG
TCTCACATCGTTCCGGAGAAACAGAAGATACTTTTATTGCTGATTTAGCGGTAGGACTCTGTACGGGTCAATTAAAAACG
GGGGCAACGGCCAGATCTGATCGAAATTGTAAATATAACCAGTTGTTAAGAATTGAAGAGTTTTTAAGAGAGAATGCAAA
ATATCCAAAGAGATTAGATTCGTGGAAAGATTTTTACTAATAATTAAATTTTATTTTTCTTTCAATTAACACTTTTCTTA
ATAAATCTATAAACATTAACTTCAATCTTTTTAGTCTTTTTAGAATGGAAAGGAAAGGACTTTTCAAGATTCAAACTAAA
AGGGAGAATATTATCGACTTTCCAACCAAATTTTATGACATAATTTACAATAAAATCTCGAATACTTTTTTTTCCCAAGT
GAATGGAATAAACAACGTCTGAAAAAGAAAAAGCTTTTTTTAGAAATCCACGGTCAGCTGACTTTCTTTGAACGCCAAAA
GGAGGGTTCATGATCGTGGTTAATTTTATATTATTTGGTAAGATCCTCTTAGAAAGTTCAAAATATTTTATATCAGAACA
AATAGGAAAAATTAGATGTTGTAGATCAAGTGTTAGGATATTTTCTCTTAAAATGTATAAAGCACTATTATCGATATCTA
CGCTTAGAATATATTTTGGGTTAAAGTAAGCACTGCTTATTGATAATCTCCCAGTGCCTGAACCTAAATCGACAATAATT
GAATTATTAATATCGTTAAATTCAAATCCCGCATAGTAAATGAGATCTACTGCAGAAATAGCATCAATACAATACTGCTC
TAATTTAACTTTTGGTTGGTGGAATGCTTTAGTGTTTTGAATTAATGAAATTAAGTTATTTTTGTTAATTAAAATCACCT
AAGTTCAATGCTTTTTAATATTTAATTATGAAAAAATTTATTTATTTTATGCTATAATTTAAGAATAAGTAAAACAAAAG
AAACTTGAGATATTAAATGAAAAAATCAGAGAAAAAAATTCACAAAGATCTTGTTTTCACGGGAGAGTATTTGGGAGTTG
TTGAAGAGTTCCTTCCTGACAAAAAATCTACATTTATACAAGATGGGCAAATTTTTGCAACTATATCAGGTATCCTTAAT
ATAGATGAAGCGAAACGAGAATTAGAGATCCTTGATGACGAAGCAGATAATAGAAAATTAATAAAAGTAGGAGATATTGT
TCTCGGGGTAATCCTATTTATCCGACAATATTCTGTTGGCCTACATTTTTATGCTGTAAATAATAAAATTCATTTCAATT
CAAATTATTTTGGGAATATACACGTATCAGAAATTTCTGATAGATATGTTGAAAAAATTCAAGATGCCTTTCAAAAAACT
GATATTATACGAGCTCGTGTGATTAAACTCCAATATAATGAATTTGATCTAAGTACATCAGGTAAAAATCTTGGTGTTGT
TCATGCTGATTGTGTGGTTTGTGGAACTACTCTAAAGAAAATTAATTTTAATAAGTTACAATGCCCACGTTGCGGGAGCA
CGGAAACTAGAAAACTCACTGAAGATTATGGAAACATAACCGAGAATCTAAGATTTTAATTCCTTTTATTTTTGGAGTAA
AACAATAGGGTTAAGCGTTTTGGGAAAAAAAATTATACATTTCTACAATAATGCTGGTTCACTTGAGAACATTATTAAAT
TTCTTGAAGATATTAAAAAAAAAATAACTTATCTAAATCTGACCGTATCTGTTGAAGGAAAAAATGTAAAAGTTATTCTA
TTTGGTTCGCGTGATCTTCAAAACTTAGCAACTGAGAGGATTAAAGAGCTTGCAAGTCGTTACTTGTAAAACTTACTTTT
TCCCCCAAAACCATAAAAAATTTATGTTATTTTTTATTTCTTTTATTAACATAATCAAAATATTTTATTTCGAATTTCAC
GATGGCAAAAAAAAAACCAACAACACCCGAAGAAGGAAATGACGATGTGGATGAGTTAGAAGATGAATTTTTTGAAGAGG
ATGATAAAGAAACCCCAGAATTAACAAAAAAAGGGGAATCTGAAGAAATAATCCCCACATCAGGAGAAGAAGATACAGAA
CCAGAAGAAGAACCGTATGAAATAGAAGAAGAACCAAGATTTACAGATTATAAATATCTCAAATTAAAACTAACTAAAAC
ACTCAATGAGGATGACTATGAATTAAGTGTGGTAGGTCAATCTCATGGTTTTTGTAATATTTATGTAAATCACTTATTAA
CCACAGAAGGAGTAAATGCAGCAGCTTATAAAGTTACTGGGATAGAACCAGCCCAAATATTTATACGTCTTGAACAAGAT
AAAAAATACAAGATTAAAGATATTTTATTTCAAGCTATTGAATCTCTACGAAAGGAAGTCGTCGAAGCTCAAAACACGTT
CCAAAAAGTTTTCTAAATTGTTCCCGAATCTTTTTATGAAAACTTTTTAAGAAGCCTTGATTCATCTAATCTTAATGAAT
TATGAGTTTTTACTTGATGATCTTAACCTTCTTAAATCACAAAAGGCTATAGGAACTGATAAAGGCTTAGCTAAATTAGG
AGATGGAATAGTTAATCTTAGTTATTCAGTGGCTAAATCAATATACTTGACTAAAAACAATTCAAATAACACTATTTCAA
GAACAGGTTTAAAAGTTAGTAAGAGAATACTTGCTGATGCTTTAAAAAATACTGAAATGAGGAAATTTGCAAAAAATCGG
GCAGATTCTCATGATCTTGCAGATACGGTTGAAGCATTAGTTGCTTATGTTTGGCTTTCTAATCACATAACTTTAAATGA
AATAATTGACCTTCTTTATGAAAAATTAGCTGGTAATCTCTATAATCGGCAAGAAGAAATTAATAATGCAACCATAGCAT
TTACCGAACTTCTAAATAACATCAAAAAATTCTTACCTGTTAAATAAAAAATGAAGGACCACCCTATAACTATCGGATTT
GATGACGCAGCTTTTAATTTAAAATCTAAAGTTAGGAATACTCATCTTATTGGTGTAGTATGTCAAGGGATTCGAATGGT
TAACGTTGTTCAAGCGGATATAGAGATTGACGGAAACGATGCAACAGAAAAACTCATAGGTTTAGTTAAGCAAAATGAAG
AACATGTGCAGTATATCCTTACACATACCATAACTTTTGGAGGATTTAATTTTATTGACTTAGAAAGAATTTTTAATGAA
GTAAAAAAACCAATAATCGCCGTTAATGACCGAGAGGTAAATATTGAAGCAGTATCTAATGCTTTGATTAAAAGTTTTCC
TAAAAGTTATAAAAATAAACTTCAACACGTTATTAATTCTGGAAATTTATATAAAACAGATATTAAAACTGCTGGTGGAA
TTTCAAATATTTATTTTCATTCAAAAGGTATTGAAATTAATGAAGTGGAATTACTTCTAAAAAAAGTCTGTATTGATTCT
AAACTACCAGAGTGTGTTCGCTTAGCGCACTTAATAGGGAGAATGTAGTAAAAAACTTTTATTCGTTTGAATTCATTTCA
TACTCTAAAATACGACGCATCCTCTCACGTAAATCAACCCTTATAGCTGACATTCCATATGTAGTTATACCCAACTTTTT
TTGAATATGTTCGGCACTTAAAGCTCCTGGTAAATCCTGTTTGTTGGCGATAGCAATAATTTTAGCTCCTAAGCGTCTAG
AAAATTTGGTACAAATTTCTTTAGTCTGGTCTAAGTTCCTTTCTGTAGAATCACATATTAAAACAGTTAATGATGTGCCT
TTTAAGAAATCCTGCCACATAAATTTATAGCGTTCCTGACCACCAAAGTCCCAAACATTAACCTTCCTCCCGTTTAAAAT
TGAATTCTCTATTTCTAGCCCTACAGTTGGCTCTGTCTTGGTTGAAACATCTCTCCCTTGGAGTAAGGATAACAAGGAAG
ATTTACCTACCCTATTTGCCCCGACAAAACAAATTTTTGATTTCGTTGTGAGAACTTCTAATCAACCTTTTCTAATTCAG
AACTACTTAATTAGAAAAGATAAGAATAGCTTCAAAAAATCGAATAATATTTATGTAATACCTAAGTGTTCTCTTTTTTG
AATTAATGGAAATATAGATTAGAAAGATAGATAAATGTAAAAAAATGAATGACTTAAATTAATAATAAAATAAAAAGATT
CAAAAAAAGGTTTTATTTCGGCTCCAGAGCCTTGCCAACATCAAGATCCTTGACAATACCAACTGCAACCGTCCTACCCA
TATCTCGGACTGCAAAACGACCCATTTCTGGAAAATCTTCATATTTTTCGAGACACATTTTCTTGATTGGAGATAATTCA
ACAATCGCAGCTTCGTTTCTCTTGAGAAACTTGGGCGAGTCTTCAATTACCGCACCAGTTTTCTGATCAAGCTTCTTTAG
TAAGCTCACGAACTTAGCTGCAACCTGAGCTGTATGTGCGTGAACAACTGGTGTATATCCTTGAGCGATTGCTGTTGGGT
GAAAAATAACGATGATCTGTCCTGTCCATTTCCCACTTGGGTTGATCACTGTAGGTGGATTATCAGGATGTCCTAAACAA
TCTCCACGGCTAGCATCTGCTGTGGTGATTCCACGGATGCTCATACCTATATTATCACCCGGCTCTGCTTTATCTATTTC
TTCATGGTGCATCTCGATACTCCTAACTTCTCCTTCGAAACCTGTGGGCATAATTATAATCTTATCATTCTTATTCAGTA
CTCCAGTTTCTACTCTACCAACAGGAACAACTCCAGTTCCTTTAATCTTATATGAATCTTGAATTGGTATTCTTAATGGT
TTTTTTAATGGTTTCTCTGGGAGAGTGAAATTATCAATGGCTTCAATTAAAGTTGGCCCATCATACCAAGATAGTTTATC
ACTTTTTTTAGATAAATTATCCATTGCAATTCCACTTGTTGGTACAAAAGGTACATCTTTTACTCGGAAACCTATATTTT
TGAGAAGATCGCCAACAGATTCTTTAACTTCATTATAGCGCTCTTCGGAATAATTATACACATCAGCTTTATTGACAGCA
ACTACCAACTGTTTCACGCCTAAGGTTTGGGCTAAATACGCATGTTCACGTGTTTGTCCGTTTGCGGAGATTCCAACTTC
CATCTCGCCTTTTTTACCAGATACGACAAGAATAGCAGCATCAGCCTGACTGGCTCCTGTTATCATGTTCTTTACGAAAT
CTGCATGACCTGGCGCATCAATAATTGTAAAGTATCGATTTGGTGTCTCAAATTTCCTAAACGCAAGATCAATGGTAATT
CCACGCTGACGCTCCTCTTTTAATTTATCAAATACAAACGCGTATGACCAAGAATCTCTATCAAACTCTTTTGCGAGTTT
TTCGAGTTCTCGAGCTTCTCTCTCGGTTACTGCTCCGGTATCAATGAGAAGTGCGCCCATCATGGTGCTTTTGCCGTGGT
CAATGTGTCCAATAACTACTAGATTTAAATGAGGTTTTTCTACCGGCATTTTATTCACAATGTTTTTTTTATTTTAATTT
AATTTCTAATTGATTTAGTATAGATTTATTTTTATGAGATGTTAATTTTTAATGCGAATAAGTTTATATTTTTTACTATT
GTATTGTTTAAATTACCTACAATTTAAATTGTTGGGTAGTTAAGATATTTTGAAATAAAAAATGTATAGATTGTCTGATT
TTTGAATGAATGAGATGATAAAAATAAAAAACAATAGATCTTTAAATATTGTAAGGATCAATTAGAAGAAAAAAATAGAT
ATTATGGTAAAGAGTAGAAATAAATTCCCAAAGGAAGGAGAATTCTTAATTGCAAAAGTAACAGAAGTGGAAAAACAATA
TGTCTATGTCGATTTGATTGACTACGAAGGGTTACGCTCAGAGGAATGTGCTCGAGGGATGATTCATATATCGGAAATTA
GTTCAAGATGGATAAAAAATATACGAAATTATGTCCGGATTGGTCAGAGAGTAGTCTTAAGAGTTTTAAGGGTTGACGCT
GAAAAAGGGCATGTAGATATGTCATTGAGGAGGGTAAATTCTGCTCAAAAAGAAATTCGACTAAAAGAATGGAAATATGC
TGTAAAATATGATAACATCTTACAATTTCTAACAGAAGATGAAGATATAAACATGACACTTGATGAAGCCTATGAATTAA
TTGGTTTTCCCGTTTTCGAATTTTTTGAAAATTACCAGGAAACAATTGAAAATCTCAAGGAGAATGGAGAAGAAATCCTT
AGCAGCTTCGATATGATCTCCGATGATGTTAAAAAAAAGTTATTAAAAATTGTTGATGAGAATGTAGAAGTTTCAACAGT
AAGTATAAATGGAAAAATCAAGCTCTCATATTACTCTGAAAATGGAATAGAGCAAATTCAGGATTCTCTGCTCGAAGCCT
TAAAAGTTATCGAATCAAAAGAAACTCGTAAAATAAGTATAAATTATATTGCAGCACCTTTTTATAGACTGGAAGTTGTT
ACAAAAGATTACTTAGACGCTGAAAACATATTATCTGATGCTTTAGAAGTCATAGAACAAAAAACAAATGAATATGGCGG
TACTTTTGAGTTTATAAGAGATTAAGCGTAAATTTGAATAGGGATATAAAGAATTATGACCAAATATTTACAAAAATGTA
AAGAGTGTGAACTGTATAGTTTAGCGAATTCTGATTCGAAATGCCGTCATTGTGGCGGGAAATTAATAAATCCAAAGCCT
GCTAAATTCTCATTGAAAGATAAGTATGGAAGTTATCGGCTATCTTATTTTAAAGAGCTGTTTGATGAAAAATTCAAATA
GGTTTCAGTTATTGCGATTTTTTCTGCAAATTTTTCAATTATTAAGATTTTAGCATTCTGTGTTGGAATGTAAGCAATAT
CCTCTTTTTCGAAAGGTCCATAATTTAAAAGATCTATACCTACTAGTGGTGGTGTATTAATTAGGAATCTTATTAAACTG
TAATTGATCTTTTCTTTTGATTGCTCACTTATAAGTTCGGATTTATTGAAAGCCTTGTTTTCTATAATCGTGTTCACTTG
TGTTGTCTCAATTTTATCCTGTTGAACTGTTTCCCCGACTTCATCAGATTCTAATAATTCTTCTAAATTTTCACTTTCCT
CAAAACTAGAAATCGCTCGTACTTTTTTGAATCCTTTGATTGAGCTTATTAAGCTTTGATATAATAATTTTTCTGCTTCT
GAAACATGTACAATGGTAATGTCTTTAAGAGCTAAGGCTGAATTGATAATTTTTAATTCCCTCATCTTTAAAAGATCATT
AAACATAAAGTTAAATTTTTGTTTATAGGTTTCAAAAACTTGAAATCTTAGGTCGTCATCAGAACTCTCTTGGTGATTGT
TGATGGAATTGATTATTTTATTATACTGAATAAAAAGATTTTGGTTTAACTCAGTCAAATCTGTTTTTTCAAATTCATTT
AACCAATGTTGGTACAATTTATCATAATCTCGTTTTAAATCCAAAAATTGAACAACTATTCTTGTTAATATAACTTTTAT
AAGATTTTTGTAAATAAATTTTTAACTTAAATGGACTTCGCAACCTCTTTACATAATAAAAAAATTGCTATATGATGTGG
AACCTCAATAATTTCACCTTTTGAATAAGGTCCATATTTTTCACCTTTTATTTGAGTCATGGGGACTTTCTGCTCCAAGA
TTTCTAATTTTTGGGTAGTTTTTACTTTACTTTCAAAAATGATAGGATCTAATTTTTCTTCTGCTTCATCTAAGGGATTA
AAATCAGTAAGTTCGTTTAATAATATTTCTTGGACTTTAAATCCCGTTTTTCCATGTAGTGAACCAGGATATCTAATAAG
TCTATGAATATCAATTGTTACTGGTGTATCGATTTCTACTCCAATTTCATGAACTATTCCAGTTAAAAACGTATTCCACG
TATTTATTCCAAATCCTTCAATTGCCCAACTATTCCTATTTTCATCTTTTATAATACTCAGGAATTTATCTTTAGATTTA
AGGAAACTTTCAGTTAGATTTTTACCAAGGTTGAATTTGTTCTTATCAAGCAATAACTGTTTGATATATATATCAGGTTT
GCTCAATATTTCTTCAATTTTAGATACTATTTTTTGAGCCCAACCAATATTAATTTTTGAAAAACCAAATATGTTTCCAC
CTCTTTCTTTTAGCCCCAAAATATCAAAAGAGATATTTTCTCCTGACACATAATCAGCTATTTCTCTTCTCTCTCCACTT
GTTAGTGGTCTCATTTTTTCAGAGCCTATTTTCAAATGGTAACCACGGTGTCCGGAAAAAGCAACCTTAAATTTATTAAC
CTCAATTCCAAAATCAGGAATCAAAAAGTTGTTGACTAATTTGATAATTTCTTCTTTAGCTACGTTTAAGCATTCATCGC
AAATCCAAGCTAAAGTCTTTATCTTGAATGCTTTACATTTTGGACACTTTTTCACCATCCCCCTTCCAGTCTTCCCACAT
TCCCTACATTGCCAATAATCATGATCTTCCTTACATGGGGTATAAAAATGATCTACATCGATATCGATAATTAAATCACA
CCCTCTATAACCCTTACCCCCCATATCGGGGATTTCTGGTTGTGAGTAGAGAGTCCCACTAGAGTAAACATGTCTAGGTC
CGCTATCTGTAAGGTATTTTACTAAATCATTTATTTTTCTAAAGCCTATATGTCTAATCATTTTAATCTCCTTATCCCAA
GGAATAAACCCAAATTCCCTCTGATCGAATAACTCTATTACTGGCAAATTATTTCGATTCTTGTAGTAATAATCCTTGAA
GAGGCGTTTTAAATAATGATTATCATTCATTATGCTTTTTTTGTGAATTTTGTTCATACTCTTTTTTCTTCATACTTACA
AACTGTTTATACTGAACATAGAATAAAGGATGTGAAATCTTTTTCTGAATGTCCAATTTCCTAGAGAAATAACCCTCTAA
ACATAATTTGTCTTTAAATTTCTTACCTAAACATAAACTATATGTCTTAAGGGTTTTACACGAGTAAGGAGTATAGCCTT
TTTTTTTTGCAAATCTAACTTGGTATCCCGTTTTATCTCTATCAAAATCAGGAAGGGCAGAAAATATGTTAATTATTTCT
TCTTCAGGATATTTTAGAGCATTGAGAAACCATACAATATATAATCTTTCTGTATGTACCAAATTTTGCCCTTCTTTTAA
TTTAGAGAGGATCTCTTGAATACATGCGGGAAAATTTTTGATAATTCCTTTATCTTTCGTAATATCAACTTCAAACTTAT
ATTCGAATTCTTCCTTCCTTGATTCCCAAATATTATTTATCTTTTCGTAGATTTTGGAAAAGTCTTGGATTTCCAACAAT
TTATCTTTAAATTTATTTAATTCATTGTTATTTTTATTATTTAAATTTGAGAATTTCAATCTTACATATTCTTGGATTAA
CCTATTTAAACTTTTCGTTTGAAGATAAATATAACCATTAGTTAATGCGTTGTTCACCAATTTACGTGATTCATCTAGCA
TTTTCGCTGTGAGGTTTAAATAGTCCACAAAGTGGATTTTAAAATTTGTCTTAATTATCTCTTGCTGATCCTTTATCATT
GTTCTTTTGTAAATCACGGGATTTTGGTCAAATTTGACATCCAAATTTAGATCTTTATAGATATAGTAGAGATTGTATTC
ATTTTCTTTGTTCATTTCACTATAAGTAATTTTAGAATAGAGATTACCAATCCTATTCGATATTAATTTATTATTCAGTA
CGTATAGTAGAACCTTAAGTAGTAAGTAAAGGTAAATGTTGATATCATCTGGTTGATACTCCGTAATTTCTTCAATATTT
TGAAAAGCTGTTTCAAATATAACTAGGGCTCTTTTTTGAAGTTCATCAGAATCATTCGAGTTGAAAATATCTTTGATAAA
ATCTATAGGATTTTTTGAAGCGAGATTGGAATAGTATTTTCCTAAAGATGGAAGCCAAGGATAATGTTTTACTATATCGA
AATCTCCACTCATCGCTCACGGTATTTCAAATTCTAATAATATTGTATTCCGGATATAAATATTATGAAAGGATTACTCT
TTAAGGGGTGAGAGTAAATTAAATTACTGATGATTTTGTAAAAGCGGGGAATAACCTTATTTAATTAATTCACACTTTGG
TATTAAATTATTTCTGATCTTTTATTGGTTTGTTAATAAGCGTTAAAAATTGAAAATAAAAGAGCAAAATTCTTTCTGAT
TAATTCTTATTTTTCCCACTCTACAAGACGCCTTTCATCTTTAAGAGATCTTAAATGGGAAATTTCTTGAGAGACTTCTA
ATGTCCCAACATAATTTTCTTCTTCATCCCGCATAGCAAAATATCGAATGAATATGAAATTCTCATCTAACTGAATCCAG
AACTCGGCAACACTCTTTTCACCTGACTTAAATTTCTGTAAAATATCTTCGACAACATCTACACTTTTTGGAGGGTGGCA
TTTTTGTACAGTCCGGCCAATTATCCCTCTACTACGAGGAAAAATGCGATCTTCTGTATCAGAATAATAAGCGACCTCGT
CATTCTCGTTAACAAACGTTATATCCACAGGTAAAGTTTTTAACATAATATTTATTTGCTCAAGAGTCAAGTTTCCTATA
TCCAAGTTGAGATTCTTCTCCCCTACTTTAGATTCCGAAGGGAGGGGTTCATGAATATCCAAAGCAGAGACAGGTTTCCA
TTGATCACCAGGTTCAACCCCAAATATAAATCCAATTTCTTCTTCTCCCTTGCGAGCATCAATCCAATCAGATTCAGTGA
AAGATTCCAAAGTTAAAGGAAAAAGTATGTGTTCTTCCTTGTAAATCATATCTTCCACCTTCTTTAAAGCAACTTCAATT
TCTTCAATATTTTCAGTTTTTAATATCTCTCTAATTTCATCGTGGACTGCCCACATCACGGAAGGGATACCCCCGATTCC
GTGTTTTTCAATTATTGGAAAAAGTTGATTTTCTTTTCTTGCATAATGCACATCAACCCTTCTTAATTCTCGAAAATGAG
TAATTTTATCCGATTCTTTAGCAGATCTAATTTTTCTAATCAAATTTGCAATTTCTAAGTTTTCTTGAAGGTATGTATGA
ATTGGATGTCCTGGTGTTGAATCATAATCAGCTTTAAAATCTAAAGCATCCCGAAAAAATTCTACGTGAAG
>LokiG_000000000351
AGTCTATTTAGGCCAAAGTATTGGCTTAATCGAAAGTATAGAAACAGTTTCGGACATTGTTAATTCCATAGTTGAAGGTG
CTGAAAAATGTTTAACCAATGCTTTTTCTACTATTAAAAAGGCTCCAGTTGAACCATTAATAATTGAATAAAGAATATTA
TTATTTTTCGTTATTTTCTTATTATTAATTGATATCTGCAATTCGAGATAGTTATCTATAATTAACATATTGTAAATTAT
TATTTGGCATTTTAGAATGAAAGATAAAAATAAGAGAGTAGATCGGGAAAGGAAAACTATTGGAATTATGATAAATATGT
ATTGCCGTAATAATCACGATAGTAAAGATAATTTGTGCGAAGAGTGCTCAAAACTTTCGGATTATGCAAGTTTCCGATTA
GATTCATGTATCTTCGGTGAAAAAAAGCCAATTTGCGCTAAATGCCCTATTCATTGTTATAAACCGGATATGAGGGAAAA
AATTAGGAATATTATGCGTTATTCTGGACCCAAAATGATTTATACTCATTTTATATTAGGGATGAGGCACCTATTTGCTA
GGTTTAGGAAGATAGAGAATATTCCCAGATCTAGAAAGATTTAATTAAAGATAGAAATACTGTGTCTTTACAATATAAGA
CAATTTTTTTAAATTTAATATATTGTAGAAAATTCCGACATTTTTTAATAAATTGACACTATAACTTTTCCTAAATTAGC
AATATATTGATAAGTTGGATTTTATACTCGGTAAATTCTATAAATAATGAAGGTTAAGTTATCTCGAAATTAATAAATAC
AAAAATAAAAGTTTAAAAATAAATTGCTTTATTAAATAATTGAAAATTTCAGCGTAATAATTCCCACAAATAAGAATATA
GGTTGCATTTAGGATAATTTTTGAAACTCAAATAATGTTAAGTTCTTCATCAAAATGATACAAGAATTAATGTTAATTAA
TCAGGCAGGGATAGCTCTATTTTATCATAATTTCTTAAGTGATGAGATTATGGATGATCATCAATCGTTGGCAAGCTATT
TTGATGTGATTTGTCGATTTACAAAAGAGAATTTTAAAGAAAGCCTAAAATCGTTACTGTTAGACAATTTTGTATTTTTC
TTTTATACTCATGAATCCCATTTTCATTTGGTTCTTAAATGTGATTATAAAAACTTTGACAAGAAAACTTTAGAATTATT
CTCGGAAATTGTAATTGAAGCTTTTTTAATTAAATATTTCGAGATCCTAAAGGATTTTAATGGTGAAATTTCTCTTTTTA
AAACATTCACAGATGACATAGAAGAAATAATAAATTCAAACATAGATAACTTCAGAAAAGTTTTAATCCTTGAAAATTAA
CTTCTAGAGTGAAATCTAAGTATTCTATTATGTTAATCCTCACTTCAAGAGTATTTTTCCGAATAATTCTTAATATATTT
ATTCAATCTCCGATAACTAAAATATAGAAAGTAAACACATTTAGAAAAACTTAGTTAATTATTGGGTAATTTATATGAGT
AAAACCTTTAAAACCAAAATTCAGCAGTGGTTAGATAGACACTTTTATCAAATATTTGACAATAGTCATTTCCTTTATAC
AATAATTTTCTTCTTCGCTACATTGCTAATCGCATTATTGAGTCTTATTCCTAATCAAGTTGTGGGAAACGTTATTTTAT
TTTTTGCTACTGTTATCTCCATTACTTTTATGTTATTAATGTTTGAAGGCTTAATTCCCAAAATTGCTCGTTATCTCTTC
ACTCCAGATAAGAAATTCGATAAGTGGAAATTGATTTATTTTTTCATTAACTTTATCGCTAGTTCTTTAATTTTACTAAT
CTACTTTATAAATGGCCATTCAATGAACCCAAATTTACCTATTCAATTTTTAGGATGGGATGTTGTACTTCCAACACTTT
TCATCATTATATATTTTGGATGGAATCTTGTTCAAATCTTTTATTTAAGAGTGGGATTTGAGGCTCTCTCCGATAATATT
TCTGAAAAAGTAGATAATAAATATGGTTATTCTAAGAAAAAGGGCTCAATATGCTTAATTTTTCTAATATTAGCCTTAAT
TATTCCGTTTCTGTTACAAATTGGCACTTTTATTGGTTTCCTATCAGAATTCCAACAACCTGAACTGATTTGGTATATTG
CGTCCAACATACTTGTGTTTATTATTATTTTTATAACATCTTGGCGTCTCATTATGCTATATTTAAGGAGTAAGAAAAAT
GACACTCCAAATGTGTTTTCTTCGATTTTTTATATTCTCATCTGGATTATAATTTGGTTTAGAGCTTTCAGCTTCCTGAA
TTCTCTGAGAAACATCGCTCAAGCTTCCTCACAAATAGATATCCTTTCAAGATTTATTGATATACTTCTTATGATTCTAA
CAGCTATCTTAGTTTTAAGAAGTCTAGGTGGTAAGATCTATGATTCCATGGTATTCAATCAAAACAACATTTCTTTTTTC
TTGTTCTCATTTATGGTTTTATATATCGAGGGACAAATCATTTTGATTACAGGAGCAGGAAACTTAGCGGGAATCTTTAA
TGATTCGAATCAAATAAATCTCATCAACAATTTCCTTATTATACTTATAACCACAATTTTTTACTGGTGGTACTCTGAAT
ATTCTTTGGAGAGAAAGGGATTGATAGTAAGAAAGCGATACAATCCTGAAGATGTCGCTTTGGTGGTTAATGACTTTAGG
ACGTTTCTTATCAACAAAAATGCTCTAGATCCGAGTAAAATTGGAGACGAGGAAATTCAAGATTTCCTTCACTCCAAAAA
TATAAAGATTCCCGTGGAAAAACCTTCAGAAATCAAATCAGAGCCTAAAATCGAAAAAGATCTCGGAACAGACCAAGAAT
AAAAAAAAAATTAATTAGAAAAAAAAAGAGAGATTTCTTTTATATTATAACACATTTCCTGCCTATAATTTTTACTTATT
GTAAAATCTTGCTAAAATTGATCCTTTATTCCTTATTCCATTTGACATTATTTATTCTATCCTCCTAATTTTTAAAAAAA
AAAAGGTAATTACAACGTTAGAGGTTTTAATCTTTTTTTAAAAGTATTGTTATTGGTTAAGTAAAAAATTATCTGGTATT
TATATTTTCCAATGGAACCCATCCTTTTTTCCCTGCCTTATTTGTTACCCAAACCCAACCGCTCTCCTCTTTTACAATAA
CTAATTCTTCCCCGACAGACAGATTTAGTTCGGTTGCTTCATAATCTTGAAGCATTATACCTAAATTGCCTTGAATATCT
AAATAGTTTCTTGGAATCCATCTTTCCATTCCACCTTTATTCTTACACCAAACCCATCCAGGCCATTCACTTTCTTTGCT
TTCAATTTTAACTCTTTCACCTTTTTGGATTTTCAAAGGATCTGAATAGGGTGATTTATAATCTAAAATAACTTTGGAAT
ACTTACGTTTCATTTTTTTTAATACCCTAATGTATGATTTATTAATATTTCCATTACTCTATAACAAACTGGCACAGAAT
TGAAAATTTTTAGGACTATTTATGTTCAATTACATTTTACCTTTTAAAAATGATATGCTAATTCTTACTTGAAATTGATG
AGTCCACAAATTTGGATTTAACAAAAATACTTAGAATTCAGATTATTAATTACATGCTGGTAAAAATCAAGAAAAGAAGA
AAAAGAAAAAAATATAAAGAGAGAAAAATTAACCGGCTTTTCTCTCCTATAAACCCCGTATATCCTATAATACTCTTGTT
AGGTTAATGGATTATTGAAATTCCTCCAGCTTGTGTCGCCATTACTGTAATGACGTCTTTCTTTGGATGAATACCAATTT
TAGCAAATTTTAATTGGTCCGGTAATACCTTTCCCTTAAATATGAATTGGATTGCTAATATTGGATTCAATTTATATTCA
CGTTGTACAGTTTTTTTAATATCTGCTATGGCATTATTTGGATCAAGTTCTATCAGCTTGATAGCTTGATCAGGCGGAAC
TCCTGTTAGCCTAAAACGATATTGAGTCATTTTTTTTAACTCCTAATTTTTTATTTAATATTTTTATTTGTTACTAATTA
ATTATCAAACTCATATATTAAGGATTTTTGTTCAATTGAACGAACTTTAGTATAGATTTCCAAGTAAATTGAGGCTTGAG
AAATTTTATTCATTTTGTGCAATTTTCAACGATAAAATTAAGTTATAAATATTGCTAAACCCGAAATGGCTCTGGAGGTG
GTCTCGTAGGTCCAGGTGGGCCTGGAGGTGGGATAGGTCCTGGAGGCGGAGGTATACGGGGTGGAAAGTGTCCTAGGCTA
TTTTCTAATAATGATATTCGTTCCTCGATTTTATCTAATCTTTGCTCAATTTCCTTTAGTTTCTTTAATATATTAGGATC
TTCTAATGTCATTGCCATTAATTCTTTTACTAATTTTAAATATTTTTCTATTCATCACATTGGTTCCAAACTTATTAAAA
TTTGAGATGATGGCAAGTTTAAACCTAAAACATACTAAATTTATTATAGTTCGTATTTCATATCTCTTTTAGTCTAAGTA
TAGAAAAAAGGTATATGTTTAAATATTTAGATCATTATATTAGTAGTATGGAAAGTTGGAGTATTTCAAATAAATTAAAG
AGTGATTTATTAAAAAAATCAAGAAACATTGAAGATAATAGTAGGAGAATATTGTTTATTCTTAGGAACCTTGGTCCACA
GAGGTTTACTAATATCATAAAATACTCAAATTTAAGTAGGTCAACGGTGTCAAAATATCTCACTACTCACAGAAAAAATA
GTAACATAGAACAAAGGATATTCACAGATAAGCAGACAAATAAACAATATCGTGGATATGTAATAACTGAAAAAGGGATA
GAGAAACTGGGGGAGGAGCCTTTAAAACTAAAGGACGAGTTATATTTAGTTAATGAATTAAAAGAAAATGTAAGAAAACT
TGAAGACTTAATAGATTTTTACAAAAAAATAAGTGTGGAAGCTCGATTTATAATCCATATTGTAAGGATCGTCTCTAAAA
TAGGCGATAATTATTTCAACCTTCAACAAGACAGAGATCTCTATTTATCCCTCTTTTATATCTTCTATAATTCTATTCTC
GGACAAGGAGCCTTCGCAAGAAAATACTGGCATTTTGATGATTCGAGTTCACAGAAATTTGTTGGCTATAAATTGAACAT
AGATCAATTCTGTGAAGTCTATAGTGTAGCGCGTGAAGCAATCAACTATTTAGCCAGGTTTAAATTAATTAAAAATGATT
TTGGATTTTATTTAATTAAACGAGAAGCTAATGATTTCTATTTTCATGAGGAAGATCTCTTAGGGACAACAACCCTTAGG
CTCATTAAAGATAAATTGATGTATGAGATAATTAATCTCCAAGAGGGCATCTATGATGAGAAATTTGATCTGGATATCAT
AGCAGAAGAAGTAACAAATCAATTAAAGGAAATGGGCTTAATATGGGATGCTATTGAAGAACAATTTCAGTTACTAGTAT
TAAATCTGATTATAACAAATGCAATTGAAATGGGTTTTTTAGACATAGAAAGAGAAAAATTTATGGAGGGTGTGTCACAA
TCTCTAAAATTGTCTTTATCAGAGGAGGGGAAAACCCTTAAAGACGTCATTTTAAATGGTTTAAAAAAAGAAATTAATTT
GAATATTCTTTCTTTAGTAGAAAATGGGTAATATCTCATTCTTATTTCATAAATCTGATTTAACTCAAAGTTATACTATT
ATTATTAAATTTGCATTTGAAAACGTCGGGATTTTAATACCCAAAAAAAGAATTATTTTTGAATTAAAAAGATAAATTAA
ATCCGATTTTTTTCAAAGAAAAATCCATTTTTCTCTTAACATGATTAAAATTCAATTTTTCCTATGGTTACTGATTTTAA
TATTTGTACTTCATTTTAACTTTAGGTCTACGGTTCCTTCAAAAGAGTTCAAGATAAATACTTACATTAAGTTAAAGTTT
GAAGGGGGAAGAACAAATATATACGTTAAAAATCGAATTTTTCAGCAATGTATGTACTTATTATTAAATTTAAGAGTAGA
TCAAATCGAAGACTACGAGGAAATAGATTCAATTGACGAAGCAGCGGAAAAACTAGATAGAACAATGGAGAGAGACCACG
GAATTATCTCTCCGGAAGAAGAATTCATGGGTCATTGTTCAAATTTACAAGTATGGGCTGAAAATGGGTACGACACTCGT
ATTTTACATAGAAATCTCGCATTTCCATTGTTAAAAAGATTAACTGAGGTAGGAGATCCCCTCGCTAAAAAAGTTTTTAA
AGAAGAAATCGCCATTCGATTAGGCAGTAAACATCCAACAGTTATTACTTTTCTGACTCAAAATGGTTATTTGAAATATT
TGAACCGTGAGGAACTTGAGGTAATATTCAATGAAATTAGTCCTACTATTCTTTCAGGAATAACAGATGAGCTTATTCAG
CAATTGGAGCACCAACCCCCAATTAATTTTGGTAATCATCTTAGATATTTAATCCAAGATTTATCGAGGAAATTTGGGGT
ACAGAACCTCCCTATATTGATTAATCATTTATTAAGAGGGATACCCGAAAACCATAAAGAAAATTTAATAAAACAGAGCT
ATAATTTCCTAAAAATGAATAGAAAGTTTCCTTTAATTCAATTTATAAATGAAAATATTAAATATTTTGATGATTTCGAA
TTTGAATTTGATTTTGTAAAATATCACGGTAAGATTATTGGTATTTTTAGAGATAAACAACTATACTTGTGCCGTCAAAA
AATAAAGAACATAGATGATATTGAAATTTTGGAAGAAAATATAATACGAATAGAAGAATTAGATTTAAGTAATAATCTAA
TCAGTGATATTAAGGGAATCGAGAAATTTTCTAATTTAAAATATTTAAAACTTGATAACAATCAAGTAACCAACGTTGAA
GGATTAAAACATTTAAAGGATTTACACACCTTATATCTAAGAAATAATAAAATATCTGAAATAAAGGGTTTTGAAAATTT
TACAAGTTTAAACTATCTAGATTTATCCGGAAATAGTAAAATTACGGAGATCCCTGACTCATTAAATAACATACCAGCTT
TAAAAACTTTTAAGCTTTGGAACTGTAGCATAAGGAAATTTTCCGAAGCTTCTTCAAAATTTTTCTGGATGAATCAAAAC
TACAGATTTTATTCAGGATATACGCAAACGGATAAAATTTACTATGAAAAAACGCATAAAAACAAAAGTTCATCTACTAA
TGGTTTATTCAAACAATTTGTCGTATGGGTGATTAAAATAAGAAAGATCATGAAAGAAGAGAAATTTACCTATAGTGAAA
TAGAAAAATTTGAAATTGAAACTACGCAAAATGCCCTGTGGTGGGTAAGAACAACCAAATCTTTCAAATTATGGCTCAAT
GATAGAGCGCAAATGAGAATTACTGAGTTTATTTAAAAAAATTTGTACTTGAAAGCGTTTCCTAAATTTATCAATTGGTG
TTTTTTCAATTTAAGAATATTCTAACATTTTTTCGATAGGTTTCAAAGCTCGATTAGCAATTTCAGTAGGAACTTTAACT
TCAAAATTTTTATCATCTAGATTTTCTAATACGTATTTCATGAGTTCTAAACTGTTTTTCTTCATGTTATAGCACTCGAG
TTTATCCATTACCATATAAAAAGTCTTGAAGGGGAAATCCTGCGCCATTCTCTCCATTAAACCCTTTTCTGTCCCAATAA
TAAACTCATTATATGTCGAGGTACTAGTTTTTACCGCATTATACATATGAGCTGTCGAGCCTACAACATCTGCCAATTCT
CGAACCTCTCTTGTACATTCGGGATGCACTAATACTCTCGCATTTGGGTGTTCTTTTCTTGCTTGGATTACATGTTCTGG
TTTAATCTGAGAATGTACTATACAATGACCTCTCTCAGGCATTTTTATAGTTTTAATTTTGGTAAGTTGTTCCGCATAAT
CTGCTAAATTTGCATCAGGACCAAATAACACGGCTTCCGAGTTAAATTCTTCTTTGATTCTTTGTACAATTTTTACGGCA
TTCGAAGAAGTGCAACATATATCAGATTCTGCTTTTACTGAAGCAGTTGAATTTACATAAACAATGACAGGTAAGCCAGG
GTATTCGTTTTTGAAATTCAGAACCTTTTCTGGTGTAAGAAAAGCTGCCATAGGACAACAAGCTTCATAGTTTGGAATTA
ATACATGTTTATCTTGATTAATTATTGAAGCTGTTTCAGCCATGAAATCCACCCCGGCAAATATGATATATTCTGTGTCA
GCTTTATTCTTTGCGATACGAGACAATCCCAGGGAGTCACCTAAATAATCAGCAATTTCTTGAATTTCAATTGGCTGATA
GTAATGAGCTAAGATAGTTACATCTTCTTTCTTTTTTAATGATGAAATTTCTTCTTGTAATTGGTTTAAC
>LokiG_000000000102
AGAAAATGAAGAACGCACTAAATAAACCTATTATCAATCCAATTAAAGTTAGTTGGTTAGCTGTAACTTTCCCTATAAGT
CTTCTTCCTACAAATTCTTCGAATTTTTCTTTAAATTTGGAATTAAATAACCAATTATCAATCATAAAAATCGAATATAT
TTCATTTTTAAAAAATTAAATTATTTTATCTTTAAACCTATCAACTTTCATAAGCTTTTATAATATTCAGATGAACTTCC
ATTAAAATCCATTTTTCTATGAATTTCTATCTTAATTCATTCATTATGATCATGAACTATTATTATTACCGATTAAGATG
ATCAATTATTATCAGTATTTTCTTTAATTTTAACAATATCGAGAATCTTCGACATTGCATATACTTTTTTGTACTTAATT
TTATTATGAACTAGCAGTACAAATGACGAATAAAACTAATATTTATATGTGAAAAATTGCATTATTATAATAGGTTTCAA
ATTGAAACTTTTATCATAAAAAAGTTTGGATATATAACTAAATTATATAAATGAGTTGATCAAAAAGTGAGTGAAAATAT
TGGTAGTTATGCTAAAAGAGAGATCCCTGAGATGATTAATATTGACAAGTCATTAAAATTTTTTAATATATTGAAAAAAA
GCCTAAAAAATGAGGATTATGATTTTTGCCCTCTATGTGATTCAAAATTAAGAGATGAAACAAAAGAACCTAAGATCGAA
AAACCACTTGAACTTCTTTCAATCAATGAAAATGATTGGCTTTTGCCCTAAATCTATAAAATTTTAAAAAATTTTAATGG
TTACGTTAATTTAAGAGGAAATTCTAAGCCCATGATTGAAAATGCAGAGGAATATATTCGTCATGAACTTCAATTTGAAT
TTAATTCGGAAATCACCCAAAAATTCATCGATGCGGGTTTAGAAATTATTCACGCTTGTATTAGCTGTAGAATTTAGCCC
ATTCCTTTTGCAAAAAGGATATTTTAATGTTTTTTGTGTTAATGAGAGAGAATAATACAAATAAAAGAATTCTTATAACA
GTTCTTATTTTGAAGAGCTGAAGGAGATCTCGAAAAATAATCTTATAATTATACACCTGTATTTCATTTGAACCATAAAA
TTTGATAGCAACATTAGTTCCGTACTTATTAACATTAAACATGAATCTGATGCTTATATTCAACTATAAATCATAAGAAA
CTCTATTGAAAGGCTGAAAGGAAAGAGGATTAAAGAACTTCATACTGAAATCTAAAAAAACCTATCACCTTTCATAAGCT
TTTATAAAATTCAGATGAATTTCCACTAAAATCTATTTTTCTATGAATTTTTATCTAATCTCATTCATTATGATCGTGAA
TTATCATTAATAACGATCAAAATGATCAATTACTATTATAAAAAAAAAACTAATATTTATATGTGAAAAAGTTCATTATT
ATTAATAGGTTTCAAATCAAAACTCTTAATATAAAAAAGTTTGGATGTATAACTAAAATCTAAAGATGAGTTGATCAAAA
AGTGAATGAAAATATTAGTATTCATGCTAAAAAAGAGATCCCTGAGATGATTAATGTAGACCAGTCATTAAGATTTTTTA
GTATATTGAAAAAAAGTCTAAAAGATGAGGATTATGATTTTTGCCCTCTATGCGATTCAAAATTAAGTGATGAAAC
>LokiG_000000000100
ATGGTAAGTTTCTTAAATGGGAGTAGGAACCTAAATTGATGTCTAATTCTTTAAAATACCATGTGGGGATTAATATATTA
TGATCTCTGGCGAGAACCATTTTTCCTTTCTTGAATCGTATTAATCCGGGGCCGGTCTTGCTAAGAGTTGGATAGCTTTT
CCTAAGATGGTTATAGGTGAAGTCCTTGAGGACAATAATCTAAAACCGATTACATACGGATTAATGGATAAGACTAGTAA
GAATGCAGGATTGGAAGTCGCGGATTTTATTATACATATTGCTGGAGGTCAAGCACGGAGAACGAGACATTATCCAGAAA
CAGGGGAATTTAGAAAAGATTTTAAAGCGATATTCAAAACACTTGAAGATAAATGGGCTAGTTATTTTTATATTTTAGGT
GCGAAAGATATATATTAATTAATCAAAAATTTTGACTATTAATTTTTTTAAAAATAAAAGGGAAAGAGTTGTTTTTTAGT
CCATTGCGTATTTTTTTGTCCACGCTGCCGCTTTAGATTCGAACTTTTTCAAAGCTCGGAAATATTGTTCCCCCGCTTCG
TGATTTAATGGATCACCGGGATTAAAAAAAGGAGCCTCATAGTGCATCATGCCCTTCAACGCTTCAACTATATTCGTTAA
TGTCTTGCTTGGTGTCCATCCAGAGGCGCCCGTACTAGCATCTACCTTTCCAACTAAATCTGGATTTATTAAATCCAAGC
AGATATTAAGTTTTCCAGGAGGAATTGAAGAATCTATGTTAGGATGCCACATTAGAGTCACAGCGTATGCATAGGGAGGT
TGGAAGGGGTAATTTTCGGGGAATTTGATTTCAAACACAAATTTACCTCCCCCATATGGGGTCCCCTTTTTGCCGATAAT
AGTCAAGCGCAAATGGTCAACACTGCGACCCCACGGCTCGATAATAATGTATGCATCATCCTTATAAGCTTCTATTGCCT
CTGTATAGTCTGTTTCTTCTCTGATCATAATCACCTTTAGGTTTATATTTCACACTGATAACATATATTATAAGTTAATT
TTATAAAATTATTGGTTAATTGATATTAAATTTTGCACAACAAAAGTATTTTATGGTTTTTAGTTGTAAGATACTTTGAA
TTAATAATCTTATAGTGTAAACATATTTATGTTTTCTTAAACATTTGAAAGAATTTTGTGTACACATCTGGACTTGGTGA
ACATTATCTAAAAATAAATTGTGGTACTAATCATTCCATCATAAAAAGCGTAAAAAATATATAAATTCTATAATTATTTA
ATTTTAACTGACCCCTCTTAACTCAGACTGGTAGAGTGCTCGGCTGTAGATAACTTCGCGTTCTAAAGCATAAAGCTGAT
GAAGAAACGTTGGCCGAGACCGAGATGTCGCTGGATCAAAGCCGGCAGAGGGGACCATTTATATTTAAAAGTAAACTTTA
GGGTGGCTATAAATAATTGAGTAATGATCAAAAAAATGTTGAACACCATGAATTAGAGAAAATTCGAATGAGAAAAATGA
AGGCACTGATAGAAGCTAAAAAGCGACAAGAGAGAATTTTTTCTCTTTCGGAAAAGATTGAATATGTACTAAAAATTGTG
TTGGCACCAGAAGCATATAGCTACTTAAATAATATAAAGAGCAAAGAGCCAAATGTTTATCAAGCAATTTTTAATGAATT
AATGAATCCTGAAGTAATTCAGAAAATAGATTATTTATTAGCTATCATCCAGCAACGAGGAGGCATTCAGAAAAGGATCC
CCCTTGATGCTATCATCTTGTTGGAACGAAAAGCGAAAGGAATACGCTCTAAAATCCAGGTTAAACGAGGAGACGATATT
ATGGATTTAGGCTCATTTTTAACTAAATAAGCTAAACATTCTAACTATATGAAAAGACACAATATTTAACTATTGTTCTC
TTCCAGATATTATCGCAACTACTTCGTATTCATTATTCGGGAGGGCATTTGCAGTAATATCAAAAAACTGAAAAGCAAAA
GGTCTTTTGAAGATTTGTTCAACCAAGGGGGCGAAAGAGCTTATCGCAAATATGAAAATTCTCTTCAGAATTGATTCTAT
TTTAGTTTCAATATTTAATTCCTTTATTACTTCATCAACAGCTTTGATTTCCTTAGTATTATAATGATATTTGAAAACCA
GTTTAAAGTCTACGGGAGTTGGAGCTTCGGGATCTTCAAAGGAAAGCCCCCGTTTTCGAAAATGAAATGAAGAATTTAAA
TAGAGTGAAAATATTTCTTTATGGTGATCTTTCAAGAGATGTGATATACGAAAACGGTCTTTATATTGGGGCCAGTATCC
TTGCATAAGTTCCAATAGTCTAGGATACGCTTTGTACTTGTTTATACTTTCTTTTTTTAGTGAATTAAGTAACTGATTTT
TCAATGGCTTAAATTCGGATTCCTGACCGACACGAGTTATAAATTTTCGAAAAACAATACTCATTCTTAAAAGCAGTAAA
ATAATTTTATTTGAACTATTAGTGAAAATATTTATTTTTTCCTATAATATTTTGATAATACAAGTTCTATTATTAAATAT
TACTGCTTTTTTGAAAAGATTTATTTCGCACGAAATTGAGTATACTAAACAAAATTTTTACTAAAAATTAAAAATAATTT
TAATCTTAATATTTATCATGGTGGATAAAGTCGGACTGATTTACACCGAAGAATTTCAAAAATATAGCTTTGGGAATGCT
CACCCCTTAAGACCTTTAAGGTTAAAATTAACTTATAGCCTTCTAGAAAAGTTACATTTACTTGAAAATGATAGACTAAA
GATTTTAGAACCACAAATGGCAACCCTAGAAGAATTAAATAGAACACATTCACTAAAATATATCCAAATGGTTAAAAAAT
TAAGTGAAAATCCAAAAGATAACACAATCCCGTCCATGACATATGGTTTAGGGTCAGAAGACAACCCCATTTTTAAAGGT
ATGTATAACGCTTCTGCGTTAATATGCGGTGGAAGTATTATAGCTGCTGAAACTGTATGGAATGAAGATGAATTTAAAGC
AGTTTTTAATCCTGCGGGTGGACTTCATCATGCCCTTAAAGAAAAAGCATCAGGATTTTGCATTTTTAATGATATCGCCG
TAGCTATAAATCACCTTAAGACATTAGATAAAAGGATAAGGATTGCTTATCTGGATATCGATTGTCATCATGGAGATGGA
GTTCAATCGCTTTTTTATGATGATCCTAATGTTTTAACAATATCTTTTCATCAAGATGGAAGATTTCTATTTCCGGGTAC
AGGATTTATTAATGAAACTGGAGAAGGAGAAGGGAATGGCTATTCTATAAATTTCCCTTTGATTCCTTTGACAAATAGTA
AAATCTTTTTAAAATTATTTAGAAAAACCGTTCCAAAATTGTTAGAAACATATGAGCCGGACATTTTGATAACTCAGTTA
GGAGTAGATACATATTTTGATGATCCTTTAACCCAAATGGGACTTTCCTTATCTGTTTATAGAGATATTGCACAAACCAT
GAAAACTTGTTCACGTGATTATTGTCAAAATAAATGGCTTGCGCTAGGAGGTGGTGGTTATTTAATGACAGTTGTTCCAA
GAGCTTGGACGTTATTCTTAGCTAGAATGTTAGATTTGGATTTAGCAAATGAATTGCCAGAAGCCTGGATAAGAGAAGTT
AAGAAGCATGTACCTAGCGAGGAGCCCCCATATCTTCTATGGGATAAGGCACAAAAAATTGAAGTACAGATGTTAAAAAA
TCCTGAAATTGCTAGAAAAATCATTGATTATACCAATTCTTTAATAAAGCTTTCTGAAGAAGAATTTCTCCCTAATTTAA
GAAAACAAAAGCCTGAATAAGAATACATTGAAGATTTAACCAGGTTTGTGAAATGAAGTAAATTATATAAAAAATAAGTT
CATAACTATTAGATTTAAAGGTATTGTAGTTATAAAGGAAGAGTAAAAAAATCGGATACCATGAATCCTAAAAAATTTTA
AAGAGGAGTTGTATTTATCTAATAACAGGGTTAAGGGTTGAGGTATTTAGCCGGTTGAGCGGCTTTAGGTATAAGAATAT
ATTGTATGATCATGGTTATCCGATCTTCTTTTTACAATATATATTGAAATACCTTCACTTAAAAAAATTTCCTTTTTGTC
GTAGGAAAAAATTGAAAAAAGTGTTGATAAAATGAATAAAAAATTATAAAAAAACTTACAGAAGTAGGCGATACTAAAGC
AAAACAAGTACTTAGAGAAGAAATTGAAAGAAGAATAGAAGTTGATGTAAGCTTTTTAAAAAAATAATGATAAAAATATT
TATTAAATCTTAATCCATTAATTATTAAGAATTATAATAATTTGCGATTCAAGGTGAGAAATGGTATGAGTGAAGGAAGT
ATAAAAATAAAATTAAGCACTGGTGCTGAAATAGATTTTGATGAAAAAGAACCTACACCACTTTTTGAATTAATTATTAG
TGAAATTTTAATCCCAAAATATAAGGAGAATGCCGATTGGAACTTAAGTTTAAATATAATTATTGAGGAAATGAATAGGC
TCATTATAAGGCATAAATTTAGCCCTAAATTGAAATTGGGTTTACTCAATAACGTTGAAAAACATTTAGATAAAGATATT
CAAGAATTAACAGGAGTAGATAAAATCGAAATATTATTTTTGAATATGGATGACTATGTTGAAGATGTTAGAACATTAAT
TCTTGCGGGCAAAGATAAAGAAGAATTACGGACTGATTTAGCAAATCTGATAATGCCATTAACGATTTTTGAGTTATCTG
AATTGTTTATTTATTTAGGGAAAAGAACTTTCTTGAAGTAGGATATTTCTAAAAAATTAGCTTTCATGATTACTCAAATG
ACACCGTAGAACAAGAAAAATAATTTTAATCGAATTCTACATTTTTAGCGGTATTATAAAGATAATCAAAATAATACAAA
GAAGAAGGACCAAAAGCTACATGGTCAGTAACAATACCGAAGTAAGACATTTTTTTTGGGAAGAAATTTTCAGAGAGTAT
AATGAATGCGTCTTCACCTTCATCAATAATAACAGAAGTTCCAAATATTTGGTCTCTCCACTTTATTTCGCATAGTGAAA
CATATTTTTTAAGTAATGTCTGAAAATTTTTATCTTGTAGAGCAGTAGATTCAACTAAAAGTTTAATATCTGTCACACCT
CTAGCCCTTGCTTTCTTTATATCATCAAAAAACAAATCTAGAAATTCCATTGTGGTTGAGGTAAAGTATATTGAATTCTT
TGCCAAATTTATTAATGAAAGTGCTCTGTTGAGGCAAACATCTCTACCTCTATGAACATATAATGCGATTTTGATTGGAG
TATCATGGGATTGATAAATTGGCGTAAGGGTGTGGATAATTCTATTTGAATGGTCGCTAAAATTATCACTATACTGTTTT
TTTGCAATAACTAATGCCTCATCTGGCGATTTGGCAAAATAGCGACTAGGCCGGGATTCTTCCTCCTTTATTATCCACAT
TTTTTCTTTCTCAAGTTGAGTGAGAATATTATAGATCCTTGAATATGGAACACCGGAAGCTTCAGATAGCTCTCGTGCGT
CCATGGGTCCTTTACTTATTAGTGTTAAATATATAGAAATCTCATAATCCGTAAGTCCTATTGATTTTAAAGAATTCTTA
ACATTTTCTGGAATTTCTTTAGACATAACTTGTCACTTTTTTCCCGATTATATATGAAAAATTAAAACAACTTTAATAAT
ATTAGTAGTATTTCTTATAAAAATAATCAATAAATAATTCCAGAAAAGAAACTCTCATGTACTCATTTCACTTTATCAAC
TAGCCTTATATAAAAAATACAAATAGTTAATAATGTAGATTTCAAAATTTATATATTACAATTGATGAAACAATATTTAC
ACTCCCAGTAATGATATAAAGTATTTTTCTTATTAATTCCGAAGTAATAAAGTTAAAAAGAACAACAGAAATAACAATCC
AAATAACAATACTTAAAGGAAGAACAAATCCATATTTTTCATTCCAATCAGTGCCAATGAATTCAGAGGATAATTTAGCT
AAACATGGTGTAAGATAAGCTATTGAAAAAGCGATTAACATAATTGAAAGAATGTAGATTTCATATATCCATGTGATAGC
AACTAAATAACAACTAATTGCAATCAAAATTATAACTGAAGTAATTACAGTTTAAAAGTAATTTTATCCACATATTTTAT
TGACAGTAATAGAATGAGAGTAAAAATGATAAATGTAAGTGCGAATACATTAGATAATGATGCACCAGATGTAAATAATG
ACCCAAGGCTTTCAAGTGATGATCTATCCTTTAATAAGAGAAAGTTGTAGATTAGACCCGAATAAATACTTGCCAAGAGT
ACAATTGGAACAATAAATTTCTTATTTCTTTGTTTTTCCATATTAAGCAATTTAATATGTTCTCAATAACAAAGTTTTTT
TTAATTATTAGATCTTTGGATGAACTGAATTTGAATTTTATTCAAAATGAAAAAGTATATTAATTAATTAAAGTCGAAGA
ATTAGATAAGCACAATTTATGGGAGTTGATGTTTATCTTCGGTGTTGAAAAAATATAGCCTTTCATAAAAATATATTTAA
AGGAAAATTCAAGATAAAAATCAATTTATGGTTTGGAATTAAAAATAAAAAACTTTTAGTAAACTCAGTACTGGATATAA
ACCAAGAAAGCCCGTTGAGAAAATAAAAATGAATATATCACCAATTCCTAATAATAACCCAATAATTGCCAGAGCTTTCT
TGGAGTCTCTACTTAATCCCATGCTCCCCATCGCGATTGCTGCACCCGCCACAAAGAGTTGAGCAAAGACTGACAACATA
AACAAAAATAACCCAAATAATCCAACTATTCCTAGTATAAAGGCTCCCATACCATATTTGATGCCTTCCCAATCGGAATG
TGATCTTTGAAATAATATTGTATTACAATTATCACAAATTTCGGCTGTAGAATTTAATTCCTTTCCACATTCCGGACATT
ATCTATTTCCCTCTATAATTCATTCACCATCGTTCCTTACATCACTATTTTCATTTCATTTTAGGTTAACTTTTAATCTA
TTTTCTTCCCTCACTTCACGCTCTTGGTAATCTAATTCCTCTGCTAAGAGTTTAAATCCCTTAGTGCTGTTAATTATGAG
AATTCCTTTAAAACCTAAAAGAGGGTTGAAAATATCCCCGAAAAATACAACTCTTGATAAGTGGGTTTGAAAAAAATTTA
AAGTAGTTAATTTGACTAAATGTATTTTTAAAAGACCAAAAGGGCTTTTAAGCCTAATAGGAGATATAATTATCAAAATT
AGTTTTAGCTCCATTTTGGGGATTCCACAGTCTTAAGTGAATTCCTTTGGAGTTTTATAAAATCTTTATTATGCCCATAT
TCTTGTTTTATATAAACTGACTGACGTTTCTTTAATCTTATTCTTAATCCTATTGTTATAGGCGTAGAGATAATAATTCC
TATCATCCCTGAGAATATCATTGATTGAATTAGATTACGCTTAAAAATCCATCTCTGAATAGCCAATTCAGTCGTCTTTT
TCGTCGGAAGACCTATACTAAGTCTTGGCATCTCATAAAATCTCAACAAGAACCCTGTAATAATCAATACTCCAAAAAAA
AATAAGAACGCTTCAGTTAATCTCTTAACCGTAAACAGCAATCGAATTTTATTTTTGTTGTTAGATTCAATTTGCTCTTG
ACAGAACATATTCAAATATTATAAGGATAAATATTTATTTAAACATATTTAGCAATGAATTTTTTTTTAAAAAAACATAG
AAATTAATCATATATCCTTTTCTTTTCCTTTAGTTTGTTTCGAATTCGTCTGACTGAATTGACTGAATTGACTGAATTTG
AATTCTATTCATAATGAAAATGTATATTAATTATGACTTTTTAGGATTTTTCGACTTTTTTAGCTTTTTTTTTATACTAT
TCTTTTCTTTATTAATCAAACGATCACCATTTCTAGACAAATATTCTTTTAATTTGTTTATTGAATTTGCATTATTGAAG
AATAAATCATAATTTCGTTAATTTTATAAATAAAAAGAAAAACAAATTTTATAAATAAGATACACCATTTTTAGAAAAGG
GGAAAAAAAAATATCAAATCGTTATTTTTAAATTTAGAAATTATGGATATTGTAGATATTAAAATTTTGGAATTATTAAA
AGACAATAGCAGAATGTCCTTTAATGAAATAGCTCAAATTGTCGGGAAAACAGAAGCAACCGTTCGCAGAAGAGTGAAAA
AATTATATGATGACCAAATAATAAAAAAATTTACGATAGAATATATGGTTGACAATAAACCTCGTACTAGTGCTACAGTA
AAAGTTGAACCCGATTTTAAAGATATTAAAAGAATCTTGAAAGAATTACTAGAAATCGAGGAAATCACAAATATCTGGAG
ACTTTCAGGAGATTGTGGAATATTTATGAAAGTTGAAATAGCTTCTATTGAAAATTTTAATCCTCTGATAGAAGAAAAGA
TTTCTCAAGTGAGGGGTGTAAAGATTGTTGAAACTTGTTTTATTACAAGTATAATAAAATAATTTGCATTAATTTAACTA
TGATATTGCTTTAAAATTGAGAGAATACCTTATTTGAGATAAAAAAAATATGCTTACTCCTTTTACACAAATTTGTAACA
CTCTTAAATTCCATTTAAATTATAACATTCTATAAATTTATTCCATAATTTTAATTATCACTAATTATAAAATAGCTTAG
AATATGTCGTATAAATTCTCAAAAGAGGAACTTCGAGAACTCCTCATTGATTATAATGAAATTTCATTGAAAAATTATGA
ACTACAAGATTCGATAGATATTTGGGATGAAACTCTTCGCGATGGAGAACAGAGTCCTACAGTGTATCTAACTCTTGAAG
AAAAAATTCATCTTGCAAAATTGATGGATGAGATAGGTGTTAAATTAGTAGCAGTAGGTTTTCCGGCAGTTTCTGAATTA
GAAAAACATATTGTAAAAACTATTGTAAATGAAAATTTTGACAAATGTACAATATTAGGCATTGCTAGACCAAGAGAAAG
TGATATTGACGCTTGTATCGACACGGATTTAAAAGAGATTGTACTATTTATGCCGATATCGCCTATTTTTCGGAAAACTC
TTAACGTAACTGAGAATGAGCAATTGAAACAAATCAAAACTGCTATTCATTACGCGATAGATAATGGTTTTAAAGTTAAT
TGGGTCTCAGAAGACGGAACGAGATGTGATTTTTCTCATTTGAAAAAGGTTTTTAACGCCGCTATTGAGGCTGGAGCTGA
GCGTATTGTTCTAGGAGATACTGTAGGAGTTTTGACCCCACAATCCACAACCTATCTAATCAATCGTATTAAAAAAGAAA
TAATCAGCCCGTTAAAAAAAAAAGTACCACTAGGGATTCATACACATAATGATTTTGGTTTAGCTGTTGCTAATACAATT
ACAGGAGTGATAGAGGGATGTCAATATCCCCACACTTGTATAAATGGATATGGTGAACGAGCGGGAAATGCAGCTCTAGA
GGAAGTAGCTACAATATTAGAACGGTTGGGAATTAAAACCGGAATAGACTTAACAAAATTACCTGAATTGAGTGAAGTTT
GCGAACGATATTTTTGTAAACCTCTATCTCAATATAAACCAATAGTTGGAGAATATGCTTTTTCACATGAAAGTGGGCTT
CATATTGCAGCCATTCTTGCTCATCCACTTACATACGAACCAATAAATCCTAAAATGGTTGGAAGACAAAGAAAGTTTTA
CTTAGGTAAGTTCTCAGGGACAAAATCAATAACTCATGCTCTTCAAAATAAAATAAAGGTATTAGATCTAAACATTCCTG
TAGAGATTATTAGAAAAATTGGCATTGAGGTAAAAAAGAAACATGAAACCACCTCAAAAGAAGAATTAAGAAACTCATTT
AATAAAATTAAAGAAGAGCTTAAAAAGATTTCAAAAGGCGTGAGTGATAAAGACTTTTTTGAGATAGTTAATAGGTATGC
TCAACCCTATATACCAAAAAACCACCCCCTAAAACCTAAGAATTAAGAAACCCATTATTTGCTTAGAAGTTTATCGAGAA
GACCAATTCTCTTTTTTGTCTTCTTTAGGTCATTTTGTAGTTTTTTTGATCGTTTTGAATATTCTTGTTCATCTAGAGAT
CCAGATGAGCGTTTCTTATCAATAAATTTAAGTAAATTTAGAACTGAACTCAATTTTAATTCTAAGCCCTTTTTTTCTTG
CTTCAGTTCTTTATTTGTTTTTTCTTTTGTTTCGAGTTTAGGAGCTGGTTTTATATCAAATTCGCCACTTTTTTCAGACT
CTACATCAATCAAACTCTTTGGTTTTTCAGGTAAAGATGTTAATTCGACGCTTTCTTCATTAGATTTCTTATTAGGTGAT
AGATTCGTCATCATTTCTGACATTTGAGGGATTTCTGGAGACTCTCCATAATCTACCAAGCTAATTTCATTGTCTTCTAC
AATTTCAGAGAGTTCTGATCTTTTTATCTCAATTATATCCATATCGGAATCTGAAGCGGTATCTATTAGTTTGTCTATTG
TAACTTTGATGGTATTGATTTGATTTTGAAATATTTTTAGCAATTCCATTAACTCGCTTTTTGCAGATATTCTCATAGCA
AAATCTATACCAACCGAGGGTTCTTTAGCCAGGAGAGTGTCACTCTCGAGTTGAGGTTTATGCTTTTGCGCAATATCAGG
GAATATATCAGGTTTCTGAGTGATTGGAGTTGGAATACTGTTTGAGGATCTTAATTCGATGCGATAATCAGAAATTAGCC
ATTTAAATGTATTTAATGCTAACTTATGATGATCCTGACATTGGAATCCTCCACCAATTTTATCTCTAAACATTTCGTAG
CTTCCCATACAACATACTCTGCCTTTGCCTATTTCTGAAACACAGATTATTGGACATGAAAAGGGTTCTGAGGATTCATT
TGAATCTGCTATAGAAAATGCTCCAACACTAACAATTGAAAGAGAGCAACCGGACCGATAGCATAATGTATCGATTTTAG
CCGTAATTGGGTGAGGAATATTAAATGTTGATATGAGGGGAACATTCTCCATTCCTAAATTCAGTTTCTCATCTAAGACT
TGGTCATTCTCAAAATTAATCCCAAATTTTCCGGAAATTTCAGATAAATTACTTCCGCGACCTTTATCTCCTCCTGCATG
AGATAGCAGAAGCAATCCTCCTCCAGAGTTCTTTACCCATTTGACTATTTCGGAAATTTCGATAGGTGATACCTTCGAAA
AATCAGGGCACACAAACACAAGGATATCGAAAGGTTTTAAAGCTTCCTCCGTAATTGACGCTTCTAACAAATTGTAACAT
ATAAAATCGTTCGAATTTAGATGATCTTGAAGTTCAGTTAAATTATCATCAATTCGACCCCTTGGTTTATGCGCAATATC
AAATGCAATATGATACGACATGGCTTATTATTAGACAAGTAATATTAATTACTATTTTAATCTGTCGATAATTAATATTT
AACAATTTTATTGAGAAATTACAAATCTCACATTTATAATAAAAGTCTCTTTATTAAAAGATTTTTTTAATAGATACTTT
TATCTCCAATAATTAACTCATCTTTACTTATATTCTCAACTTTTACGTCACTACCGATTATTGAGTTTTTTGAGATAATA
TTTGTTAGCTGAGCTCTTTTTTCAATAACACAGTTTTCCAGTATGGAGTTTTTTATAGATGCGTATTCTCCTATTGAAAC
AAATGGACCAATTATTGAGTTAAAGATTTTAGAATTCTTACCCACAAAAATTGGATTTTTTATAAAAGATCTTTCCACTC
TAATATTTAATGTAGAAAATTCTTCTTTACTTATAGAATATTGCTTCAATAGATATCTATTTCCATTTAATAGTTCTAAA
GGTCTTCCAAAATCAAGAATTCCTTTTTTCAACTCAACAGCAGCAATTTTAAAACCTTGATCTATTAAATCCTGCAAACT
CTCTGTTAGATATATCTCACTTGTGTTTTCTGTCCGTTGATCTAAATAATATTTAATATTTTTAAAGAGAGCAATCATTG
TTGAATGGGAGAATGCATAAATGCCTGCTATAGCCAAATTTGAGATAAATTCTTTTGGTTTCTCAACAAGTTTTTGAATA
ATTGAATTTTCATCGACTTTTACCACACCATAAGATCCCGCATCCTTTTTTGGAACTTTCATAACCGTAATAATCCCATC
AACATCAGATTCAAAATAACGATACATAAAATATGAATACTCGTCGATAGGAATCATATCACCTAAAAATAATAGAGATC
CTTCTCTTTTGTCTTGTTCTTTCGTTTTAAAATGCTGCTGTTTAAATCTTACATTTGATAAGTATACCGCTTCTCCTAAC
CCCCAATAAAAAGGAACATCATCTAAATATCCTCGTGGAGGTTGTTCAATAAAAACGAGTTTAAACTTATGATTGTAATG
TTTCTTTACATACTCTATAATTTGCCTTTTTTTGTAACCCACAATAAGAATTAATTCCGTATTTGGATCAAATGTGTTGC
TAAATTTTTCAAGAATATGGTCTAAAACAGTTTTTCCCGCCACTGTTAAAAATGCTTTCGGTTTACTGAGAGTAAATGGT
TTTAATCTCGAACCTATGCCTGCTATAGGACCAATTATTTTCATTTTCTTATTGTTAAATTCGTGTTTAGCTTTACTTTG
CAGCTAATTTTAGTTAATAGAATTTTGATTCATCAGAATCAAAAACTCTTTGTAAATGTCCGAAAAGAATATCTAAACCT
CTCTCTTCTCTTGTTGAGCTTGGAATTAATTCACTTGTAGATCCCATTTGAATGAAAACTTCTGAAATCAACATTGATAA
TTCTCTGATTAAGCCTTTCTCTCGGTCATTTGTTGATTCTGCTAGGGCGTCGAAGTCTTGGCTCCAGTTTATTACCATTT
CTATTTGATCTTCGTCAATAAGATCAACCTTAGATAAAATATTGAGCTGAGAAATATTCCTAAAACGAAACTGGACAGAG
GCAGCTAAAAGTAAAGTTGAAATAAAACCATTAGGGCGTAGAACGAAGTTAGAATCAAAGAGAAAATTCACTGATCTTTG
TGTATCACTAAACCCTAACGCACTCGCTATTAATGGTCCAGTTTCTCGAAATGCAAATAATTCAAGTTGCCCAGCTGTAT
CAATAATTACCCAATCAGGATTATATTCATCAATTTCGTCTTTTAAATCATCTAAATAATTAACCATCAAATCAGAGGCT
AAAATCATCCCCCCATTTGGCCCTAAACTATATTTTTCCATAACTTCGTCTAATATTATATAATCTCTGATGTCAATATC
AGGGACATAAGGAGTAGATTTCACTCCCGGATCTAAGTTCAACGTAATTACTGAGGTTTCCGGATTTCTATTGATAATAT
AATTTTTTAGTTCCCCTGTTAAAGTACTTTTACCACTTCCAGCAGTGCCTAAGATGTAGTTCAATAAAATTTTAGATAAC
CTCTATTGAGTATGTTACCTCTTTTATATCATATGTTAGAAAATAATTAAAGATTTGGCACTAACAAATCACTAACTATG
GGAAGCACAATTTTAAATTGATACCGTTTATATTCTTTTAGAGTTTCCTACCTTATTTAGGTTCAGTCAAGTTTTCTAGG
AGGATTTCCTCCTTTAGATGTTTTTGAAGCCTTTTTACTTGATTATTGATGGCTTCCTCTTCCTTTTTCATTAACATTTC
ATCATCTAAAATCATTTTTTGAAGTTCATCATCTGTTAAAGGCTTCAAAATATCCTTGATATTAAAAATAGAATTATTCT
CCTTATTTTGATTAAAAATATTTTTCATTTCTTTAATTACCATTAGTTTACTTGAGGCCATTTGGCCCTTAATTAATGCA
GGTTTCGTTGAACCCTTTATTCTTTCTATACCAGACTGATTTCTTCGATTAAGAAGAGGAGGTGTAGCACTGTATGAAAG
ATTTGTTAGTGGCATGTTTTGAAGGGTTTGGTTTAAATTTATTAACTGATTTTCGATATTTTTTAAGGTTTTGTTGTTCT
CACTTATCATTGAGATTAGAGTTTTATCAGCTGAAATATCTTTAATGCTGTTCTTTTCGTAAATGATTGTACTTTCTTGT
TTTTTGGTATTGTAATTAGTTTTAACCGTTTTAATAAGTTTTTCTGTAATAATTGTTTTATGCGATACATTCTTCTCTCT
TAAATTTATAAAATTAAACCCAGAATAACAATCTTCATTAACCCAAATATCTGATATATCAAACTTTTCTTTAAAAATGT
ATTCAATTCGTTGACCAGAATAAAGAAGCACAGTCAGCCTCATTATCCTAATTTGGACATCATTATAACTGTATATCTCA
TCTAAATCAATAGAAAAACATAAATGTTTATTTGAGTAATATAATTTCTTTATCGATATGAGATAGGGTGGTTGATTTGA
GTAAGCTTCTTGTTTGGTTGTTTTTGAAATCTGAAATTTAAGGTTTAACCGTCTAATTTTTTCGGGGAGAAGAGTCTGAA
TTTCACTTTCATCTTTTTTGAATTCTAAAAATAATTTTTTTTCCTCGCCCCAAGAAATTTGGAACAATTCCATATTACAG
TTAGACCTTTAAAAAAATAACTTTTGATATTTTATTCCTAAATATTTATTTCACCTTAAAAAAGATGTGAGATTATTGGA
TTTTTGATTTTCTTGTTAGCTTTAAGAGGTAATATCTTGGTTTTTTGTGTTTTTTCTCAAAATTTTCGATTTCTTTAGCT
GTGTGTTCCCCGATATAATTTTCTACATCCAATACCAAAATAGCATCTTGTTCCTCTAGTTTTCTAAGGGCAATATCTTG
TAATTTTTCCCATTCATTTGAAGAAAATTCAATTTTATTTAATAATCCGTCAACTGAACAAACGTACACAATTTTGCTGT
AAAAGATTTGTAAAATTGATTCAATTTTAATAAAATAATCTTTAAAGCGAATAGATCCCACTAAAAAGATTTTATTCTCT
CGAATTTTTGAAAAATTATAATCCTTAAATTCATCCAAGAAATTCTTATTTAATCGTTTTTTACTCATAATAAAGAATTA
AAGATTAGGTTAATTTAACTTTCCAATGAAACTAAATGCATTTTATCTTTCAGAAAATCTAGAATATTTAAGAGAAGTTG
ATCGAGAGTGTATTGATTTAATCTATATTGATCCTCCCTTTTACACAGGAGTTGATTATAAAGAATTTGTTGATATTTGG
AGTTCCATAGATGAATATCTGGATTTTATGAGAAGTAGAATAAGAGAAATGTATCGAGTTTTGAAAAACAATGGCAGTTT
TTATTGTCACTGTGATGCAAATGCTGTATTTGATCTAAAACTCATATGCGACAAGATTTTTGGAAGACGGTTTTTTAGAA
GAGAGATAATTTGGAATGTAGGGAGCGTGTCCGGATTTAAAAGCCAGGTCAAAGGATGGGTACGTCAGCATGATACAATT
TTATATTATACTAAATCAGGTGATTACACATTCAATAAACAATATATTCCCTATAGGGAAGAATATATTAAGAAAATGTT
TCGTTATAGCGATAAAGACGGTCGTCTCTACAGAAAAAGACGTGGAGGAAAACAGTTTTTGGATGAAAGACCTGGAAATT
CTGTTGGAGATGTTTGGAATGATATTTATTCTTACCAAACTCGAACAAGATCAAAGGAATATTTGGGTTACCCGACGCAA
AAACCAGAAAAATTACTTGAGCGTATAATCTTAGCTTCTTCAAATGAGGGGGATCTAATCGCAGATTTTTTCTGTGGAAC
TGGTACAGCACTAATTGTTGCTAACAAATTAAACAGAAAATGGATAGGTGTTGATAATAACCCTAAAGCTATAGATCTAT
GCAAAAAAAGGTTAAATCCGGTCTAGTACCATTTAATCTCTTTGAATTACTATATCACTAATCCCGATCCATTTTTTAGC
ATCTTCAAGATTATTTACGATTTTTCGTTTTGGAGAATCAGCCTTGTCTAATAAATATTGAATTTCTGTATCAAGCGGAG
GATTTTTTGAGATGATATAAGCCGATCTGTTCAAAGCTTCATTATTTTTCTTGAGAAAATCCAAGATAATCTCAAATGAA
TCGAGCTTTAAAAAAATAAAATCTAATCCATCAACAATAACGGAGAAATCATTTAAATTTTTTAATTCCTCCCCTAATTC
ATTTATTAATCTTTGAGCAACTGAAGGAGGTAAAAGACCTAATACTTTAATATAGAAGTGTTTATCACCAATTTTCTCGA
TTCGATACAATATTTAAACCTCAAACTTATTTAATTCTAAATTAAATATTGTAAGTTGTTTATATTAATTTTATTGTATA
ATTAAATCACATTTATATAGTAAAATTGCTGGTCTCTCTCACAATTTTAATATCGAAAAGAACCTTCTTATTTAACTGTA
TCAATTCAATAAAAAGTGGGGACTGAGGGATATGTCCATGGGACGCGAGGAGCGAACCACCTTGAACCCCCGATTTGTCC
ATAGGACGCGAGGAGCGCCCCCCGACTAACAGGTGTCCGCGGAACAGCTTACGCTTGTAGGATCTGGAGCCTGCCGTGCC
ACCGGGCTACACCAAGTCCCCCTTAGTACATTAAATTATTTAAGAATTTGTGAAATTTATATCTTATTCTAATTTATAAT
GATATTTGAGGTTAATTGATAGGTAAGTGTAAAAATAAATATTAAGTAGAAAATTTAATTTAAAACTCCGGAAAGTCTTC
CATGCCTTTTTCAAGTTGAATTCCGAGAGAGTTGAGTGCCATAGCTGTTAAATTATACTGTCCAACAGTAAATACAACGT
CCATAAGTTGTTGTATATTATATTTTTTAGCAAGCTCCTCCCATGTGGAATCGCTTATAAAAGAATCAACGTATAACTCA
TCTGCAGCTCGAAGCAATGTAGATTCAAAGGAACTCCAACCATCAGAATCTGGACCTTCCTTAATCCGCAATATTTCCTC
TTCGCTAAGGCCAGCGCGTTTTCCTATGAACGTGTGCTGTGCCCATTCATACTTTGAATTACAGAGCCATCCTGTTCGAA
GAATAAGAATCTCTTTTTCTCTCAGAGGAAGCGAAGATTTATACAAAACATGATTACCGAAAACACGCCAACGGTTATAC
AATTTCGAATAATTTGCCATAGTAGCTAGAATATTAATAACACCTGTAGTTTTATTCAGCTTACGCCAGCCTTCTATCAA
TTTTCGAGCATCTTCATCCCATTCTGATTCATCTTGGGGAGGAATTCTTGGTTGAGAAAGGTAAATTGACTTTCGTTCCC
CGCTTTTCTTGTTATAAATCTCTCTATTTTTTTCTGAAATTGTTTTTATCACCTTTTACTGATATAATGATAAAAAAATG
CAATTGTTTAATGTTTTATTGTTTAGGTAAGGATTTTAATTCATCAATAACTACTTTCAATTCAGAATTTTATCTTATTT
TAGCTCCACATTCTTCGCAATATCTGATAATTTCTGGGTTTTTTAACTCCGTCCCACAATTAGAACATACCTTAGGAAGT
TCTGGTAAGGGAAAAGTTTTATCTATAATTTCAGGTTTAATTATTTCCCTATCTCTTTCAGGATGTTCAAGTTCAATGTT
ACAGTTATCGCAAAATTTTGTTCCAACAGGTAAATATTTTCCACATGAAAGGCATTTAGCCATAAGTTTGGCACCACACT
TTTTGCATGTCTCACTATATTTACCTATAGGAGAATTACAAGCTGGACATGTTTTCTTTTCTAACCAGAAATAAGAAGAC
ATTATTTTAACAATAATTAGCATGAAAAGTGATAAAGGAAGTAAGATCCACCAAAAGGGGTTGACTACTAAAGCTAATAT
AAAAGAGAGAGCCGTAATTATAATAATGATTACAATCCATATACCCATAGAATTATTTTTTTCTGGGTTTTGCTTGTTAT
CGCGAATAGAATTACCTTTTTTTTATTATATTTGATAAAAATCATACTACTTCTTTAATTTTGAGATAATTAGCTTAAAT
AGTTATGTAAGAGTAGTTTTACAATATGGGCAGATTTCGATTTCGGTATCTTTTTCAATATGTTCTCCGCAAGCAAAACA
GATTGTTTTATGAGTACTATACATTATTTTTTCTTTCTCCACTTTCTTAATTTTTTTATCAAACCCTTTTTCAGGCATAA
TTATCAGTAAAATGAGATTAAGTATAATTAAAAAAATCATGAAGAGACTTAATAAAAAATTGGAGTCCAATCTTTAAGCT
TAGTTTTCTATACTAAAATTTAAGAATTTGAAATTATTTATATATTCATAATATAAAAATAAAAATGATAAGATGTAAAT
AAAATGCCGGGTTCTCATGGATCATTAACAAAAGCGGGTAAGGTAAGAATGCAAACTCCTAAGATTTCAAGATCAGGAGT
CAATAGTCGGAAAAAAAAACCTCCAAGAATGCGCTATCGAGATTTATATAAAAATCGAATAATTAACAATAAGTTTGGTG
GCCAACAGGAAAGTCTCGGGGCTAAAAGAGCTCAATATTCAAGAAAATAAGAAGATATATCATATCTTCAATCCTCAACT
CCAATAGTTTGGAGTTGAGTTTTTAATTTTTGGCTTTCTTTTATATAAAATTGTGATTTCGGTCTATTTCTTTCAACGTC
ATTATAATAATCACTCATCAATAAATTCCAACGAATAGATCTCCTAATATTATTGATCTCATGCAGAGAAAGATGATTTT
CTATCTGACTCAGAAGGTAAATCGCTTTTTTAGAATCCTTTCTGTGATGAATATAAAATTCTGCTAACTCTAAAACTAGA
TCGGTTAATACTTTTTGGTGGTTGTTATCATCAAAATTATTTTTTGGGCTGTCTAAACCAGCTCTTAAAAATCTTTGAGT
TTGTGAAAGATTTCCCTTGTTTTTAAAATGAATAGCACGAAGTAGGAAATATTTTAATCGCACTTTATTTGAGCTATTAC
CTATTTCTACAACTTTTTTGAAAGAATTTCTCGCTTCAACGATTTCGTTTTGTTCTATTTTGATTAACCCAATATAAAGA
TACGCCATTCCTACATTGTCTAAATAGTCTTCCTCATTAAATGAGATTTTTTCATTCTCCAAAAAATTAACTATAATTTT
AAAATGATTTAAGGCTTTCTCAAAATCTTTGTTCTTAAAATACCGAATTCCTAATTTATGATGTATTTTTATAATATAAT
CTATTGGTATTTCACCTGATTTGGCTATACTAAGAGCGCTTTCCAAGTAGTTGAGAGCGACATCTTCATTCTGTAAAATA
GAGGCTATTTTTCTTAATTTTAATAAAATTGATACAACAACTTTTTTTTGTTGATTTTTATTGAAAATTTTTAATGAATC
ATTCAATAATTTAGTAGCTTCGTCAAACCGGTAATTCTTTATAAGTTTTTCTGCTTCATTGTACTGGAGAATAGATTTAA
TTACTTCAAAATTGGTTGGAGGTTTATTATATAAATCAATATGAGAATGAAATAGCTCCTTTGCTATTGAGCTCTCATAA
CATAGAGGAGAGAGTGGAAAATTATTTTGCCCTAATACAAAATTTTTGCTTCTGAAAATTAATTCTTTTGAAGGTCTGAA
GTTTAAAAGTTCACTCTGAGTAATTTTATCATCTTTAATAACTTCTATTATTGAATTTAAAATCACTCTTGAAAATTTAA
CCCACTTTTCGACTAATTCTTCCAATTTAAAATCAGGAAGATCACTAAACAATTCGGTTAGGATATAAGGGGAATAGCTA
TCAAATGAACTTCTAACATAGAATTTTTTATACTCAAGATCTTTCAAATACGTTAGATAACCCTTTTCAAGTATAAAATA
TTCATGAAATTCTTGTTCCTTTGAGAAAAATAATGTTTCTGATGTTCTAATTTTAGGTAAACCATCTTTTAATTCCCAGG
GTAGGTTAAAACTTGGTTCTAATCCGATATTTGAAAGTGAATCCACAAGATCTCGATGTAGATCTGGAGTAAATTCCTTT
AATTTTCCTCTTTTATTTAAAAGGGAAATTCTGATGCGATTTAACCATGAAAATTCATCTTCATCTCTTATAAGCTCTGG
CATTATTAAATTTAGTAATGTAATAAGGGTTTGTTCTTTTCCTTTTATTGGAAATTTGTGCTCGAAAGTGAGAGATATAG
CCAGATTTCTAAGAACTTTCATTAGATAAAGGATAATCGCATAGGAATGTTGATTTAAGTTCCACAATTGAAAAGCTATA
GATACTCTGAAACTTACAACCTCAAACGGAATATTTATTCTCAACGGTAAGGTTATAGGAAATTTTATAGTAAAAAGAAT
AATTTTCTCCATTTTGAGGCTGTATCGAAAGTAGTTTTCAATAAATCCATCAATTTTCCATCCATTTTTCTCGATTACTC
CTCTGAGATTTTTTATTTCAGTTAAAGAAAAGGGATTTATCGACATCTTTACTTTATGTAAGTACTTTTACTAGATAATA
TTCAAAAATATCCTTAAAATAATAGTAGGCATTTATAAATTTTAATTTTTGGTAAAATACCAAATAAATATTTAATAACT
TAGATTTACTTCTTAAAGTTGTAGTTTAAACAAGTTATTGTAGATTGTCTAATGGATATTGCAAAATTTAATCAGGTGTT
GAAGACCAAAGTCGCATTAGCAAAAGGTTATGAAATAAGAAGTGAATTTGACACTGCGATAAAATTATGGTTAGAAATTT
CTGAAATGACATTAAATTTTTCTAAATCCCATAAAATATCGGTCAATTATAAAAATATGCTTATCGAAAGAACTACTAGT
ATTATAAGGCATATAAAAGATCTAAAAGCTGGTCAAATAGAAAGAGTTATGTTTGATGAGGAGGTTCTAATTCAAAAAGA
GCGACCCCAAGAATATACTACTTCTGAAAGAGATTTAGATGAACCGAAGGATGTTATACCTTTGGAGAATAAACCTTTTG
AGGAAAACACTAAAAGTAATGTATTAAAACAATCTGAATTTAATAACCTACCCCCGGGTGTTAAAGAACTTCAAACATCA
GAGGTTTTTAAAATTGTCACTCCACATGATGAAAAATACGTAGAAAAAATTATTAATCGAGAGAAGAGCTTAAACGGAGA
AATAAAGAAAGTTTCCGAGCAAGCTCCAACATCTGAAGAAGCGAGATTTGATTTTGAACAACCAGTAGAAATTAAGACTT
TAATTTGTTTTGCCTGTGGTAATTCAAATGAAAAAAGTGCTAAAATTTGCACAAGTTGTGGTACTAAATTGAATTAAAAA
ATGCAGAATTCTCCAACCTCTTCTAGTTTAAGACGAAACCTCTTAACCCAAATATCTCGTCAACAAAATAAGGTCAAGGT
ATAACAACTTTCAGATTCTATATTAACTACGTAATCTCTTAAGTTAGAGCAAAAAGAACGTCCAGGAGAAATCAGTATTG
TCTTCTTTTTTGTGAGTTTTTTATTTTTTCGTACTTTTCGATTGCTTTATCTCTCCAAACTGTATTCCATTTTTTAAATC
CTGACTTCACATACTTTTCTCTTTTATAGAAGTTATAGCAGACCCAGTTAAACAATAAGAAGTACCTCTTCGCGCCACTC
TTTGTAGTTAAATTTCTTGACCTAACTCCCAAATCATCTCGAAGGTGCTCAACTAATTTACCCTCAACTGCATCCTGTAA
TTTACCTTCAACTATAGCGTCTTCATAATTTATTCCCTCTTCTAAAAAATACTCTCGCACTTGATCAAAAATATTTCCTC
TACAAAGCTTTACAATTTCACTATCTTTATTAAAATTTAATTTTTTTAAACCTTCTTTAACTAAATTTACGGTTTCTTTA
TAGGGCTCCTTATTTTTCCAACTTTCTCCTTTGAATAATTCTACAGATAGAGCATTAATAATAAGTTCCCCCGTTTCTTT
TCTCAACAAGCCAATAAAAGCATCTCCGATAATATCTCCCGTACCACTATCGTCTATTTCAATTGTCACTCAATACTCAC
TAATATCTATTGGTAATTGATTATATTAATTAAAAGATATCAAGTTTTATAAAATTAAATTGGAAAGATAATTTAATGAA
ATAATAAAAAGATTACACGTTATTAAAAGGGATCAGATGTGTAGAAAATGGATGTTGAAATATTAGTTATTGGTAATGAA
ATTCTAATTGGAAAGACACTGGATAGCAATTCACATTGGATGGCAAAGAGAATCACTCGATATGGTCATCACCTTAAAAG
AATTAGCACAATTGAGGATAGCTTAACTGCAATTTCAAACACATTAAGAGAAATTTTAAAACGAAATCCAGATATGATAA
TAACTTCGGGAGGTTTAGGGCCAACTTTCGATGATATGACTCTTGAGGGTATAGCAAAAGGATTGGATAGAAAACTAGAG
CTAAACGAACATGCTTATAATTCTATCAAGAAAGCTTATACCCACGCATATAAAAGGGGTATCTTGAAGCTTGAAGGAAT
GACAAAAGAGAGGAGAAAAATGGCTTTTCTACCAGTCGGATCAATACCTTTACCTAATTCTGTAGGTACTGCTCCTGGGG
TTAAAATTAAGGAACAGGCAACAGAAATTTATATTCTTCCAGGA
>LokiG_000000000435
ACCCATTAGTGTGCTTAAAGCATATAGTAAGATAAGAAGATCTACAGCAATTAATCCAATGTCAGTCCAGATTGAAGGAA
TAGTTTCGACTACACCTTCTTCCTTCAATCCAAGATAAATTTTCAAAACGAGAAACAAGGTATAAATTGAAGCGAGGGGA
GCAAATATGCCAAACCAACCATTAAAATGTTTTCCAAACATATAAATTAAACAAAAAATTGCTAAGGCAATAATTACTAT
CCCTACAATGACGTATACACGATAAAAATATGAAGGGACTATTAATTTTTTATTAATAGCGTCGGTTAATGATGGCCCTA
CAATATCAGAAAAGTCGATTAATGATGGCCCTACAATAAAAAAGTATAATAACACCAGTGATCCTATGGTTCCACCAAAA
AAGATAAAAAATCTAAGAAATAACCGAAATTTTGTTTTTCGTAATTTAGTATCTACTTTATTTCCAACTAAATAACTTCC
AAACAAAATAAACCAGGATGTAAAGAAGAAATAGGAAATTATTGAAATTGCGAATAAAACTATCAGAATTATGGAAATTA
ATAACATAATAGGTAATGAAATTATTAAAAAAAGAAATGTTTTCCAAGGGGGATATTCATTAATGTCCTTCTTCGAAATA
AGAGAAAGGAAGAAAAGGAACATCAAAAATACTAAAAATGGTAGGAAAATTAGAACACCGATTCTTGAAACAATTACATT
TGGAAACTGAATTGCTGCTACGCCAATTAAAAGCCAAATAACTAAAGTTAAATACCTCCAATTTTGACCTAACTTCTTTA
GATTCTCTATAATTCCCATAAAAAAATAATTAGACTAAGTATATTTAAACTTACTTATTCAAAATTAAAATTTAATAACT
TTCATCGTTTCTCAAAAAATCTAATAAATTTTTTTGAGCATTAAATCCATGGTGAGGTAAAGCCCATCTCTGTTTTAGTG
CGTTTACAGATTCGGGTGCGAATCCAGCAAAGTGGTTATTAATTATGATGAAAATTTCATAGATATTTGGTAATGTTAAA
AGTCTTTCTATATTCTGATAAAGATGTTCTAATGCTTCCTTTTGTTCTCTTTGCAACCGATTAAAAACTGTAAGCTCACG
GTCACCGATAAGCCGTATATAGTAGTAATTTTGATTTTCCATATAATAGGCAATAATCCCAGGTTTGTATGTTGTTCCAA
GTATTTTTTTATTACCATCAATGAATTTAGTAAGAATTTTTGGATCAAACCATGAATTATGTCTTAATTCAATGATATAT
TTGTATTCCAGAGGAACTTCATTAAGCACAAACTTTAACATTTCTAAATGGTTCTCTGAATAATTAAACCAAGGTGGAAA
TTGTAGTAAAAAAGCTTTTATTTTTTCATTCAAAAAAGAAAGTCTGGAAAAAAATAGTTGAATGTTTGAACTTATTTCTG
TAATGTCTTGCTGGTGGGTAATTTCTTGCCAAACTTTGATAACAAAGCGAAAATGATCTGGCACACGCTTGTTCCAATTT
TTCACCATATCTATTGAAGGAACATTGTAAAAGGTTGAATTGATCTCAACCAATTCAAAATATTCTGAAAAAAACTTTAG
TTGCTGGCTTCTTTCTAACCCTTTTGGGTAGAATGGACCACTCCAGTCTTTATAATCCCATCCCGCAGTTCCGATTTCGA
TTTTAGGCATTAAAATTAAAGGAAACCTTACTTAATCGACATAATTCAATGATATTTTCAAAAAACTAATAATAATTAAT
AATTTTAAAGATTTAATAAAGGAAGTGAAATTTAAATTAAGTAAAAAAAAAGTAATTAAATAACTATTTGTTTACAGTTT
ACGTGGAAAAACACCTTGATCAATTGGCAAGAAATTGGGGAAGAAGTGGATTAGAAAATGTCAATAGAGAGTAAAGTTTT
ATTAGATTTAAAATCAAAAATTGACAACCTAGAACAAAATTCAGTTCAAATCAAAAAAGAACTTGAAAAAATCGCAGAGG
AACTAAAGGTTACAAAAGCCAAGTTATCAGGGAGAGAAAAAAGTTTATTTCAACTTACAGAGAAGAGATCCTCAGCGAGA
AAAACTCTTGATAAAATAAGGGAAGAAAAATTACATGCGGATATTCAGGTTACTAAATTAACGGTTAAAATTTCAGATTT
CCAACAAAAATTAGCTGAATCAGAAAAAAAAATTTCAACTCTGGAGAATCAATTAAAAACTAGAGCAGAGAATTCAGGAG
AAATTGAAAGAAAAGTTCTAATAAAAGTCAGAGAAAATCAAATTAAAAAAGAAAAACTTGTCAATAAAGCTCAAGAATTA
TTAGAAAAAGAAAGACAAAAGATTAATACAAATGTACAGCAACGCGACAAAGAAATTGAGTTTCTTAAAAAAAATTTGGA
AGTAGAGAAAGGAAAAACGGAATTTCAAATCAAAAGGGTTATGTCAATTGAGGTTAACATTGCTAGAGCTGATAAGGTTT
TGAAACTTTTAAATAAGATTAAGCAATCTGCAGTTATTAATGGGTTTATCTCAGATAAAGAACTAAAACAATTTTTAATT
GAAATCGAAGATTGAAGAAAAATAGTTTTAATTGCTTCATGTAAACTTTATAAATAGCTTTTCTACTCTATTTGAAGAAA
GATAGTATAAACCTATATTATTCATATTTCCCATTCCTAACTTAAGGTATTATGTACCATAAGTAAAAAAAAATTAAAAG
CTTAGTTTAATATGATATATATTAATAATCAAATTTTTATAGGTGAAATATTATAAGTATTGACTGGGAAAAGGCTGAAG
TAAAACCAGAAAAGAAATTATCTGTGGCGGGAAAGTATTTATTGGATTTAAGAACAAGTATTAACAATCTGGAAAAGCAA
TTAGCAATTAAAACCAAAGATATAGAAAATACATCAACTGAATTAAAATCAACTAAAGAAAAACTATCCCAAACTGAGAA
TCGATTACAAGGACAAATTGAAGATTTATCCTCTACAAAGAAAGATTTAGAGAGAGTGAAAAAAGAAAAAATTGATAGTG
AATCTGAAATAAAGAAGCTAAAAAAAACCAAATCAGAATTGGAAAAAAAAATTTCAGACCTTGAAGCGAAAGTGTCAGAG
TTAGAAAATAAAATTAATGAATCTCTCTTAAAAGCAGAGACCATAGAAAAAAGAAAGTTAGAAATAGAAAAGGAAAGAGT
AGAGATAGGAAAAGAAAAAGAAGATTTAAGAACCAAATTAGAAAATAGAATAAATAGTGTTAAAGATGAAATGCAACAAA
GGATAAATGAAATAGAGAGTCTAAAAAATGAATTAAAAACAACAGTTTCAGATAAATATGTAGAGATTGAAAGCCTCAAA
GACGAAAGGGATGCACAAGCAAAAGAAATAGCTACCCTCAAACAAGGTGTTGAGTCACTTGAGGAAAATATATCAGAAGC
TAAAGGAGCACCTCAATTAATGGAGGAAATAAGAAAGCTTCTTATCCATAAGGGATTTCTAAGTGACAGGGAATTTGAAG
ATCTCCAACAAAAGCTGGGTATCAAAAAGATTCATCATATTTAAAAGTCACATACTTTACGTCACCAAGATGCTCGCTAT
TCGCATAACAACACTAGATCAAAATCTTGATTTGCAGTTTTAATCCGTATAATTAAATTTTTATTGTCAATTCTTACAAG
AAGAGTCCTAATTAATTTCTCATCTAAATGTATAATTCTATCTGGGAAATTCATAGCAAAACTTTTTAGATGAAGATTAT
GTTGGTAAAGCTATTTAATAACTAAATTTATTTACCTTGAGATAAAGTAATTTAGTAGTACAATAAGTAAATGAACATAA
ATGGTCAAATTAATTTGGAAAAACAAAACAGATCTAACTTCAAAACAAGATTTTTTTAAAAAAAAATATCTCAATTACTT
TAAACCAATTGATTATTCTTTAGTAAACATTGAGTCTAAAAACCATAATAAAAATCCAATAAACTCGTGGAAAAATAAAC
TGTTTTGGGGAGAAAATTTAGAAGTTTTATATGATTTATTAAATTTTTTTGGGGAATCAATAGATTTAATTTATATAGAT
CCTCCCTTCTTTTCTGGTGTTAACTATAAAATCGAAATCAAGGAAAAGAATAAAATTTATGACTCTATAGCATATTACGA
TAACTGGAAGGAAGACATAGATTCTTATTTACAGATGTTATATGAAAGGATAATATTATTTAAAAAATTATTATCAAAAA
CGGGTTTAATTTTTATCCATTTAGATTGGCATGCCAGTCATTATATTAGGTTAATATTGGATGAGATTTTTGGTAAGAAA
AAGTTTGTAAACAACATAGTATGGTATTATTATAATAAATATTCTGCTGGAAGAAGGAATTTACCTAGAGCCTATGATAA
CATTTTAGTCTATTCTAAATCATCAAATTATACCTTTAATAATATTAGAATCCCACGTAAAAATCCAAGAAAACAATTAA
TGAGGATTAATGTAGAAGGAGTTTTAAAAAATCTAAAAGACGAGAATGGACACGTAAAATACCGTATTGTCACAGATAAA
AAATTAGATAATGTTTGGAAGATCCCCTGCATGCAACCAGCTTCAAAGGAGTGGACAGGGTTCCCTACCCAAAAACATCA
CAGCTTGATGGAACGCATTATAAAATTAGGGAGTAATGAGGGTGATTTGATTGCGGATTTTTTTTGTGGTTCAGGAACAA
CACTGCTAGCTGCTGAAAAATTAAAACGAAAGTGGATTGGATGTGATATTTCAGATTACTCAATTTATTTAACTAACAAA
AGAATCTCAAATTACCATGAGAAATATCAAATAGTATACCCATTTGAGATTTATACTCATATGGATGAAAATACAGAAGA
AAAAATTAATTCTGGTTTCTTTCAAAAAGATATAGTAATTAAAAGAAAAAAATAGAGGGATTATTCCGCCTTATTATGAA
ATATGGTTTTATATCCTAAATATTCAAGTGCTTCAAATATTATATCCCCAACTTTATTTAAACTTGCAGCAACATGATGA
GCAAAACCATTCAAGCATAAAGTTTTTAATAAAGTCTGGAGTTTAGGAATTTCAACTACTCCGTATCCCCCAAAAGTATC
TAAAGGATCTTCGGTATATGATCCTTCAGCTAAAATTGCTTTTATCTCTCCTTTCAGATCATCAGTTTCAATTCTTAAAA
GAGTACACTGCTTGTTTTTAATACGCCCCTGAATTGCTCCAAAACTAACTTCATCACCCTTTTGGTCAGAAATTATAGGA
TGAACCGTCATCTTGGTATCGATAAAAAATGACTTAGGAAAGTTGCTACAATGAAATAAAACCATTTTATCTGGGTTATC
ACCATAATTATTATTCCAATCTAAGATAGCTGAAGGAGTTTCAGATGCTATTTGTAAGATAAGCATTCCTACTAAGCCGG
AAACATCTGCTTCACATGCTGCTGGCACAAGCCCTTCGCTAAACATGCTTAATACAGCACAAGGTACTACCCCAAAATTG
TCTTGAATAGATGGCCAGCATTGAAATGCGAACCCATCTAAATTATTTTTAACAATCCAATTTTCAATTACCACAGCTAA
CTTTGCTAACTTATTAATACTATCCTTGGGGAATTTCTTAGTAGAGGTATAGTTCTTGATAAATTCTATCTTCTTTTGCA
CTTTTTGATCTCCATCTTCTAATTTTTCGACCAAACCGAAAATTTCAGATAAATCTATAGGTTCTATACTTATACCATTG
AATTCTAGGATCTTTTCACTGTACCTGACGGTTTCGAATGCATTTGGTCTAGTACCAATTTGACCCAACCTAGCATTTCG
AAGTTTATTTACAATTTTGCAAATTTTTCCAAATCGTTTGAGATCTTGCTTAAAAAGGATTGATGTTATGGAACAGGTGT
GATATTTTGTAAGTGTGAATGGTATTCCATTCTGATAAAGGATGTTAGTTACAGATATTTTACCGCAAAAAGCATCTCTC
CGATTTATTCGATCCATTTTAGGGATATCATCAGCGCTAGCCTGAACTAAGACAGGAACATTTAATTTTGCTAATTTAAG
AGTGTTTGCTACTCCTTTTTCATCACCAAAATTTGGTAAAATAATTACTATTCCCTCTATTTTATTCTTGTTTTCTTTGA
ATAATTCTGCACATTTTCTAGCATCTTCGTAAGTTTCTACACAACCAAATTTTGTATCATGTTCATCTAAAATCACATAA
TTATATCTTAAATTTTTCAAAACTTCAACTATCTCTAACCTTCCTTCTTTTGCTAGCCTATCTGGGAAGACGTCACGATT
TCCTACAATAATTCCAAATGTTGGTTTTTCAGTCGTTTTTGTAAATAATGCCATGATTATTATCTTGATATTTATCTTTT
AAAAGATTTAATTAAGTAATTTAATTTAGGAATTTAAAACTAAAATAAAATTTGTTAACTCCTCAATGAATTTACGATCC
AAGATAAGTGTTAGAGTAAAACAACTTTGGAAGCAAAAAATATTTAGGTACGCTGTTATGCTTCACAGTTTTTATCTAAT
CCTATCCATCATTCTATTTTTCGTATATTATCGGGAAAAAAATGATTTTATAATTTTTTATAATGTAGGAGATATTTTTA
TCAACGATATCTCCAACTTATATAATCAGTCTAATTACTTATGGGATTTTAGATATTTTCCATTATCAGCTCTTTTTTTT
ATACCTTTCTCCATCTTGAATTTTGAAGCTGCTTTTGTAGTTTTTACTATTTTTAATCTCCTACTTAATATATTGATTTC
AATAATCTTATATAAGATTATTATGATAATTAAGTCTAAAAACAACGGAGACGATGACAAAAGAGTTGTAAAGTATATAT
GTATATACTTAATGGGATTACCACATGTATTAAATTATATCTATGGGCAAATTAACTTGTACATTACTTTATTTCTTTTA
ACTTCTCTTTACATATTCCTTAAGTTTAAAGAATTGAAATGGCAATTTGTTGGAAGTTTAATATTAGGAATCAGTATCAT
AATCAAACCTACAACCTTTTTCCTAATACCTTTTTTGATATTATTCTCATTTAATTGGGAAAAGAGAAAATTCACATTTG
ATTTTCCAGGTAGTAGTGTAAGGTTGCTAGGAGTTCTTCTTCCTGTTTCATTAAATTTTATATTATTTTTTATCTATCCC
TCTTTATGGGCTGGATTTTTAGAAACCAACTTTACAGGAAATAATCCTGTAGCTTTAAATTTTTCTTTTAGTATTACAAA
ACTAATTACAAATTTCTGTTATTTCTTTAATATTCCCTTTAATCAGGTCTCTATTCTGATTGGAATTATCATTATAGTCG
GAGGAATATGCTTTATCGTTTTTATAATTAGGAGATTTGATAATAATTCTATAATCTATGGTTATTCGTTTGGTATAATT
GTTATGCTTCTTGTATACTATGATTCCTGGGATCATCACCTCTTAAATCTGACACCCATCTTAATAATTATTATATTTAA
TCAGCCAAAGAATTCTGACATCACAAAATCTATTAAACCTAGCTTGTTTTTCTTTAGTTTTTTTGATCTTGCATTTGTAG
GTATCTGGTATCTTATTTATCCGCTATTTCCATTCAATTTTGAAAGTACCGTGTTTTTATTAATACCGTTGTATTCATTA
ATTAAATTTTGCATTAGAAAAAGGGATGTAAGGAGTTATGGTCAAGATGTTGAAACATAAGATGTTTTTGGCAAGCATTT
TATTTCTTTTAATATTTAATTCTCTAAATCTAACAGATGTTGTTGGCCTTGAGTATCGGGTTGGAGTTAAAAAAAATGAT
GAACTAATATGGAAATGTAAAGTTAGTAATAAAATTGAGTTGAATAATCTTTTTGGGAGTGGTTGGGACAATGGTGGAAT
TTTTAATAACATAAGTAAAGGAATGAGGATGAGATGGAAAATTAACGATATAGAAACTAACAGTTCATTAATAAAAATTA
ATTTTGATATTTGGTTATGGAAAAAAGATCTGAATTGGGGAGTAAAAGATAATGAAACGCAGATTACATATTTAACAAAT
CACAGTGACTATATTGAAGGGTTGAGCTTCATAAATAATACTTCTCTTGTACCCTTCTGGTTCCCAATACCAGTTGGGGA
ATATATGGGAGGTTTAAAATTAAACGCATGGTATGATGTAGATAATCGAGTTCTGCCAACCCTAAATGTTGATATCCACA
AGGACGGCATTTTTCCGGGATATCCTAACGAAAACTTCAAGATCATTGCAGTATATAATGATCAAGGAATTTTAAATTCT
TATAAACTTTATATTAAAAATAACATGGTTATATTAGATATAGCTTATGATTTCTTACCTTTTTATGTAATCCCTACAAC
AGTGATATTAATTAGCATTTTTACCATTGGGATTATTATATACATAATTAAAAAAGCAAAGTCTTCGAAAAACCTACCAA
TGCCTTGAAAATGATGTTAAACAGAATCTGGCTTAGGATGATTAATAGATTTAAAGAGCTTTGGAAGTTTAAAATTTTTA
AGTATACTGTGGTAATCCATGTGGGGTATTTTATATTATCACTAGTGTTAACACTCATTTTTCTTAGGGATAGGAATGAT
TTCTTAGTTTACTATAAAGTGGGACAACAAGTACTTACAGATATAAATGAACTTTATACAACTACTAATAACTGGCCATT
TAGATACTTACCGATATCTGCTCTTTATTTTGTTCCGTTCTATCTTATTGGTTTTGATTTGGGTTTTGTAGTTTTTAACT
CTATTAATCTAGTGTTAAATATCTTAATTTCCATCATCCTTTACAAAATAGTCATACTAGTAAGAAGAGATGATCATGAG
AAAGGTGATAGAAGGATTATTCTATATATTTGTTTGTATATGATTAGCTTACCACAATTATTCAATTTTATTTTAGGGCA
AATTAATCAATATGTCACATTGTTGATTCTATTGTCTCTATTTATTTATCTGAAAAATTCTGGAATAAAATGGGATTTAA
TTGCTAGTATAGTCCTTGGTGTGAGCATAATGATAAAACCTATTACAATTTTTATGATCCCTTTCTTAATTGTTATACAT
TTTGATATTCAAAATAAAAAATTAACCTTTAGCTTTACTAAAAGCTTTGTAAGATTGATAGGAATGGCCTTACCTTTATC
ACTCAACTTTATTATGTTTATAGTTTATCCTAATTTGTTAGAAGGATTTATTGGAGCTAATTTCACCAGTTCTGATCCTT
CACAAATTAACCATTCATTTAGTCTAACAAAGTTGATTATTAACTTTCTATATTTTATTCAATTTAATAAATCACAAGTC
TTATCAATTCAAATGCCATTATTTCTGATTATACTACTAATAATAAGCATATTTGCGTTTATCTCATTTTCAACAAGAAA
TCAGATTAAATATTCTCTAATTTATGGTTACAGCCTTGGAATCTTGATTATGTTTCTTTGTTATTTTGACTCATGGGATC
ACCATCTACTCAATTTTACCCCATTGTTAATAATAATTATATTTAATTTACCTAGTAATTCAGATTTGACCAAAAAAATC
ATTAAACCGAGTTTTTACTTTTTAAGTTTTCTTGATTTAGCGTTTATGGGCATATTTTTTCTAACTAAAAAATTTTTCCC
TTTCAATTTTGCGAGTACAATCTTTCTAATTCTGACTTTTTATGGACTAATTAAATATAATACATTTAAAAATAATAAAC
AGTAGAACATAAGGAAAATGGAGATAATTCCAGCTGTAGATATTAGCAATGGAAAATGTGTACGTTTATATAAAGGATTA
AAAGGAACGGAAACAATATATTTTGACGATCCTCTTAAAGCAATAAATTTTTGGATTGAAAAAGGCGCTGAGAGGTTACA
CTTAATAGACTTGGATGGAGCTTGGGGTTCGGAAACCAATAAATTATTATTTCAAAATTTAATCGAAACAGCATCTAATA
AAATAAAGATTCAAGTAGGTGGTGGAATCAGAACAATTGAAGCAGCCTTAGAATTAATTAAGTATGGGGCAGATCGATTA
ATACTGGGTACGTTTGCTTTAAAAAATCAGCAAGGATTAAAAAAATTAGTACAAATGATTGGTTCTGAAAAGATTATTGT
TGCTATTGATTATAAAAATGAAAAAATTGCTGTTAAGGGTTGGACAGAAATAAGTGAAAGAAATCCACTATCCTTTGGCA
GAGAAATCGAGAAATTGGGAGTAAATTATATTCTCTTTTCATCTATTGAGGCAGATGGGACATTAGGTGGCCCAGATTTT
ATCTATATTAAGAAAATGATGGCAACAGTGAAGAAAACTCAAATTTATGTAGCTGGAGGTGTAAGGAATATAAAAGATAT
AGAAAAATTGAAAGAAATTGGTGTAATGGGCGTTATTATTGGGAAAGCTTTTTACGAACATTCTATACCCTATACAATAA
TCAAAAATTCTAAATAGGTGAAAATAAATATATCCAAAGAAGACTAGAAATTAAATAAGAATTCAAAAATTCAAATCTTA
AAAATGCTTCAATTTTATCTACCACCCCTATTGGTAGTATTTGTCCCCGCATTTACATTAGGTTTTCTCCATACTGCAAT
ACCTTGTGAAGACAAAGTAATCTTCTTTTTTTGGTCTCTAGGAATTTCTAAAACCCCATTTAAAAGTATTTTAATTTTAG
TTCTTTATGGGTTAGGCCTAATCTCTTCCAATTTAGTGATAGCATTCATTACCGTAAGTTTTAGTTTTATTCCTCAAATT
TTTATTCCTGGATTTAACCCTGACAGATTCGCAATTAATTTTTTTGGGGCAATTGTTTCTATATTTGCTAGTATTTTATT
ATTATTATTTATTATGAGAAGAAAATATATGCCGCATTCAAAATACAGAGAAGGTTTAGTAGAGTTAAATTGGGAGAAAA
AGAAAACACCATATCTTTTTGGCATTTTAGCTGGCTTTGCTCCCTGTATTTTTGAGTTAATCATTTATTCTCAATGTTTA
ACTTATTCTCTCAGTGGATTTTTTGTTGATGGGATTTTTCTTGTATTTTATTTTTCTTTAGGGACGTTTGTAGGATTATT
TCCACTAGCTTTGGCAAAACATGGAACTTCTCAAATGTTAAAGGCAAAGGAGCCTAAAACTAATCGAATTTTGCTTTCTA
TGATTTTCATAATTATAGCATTTAACGCAGTTGTCATGATTTTATCATTTTTGCACATTCCAGTTTTTCCAGAAATTACG
TTATAAGAAGATCCTGCAATAATTATTTTTTATTTGGCAAAAATTAATAATTTTTTGATATTATCAATATATTTGGGTAA
TACTAAAATTTGGTCTATTAAAATATTTTAAGCCGAAATTTTATTATAATAATATAGATTTCAAAAATGGATGAGTAACT
AATATTATGAATTGCCTATTCTGTGAAAGCCAAAATATCGATTTTACATGTGAGAAATGTAAATCAAGTTTTTGTATTAA
TCATGCCGCCACTACTGAAATTCATGAATGTAAGAAGCATAATCTTATTTATTCAAAAGCTAAAGCTGCAGAGAGAAATT
ATAAATGCACTGTAGTCGAAAATAGCGAATGTCCTGTGTGCAAATCTCTTCTAAGACTTGAAAGGTTATCCTCAGGGCAA
TATTATTTAGAATGTACCAACCGAATATGTCCAGATTCATGGAACTCATATTTAAAAACTCCTGGATTATTTTTTCCATC
AAAGGAAAAATTAACGAGAGAAGCTTTAAGATATAATCTCATTAAAGGAAACAGGCTTATTTTATGTGGGAAAAAATTAC
GACATATAATTGGTAAAGAATTGTGTCCAAATTGTTTTTTAGAACTATTAAAAAGAGCACCCCTTACTAACTTTTCAACA
ATTATGGAATCTTTTAATATTACAGCAGAACAAATGATTAAGTTCATAAACAAATATATGGATGAAGAGAGAATTTACGG
GATCATTGATCAGAAAAACCAAATGTTCTATTTTATATCACCAGAAATGAAAGAGAAACTTCTCTCCAAATTCTATGACG
AGGGAATCCTTAAAGTAGAAGATTTAGCAATCATGCTTGATATGGGGAGTGACATAGCACGAAATATTATTTATAAACTA
ATTAACCAGAACCAGATAAAGGGTTCCTTTTCACAAGACAAACTGATATATTATACTCAAAAATATATCTTAGATACCAT
AATAAAGGAAACTAAAAAAAAAGGAAGAATTACAATAAAAGACCTTGCCAGCAAGTTTAATGTCCCAAAGGAACTTGTAA
AATCATTTTGTGTCAATTTGATGAGAGCGAAAGAAATAAATGGTTTCTTTGCTGACAAGGGTAATGAAGTAATTACTGCT
AATCAAATTTATAAGGAAATTAAAGCTTATTCGAAAAAAACCGGGTTATTTGAATTAAATAAACTTTCCGCAAAACTCAA
AATTGCAGTAGAACTTGCAAGAAAAAGTCTCCATGAATTAATAAAAACAGGTAATATAAAGGGGATTTTTACACAAAGAA
GAGAATTCATGACCAATAAACATTTAGAAAAAAAAATAAAAGATCTTGCAAGAGCTTATAGAACTATGCCTTTAAGAGAA
CTTTCAAATAGATTAGGTGTCACAGAATCAAGTATCGAAGAAAATTTAGCTATGATAATTAGTAGAGGAGATATAGATGG
CTATATAGACATGCAAAAGAAATTATTTGTAGCATATAGTGTTCCGATTTCTTCAAAACCTCAACCACATCAAAAAGCTG
GAGAATCTGCGTATGAAGAAAAGATTGAAGTTACCCGAGCATATGATTTTATTGGAGGACAATTGCACTTTAAAACTATT
GTAAAGAACAAGAGCAACATGGCGATTAATTCAGTGAAAGTCATTTTAGATGTTCCCTCAAGTTATAATATCAAAAGTCC
GTTAATTAGTATTCCTTTTATAGAAGCACAAAATTCAAGAGGTGTTGATTTTTACTTGGAACCAAAGGAATGTGGTGTTT
CAAATATTGGGGGTACTGTTATTTATAAGGATGCTCATGGGGATAAACACTCTGTCCATATAAGAAAAAAAAAAGTCCAA
ATCAAATGTCCTCTTGTTATTTCATGTTTATCATCAATTGAAGATGTCCAGATTTCCATCCAAGATTTACCAAATGATGC
ACGAGCATTTTTAGTTGCAGATTTAGATCCTAGACTTGCTTTTAGAGCAGCTATTCGAACAATTAAGCGATTCGAAACAA
GCACAGTAACAACCCATGAAGGAAGTGACACTAAGGGAAAATATGAAGCGGAAAGCTGGCACTGTTCAGAAGCAAAGATC
GGTGGAGGGCGAATTATTACCCGAATTTATGTCTCCGAGGTAAACCAATCATTAGAAGTAAGAGTGTGGTGTAACCACGC
AGGACAATTAACAGGATTCTTAGCTAAGGTAATTGAGCTTTTATTTGAGGAGATTAATATGATAAGGAAGATTAAATCAG
AAGAACGTGAGAAAACCATTGATATAATGGCTATTACTCAAAA
>LokiG_000000000106
TTATTAAGCATTGTTATCATATTAATTTCCATATTAAATATTGTTAATACAAGTACTTTTGCCGGAACAGATGCATGGCT
ACATATTTCACTTGTTAAATACATAACTAAAATCAATTATATTCCAATGGATTCGTATTTTGGCTCATTAGGACTGCATA
TATTTGGAGCAGTTGTTCACTTTTTTTCTGGATTGGATTTACTATTACTACCGAAATATTTTGGTTTCTATACTATTCCT
TTAGCATCATTAATAGTATACAATCTTTTAATGAGGATTTTTAAAAATAAAAACTTAGCTATTTTTGGGGTCTTTTTATT
AGTTTCGTCGTTTGGATTTTCTTGGTTTATGATGGTCCAATTCTGGCCGACGAGTATTGCTTTAATACAAGGATTAGTTA
TATTTTTTATTCTTTATGTGAGATTACAAGGATTAATTAAAGAACAAATCCCAAAAAAGGAAGAAATTTTCGCAAATATA
TTATTTTCATACACTTTGTTAATATTTATATTTATAAGCTCCTTTCTAACTCATTCATTGCTCACAATGATTTTAGTAAC
ATCTTATTTATGGCTTTATTTAATATATTTTGTAAAAAATTATCGAAGGGGTTTTGATTTATTACTTATCATAGTGTTTT
TCAGTATTTTTTTTATTTTTTACTTTTTCAATATCAGTACGGGTCATTTTCAGGTTTTTGATCCTTTTAGAATTGTACCC
TGGTATTATCTACTTTTTGGAGCCTTAGCTTCTATATTTGCTATAGCATTAATTCTGCTTCGTTATCGAAAATCAATAGA
TTTTTCTAAGGGATTATTTGCTTCAATTATTGCTGGTACGAAGAAAAGAATATATAAAAAAATAGAAGATCGATTTTTAT
TTCCATTAATTTTTGGGTTAATAATTATTCTCTCTATTGTTTTTACTCTTTTTACTCTAACAGTTTTTAATATTTCTATT
TCAGTCGTTATATATTTTATAGAAATGTTAATTTTCAGTTCCTTTGCGATATGGGGATCTTTAATTTTCCAATATAAACC
AAGAGGTAAACCTGTGTTTTTATGGGGACTAGCAATAAATCTGATGTCTTTATTCATGCTTTTATATGATACGATGATGG
GAATGACTACTTTCTTTTTAAGAGTATATTTTTTGACTACAATAATGATTTCAATAGGATTTGTATCTTATATGTATAAA
TTAGTAAAAACTAACTCATTCCAGAAGAGAAAATTCAAAATATTTTTAGTTTCAATTATTATTTTTTCAGTTTATAGCCA
GAATTTATTAGATTCAACTAACATAGACATTTTTAATTTAAGAGAACGAGAAGTGAATTCTATACAATGGTATTCAAATT
ATAATTCTAACGAAAGAGTAATCATTGCTAAAAATGGTTGGCATGCAATTTTTATGTATTATGATTATCCTTTTGAGGAT
CAAAATAAAGAAATTACTCTCGAATCTATACATTTCTTTTTTATTGTAGATAATCAACTTGTTCATCCCGATTTACACAT
TTCCAATGGTTCCAACATATTAAAAGATTTGAAATTAGGATATAATACAGAAGTTATTTTAGTTTTACCTAAAGATTACT
ATTCACCATTAAGTTGGAGATTTTTTGACCAACTAAGTGAAGAGGAAACAGAAGCTTATTATAATTTAGAGTATTTAAAC
AGAATTTTTTCGGCAAAAGGAGAAGATGGTGAAGAAACACCATATTACTGGGTTATTTAATTATATTTTACCCATTGTAA
ATAGAGGACTAAATATATATCAGATATTTAGATATGTCAGCTCGTAAATTTCTTTATTACTCGTGGAAAATCAATAAAAA
GTTGATTCAAAAAAGGAACAGAAAAAAAGGAAAAAAGTTTGACTTGACACTAACTCAAAATCAAGACGGTTTAAAGGGAT
TATTTATTTCGTTAGAGAAAAATCCACAAGGGTGATTGAGTAAAAATAGAATAATGTTGGTTTAACGACCATAAAAAGTA
AAAAAAAAAAAATTACCAATCTGAACTCTTAATTCCACCGATTAAACCTAACACTCCCCCAGCGAGTAAAAGAATAGGCC
CAATTGAAATGCTTCCAATAGGAATATTTAAAGGTAAAATCCCTTCAATTATAGCGAGATCTAAAAACATAAATGCAAAC
TGAGGATCTAACATACCTATATAAAAAACAAATATAAAATACCCACTGACACCAATGGCAAATAAGGAACCTATTATAGC
AACCACTCGACTTTTTACGCCTAGTAATATGAAAATCCCTGACAGTAAAAAAATAATAAAAACGATAGTCATTATAATAA
CTAATATGTCACCCGAAGTAAATAAAGCAGGGATATTCATCAAAAATCCGATACCATAGATATCTACTCCAGGAAAATAG
GTATGGAAGGAGAATAAGAAGGTTGCCAGAAGTGTCACTAATCCTCCAATGAGGAAATAAATTTTACTTGCTCCCACAAA
TTATCACTTTTATTTTTTTATTTAAATATTAATAGATCAATGGAATATATAAAAATGACCTTTTAGAGAATTAAATAATC
CTCTACGTTTCTAATAGAATATGGTTAGAAAATGTAATAAATGAATAAATAGATTTGAATTAATTTTTAATAAGAGAATT
GATGAGTGGGTTTTCATTCCCCATATAATATCAATAACTATTATAACAAATCCCAAATTTATTATTATATTAGAAAAAGG
AATGCCATGAGAAAGGTTTACAGTAATGACAAAAAAGAAAGTAATTATAATTGGCGCTTTAGGCTACGACTTTCACTTAT
TTAATACAGTATTCCGAGACAATGAGGAATACGAAGTAATAGCTTTTACTATTGCAGGTGAACAAAACGTCGGGACAATT
GAAGGGCCAAAACGGAGATTTCCCGCTGAACTTGCAGGAAACCTATATCCTGAAGGTATCCCAATGGTTTCAGAAGAAAT
CCTTGAAGAGATTATAAAAGACAAACAAATAGATGAGGTAGTATTTGCATATTCAGATGTTTCTCATGAGGAGGTTATGC
ATAAAGCCTCCAAAGTGCTTAAGGCAGGTGCAGACTATCGTTTGGTTTCTGGGAGGTTTACTCAAATTAAATCTCAAAAG
CCTGTTGTAGCTATATGTGCTGTAAGAACAGGTTGTGGAAAAAGTCAGGTTTCTAGAGCGACCTATAGGTATTTACAAAG
TAAAGGGTATAAAGTAGTTGCCATACGAGAACCTATGCCATATGGGGATTTGGTCAAACAAAATGTCATGAGATTTGAAA
AATATGAAGATTTAGATAAGTACGAATGCACTATTGAGGAACGAGAAGAATATGAGCCCTATATTGAGCAAGGTTTAGTT
ATTTATTCCGGAGTAGATTATGAGAAGATAATTAGAGAAGCAGAAAAAGAAGCAGATGTTATTATTTTTGATGGAGGAAA
TAATGAAATTTCTTTTTATCAAACCGATTTATTATTCATAGTTGTAGATCCTTTAAGACCAGGTCATGAATTGAAGTACC
ATCCAGGGGAAGTCAATGCACGATATGCTGATGCATTTGTAATCAATAAAATGAATAGTGCTAAGCCTGAAGATGTAAAA
ACTGTGGAAAATAATTTAAATAAGCTCAATCCTACTGCTACAAAGATATATACGAATTCTATAGTAACTGTTGACGGCGA
TCATGAAATAAAAGGTAAGAAGGTCATCGTTGTGGAGGATGGACCCACATTAACGCATGGTAATTTATCTTGGGGAGCGG
GGTATTTAGCAGCAAAAAATGCTGGTGCAGAAATTGTAAATCCACGTCCATATTTGGTTGGGTTTATGAAAGAAATTTTT
GAGGAATTTCCACAGATTTCTGATATAGTACCAGCAATGGGCTATAATGAACAACAAATCAAGGATATGGAAGAAACCTT
GAACAGAGCCGATGCTGATATTATTATCGATGGAAGCCCTATAGATCTTAGTAAGTTAATTAAAACCAATAAACCTATTG
TAAGAGTAAAATATGATATAGAAGCCATAAAGAGCCCTACTATTGAAGAGATTTTAGACAAATTTATTGAGAAAAATCTC
TAAATCACCAATAAACATGTCCCGTAGAAGGACCCCCATTCCATCCCGAATCAATAAAAAAGAAGCCCAATGGAATACAA
ATCCTGAAAAGTTTCTTAGAATTATAGTTACTCATTTTATTCCTTCCCTTTTTTAGAGAGTTCCTCTAAAGGATTAAGGA
TATCAATCGCTTTGAATACTTTAATTTTCTTTTGCTTTTCAAAATGTTTATCATTAGACCATATTCCATCATTTTCTATT
GATAAAGCTAGAGCAATGAATTGAGTATCCTTTTCATCTATGTTCCCAATAATTTTCATTCCCTCACCCATTTTGTTTTC
ATATTCATCAATTGGCACCAAGATTAAATTTTCAAGAAGGGTATTTAGGAGTTTTTTTATTTCTTCTTCACTAAGCTCGG
ATTTCTGAATTATATAAGGAAGATATTTATTGACTTCGCTCAAAACAATCTCAGGTAAGTAGAAGTTTATTGATTCATTT
AACAAAATTTCTCTAACTGTTGAATCTTTTAATAAACTAGAAATTAAGATATTAGTATCAATGATGAGCTTCATTTTTCT
ACATTTCTAAGATATTCCTTATGTTTTTCCCAGCTTCTTTTAGTAACTTCATTGCTAATTTCTTCCACATCGTCCAAAGT
CAACTTACTTTTTGAAGTTAAATCTTCAGTCATTTCAATTTTTTCAATAAAGCGTTTTAGTGCTGACTGTGCAATTGAGT
CCCATTTAACTTCTGGATGTTTTTTCATTTTTTCATATAAAGTTGCTGGAATATTAAGTTTTAGTTCTGTCATGTCTTTT
CTACAGTAAAAATACTATCTTAAGTATAAATTCTTTATGATTATTCTTTCAATTCCATCCCGAATCTATAAAAATAAAAC
CTCATGGAATGAAGATTTTTAAAAAACGGCTTAGAATTAAAATCTCTTCCATCATTTATTAAAACTTCTTTAAATTTCTT
TTGACCCAATTTTAATTTTCTTACGTTTTTAGCGATTAGATCTATTTTTGATCATAAGAGCCATTTTATATAGATTGTTT
ATTGAGAGAAATTAAAAACAAATTTTTAAAAAAAATTAATATTGTCTTTACTAATACTTATTAATGTTTATATTGTTTTT
GAATTGGTGATATTATTTGATTTTAGCAGAAGAAAAGTATAAACTTCGTGATGTCCAGAAAGGTTATGCGAATCGAACCG
TCTATATCAATCTTTCAAATAATGAAATTGTCTTTAAACCTGTTTCAGAGGGTATGAAAGATAAGTTCATAGGTGGAAAA
GGGTTTGATCTGTGGCTTATGTGGAACGCCCTCCCAAAAGATAAAATAGTAAAGTGGGATGATCCAGAAAATGAAATATG
TATTGCATCAGGCCCACTAGGTGGAAGTATATTTTATCCAGGATCAGGTAAGAGTATTGTAACCTCGATTTCTCCACTAA
CAGGGATTATTATAGACAGTAATGTAGGTGGGTATTTCGGGCCTTACCTGAAATTTTCAGGATTTGATGCCATTGAAATA
CAAGGTAAGGCTGAAAAGGAGGTTGTTATATATATTGATGGTGTTGAAGGACAAATTCAAATTGAAGCTGTAGAGGCTCA
TGAAAACCTCTCTAAGTATTCACATGAGCTTACTCAACAATTAACCGAAAGATATGCTCAAGATGAAAATGACAAGCAAC
GTGTTTCCATAGTCAGTACGGGTCTTGCTGCAAAACATACGAAGTGGGGAATGTTAAATTTTTCGTGGTATGTGCGAGGA
CGGAACTGGGCTTCATGTAAACAAGCTGGTAGGGGCGGAATTGGTACTGTATTTACAGACAAAAATATTAAAGCTTTGGT
ATGCCGAACTCCAAAAGTTACCGTCAAATCAAATAATCCTGATAATTTAGAAGAAGCAAGAGAGTTAGGTAAAAAGCACA
GCCAAGAAATCATGAAACTGGATCCTATTCAAAATGAAATGAGAAGAGTGGGTACAGGACATCTTCCCGATATACTGAAT
GTTACTGACCTGTTACCAACTGAAAATTTCAGATATGGTAGACATAAAAAAATTGGAGGGAAAAATATTCCTTATAATAG
GGAAATCATGAGAAGTATCTATTCCGGAAAAGAAGGGGCCGATGGGTGTTGGATTGGATGTACTGTGAGTTGTTCACATT
ACTCAGATAATTATAAAGTCATGACTGGTCCCTTCAAGGGTCAGAAAGTAATTGTAGATGGTCCCGAATATGAAACAATT
GCTGGTTGTGGTTCAAATTGGGGTGTTTGGGATCCTAAATGGGTATTAGAAGCCAATTTTTATTGTGATACTTATGGTCT
GGATACAATAAGCGTAGGTACAGGCATTGCTTTCGTAATGGAATGCTATGAAGCAGGGATCCTAAACAAAGAAATTACCG
GTGGATTAGATCTTAACTTTGGTAATGCTGAAGCTGCCATAGAATTAATACACCAAATGGCAAAAGGAGAAGGATTTGGG
ATAATAATTGGGCAAGGGATTCGAGAAATGAAGAGATTTTTCACTAAAAATTATGGAGCAGATCCTAAATTTTTACAAGA
TATCGGAATGGAACACAAAGGATTAGAATTTTCCGAATATATGACTAAAGAATCATTAGCTCAACAAGGGGGTTATGGTT
TTACAAACAAGGGACCTCAACATGATGAAGCTTGGTTAATTTTTGAGGATTTAATTAGAAACTCCATTCCTACTTTTGAG
GATAAAGCAAAAGCATTATATTGGTTTCCTCTATGGAGATCCTGGTTTTCCTTAAATGGTTTGTGTAAGCTCCCTTGGAA
TGATATCCAACCTGAATCTCAAAAAGATCACCCAATTAAGGATCCCATAACTGGAGAGCTAATTCGAGCAAAAGTTCCTG
ATCATGTTGAATGGTATGCTAAATTTTTCTCAGCGGTGACAGGACGTCGGTCAACACCAGAAGATCTTCTGAAAATGTCA
GAAGTAGTTTATAATTTTCAAAGAATTTTTAACATAAGGCAAGGGAAAGGTCTTCGAAAAAATGATTCGAAACTACCATA
CAGAGCGATGGGACCAGTAACTCCAGCCGAATATGAAAGTCGTACTGAAAGATATGATAATCAACTAAAAGACTTGGGAT
ATGATATTACTAACAAAAAAACTGAAGAAAAAATAGGTTTATTGAGAGAGCATCGAGAAGAGCAATATACGAAACTTCAA
GATGCAGTATACAGAGAACGTGGTTGGAGCCAAAAAGGTTGCCCAACAATCGAAAAGGTCAAAAAACTAGGAATTGATTT
TCATGATGTCATAAAGTTCATAAAACCTCATCAATGAATTATCTTATTCTTAATAATTTTAAGTTGGATTCCAGATGGAA
AATATAACCCAACATCCCATTTTAGAAATTCCAGAAAGGAAAAAGATAAATTTTTACTTTGATGCCAAGGAATATACTGG
TTTTGAAGGAATAGTTATTTCTTCAGCGCTTTTTCTTAATAAAATTAGAATTTTTGGTCACCACATAAGAGATGGGAGCC
CACAGGGATTATTTTGTTCGAATGGTCAATGTTCTCAGTGCAATGTGATAGTAAATAGTATTCCAGTAAAAGCATGTATG
ACACCCCTTCAAGAGGGTATGACTATTGAAAGCTGTAATGGTTTACCAGAATTACCTCCTGAAGATTATCCTGTGGATGT
AGGAGATGCAGAAATTATTGATATTGAGGTTCTTATAATTGGAGCTGGACCTGCTGGGATGTCGGCTACTAAAACACTGG
GAGAAAATAATCTTAAAATTATTCTAGTTGATGATAAAGATCGACTTGGCGGAAAATTAATTCTCCAAACACATAAATTT
TTTGGCTCTCAAGAAGACGTTTATGCCGGGAAACGAGGTATAGAAATAGCAAAAATTCTCGGTCAACAAGTTCAATCGTT
ACCGAATGCTCAAATTTGGTTAAATAGTGTATGTTTGGCAGTCTTTAGTGATGGATTTGTAGGAATTCTGAAAAATAATA
AAGAATACGTTTTAGTCAAACCAAAATACCTCCTAATTGCCACTGGAGCTCGAGAAAAGATGTTAGTTTTCCCAGGAAAC
ACACTTCCAGGAGTGTATGGTGCTGGGGCATTTCAAACTTTAGTTAATCGTGATTTAGTTAAACCAGCTGATAGAATTTT
CATAGTTGGAGGAGGTAATGTAGGATTAATTGCGGGATATCATGCAATCCAAGCAGGAATTGAAGTTATTGGTTTACTCG
AAGCAATGTATCAATGCGGAGGTTATAAAGTTCATGAGGATAAACTTAGACATTTAGGAGTTCCAATATATACTAACCAC
ACAATTGTATCAGCAAATGGTAAAGATAAAGTAGAATCAATTACAATAGGACAGTTGGATAAAAATAAAAAAATTATAGC
TGGGACTGAAAAAACTCTTCTGTGCGACACAATATTAATTGCCGTAGGATTAAACCCTGTAGATGAGTTTTATCAGAAAG
CCCAAGAATATGGATTAAAAGTTTGGGTTGCAGGTGATGCTCAAGAAATTGCTGAAGCCTCTGCTGCGATATTTACTGGT
AGAATTGAAGCATTAAATATTCTACAAGATAAAGGAATTCATTTTTCGGAAAATCTGGAAGATTTTCAAAGATTTGCTGA
ACTAATGAAAGCGAAACCACCCTTGCCTATAAAAGCAGATTTTCAATTTAAAGAAGAAGGGATTTATCCTGTATTTTATT
GCACTCAAGAAATACCATGTAATCCATGTACTTCGGTTTGTGAACAAGAGCAAATAGAAACTGTAGATGATTTAATCAAC
AAATTACCTTATTTTAAAGGAGAAAAAGATTGTGTTGGATGTGGGAAATGCATTGCAGTTTGCCCAGGATTAGCAGTAGT
GTTACATGATTATAGAAAAGATAAAGACAATCCACTAGTTACCTTTCCACTGGAACTCACTAATACCAAGTTAGAAAAGG
GTCAAAAAATAATTGTTGTGAGCAATGAAAAAGAATTGGGAGAATTCGAAATACAAAGATCTAGAATACTTAAAGAATTT
CCAAAAACTCACCTTATAACAATAAAATTATCCTCAGCCATGGCAAAAAAAGCTGTTGCGATTAAAATTTTGAAAAATAA
TTATAATGAACCCATTGATAGTTATCAAAAATCTTTCACTGAGGATGCTACAATTGTCTGTAGATGTGAACGTGTCTCTG
TTGGAGAGATACGAAAATGGATTCAATCTGGTGTAAAAGATTTTAATGAATTAAAAGCTTTGACAAAAGCTGGAATGGGC
TCTTGTGGAGCAAAAACTTGTACCTCACTAATTTACCAAATATTTCGTGAAGAAGGAATACCAGTTGAACATATTACATC
AGGAACAAAACGTCCATTATTTATTGAAGTACCTATGGGGATATTTGCTAGAGTTAAAAATAAAAAGGAAAGTAGATAGA
AATGGTTGAATACGATGTAATTATCATTGGTGCCGGTAGTGTTGGCGTTCCAACAGCATTAGCGACAGCAAATGATGGAC
TTCGAACCCTTGTCCTCGATTCTCTACCTTCAGTAGCTCAAGCAGATAATAAACATGCAATAGGTGGTATCCGGGCTACT
CATTCTAACGTAGGGAAAGCATTATTATGCAAGAGATCAATTGAAATTTTCTCTGAATGGGAAGAAACTTGTGGAGATGA
TATTTGGTGGAATCAAGGGGGTTATACTTTTTTAGCTTTTACTAAAGAAGATGAAAAAATGCTTAAAAAAACTGTCAAAC
TCCAACAAAGTTTTGGATTGAATATAGATTTTCTTAACTCTGAAAGAATTAAAGAACTCATACCAGGAATCAATGATAAA
GGATTATTAGGAGGAACTTTTAGTCCTGAAGATGGGAATGCTTCTCCTTTGTTATCTTTGCATTCATTTTTTCGGAACTC
TAAAGATTTAGGTGCCAAATATCGTTTTAATGAAAAAGTTATTGATATTAGTGTAAAAAAAAAAAGGATTGTAGGAATTA
AAACAACCAAAGCAAAGTATAAAACCAATGTCGTAATTAACGCTGCTGGAGCCCAGGCAAAAGACATTGGTAATTTAATA
GGTTTAGATCTACCTGTTGAACCCGAGTCTCATGAAGCTGGTATTACCGAACCTGTTAAAAAGTTTTTTTCTCCAATGGT
TGTCGACATTAGACCGTGCAATGATAAAAAATTCGGAAATTCTAAAAATTACTATTTCTATCAAAATAATGAAGGAAAGA
TAATTTTTTGTTTAACACCTAATCCAAGTATTTTAGGGACTGACCGCAGAGAAACTTGTTCATTTTTACCTCAAATCACG
AAGAGGATGGTTCAACTTTTACCTCGTTTAAAGAATATTAAGATTAGAAGAACTTGGCGCGGATTATATCCTATGACTCC
TGATGGAAATCCAATAATAGGCAATGTTGATGAAATGGGGGGATATATTAATGCTGTCGGCATGTGCGGACAAGGATTTA
TGTTAGGACCAGGAGTTGGGGAACTTTTAAGTCGTATTGTTACAAAAAAAACTACTCCTAGGGATGAACTAATTTTGAAT
AATTTAACGCCAAAAGGAGCTTATTTTAATGACGAGATACTAAAGTAAGTTTTAATATAATCAATTATGGTATATATTCA
GAGAAATTTCACTTAATTTTTACAGTAAAATTTTTTGGAATTTTTTTCCAAAAGTCATTTAAAATGCTTAAATATGACAA
ATAAAGAAATAAAATTTTTTTTGTATTTTTTTAGTAATCAAACTAACTCTGCATTTATAAAAGACTAACTTAGTTCTAAT
AAAGTATGAAAACAATTAACGTAAGTTTTGAGGATAAAGAATTTGAAGAGCTAACCAATAAGAGAGGTGGATTAACTTGG
CACGATTTTATTATTAAGTTAGCTGAGAAAACAGAAGGTTTTGCCCTAACAGTAGAAGAGAAGACGGGGGCTAAAAAGTA
ATGGATAAAGATACTGAACGAGCAATATTGAAGAGAATAATAGAGGTGGATAAAATAGCTGAGAGTTTAGAGAAAATAGA
AGACAAGAAAAATGAAATAAAAGAGAATACTAAATCTAAAGTAGAAGAAATAAAAATAAACACAGAAGCTAAGATTAAAA
GATTTAAAGATGAGAACGATGAGTGAAAGACTGAACTATAAAGAATGTAGAGAAAAAATATTTACCCTAATTGATAAAAG
TAGTATCATATCGAGAGAAGATATTGTTAGGGCTTTAGGCATACCTTTTGAAAAAATTGTCTATACAGACTCGTATAACA
AGTTTAGAAACTTTATACGTTATACAAGAAAGTATGCAAATAGAGAGTATGCTAAAAGTAAAGATGAGAGAGTACCAATA
TCAAATATAATATTCTTTAGAGAGATTATTAATAAGGGAAAGGGAACGGTACGTGAATTTATACAATTTTGCGAGTTTGA
GAGAATTCAATATTTAAATTAAATACCCCAGATAAAGAAATATATCTTTCCGAACGAGATATTATTACCCCTAATATATT
ATAGGCAATTAACGATTCTTACGAAGGGTTTTATCACTACATTAAAAAGGATGGAGCTTTTTGGTATGATTAGAAGTGTG
GATGAGATATTTGAAAAACTTAATATATTAGAGATAGGTAACCCGTATGTATCTGCGTTCATTAGAAGAGACTGGAGAAT
CGGAGAGAGTAGAGAGGATATGATAAAGCGATTAGAATACGACAGCCAATTAAAGTCTTGTAATGAAAAGATACAAAAGA
ATCTATATACCATAGCAGATTTAGAATTGGTGGAATAACTAACTCTTTTTTTTTATCTTTATTTTTTAGTTGTCAACACA
GCTCAAGTTTTATTTTTTATATAGTTGTCAACACAGCTCATCATATATTTTATTGCATGAAATATAAAAAAGATAATGTT
AACAAAACGATTTTAATACACTTTTTCTTGTTTTCGGCTAAAAAAACCGAAGACTATATAAATTTCATACGATATTTTTA
TTTTAGAAAACTATTTATCTATAATTACTTATGAATGGATGTGATAAAAATGGAATATAATGTGTCGAGTACATTTAGCT
TTGACTTGAAAACTATTACCAGTTTAAATGAACTTAAAAAGAAATATAGAGTGAACAAATCTGAGCTACTTAGAAAATTT
ACCAATTATTTTAATAAAAATAGAAAGGAATTGGAAAAGTTAATCGAAGAAGGTGTGGAATAATAAAAAAAGGGAGATGT
GAGAGGCTTCCCCAAGCACTCTCGGAACAAATGGTTGGAAAGGGAAATATCCAAGAAGATATTAGTTTTTTTGGTATATA
TACTTTTCCCCTTTTAAATTCAATAAAAGCAACAGAATATCGCTAAATAGGTGATTTATTATGGGGGATTCTACACCAGT
ATCATATAAGCGTGGCGAAAGGGATAAATACGAAAAGATGTTAGACATTATAGTTAATAGATGGAATGGCGAGAGTAATG
ATAATAGAGAGAAATATCATAGAACTGATGCTTGGACGATTTTGATGTTAAATTAAATCAAATCTTTCATGACTCGGAAA
AAGAGTTAAAGAATATATGGAGTAAGACAGTAATAGATTGGAGTGAAATGGAAGCTCTACAGAATCAATTCGATGAGAAA
TTAAAAGCTGAAAGACGAGAAAGAAAAATTAAATATAAGGGCTTAAAGAGACAGAATAGAGCCGAGCTAAGAGAAATCCT
TAAAAAATTAAAGGTGTAATAATGACAGAATATAGGTTTTGTAATGCTATTAATTTTCTGAAAGAGCTATATTTTCTATT
CTGTGGATATATTATAATTCCCGTGCTTTAATTCCCCTACTATAGACCGTAATTCTTTATATATCCACTTCATCTGTTTA
AATGAATTATCAATATTTTTTGGTAATATTTCTGAAATATCTATATTTGGGTCTTCATGGTGTGTTATAACTCTCTCAAT
CTCATTTAACATTTTTTCCATATGATTTAAATTATTCATCATGATATTTTATCTGTACCTACAATATTAAAAAAATTATA
CTCTCTCTAAAAAAATTGTATTTTTATAAAATCATCATTTTAAGTTATTCTTAACCTGTTTTTAAGCTGAAATAAGAGCC
GATTATTATATTTTCGCTTAAAATTTTCGTGCTAGAGGATTTAGTAAATGTGTATTTCGATGAGTTTAATCTTGGATATT
AAACTTCTATTTTCTAATAAATGTTGACTTCTTGAGAAGCTGATTTAGTTTTTTCAATCAAATCAAACATATTTTTAACA
TGTGGAGATATATTTGAATCGATTATATTCTTATTACTCTTTTTCTTATTTATTAAATACTGATGAGTGAAAGCTCTCGT
AACTGATTGAATCCTATCAAAATCAATAGTTATTTTGTTAGTTTTTAAATTATTTATATGATTAAATAATTCATCTGCAC
TATTTCTTAAAAGTAGATTTTTAGAAATAAATTCTGCTAATTGAATTTTTTTTTTTTTATGTATCGATGTAAGCATAAAC
ATTCACTTCTCTAATATTATTATCAAATCTAGTACTTATTAATGTACCGTTAAAAATATCCTTTTCTTTCATTTTGTAAA
AAAACCTATTATTTTTATTGGCAATTAATCCCACACCTCTTGAAACAATTAAACATTTCGCCTCAAATCCTTCTGTAAGA
AGGTTTAAAGATGTTCTTAAGCCATAACCTCTTTCACTATATTCATTATCATTATATTTTGTTGATAAACCTTGTATTGC
TTCTTCAAGTGCTTTTATATCACTAAAATTAAATCCCTTTATTTCATATGAACCAGGAATTGAAATTCCATTATCTATAA
TACCTATTTCTGTAAAATTTTTTTGGTTATATCTTTGAGCTATAATGTATGCTGTAGAAAATTTTGAATGTTCGTATATA
TTGGTTATTAACTCTCCAATAAAGTAAGCAAACGCATTCAGGCTTCCCATATTATAATCCTTATTAGATATTAGTGAGTC
TAAGTTTTTTTCTATTAATTTTTTATTAGGAAGTATTTCAACAATGGGAATATAACTTCTTTTAACAGAATCTATTTTAT
CTTTCATTATGATATTAAAATATTTTGCTACTTCAATATCTATTGGAGGAATAACATGTATTTCCTTATGTTCTTTAATA
AAAATACCTAATGGAAGAAGACAAGTTGGAAAGAACCAAGATATATTTGATAAATCTAAAGTTTTAGTATTAAGGGCGAT
TTCTTTTAAATTGCAATATTTTAAATATTCTTTTCCTAAAACACTTTCATTAAAACTCATATTTAATCCTATGTCCAATG
TCACATATATAAATGTTGTCTAATAATGTTTTTATAATAAGATAAAAATAAGTTATGAAAAATAAAAAAAAAGCTGAGAA
AGGAAATTAAGATGGTTTATGTTTGTGGAGATTTAGTCTTTATTAGACAACATATTAAAAGGAGGTTTTAATTTCTTTGA
ATTTTTAATATAGATAGGTCAGTAATCGTATCTTTGAAATCTTTATATTCTAGAAATACAAATGCAGAGTGACCAGTATC
TAACACTTTAGGAAGCTCATCTCTATAATGCTTAGGGAGTTTATATTGAAGAGGAAATAATACCTCTTTTGTTTTGGGAT
TATAAAATTGAATTGAGGATATACGAATAGGCAACTTCCCTTTATTAAGAATTGAAGCCTTTATACCACTTACATGTTGA
TTATTGCCAATTCCAAACATAGTTATATGTGAAATGTCTGTTGTAATCCTACCTTTCCTATCATTTAAATACCATATTAT
ATAAGGGCTTATTATAACTAAACCCGTGAAAATAATTTGGATTAATCTAAGAATTAAACTATATATCTCATATTCATTCA
TTATAACTAAAGGTAACAAAAACGAGCTAAATAATTTGTTTATTAATGGTTTAATCTGGGATTACCTATAAAAATCTGGC
AATATATCTTTAAAGTCATCTTGGTTGTTTCCTTATCCCTTATTTCTCAGCTCCTATGGGTGATAATAATATAGTTTCCA
AGAGTATGGGTTAAATTCGTTATTATAATTATCTATTACAGCATTTCCACTAAGATATAAAGCATAGTTCACATTTAAAC
TACAATTATTGTAGAATTTATGTAATAAGAGCTCTTCTTTTGCTTTGGACATATTTATTATTCTCAATTGACATGACACA
AATTCTTCTGTTATGTCTTCAATTGGGATGATTTGAACTTTTATATAATATTCAAAGTTTAATCTCATATTTGTGACTAA
GACTTTTGGACTGTTATCATTCATTACTGTTTGATGACTAATTAAGATTTTTTCAATCATGATTTTGCCAGAATTTGAAT
TTGAACATTTTTATCTTCATATTAGGGAGAATATCTATTTTCTATTTGAATAATCATATTAAGGGATAGGTTATTAATCC
GAGAATAAATATTTTCGCTGAAATAATAAAAAAAGTAATAAAAAAAGGGTTTAACTTCCGTAAGTGTGTTTATATGTAGA
GTTCTTAAGAATCTCTGAAACATCTTTACTCATTTTATAAAACTTAGCTTTCAAATCATCCATTTCCTTTTTTGATTTGT
TTAGCATAGTTAAAAGTTTGTTATTCTCTAACTTCAATTCGATAATATCTTCTGCATTATCGCTTACAGCATCAGCTTTC
TCTTTATATTCATTGGCTTTCTCTAAGGTTTGCTTTAAGCTTCCGATTAATACAACTTCTTCAATATCATGAAGGTATTT
ATTGATAAGGGTATCCATCGTATTAGTTATATAATTTCTGTCTACCAATCCCTTTATTTTATGTTGTGTCCAAACTTGAT
AAATATTCTCATCCTTAAAGGTAAATACATCTTTAAGAAGTGTGAAACATAAACTTCTTATGTTGTAGGGCTTTAAATGT
TCATTTAAACCATGCTTCTCAACGCAATAGCTAAAAGCATCAGCTACATTTGTAGTACTTTTAGGATTGAATGTTCCAAA
TAGATTTACGTTCTTATCGTAATCCCAGTGATATTTACCAACAAACCTTATAGTGTTTTCAGTGTCTAACTCAATTGTAT
AGCGATTTTTCTTAACTTTCTTTTTATTGATTTCTACAACATAGGTTTCATTTGTTAGGTTCTTAATCTTCTTATTTGTC
TTTTCAGAGCCGTTTTTATTGATATTGATTATTATAGGTCTTTCAAAATAATTCTTAATCTCATTAAAATAATGCTCAGC
AAAAACCAAAAGAAAACTGATGTTCTTTCTTTCTGTTTTGGTTCTCTGTTTATTCACATAATAGAAATCAGTATCCTTTA
ACTCTTTATTTAATTTTTTCTTAATAGAGCCGTTAACTTCTATAAAATCGCTTGGTTTGAATTGTAGAATATCAATTGGG
TTTAACCCAGAATACATCATTATTCTTAAAATTATTTTATATTTCTCATTAGTTAGCTTATCGTATAACTCGACAACTTC
ACTATATTCAATATCAGAGCCTATTTTAATTCCGTTTTGTTTTAATTGTTGTAGTTTTTTAGGATTAGCTTCATAATCTC
TTCCAAGATTAGCCATGAGCCCTTGAAAGCTCCATATATAAGAAAGAAAGGTATTTTCTTTAGTTTTCCTTTTGGTATCA
TCCTTCTTCTCTTCTTGTTCTACACAGAAAACAACAAACTTCATTAATATATTAGACTTAGTTTCTGGAGTTTCTTTTTT
CCATGATTCAAAAACCTTATTGTTAATATCGGTTTTATCCCATTCTTGAGTTATTTTGTTTTTTTCACTCCCAGACTTAC
TCAAAAAAGTTAATAAGTCAATATTATTTAATTCTTCAATATTATCTTTAAACTTATTAGCCAAATAAGGAAATATCTTA
TCAGTAGATAATAAATATGTTCTAATCTTTTTTGGTGTTAAAGGGGTATCTATAAGGTATTTCTTAATAGGTTTAGTATT
TTTCAAATAGTTTAAATCTAATTCAGTTCTAGTCATAATAGACCATGCTTTCTTATATTTTAGTCAAAATTTTGAGTGTT
TTGTTACTAAATAATAAGAATCATGGTTTTATAAAATTAAGTACAAAATATCTAAATATATACTACAATTGAATATAATA
GATATAAATGAAACGAGAAGATATTTTAAATTGAAATCATCCTTTAACTTATCTCAAGAGAATTGGGATTCGTTGACAGG
TAAAGAGCTCCAAACTATTCTAACCTTGAAAAAAAATTATATTTAAATCAAGCTGTATTTAAAAGAATGAGAAGATTCGA
TTATTTCTTACACTTAAAAATCAAATATAGGAAAATAAAATGCCCCGTCATTTATTAAAAGTTTCGGACTTTTCAAAAGA
AGAGTGCGAGAAGGTTATTAATAGAGCTATTGAGATAAAGAAAAATTCTAAAAATTATAGTTCTGCATTAGAAGGAGAAA
CGCTTTTAATGTTATTTGAAAAACCATCCTTACGAACTCGTATTTCTTTTGAAACAGGAATGCAACAATTAGGTGGACAT
GCAATATTTTATTCGATAAAAGACTCTCCCCTTGGTAAGAAGGAAAACATCAGTGATACCGCGAAGGTTGCATCAAGATT
TGTGAATCTAATCTCAGCAAGGGTTTATAAAAGAAAAGATGTTAGGGATCTTGCGAAGTATGCTGATGTTCCAGTGATTA
ACATGCTTGATGATTTTGCGCATCCATGTCAGATCTTGGGAGACTTTCAAACCATTAAGGAAAAAATGGGAAGGTTAGAT
AATTTTAAGTTATCCTATTTCGGTGATGCATATAATAATGTAACTTATGATTTAATGAGAATGTGTGCTATATTTGGTCT
GAGGATGGATGTAGCTTGCCCAAAAAACCCCGAATATTCACCTGAACAAATAGTTTTAGATGAGGTTTCAGAGCTCTCCA
AAGATACGGGTGCTGAAGTAAATGTTGTTCATGATGCTTTAGAAGCTGCACAAGATTCAGATGTGTTATATACCGATAGT
TGGATGTCCTATGGAATTCCTGAATCTGAAGAAAAAGATCGGAAAAAAGCATTTATGCCTTATCAAGTTACATCGTCAAT
TATCGGAGCTGCAAAATCAGATGCCGTTTTTATGAATTGTTTACCAGCTATGCGTGAATATGAACAAACTGCTGAAGTAA
TTGATGGATCCCAATCAATTGTATTTGATCAGGCGGAAAATCGTTTGCACATTCAGAAAGCAATTATGCTTTTTCTACGA
GATAAATTCTAGGTTGAATACCCAGATTTGGATATTTCTTTGTTGACAAGTCTTTCTTATTAATGTTGTTTTCAACTTGA
AGAAGAATTAAAATAAGATTTTAAGAAAGGAGTGACATTAGTCTAATATTAAATTTTAAGATCACATCTAAAGTATTTTG
GTGGTAGATAATGAAGATATTTTTTAGTTATGCAAGTGTTGATACGACGGAATATAGGATAGAAGATATTGTTGATTTTT
TGGAATTTCAGGATGATATTGAACGTGTGTTCTATTGGGAGCGTGATACAAAAGGAGGGGAATCCTTTGATGACTATATG
AGGAACAACATTAAAAATAGCGACTTGATTATCGTTTTATTCACTTCCAATACTGCAACATCAATTCCAGTTTTCATAGA
AATTGGGATGTCAAAGGCTTTTCAAAAACAAGTTATGCCTGTGTTTGATCAGGTTGATCATATTGTGGCTGATATGCAAT
CAAGTAGAGGAGTGCAATTTAATCCGAATTTTCGCATGTTTTGTGAAGATTTGTGTTTCAAAATAACAGGGAAAACAGCA
AAATTTAAAGAATCTAACCCTATGGTAGATTATCGGAACGATCTGCGTGAAACATTTGAGTTTAAAAAATCCTCTTACGT
AGAACCCGAAGTTAGAGATGTTACCGATACTTACGAAAAAGAAGAGAAGAAACAAAAGAAGCTTCCATTGATCAGTTATC
GAATATTCGAATTTATCTTATTTGATCCTTTAAATCGAGGATCTCTAAACGTTATTACAGCACCACCCGGTTCAGGCAAA
TCAATCCTTTTGAATTCCATCACGCATGACATTTTGCATCAAGAGCATCTCTCAAGCTACACTCCATTCTTAATAGATGC
AGAAAACTTAAAACTCACGAATGATGAATTATTAGAGGAGTTTTACAATTATTTATTTCCTGATACTGAAGGGAGATTTT
TTATAAATTTCGATAATTTAGTTAAATCTGGGAAAGGTATTATTCTATTAGATGGCTTAAGTAAAAACCCAGATGCACAT
GAGTTACTTACTGATCTTCATAAATTTATCCTTACTAACAATGCCAGGTTAATTATCACTTGCAGACCAGTTATCCACGA
TTTTATTAGAAGTTCTCCAAAAATAAAAGAGAAAACACATCTATATGAACTCACTTCATTCAAATCATCATCTCTTTTTG
AATGGGTTGTTTTAAATAAAAATGATTATGAACAAACACGACACCTTCAAGCGAGAGATATTTACTTAGTTCTAAAAGAA
AAGGTTAAAGAACATGAAGAAAAAGGAGAACGAGTCTCTCTCCCCTCGATGATGCAAGAATTTTCTACGTAATTTTAAAA
TCTTTTTATTACCTTTACTTATTCTTTCTTTTCATATATTTTAGCTTTTGAATCGGATTCTAAATATTGGAGTAATTCTG
AATCAATTTATCATTTATCTTTGGTATGGATATTAGAGGATAGAGGATTTACTCAATTTGGAGAAGGAATAGATTTGCGA
TAGCAATCCATTTTTCTTTTGTTTCGGGATCTATTGAACTTTTATTTGTAAGTTCTATACCTTTTTCAAGGTTTTCCTCG
GCAAAATCGTAATTCTTAAGTTCTTTATAACAGATTCCTAACTTAATATAAGTTTGGTGAATGTACCATTCATCACTGGC
AAGTTCGATTGCGTCTTGAAATTCCTTTATAGCTTCTTCGTATTCTTCATAATTCATAAGAATTTCTCCATATGTATCAT
GGTACATACCATTATTAGGAATTCGGTCCACTAGACTCTGGATTAACTCCTGAGCTTCTTCTTTTCTATCTAAATATTGT
AACCAATAAGCTTTATAATTGACCAGATCATCATCATCAGGATATTTTTCTTGAAGTTCATTGATAATATCTAAACCAGC
CTCTACTTTTTTCATGGTTTTAAGGACAGAGGCCTTCTTCATTTGAATATCTTTTTCACTTTCAGAGAATATCTCAAGCA
TAACATCCAGTAATTTTAATGCCTCATCATATTGGTTAAAATAAATAAGGATCTTAAGTTTGGAATTGTAAAGATCAAGA
TTGTTTGGGCTTACATCAATTTCTTTATCAATCTTTTGTATTTGTTCGTCAAATTGGTTTTCCAATGTATCATCGCTTTT
TGATTGAAAGATGGTGGGTATATTTTGCCAAATTATTCCTTCTAATTTATTATAGGATTCTATTAAGTCTCTTTTAGTTT
CAATTTTATATGCTAAGTAATTGATGTAATTAGGTAAAAAGTCTCTTAAAGAGTCTCTTAAGTCTTCTTCAAATAATGTC
TTACAAATATCGTCTAAAATGAGATCTAGGGTAGAACTTATATCTAATGTTCTTGAAAAGAGTTTATTTAAATACGTAAG
TCTAGTTATATGATCTTCTGTAATTGCCCTGAGGATTATTTCTAATCTTTCATTTTCCTGAAAGTAGAAATCCATGTCTG
GCGGCATTGAAAACTTAAAAAACTTGATTGGAAATATATTATTCTCAACTATTTCATCTATGTAATACTCTAGTTTACTC
TCCTTAATTTGGTATTTGTTCGAAAACTTTTCCTGGGAAATATAACTAGGATATTGATCAGGATGATTAGTGGAGATAAA
CAGGAGAATCTTATCAAAATCTTCCTCATTCTTTAACATAGATTCAACTCTGGAATAATCCAGCTTCAACACATTAGCTA
GGAAGCGAAATTGTGTATCCTCGTTTTTAATGTTATATTTTTCAAAAAATTTTATGGTTTTTTTCGTTACTTCTTCAATT
CTCTTACTTTCTTCATCTAAAATTGACTGTCTATCTAAGTTATAACCTTTCAGAATTCTTGAATATTCTACTTTGCCTGA
TCGAGTAATTCTGTATACTTTATTATCTTTTATTATTAAATTCTTTTCTTTTAGTATATTTATATTCTTTGATAGTGAAG
ATTGATTAATGGAAAGAGGTTCTGCTAAAAAATCAGCCCATTTGCAGTGGTTATTATTATATACCATCCATAAAATCCAA
TGATCGTAATTTCTCCTTCTTCGGATAACTGCTGGAGGATAGCTCAACTTTCTCCCTTTTCCTCTGGAGGTTGATAATTC
CAGATATCTTTTTCTCCCTTCTGAAGTTATTCTGTAATGTCCTCTTGAAATATTCTCTACATAATTCCGACCTTTTAGCA
AGGACAGATATTTTGATAGAGTAGATAATCGAAGGGCAAGTGGCTCTTGTGTGAAGCCAGACCATTCACATTCTTCATTA
TTAAATAGCATCCAGAGGATTATATGCTCAAAATCTTTCTTCTCTAATGCAGATGGATTAAGTATTGCTTCAGGAGGATA
TTTGATTTTAGGCATAAGCTATTCAATGTTTGTTTAGGTAATATTTTATAAACTTTTAAAGTTTCTAGATTTTCTATTAA
TTCGAACTTCGCAAAGTATATGGAAAGTATAAAGAAGATAAATATTTTTGCAATTATTTTGATACAAACTTATAATGATT
TTCATCAATAATAGGACGATACCCTATTTTTTGGTAGATACTATTTGAGGTAGGGTTGCTTAAGTCTGTAAATAAAAAAC
AATATTCATTCCCTTCTTCTAAGAGGAGTTTGCTTAATTTCGCAACACACTCAGTTGCATATCCTTTTCTCCTTAATAAA
GGTGGTGTATATACAAGGTTAACAGCATTGCCATGAGGAGATTTACCTGCTTTCCTAGCCATTGAAACAGGTTTTTTATT
ATCAAATAATAAATAGATTCGACTCTCATTATGTTCGAATTCAACCTTGAAATTATTAATATTACGCTCTAATTCTTCTT
CTGTTATCTCTATTAATGCTTCAGTCAACATCTTTCTTGCCCATTCAAGGACTATGGATTGCTGTGATTTTGTTGCGACA
AAAAGCTGTCTATCTCCTAATGTATCTCCTGAGACTTCTACCAATTTATAAATTCTCTCTCTTCTCATTAATTGAAATCC
CATAGAATTTCTCTCACACCACAATTTTGTAAACTTATCTGCTGCTGCTTTAAAACTCAATACACCAGGTAAGTATACAT
TTCGCGTTAGAAGTTCTTCTACCAAGATTTCAATATTATTCAATTTAGCTGTATAGGAAATAATAAGATCGTGTGGTGGT
GTCATTAATGATATGAGCTCAATCGTTCCATTTTCTGCTAACAAGAACATAAGGGGTGGTTCTTTCCCATACTTTTGAAT
ATTTATTTTAAGGGAATTCAAAATAGTTAAGGGAAGACAATTTTTAACTTCCTCTCTTACTAAAAAAGGAAAAGTTTGGT
CATAGAATTCGTTAACATCTTCATAAAACCTTGTTCTCATACTCATGCTAGAAGTATGATTACTTAAAAAACCTTCTGGG
ACGAAAGAACTCTAATTCGTCGCTACACCCTATAAGCTTTTAAAAAACGTTCTCTAGGTGTTTTGAATTGAGTTCGAGTT
CGTGTAAATATTGGAGCATATAAAAATTTTGGATAACAGTATCTTAAAATTGCCAGTGTGGCAAATTTTTAAGGATTTTC
ACAATTTGAACAGAGAGAAATTGAATTAAAAGATATCCCTTCCCTTGAACCTTTAATAAACGAGATATTTATTGATAAAA
CTGTTCCATTAAGTGGATTAAGGAATAACTGACTCCGCTTTGCTGAAGTGTCACTCCCAGATATGAGAATTGTTACGGCG
CGAGTTGCGCACTACCTGGTGATGTATGATAAGACTGATGAATTAATTAACATTGAATAACTCATCAATTAATTATTTTT
GATAAACTTAGATGTAGTGAGGTATAAAACACAATACTCAACTACCAAGATCTTAGTTGCAAATTGAATGTTTCTTTAAA
TTTTTTATCTTTAGAGTAAATGATATCGGTATCGTGCTTTTTACAAGTCATAGCGATGATTTCATCATGTAATTCATGAC
TTTTTGCATTTTTTAACATCAATTTAATGATTTCCAAATTAAAACCATCGATAATGATATTTTCTGAGCTTTCCCATCGA
TTGAGAGCCTCCTTAAATGCTTCTATTTTCCCAGCTTTTCTCATTTTCCAAAGTAATTCTGAGATTGCAATTGTAGGGAG
AATTACTGTTATTTCTCCATTTATCACTTTTTTTTTCAATTGTTGGAGTAGTGATGGAATTTTTTGATAGTCATAATGGA
AATAAAATAGAACCTGAGCATCAATTACTGCTTTTTCTGTCATTCTATATCAAGAGTTACAACTTTTTTGATTATTCTGT
[truncated: 1,490,910 more chars]
