# Supplementary material for: Lokiarchaea are close relatives of Euryarchaeota, not bridging the gap between prokaryotes and eukaryotes
Source: PLoS Genet. 2017 Jun 12;13(6):e1006810. doi: 10.1371/journal.pgen.1006810 (PMC5484517; doi:10.1371/journal.pgen.1006810)
Supplement: S1 Supporting information — The data related to the Loki 1 genome quality analysis can be interactively browsed through the included index.html file with an internet browser software. (ZIP) [file pgen.1006810.s041.zip › Supporting information 1/bin_by_bin/Set_6/Set_6-functions.txt]

prot	contig	start	stop	direction	SRR743_BT2_CONT_LOKI_INIT	SRR748_BT2_CONT_LOKI_INIT	SRR750_BT2_CONT_LOKI_INIT	sequence
48	LokiG_000000000006	0	1092	f	27.9551282051	27.2683118494	37.4262438525	TACTCTTATGAACGGTGCACTCATTGTGGATATTGTCGACATGTTTGTAAAGTATATAATACATCTTGGAGTGAAACTGATTATGCTGGAGGACGTAATAGAATTATTAAAGCGTTAGATCGCAAAGACATTAAATTTGATAATGAAGAAATCATTCCATCTGTTTTTAGATGCATGCTTTGTGGGAATTGTGCTACTGTCTGCCCTGTTGGAGTTGATACCCTTGCTGTTTTTCAACACCTTCGCAAAGTGGTTGTCAAAAAAGGAGCAGTCCCGGCAAAACTAGTGATTATTAAAAATTCTTTAAAAGAAAATAATAACCCATTTCTTGAAACTCATGCTGATAGATTTAATTGGTGTGACTCTTGTGATGAGGCGGAAGAGGCATTAAGACGTGGG…
152	LokiG_000000000012	71	320	r	14.0200803213	14.9565072903	5.4019089376	TCACACCGAACAATGACCCCAAAATTCTGCTTCAGGTGGGATTCTGTCATTGCGATATATATTTCCCTCTTCATCTATGAAAGGATCTAAATCATGGTCTAAATCTTCTGCTGCCTCATCAATTGACTTAATTTGCTTAAATGAACTTATTTGAGATATTGGGATATTTAGTAAAAGATACTTACACTGCTGGAAATATTTTCCTTTAACATATATATTCGTATCTTCTCCTTCCAATCTCAATGACAT
153	LokiG_000000000012	1206	2439	r	11.2903487429	12.9075499447	12.8497115472	TTATTTATTTTTACTATACTCAACATACAACTTTCCATTATGCCCAAATTTCTTGAATAAGTGATTCATATCATTATTTCTACGCACATTCAGTGATTTTAAGTTCACTAGTTTATCCAAACCTTCAATTTTGGTAATTTTATTTTCTAAAAGACTCAAGGATTCTAAGTTCACCAAATTATCCAAACCTTCAATTTTTGTGATATAATTTCTATCTAAACTCAGTCTCTTAAGATTTCTTAATTTTTCCAGTCCACCAATCTTATTTATATTATTAAAACGAAGATCAAGGAATTCTAAGCAATTTAAGAACCCGAGGTTTTTAATTTCTTTGATTTCATTGTCACCTAAGAGAAGGTCCCTTAATTTGGAGCATTTATTTAGCCCTTGTATTTCTCC…
154	LokiG_000000000012	2704	3247	f	38.4069981584	47.0573634975	53.8335057184	ATGCCAAAAAAGTATGTTGTCTTTTTTAAAACTATTGGAAGAAGTTGGTTTTTAATTCTTATTCTGGTTATTGTTATTTTAATCTTCTTTAATCTAACTGTTGCTATTTGGCTAGTCGGTATTACTCTAGTATTGTATTTATTATCATATTTTCCACCCGTTTTTTTTAAAAACAAACTTAGCAAGTCTTTGAGTAAATATCATAGAATTGAATGTGAAAATGTTGCTAAAGACTTAGGTAAACCTATTAATAAGATTAGAGAAGAGATGTTTGAGTTATCTAAAAATCAAGGTAAAAAGAAATGGTTAATTGTATTTTTAAATAAGCAGTACATCTATTACCACCAAGAGGCAGTACAAATATTCAAGGAAGTTTATAATAAAGGCTTTAGTGAAAAA…
155	LokiG_000000000012	3315	5109	r	41.5635451505	34.8967299377	45.631454136	CTAAACCGTTTGAGGAATTAATACTACGAAATTACTACCTCTGGAATAATCTCCTTTTACTCTATCCTCAACCCATATTTTCCCCTTATAACTGAGCACTGCTTTATGTACGAGTGATAAGCCGATTCCCATTCCTTTAGAGTCTATACTTTTTTTATACCCTTTTTGAAAGATGATTTTTTTCTTCTTATCTCGTATTCCTATTCCGTTATCTATAAACTCCAGTTTCACATATTTTTTCTTCTTAATGGAATGCTGAGAAATTCTAATTAGGATCTCTATAGTTGGATTTTCATTGTATTTCACAGCATTTCCAAGTATATTTTCAAAAACATCTGCGATTAGTCCATTAGCTTGGACGAAAACTATTTTATTATAAGATTCCAAGTGAATTTTGAT…
156	LokiG_000000000012	5325	5619	r	47.2619047619	54.9429423609	52.268373977	TTAGTCTATGATTCCAAAATCCAAATCAAAACTAAAATATTTTCTTACAGGTTTTTTAACACGCCATACGCAGTTTAAACCCTTTTCAAATTGAACGAGATCTCCTTTCGTAAATTGAATCTTATCTCCTGTCTTGGAATCTGTAACTTCTATGTCTCCATCGAGAATATAACATGTTTCGGTATCACTATAAGACCAATCAAATTCACTTACTTCCTTATTCCATGTCCCCCATGACTCCACATTTAATCGTTTCAATTCCTCTTCCGTCGGGATTTTCTTTTTCATTTTCAT
157	LokiG_000000000012	5801	6329	f	27.7140151515	28.1456790871	36.9522263864	GTGAAGGTAAGTGATATCGATTCTCGAGTAAAAGGTGGCTATGTAATGGACCTTATAATTGATGCCGAATCATTTCTTAGTAATATCGATAACCCGCTGGTAAAACAAATGATTCCCGATGCTATAAGGAACAATCCTAAGGGTAAAAGCATCGTAATCGATTTTAGCTTGTCAGGAGATATTAACTTTTTTATAAAGAAGACAAAAAAGTTTTATCAAGGTGAGAACAGATATTTCTTGATGGTCCATTATGGAGAGAAGAAGGATGCAATGGTTCCCGATATATCCGAGAAGATTACAGATCAAGGAAGGGAAGGATTTATTAAATTTCCAGAAAACATCGGAATCTTAACTGACAACGATTTTAAATCCTTTTTAAGTATGGGCGGTACTCGTTCT…
158	LokiG_000000000012	6453	6873	f	31.9238095238	24.253116532	34.7471378739	TTGTTTGATATTGCATACGCAAGTGCTACTGATAAGGAGTTCAAAGAGTACCATAACCAGATAGCTGACACTTATTCAAAGGAATTTATTAACCAATTAGTGAATAGGAGCTATGATAAATTATTAAAATTCGTATTTAATCATAAATATCCTCGTCTTGCGTTTCAAATTCTCGGTGTATTCATTCTAAGCCATGGTGCTGGGATGCCTGACGATATACGGTTGCTCATCCTTGCTCATTCGGATTGGGAATCAGAGCGAGTTCAGCTTAAGAATGACCAAGATAAGGTTGAACGGGAAAAGTGGTTACTTGACTTCAGAGAAAGGGTAGAAAATTATATAGAGGGTATCCCGGTTAATATTCCACACGAAACTTTACAAGATACCGGAGAGGTTGAA…
159	LokiG_000000000012	7206	7728	f	38.5019157088	33.2684410462	40.0689867861	ATGCCGAAAAAGTTTATACTTAAGATCTTAACTGCGGGAGAGGGAGGTGTGGGAAAGACCACGCTCCTCCATCGATATGTAGAAGGGAAGTTCTCAGCAGAGACAAAAATGACGATTGGAGTTGAGTTTTTTTTGAAAGAGACGATGGTTGATGATAACCAATGCACCCTGCAGCTCTGGGACTTCGGGGGACAAGAAAGATTTAGATTTTTACTTGAAAGTTATGTATTAGGAGCGAAAGGTGCACTGCTTATGTTTGACCTCACAAGAATGATGAGCCTTGAAAACCTACAACAATGGCTTAACATTGTTCGCAAAGGGGATCCAAATCTCCCAGTACTTTTTGTTGGTACTAAACTTGATCTAGTAGATGAAATTCAGGTTGACGATGAGTATGCT…
160	LokiG_000000000012	7780	8539	r	43.1989459816	45.7309947224	39.4668147189	TTACTCAGAGTACTTTTTCTTAATCCTTTTTATTAACCAATTTGGCATAATTAAGGATAAATACGAGAGCACTATAAAAATTAATCCAAATCCCCATGCTAGATAAATAAACTCTGAATATCCTTCATGGCCAAAAGTTATCAAAATTGTATCACCGGTTAACATAACGAATAATAAAATTAATCCAATCATGGAATAGAATAAAAGTTTTAGCCCTGTATACATAACTTTATCTTCTACATTCTTTTTAACTTTATTAGAGATGTATGCAATATAGAGATATATCAAATTGGAATACAACATAATACCAAGAGTGGTATAGAGTCTGATATTTAATAATCCCTCATAATCTACCTGAGGTACCCCCCACCAATTCCATGGTAAGAAGACGATTACAGC…
161	LokiG_000000000012	8689	9103	f	44.1328502415	44.2985486251	42.0284528434	ATGGCAAAGTTAATACAGGATATTTGGATTATGGCTGATAGTGGTATAGTACTATTCCATAGAGTTTTTAGCCAGCAAATAGATGCACAATTATTCGGAGGCCTAATGACAGCACTGAGTGTTTTTGCCGAACAGTTATCTAAAGGTGGATTAACCAATTTTGAGTTAAGCGATAAGCGATTTAGCGTAATAAAGAGGAATGATTTGTTATTTATTGCAAATTCTTCGAAAAACCAGAAACCCAAAAAGGTTGCTCAGGAATTAGATGTAATAACGGAAAGATTCTTTGAATTATATAATGACGACTTTATGGCTCATTTTAATGGAAATATAAAGCAATTCGAAGCATTTGAAAGGGAAATTGAAAATTCCTTAGAAGAAACAAAAAGGAAATTTCAA…
162	LokiG_000000000012	9236	9668	f	33.0416666667	32.7473999734	14.97770607	TTGAAATCTAATGTAATAATATTAGACGCAAATTTTATCCTCCTTCCTTTTCAGTTTAAAATTGATTACTTAAAGGAGATCAGAAACAATGTGGAAGGGAAATTAAAATTTATTGTTTACCAACAAATCTTAAATGAACTCGAAGCTAAGAAAAAAAGAGAGCCGAAAGCAACGAAATTTACGAGATTACTCAGTTCTGGTCTTACATATTTGAAAAATAATAAAGGTATTTATGCAATAGATTTTGTTAATAATGTCAAAGGAGAAAATGAGACCACCGATGATTTTTTACTTAGAAAACTAATAAATCTAAAAGGAAAATATAATTCTGTTTTTCTCGCAACTAATGATTCTGAATTGCGGAACAGATCACAAAAGTTAAGTATAAGTGTTATCTTT…
163	LokiG_000000000012	9723	10239	f	41.8934108527	34.5175164731	18.7187248062	ATGGCAGGCCCGGTACTCTTAAAAATTATTACCACGGGGGACGGGGGTGTTGGTAAGACAACGCTCCTTTTTAGGTATATGGAAGGGAAGTTTCTGGTTGACACTTTTATGACAATAGGAGTGCAATTTTTCATGAAAGAATTAGAAATTGAAGGGAGAAAGATTAGTTTACAAATCTGGGATTTTGGTGGACAAGAGCATTTTAGACCTTTTTTAAAAAACTATGCTGTCGGCGCAAGAGGCGCTCTATTGCTATTTGATCTCACGCGGACAAATAGTTTACAAAAAATAGATCAGTGGGTTAATATTTGTAGAGAGGCAAACCCAGGAATTCCCATACTTTTTATTGGGACAAAATTAGATTTAACAGAAAGTATAACAGTTGAAGATGAATACGCC…
164	LokiG_000000000012	10256	10697	r	45.4421768707	42.9759960673	31.1317610576	TTAAATTCTATTCAACACTATGTTTTTAATATCATTTTGATCTAAGGCAACAGGATTATTTTTAATTCCTGTTATTGCAACAATTCTATTTATATCTTCAGCTTTTATGCCAAATTTGCCCAATTTATCCAATTTTAATTCCTGAGTCAACTTTTCTAAAGCTTCCGTTAAAAAGGCACAATTTTTGAAATTCTCACTGTTAATTACACTCTCATTACCTCTAAAGATAGCCCCTACTTGAGCATATTTTCTTAGCGCTCCTTTTCCTTGAGATTCAAGTTGGCGTAATTTTTTTATATTCATTTTTGTTGCTTCAGCTAATAATGTTCCACAGATAACACCATGCGGGATATTGAAAAGACCTCCGATTGAACTCGCTAATCCATGTACAATACCCAA…
179	LokiG_000000000014	0	2979	r	32.6760657939	32.3126068089	22.7064662905	TAATAAATCTATGTATTGTAAGTTATATTTTTCCTTACCTCTATCTCTACTAAGAAATATATTTGCCTCTCCAGATATCTCGTTAATCTCACTAATCCTAGGGGAATAGCTAATTTCTACAGGACAAGAAGGTGCCGAAATGCCTTCATTACTGCTAGAAATTGATGGTTTTTTTATGGTATTTAATGCTGAAATTAGAATTTTTTCTTCCTTTGATATTCTATCTAATCTTTCTAAAACTTCTTTTTGCTTCTCTTTGTACCCTGATTTGCCAAAAAGTTCTGCTGCTGATTTTAGATATGTAGATCCAATATTTAAAAACTCTTGTTTTTTGTTAATCTCTAATTCTTCATCTGCTTTGATTAAATACCAAGCTGCATCGAAGTGAGTAGATGTTGC…
180	LokiG_000000000014	3232	3511	f	43.1899641577	37.8787880866	50.6243327293	ATGTGGAAAAGAGCGGGAGAAATTTGGAAAAAATATCTAATTCTAATCTATCAATACTGTTTAGAAAAAAAATCTAACGAGTTTAATTCAACAGAGTTAGTAGATCAATTCAATATAACCCTATCCATGATAAATCGTATATTAACAAAGTTAAAGAAAAAGAGATTGATATTAGTTCAAAGCGATAAGAAATCCTTACGAAATAAGAGACATCTAATAGGTCAAATCCCTAGAACTATAAAATCACAGAAGTGGGAGAAAAAATGGCTAAAAGCCTAA
181	LokiG_000000000014	3684	4305	f	46.9339774557	41.7050962257	26.221694441	ATGAGGAGAGTAGCAATAATTGGAGTCGGTATTACTCCCTTTAAACCAAGATATATAGATAAAACATATTTTGAACTAGCATACGATGCAACCAAACTAGCATTAGAAGATGCAAATAAAAATGGAGCTGAAATTACCCATAAACATTTACAATCCACCGTATATGGTATTTATAATGAACTGTTTGAACGTCAATTTATGCCAGATATTTTTATTAATAGTTATATCGGGATGAATGACAAACCTGGGGTGAGAGTAGCAACAGGAGGGGCAACGGGGGGATATGCGGTAAGAACTGCTTATGCTGAAGTAGCATCAGGATTGTCAGATTTAACACTTTGTCTTGGAGTAGAAAAATGTGCTGATTGTTATGATGAAAAAACTGGAGCGAGTACACCA…
205	LokiG_000000000016	2	872	f	18.1666666667	23.9490972256	7.44443036889	GATGGATTTACACTTTATGGTTTAAGTATTAGATACTTAAGTTCTGTGAAACAATTCCTCGAGACTTTCAACAACGAATATGTGGCTAGTGAAAATAAGAAATTTATAGAATTTGATATTATTTATCCTCCAATTTATTATGACATTGAAGATTTTCATGAATATCACATAAAAAAAAGACATTTTGTTTCTCCTACAAATATTTTAAAAAACCAAAATAATATTTCGGATAAAGGGAAGTATAAATTTTACAGTTTATCAATGATTCTTCTTGCAGGATTAGGACCTCAAGGTTATGGGTTCACTTATTCCACTCCAAGAGGAGAAGTAATTGAAATTTGTTCAGATCAAAAAGAGAATGAAGCTATTATAATTAAATTTAAACAATATTTAAAAAGA…
206	LokiG_000000000016	1016	2555	f	30.0831708902	36.1486840951	32.2292235342	ATGCATTCATCACAATTTCAAGCGCTTATCAAGACTTTAAAATCGGGATACGTTTCAGAATTCATAAGTCTAGTAGATAATTTTACAGAAAATAGACCCTCTTATCTTCTTGACTCAATAAATTATGATAAATTCAGAGCTAGTCTCGAAAGATCTTATTATAATACTCTCTCCGAGTGCCTTGCTTCTAGTCATTTTGGTGAGTTTAGCCAGCTATTTAATTATTCTGACAAGTTAGGAATCTTTATTGATGTCTCTAACATTAATGTAACAGAAATTATGACTAAATTGCATTTAGAGGGACTTTATCAGCAAGATAGAGGTAGAATAATTAGACTTGTTAGTTTTTTTAATAAATATAACTTATTTGAAAGAAATTTTACCTCAGAGGAATTAAAA…
207	LokiG_000000000016	2949	4278	r	35.5854025583	25.971300068	27.3509094772	TTAGGAATTGAATATTTTACCTGTTTTTTCTTCTTCTTCACGTAAAGGTTGTTTCATTATTTTTCCTGTAGAGGTTGTTTGCAACATATCTCTAAATTCCACATATTTTGGAATTTTGAAATCAGCCATATTTTTTTTACAGAATTCTATGATTTCTTCAGCAGACGCTGTTGCTCCTTCCTTTAAAACAACAAAAGCTTTCGGAAGTTCACCATATATCTTATCACGCACCCCAATTACTGTTGCTAATGATACAGATGGATGTGAATAAAGTACTTCTTCGATTTCTCTTGGATATATATTTTCACCACCCCTGATTATCATATCTTTTTTACGATCTGTAATAAAGAAAAAACCATCTTCATCCATGTGACCTACATCTCCAGTATATAACCAATC…
208	LokiG_000000000017	0	1218	f	25.211001642	27.0297996557	32.7539602394	GTGAAACCAGATTCATTAAGTTTTGTTCCTCTACATGGTGATGGTTATCCAATGAATTTAGAAGAAATATTGTTGCTGCATGAAAAAGGAATTGAATATTCTCACATTTTAGAAGGAAAAGAAATATACCCAATTATTTTAGATAAAAATAATGAAGTTCTCTCTTTTCCACCCATAATAAATGGTGAGTTAACAACTGTTTCGGATGATACTAGGAATCTATTTTTAGATCTAACCGGAACCGATTTTAAATCTGTAAATTTGGCTTTAAATATTTTATCAACAACGTTAGCAGATATGGGAGCAAAGATCGAATCCGTAAAAGTAAATTATCTTGAAGAAGGTGAGTATATCACACCTAACTTAGATCCTCAAAAATGGGAAATAGAAATTGAATAT…
209	LokiG_000000000017	1254	2358	f	27.2137681159	25.1243751457	30.263934558	ATGAGCAAAAATGGAAATGATAAAGATAAATTAGAGGAATCCAGAATAGAGATCAACAAAATTGATGATCAATTGATAGATTTAATAAATAAAAGAGGAAAAATTGTTCAAAAAATTGGGGAATTTAAAAAATCGTTAAATATGGATGTTTATCAACCTCTCAGAGAGAAAGAGATCATTGACAGAATAAAAGAAAAATCAACGATATTTAAATCTGGGAGTATAGAAGCTATATGGAAAGAGATGATGAGTGCCAGTAGGCAGATCCAAGGTTCAATAGCTAAAGTTGGATTTCTAGGACCTGATGGAACTTTCACTCATATTGCTGCATTAGATTATTTTCCAAAATCTGGAACTGAATTCAGGGCTTATAATAACTCACTAGAGATATTTGAAAAT…
210	LokiG_000000000017	2468	2624	f	8.85897435897	9.87709600098	8.75466249884	GTGGGAAGCATAAGATTTGATGGTCGCAAAAATGATGAAATAAGGAAAACGACAATCATACGAGATTTCCTTAAATACCCCGAAGGATCTGTTTTAATCACTCAAGGAAGCACTAAAATAATTGTTACTGCCTCGGTTGAAGAGTCTGTTCCAAAA
303	LokiG_000000000026	2	332	r	30.3151515152	24.5985681337	29.6692587062	AAGTTTAAAAACATTTTCCTTCCTTACTTTTTGATCGAGCAGTATTGCTAAAAAGAGACCCATAATAAGGCTACCTGGAACAAAAATTAATATTAATACAATGTTATTCCATAGGGATGTTAAAAATATCTCGTTAGTAAATAAATCTTTATATTGACCAAACCCTTTAAAATCATAGCTTGGCTTCAAGCCATCCCAATCAGAAAGAGATACGACTACATTCCAGATAATGGCTATATAGACAAAAATTACTATAAGCACTATAGGTATTATAAGAAATAATATTGTAGATATCTTGTCCCTCGTTAAGATCTTTTTGATAGACTTCAT
304	LokiG_000000000026	544	1603	r	36.8526912181	31.8962948706	32.2290962682	TCAATCTAGCGCCCACACTGTAGTATAATCGGCTGCGTTATCGGCTGCAAGGTTAGCTATTGCAATTGCAGTTGCAGATTTAGTTGCAGCACCAGTAGTAAAGGCATTTATCACAGAACTTAATTCTGATGAGAAAGATTGAGGTGCGCCGCTTCCATGAACTACGCTTGGGAACATATATGTCACAGTTTCGAAATCAGCAAAAGTCCAATCATGATACGGCCCATATAAAGCAAGGTTGGAATCAGTACGTGCGGATATCGAACCTTTTAAGGGATTAAAGGCGTCTTGACCTGCTTTAGAAGCAACAACTTCTAACCATCTCTCTGAATTCGTTGGATGAGCTACATTTTTAGGATGTTGAAAAGCATCAACAACAAGGCCATACATATCATTGGT…
305	LokiG_000000000027	0	195	f	18.6	20.618340763	6.21632840154	ATAAGACCTCAACTCCAAAATGATGGGGGGGATGTTGAACTGGTTTCTGTTGAAGATGATGGAACCGTTAAGGTTCGTTTAATGGGTCATTGTGCCGGATGTCCGATGAGTCAACAAACCGTAAAATTCGGTATTGAACGGGCACTCAAAACTCATATCCCTGAAATAAAAGAAGTTATTAGTGTACCATTCTAA
306	LokiG_000000000027	448	1714	f	37.2859399684	40.6640713771	45.6290725645	ATGAAAGACACTGAAAATAATGGAAATCTTAGTGTAGAAAGTTCAAACCAGATAAAAAGAAAAGCGCAAAAACTTAAAAAGACTACTAAAAAAACACAAGGTCAAGTCATTCAAGAAGCTTTAGGGTTAAACCCAACAGATATCCAAGAAGTTGAGAAAAAATTGTTCATCGTGCGATTTCTCGATTTCTTTTCTGAAGATACATTAGAGTTTATCTATAAGGAACGCGTAGTAGGGCAAAATATTGAGCGAATGACGACATATTTGGATACTTTGCAAATGGAAAGAGAGGAAGAAAAATTACTGAAGCAATTTTTTGATTCTAAAAATGTTGTTGGGATTATAAAAAATGTAAAAAATAAAGCTGAAACTCTAGCTTCTAGTAAAGGAATAAAGGGA…
307	LokiG_000000000027	1717	3070	r	32.450849963	34.4352715314	41.3757225654	TTATTTAATTTTTTTTATTTTTGAATGCCACTCATATAACACCTTATAACCCCTAATTGCTCGTTCAACCTCATTTTCGAAAATTGGGATTTTTAGTTCTGTTGCAGTTTTTTTAACCCTCTTCGCACCCTCATATTCTGCTTGAATTAGGATAACGATAATAGGTTTGTCAGAATAGACCTTTTTAATTTCTTTGAAAATATTAAAATCAAATTCGATTTCATTAAAAAATTCCAAAGCTAGGATTAATCCATCAACAGAATCATTTTTTAATAAAGCTTGTGAGGATGTGTTATATATATCACAAACTATAGTTCCAACTAATCTTTCTGGTGGCCAATAGTCAATGGGATTCCCTAGCTCGCTTGTAGAACCTATGACTTTATCAAGAATTATCTC…
308	LokiG_000000000027	3207	3513	r	22.545751634	22.183810424	29.4815130303	TCAGGTTTTTGCAGATGCCAATTCATAAATAGGAATTTCTCTTCTCTTCTTGGCATTATAAAATGGCAATCCTGCTTGTTTTAGAAGTTCAGGTGTTTTATACTCTAAAATAACTATTTGGCAGGGACTTGATATCTTCATTGAAGCAATTCTAAGCCGATCCCTGACAATTGCTAGGTTTTTTAGTTGAGTACCCACATCGGCGATAATTTGCCCCGCTCTGACTCGTGCACACACTCCAGTTGATCTACCGAATGAATTTCTCATCCCTGATTGAACGCGGTCAGCACCTGCAAAAGCTAACAT
309	LokiG_000000000027	4421	4838	f	15.8009592326	21.9070723194	27.1484436538	ATGTTTGATCAGGAAATAGAGTATTCACAAGCCGAAAATGTTGAAGAAGCAGAAACAACCCATTTTAATCCAAACGTAATTCTAGACATTCAGTCTCTAAAAGAGATAGAAAAGTTGTTAGAAGATGTACCAAATAGTAATATTGTGCTAGACTTTTGGGCAGAATGGTGTGGACCTTGTAAGGCGTTTTCACCAGTATTTGAAGAGCTACATAGAAATTTTTCTGATGATTTTATCTTTGCGAAAGTGAATGTGGGGAAGGATGATAGAATTTCTTATAGATATAAAATTACAAGTATTCCAACGTATATGATTATAAAAAATGGCACATTAGCCTATAAACGGGCAGGAACTGTAGATTATTCAAGATTAAAAGAACTTCTTGAGAGATATAGAAGC…
310	LokiG_000000000027	5010	6150	f	23.8938596491	22.7815757106	31.0252951713	ATGATAGATATACATCAAGCGTTCAAAATTAAAACAGAATTACTTTGTAAAGGTTTATATTTAAATCCAGAATTGATAGGCCATTATAAAAAACAAGGATTAGATATAGATTACGGAAGAAAAGGGGGTGCGGGTCCTTCTGGTGGAAGGTATTTTTTGTTAGAGGATGAAACTACTTATGCTAATGTAGCACTTTGGAATAAACCTGATATGACAAATCTATTCTTAAAAGAAAACAAAGATGAGTATTTTGAAGTTATTGATAATAATACTAATACTTTCTATGCAAAATTAAAACTCATTCAACATCCAACCTTCTATGATCCAAAATTTAAAACTTCAGATGGAACACCAATGAAGAAGATTGCTTTAGTACATGGAACAGATTGCCTATCAAGT…
311	LokiG_000000000027	6186	7068	f	44.1825396825	39.6641764964	48.0964329432	ATGTTATTAAAAGAGAAAAATATTATTATTACTGGCTCGGGTAGAGGCATTGGAAGAGCTGTAGCGATAGCATGTGCCAAGGAGGGTGCAAACATTGGATTAACTTCTCGTACATTGGAACAATTAAATATTGTCAAGAAAGAAATTGAAGATTTAGAAACGGGGGTTAAAGTCATTGCAAAAACCGCCGACATTACGGTATATGAACAAGTTGAGGAGGCTTTTAAAGATTTTCATGACGAGTTAGGTCCACTGAATGGGGTGGCGGCTAATGCTGGAGCATCTTGGAGAGCGAAAGCTCATGAGGTCCCTCCAGAGAAATTTGCGATGGTCATCAATGCAAATATTCTAGGTGTTTTTCATACATTCAGAGCCTCTTATCCTTACTTAAAGATAGAT…
312	LokiG_000000000027	7084	8389	r	55.1379310345	58.5287677178	73.5023539523	TTATTTAAAAGGGTTCTTTTCTTTGAGAATTTTTTGTTGGTACTCCTTTAGGGGTGGTGGACATAACCCTGCTCCAATCGCTTCTTTCTTTATTGATTTCAAAACTTCTGCTAAATTTACAGAAACAGGACACCAATGAAGGCAATTTTCACAACCAGTACAAAAAAATAGACCATCTTTAACAGCAGCTTCAATTCCATCGTGTATGTAAGCCCTAATGATACCGTCTGCTCCTAATCCATATTTAGAGGCATAAATGTTACCAAATGCACGAGAGGCTGTACAGGTAAAATTACAAGTTCTACAACCAATACATTTTAAAAATTCTTTATAGATTGTATCTTCCTTAAATGCTTTAGTTCGCCAATCGTCTACAAGAATCACTACAACTTCTTTTGC…
313	LokiG_000000000027	8385	8877	r	40.7317073171	41.0209096912	51.3161559605	TCAATTTATAGGATCAACTCCCTCCATCAATTTGAAAATAAAATCTTCAAACTTAATAACAGGTGTTTTCAAGTTATTCTCTTTTTCTATTCGTTTCAAAGCTGTGTAGCAAAACGGACAAGCTGTTAATAAAGCTTTTCCTTTATTCATGTTTTCAAATATTGTTTTAGCGTTATAATCACTATTTTCTTTAAAAATAGAATAGACTCCACCTCCAGCTCCGCAACAAATACTTTTAGTTCTATTTAAATCCATTTCAACTAATTCAATATTATCAATTGAGTTGAGTATTGATCTTGGTTCATCCATTATTGGAATTGAGGAATTTCGTAGATGACAAGCATCATGATAATTTACCTTGAGATTTTTTTCGGGATATTTTAAATTTAGTTTGGTCAT…
343	LokiG_000000000030	0	1569	r	49.3416188655	50.3836457016	6.5915708298	GGAGTAGACTCTATTATCTAACTCAACTTCAGATCCAGAAATTTGATTGCTTTCAAACGTATTTTTCACACTTTCTTGAAGGATTTCTGGAATTTGATCAGATTCTACTACATTTAATAATTTTTGACCTGCATCATTTATATATATAACTCCCTTTCTATTCACTCTTAAAATTGGGTAAGGATCCTCTGATGGAAATTGAGCTAAATCAAAGATTTCTTTTTCTTTTTCCTTGCGCTCAGTTATGTCTTGAACTGTACCAACTAATTTAATAATTTGTCCACTTTTATTCTTGATAGAGCGCATTAATGATGCTAACTGAACAACCATTCCACTAGGTAAATTTACCTGAAAGTCATAATCGAATTGCTCCCCAAATTCAATTGCACGGCGTGCATA…
344	LokiG_000000000030	1689	4497	r	27.0042735043	27.3714025664	27.5101311066	TTAAACAGTCGGAATCGTAAAATAAAAAGTACTTCCTCTACTTTTCCCTTCTGATTCCATCCAAATTTTCCCCCCATGCGATTCTACAATTTTTTTTGAAATATATAACCCCAATCCAGTTCCATCAATCCCTAAATCAAGCCCTTGCCCATAACGTTCGATTTTTCCAAATTGTTGAAAAATCTTCTTTTTCTGCTCGTTATTAAAGCCAATTCCATTGTCTTTTACCGAAATTACCACAGAATCTTCTTTTAATTCTGTTCTAATTTCAATTTTACCCATTGGGGGAGTATACTTAATCGCATTAGTTAATAAATTTGAGAGAACGTCATGAATCTCCTCTTTTTCAATATTTGCATACAAATTATTTTGTATATCTAAGTTAATTGATTGATTCCT…
345	LokiG_000000000030	4688	5528	r	29.0928571429	28.2912135303	33.8556374436	TTATCTAATCCCTAGAATTTTTTTGATTTTATCTATTCTAGTCTCTCTTGAAAGTCTGTTAGTTATTGGGTTAACATCTCCATATAGTCCCTTGTGATAAACAGGTCTTTGAGTTTGATAAAACACTCCTAAAGTAAATTTATGCCTTTCTTTAGCAGCATTCATGGCTTCTAGATGAGTTTCTGGTTCTTTTTCTAAATATTCAATTTGTTCGCTATATTCTGCCCATTTACGGTAAGAAATTGCGGGTTGTAATACTTCTATAAATGAGAATCCCTCGTGAACAGTTGCCTGCACGATCACATCTGTAAGATGATTAATGTCCCCTGAATAACACCTTGCGACAAACGAAGCTCCAGCTTCAATCATCAGTGAAATCGCATTAAAAGGCTCTTCAAA…
346	LokiG_000000000030	5532	7188	r	38.8894927536	37.7528143487	45.3495421414	TTAGAGCACCTCCTTGATTTTCATGGATAATTCTATCGGATCAAATGGTCTCCCATCATATCTCTTAATAGTGGTTTTAATGGTTAATCCTGCTTTTTCTTTTAAAAGGGTTGTAAATTGTCCTGTAGAACTTTGTTCTACTACAATATTTTCTTGGTTTTTAAATTCTTCCAATTCCCATGTAGGTAATGGGTTTAAAAAAATGGGTTGAATAGCTGTGGGATTAATCTTTCCATAGTTCAAAGCTTCCAGAACACTCATATATGTAGAGCCAAATGCAAAAATATTAGTGGGATTCCCTCCACGAATAATATTAACTGTTTCAATTTGTTTTAAATATTCTATGATAGAGTTTAATTTTTTATCTCTTTTATCATGCATAAATGATATCGCTTCTGC…
347	LokiG_000000000030	7301	7607	r	25.568627451	27.2310779444	25.960281256	CTAGAATAAAACAAAACCACATGATGGGCATTTCTTTTTCGATCCCATCATTATTTTACTACAATTAGGACAAATATTAATAGTTGCTTTTCTCTTCTTTTTCTTTTTTTTGTCAGATTCTTCCTTGGATTCTGTTTTTTTAGCTTCAAGCATAGCTCTTACATCAGCAGCAAAAGGGTCTTCAGTATGAACCACTTCAAGTTTTTTTTCTGCTTCTAATTCCTTTAGATATTCAACAATATTCTTTTTCTTTACTTTATTTAATTCTGCTATAGTAGGGCTTTTTCCTGTCTGGACATCAGCCAC
348	LokiG_000000000030	7831	8236	r	25.4641975309	29.391419372	3.25466148738	TTAATTATCCTTCAGAATCATTCGAATACATTGCATAACGAAAGAGGGAACAGTTATAAACTTTTTATCTGAAAGTTCTGTTAAAACTCCACTTAACTCTTTGACATTTTTAATTTCATGAAATTCTCCTTTACTTAGATTCACTAATTTAAGTAATTTACTACTTTCTTCAAAAATTTGTCTCCCTATATATACAATATCAATAAAAAAGGGCATATCTTTGACTTTTTTAATTAATTCTTCTAAAGCTGTCATATAATGCGAAGGTATTTTATAAGCTCCATCATCTATAACTATTATCAGTCGAAAAGTTTTTTCTGATATTTTCTTATACACTTCTATAATGAAAGTAATCGCTATAAAAATACCACCAGCGATATTGGCTCTCCCAAAGTTTTT…
349	LokiG_000000000030	8302	8467	r	17.8181818182	21.8360049263	1.44754637121	TTACTCGAATGCTATTAGATTAAATCTATCCGAGAGATCTTTTGATTGTTTATTTTTCATGAAGGCATCCAATGAAGAATAAACCAGTTTTAATTTTGTTACCTCTGGTGTAAGACCATAAAAAATTAGACAATCTTCACTTTTTGTAATTCTTAAACTCATGTT
425	LokiG_000000000037	2	608	r	18.9521452145	23.6177476227	1.70988923139	TTCTATCTGAAAACTAAAAAAATTAGTAAAATCAGTAAAATAAAATATTAAAAATGAGATCAAAGAACCAGCTAAGATAAATTTTGCTTGATAAGTTTTATTGGAAATAGGTTTTTTATAGTAAGTCCAAAAAAAAAGAATAAAAGAGAAAATTATTAAGCCAAACATCCAAAAATAATATATATTTAAAACCAATGAAGAATCTTGAGCTCCAAATGTCCACCCCCAATATTTTTTTATAGGTCCTTTTTCAAATATATCAGTGGATAAAGCTAAATTTATAAAAAAAGCAGCAGGAAAATAAATGGAAAGATATAAAAGTTTTTTAATAATTTTATTGAATTTTTCAAAAAAAATTATACTAAAATGAAATAAAAAAGAGACAGGAAACATATGTAA…
426	LokiG_000000000037	1228	2107	r	23.4618885097	31.8686019697	33.6324504083	TTATATTTGCAGATTTCCAATTTTTTCAGGAAAAATTGTTGTTATTGTATTAAAAAATATTAGATCTTTATTAGTATTAAGATCCCGAATTGGAAATGGTTTTCTAAAATAATTGGCTCTATTAGTAATCTTAAATGTTTGAAAATTATCAGACGTCTTAAGAAAACCAAGTTGTTCTAACATCTTTAAGTAATGAACAACCTCCTCATTAGTTAATTTAAATTTTTTAGCAATGGAATCTTTTTTATAAGTCTTTGGAACTTCAGAATCAAGAATTATTGAAAGACATGTTTTAATATTCACAATTTCAAATTTATCAAGAATTTTTTTCTCATTCAACAAGTTATTAATAATTTCTATTATTTTTTTATACGTTTTATAAAAATATTCTGCTTCTAT…
427	LokiG_000000000037	3272	3644	f	26.5752688172	29.0885628731	23.9250660845	ATGACAAAAGATGTGTATGTTATTGAGGACAACGAAATAAGTATGAAATTATTTAGAGCAAGTTTAAATTTAATACCTAATGTAGAGATTTTTGAAGCAACCCGAGGAAAATCAGGATTAGAACTTATAAAGTCTGGGAACCCTGATTTAATCATTTTAGATATCCAACTTTCAGAAATGAGTGGAATTGATATGTGTAAAGCACTTCGAAAAATTGAGAAATTTAAAAAAACACCAATAATGGCAGTAACTTCATTTGCTATGAAAGGTGATAGAGAAAGAATTTTATCAGCAGGGTTTAATGATTATTTCTCTAAACCAATAAGAGTTAAAGAATTTATAGAAGTAGTTAAGAGTTATTTAAAATTGTAA
428	LokiG_000000000037	3908	4250	f	16.9473684211	22.5798810121	29.1848338093	ATGGTTCCTTTAATGATCAGACATATTTCTGAGTTAAATAAAGTGTCTAAAAAGTCTAATTCTAATTACCATTATATTAGTTTTTATAGATTAGGAAGAAAGGCTATATTCTTCAATTTTAATAAACTAAATTTCCTTAATTTAATCGATTCATCCCTTGTTTTAAAGAAAATTCACCTCAAGGATCAAGAATTTATAACTTCTAAGGAAATTAAATCTTATTGCAAATCACTTGGTTTAAATTATGAAAATATAATTCGATATTTACTGAGGATAGAATATCTTGTTAGAATATTTAACCAAATATTTTATGTTAAAAGTTTAACTGAAACTAGGTATTGA
429	LokiG_000000000037	4466	4682	f	14.0972222222	28.3879084906	25.7318902506	ATGAAATTTGGAATAAAATATAATAAATTGAAGTATTTAGACGTGGAAAAGACAGTTTTAGATTTCATATACCTTTGGAGATATAATAGCATAATCCCAAAAAAAACTTGTATGGACATAGTTGATTATATGAATAATATCTCTAAAACTAGAATTAAAAATTATATTTACCATTACCCAAATTCTGTGGAAGAAATAATTAAAGAATTAATATGA
430	LokiG_000000000037	4997	5258	f	13.3524904215	16.1174855749	22.2001521191	ATGTTCTTAAATTACAGGAAATCTTTAAAAAATTCAGATTTTGATTTTAAAATATTTATTGATTTTGACCCTAACTTTAAAGTTTTTTATTATAATTATTTTTTTGAAGAGTATAAAATCGTCTTAAAGATAGCTTTGACACCCCCATTAAACGACAGTGAGGATTTTTGGGATAATGCTACCAATAACGGAGATTGCCTAGATCTTAAATATGAGAAATTTGATCTTACAAAATATAAATATTTATTACACTTTCAATAA
431	LokiG_000000000037	5381	5765	r	31.109375	42.3308797816	22.1368562704	TTATTTTAAAGAATTATTAATTTCGTCCAAGAGAGAATCAAAATCTAATATTTTATTTTTTAACTCGTTAAGACTTGACTGAAAATCTCCTATAGCATTTTCAACTTGTGCATTTAAAGATTCTTCTCTTTTTAATAAATCTCTTAGGATTTTGTTTGTATATTCTAAGTATGATTTTAAATCTTTTTGACTAAGAGCTTTTTCCATCAATAAATTTATATCTTCAGTTATTTTTTGAAATCTCTCTCCTTGATAGAGAATTCTATTCATCATAAACATTGATCGAACGTCTAAGTAATCCCTAAATGTTTTATTATGGTTAATCATTATATCCTTTAGCGTTTTCAAGGCATTGATTAGAGATAAAACAGTTTCTTTATTCAT
432	LokiG_000000000037	5790	5970	r	54.6555555556	51.8794920767	34.5497392974	TCATAAAAATGGGTTCCATTCTCTTTTATCCTCTAACTCTTCTTCATTTATAATCTGAACAAGATGGCCAGAATGTAATGAATCAAACTTTTCCAATTTTTCTTTATTGATATAATTATCCTCAAGAATAGGTACACATTCATGACGTTTAAAACATACTTTTAACCTTATTAAAGTCAA
433	LokiG_000000000037	6328	6427	r	29.0303030303	31.7707014252	33.7488724768	CTATTCTTCTTTCACTTCCTTTTTCTCTTCCTCTTTTACTTCTTCCTCTTTCTCTTCTTGCTTCCCTTTCTTTTTCTTTTCTTTCTTATTCTTACCCAT
434	LokiG_000000000037	6592	6766	f	41.4137931034	53.2086040356	26.8238937041	ATGGTAAATAAAGAAGTAATAATTTTTCCTGCAAAACCACAAAAACAAGGAAATTATTATAAAATTGCGATTCCACCAGATTTAATCGCAGAAGGAATAATTGATCCAAATGCATTATACGAAGTTAGGTTAAGAAAATTAGCGAAATATAAAGAAGTAAAGGATGAATCTTAA
435	LokiG_000000000037	6775	7006	f	34.8658008658	36.7808211224	23.388524478	TTGGGGGATAAAATATCAATAGTAAGAAAGAATTATAAAAAAATGAACGAAAAACAAACAATAAATGATAAAAATATTAGAAATGGATTACGTTGTTTAAAATGTTTTACCTGTGATCAGTATCTACCATTAGATTATAAAAATCCTGAATTAGATCAGTCGATAAAGTATTTTAAAAAAGTCCATAAAAACCATATGATAAGTATTGTTGCGTTAAGTGAAATACAATAA
436	LokiG_000000000037	7142	7577	r	30.0781609195	36.1096704197	35.8876657129	TTATTTCTTAAAACCTATATACAACATCCATGAGCTACTTACCATTGCTATTCTTATAAAAACCAATGTTACCCCAGGACTTATTAATGAATCACCTGCACCAGCTATTACAAAAATTAAGAATCCTAAAGATAAAAATAAAAAATTTCGTCTTATTATTTGATTATTCTCTAACCATGAATCTCTTAATCCTTTTAATCGAAACCTTTTTTTAATAAGACGGGTAAGCAAGGAGAAAAGCCTATCATATTCACTATTTAGGTCTTGAGTGAATAAATCTTTTTTAATTGATAAATCATCTAATTCTTTTTGGGTTATCTTGTCTTTATCTTTCTTCTTTTTAATTGGGGTTTTTTTAATTTTGAGTCTTAAAGTTTCTAAGTAGTCAATAAGTTGGCG…
437	LokiG_000000000037	7620	8109	f	33.9386503067	37.5861040217	43.5754592334	ATGATTAAAAGGAATGATGGATATAAACTTGATGGGGTTGCAGATGAATATTACCTTCCAGATTCCGGTTACTTTGATATCGATTTGACTACACAACAATCTAGAGAACATTCCTTCTATTTACTACAGCATATTAGTTATATTATGACTACTCACGATGTAGCTTTCTTAGTGAAGGATGAAGGCACTTTGATAAGTGATGGGGGATTCAACTTTGCATTTAACTCTAACGGATTCATAACTAAAGAGGAATTATGGACCCCAACTATTGGAATTTGGCACTATACATCTGATTTCTATAACAAGATAGGAGAACATCAAGCAGATTGGAAAGAGGCATGGAAATTTTCCGCAAGACTGTATGATGAAACTTTTAATAGTTATATTAAAAGCTTATTC…
438	LokiG_000000000037	8330	8891	f	31.5953654189	35.4904230571	41.0735680873	ATGAAAGTTTTTATTTCCAACATTGTTGTAAAGCAAGACAGACATGTTCTTGATTATGAATATTTTTATATATTTGGTCAGCTTCAGAGTGGTTTAGAGATTTGGATCACGGATTACAGCTTCGACCTTCGAAAATACGTGGGCCAACACCTTGATATGCTGTTAAGCGTTATGAGGAATCCCTATTTAGAGCACCGATTGGAGATAAAGTCAAACTTTTTGTCGTGGGACCATTATTCGATAGAGATCGTGGATGAGGTGAAAGCTGATTTGACAAAAAAATACGGTCCGCTGTCAAGAGAGAAGGGAAATGAACTTATCTTAACGGGTGAATATATTGACCCTTACATCATTCCTAAGGATTGGGGTGCTCTCATAAAAGATAAAGCCAGTCAGGTT…
439	LokiG_000000000037	8941	10318	f	36.0849673203	41.675832876	49.5613372232	ATGAGATCAAATATTATTGAATACAAGGGAATTAAAATTTTTTCTGAACAATTAAAAATTCTTCAGGATTTTAATGATTCCTCAAAGCTGGAGATTAAATTAGAAAACGAGAGCAAAAAAGATTCTAAAGCGTATTTTTCTGTCAATGATAACAATATTACTGAATTAACGATTATAGAAGGTATAGATATTATCCCAACTTCAATCGGAAACCTAAAATCTCTCATCTCGCTTAATTTAAGCTATAACCATATCAAATCTCTCCCAGAATCTATCGGAAACCTAAAATCCCTTCGATCGATTGATTTAAGTCATAACCATTTCACTTCCCTCCCAAGATCATTAGGGAGTTTAGAATCGTTAGAAAACTTAAATTTAGAACGGAATTTCTATGATTTG…
440	LokiG_000000000037	10922	11843	f	35.121606949	37.9056090862	45.5001641272	ATGAGTAACGAAACTGATAATCCTTTATTATTCAAAATAACTATTTTAGGGGATGAAGGAATAGGAAAAGATAAAATTATTAATTTTTTTACTTCAAAACAATTCCAAAAAGAAAAGAATAGCGAATCCGGTGATAATGTATATAAGGGTAATATAACAATTGACACGGAAAAGGGTAAACAGGAATGTATCATATGGATACGGAATCTTAGAGAAAAAAGATATTATAAAGCTTCACATTCTCAATATCTGAAAGAAAGTCATGGGATTATACTTTTTTTTGACTTGACAAACCAACATTCTTTTAACAATTTATTAGAATGGATTGATAATATTAAAGATGAAATTGAATCTAAAATTCCTATCCTCCTTGTTGGTAATACGGAAAAATCTAAAGAA…
441	LokiG_000000000037	11875	12817	f	40.8832271762	43.8807043001	54.4734555483	ATGAGTACAGAATTAAAAAGTCCCTTATTATTTAGGATATCAATTTTAGGTGATGAAGGGATAGGTAAAGACAAATTTATTAACTTATTCACCACGAATCAATTCCTAAAAGAATCTGATACTGGATTAGGAGTAGCATTTTATAAAGGAAGTATAATGTTAGATACAGAAAGAGGTCAACAAGAATGCATCATTTGGATTTGGGACCTAAAAGAGAGGGAAGGCTATAAGTCGTTACATTCTCGATATTTAAAAGGGACTAATGGGATTATGTTATTTTTTGACTTAACAAACAGACAGTCCTTTGATAATTTACCAAATTGGATTAATAAGATAAACAACCAAAATGGTTTTGAAGTTCCAATCTTACTTGTTGGAAATAGAGAAGACTCTAAAAAG…
442	LokiG_000000000037	13180	13315	r	42.7259259259	44.4148977128	54.5333164885	TCAAAAAGCCACTAATCTAACAATAGCTCTTTCTTCATTTTTAATTGGGGTTATTACTCTGTCAATTATAGAAATCTTAATTATAGTGCACAATATAGAAGAAATAAGCAGTATTGGTTTCACCTGGCTATTCAT
443	LokiG_000000000037	13437	15507	r	46.7173913043	41.6019242578	53.8071772578	CTATAATAGAGTTGAGATTTCAGGGCTTTCTTTGATGAAAATCTCTGTTATTAGTGACTCTAAAGGAGGATTCTCACTCAATACTATGGGTTGATGTGTCTTATGAAAATTGTTAACATTTTGCCAAATTGACGTTGTATTTTGCACGCGATGAGCAAACTGAAGTAGATTTTGCTTCGCAAGATATGATTGTCCCTTGAATAAATAACAAACGGAAAAAGAGCCAAAGGAATCCATTACTAACGTATACTCTCCAAATTTAGCCCGATCGAGACCCTTAGAAAAGACTTCCTCACTGAAAGTGTTAAAAGCCGTTAGAAAATTACTAATAAACCCGTCATCGATAGACCATTCTTCTGAAAAGGGGTAAGAAAATGCTGGAATTCCACCTTCTGCAAT…
444	LokiG_000000000037	15611	15815	f	39.1470588235	40.1335021962	47.0040426471	ATGACCATCTCAGTTTTAATGAAAAAATCCTATTGTTTTTCTGTCATAGAACTTAACGAGGGTTCTATGATTTCAGGTCAATTAATAGGAGTTGATGAAAATAAACCAGAATCTATTTCAATTGGTACTCCTGTAAAATTAACCTCCATAGAATCGGATTTAAAAGGTGAAGCGAGAGTAGACTTAGGTTTCGAACCAATCTAA
445	LokiG_000000000037	15893	16190	r	37.8249158249	43.0283097673	58.2102293888	TTAGCAATAATTTTGATTCAATATAAGTATTGCTCCAAACGAGTGTCCTAGGGAATGCTCTATACCTCCTGAAACATTTCCAAAACCTATTCCCGCAATATATGCCGCCATTTGCATTTTCTCACGAGCTTCCATATCATTCCCTCTTTTAACAGAGCGAGGTAAATAATCTAAAATAATCTCTGCTGCCTTCAAATTATGCATATCGGTAAATATTGTGCTCATTGTAAGCATATAGGATCCCATAGAATGAGCAAGCGCGTCTATACCAGTACCTGTGGTTAAACTTGGTGGCAT
458	LokiG_000000000040	1	592	f	15.5922165821	13.9301108485	22.9416293518	AAATTGGACTCAGAACTTATCTCCATTATAGAAGAAATCAGGGATGGTGGTGCCCGACTTGAAAAAATTATTAATTTGCTTTTAGAAGGTACAAAATTAGGTGCAGATCAATTAGAATTAGATAAGAAGAAAGAAGATTTGGCATTTTTAGTTAAATTTTGTGTTTCAGAGCTTAAAGGTTTAGCAGCATTGCGAAATCAATCAATTAATACAGATTTACATAAAAAGCTACCCGCTATGTTTGACAAAGAACGGGTATATGAAGTGATTTCTAACCTCCTGCTCAATGCTATCAAGTACACACAACCTGGAGGAGAAATTTCAATCAAATCTGAAATTATTGATTATTATTATATCATTTCAGTAAAAGATAACGGGATTGGATTTACTAAAGAAGAA…
459	LokiG_000000000040	742	937	f	21.4564102564	22.3590720803	27.9872918701	ATGGTAAAGATAGAAGAAATTAAAGAAATAAAAAAATACTTTAAAAGAATATACACCATAGTCTCAAAAGACGTTCAGGAAATGATAGAAAAAATAAATCTCTCTAAAAAGAAGAAAAAGGCAATAATGAGAGAATTAGCATTTTTACCTGAAAAAGAACAGCTCAAATATCTTGATGAATTTAAAAGTTTATAA
460	LokiG_000000000040	1114	1990	f	23.7728310502	23.1872181914	30.4501532435	ATGAAAAAAAAAGTTTTGATAATATTCTTGGGCGTCATTAGTTTAATGTTTGCTTTAGTAGCTTTTTATGCAACCGCAAATCCAAATCGAACCGGTGACCATGATACATGTCATAATTCCCCTGGTGGCTATACAATTATGAGAAATTCAACAGGTATAATTGAAGCGAATCAATCTTCAGTAGTACATATTGAAATAACAGCTACAGGATCAAACTTATTTGTCCAAGCTTATGCTGGTTCCAAGGATAATAATGAATTTGTTAATATTTTACCTACTACTGTTAGAATAGTAGATAATTCAGTAAATGATACAAATCCTGCTGCCAATAATATAACAGTTGTTTTCACTATCACTACTCCGGCAACTAAAGGATTTTACAATCTTTTTATAATTGCA…
461	LokiG_000000000040	1986	3471	f	40.3198653199	34.7598046119	39.3685449805	TTGAGTAATAAACCAAAGTTTAAACTTTCAAGGAGTCTATCGGATATAAAAGCATCTTATACAAAAATCAAAGAAGAAGGTATTGATTTCTCTCGCACATTATCCGAAAGGATTAGTTCTAGTGGAGATACAACTGGAACTCCGTTTTACCATTTTAGGTGGAAAAGACACTTTCTAGCTGATTACATTGCTTATCCTAAAAGTGATGAGAATGTGGCTAAAATAATCCAAGTGGCAAATGAGCATAAGGTTTCAGTTACACCTAGAGGTGCTGGGAGCTGTTACTATGGATCTGGTTCACCAACTAATGGTGGTGTCGTGGTCGATATGAAACGAATGAAAGAATGCCAGATTAACAAAGAAAATATGACAGCTACGGTCCAGACGGGTATTTGTTTT…
462	LokiG_000000000040	3496	3643	f	17.9727891156	11.0632229618	24.1887064332	ATGTCAAAAACAAAAAAAAAGAAACTTAAAAAACAGTATATTAAGGCAGTTGTTGAGGCTAGTGATCCTACAGAACGACGAATAAATTTTAAAGAATATACAAATAATGATCTGATAAAAGCCTGTGCTAATTGCTCGATGTGCAGA
491	LokiG_000000000044	0	132	f	14.6212121212	13.4638220146	1.86385200053	TCAGTTAAGGAAAATCTCTTAAATATTATTAATTATTCGGGTTTATTTGAAGATGAAGGCGTTAAAACTAGATATGGAATTTTTAAAGAAGAAATGTTGATGATTCCCGAACGGATTTATAGTTCTTTTTAA
492	LokiG_000000000044	269	758	f	39.6462167689	33.4583510241	2.6863974067	ATGGATATAGATTTATCGTTTATTCAAAATGCAAATTTTTTACGAAGTATAAAGGAATATCTTGAGAAATTATTCCAAATAGAGGAAAAAATTCAGGGTATTCTCTTATTTGGATCTTTAGCTAGAGGTGAAGCGATATATTCCGAAAGAGAAATTAGTGATATTGATTTAATCGTAATCTTTTCTGATGGTGAACTCCCTAATGATCATATAGAAAGATCTAGAATAAAAAGAGAGTCAATGAATTTAGCACTTCTAGGTTTTGATTCAATATGGATGACAAAAACAGAATTTGAAAAATCTGTACAGATTAAAATGGATATTATTTTAAGTTGTTTAGATGAAGGTAAGATCTTATATGATCCAAATGATCTGATAAAAAATCAAAAAAATAAATTA…
493	LokiG_000000000044	955	1690	r	56.9741496599	57.1073425594	28.2091626389	TTACTTCTGTAAAGCCTTTATTGCAATTTCTGTTACATTCCGAGCTTCATCAGCTTCTACCATCCCAATTACCACAGCACGGATATTATGTTTGGAAATATAATCGTATGCCTTTTGTGGTTCTATTTTGCCCGCTGCGAGTGTTTTCATTCCCATAAACGCTGTTTCTGGCTTGCTGTCAACTAAATCTTCTAGATTCTTTTGGTTTCCCATCATCATACCATTTGCATTAAAAGGAACCAAGAACGCTTTAGCATTAAGCTCATTCTTAAACGCATATTCGAGAGTAGAAACGGGATTATGAACGGCAAGACCTGGAATCACCCCTCTAGAAGAAATTTCATCCATTAATTTCAAAACTCTTTCGTTTTTCTTATCCGAAATTGATGCATGGGTATA…
494	LokiG_000000000044	1913	2372	f	40.1394335512	34.6336049159	35.7757148268	ATGTTATTAGGTGCCGCCTTACAGGAATTGAAAACGATGCAAAGCAAACTTACTCGTCTTTATAATTTGAGAAGTGACACTTTCAATTATTTAGAAAATAGGGAATTTGAAGTAGATTTTAATCAGATAACAGAAGATATCAATAAACTAGTTGATCAAATTCGCCAATTAAAGGTGCAAATAGCAAAAACGAATAGTAATTTTAATCTTAAAGTAAATGGAAAAGAAATTTCCATTCAAGAATTAATTTTTCTAATTGGGGATCTCAGGTCTGATCTCAGTCAAATGTCTTATCTTAAACCTAGAGGCCCAGTATATTTAGGTGGTCAGGCTGTAGAATATATCCCACAAAAGCGACAGGATCAAATTGCAGAGTTGATTTCAGAGATAGAAGAAAAA…
495	LokiG_000000000044	2655	4158	r	40.0452428476	32.075003388	38.9771189526	TTAGATTAAATCTAATGATTCATAAGTAGCTTTAATTAATCTGTTTCCACGTGTATCTGAATGATATAAATTTACGGCAGTTTCTTTTCTGGTTTGACTTCTCATCTTATTCATTACATATCCGATCCCAATTTTTGCATCCAGATCCATCGTTATCGCAGAACCACCCATTCCTCCCCAAAAACATGATCGGGGATTTGGTCTTGGACGCTCTTTAGTTGGTAAAGCTACTCCTAAACCCCAACGAATTGGATAGCCCATAACCAAGTCTCTAACAAAAATCTGTTCTTCAAGAATTTGTTCTAATGTTTCTCGAGATATTATCCTAATTCCATCAAGTTCCCCTTCACATGCAATTACAGAGGCTATTCTTGCTACAGACCTCGCATTTCCATGACC…
496	LokiG_000000000044	4230	4740	r	48.1921568627	45.8960633985	50.9275751516	CTAATGAAGATTTTCAGATTCTAAATAAGGAAGATTTTCTATTTCTATGGAAGTACCGGTTGCGGATATTAACTTTCGAAAATCAGGTCCAGGAATTTGTAATGTTTCAGTATTAATGTTTGGATGGCAACATATCTCCTCTGCATTCCAAATTTTTTCATCAATAATGAAAATAACTCTATTGTTTGTATCATTAACTAATCCAATTGGGGATACCGCACCAGACGTAATGCCTAATACTTCAAGGAGATCCTCAGGACCAGCAAAGCGAACTTTAGGAGCACTAATTGATCTACGGAATTGATTTAAATCTAACCGTTTGTCATGTGGTATAGTTATTAAGTATAATTGTCCTGATTTCTTGTTTTTTAGAAATAAATTTTTACAGTGAGTTCCGGG…
497	LokiG_000000000044	5109	6420	f	27.9351639969	28.375656081	36.0199851729	TTGAGGAATAAAATTGACCAAAAACCTTTACAGTTAAAAAACTCTGAGAGATTATTATTGAAATCTCAAGATGAACTTTCAATAAAAAATCAGATTTTTAACATTTTTCTAACTGTTACTTATGAAGAAATATACAACCAGATTTTACAGGTTGTTTTAAAGGTTTTAAAAAGTCAATTTGGTGTCGTTGGATATATGAATGAACAAGAAGATGTAATTTATCCATCACTGACTAGAGATGTATGGGATATATGTAAGATGGATAACAAAGATAGTGTTTTTCCTAAAAAAATATGGTCTAAAACAGTTTTTGGTGAGGTTATTAACAAAAAAAAATCTCTAATTGTAAATAAACCTTTAAACGTTCCTGAGGGTCATGTTCCTTTATTAAACTTTCTA…
498	LokiG_000000000044	6476	7247	r	55.7989623865	63.4119922743	68.3975294898	TTAAGATTCTTCTTCAGCTTCTTCTCTGCCGAGTAATCTAATTACAGCATCAGCGAGTTTATTCTGGCTTCGACTCAAGATTCCCTTAATTTTACCTTCTTTTCCAAGGACTCTAAGTGTGATACCATCCCAAACAGATGAAGGGTTTCCTTTAATATCCATAAATCTATCACGGTGAACCTCAACGCTTATATTATCATAATTCTTGGAATCTTCAGTGCATTTGAAACATAAGATACACTTATCTCTCTCAACAATAATTTCCTTTTCCTTTCTCTCCATCGCACTTACAGCACATACATCGCAAAATGAATCTATGATTTTTGTATCCTTTTCATTGTTTGTTATGGTAATAGAACCTTGAACTACCTTTCGAACCTTGTTTCCATTTTCTAATGT…
499	LokiG_000000000044	7710	9996	r	4.70472440945	6.37144294487	7.14953302393	CTATTTTTCTATTAATGGCAACGAAAAGTAAAATGTAGAACCTCTCGATCTTCCTTTAGATTCGAGCCAAATTTTTCCACCATGTGATTCTACAATTTTTTTGGAAATATATAATCCCAGACCGCTTCCACCAGTTTCAAGATCGAAGCCTTGTCCATACCGTTCTATCTTTCCAAATTGCTGAAAAACCTTTTCTTTTTCATTTTGTGTAAATCCAATTCCATTATCTCGAATTTTTACAATAACTTCATTATTATTTAACTCTGTCTTAATTTTTACTTCTCCATACGGAGGAGTGTATTTAACAGCATTGCTGAGTAAATTAGAAATAACTTCATACATTTGTTCTTTATTAAATCTTGTTATAATTTTTTCTTCAATATTTGCAGTTACCATGTG…
500	LokiG_000000000044	10167	10551	f	6.94010416667	6.2872019305	8.53953724513	GTGGATTTATTATATTCCTTTCTCAATGCTAATGATATTACTGACACATTCTTGAACAATATTATTTCACGAGTTAATAACGGTAAACGTGCAGTAAAATTTTCGTCAGTATCTCTAATAGAATTAAAATTAATCATCAAATCTAAAAAAATCGAATATGAGTTTGAGCTCGATCTAGTTGAGCTTCAAAGAATTAAAAACATTGAATGGGTTTTGCTAGATACTATTAGTTCTTTAACAGCAATCCATCTAAGGAAGAAGTATAATCTTTCATTTTTCGATTCATTGCACGTTGGAATCACAATTAATTTAGACAAACAAATAATTTCTCAAGATAAAGAATATGATAATACTGCTGGTCTTAAAAGAATTCCACTAAATTAG
501	LokiG_000000000044	10612	11626	r	8.51775147929	8.12381133289	11.0769304808	TTACTGATCCCAAGGATTAATTATCACTTTAACACTCTTTCCACTAAAGAAGGTCTTGAACGCTGCAGATGTATCATCAATTTTAAATTTATGAGTAATTAAGCTTCTTGCAGATAATCCAAGTTGTATCATCTCAATAATTTCTGGATATTCATTAGGACGTGAAGCCCAACTACCTATAACTGTAATTTCCTTTAAAATAAAATGGCGAAGGACATTAATCGCAGTACTTTCTGATTTAATGCCAAGGAACACGACCCTGCCAAGTGGTTTTACGGTATCAAGACACTCAACTTGTGCTTCTTCCATCCCAGAGCATTCGATTGCAACATCAACACCCTTATTTTTTGTAATCTCCATCACTTTTTTTCGCACATCGTCTTTTAATGGATTAATTGT…
502	LokiG_000000000044	11700	12369	r	32.4783258595	30.7250647057	28.9990016404	TTATTTCAGGATAATTAAAGTCAATACATTTATACTCGTATCAGACGCTGCTATAATTAATTTTTTGAATGTATCGTTTATTTTTTGATTTCTATATTCTACAATCGCAACTATTCCCATAACTAAATAAATTGTATCCATAAATGTCATAGCAAAATTATTGAATTCAGTGCCACTCACGGATTCAGACGTCCCTACTATAGCACCAATTAAACTTAATATAGCACCTATGAAGTTTAAACAGTAAAATGCGTGTAATAATGATTTTTTCCTTATATAGAGCCGAATTATTAAAGCCATGCAAAAAATTATGAGACCAAGCATCAAATAATAAAATCCAAAAGTTATAGAACCTGTTAATGCCACAGCGCTATATTTGATGTTTACCTTCAGGTTTTT…
503	LokiG_000000000044	12590	15974	f	31.9615839243	36.8918858227	31.6376743768	ATGAGCGGAAGTGTTGTAGAAATAAAGATCGATTATGCTGATTTGTTTGAGTATTCATTAGATTTCTTATTTATTTTAGATCTGAAAGGAAATATCATAGATATAAACAATGTTGCTACAGAAACTCTTGGATATAGTAGAAGAGAAATCTTAAACATGAACATAACTGAATTCCTTCTAGAGGAAGAAATTGAACAACTTTTAAACAAAAGAAAAGAGTTAATAAATATCGGAAGAATCTCACAATACCGTGTATATAGTATCAGAAAGAAAAACGGTGAACTACTTTATTTGGAAACACATGGCATACCATTAAGAGAAGAAGGTGAGATCCATTCCATCCTAGGAATAGGACATGAAATTACTGAAATGAAAAACGCTGAAAGATTATTAAAAACA…
504	LokiG_000000000044	16206	17085	r	36.8714448237	48.4545632493	31.130753438	CTACTTTAAATATTTATGAATAACATCAAAATCAGATAAATTAAAAGGTTTTAAAATAACACCTGTAACACCAAATTCTCGCTTTTTTCTTTCTACCTCTACACTAGGTATAGCCGTTAAAAAGAATATTGGCACATCTTCAAATTTTTTATCTACTTTAATTCTTTTTACTATTTCATATCCATTAATATCAGGAAGAATAATATCTAGTAATATTAATTTAGGTATATAGCCCTTTAATTCTTTGAGAGCTTTAAAACCACTTGTCACTCCCTTACAAGATATTCCAATCGATTCAAAATAACTCGTTAATAAATTGACAGTTTCAAGGTCATCTTCAATTAGTAATATATCGTAATGAGTTATCATGTCAGTTTCTTCTTCGTTTTGGGTTTCAAA…
505	LokiG_000000000044	17328	18162	r	28.4268585132	29.7012281005	23.852862038	TTAATCCTCTATTGCTAAAGAGTTTCTTAAAGCTTCTGCTAGCAGTCCTAATTTATTTGCTGTTGCAGTAACTTCTTCCATTGATGCGGTTTGTTGTTCTGTAGACGTATTAATTCCTTCCATTTCACTAAATGAATAATTAATCTTATTGATTACATCAGTGATTTTTTCATTTGTTTCACGCACAGCAAGTTTCGATTCTTCTGCTAATTTTCTGACTTCATCAGCAACTACTGCAAATCCTCTTCCCTGTTCACCTGCTCTTCCTGCCTCGATACTAGCATTCAACGCAAGTAAATTTGTTTGATCTGAAATTGTTGTAATTATACTCATTACATTACGTATATCAGTTGACGCTTTCATGGCATCTCTAGTGTTAACAGTCATACTTTGCGTTGA…
506	LokiG_000000000044	18162	18483	r	20.6510903427	16.8569434327	23.452061791	TTATCTCTCACTACTCACTTTTTTGTATCTTAAATAGATTTGTTTTCCTTTTTCTTTTAATACTTTTTTGTTGTATTCATATATTGCTGTGAAACACATGAAAATCCCTGCTACCATTATAAAAAAGTGTTCTAGAAAATTGAAAAAATCGGGTGCGACAAAAGCTTCCAGGTTTGTCGAAAGAAACACAATGAAAAGGGAATAAAATCCTAAACCCCATTTCATAATATCTCTCCGTTTCCCTATAAGATAGGGAAAAAATATTGCTGGTATTAAGCATATAATTAACATTATCAATTCATTAATCTCTAAACTCGGCAT
507	LokiG_000000000044	18762	19413	r	19.5207373272	18.3008131388	8.48949508533	TTACTCTATAAAATCCTGACTAGGCAATCCCGGTGGGAATTTCCCCTCTTCTTGAAGACGTCGTGCCATCTCGTCACGAAAGATTATCAGTGGATAAGAAAGCCCCACACGTGTAAATCCCGGACGATTATCAGTTAGTAAATTTACATCCAATGTATCCGCATATCTAAAATATATATCGGCTATTTTTTCATTAGTTTCCACGAACCACTGTGCATTAGGTGGTCGAAATTGTTCGTAAGGAGACCCTGGTGTAGGTACAAATACTAATGGTGCACTGTATATTCCCTTTGAAATTCTTTCTTCTACTCCTTCTACAAGAGATGACATTGGCTCGATTCCTGAAACCATGCTTTGAAAAACTCCTCGTCCGCGCCCAAATATTTCAACTGCAGTTTC…
520	LokiG_000000000048	0	459	r	74.6993464052	67.6719457909	3.95747326633	CCCGAATATAGGAGAAATAAACCATGATAGAACAACGCTCCCTAACTTCTCATTGTTAAATGTGATAATCTCCCCTGGGAGGAGGATGGAACGGGCTATTACAACTCCGAAAATACTCCCTATTAAAGAATGAGTACTGCTTAGAGGAATTCCAGCAAAACTCCCAACAACTAACCATATAATACTACTTACTAAAACCGCTAGAAGCATAAAATTTGTATAGGTTTCTCCCTCACCTAGAAGACTTTTACCTACTGTTTCAGGGACAAAACCTCCACTAAATAAGAGCATACCTCCTCCAATTGCTATACCCCCTAATATTAAAACTAGTTTGAACTTAAGAACGCCAGCACCGACAAGCGGAGCAATAGTCTCGTCGTTAGCCCCGATTGAGAAAGC…
521	LokiG_000000000048	480	1146	r	68.481981982	64.9578982653	17.1978863225	TTATTCGAAAATTAGATATTTAGTTGCTAAGAATTGGATGGATTCAGCGAATTTCTTGATATGATCGGCTAATGTCATGATGTCTTCAACCAATTCTTTAAGATAAATGAAAGTTCTTGATAAATAATCCATTTCGTAATTATAAAGTCGATCTAAAAGTTGCCATTCTTCTTTTCTCATCTTACGCCTTTCTTCCTTAATTTCTTCACAAATATCATGAGCTCTACTTAAATCAGATCCTATTAGTTTGACAGCATTAGAGAGCTCATTTGAAATTACTTTTAAAGATTTTAGAACGGTTCGTATTTGTAATTTAAATTTTTCATCAGGGAAAACAGCCTTATAAAGGAGTAATTTATTGGCAATGAATTCCCCGATATTTTTAATTTCATTAATTTT…
522	LokiG_000000000048	1361	2189	r	39.4444444444	33.2121984734	21.6475378176	TTATTTCCCTTGCCATTTTGGTTTTTTCTTTTGAATTCTAGCCATAACTCCTGTCATAAAATCTTTTGATGTTAATAGTTGGGAATTTATGAGTCCTTCCATTTCTAACCCGAATTCAAGATGTTGGCCATATATATCATCAATTAGCTTCTTTCCTAAACCTACTGCTAATGGGGCACTTCCAATTAATTCATCTGAGTATTTTTTAACCAATGTGTCTAATTCTTCCCTATCCTTTGCAACTCCATTAACTACACCCATTCGGAATGCTTCGATGCCATTAAAAATTCTTCCAGTTAATGCAATATCTTTTGCGTGCGATATCCCACACAGACGAGTGAGTCTGGTTGTCCCAGAAACATCAGGAATGAGGCCAATTTTTACTTCAGGCATGCTGAA…
523	LokiG_000000000048	2375	2549	f	42.1781609195	48.4465140973	15.7238176445	ATGATGAAAAAAGTTTATGGGAGAATAAATTTATTAGAGAATTCAATACGGGTTTTAGAATCTATTCTAAACAAGTTTGGACCGCAAACCAAATCTTTACCTCTCCGTCATCTCCAGAATCAAATAGATGTCTATAAACGTGAGCTTAAAATACGCAGAGAATACCCCCCATAA
524	LokiG_000000000048	2715	3048	f	38.0510510511	40.8303148571	31.7559591126	ATGGAAGAAACAAATACGGAAATAAAGAATTCATATTTAGGAATATTTTCGTTAAATTATTTCACTCAAGGAATTAATCAGAGTATGTTTGCAACAATAATTCCGATATATTTATTGCAATTAATTGGAACTGTAGATCCGGCTGAGATCGCGTCCATAATGTCCCTGGTTCTTCTTCCATTTGGAGTTAAATTTATATATGGAATTCTCTCCGACAAAATTGGTTTTAAGAAGTACGGCAGAAGGAAACCTTGGATAATAGTACCGAGTATTGTTGCTGGGCTAATTTGGATATTGATTCCATTTATGATTACCCCATCAAAATTGGATTAG
525	LokiG_000000000048	3002	3491	f	40.3108384458	36.8349273501	34.6881294669	TTGGATATTGATTCCATTTATGATTACCCCATCAAAATTGGATTAGGTGTTATTACAGGTGCAATAATTGGTGGTCGATTTTCCGATTTGAAGTCAAGAAAATCAAGTGTTTATTTATCATTACTCTTAACTACCGTATCTCTAGTATTATTTTTAATACCCGCTCCTTGGTTTATTCTGATCATTTTTGCTTTTATTATTGGTTCTTCAGCAGGATGGAGGAATTCTGCTTTTTCTGCGGTTATTGGTTCAATAGCAAAATCATTCCCCGAAATGGACAGCACGTATTATGCAACTTGTAATTCGTTTACCAATATTGGATCTGTCTTAGGATTGCAATTGACTTCTCTTCTATTTACTACTTTAGTAGGATTCCCGACTTTCACAATTTATGCGATA…
526	LokiG_000000000048	3600	4782	f	46.2504230118	50.2025523348	35.2754139265	ATGAAATTGGATTATGCTGATCGAGTTAAGAGATTACCTACCTATATATTTGTAGAAATTGAACAATTAATTGCAGAAAAGCGTAAGCAAGGAGTAGATTTCATTCCTTTGGGAATAGGTGATCCAGACTTAACCACACCAGATATAATCGTGCAAGAAATGATTGACGAAGTAAAAAATCCTTCAAATCAGAATTACCCTTCAAGTATGGGAGAGGATTTTTTTAGGGAAGGAGTTGCTAGGTGGAATAAGGTAAGATATGGTGTGGACCTGGACCCTAAAACCGAGGTTTCCCACGTCATTGGGGGAAAAGAGGGAGTATCTGATATTGCTCGTGCTTATATTAATCCAGGAGACATGGTATTATGCCCTGACCCAGGATATCCCGTATATATAAAT…
527	LokiG_000000000048	4846	5017	r	22.6023391813	39.9029388623	24.0966538954	TCAGGATTTGCTATATTTCTTTCTAAGATGCCCCAGTTTCTTTCGATCGACATTTTCAATATTTTCAGTGAAATTATTTGAATTGTCCAACACTAACATAACTGGTGCCTTAGAAGAATCCCAATCTTTATAATAATCTAAGATCTGGTCCGTAGACTCTACTCCCAGCAT
528	LokiG_000000000048	5379	6678	r	24.9207082371	27.8477885942	34.0944689677	TTAAATCTTTACCTTTCTCATTTTGTTTTTAGCAATATATACAACAGAAAATAAAAATATAATAATGAAATAATTCCCAAAGGGTATTAAATTTTCAAATCCATTATTATTAACCTCATCCTCATAACCCATTTCAAATAATAAGGCTGAACGGGATTCAATTAGTGCTAGATACTCTCCTCTTGCTGATAAATGCACTTCTCTTAAAGCCCACGTCGCACAGGTATAATGCCATATAGGGGAGGAATTTGATCTGTCAAAAAAATAAACATTAAAATTAGTGTTGGTAGCAGCGATATAATTACCATCAGAGGAAATTGAAATCGCATAAAATTCATTACTAATATTACTAGTCCATATTGGTGTTGAGTTGAATCGAGAGAAAACTTTAATCCCCTT…
529	LokiG_000000000048	6842	8165	f	22.9138321995	19.7728708892	27.5306029113	ATGAATAAAAAGATTGTTTTGGTTGGAGCGGGGTCCGTTTCCTTTGGACCAGCCATGTTTAACGATATTTATCTTAGCGAAATTTTGGCTGGTACAACGGTAGTACTTCATGATATCAATAAGGAAAAGCTAGAAATGATCTACGAGCTTTTGGTAGCTGAAAATGAAAGAATTGATAATAAATTTAATCTAGAAAGAACAACAAACAGGTCAGTGGCATTTAAAGGTGCAGATTTTATAATTATTTCAATAGAGGTGGGCGAACGATATACTTTATGGAGGCAAGATTATGAAATTCCTAGAAAGCATGGCTCCCATCAGATTTTAGGGGAGTGTGGTGGTCCCGGAGGTACGTTCCATGCATGGAGGATCATTCCACCGATTGTAGAGATTGTTAAA…
530	LokiG_000000000048	8386	17302	f	32.6878645132	35.7591000582	24.4789350665	ATGAGCAAAAGCTCTGAAGAGAGATTAACAAAAGCAACAGAATTACTTCAAAAGGTTTGGTGGTTTACATTTTTTTTAGTTATTTCACCTTTTGCAGTTGGATTCACTATTTATGCAATTTCTAGCATAAAGGCACTAGGAGTGCCTCTATTGGTTTCTTTATCTATATCTGTTATTGCATTTACATTCGCTTTTCTATTCTTTTATAAAGCCTTCGATAAATACAGAGATAGACCTTTTTTTCTCAACAAAGAAAATAATCTAGAAGCAAGGATCCATGTTATATATGTAATAACTATTCTATCTTTGGTTGTAACCCCAGTATTTACTATGATTTCAACTTTAATTCATGAAAAGTTATCCTTTTCGTTCCTACCTCTAATAAGTTTTGCTGTTCTG…
531	LokiG_000000000049	0	345	f	23.852173913	27.2256865215	31.7783512778	TACTTAGTATATTACATTCTTAAGGGTACGTATTATCTTTTGAAAGGTATTGGTCTACTTTTCTATAAGGCATGTGAGGCATTGTATTATGCAATTTCAGGAGAACCTAAACCTGGAAGTGTTTCCGTACAACAACCTGTTGCACCTCAAATAGAAAAACAACCTGAGCCAATAATTCCTATTCAAAAGAATCATCAACATATCCAACCTGATGCTGCTTTTTGCACTGAATGTGGAACTAAATTTACAGATATAATGCTTCAAACTTTATCGAATAATGGTTCTGTATTTTGTATTCAATGTGGAAGAGGTTTTCAAGCGACTCCCATAGAAATTGAAATGTAG
532	LokiG_000000000049	402	1272	r	23.8666666667	29.5841789257	35.9619758455	TCAATCTAAATTCTTTTCAAACAAAACAACTCCGAAAGGTTCTCCCTCATAGTAATAAAACCCTAACTCCTCAACTAGAATTGCAATCTCAGGGGAGCAAAAAATTTCAAAATGCTTACTTTCTTCATCATGGAGTTCTTCTTTAAGACAGGTTTTAATTAATTCGATTGCTAGAGTCGGATCACCGTATATAATAAACCACACATCCTTAGCTTCAGGGCTCTCTTGAATTGACGTACTATTAAACTTAACTTTTTGAAGTATTGCTTTAGAGTCTACAACATACCAACTATTCCCTTCATCAGAAAGGTAATTTATTGGCATATAAGACCATCCTATACTTAATTCTTCCCCAAGACCAATATCAAAATGTTTGTAAAGTTCCTTAACTTCTTTCGC…
533	LokiG_000000000049	1294	1891	r	11.9882747069	18.5296350061	18.9855439115	CTAAAAGTTTGGATCTATTAATTCCACTTTTTTAATATTTCTAAAAATACTGTACCATAAATAAAGAGCTAAGATATAATGCGCAACAATGCAAAAAATAATCCCTAAAGTAAAGAAGATAAATCCTAAAAAAAAACCTAAAAGCAAAGTAAAGCTAAGATTTATAAATAGAATTATTAAACTTTTATATGAAAACCAGGTGTGAATATGATAAAGCGAAAAGAAGACAGCTGAAATAAAAATACTTATTCCAATCTTCTGTTGTAAAGTAGAGACTAAAAAACCAATCAGATAATACCTAAAGATTAATTCTTCCATAATCATTGTTAAAGGAAAAAAGAACAATAGTACTCCCCAATTTTTTCGGTTAAGGGCGTTGATTACAGTATGAGTTTTTAT…
534	LokiG_000000000049	1924	2218	r	27.5306122449	26.6869843491	33.4793686769	TTATTCAGGAAAGTCGTTTTTTGACCCCATTAGTGTAGTGGTTTCTTCAATCCATGCTGACAATTCTTTATCTACTCGGCAAAATGTAACAATCTTATCTAAATCTTTAAGCTTAGAGAATGAACACTCAACCATAACATCCCATCCGCCATAAACAGGTGTAGCATAGGTTACCTTCCAATCCTCTTCTTCTTCTGTTGCCTTTAACCCATTAAGTTTATTTACAACATCCCACTCAGAACCAAGTTTGGCTAGTCTTACTAAAATATATCCTCGATAATACATAATTATCAT
535	LokiG_000000000049	2349	3765	f	21.6235875706	28.8960279094	33.7180696111	ATGAATGATGTAAAAATTGTGGATCTTGCAAAATTCCCTTCAGAAAATCCTAATCCTATATTACGTGTGTCAAAGGACAAAATTATTTATGTCAATAAAGCTGGTAGCCAATTATTTAATGTTCAAGCAGACGATCCAATTCCTGAAGTATTACTTGAAGAGATTAAAAAAGTGCTAAGAAATGATTCTACTTTTTCATTTGAGAGTGAATTTGGAAACCAAATATTTATTTTCAACATTGTTCCCATCGAAGATAAAGATTATGTGAACATATATGGTATGAATATTACAGAGAGAAAAAAAGCTGAGGAAGAAATAAGATTACACAGTGAGATAATGATCAATATAACTGAGGGTATATATCTCACACGGTTAGAAGACGGAATAATTGTTTATACA…
536	LokiG_000000000049	3764	4136	f	13.5430107527	17.0943375029	19.4813567764	ATGGCATCGATCCTGCTTGTTGAAGATGAATTTTCTCTTGTAAGGTTATATGAATTAGTTTTAGCAGCATTTGGTCATGAAGTCATAGCGGTGGCTAATAATGGGGAAGAAGCAGTGCAGAAATATAAAACCCTTCCTTCTAAACCAGATATCATAATAATGGACCACCGAATGCCAATTAAAAACGGTATTGATGCCACAGAAGAGATTTTAGAAATAAATAGAGATGCTAAAATAATATTTGCAAGTGCAGATAAAGAAGCTCGTGAAAAAGCAGACATGATGGGTGTATTATCTTTTAAATCAAAACCTTTTAGCAATGAAAAACTTATTAGAAATATTGAAAAAGCTCTTAAAAAAAAAGCTATATGA
537	LokiG_000000000049	4336	6550	f	36.1047877145	37.1819754469	25.024793034	ATGCCAAATGTAGAATTTATCAAAGAAGAAAATAGTGAAACTGTTTCTAGCAAGAAGTTTAACGCTATTTTTGATAATATTAGTGAAGCGGTACTTCTTTTTAGCTTTCAGGGCCAAATTATAGAAGTTAATAATACGGCATGTAAGTTAGTAAACTATTCAAGAGAAACTTTACTTGGAATGACTTTATTCGATATTTTATCTCCTGAATTTGCATCGAAAATGCCAGAAAGTATTAAGGAATCAGTAAAAAGTAAAGGAAAAAAATTTGAAAGCGTTTTCATACGACAAGATGGACAAGCAGTCCCTGTGGAAATGTTTCTAAAAATAATAGAACTAAATAATTCAAATGTCTTTTTTTTTGCCACAGCTCAGGATATCAATGATAGAAAAGAGATG…
538	LokiG_000000000049	6738	7776	f	33.887283237	40.3029699936	33.8802540813	ATGTTACGACAAGTCTACATTATATTGAATGAAGAAATAATTTATCATAGATCCTACGCTAAAGGAATAAATCCTTCCCTCTTAATAGATGTGTATCTGAAGATTAAAAGAGACGCTTTTAAAAAACTCGGAGACCAATCTGGATCATACGAATTCTTTCAGACACGTCTCTTGTTCACAGTTGAGAAAGATCTTAATTTGTTTTTTATTTTCGTGTTAGGATTGTCTAACGTTATTGAAAATACTAAACCATATATTTTTGAAATCAAACAAAAATTTTTAACAACTTATGGTCAAGATATTAAGGAAAACAATTTTACTGCTAAGAATGAAGAATTGGATTCTCTTTTTGATAAAGTACAGAGGAACTTTGGTGCAAAAATATCTATTGTAGGACTT…
539	LokiG_000000000049	7811	8729	f	38.4945533769	43.5752711588	31.685217249	ATGGTAACTAAACGTGTTGCGCTTGTAGGTAAACCAGAAGTCGGAAAGACTACAATAAAGAAAGTTATTTTTGAAGGGGAAGATCCTAATGAGCTTGTACTCTTCCCTCTTGAAGCTACTATTGGGATGAAGCACTCCGTACATAATTTCATGGACTTAACAATTAGTTTATTAGATGCTCCAGGTCAATCTTTACCGATTTTACTAAAAGATGAGGAAAAGCAGATAATGTCATTTCAAAATACTGGAGCAATTATTTATGTGTTTGACTATCCTACTTGGATAGCAGACTCTCAGGATATTATCGATGACATTCAAAGCCTTTATAAAATCAATAAAAAACATAAATTTGGAGCAAAGATTATTTTATTTCTGCATAAAATAGACCTGTTACTTGGA…
540	LokiG_000000000049	9070	9985	r	17.8273224044	19.3867835477	22.3536451799	TTATGACTCGTAAAAATATCCAAAACTCTCTTTAAATTCGTCAATTTTGAGATTAATCTCTTCACTAGAAGCTTTTTCTGCTTTTAAACCATTGACCATTTTTTCAAAGATCCAAGGGTACGTAGACTCATACAAATCAGATTGGATTGCATTAAAATGTTTAAAATTCTCTAAACTATTAAAAAAATAATCTTTATAAGATTCCACACCCTTAACTTTATTTAATAACGACTTAGCCTCTTTTTCTCCTTGTTGAGTTAAGGAAACTTTGAACTTATCTGAGGAACTACCTAATTCAATAAACTTTTCTTCTTTAAGTGATTTTAAAACAAATTTAATTGGCTTTTGAGCCCTTTCTAATAGTTCCATTAAAACTCCATATGAAAGAACATCTAAAGG…
541	LokiG_000000000049	10033	10723	r	26.2739130435	26.8461854703	30.2453906798	TTAAAAAGCTCGGACATTATAATGCATTGAGCGCAAAATTTCAGCGAATATCCAAGTGAGTGGTCCAATATGGTCATCGTTTTCACCTAAATTGATGAGACTTGTTACATCTATTTTCGGGTGAAGATCTTGAATGATATCGATAACTAAAACTCTTTTTTGCTTTAGTAGGGTATTGTACCATTTACCGCAGGTGAGAGGATAATAGTCATCAAACCACACATCAAGTGTCGTCATCTGTATATCATTTTTTCTCTTATTAAACTCAGAGAGTTTGGTAGTAAGATCACCGTCGAGCCAGAACTGCATAATCCATTGGTTTTCGGTACTAACATGACGTGCAAATTCCCTTTCGATGTCAGTAATACCAATAGCAACCGTGTATCTACTAAGCGCCTT…
542	LokiG_000000000049	11076	12009	f	40.3397642015	35.8874409748	41.0596005002	GTGAAACTAATAGCAAGTAAAATTTGTCTAATTGGCAAACCTGAAGTTGGAAAATCAACAATCAAGAAAGTAATATTTGAGGGAGCAGACCCAAATGAATTAATTCTGTCACCACTCGAAGCTACAATTGGGTTAAAATTTTCCATATATGATTATATGGATACAAAAGTGAGTTTAATTGATGCTCCAGGACAATCTTTAGAACTCATTTTGAAAGACGAACAAAAACAATTAATCGCATTTGGGAATAGCAAGGCTATCATTTACATTTTTGATTATCCTTCTTGGATAAAAAACTCTCAAGATATCCTTGATGATGTTAAAAATATTTACGAAATAAATAAAAAACATGAATTTGGGGCAAAAATAATTTTATTTTTGCATAAAATTGACCTTTTA…
543	LokiG_000000000049	12035	13094	f	50.6543909348	48.0356163088	62.4029103983	ATGTTACGACAAGTTTTTGTGGTTATTAATGATAAATTAGCTTATCAAAGGAGCTTCGCAAAGGGCTTGGAAACATCTCTTTTTTCAACTATTATCCAAAAAGTCAAAAAAGTAGTATTTTCTAAATTAGGGGATGAAATAGGGACCTACGACTTTTTTGAATATAAACTCTCTTTCATTGGCGATAAAGACTTAAACTTGATTATACTTTTTGTAACGGGATTAATTGATGAACTTCAAGATATTGGACCTCAACTAAAAAAATTTAATAAAGAATTTCTTGAATTTTATGGTGATATTATTCAAGGTGACGATTTTGAGATATTAAGCGATGTATTGGATCCCATTGTTGATGGCATCCATAGAAACTTAAAGCCTAAAATTTCAATTGTCGGATTT…
544	LokiG_000000000049	13111	14773	r	73.3134777377	65.7553343695	57.6037288995	TTACCAAACTCTTGTTAAATTATGTAAAAGCACTAATACTTCTTTATTTCCAAGTGGAATAATATTTGAGTGAAAAATAATCCGGTTATCATTCAGTGTTAGTGTAAATTTCATTTCTGAAGATTTATCCTCTTTAAGAGTTTGTTCTAACTTAATTTTAGCATCTCCAGCAATTTCTTTTGGTAAAAATTCATCTATATGCTTCCCTATGATATCATTTGAGGAAAATATACCATCTACAATTTTCGCAATTTTCTTATCGAATTTAAAATCTAAGATTACTCCCTCATTTGAAATTCTGAAAATCGAGAAGGGAATGTGGTCGAAAAGAATAGTTTTTTGCATTTCACTTTGTCGTAATTTTTCTTTATTCTGCATTCGTTCAATAGCTGTACCTAA…
545	LokiG_000000000049	14980	15403	f	41.3073286052	50.0293808401	2.7637923437	ATGGTACTTATGACGATGGAAGAATATCTCCAACCTTCAGAATTTTTTGATATCGATAATAGCATAGTAATTGAAAAAGCTATGGAAATTACGGAAGGTTTGAAAACTGAAAAAGAAAAAGCCATAGCTTTGTTTTATTGGGTAAGAAATGAAATCCGATACAATATACGTTTGTTTATCCCAAAAAATAAAAAAAATTTTATAGCAAGCAATGTAATACAAGAACGGCAAGGATTTTGTGTATCCAAAAGCATATTATTATCAACTCTAGCAAGAGTTGTTGGAATTCCCGCCCGTCTTCATTTAGTAGACTTGATCAACCACAAAATCTCTCAAAAAGTTATCGACTTAATGGGAACAAATGTAATGCATTATCATGGCTATAGCGAATTTTATTTA…
546	LokiG_000000000050	2	1487	r	33.828956229	35.9271998207	47.8240539426	AATATCTTCAGTAAAAGGGTTTTTAGCTAATTTTGGTATATTTGTATAAATATCAACTTCAGGATCACCCAATAGGCTATAAGTTAAAAGGTTTTTGCGTTCATAATCCTTAATTATTGAACCTGGTCCTTTAGTATAATAATCGCTATTTATATAAGCAACTTTAGAATCATATAATGCCCTTCCTTGCTGGAATTTTTCATTCAGGTAAAATTCCTCCCAAAATAATTTTGCATTTCCACGATTTAGTTTTTCTAAATTCTCATCATCTTCATAATACCAAGTGACTCTTAATCCTCCAATGTAGCCGATTGCCCCACCATTTGTTTTATTTATCAAAATCTCTCCAATACTATCATCATTTATATCATAGCTAGATGTAGTACAAGCATCACCATA…
547	LokiG_000000000050	1657	2347	f	30.1956521739	24.6842593433	2.70935820477	ATGGAGAAAGCTACTAATTTGATAGATTTTATAAAAGACGAGTTCGTTCCCGAGCCGAAACAGATTCCCGAACGAATTAAAAAGGAGATTACACTTGATTTAGAATATGTTTTTTGTCCTTTTTGCGGGCACCCTCTCGAGTATCATTACTTGAGCAATGCAAGGCCGCTCATCACGATAAAATATGACATTTCCTTGAGGGTGGTCCATAAAAGATGCGTGAATGAGGAGTGCGTTGCGTGCGTTTCTAAGCGAAATTTTTACAACCCTTCCTTGGACTTGTATGTGCTACCTAAGAAAACTTACGCCATGGATGTCGTCCTTTTAATCGGACACCTGATTCAACAAGAACATTACACCGAAGAAGAGGTGGTGAAGTACTTGTTAGAAGAGCATGGT…
548	LokiG_000000000051	0	621	f	11.154589372	9.35185074866	12.0473756869	GGATTCGCTTTCATTACTTATTACAGGCAAGGGAAAGTAGATCTCAAAGTTTCCATAGTTTTTGCGGGTTTTGCTCTGTTGGGAAGTATTTCTGCAACAATTATCTTTATAGCGTTCCCTATTGATAATATAGCTCTGAAGATTGTTATCGCTTCTGTGATCTTGATTTCAGGCTTAAATATGATTCGTAAAGCAATAAAACATTTTAAATCAGATAGAAATAATAATATTATTCAAGAGTTCTCTTTTGAGAATTTTGATTATAAAACTAATTTAGAAAAAGGAATTCCCTTGTTTTTTTTAGCAGGTTTTGTAGCACATCTCTCGGGAATTGGAGGAGGGATGATATTTGTTCCGATATTAACAATAGCTTTTGGAATCCCTATACATTTTGCCACT…
549	LokiG_000000000051	878	1109	f	16.1082251082	24.9622566411	25.7985103806	ATGGTTAAAGTAAAAGATATTGAAAAGCTTATGGAAGATTTTTTAGTGGAACCTGAGGAAATGTTTAGGGAAATTAAAAGGTATCTTTTATCTGAATTCAAATGGGATGTGGATCCTTTAAAAAAATCACAGTTTATGATTAGAGGAATTCCAATAGAAAATGATAAAATACTTGGAGATATTTTGAAAACTTATTTACCAGAAGAAGTTTTAGTTCTTAAAGAAATCTGA
550	LokiG_000000000051	1128	2019	r	29.7474747475	35.7559002207	36.0002081724	TTATATTAAGGCAGCCATATCTTTACAATTTTGAACGATTCGAAGTAATATATTTAAATTGTCTCTGTCATCATGTTCTAAATTCACCATTTTTTTTTCAGCTATTCTGAAAAGCCCATCTTTCTTTAACCAGCTCAAAAATGCTAGTTTATCATCTTTATTAAGAAAAGCCTTCATAATTCCAGTGAAATATTGTTCGGTTTCTTTATAATAATCGAGGACTCCTTCTGTAATATGAAATTTTTCTAAAATCTCACCGATTTCCTGGTTCTTTTCACACAACATTCTATAATCCATTGCTTCAAGTGGGGTGAAATCACTTGTTGTTGAAATATAAATTCCTGTTCTGAGGTAAGTTCTAATATGAATAACCAGGATGAAATAGAATTTCCTCAATTG…
551	LokiG_000000000051	2157	2310	f	11.3202614379	12.8519119592	12.9757390883	ATGTCATTATATAAGAAAATATTTAAAACCCAAATCAAGAACCGAAAATTAGAAAATGCTTCAGAAAGTTCAAGATATAATCCTAAATATCATGAGGAAGCTGAAAAGGCGGCTCTCTCAACAAATATTCTTAAATATAGAAGTCTTTTTTAA
552	LokiG_000000000051	2458	3214	f	15.5648148148	16.1623300953	22.2209986014	ATGGCAACATGGGGAGCCCATTTTCGTATTGCTGAGAATTTATTGAAGAAAAATTTTAATCTAAACCGAAAATCTTTTACAATCGGTAATATAGGTCCCGATTGTGGTCTACCTAATAAGGATTGGTCAGCTTTTACTCCCCCGAAAGAAGTATCTCACTTTGCTGTTTCTAAAATGAGTAATTTCCTTGAAGTTAAATCAGATAGTTTTATTCTAAACGATATTAAATTCTTTTTGAAATACCTAGCCGATTATAATATGGATTCCTTTCAGAGTAAGGGATCCTTCCTTCTTGGATATTTTATCCATCTCATAACAGATAATCTATGGAATTATCATATCATGAGACCTTTAAAAGAAAATTATTCAATTAAGTTTGAAAATAATCCAAATTTTATC…
553	LokiG_000000000051	3378	4191	f	22.0455104551	26.9970497156	24.319887498	ATGAGTAAAGGTTTCAGGCTTCTTCGTTTAGATTATCTGTTCTCTGTCCTAATACCATGTTTTTTAGCAATCTATCTAAACAATTATGATCTTCAAAACAACATCTGGATACTTGCGGGTTTTGCATTCTATGCGATAACCGGAAACACCCTTAATGACGTAATTGATATGACAGATCCTAATGAAAAAGAAACTCTTGAAAGAGTGGAAGGATATGGGCGTAAAGAAATATTTGTTCTATCAATTGCTAGTTTTATTATAGGAACGGCGTGTTTTATGAAAAGCATTCTAATTAATCCTTTACTAGCTGTTTATTTGGTAATAATTGTTTTTTTAGTAATTTTCTATTGCCTATTTAAATCGCTCGTTATCATAAATCACGTTATACTCGGTGTTTCT…
554	LokiG_000000000051	4370	5618	f	52.1522435897	55.6276337128	46.2670386794	TTGGAGGAGAAAATAATTATAATCTCACAAAAACTCAATACAATTAGGTATATTCAACAGCATGATGAATTTGATTACTTAAAAAGTTTGATAAAATCAATCGAAAAAGGTGTGTGTATAGGAATTTTATTACATGGACCTCCCGGAACTGGAAAAACATTGCTAGCAACAAGTTTGGCACATTTTTTCAATGCTCATTACTATATTATAGATGGCTCTCCAGATCTGGATAGACGAGATATTGAGGGTTATTGGGAGCTATATAACGGAGAAACCAGATTTAATTATGGTCCCCTTACGAGATCTATCGATGATGCAAATAGAGATGGAATATCTTTTATAATCATTAATGAAGTAAATGCAATTAGGGAAAGTGAACAGATATCATTAAACTCATTA…
555	LokiG_000000000051	5629	7795	f	56.3199445983	55.3340478293	50.1795523752	ATGACAGAATTATATAAACTTTTTGAGAAAGATTCTCTTTCAGATTTATTAGCACTAACGAATACTGCTAAAAGAATTAGCGGTAATAAAGAGATATTAATAAATTTTAATCAAAATTCACGTATAGCGTTTACAGATGGAAGTTTTATTTACTTACCAAGAAATACTAAGGATGACATAAAATCTGCTCAGGGTTTAGTTGCTCATGAGAGCGGACATATTGGTTATGGTTCATTTGAATTGTCTTTCACCAAATTAGTTAAGACTATTTCTTCAAAATATAAGTTACCTGAATTTCTTGTGAAAAAAATAACTAATGTTGTTGAGGATGTTAGAATAAATATGCTAAATAACATTAAATTTCCTGGTTTTTATAGAAATTTAAGAGAGCTAACACGT…
556	LokiG_000000000051	7930	8974	f	48.8783524904	46.9206944975	45.5072155886	ATGAATTCAGAATTTGTAAAAAAATCCAAATACCAAAGAAAGATTGATGAGAAGTGTTCTCAATGTTTAACTTGTGAGAGAAAATGCAAAATTCCAAAAGGAAAATCGGGATTTTGCCAAACTCGAATCAATAAAGATGGAGAGATATACACAATCGTTTATGGATTAATTCCTGCTTTATCGTTTAATCCAATTGAAAAAAAACCACTTTATCATTTCCATCCAGGAAGTAAAGCATTAACTATAGGCACGTATGGATGTAATTTTTCATGCTTTTGGTGCCAAAATCATCACATTTCAAAACAAAATCCTCTAAAATTAGATCAATTGGGAATATCTCATGATTACTTATCCCCTGAAAAATTTATCGATATAGCTTTAAAGAACGATTGTAGAGGG…
557	LokiG_000000000051	9032	10607	f	11.6450793651	12.8626426378	15.7970170569	TTGTTTATACCAAAATCACTGACCACACTATTTAGAAATTCTAATGTATTTTTTGAAATTAGGAATAGTATTTTCAATAATTCTGGGGAGGGATCTTTTGATGCTGGTATAAAGCTAGTCAATGTTATAAATGGAATTTTGAATAATATTATTACCTCAGAAAACGGTAATTTTGGCATAATCTTAGTTAATTGTTCAAATATCATTATTCAAAATAGTGATATAAATGATAATGCCATAGGGGGAATTTACTTGCTGAATAGTGACGATAATGATATAGTAAATAACGTTGATACTATAAATAGTAATAGGCAATATGGAATTTATTTAAGTGGGAGCGATTCTAACGAGATAAACGAAAACACCATAAATACTAATTTAATTGGAATATACCTAAAC…
558	LokiG_000000000051	11306	12386	f	20.0259259259	23.2047860131	23.1886316956	GTGGTAAATCCATTGAATACAAAATCAAATAAAAAAAATAAGTTAACCACCTTTCTAATAATTTTATCCTTCATATTCGGTTTCCTACAAGTTATTAATTTTTCTCCTATGAATCAGATACTTACTGACATGAATTTATTTAATGATGAAAATGGCAATAATATTAAGATCGCGGCTACTATTGGATCAGATTGGGAAATTGCTAGAGGGAATGATAATATAGCCATAATTAGTAAACCAAATGAAACTCAAGAGGGTGATTTATTAATTTTTCATACTACAATTGATGGGATTGGATCTTCAATAATAGATCCTATTGGTTGGACAGAACTACTACCAGAGAATTCGAGTGAGGGCCAAACAACAGCATCATGGTATAAAATTGCGGGGAGTTCAGAA…
559	LokiG_000000000052	104	491	f	43.6149870801	48.5121625248	5.39908557207	ATGCTAATAAGAAAAGATCCTGTTTCCCGAATTAAAGTGGATAAAGAAGGTAATATTGTTGAGGTTGAACATTATTCTGATGGAAAGAAAAAACCTTGTATATACTGTAAGACATCAACCAAGGAAAGAGAATTTGGCTCAGTAGTGTGTAAAGACTGTGCTGAATATGGTTATGAAAAATGTCTTGAATGTAAATATGGATTTAAAGCACAAACCTTTCATTGTAATGGAAACGACTCAGAAGATCATTTTGAATCTTATATTGCTTGTGCAATGATAGATTATATGGGAAAATTCCGAGATAAACCTAATTTTGAACAAGATGCTTCTTCTTGGGGGGTATCTCCAATAGAAAGAAAGAAGTGTTTTAAGGAAAAAGGAGCGTGA
560	LokiG_000000000052	487	952	f	29.2043010753	39.0880415107	13.4358845695	GTGAAAAAAACGAATAAATGGAATTTTGAAAAGAGTAAAAAATTTATCATGAAAAATTGTTCTCAACCAGGTTGGGCAGATGATAATGAACAACCAATTTTAGAAAGTACAATTGATAAAGCAATCTCGCTTGCTCATGAAATTCAATCTTATTTTCATAACCATGATTTTGCCTTAGAAAGACCTTATTTTCGTCAATGTGGAGATGGAAGTATCGATTTAGATTTTACATCGTTTACACACGGATATAAGGTTCTTTATAGTTATCATCCTGAAGAAGATGAAGCTTTATATGGCGAAAATGAATGTAGAAATTGGAATAATACAAAAAAAAGTGAAGTAAAACGATTTAATACTCTTGAAAGTAGAAGAGTTTTAGGTTTATTCGCAAGATGGTGT…
561	LokiG_000000000052	935	1250	f	23.3777777778	34.6023636996	40.4602945083	ATGACAAGAGATTATAGAGATATTGGTTCAGGAAAAGTTTTAAGCATTAATATTAGTGGAAATGAATTCTTAGGGAAAATTACTTTAGGATTATGGGATAAATTAGGGTTTGCTCCAAAAACAGAGGAAGATTGTAAAATTGTAGGAAGGATCTGTAGAAATTATCTGAAATACCAAGAATGGCAAGAATATAGTTCATTTAAATATTTTCAAGAAAAATGTGGGCTTGAAAAATTATCGAAATACGATATTGAATGGTTAGAAGAAGTTGCAGATTTTTTTGAAAATGCGAAAGGAATTGATCCAGATTATTAA
562	LokiG_000000000052	1271	2963	f	31.7689125296	36.0002184717	42.2332730584	GTGATAAAAATAAAAAAAGAACCTTCGGACGAGTTTATTTGGACTTTTAAGGAACTTTTAGGGTATCAAGATTTCTTTACGTTAAAGAAAGCTAAAAAATTAGGAAGCTCAGTGCAAATAAGTCTAACACATATAATAAAAGAAGATCTTTCATCTCTTGGATCTCATCAAGTATTAATCAACAAAGCTCATGGGAACGAATTTAAAATTGTTAAAATTATCTCATTTGACTTTAATTTTAAATACTCAATTATGGAGTATCTTACTCCTACAAAAATAACATTCGTATTATATTTTAAGGAGATCAAAATTAAAAAACTAAAAGATCTAACACTCTATACTGACTTTAGAGAGGTTATTGAATCAGAATTTATTGCATCAGATTTCCAGATTATTCAA…
563	LokiG_000000000052	2998	3169	f	37.2280701754	45.2022986917	45.6623452331	ATGAAATTTAAAGCAAAAAAAATCATGAAGTTTGAAAAATACCTGGAAATGAAAGAAATATTTAAAAATGAGCCTGAAATAACACTCAAAAGCTATAAGTGCTTACCTCATGAAATAAATCCGCATAGAGTAGAATTAGTATTGGAAATAGAGATAAAAGAAGGAAATTGA
564	LokiG_000000000052	3236	4103	f	51.7162629758	57.9776250246	72.6305836269	ATGAAATTAAGTGGATATTTTAAATATTGGGGTGATGATGTAGAATTCTATTCTCCACTAATCCACAATGAATATTGGGAAATTTATGCTTCAAAAATATTCAATTATCCCCATCCTAATGATGCATACTTGAGAAATGATATGATCCTTGGAGGGCCAGGATTCTATTTTTCAGAAAGATTTAAAAAAAAGTTTCACGTCTTCAGAGAATTACCAGAATGGGCGGAACATATCTATCCTGATTATGAGCTTTACCATAGTGATTATGCTATGGGTTATATAACGAAAGGATGCCTTCGAAGTTGTGAATGGTGTATTGTACCAAAAATAGAAGGTATGATCCATAAAAATGCAGAATTAGAAGAATTCTGTAAAGACCAAGCAAAAGTAAGATTATTA…
565	LokiG_000000000052	4232	5345	f	42.380952381	36.9515801496	9.49707530457	TTGATCAATTTCATCAAGTACCAAAAAATTACCAATTGGAAAAATCATAGAGAAAAAGTACCAATTGGGAAAATTGTCCGTGAAATCGAAATTCTTAAGCTATTGGATCAAGGGTTATATGCTCAGGAAATTGTCCAAAAAATATCGCTTTCACAGAAAAAATTGTCCAGAATTATTAATTCGTTTAAAGAAAGGGGTCTTATACTACAAACCAAGCGATATCCTAAATTGTACCAAAGTACCAATTTAGGAAAAATCATCTTGGAGCAAGGAGATCTGAAACAAAAAAGAATCCAAGAATATATAAAAGAAGAGAAAACTAAGCCAAGTTGGCTAAAGGAAATAAGGGTTCATAAATTACGATTCAAAAATACACTGATTCACAAACCCTCATGGTTA…
566	LokiG_000000000052	5341	5542	f	33.7611940299	40.9797937514	4.58784966772	GTGAATTCTGAAGAGAAAAAGACTTTAGCAAAAATATTTAAAGAACTTAAATTCATCAAAAAAGAAATCTCTGAGATTTGTAATGCGATAATTGAGATGACCAATGGAATTAAAGAGATGGCAAAGACTTTTACTACCCTAGTAAAACAACCAGAGCAGACAAATCCCATAAAAGCAGAAGCAGAAGGTATGTTTAGATGA
567	LokiG_000000000052	5538	5691	f	23.8431372549	26.4169386387	6.22671152088	ATGACTTTACAAGAGAAATTAGCATTTAAGGAAAGATTAAGGAAATGGAAAAAAGATCTTACTCCTGAAGATCTTAAATCAGTTATCAATCAAATTGAAGATCCTGTTACTAAATTAATAGCAAAAAAGATATTATTAGAAAAAGAATTTTAA
568	LokiG_000000000052	5701	5851	f	9.1	9.02351596577	9.97881872517	GTGAGTGAATTGAAAATATTTAAAAAAAGAATTAAAAAAAGGAAAGAAACAAAATATAACCTTGGTAAATATAGAGACGTTGAAGTAAGGAATGGAACAGATATTGATTTTATTGATACAATAAAAAAGAAGGAAAAAGGATGTGAGTGA
569	LokiG_000000000052	5900	6164	f	8.19318181818	12.8025701831	14.6285172523	ATGTGTGATAAATTACCTTATAGCAACCCCAGAATTGATAAATGTTTGATTCCGATAATTAATAATTTGAATAAATCAACAAAATTAACGACATTAGCTAGTTGTTGTGGTCATGGGAAATATAATTCTACAATTGTAGTAAAAGATAGAAAAGGCAATATTTTTGAATATTATTCGAATAAATTATTAAGTCCTAAAAAAAGGAACAGGTATTATAAAAAAGACAAAATCGGATTTTATTTCATTCCTGAAGTGAATAATTAA
570	LokiG_000000000052	6186	6420	f	7.94871794872	8.35136572441	11.7419536474	GTGGATAAAGAGGAAAGAAGAAAACTGCAAAATCTCGATACTTTAAAAAGGACTTATCGAACTGATGTATATATTGTTGATATTGAAATCTTTACAGAAGAGGGTAAAAATAAAAATGAATGGATACAAGGAAAATATCTAATTCATGGATTATCTGATGTTTATTGGGTTAATAATATTGATGATGTTTTGAAAATAATAAAAAAAGATTTAGAGAAATATAAAAAGGAGTGA
571	LokiG_000000000052	6425	6788	f	9.05509641873	12.0027226394	12.7736320249	TTGACAGAATCTGAAGAAAAGCAAACTATTACATGCAATCTTTTTTTAGATAACGATGAAACAAGTTTTTATGGTGTTAAATGTGGTCATGGTGACGCACGTTATTGTCTTCATGTAAATAATACATCAATTACTTGTATAATAAAAGAAGCAATATTGAAAATGCGATGTTGTTCTTTTTGTGGTTATCATGAAAGATTTATTGTCAGGTTTAAAAATAACAATATTCATGTCTTTTTATGTTCAAACTGTAAAAGAGAAATGAAAAAGGAAGAAATTATCACTTATGAAGAATATATTCAGAGAAAAGATCTAAAAAAACTTAGAAAATCATGGTTTTGTGGAAATAATAAAACAATATAA
572	LokiG_000000000052	7009	8119	r	55.4702702703	62.4075280568	72.3815838366	TTAATCCTTCTTTTTATCTAAGATTGTAAACACTTTTTCTTCAAACAATTTATCAATATACTGTTTAATTTCAGATGTACTTATAATTTCTTCTAGTTCTCTTGCTTTTTCTTGGTGTTTAATTACAGTTTTAATATCGAGAACACTCCCACATCTAGAGCAGTATTTATCTAAGCTAGAATTTTCATAGGTGCATCTTGGGCATTTAATTAGTTCTAGAATTGTTTTTTGCTCCGGTTGTCTTAATGGTTTGATTCCATGAATAGAAAGGATTTTATTTTCTACATCTTCCTGAGATAAATGCACATATCTTCTTACTTGTCTACTCCCTATTCTCCATCCTGCAAACCTGCATAATTCTGCTTCTGTAAGATATTTAGCTAATTCAGTTAATCTTGA…
573	LokiG_000000000052	8961	9717	r	45.6071428571	41.2284540049	54.4722678313	TCAAGCAATTTTTTGCTTGAAATTTTGTCTCTCTCCAGACAAATTTTTTGAAGAATTTTCCTTCTCCAGCACATTTTTATAATATAAAATGGATTTATCACCCTCATAAGTCATATTGAAGATTATACGCATAGGACAAATTTGACATCCACTATGAATAGGCATTATCCCTTTATTTTGAAGATATTTATAAAAAGGATACTCATTATAAGCATCTCTGAAAGGATATGCATGCCATACATTACCATGTCTGTTATGAAGCCTAAGAAAAGTACCTTTTCTTCTTAATTCAGTAAGCCATCTCTTTCGATTCTTATTTTCATAAGGACATATTGCCATAATAACTACACTTGCTTCTTTATTTATATTTTTAGTATACCATTTTCTACTTGATGTTTT…
574	LokiG_000000000052	9722	10313	r	35.7326565144	40.6662417274	45.7115763118	TTATAGAAATCTGATTTTATTAAGATAATAGTCAAAGCCTAATCCTTTAAAGAGAGAATCATTGTATTCCATCAATTTTTTAAGTTTTAAATGAGAATATTTAGTATGATAAAGAACTCTTAACAAGAATACGGGGAGAATTCCAAAAGTATAGCATTTTAGATAAAACAGTTCCTTCTCATATCCAAGCAATCTACAGGATATAACTTCATGTAAATTTAATGCTTCCCTCATTTCATTTTCAGTTAAACTCATAACAAGTAAACCAATATTTTTATCCAAATCTTTTTTTGAAGTGTTAGAGTTTCGGGAAGCAATGTAATTTCTGAATTGTTTCATATCTTCTTCATGAAGGTATTTTATAACAGCAGAAATAACTTTCTCAAAATATTTTTCTTC…
575	LokiG_000000000052	10701	10842	r	27.2482269504	30.6211966652	40.1896163158	TTATTCTTTCTTTTTTTCTTCTTCTACTAAAAAAATAAATTCTTCATTAATGTATCTAATACCGGTAATCTTATACCCGCGCTCTTTAAACTTTTCCCTTGCCATTACAAATTCATTAGCTACAGTTTCTGAAGATATCAT
576	LokiG_000000000052	11235	11427	f	27.0729166667	27.4818442405	31.9086870885	ATGTCCACAAATAAAAAATTTGAATTTCCATACAATAGTCAAATACCAGCTTTTAACACATTAGCAACTGCTTTTGACCTTTTATTGAACACTAAGAAGTTGGATGTTCTATTGGCAAATATTAGTGATGAAGAAAGGGAGTTTTTGTATAACCATCCAATTATGAATGAAATTGAGGGGTTGCTTCCTTAA
577	LokiG_000000000052	11427	11619	f	30.6354166667	32.1542313142	39.6064298625	ATGGTCAAATACTTAATTTTAGACGAGCAAAAAAATGATTATCAACATAATATCTTGAGGTTAGGGATTTTTAATACTGCGAACGAAGCATTCATTCAGGAATTAAGATATAATTTTGATTCAAAGAAGTTAAACCAAACAACCATTACATTAAGCCTTGAGGCTGCTAAAAAAATGATGGAGGCTCTCTAA
578	LokiG_000000000052	11620	11842	f	33.4144144144	33.474632884	46.9867933698	ATGCACGAAAAATGTGTTGAATTTGTTGTTGAATTTTGCCGTGAGATTTGCCCTACCTGGGCTCATTGTATCAGCACATCAAGTGGGTTTGAAAAGGGTGATGTAGGAGATAAAAAATCTCTGCTCTTTTGTCTGAAAATTACAGAACGAGAAAGTGAAGGTTTGGAAGTTATTGAGGAAGAGATTGAACAAGAAATCAGTAAGCTTAATTTGGAGGTGTGA
579	LokiG_000000000052	11844	13788	f	37.5632716049	44.8779894233	36.366444929	ATGGAAATTTACGATGTTGATAAAAAAGAAATAGATAAAGGAGTATATGAGAGAACAAAGGCACGAGAACAAATAATACAAAGAAAAAAAATAATTGATACAAAAGAAGATTTTTATTATTTAGACTCATTGAAAAACATACCAGAAGAATATTGGAATCAAGAAATATGGTTGCTTGTTCCTTATAAGAGAGCACCAATAAGATTAGATGCACATAAACGATTAAGAGATTTTTTGAATGAACGATTTATCTTACATCAATTAAGAGAATTAAATTTAGAGATACCTATTATTGAAAGTATTGAAATGACACAAAGAGAAGTATGGTATTATATTGAGATATTGGCAGAAAGAGACAACATGGTAATGGACAGTAATTATAAAAAAGGTTTTGTGAAA…
580	LokiG_000000000052	14199	14517	f	23.5691823899	19.9571209224	30.4810777858	ATGGCAATGAATTTGAAATATAAAGAAGTTCAATCAGAAGTTAATAGGATTTCAAAACTAAACGATCCTAAGAAAGCTCTCCAAGAAATTATTAATTTGGATGAGAAAATGTCAAAACCCAAAATTCAAACGAGGAAACGAGGAAACTACTATTATTTCTATGAAATGGAAGCATTTTACGATAAAGAAGTTAAGGAGAAACGAGTTAGGGTTATTAGAAAATTAGGAAAACTCAAAATAGAAGATTTCGAATCTAATAAAGATAAAATTAAGGAATTATCTATTGAAGAATTAAAAGAACTCCTGATCCAATATTAA
581	LokiG_000000000052	14695	15208	f	28.5341130604	28.3814098331	34.47780115	GTGGATAATAAAATAAAATTAGAAGCCAAAAAATATCAAACTCTTTCTAAAAAGGAGAGAAATGATGTAGATTTTCATTTAAGTTGGATTAAGAAATATATAAAAGATTTCCAAATAGATATAAAAAATGGAAGAGAAAGATGGATTTCTTCACTACTCATTAATCTCGATGATCAAATAGAAGATCTAAGAAAAAAATTGAAGAAAAAGGAAGTGGGTGAATTGAGTGAAAAGGAAATCGAAGCAGATAGGATTGAGAAAGATTATGAAGATATGAATCTGAAACCAATAAAAGAAATGATTTCTTTTTGGAGTGAAGGAGGAGAATATTTATCTTGCCCGAGCTGCGGTTTCATTATTAACGGTAAAGACACTATTGAGGCATCTTCAATATATACA…
582	LokiG_000000000052	15200	15437	f	33.3924050633	39.1668481126	46.4225379631	GTGAGTGAATTGAAATTAAAAAGAAATTTTGCGATATTGATATGGTTATCATGTGTTTTTAAGGATTTAAAAGAAAGAAACTTGAAGATTAAAGATTTACCCACATATTTTTGTAGTTTATTTAGAGTAGTATTTTGCAGAATGAAATACATTGGTATAAATACCAAATGGGCTACAGATTGGTATTGGGTAGTTGGTAGTAAGAATTTAGAATTCAAATTTGAAGGAAGTGAGTGA
583	LokiG_000000000052	15438	15816	f	26.5899470899	30.7852379372	38.0972126323	TTGGAAATTGAAAAAAAACCACAGGATATAGATGTTTTAGATGGAAAATTAACAGATTGGAAATCAATAGAGATTAAGGACACTGATATGATTCTTTACTATAATACCTTTTCAGATGAAAAAGTTGCAGAAGAAACTAGAGATGGATTTAGATTTTATTGTATCGAATCTCTGAGTTGGAAGACTGTAACTAAAGAGATACTAAACTGTAATTGTGTTTTTCATGGAACAGCATATTTTGATGGAATTAGACATTTATATTTTGGAGATCACCAAACGGACAATTTTGGGTATCACTATTACCCTTCTATGAATATTTTAATTTTAGCATTAAAGGAACTTAAAAAATTAGAAAAGAAATATTGTAGGGAAGATTAA
584	LokiG_000000000052	15825	16536	f	25.4908579466	31.6219740149	31.3108077945	GTGAGTGAAATTTCAAATATTAATAATAAATTCTTCTTACCTGTAGTTCATGCTTTAAATATAGATCAAACAATGAGACAATTAAAAATTGCTTTTAGTTGTAAAGCTGATGGAGTATTCTTAATAGGGCATGGAATTAGATATAATGAATTATTTGGTATCTATTCTCAAATTCGAGATGTTTATCCCTTTAAATGGATTGGATTAAATTGTCTAGATTTAAGACCATTAGAATTATTTTCAAGAATTCCAAAAGGAGTAAACGGTGTATGGGTAGATAATGCTTACATTAATGAAGAATTGGATGTAAATAAGCAAGAATATCCTTTACAAGTAAAGAATTTAATCAATAAAATTAAATGGGAAGGATTGTATTTTGGAGGAGTTGCATTTAAATAT…
585	LokiG_000000000052	16528	17035	r	28.6568047337	38.4264047168	44.4635728915	TTAATTAGAGATTTCAAAAAGAAGATCATCACTTTCATCCATTCCTTTGTTATCTAGTTGTAATTCAATTGCTTCATTCCATAATTTCTTTTCTTCAATCTCCTTTATCTCCGGAAGTTCAAAAGTTCTTATAGTTCTATTGATTACATTTCGATTTTGTTTTAAATACGCTTCTACTTTTCTCTTCTCTTCTTTAATTCGTTTCTCATTTAATATTGCAATAGGCATTCCTATTTTGCACCGTTTAGCATAATTGTAATTTTGATCAATCCAGGCTTCTATTATCTCAATCTTCATTTTTAACACAGGGACTTGTTTCATGTGGATTTGTGAATCGATTTTTTGTCTACATAATGGACATTCCTTTCTATGATTTAATTTTTCACGACTCTTTAACTC…
586	LokiG_000000000052	17342	18113	r	16.8080415045	26.8245825138	28.9149303963	TTATCCCATTATTTTAGATGATAAATTTTCGACAAAATGAATTATCCAAGCTTCATTACTTATTGGTTCTATTGGAGATCCCCACTCTTTTATATTATGATGACTTGCTAAAATGTGAATTAATTCATCTAACTTTTCTGATTTAATCTCCTGAGATATAATTTTTATACCATTGATAATATGTTCTTGTTTATGGAAAATATCTGTTATCTCAATAATTTCATTATAATATTCATAACAATTTATTTTTCCAATATCATGAAGAATAGCACCAGCAATTAATAGATCTTGATCAATAATTAAATTTTCAATAACGTTATTCACAGCTAAAGCCAATTCAACCGTTTGAATTGTATGTTCTAATAATCCACCTTTATAATTATGATGATTATATTTTGC…
587	LokiG_000000000052	18664	18970	f	30.2254901961	32.4863372581	42.8211127352	ATGAAAACTATGAAACTTGAACTTCTAAAAAAATTAATTATTGATATTCCTGAAAATTTAGATCGATCTAAAAAAAAAGGAAAAATTGCTTCAGAAATTATCAAGAAGATAAAATCTAGAAGTAAAAATATTTGTGAATTATGTAGAAATTATAAATCTAAAAAAGTGCACCATATTATTTCCAACGAGTTAAGCAATGAAGAGAATTTAATTGATTTATGTAATCATTGTCATGATGCAATTCATTTATTACTTTATACATCAAAAAAGTGGAAATTTCCCTATAAACCACATATACACTATTAG
588	LokiG_000000000052	18976	19546	f	42.5754385965	44.0903193081	60.8407692362	ATGAGTCAAAAAAAAGTTTTGAGCAAATCAGAAGAAAAAAGATTAATAGAATCGGCCCCTAACAATCAAACTAAATTACTTATAGAAACCATGCTAAAAACTGGAATGAGAGTATCAGAAATATGTAATCTTAAAATTGAATGGATCAATTTTGAAGATAACCTAATTCTAATCCAAAAGAATGCTGATCCTATCGAATTTAAGCCTAAATATGGATCTGAGAGAGAAGTCCCCATCTCCTCAATGATATCAATAAATTTGAACCAATTAATCAGAAAAAGAAAAAAAGGGTATGTATTTAGAAGTCAAAGAAAAGCATATCCTCAAAGATATGAACCGATATCCATTATTAATAAAATCAATTCCCTCTGTAAAAAGATTTTTGGAGGTCCATTAGGA…
589	LokiG_000000000052	19606	20011	f	39.5432098765	42.2911364291	45.8246582307	ATGAAAGAAATCTGTCCAAAATGCGATCATAAGTCTCTTAGGCATCGTTCCTCGACAAACGATTATATATGTGATCATATCTCATGTGAAGCGATTTTTAATGAAGATCTAAAAGAACTACACATTAAAGGAAAAGGAGTTATAAAAGATAGATATGGAAATTATCATAAAGTTGAGATTGAAAAGGAACCGGGAATCATAAGACACATAAAAACATACTTTTTAGAACCAGATAAAACAACACTCAGAGGGGAATATGAGAAATTTAGAAAAGATTCCGATTGCAAATATCCAGATAGATTGTCTTGTAATTATGGAATTGGATTTAAAAGATGTGAATATATGGAATATGATGGCTCATTTGGAAATTGGAAATGTACTTATAATAAAAATCCGAAA…
590	LokiG_000000000052	20394	20637	f	13.3456790123	16.3759605677	16.4580634251	GTGCCGAAAAAGATTAAATTAGGAAAGAATGAAAAAAGGATTTTACAGAAATTAAAGAAACATAAAAAATTGAGATCAAAGAAAATCTTCCCAAATCGCAAAACCCCTTCCAATTCATTTAAGAGTCTAGAGAAAAAAGGACTAATCAAATGGGAAGGGGGGGTTAGTAGAAAGAAAGGGGAAGGCAATCTAGGATATTTATGGTCTGTAACACCAAAAGGAAGAAAACAAAAAAAGCTATAA
591	LokiG_000000000052	20707	20908	r	10.8009950249	13.657920811	17.4043449907	CTATTTTATATGCCATCTATTTTTGATAACAGTTTCTGCCATTTGTTCTAATTCTTCCTGTGTTATCTTGTTTTCATCAAACCCATCTGAGAACATAGATTTCATATTCTCAATTGTGAAGTATTTTCTTACATCAATATCGTTTTCAAATAGATCTCCATTAGCAAAACCTGTTATATCATTTATTTCATAAAAATCCAT
592	LokiG_000000000052	21350	22295	f	41.2486772487	37.0250294708	7.48736838864	ATGGCAGAAAAACGTGGTAGAGTTTCAAGTAAAAGAAGCATGGGTACAAAATACAAAAACCTTGACAAAAAATTCAAAGTCTTCATAGTTTTCGGTATTATTTTTTTAGTTGCGGGTATACCATTAATAGTTTGGGGAGGCATTACTGCATATAATGCGTATGCTATTGGAGGCGAAACACCAGTAGAAACACCAACTACAAAACTATATTCAACTTTTGCACTAATTTCGAATGTTGATGGGGAAATTGTGTCTCCTTTTGTAGAGGTGGATATTTGGGGGCCAAAAGATAGCGCAGATTTTAGTCTTGGTATGGAAGATATTACCGACCTAACTACAAACTTTGAAAGAATAGAAACAAATGCAGATGCTGACGATGTAGAGATTGATCTGCGGGAT…
597	LokiG_000000000054	1	475	r	13.9198312236	12.1127199073	9.42052074148	TATTTGAGAGTTACTTAATTTAAAGTATCGCCTTAATTCAGGAGTTGACATTTTTACACCGTTTAGTAAATTTGGAATCAATCTTTTAATCTCTTCTATTTCATCTTCCTCGGAATTATCAGGCTGGTTGACATTGTCTACTTCCAATCCCACCTCTGTCACAATTTTGGAAGCAATTTTATTTAACTGTTTGATATTATTTTCAATCCCTTGTGGTTTCATGAACAGACAACATAATTCAAGGTCATTTGGGAATGCAACTATATAAAAATTATCATACAAAATAGCTCGGGGTTTCTTCCCCTGATTACCACCTCGAAATGCAAGGTAGAAATTCATAGCAAAATCATCTAAATTTACACTATATTTTTCATTAGCACCGCTATATTCCTTCTTCCA…
598	LokiG_000000000054	471	1002	r	15.9114877589	19.3864467055	23.9765048184	TCATTTTCTCAAACCCCTCCTAATTGTAATTTTTTCTAATTCTTTTTTAATCATGTTAATTAAATTTACCCTTTCTGATGAATTTATGGCAGTTAACCCAAAAGTCTTCACATGAAGTAGATCTTCAACCCTTTTGGCACTCATTCGTCCATCTTTTTTTACTAAGTCTTGTTTGTTCGCAATTGCAATTATCGGGCATTCCTTTCCCACAAAATGACAAGCGTAGTTTATTAATTCTCTTGATTTTAACACATTCCTTGGCGTCGAGTCAGTAACCACAAATATAATATCTGATCCTAAAAGGTAATCCTTGGTATAAGTCTTCAAATAAGCAGATTGCCCGCCTAAATCCCAAACTCTCAGCATATAATCTCCAAACTTTACTGTTTTTAAATCCAA…
599	LokiG_000000000054	1129	1861	r	25.3852459016	28.2148417829	36.9322374268	TTATTTCTTTTTGAGAAAAAGCTTTTTCATCCATTTCGGTAGTAAAAAACCACCATACCAACAAATTGCACTTACAATTAAGAGTAATCGTGTAAATATAACTGTTAACTCATTAAGGGGCAATGAAGAATCCAAGATTGATCCTATTAAAAACGTGATATAAGCAACTACTAGTAATTTTCCTTTTAGATTAACTTCCTTATCTTTGGATTTTAAAGATAAGCGTGCAAAGAACAATCCGGTTATAACTACGATTAAAATAAAGAATAGAAGAAAAATCATTATAAACGATTTGTAACTTACATCAACAGGAGGAGTTCCTTTTAATGTACCTATTAAATTAGGGTTCACGTATAACAAAATAAAGAAAATTATTTCAAAAAGTATTCCAAGGACAGA…
600	LokiG_000000000054	1933	3820	r	30.7466878643	28.986507266	36.0850122124	TTAGATATTATAGAGAAATAACAACAAAAATAATGAAAAAAACGTGGGGACTATTAAACTGAGTGTTAATAATTTCTGAGAGACTTTTAAACATTCCTTAATTGTATCTAATATGGCGTAGAAGTATCTTGGATTTCCCCATATCCTCACATCATCTTCAATTGATGATTTATAATAAAATTCTACTGGCTCCAAATTGTTTTCGGCTATTTCGATCATATTTTCGAGTTTACTTAAAATTACATCGATTTTTATTTTATCTCCAATAGGTGAATAGCCTCTCCCTGAAAACTGTCTTGCTACTGTATGTGAGTCTGAGGTTGTTATCTCTCCTCTTTCAATTCCTCTGTTTTGTAACATATTTAATATATAAGACCGAATATCGGCATAAGCATTATT…
601	LokiG_000000000054	3950	4979	f	16.3080660836	15.6337754862	22.4312730004	ATGGAAAAAAATTCTCAAAGAATGCTAGATCTCATTAACAAAAGGTTCTCAGATATACTTTCTGAAGGATTTAAATTGTTTTTACGATATTACAAGACTTTAATATTACCACTCGCTATTTTTCAAATTTTAGTGATTACATTTAACATATTTTTATTAACTGACCTTAAAGTATATTTAGACTCATTGGGAATATCGTTTTTAGATATATTGGATAAGTTGGGTGAAAATACACCCCTTACGGGTGGTGACTGGAATTTATTCTCACTTTTTTTCCTGTTGAATTTCGCGTTGATTTTTCTCCAAAATCTAATAGGGGCAATTATTATAACAATTGCTATGTGTTCGGTAAGTAACTATTTATACAATAAGCAAATGCAAATTGATATAAGTTTTTTT…
602	LokiG_000000000054	4994	5786	f	20.3446969697	14.604175289	20.671297765	ATGTTTGTAAATATAGAAAAAAAATTTGATTTAGAAATAGGAGAACTTAAAGATCCAGTTGTCTTAATCGGGTGGCCCGGAATAGCTTTAGTAGCAAAATTGGCAATAATGTCAATAAAGGATTCCATTGAAGCAAAAGAATATTTAAATATTCAGTATTTTGACTTCCCTCCGAAATCTGTTGTAGAAAAGGGACTTCTTAAACTTCCTAATGCAAAAGTTTTTTATAAACCAACCGAAAAAGAAAACGGAAGTGATTTATTTATTTTAACAGCAACCTTTCAACCTCAAAGTCCAGAAGGAGTTTTTGAGTTTTCTAAGATTTTTTGTGAGGAGATGGATAAATTAACAGGAGGAAAAATAAAAATGTACTTAAGTACAGGGGCAATGATAACAGAT…
603	LokiG_000000000054	5903	7931	f	26.0966469428	27.524417286	34.401887498	ATGAAATTTGTAAAACTGTTTGAACCGCTTAAACTAAGAAATACGGAAATTCGCAATCGGATAATAATGCCCGCAATGGCACTCAATTTTTCTCCTGATCGTACTGTTAATGATAAAACCATTGACTTCTATGAAGAAAGGTCGAAAGGCGGTGTTGGTCTAATAATCCTTGGAGGATGCGGAGTCGAAGATAGAGGGAGTGGTCCTACAATGCTTTCTATTGCTGATGATAAATATATCCCAGGGTATACGAAATTTGCAGAAAGAGTCCACAAACATGGAGCCAAAACAATAGTTCAATTATATCATGCAGGTGCGTATTCTGGCATGCCAGGTATGGTATCATCTTCAGCAGTTATGTCAAATCTAACTAGAAGGGTTCCCGAAGAATTGTCAATA…
604	LokiG_000000000054	8027	8999	f	16.762345679	18.6552498242	20.6012164595	GTGCAGAAATCAAGCATTGAAAAGAGTACTAATGGCATTGAAGAGAATTTAAAGGATATTAACTTACAATCACGTAATTATATTAAAGACGTTTTAATCTTAATCAATAAAGAAATTGGTATTAACAAAATTCTATCCATTATTTTATTTGGAAGTCAAAGAGGTAATAGTGAAACCTCTGCCGTTTCTGATTGTGATTTGCTTATAATTTTTAAGGATCGGATTTCAAACCACCACATAAAAGAGATTGAAAAATATTTCCTTGCTCTTGAAATTAAACATAAGTTCAGAGAATTTAATACTAAACTAACCAGGAAAATTCTTGGAGTAATCCAACAAACGACCGGGATATTTGTCAGCCATTTTTTGACTAAAAGGAAATATTGGGAAGCAGCTAAA…
605	LokiG_000000000054	9115	9667	f	16.1141304348	17.401484831	21.4864988754	ATGGCTAAGGATATTGATATACGCGAACTCTTCTTCGACATATTAGAAATTGTCAAATTTGAACTATTATTTTACCAAGATCGTAAATCAATCATGTTCGAGCGAATTGTGAAGACTCGTGTTTTCCAAACCAAGCTACAGAGATTAAAAAACTTTATTGTGCATTATTTTGACATATTGTTTAAGGATGAAGAAAGTTCTATTAATCAAGCAGCGCTACGCTCACAACTTGATAATATAGCGCGTATCACTAATTATTATGATGATTTATCAGATTTTTATACTGATCATACAAAAACATTAATAACTCAAGAGAAATTGAAAGATTTATTAGATTACAGCCATATTGAAACTCTCTTTTTAATATTTACAAACATTTTAGACTGGGAACACTACAAA…
606	LokiG_000000000054	9843	10110	f	15.0187265918	25.0223141576	24.6236968468	ATGGCAGATTGTTTCGACAAAATCTTAACAGCAAGTTGCAATTCCGATGTAGATAAGTATAAGGTTATAATTAAATTAGTGAAGGATCTCGAAAATGGAATATCAGATGCTTTAAGGTTTAGAAATTGTTTACTTTTGCTAGTAAACTTATGTTTTAAAAAAGAATATTGTGATTACACCGATAGGATAGGAAGACCATCTCAGGAGCTCTCAGAACAAGAAAAAGTTCAGATGATAGAATTGCTTAGATCTGAATTTAATAATTAA
607	LokiG_000000000054	10116	12327	r	60.2207146088	59.8027164307	63.1837502879	TCAAAACACTTTAAGATCTGTTTCTCTCCAGTTATCATACTGTTTAAAAATGTTATCTATTTTATCCAGAGTGTCAATGAGTGCATATTTTGTGAGGGGATCATGTTTAAATGTATCAAGAATTATATCATATAGATTTACATCAAATTCTTGAGTAAGCTCGGAGATTTTTCTTAAATCTTCCATTTGTATGCCTTTATCCTTTAATTGGATAAAAGCTTTATTAATTTCTTCTTTTAATTTTATAGTGGCATTTAATGATTTTGTACATTTATCATATAGTTCTTGTTCCTTGTCTCTGATGATGGATTCTTCCTCGGATAGCTGAGGTTTTTCTTTCACAATTTCAAGTCTTTCATTTATCAGGTATTTCACACGCTGGTAGATTTTAATTGATTC…
608	LokiG_000000000054	12444	13131	r	56.4337700146	54.8920834461	58.866307511	TTATTGTGAAGATATATAGTAGTCTAAAGCAGCTTTCACATGAAGGTCAATTGTGTCAAATAATTCAATAGTTGTATCTTTTTTATTTAAAATTAAAGGTAATTCTGTGCAGCCTAAAATCACTCCATCTACTTTGTAATTGTTTATTATTTGAATTAATTTATCCTTGGATTCTTGTTTAAAAGAACCAATAACTAACTCATCAAAGATGATCTTATCTATTTCATTCTGTTCTTTTAATGAGGGTGTAATTATTCTCATCCCTAATTTTTTTGAATAATCTTGATAAAAAGTCGATTGCATTGTAAATTTAATTCCCAGTAAGAGCAAAGTTTTCATATTTTTATCCAACGCCTCCTCTAATGTAGCTTTTACAATACTAAGAATAGGTATAATTGT…
609	LokiG_000000000054	13132	13639	r	31.0138067061	37.4544166942	39.8889927601	TTATCTTAACCTCCTTTCCCATTCACTTCTCATAACGATTTTTTTCCCATCTTTCAAATAATCTGTAGCTAATACTCCATGAAGATGATCAACTTCATGTTGAACCAATTCAGAAAGATCATCAAAAAACTCTTCAGTATTCCAATTTTCCTTTATATCTTGGTAATCTACTCTTATTTTTTTATGCCGTTGGAGCTCTACAAAAAATGCAACATCAAAACAAAAACAACTATCCCATACATCCATAATCTCTTCACTTTTCCATGTGATTTTAGGATTAATCATATAGAATGATTTATTTGGTAATTGGAAATAGATCATCTTTTTCAATATGCCAATTTGAGGTGCTGCGATTGCTCTTCCAATTTTTTTTGTATCTTGGAGATAGGTAAGTGTGTC…
610	LokiG_000000000054	13925	14228	r	29.0825082508	23.3116731363	29.8771286497	CTAATTTGTACTGCTAAACTCTTGAAAATCTTGGAATTTTTGAAATTGTTTTCGCCAATACCTTCGTACTTCAAAATCTTTTTTAATCTGTTCTGAGTTAATTCTTAACCCATTATTTATTGATGCTAAAATATCATTTACCAATGGTTTTTCATACAATGATTTTAATAAATTTGATGTATGAGTCTTTGGAGGTACAATTTCGTATTTAATCTTCAAGGTTTTTAGTACTAGCTCAGCCACTTCGAGTTTATCTTTAATATTCGAAAACATTTCAATTTTATATGCTAAGTCTTCAGTCAT
611	LokiG_000000000054	14775	15612	r	43.2126642772	36.8605761365	1.95996304082	TTATTCCTTCTTATTTCCACCCACAATCTCAGAAATTGATTTACCGCCAAATAATTTATTTATCCTATACCCTATTTCGTCAAATACCACGGATAAATGAGTTGTTGGCATTCTTCCAGGAGAAAACCTAGAAATGTTTCTTCTCCCTTCATTAGCGGTAGGCTTTCCTGGTTTTAACCATTTAAGAACATGTTTCATGAAGGAATCTGCCATCTTTTCTGAAGCTTCAACAATCCATTCTGCTGTTGGTGGTCGGAAGCCTTCATATGCAGAACCCGGAGTTGAATGAAAAACGAGAGGAATAGGCAAAATTCCTTTTGATATCCTCTCATCGAAGCCATTAACAAGAGTAGACATGGGTTCAATACCCATTACAACACACCCGATTGTGCCAAGTAA…
615	LokiG_000000000056	302	1583	f	45.4879000781	44.3235313196	36.1114275798	ATGAAAATAAAATATTTATCTCCACTTTCAGATTTGAAAGCTGAGTTAAAACCACTTTTCTCTAATGAATATATGTTAGCATTTTTTAAAAACTTTTGTGACGCAATCGAATCTCAAATGTGGGGATGGAAAAAGGCAAAAAACGCGAGATATGACGTTGAGGACTTTCTTAGAATCTTTTTTTATTCCGAAATGACCGGAAGGTCTATAGATAGTGCCAGCGAAAGGTTGAACAAGTATTTTTTGAATAAAAAAAAAGGAAGACAAAAAAAGTACGCCGATGGGCGAAAAAAGCGCGAAGTCCCGCATCAAACCGAAGTAAACAAGCTTTTACGCCGTATCGGACTCAAAAAAGCAAGATTAATTCTACGAGAGTGCTTAGACCATCAATTAATAGAA…
654	LokiG_000000000060	0	129	f	20.6589147287	20.7875704978	16.5313642892	CTTCAACTGAATGATCAAGATGGAATTTTTGAGAAGATCTCAACAATTTTTGGTGATATTGCTGTAGAATCATCTAAAATTACCGGAAGTTATATTCCACATGAACTGGCAAGCAATCTTAAAAATTAG
655	LokiG_000000000060	166	400	f	31.6709401709	32.3097347024	28.5452265303	ATGAAAATGTTGTTAAAAGATCCTGAAATAGAGCCTTATAAAATGTACTTAGATTTTGATTCGATTGAGAAGATTTTTTATTATAATCTCTATTTCGTCGAAAATACTTTCACTTTAAAAATTGAACTCACTCATCTATCTAAGAAAGATGTAAAGAAAAATAAAATAAAACAGAATATAAAATATGAAAAGTTTGATCTTACAAAATATACTTACATATTACATATTGAATAA
656	LokiG_000000000060	574	1417	f	40.103202847	45.8630046521	34.7928400431	ATGAGTATTGAAAATCAAAAAACTGAAGAGATGGAGGTTTTTGAAAAAGAAACCGGAAGACATGCGATTTGGCATGGAACTATAACTGAGAGTTTTAAAAAGTGGAAAAATAGAAAGGTAGATTTTATCCAGGAAAAAGAAAGAATTACAACTTTAGTTACAGCTGATCAAAAAAAAAAATGGCAGAATTTTGTTGATAAATATGAGATATCTACAATATCAAAATTAATAAGAACTGCGGTTGAAAACTATATAGAAAATGGCCCAAAATTATCGTATTTAAATAATATCTCTAATCTTTCTAAAGATTTAAAAACCCCTTTAACACCTATTAAAGGATTTTCACAACTGATAATAGATAATTATTCCGATCAAATGGATCCAGGTCTTTTATCAAAA…
657	LokiG_000000000060	1431	1644	r	34.8450704225	39.5304933931	35.0987456195	TTAATCCCTTTTTTCTAATTTTTTTTTTGGAAGCTTAATAATAAAGGTAGAACCTTTATTTCTTCCTTTAGAATCGACCCAAATTTCCCCTTTGTGTAATTCTATTATTTTTTTAGATATATACAATCCCAATCCAATACCGTCTGCTATAATATCTAAACCTTTACCATATCTTTCTATTTTCCCAAACTCCTTAAAAATTTTCATTTTTTC
664	LokiG_000000000062	0	483	f	8.99378881988	9.24531826664	1.68614511577	ATATTGAATATCCTCGACATGATTTGGATCAATGCCAATCCCTTGGAGAGTTCTGGACTTTATGGCCCTTCAGCCTATTATAGCTACACAAGGTTTACTGACATCATCGGTGCCAGCCAAGATCCTGTGGCATTAGATTATTGGGCATCAAAAAACGTCCTCATGGCTACTGCTATGTTAGACTATGACACCTATTCTTCCTTAGATCCCGATTATGAGCCGTTAAGCCAGCAGTATGGTGGTGGTATGGTAATGGATGAGTCATTTCATAACTATTTAAGAAGATCAATGAATGTTTTGGTCAATGGAGGTCTACAAGCCACTATGAATCCAAATGAAATGAACGTATTTGTTACAGAACTGGATGGAACAGTTCCGGCTGAAGGTCTAGATCCTTTG…
665	LokiG_000000000062	578	1685	r	43.2258355917	34.4606085671	8.53870077366	TCAGGAATGGACTCTTTTTTCAAAAATTTTCTGATGTAGTTCATTCCTGTCTTGCGGCGGAACGATCTCATTTTCTCTTTTATGGAGTATCATAGCATCTGATCCGCAGGTCGCAATACAATTTCCACACCCGATGCATCTATCAAGATTTACATTAGATACTTCATCTTCCATTGTAATTGCATCCATCTGACATCGCTCTAGACAAACTTCACATCCAGTACATAAATCAGAATCCGATTCAGCGTAATAATTTGAGAAATAATACTCCGCAGGTTTGGGAAACTGTTTTGCTGTTAATAAAACACCACAACAACATCCACAACATACACACATATACCCAGGATTCTGAGTATTTTGAGGTTGAAGCACAAATCCTGCTTTTTGATATTTATCTAA…
666	LokiG_000000000062	1754	2678	r	9.68506493506	7.20882577075	8.79061793368	TTAGGTTTTTATGTAAAACAATAAATACCTAACCCCTACATAGAAGACAATTATGGTGGCAATGTAAACCTGGATAATCGCAAATATTTCAATATAAAACCACCAATTATTTCCAAGATTCTTCAAATAATCGGTAAATTTCAACATCGCCACAGCACTTATAGCCATTGGAAAAGTAAAAGAGGAGTAACCAGGATTAAAGGGAACTCTTAACAATTTGAAAAACATTACATATACAGTAATTGTCATTAGAATCGAAAGCGGTACTAAAATAGAGATAAGAATAGAATTCGGTACAGAGCGGAGAGAAAGGTATCCTGCCAAACAAAGGCTCGCTGGGGCGGCTAAAATTGCTAAGGTTGGTTTTTTTGGAATTGGTATATTCCCTAGTCGCAAACG…
667	LokiG_000000000062	3039	3357	f	6.16666666667	6.23302630527	7.87227835729	ATGAATAATATTGAGAAAGAAGTCAAAGCAGAATTTGGCCATTTTATCCTTAAAGGATCATCGTATGATAGTGGACAGAGGTTAGGAGAGCTTCTTAAAAAAAATAAAATCTTCATTAAATTCTTAACATCTGGAAAGTTTGATAAGAATAAGTCAGGATTTGACGATTTTGACGAAATTTTATCATTATATAATAAACACTGTCCCGGAATAAATGAGGAAATTCAGGGATTTGCAGATAAAGTCGATTGTTCTATAGAATCCATAATTTTTTATGATTCAATGGGCTTTCAAAGTATGTCATGGATGTGGTTGTAG
668	LokiG_000000000062	3313	3664	f	17.8917378917	19.5504159152	27.8890585324	ATGATTCAATGGGCTTTCAAAGTATGTCATGGATGTGGTTGTAGTTGTGGAGCGTGTGCTGGTAAATGGCATTTTGATAAATGTTTAATTAATAAATGCGTAGTAAATCGATCGTTGGAGAGTTTTGCGGATTGTTCAGATTTACCATGTACAAAACTAATTCAATTTACACATGATCCCATCTGGACAACACATTCAGGGTGTATTGATAATCTTCGTCGGAGTAAACAAATTGGCAAGCAGAATTGGATAAAAGAGCAGCAAGATTATTTTTCAGATGAAGATCACCGAAAATTAGAACTAAAACACCATAATGATTGTGGAGTTAAATCACTTCAGTGGGAAAGTTAA
669	LokiG_000000000062	3812	4166	f	38.7627118644	35.4014119093	28.8372469794	ATGGAAAAGACTATACAACATAGTGTACTTATAAAGATTCCCGAGGGTAGGCTGGAAGAATTTAAGCAAATTGCGACTGAGGTTCTAAAACTGGTAAGAGAAAAAGACACAGAGACGCTTAAGTATGACTGGTTTCTTAACAGCGACCAAACAGAGTGCGAAATTCATGAGGAATACAAGAGTTCAGAGGCGATAATGAAACATGTAACGAATCTTGGCGGAACCCTGCAAAAACTTCTTACTGACTTCCCTTCAGAACGTTTTGCAGTGTATGGTGACCCGTCGCCGCAACTTCAAGAAATGCTTAAGGGTGTTGGTGCAAAGTTTTATACTTTCTTTCAGGGACTTGATTAA
670	LokiG_000000000062	4456	5491	f	50.9285024155	36.0742689009	42.1872144673	ATGGTTAATTCAAATAATAAGGTAATGAGTTTAAAAGAAGCCGTCAGCAACAATGTAAAGGACGGTGATGAATTAGCACTTGGTAATTATTCCCTTTCCATGTGTGTTGCCCTAGCATCAGAAGTGATTAGGCAAAAAAAGAAACATTTAACCGTCTATACACAATCCAGTCATATTGACCTTGAATATTTAGCTGCTGGAGAGTGTATTGACAAAATAATTATACCCTTTGTTACTGTAGTTGGTGGAACAGGTGCGGTTGTTCGTAGGCTGCAACGAAACGAAATTGAGATAGAAGAATATTCAAATTTTCATATCAATGCCCAATATCAGGCGGGGATGTATGGATTTTCTTTTATGCCTGTATTGGAAAGCGCTATCCACACAGATCTCTTTAAA…
671	LokiG_000000000062	5483	6344	f	41.3356562137	33.1233919299	37.1471548538	ATGAGTGAACGCTATTCTTTAGATGAATTAATAAGCATGGCAATTGCTAGAGAAATTAATGACTACGAGAATGTAGTAATGGGTGTAGGGATACCCATTACAGCTTGTGTATTAGCTAAAGGTTTACACGCTAAAAATGCAATTCTGATGACGGAGTCTGGCTTATTAGGATTTGATCCGTTAATTCCCGTTGTTGGAATAGCAGATGTCGGAGCCTCAAAAGGTTTTTCCTATTCAACTGACTTGTTTTCGATATTTACAACGCATACCTACCGTGGATTTGTTGATAAATGTTTCCTCGGTTGTGGGCAGATAGATAAATATGGAAATATAAATTCAACAGTGATCGGTGACTATAAAAATTTTAAAAGACGCCTTCCGGGCTCAGGAGGAGCAGCA…
672	LokiG_000000000062	6354	8229	r	35.3509333333	35.7016035538	44.0428064468	TCACTCACTTTTTACGAAAACTTCAGTGATGAACGATTTAAGAAATGGAAAATCCCTGATTTCTAATAACTGACCCGAATTTTGATATTTCTGAAAAATTTCGGTAATGGAATCATTCTCGTTGATGATTTTAGCGAATTTTGCGAGTTTTTTTAGAGCCAAGTAGGATTGTCCCTTAAATAAGTAGCAAATGGTAAAATTGAAAACTATTTTCATGAGCACTGTGAATTCCCCAAATTTAGCTCTGTCAAGTTCTTGGGAAAAAAATTCTTCACTAAACGATGTGAAAGCAGACATGAAGCCTCCAAATAATTCTTCATCTCTTTCCCATTCTTTGGCGAAGGGATAAGAAAACAATAATGTTCCTCCCTCATTTAATATCAGTAGTAAAACTGGTTC…
673	LokiG_000000000062	8611	9007	r	34.5883838384	41.4629389191	38.0094295437	TTAGGATTTCCTGCTCTTCAGGATACCCGTTTTCCAATGCCTTCGTGTCGCTTTTAACCCTTTATACACCAGAATATCCTTTAGATGATCCACCCCATCAGCTCTTTCTAATGCATATAATAGGTAAGCGTCTTTAGGAAGAATAACTAATTTCCTATCGGTGTCATCAGCAATCTGTTTAAATAATTCTAATCGTTCAAGGTTTCTATGCGGAAAATCAGCAACTACTAAAGTGTTATCTTTAACAGTAAATCTTATATCTTCAGGAGTATAAGGTCTGTCCCGACTTTCTGAAAACATCTCACCTTCGTTTAATTTTGTTGGACCTTCTTCAGCGATAGACCAAGGAGTGCTTCCATAAATTGCTTCTCCATTAATTTCTAACCATTCTCCCAT
674	LokiG_000000000062	9155	9383	r	41.3245614035	45.3228192497	64.2559934013	TTACAATGCTTTTAATCCGGCATCTAGCTGATCAAGCTGTTCCTTTGTCCATTGTCCAGGATTCATTGATTCAGAATACTCTTGAATCTGGCGTAACGACATCCCCATAGCCATTTGAGCTTGAGGACTCTCGACAAGAGCTTTTAGATTTTCTTTTACGAATGCTTCAGACACCGGATCTGCTAACAGATCACCTAAAGTCATATCTACGGAAAATTTATCTGGCAT
675	LokiG_000000000062	9425	9653	r	32.548245614	38.9662459962	49.0111447585	TTACAATGCCTTTAAGGCAGTATCAAGTTCTTCAAGCATATCCTTAGAGAATTGTCCAGGGGCCATGGATTCAGAATACTCTTGAATCTGGCGCAAAGAAAAGCCCATAGCCATCTGAGCTTGAGGACTTTCAACAAGTTCTTTTAGCCTTTCTCTAAGGAAATCTCCTGAAAGGGGATCTTCTAAAAGATCACCTAAAGTCATTTCTACAGAATATTTATCTGGCAT
676	LokiG_000000000062	10019	10595	f	38.1979166667	32.4815088772	45.04847523	ATGTCAGCTGTCATTGAGAATTTAAAAAAGGCAATCATCGGAGAAAGTATGGCTAAGCGTAAATATGTCTTATACTCCCAGAAAGCAAAAGAACAAAATCTTACAGGAATTGCTCATTTATTTTATGCTGTATCATTTGCAGAAGCTATACACATCAAGACTCATTTAAAAGCACTATCTAAAATTAATAGTTCTGATAAAAATTTTAAAGATTTCATTAAATTTGATGAGGAACAAATTAAAAAGAATGTAGGTGATACAAAAGACAATCTATTTGAAGCCATCAATGGTGAGACATATGAATTTAAAAAAATGTATAAAAGCTTTATAAAAAATGCGAGGAAAGAAGATATTTTTCTTGCAGAATACTCTTTTGATTTAGCAAGGAAAGCAGAGATA…
677	LokiG_000000000062	10599	11310	r	40.1772151899	37.4703171008	40.5715730734	TTAAAATCCTGCTATAAATTGTTCAAGGAAAATCCCCACACCATAGGAAAAAACAAAAGCGATTAATCCAATCAACACCATCTCTGACATACCTTTTAACTTTGATTCTCCTGTAATTCTTGTTTTAAAAGCACCTGCTATTGCAAGCATAGAAAAAGAGAGAACAGATGAAATTACTAATGATATTAGACCTAAATTAACAAGGTAAGGGAATAATGGAATGAAAGCACCCATTAAGAAAAATATGAACGTTAGCAGTGCGCCTTTTAATGGTTTTTTTGGTTCTTCTATACCCAACTCACTTTTTAATAAAAAATTTAGCCATGTTTCTTTATTCGAAGTGATGGTATTAACGCAAGCATTTAGTGTTTCCCCTGACATTCCCATTTTTTTGAATAT…
678	LokiG_000000000062	11458	12070	r	23.5996732026	20.1088446754	4.14771759414	TTAGTCCCATCTAGGGCCGCCACCATTTTCGACCGAACTATCATCGTCTTCTGAGTGGATGCGTTTTAAGTCAATATCTTGATACCCTGGGAGCACAGTAAGTATTCTTCTCATCGCAAACTCAACATCTTTTGCAGATGCAATAAACCGTCCCACTATCAAAATATCAGCCCCTTGTCCTAAAGCATAAGTCGCAGTTTTTGGTTCAATACCTCCCGCAACAGCAACCAATACCCTATCTTTCCCTGAGGCTTTCTTTTTACTAGCGTATAATTCTTTAATTTTTGGAACTAATGCCCAACGTTGTCGTTGATCAGCATCAGGAGATTTATCTCCCGCAGAAGATTGTTCAACATCAATGGCTCTATGTAGGATAACAACATCAGGGATCTCTTTTAA…
698	LokiG_000000000065	135	666	r	37.3333333333	37.0526216578	7.77008531212	TTACGTTCTTTTAATAACTTTAACTAAACCTTTTTTACGGAGTTGTTCCATCATTTCTTCTATTTCTTCTACGGTTTTTTGAGCTGTTGAAGCTACTTGCTCAATTGTATTCATACCATCACATATTTTAAGTACTTTAAATTGTTCTTTCGTGAGCATTCCAAGTTGTACAGCCATGGGTGAAATATCTTTTACTATAACAGGAATACGTACTTCTCCTCCTGCTTTTAATGTTTCTGCTCCAATATCTTCAGTGCTTGGTGATTCTCCGAAAAAAGATTTAACTCCTGTGATTTCATAATCATCATTAATATAGATATAAATGGTGTGTTCCTCTCCAGAAGTATCATCTGGATCTTCTAAATCTGGGGTCTGATTAGAATGTTTATATTCTTTTGT…
699	LokiG_000000000065	1146	1416	f	40.4481481481	37.4150164417	49.0560404636	ATGGGAGAGGAATTTATAGCATTAATTGACGTGATTCCGGAAGATATCGACGTTGAGTTTGAAAAATTTGTAGATGCATTAAAAGAAGTATTACCTGATTCCTGCACTCTTGAGCGATATGAAGTTATGCCGGTCGCTTTTGGTTTAGAAAAAGCGAGAGTTCGTGTAAGATACCCCGCAGAATGGGGTGGTACAGATAAACTTGAAGAGTTATTTGGCAAAGTTGAAGGTATCCAAGGTATTGAAGCTATAGCGTTTTCTAAAGCCTAA
700	LokiG_000000000065	1432	2485	r	41.7806267806	44.249919672	54.8946992013	TCAAACGGTTCTTTTGAAAAGCTTATCTAATTCCTTATATGAAATAAATTTCAAAGTAGGTCTTCCGTGAGCACAATGGTATGAATCTTTACATGCAGCTAATTCAACTAATAAATTTCTTATATCCTTTAATGACAAATCATCTCCTCCCCTTATGCTTTTATGACATGCTAGATAATTTATAATTTCTTCTTTTACATCCTTAAAACTTTTATCTTTACCTATTTCTGTAATATCACTTATAATTTCTTTAATTATATGAATATCAGGAAGTTTATTCATAATAGTAGGAATTTCTCTTAGGATGAATGTGTTTCCACCAAAATGTTCAAACTTGAATCCTAATCTCTTGATATCATCTAAAGTCTCTTCTAAAAAAACTTTTTCACTTGGAGAAAC…
701	LokiG_000000000066	177	1887	f	135.971345029	111.660524619	11.0154631819	ATGAACCGCAAAACTTACTCGGAAGAGCATAAAACTGTGAGGATTTCATCTCCGAAAGAACTAAATAAGGCTTGCATCATCTGTGGAAGTGAAGTAAAATTCAAGTATCCTGATGGGGGCAAGCTTGTTCACACTCTAGAAGGAGATATATATCAAGTTATGAATCTTTATGTTTGTACGAATGAAAGCTGTGAATTGAGCAGCAAAACATTTAACCCAAGCCCAAAATTCGATTATAGCGATGGTTATTTTGGCGCAGATGTATTTAGACTAGTTGCCGATGAATTTTTACTCTTTAGTCAAAAGCCTGAACAAATTCATGGGCGTTTAATAAAGAAATATCAATTGAATATCTCAATTGCAACGATTACACGAATGTGCGATGACATTTTAATGTTG…
702	LokiG_000000000066	1938	3435	f	45.9799599198	44.3220567712	44.4938330791	ATGGAATTTGATATACATATTGAAAAAATTGGGGAACTAAACGATATATTTGGTTTTTACAAGTATTTAGTTTCTCATTATGACTTAAAAAAACACGTCCTTTTAGAGTCTTCTTCTGAAAATAATAATGAAACACTGTATAGTTTTATTGCGTTAGAGCCCGATCTTATGTTAGAAGTTAATGGAGAGACTTATAGAATATTCGATATATCCACAGCCAGAGGGGATAATATTAAAGATTACGTAGAAACTAAGGATATCTCAGAAGAAAGGCCCCATAATCCATTACCCTTTAAGGATAATGTGGAATATAATATGGTTGCTTTGGATACTTTAAGTTCGCTTACTCCTTATTCAAATCTTCCATTTACAGAGTTATTTCCGAGAAATATTTTCTAT…
703	LokiG_000000000066	3431	4052	f	26.7600644122	23.2132047286	31.8246206036	ATGAATATACTATTTATAAATAATTTTGATAGCTTTGTTTATAACTTAGTTAATTATATTTGTCAGATAAAACCCGAAGCAAATGTTATAATCGAAGATAATAAAATTTCATTAGAAAAATTAAACCAGATGGATATCGATGTAATTATAATATCACCTGGACCTGGACATCCCAAATATGACTCGGGAAATGTTATACCTATTATTAAGGCATTTTCCTCTAAAATTCCAATTTTAGGTATCTGCCTTGGTCACCAGGCGATTATCGAAGCTTTTGGTGAATTAGAACATCCTAATAATGATAAAGAGTATGTTGGAAGGGCAAAAGTTGGTCCGATGCATGGTAAGATCTCAAAAATTTTCCATGATCAAGAAACCATCTTTAATAATTTACCTAAT…
704	LokiG_000000000066	4095	4296	f	30	32.9822653808	37.2165292909	ATGACTTCTAATCTTAAGGAAGAAATTATAGACCTCATAAGAAGATTACCAGAAGATGCTACAATTGATGATATCATGTATCATCTGTATGTAAAAAAAAAGATACTTACGGGTATTAAAGATGTTGAGCAAGGAAATGCAGTCCCTCATGAACAGGTCATGGAAAATGCTAAGAAAAGATTGGAACAATGGCTGAAATAG
705	LokiG_000000000066	4426	4573	f	20.8911564626	22.5635318848	29.9854444143	ATGGGAAGAAAAGTACCTGAACTCGATGATCCTAATATTCGAGAATTAATCTTAAGAAATTATCGCCTTATTTATAGGATATTAGGAGAAAAAGTTCAAATAGTTAGATTATTTCATGGTTCCAGAGTTTTAGATTTTAAGACTTAA
706	LokiG_000000000066	5061	5256	f	52.8461538462	58.4637046692	30.3080544733	ATGACAACAATTAATCCTTTAAAAGAAATAGTGATTTCTCTTATTAAAAAACTGCCCGATGATATCACATTAGATGATATTATATATCACCTTTATGTTAAACAAAAACTTATAAAAGCCAAAGAAGACATCGCTCAGGGTAGAACATATTCTCATGAACAAGTGAAGGATATGGCAGAAAAATGGTTAAAATAG
707	LokiG_000000000066	5243	5519	f	46.4492753623	50.3519710633	32.9267704016	ATGGTTAAAATAGAATGGTCTGAATCTGCCAAAAATGATCTTAGGAAAATTGTAGAATATCTCTCTCAAGATTCACCTAGTTATTCAGAATACTTTATAAAAGGTATCCTTGAAAAAATTGATTATCTTATGGATTTTCCTAAAATAGGCCATAAAGTGCTTGAATCTGATGATCCAAATGATCGTGAACTAAATTTTCAGCGTTATAGAATAATGTATAACATATCTCATGAAGTAATCACAATTGAAATGATAATTCACGGTAGTCGACTTTAG
708	LokiG_000000000066	5658	6459	r	22.0312109863	25.2652272056	28.2601929122	CTACTTCCCGAATTTCTTTTTTCCTACTGGGCAAGATTGGATACACATAAAGCACTCGTAAAAGGATCCTTGAGAAAGTGCTTGCCAAAATTCCCAAGTTTCTAAACCCCGCAATTTCTTAAATAATTTTTGAGGTGAAGAATCATTTTCGAGGCTTTTAATAAATTTCAGAATACTCGGTAATCCGTTTTTCATTGCGTATGGGCTGCATACTTTTGGGTCACAACCAGATTCAGAAAGGGCACCAGATGGGCAAGATTTTATACATACTTGGCAATCTCTGCAATAATCTTTATCATCTTTAGGTGTTGGTTCAATATCAGCATCAGTAATCAATCCAAATAAACGCACTCTTGGACCATAATTCTTGGTTATCAGTAAATCACTCTTACCCCTACT…
709	LokiG_000000000066	6978	7713	f	30.6272108844	33.575624036	34.9673406181	ATGAGTCTAAGTATTGACCTTATGTTATTGGGAGTTTTCACTTTATTTTATATAGCAGTAGTGTTTATTGTAGGATTTATAATTATTCTTAGATATTTCCAAGTAAGGAATAAGACTTTCCTCTATACAGGTATAGGCTTTATAGGAATAGCATTTCCCTGGTCAGGGGTTGCTTTAAACTTTATAAGCTCGGTTTTTTTTAGTGTAGTCCCCCCAATGGAGCTACATTTCTTTCTTCACGGGGGATTTAGTGCGATATTTCTTTTTTTTTGGTTAATGGCAATTCTGAATCTGACCGGAATAAGTTCACAAAAACGAGAAAAATATCTAACTATCATAGGTATCATCGCTTTTGTTGTTGAAATTATGTATTTAAGCCTGATTTTTTATGATACAGCA…
710	LokiG_000000000066	7780	8119	r	43.6548672566	44.0252626748	28.2644288708	TTACTGAAGATCTCTTATCTTTTTTTTTAAATCTTCATTTATTTTTCCAAAAACGTGTAGATAAGTTTCTTTCTCTTGATCAATATCGAATTTTGAGGTTATTCCTCTATTTTTCATTTCATCAAATAAATCCCATAACGAGGCTCCAGAAATATTCGCTGCGCGCTCTAGGGTATCTCCTTTTTGATATAAATCAATGGCAACCTCTATTTTTTGTTGTTCAATTCCAGTGTTGATAATTTTCCTTACTATTGTAGCTCTATCAATTCCTAGCAATTCAGCAATCCGATCGAGTTCATCGAGTGTTTCCTTTTTCATTCTTACAGACAGGTTAGTCAT
711	LokiG_000000000066	8125	8569	r	26.4031531532	29.6097598948	16.7165720063	TTATAACAACTCCTTAATTTTTTTGACAAAATAGACTTCTTCATATGAAGGGTTTGCAGATTTTACCCATTTTATTAGATAATCCTCGAATTCTAAATTATTAATTATTTTGTTTTGATAAGCTTCTAACATCGAAATAGGTATTTTTCTAACGTCTAAATTAAAACTCTCAGCTATTCTCTTTGCTTTTTTATCCTCCATCATGCACGGACACTTGACATTTATTGAATTATGTATCACTTCAGTCTCTCCTAAACCTAATTTTAAATCCATCAATTCCTCTTCAACTTTATGGATAGTTATTTTTTTATCTTTAATTAATTTCTCTCCAATTATTGCCTCTTGTTTTCCTTTATTTTTACCATTAATGATTACTTCTTTATAAATTGCTTCAGTAGT…
712	LokiG_000000000066	9123	10479	f	26.0287610619	29.5800880003	24.354926761	ATGAGACTACATAAAGTAAGGTTTATTATAGCGGGTTTTATCGTCGGTATGCTCTATTGGATTATTGAGGGATTGCTACACTATTTTATTTTCAATTTGGAAGGACCTTTGATGGAACATTTATTTTATCCAGATCCTCACGAGCTATATATGAGGTTGATAATTTTTTGTTTATTTATTTTATTTGGAGCTGTGTTTGATAATATCACTGAGCGTAAAGTTTACGAAGAAAAATTGATAGAATCGGAAGAAAAATTTAGAACTATTGCTGAACAATCGGTTATGGGGATTCTTATTGTCCAGGATGGCGTTATTAAATATGCGAATGAATCATTATCAGAAATTAATGAATATTCAATCCAGGAAATGATGAATTGGTCGCCATCTGAACTAACTAAG…
713	LokiG_000000000066	10469	11276	r	25.0817843866	29.7004769884	22.3254603043	TTATAAATAAGAGAACAATACATCAAAATCTTTTATTTTAAAAGGTTTAAGGAAATATCCATCTGCTCCAGTTTCTTTAATTTGCTCTTTAACTTCTAACGGGGGAACCGCGGTGATATAGTAAATAGAAACATTCTTAATTTTTGCATTGGATTTGATTTTTTTACATACATCGTACCCATTAACATTAGGTAAAATTATATCTAATAAAATCAATTTTGGGGTGAATACTTTTATTTTCTCGAGTGCTGTCTCTCCATCGATTGCATTTTCACATATGTATCCTTTCCTCTCAAAATAATCTGTTAATAGTCTAATAGTAGAGGGATCATCATCAACGATTAAAATATCATATTGAGGTCCTTCCGTGATTTTATCGATAGATAAACTCTCAATTCT…
714	LokiG_000000000066	11553	11781	r	12.1798245614	16.0815188668	17.0643061662	TTAAGATATATTTAAGAATTCATGCAATAAAATTTCCTTAAACTCCATATCTCGTTTCCAAAATGGAATTAGTTCTTCTCCAGTGTATATATCTGGGGGGGGAGATTCATTCTCGTTAAATAATACAGAGAATGGAATGATTAAACTTGATATATTAAAAGAATCTTCAAAAATATTAGATTCTAGATCAAGAATAATTATTTTATTAAGTTTTTTTTTACTACTCAA
715	LokiG_000000000066	11907	12198	r	9.43642611684	12.0437969617	11.1329006241	TTAATTTCTCAGATTATTAAAAAAATCGTTAAGTAGTTCTGAGTTGAAAAGGGGAGAAGATAATTTTTTACTTTCCTTTGAGATGTTATCAAATAATTCTATTACAGTTTTAAAGCTTCCATTCTTATGATATAAATTTGCCTCTTCCATTAAGAGAATTTTATCCAGCAAGGGGGATAATATAATTAAAACTTGTTCGAGCGAGTTTAAGATATTTCTAATTGCTTTAATTTTTTCATTAATATTTAATTCATCATTTAAATTTTGGTTAGTTTTCTCTTTTTTACTCAT
716	LokiG_000000000066	12255	12549	r	13.9693877551	21.3388665029	24.075703638	TTATGTCTTCAGATCATCAATCCCTTGAGTCAATTTCTTAGTTACCACGTGAAATGATAATCTTTTATATTCTTTTGATATATTATCAAGTAATTGTATTATATCTCTTAAAGATCCATTCTTACGAATTTCTTTTGCATCTTCCATCAAAAGGGTTTTTTCCAATAATGGATGTAATTTAATAAAGATTTGCTCAAGAGAGTCTAAAATATTTCTAATTATTTGGAATATTTCATCATCGACATTAAATCCTTCATTTGTGTTTTTTCTATATTTTATTTTTTTTTCTTTCAT
717	LokiG_000000000066	12818	14756	r	43.0123839009	40.2421896372	34.6206581409	TTAATTTTTTACTGCCTTAGCATTGCTAACAGTGTTAACCTGATTGAACACTTCCTTTTCTTGAAGCCGGAATATTTCTAAACTTGCTTTTAAATCGTCAGCTAAAGTCCCTAATTTGTTTGCTGTTGTTGTAACTTCCTCCATTGACGCCGTTTGCTGTTCAGATGAAGCACTAATACCTTCCATTGCTCGTGAATTTTCTTGACCTGCTGCTGTTACACTTTCGATATCTGCTGTTATAGATCCTATTAATCGAACTGTATTGGTGATTCTGGCTGTAATAGATTCCATCTTATCTCCTGTCTCTCTTACGGCATTTTGGGATTCTTCTGCCAATTTTCTCACTTCATCAGCTACAACTGCAAACCCTCGTCCATGTTCTCCTGCTCTTCCTGCCTC…
718	LokiG_000000000066	15176	15347	r	22.7719298246	24.0899327093	23.681828082	TTAATATAAAATTAGTAAAACATTTCCTCTATTATAATAAATATAATTTTGATCTACTACCAAGATTTTGATGAGTTTTATTCGTCGGGAATCTTTTTTATGAAGGTCGTATCTTACCAAATGATCGGAAAAGTTTTTAAAAGTATGGCTAAATTTATTGGATGCGTCCAT
719	LokiG_000000000066	15330	16272	r	33.4033970276	32.6927140713	30.3470183435	TTATTGGATGCGTCCATAGCCTCGTTTAATCCTGATTAATTGTTGAGTTAGAATATCAAAATCAAACTGAATATTCATTGCTCTTCTATGCATCATAGGCTCTAGAAAGAAGAATCTAACAGAAAATTTTCCATCGTTTCTAATGAATATAGGTAATAAGGTCCATTTCGCAAAGTAATAATTCTCGGAGCATAATTCCATTCCCTTTTGGAAAAATGTCATCTCTTCAGAGTTTAGGGCAGATTGATTTTTATATATAATATCTGTTTTTGAGAAATGAGATTTTTTTTTAAGACCTAATGAAATTTCATTTCCCACAATTTCATATTCATAAATAATGAAATAAAAGGGTAAAACTCCGGGGAAATACTTCTGATTTTCATTAAGTTTTGAAGATAC…
720	LokiG_000000000066	16431	17304	r	48.3241695304	46.7698699032	46.8458141008	TTAGTCATCTTCATAAAGGGGGGAACCAGCCTTCATGAAACGATTCATATGGCGTATGGATGCAATAAGTTTTCCGCTTTTTTTTTCTCTAAGCTCGCAATCAGTCCAATAGAATTCTGTCTTACGGCTCACACCTGCGCAAGCAATTTTCCCTGTAGCTACATATGGAATCCCTACTAATACTGGTCCATTAATATTTCGAATTTCAGTCGCACCATAAAAAGGCACCGCTTTACTTTTTTCGGCATCTAACCTTTCAGAACCTAAAGCCATCGTACTATAAATAGCAGTTGGAGACAAAATAGAATTTCCCCATGGAGATTTTCCTTTGTAATAATCAAGATGGTCGGTTATTGGTTTTAATCCCTTTTCTGCATTTTCTTGGGTTATTAAAATCTC…
721	LokiG_000000000066	17442	18252	f	46.6802469136	43.9890977937	50.0880874134	ATGCAAGAAAATAAAAATACTACGATAGTTGATGCTTCTAATGGGTCAATAGAAGATACTATTAAGATTGCCCTACAAACACATGGAGGTTTGAAGAGATTTATTTCAGAGGGGGATCAAGTGCTCCTAAAACCTAATTTTAACACCGGTGATCCCTTTCCAGCTAGTACAGATCCTGATTTCCTCCATACAATTGCTAAGATGGTTTTAGAATTAACTACGAATGTCAGCATTATTGAATCATCAATGCTTCGATTGAAAACGGAAGAGGTTATCAATACAATTATGGGAGATCGGTTAAAGAAATTAAAAATCCCACTTATAACAGAACTAGATTTTAAGTATATTGAGATTGATCTTAAATCTCTTGGGGCGCAACATCTTAGGAAAGTTAAGCTT…
722	LokiG_000000000066	18370	19573	r	42.4413965087	39.9412413105	42.8281888598	CTAGATCAATTTTAATATTTTAAACATGATTTTAGGATTTTTTACAAAGATTTTTAGGAAAAAAGAAAACGCAATTGGATTTTTGATGAGCTTAAACATTAAAGCTTTAGGGAAATCCATGTCTCCATAAAGCGATATTAAATTTTCTATTTTATTTATTTTAATAACGCTTAATAATTTATCAAAGTCCTTAGTGGTAAATGATTCTAAAAGTGTCCGAATTATATTATGAACTCTTAGTTCCCTGCCAATGGTTTTTTTACATGGAGATTCATAATATTTTTTGAGAAATTTTTTTGAAAACCTTTTTTCACCGAAACACTTTTGAATGCAATTTGCTGCATATTTTGCAGCAGTTAAAAGCATAATTATTCCGCCTCCCGTAGTAGACTTGACTTG…
723	LokiG_000000000066	19645	20668	r	58.6539589443	60.0791135412	51.3864918159	TCAAAGTGAGTAAAATTTATTATAATAATATAATTCCTCTTCCGAAATTTCTCGATAACCCAATGAAACCATCATTCCATAAACTATCCCTAAAGTAATTCCATTAAGAACGGGATTATTATCTATAGAGAGATCAGTTCTTGGATTAATGATTGGCTTCATTTTTTCTAGAACATATTTAGTCTCAGGTCTTTCATTGTAAAATTCATCAATTTTTTCACGAAATATTTTCATAAAACTTTTATGCTCCAATAACAGTGTTCGCACATTTTTCTTTCCTTGAACAACTCCAAAATGTCCAAAACCAGCCTTTATTGGTATCATGTTTCTGAGGCTTTCAAGTGTTCTCATATATTTATCATAGTTAAAGTAAATCGGCATTGAAGTTGGCATAGAAAG…
724	LokiG_000000000066	20742	22950	r	57.2300724638	58.908039684	59.9845660177	TTAGAGATCTAGCTTTTGTTTCCAGAATTTCATCGATATCTTCAAATTTTCTTTGTCTTGTGAGCTTAATTCTTCAGTTTTCTGCTTAATATCGTTAGATTTGTTATGTATATTTTTTAAAATGCTGTTATAACCCTTTTGCTTAACATATTCACTTTGAAATCGTTCTAAAGAAGCTGAAAGTTCAATTCCCTTCTTATTCTCGATACTATTCAAAATACTGTCAAACAATGTTAATAATACTGATGGTTCTTCCCTATCTTTAATTTCCGGTTCAACTGTTTCTGATTTCGTTGGTGGTTGAGCTTCAGGCGAGATTATCAGAGGTTCTTCAAGTTTCCGAGATACTGTTTTTTGATTAGAAGTATTTGAAATAGAAGTTTTTATACCACGCATAAT…
725	LokiG_000000000066	22979	24233	r	50.6196172249	52.695197126	69.2639768403	CTAGAACTTCACTTGCTCTGGAAAGGTTATCTCTAATAATCTAAGAGCCTTCTTGGCAATCTCATATGTAATTTCACTATCATCCTTTTCTTTTTTATATGCTGCTCTAATTTTAGGGAGAAGGTACTCTGGAAAGATTATCAGGGGTTTTATATCAGTCAACAGGCAGATCCAATTACGTTCGGATGAATCAATAATCTCAGTGATAATATTTAATTTTTTTAAATCGTCTAACAAGATTTCTGTTACCGCGAATTCTGAAAAAATTTTTGGGATTTTATCTAACGGGTAATGATTATGCTGCATTAAAATAAAAAAATCATAAGCATCTGGACTTAATATTATTGAAGCTAATTTCCTTGTTTCCTCTATATCTTGTGTGTTAGGATCATAATTTGA…
726	LokiG_000000000066	24561	26943	f	26.3316540722	28.5675643024	27.0373169596	ATGGTAGAGAAAATTTATAAAACAAAACGATTCTTATATTTTATTATCATTACGTTCACCCTGTTAACCAACTTTTTCATAGCTAGTTTTTTCTTTAACCAAAATCTATTCGATTATGATCAGAATAATGAAAAGAATAGTAATTATGATGTAGCACCTAAGAGTCAAGGTATTATACAGGACTTGTATACTGTAGAATGGTTAGACAATCCTACATTTGACCCTCCAATCGATCCATGGTATAACACAACTGAGGGAGATATTAGTGATGTTAATGCTACTACAGTTCAAGACCAAGCAAATTATGACGTAATTGGCGATTTTGGGACGGTTAGAATTGATGAAGCACTAAGTACTACAAATTGGATTAATGCTTCAAATCCAGAATTTCCTGTTAAA…
820	LokiG_000000000076	1	1297	f	38.2608024691	41.6801247702	36.5816856552	TATTTAAAAGTCTTGCATACTAAATTCCCACAATTCAAAGAAGACGGAGAGGTTAAAGGATTAGAATATAAGATTATCAAGAAAGATGGTACCCGTGCGATGATTTCCTTTAATGGTAAAATTAGCTATGATGAAAACATGAATTTCAAACAAACTCATGGTATTTTCCAAGATATTACTGAACGAAAAAAAACAGAACAAACATTAAAAGAATCTGAAAAAAAATATAGAGATTTATTTGAAAACTCTCCTAGTTCAATCATATTAGTAGATTTGGATGGTAAAATTGTGGATTGCAATTCTGCTTCAGAATTTTTAACTGGATATAATAAAGCAGATTTGTTAAATCACAATGTTTCAAATCTAGAACTTTTTTTTGAGGATTCTTTAGATTTGATA…
821	LokiG_000000000076	1473	1920	r	27.3982102908	30.4267066666	34.7715729605	TCATTTATAGATTTCTTTTACTGATACTGATTGGATAATCTCTTTCAATTTCAATACAATTTCTTTTTGATTTGGTCTTTCCAAGATAAGCTTTTCTATTGCATATTGTAATTTTAGAATATTATCATCATCGCTATGTTCTGATCCTATATTATACCAATATTCTGCGATTTTATCGTCAGAAAATACCTCACTTAAACCACCCTTATTGAATAAAATTTCCACTTCTGTTTCATAATCTTCCTTCCCATACTTTTCAGAAGTATATTCTATATGATAAAAAATAGGGCAATCATGATAAAATACCTTACAATTAAATTCACTAGTTTGTTGATTCATAGGGAATTCTTCAACTAATTTGCCGTATGGACACCAACCAAGTCTATGACATGGTTTTTT…
822	LokiG_000000000076	2327	2588	r	53.69348659	47.1331944874	58.7600493094	CTATATATCCATTGAATCTAATTGGCTATAATATGCTTCAGGAATTAAATCTTGAATTGCAGAAAATAATGAAAAAATTATGGCGGGGTTAGTAGATGTCACAACATAATATTTTGTAATTTTGCTTAACTTTGAAAAAGTGATTTTATCCTTAAAAAAAGTAAAAATTTGTTGTACATCATCATTAAAATCTTTATGCTTCTGAATCCATGCCGTAACAGTCTTGTTCTTATTAGATTTTGCTTTTAATTTCAAGATCAT
823	LokiG_000000000076	2699	3761	r	47.8267419962	52.2422673675	63.7831845333	TTATTTGTTCTGATTTAAAATCTTATTTAGTTCTTTTCTTATTTTTTCTGTTTTCTGATCCTTTATCCAATAGCGGATTTTTGAGGATTTTAGAAAAGATTGAACCTTTTCATTTAATTCAACTAATTTTTTTCGATCTTCTTCAGTTAATTGAGGGATATCTTCCTCTATCTTTTCCTTAACTTTTTTAACTTCCTCTTCAATAATAGGGATTTCTATTGGCTCTTTTCCAGAGATTAATCTTTCTTTCAAGATTTTTTTAATGTTTTTTATCCATCCTTGAATCCATGGATAGTTGCTTATTTGCTTTGGATTAATAATTTCAATTTCTCTCCTTTCAACTCTTATCAAATCATCTGGACAAGAGTTTTCACAGGCTCCACAATAAAAACACTCATC…
824	LokiG_000000000076	4178	5747	f	22.948374761	22.2721543843	29.2065304132	TTGATTTTTTCATGGGAATTTGACTTCAAAGGGTTAGGAATTTTGGTAAATAAAATAAAAGAATTTGATCTTGATTCTCAATGGTATTTTACAACGCTTAAGAGCATTGGAGATGCTGTTATCGCAACTGATAAAGAGGGTAAAATTTTATTTTTGAATTCGGTTGCGGAATCATTAACAGGTTGGCTAAGTAATGAAGCTGTTGGGCTTCCTTTAGAAAAAGTTTTTAATATTATAAATGAGGAGACTTTAGAAAAAGTGGAAAATCCCGTTTCCACTGTAATTAAAACTGGAAAAGTTGTGGGATTAGCAAATCATACCCTATTAATTAATAAAGAAGGAAAAAAAATTCCTATTGATGATAGTGGGGCTCCTATTCAAAACGAGGAAGGTGACATT…
825	LokiG_000000000076	5814	6129	f	17.1619047619	28.4696902978	23.8360562687	ATGTCGGGTTTTGAGGTTGTAGCTATCGCCAACAACGGAGATGAAGCGATAAAAAAATTTCAACAATTAGAGGAGAAACCAGATATTATTATTTTGGATTATAGAATGCCAATCAAAAACGGTATCGATGCATTAAAAGAAATTTTAAAAATGGATGAAAATTCAAAAATTATTTTCGCGAGTGCAGACCGAACAATTAAAGAAGAAGTACTTCAATATGGAGCCTTAGGATTTTTGGATAAACCTTTTAATCATAAAAAGTTGATTTCTATTGTAAAGAAATGTTTAGATTCAGCTAAATTACTTCATTCTTGA
826	LokiG_000000000076	6165	6681	r	25.9186046512	29.2877321232	39.0436021639	TTAGGAATAGTAATCATAGCTTTCACTGTCAAAATTAATAATATATTCAATTGGTATTCCTTTAGGTTGAATATTAGGTGGAGCATATATTAACCGTAAATTCGGGAAATAAGTACCAATACCTTGTCTGGCAAGAATGATAGCGGGATGGTTAGCCTCTTTGAATATTTCTTCACTTATTCTTAATGTGACGGCTCTACATTGTTGTTCATCCATTGCACCTAACGAATGAAGATATTCATGTAAAAGAATATGATAGGTATACGCCCATACAATTTCATAAGGTTGTTGTTCAATAAGAATTTTCAGAGGGGTTTTATTCATAACAATATCAGTTCCGGGAGAGAAATGCATTCCACCAATAAATCCTCCTTGATACATCCCCATTTCGACCAAACC…
827	LokiG_000000000076	6699	7479	r	23.3179487179	27.4584823052	32.9269706054	CTATATATCAAAAAACCAAAAATTCTCATCATCTTTAACTAAAAAATCCATCATATTAGATAAATCTCTTAAGAGATGGCTTATAGAAACTCGATGCTGTTCACGTTTGATTAAATCAAGATTCTGAAAAAACATATCATCCATTAGGTGATCAATGTTTATTCTTTTGAAATATTTCATGGGGTTATAAAATAGTGTGAAAAATATTTCTTTCTCCAGATTTGGGTATTCTCGTCTAAGTTTATGTTCATACTGTTGTGCAATGACTTTTTTAAGCTCTATTATCAAACACTCTTTATTCTGCAACAGTGTACTTCTTTCCTTTTCCAATAGGTTTATATTACCCTCAATCGTATTAATCTTTTCCCCTATAAATCTCAATTTTTCATTGGGCAGTTT…
828	LokiG_000000000076	7535	9428	r	64.2155309033	59.4937145428	25.9185538224	TTAACGATATAAATCCTCTGAGGCTTCTTTAGAATGTTTTGCATGAGATGCTCGAGCTTTATCTGCTGATTTCAACACTTTGACAAGGGAATCTTCGAATTCTTTTTTCGATATTTTTACTCCTTTTACCGAATCTGGACTTTGAGTGTCTATTTCAGGATTTGCAACGGCCTTTCGAATAGTTAAAAGAGTTGCTTCTTCGCAAATTGCTTGAATATCTGCACCTGTATAATCTTCAAAATCGTGAGCCAATTTCTCAATGTCGATATCAGAGGATAACGGTTTATTTCTAAGATGAATTTTAAATATTTTTATTCTGGCGTCTTTATCTGGTAAAGGTATCTCGACATGTCTTCCAAATCTTCCAGATCGCAATAAAGCAGGGTCTAGCATATCGGA…
843	LokiG_000000000078	0	870	f	42.075862069	41.4932357384	46.6089665131	AGAGTCCCTCCAAAAGATAGAGGTATTCAAATGACTAATTTTGGTGTTGTTTTTACCTTAGCGGGACTTGTCGCCCCTGGATTGGGGGGATTCTTGTCAGCATATCCTATCTTTGGACCTGATTACCCTTTTGCTCTTTTAGGTTTAGTTGCTGCGGGTTTATCGTTTTCTACCATTTTAATTACATATTTCTTTATAACCGAATCGTGGCCGAAAGCCAAACGTGAAAAAGTGGGGAAAGAATTTAAAGCAAAGATAAGGATAGGGAAAAATAAGGATGCATTATATTTATTAACCCAATATGCATTACACTCATTTTCTTTTATGATGTATATAATGACTCTGACTTTTTTTATCAGGATAATCTTTGGGCTTGATACTATAGGAGTAAGTATTCTT…
844	LokiG_000000000078	1041	1509	r	20.9465811966	26.6886231571	8.58390532979	TCACTCTTTTGTTTCTATCTCTACTTGATGAGAATTAGTATTTTTTTTTAAGTCAATTGCTTTTAAACCCATTAAGAAAGGAATTAATGCTAATGGGGCTATAACAAAACTTAGGTAATATGGTGGTAAGAATTCAATCATGAGAGTTCCAGTTGGGGGTCCTATGATTTGGGCGAAGCTATCTAACCCTGAAGATAATCCATTAATTTTCCCTTGTTCCTTTGGTGTAACTGATTGGCTAATTTTACTATTAAGAGGCCCGCGCGTTAAAGATGCAGCAAAACTGATAAACAAAATCATAGTAAAAAGCATTATGATATTTATCGAAAATCCTATTATTAAAAAAGATACAAAAAAGATACCTAACCCGAGTTTGATTGCATTGTCTTCCCCAAGTCT…
845	LokiG_000000000079	1	1300	r	13.2270977675	15.586716976	13.7341457286	TTCTTCTACGCTATATCCTAAGATTTTACTCATACTTGGATTCACCAAGGTAGTATTTGCATTTTCATCAATAACCCATACACCTTCTAAAGAATCTTCAATTAATTGACGATATTTTTCTTCAGATTCTTTTAAGTTTTGTTCTGATTTCTTTCTTTCAGTAATGTCTGTAAATGTGACTGCAAAATATCCCTTTTTTGGGGAATATCCTGCTACTTTATACCAGCGATCTATTGATTCTGAATAATCCTCAACATTTAATGGAATTCCAGTAAGCCCTACATTGCCATATTTACCAATCCAATCCGCAGGGTCGTCTTCTATTCCAGGTAAAATTTCTGTAACATTTTTCCCGATCATATCCTCTGCTTTTAGACCCGTGAGCTTCTCAAAAGCAGG…
846	LokiG_000000000079	1539	2649	f	21.1387387387	20.9164578035	28.0286718339	ATGATTGGTAGTATTGTAGGAAATCCCGAAAAAGTAGATATGACGAGTTCTGGACTTGGTGAGGTAATAAAATCACTTGAAAACCAAGTTACTCAGGGTTTACATACGGGTGCTCAACTTCATGTGGCGAGAAGAGGGGAAACTGTACTTAATATTGCGGTGGGCGAGGCTCAACCTGGAGTTCCGATAAACACGGATTCTGTTTTACTTTTGTGGTCTAGTGGTAAGCCATGGACATCAGTAGCCATTGCTCAACTTTTAGAAAAGGAAAAAATAAAACTAAGCCAAACTATCCAAAGTTTCATTCCAGAATTCAAAAATGGAAAAGAATCTTGTACCATTAGGCATGTACTGATACATGCTGGCGGATTTCCTATGTTAACTTATTCAAAATGGCTT…
847	LokiG_000000000079	2868	4701	r	60.5902891435	59.3568215274	35.7127821738	CTATGAAACTCGTTCTTTCCCGAAACGATCTCCCAAAATTTGTACTTCTTGATGCCTAAAATAAGTATTGTAAAGCGTAGCATATTCACCACCTTGAGATAACAAAGTATCATGAGTTCCTTCTTCAATAATTTTCCCATGATCTAAAACAATAATTCGATCAGCATTTTTAACTGTACTTAGACGGTGGGCGATAATAATAGAAGTTCGGCCTTTCATGAGTTCTTCCAAAGATTCTTGGATAACTGATTCGGTGTATGCGTCCACAGCGGAAGTTGCCTCATCCAAAATTAATATCCTCGGGTCAGCAAGAAGAGCCCGAGCAAAACTAACTAATTGTCTTTGACCCGTACTTAATAATTCCCCTTTTTCGCCCACTTGTGTTTGTAATCCATCCTT…
848	LokiG_000000000079	4700	6380	r	57.4904761905	61.9071443142	30.844952837	TTAAGTAGTACCTCCTGATTTCATTTTTCTCAACGGTGGTAGATCCGCGTTTTTACCAAAAATACGCCGATAATCTGGTGAGGTATATATGAGATCTGAATGATGTCCTTTTGCGACAATCTCTGCTCCTTTTAGTACCATAACACAATCAGACTCTCTTATGGTTGAAAGTCTGTGAGTAATAATGAACATAGTCCTCCCTTGGCGTACATTATTTATCGCCTTCACAATTTCTTCCTCCGTTTTTGAATCCACAGAGGAGGTAGAGTCGTCTAATATTAATACATGAGGATTAGTTAAGAAAGTCCTTGCTAGAGCAATTCTTTGCTTTTGACCACCAGATAATTGACTCCCTCCTTCTCCTACATAAGTTTCATAACCTTTAGGTAAATCATTTAG…
849	LokiG_000000000079	6719	7910	f	68.8942065491	59.4111081806	31.8763275949	ATGCCAAACAGTATTGAGATAAAGGGATTCTGTAATCCGCAATTTAAGGCAGTACAAGATGTTTTTGCGGAAAATTTTGAACTATTTGATGAAGTGGGAGCATCACTTGCTGTGACATTAAATGGAAAATTCGTTATGGATATTTGGGGAGGTTATACTGATGCTACTAAAACTCGATTGTGGGAGGAGAACACAATTGTTTGTGTGTTTTCTATTACAAAAATAATGACTTCTATCTGCATTTTAATACTGGTTGAGAGAGGACTTATAGATCTTAACAACCCTGTGAGTAAGTATTGGCCCGAATTCGGACAGAATGGCAAAGAAAAAATTCTCATCAAACATGTTCTTGGTCATACTGCAGGTATACCAAGTTGGGATGAGCTGTTCCCTCGGGAA…
850	LokiG_000000000079	8001	8721	f	39.5236111111	40.7255359797	28.0111786875	ATGAAGATGAAAAAAGAAAAAGATGACAATATGTCATGCCAATCCACTGATAGTCCCAGCGAGTGGAAGGGAAGAACAATAGAAATTGATGATGCTGGGACTGGGGATCTCGTCGGAGATGCCTTTATTGGATTTCGAGACTCGGAAACTAGAAAGATAATATTTCAATCAGTTCCTGTAGGGCTCTATAGTCAAGGTAATAAGTTCGGAGATCGTCCAAAGAAATATATCGTAAATGTTGTAAAAAAGGGTCTTAAAGCACTTAATCACAGCAAAGGAGATAGAATTCTTCTATGTAGAGGTGATTGTTTCGATCTAGTGAGAGAATATTTTAAAGAGAATGATATATACTACGAACCTGCGATTATTGAAGGTAAACTTCAAGATGAAGTAGAAGGT…
851	LokiG_000000000079	8822	9320	f	24.5341365462	23.6117582133	29.0974654322	TTGAAACGGATAATAATTTTTATAGATAATAGCAACATTTTTAAGGGTTTTAGAAAGTATGACATAAAAGCTGATTACGAAAAGCTAAAGAATGTTATATGCAGAGACAGAGAGTTACAAAATATATTTCTATATGAAGGGGTTGTGTACCCCATAAGCCCTGAGAAGAAAAATTGGTATAAGGGGTTAAGTAAAAGAAGTGGATATTCGATCAAAGCAAGTTTTGACAAGATTGCTTTAGGTGGTGCTGTTGAAAAAAAGGTGGATATCAAAATAGCGATTGATGTAATCTCTCTTGCATATGAAGATGCCTATGATACGGCCGTGCTGGTTTCTGGGGACGGGGATTTTATCCCTGTTGTAAAGAAGGTAAGGGAATTGAACAAAAAAGTAGAATTA…
852	LokiG_000000000079	9625	10405	f	56.4615384615	53.5881027565	28.909380583	ATGGTAGGTTTAACAATTAAAGAAATTGGAATCAAATTAACTCAAGCGGGAATGTTAAAGACAAGTGTATTATGTGTTTACGGTTCAGACACAATTCCTGTAAATGCAACTCCAATGAGGAAGATTAATCGTTGTCTTGCGAATGTCATTTTTACTCTATCAACTCAGAAAATCATCAATAAGGTATATATTGGAGAAGATGATTTGAAGGGTTATTGTCCGGGGGGACAAGCTTGGTTTGGTTATAAGACCTTTATACCAATGTTAAAGTATTTTTTATCAACCGGTTCAGAGGATTTTAGAGGTGGAGCTGCAGAATTTTTGATAGCCAATCCAGACCTTGCTGAAAAGCAGTTAAGATCAATTGGTAAAATCTCACCTCTCGGGAGGTATACTGTA…
853	LokiG_000000000079	10481	11339	f	33.0652680653	37.0216249793	6.04469913254	ATGGTAAAAATCATGAAATCAAATACAAAGTCAAAAATTATAATTTTAATCACTTTAGTAAGTCTATTCACTTTATCACCAAAAATTACCAAAAATCTTAGTTCTAGTGGCAGTATTAACAACAGTCCAGACCATAGCGATGTAATTAATCTAGATAAGGAAAATTTGAAAATCTCAGCATTATCAGGGCCAATTTTTATTGATAATAATTGGTCTGCTGCGAAAGCAGCGGGAATATGTACGGGTGAGGGAACTTATTCAAATCCTTACGTTTTAGAGGATTTAGTAATCGAGGGTAATCATTCGGGATCAGGTATCCAAATTTCAAATTCCACAGTGTATTTTAAGATAGAAAATTGTATAATTTATAATTTTAGCAATGGAATCCTCTTATACTAT…
871	LokiG_000000000082	116	1427	r	58.0289855072	55.4243530771	7.46344010248	TTACTCGTAGTCGCTTAGAATCGTTTGAACGAAAAAACGCTTGCTTTCAAGGAGCTTATACCCTATTTTTTTCTCTTTTTCATCTTTCATTAATGTTTTATACAAGGGACGCCCCACCAGATTAGTAAATGGGATATATCCGTATTCCACCAAGAACGCATGTAATGTAAATAACAGATGCCCGTACTCTTTATCTCTCTGTTTTTTCCCTGCTCCGTTTCCCTTGATCTGTGAATGTTTACTTTCTATTAAATTGGTGGTAATGTGTTTTCCCTTAAAGATTTTAAAAATGGGGGTAAGCATCTGGAGTATCCACTTTTTAGCGCCCATACGCATTGATAACTTATTTGTCCTGAAGTTTACATAGATTTTGGCAGTTCCTTCTTTCTGGAACGAATC…
872	LokiG_000000000082	2315	2612	f	36.6531986532	44.8018524883	18.8803823898	ATGGTCAGTAAAGTTAAAAAAGATAAAAAGCTTCTTCCTGAATCCAATTCTTTAAAGAAATGTCTAGCTGAGTGTGAAAAAGGAGAAGAAGTAATTGTATTAAATGTAGATGTTGATTTCAGGCAGAAAAGGCGTTTAGCTAACCTGGGTATACTCCCTGGAGCAAAAATAAAGAAAAAAAGAGATGCACCATTTCGAGGACCTTTAGAAGTAATGGTAAAAGGGTCTTCCTTAGTTATTGGGAGAAAATTGGCTTCAAAAATAACAGTACAATGCGATGAGTCATGCAATAATTAA
873	LokiG_000000000082	2661	4755	f	31.1446991404	35.642284233	26.2963621454	TTGAAACTTAAATTAGTTTTATTCGTAGTTAAAATGAGTTGTCATATACCAGAAAAGGATTCAGGGATAAAAGAGAATAACAATAAGGGTACAATCAATATAGCATTAGCTGGCAACCCAAACGTGGGAAAATCCGTCATTTTTAATCAGCTGACAGGTCTTAGCCAAACAATTGGAAATTGGCCGGGAAAAACAGTTGAGAAAAAGGAAGGTCATCTCGACTTTTTAGGATACCATTTTAATATTGTTGATTTACCAGGGATTTATTCTCTTTCAACTTATTCAATAGAAGAAATTGTAAGTCGGGAATACGTTGTTTCTGAAGATGTTGATATCATTATCAATGTAATTGATTCCACAAATTTAGAGAGGAATTTATTCTTTACTTTTCAATTATTA…
874	LokiG_000000000082	4882	5995	f	58.5229110512	55.4142996581	36.0198282533	ATGAGTAAAGTAAATATTGAGGGTGGGATCGTAGGAGATCCTGAGGATACCGATGTTGATAGATCTGCTTTGGAAAATATTTTAAACTTACTTACAAAACAAACACGAGAGGGATTACATTCTGGAGCTCAGCTTCACATTGCATTCAAGGGGAAGACTATTCTAAATGTCGCAGTTGGAGAAGCTCGTCCAGATATTCCTATGAAAACAAATTCAGTTCTATTGATATTTTCCAGTTCTAAGCCTTTAACAGCAATAGTAATTGCCCAATTATGGGAACAAGGAAAACTTCATTTAAATCAGAAAGTTCAAAGTATTATCCCTGAGTTTGCTAACGGAAAAGAAAATGTAACACTAAGGCATTTAATGACTCACACTTCCGGTTTTCCGATGAATACA…
875	LokiG_000000000082	5995	7216	r	56.502047502	50.0406791444	31.9285311924	TTATTCAGGGAAATATGTTGTTATTATTCTTTTTTCCGGCCATTTATTCGTATAACAACGAACTGGGTAATCGTTAGGGAGTGCCCCTAAACAACGATTACAGGAAATACAAGCTGCTTTATCTTTTTTCCCTTCTTTAAAACCTTTAACTAAGAAAGGTTCCCTTATAAAAGGACGAGACATAGAAATAAAATCTGCAAAACGCTTTTCAATAACGTCTTCCATAAAATTTTTACTCCTCAACCCCCCTACTAACATTAGCGGAATATTTTTTATTTTCTCTTTTATTACCTTAGCAGCTTCAAGGTTATAACCTTCCTCTAAACCAAATTTACCTACCATATCTTGATATATATCTTTTGCCATATCCTTCATGTAATCTGGAACTGCTTGAACTAT…
876	LokiG_000000000082	7355	8099	f	27.373655914	30.3578879055	28.7308375307	ATGCGCTTTAAATTTCTTGGTACAAATGGATGGTATGCAACAAATTGGGGAAATACTACTTCAATACTCATAGATACTGAAAATTTTTATATAATTTTAGATGCGGGTGATGGTATTCATAAAATTGATCAATTTATTGTTGATGACAAACCTATAGTTTTACTGCTTAGCCATCTTCATTTAGATCATACAATTGGATTTCATTCTTTTGCTAAACTTTCTTTCACTCAAAGCTTTAACGTCTATGGGTATAAAGGAATAAAGGAAGGATTGGAAAATATAATCAGGCACCCATATAGTTCTCCTTTTGCTGATTTGGCTATAAAATTAGAAATTCATGAGTTAGAGCAAGGAAGTCATAATGTGGGATTCCCTATAACATGTAAGTTGTTGGATCAT…
877	LokiG_000000000082	8162	8813	r	31.9047619048	29.5680804903	9.943260775	TTATTGAATCTTTGATTCTTCTTCGATATTAATAGCCTCAACTTTCTCTTTTACTCCCGTTATAGAATCAAGTATTTTCTGATGATAAGTAGATTCTACATCAACCATCGTATTGAGAACTTTTTGCATTGTTTCTAATTTAGCTTTATTGAATGTTTCGGTGGTCATTTTCACATCTTTTTCTTCCTTATCCAATTTTTCTTTAGCTGCTTTCAATTTATTTTCTGCGTTTTCTAACTCATTTGGTTTGACTTTTTCTTCTGGTTTGTTTTTTACTTTATTATATTGTTTTTCTGCTTTCTCTTGCGCTTTTGCAGCTTTTTCTGCTTCTCCTTGTTCAGTTTGAAGTTTCTTTAAGTCGATCACCAGAGCATTTAGGGGTGCGACAAATTCATCTCG…
880	LokiG_000000000084	2	476	r	25.0717299578	25.0822306021	30.3244914598	TGGTCGCCAACTAGCGATAATCGGAAAAACTTTATATCCTGCCGCTACTCCGGCAATGAAATCAGACATCTTCCCAGGATTTACTTCAAGAATTGCCATGCTATAGACTTTAAGTGGGGTTTTCTGACTATCTTCAATTGCTTTGTGCAATACCTCTGGTGGAACGGCTCCTATTGGTTCCAATAACCGAGTGCGACGTTCAGGAGAAAAAACTTCCAATTGGGCTGTATATTCACCCCATTCTCTATCCTGACTAACCTTAATACGGAAATTCTTCAATGCCTCTATATCATCAAACTCAAATATTTGGGTAGTCTGCATAACCCATTCATAATTCCCATTCCATGCAGTTACTAAACGTGCTCCAAGACGTTTACATGCAGGGATTAATAATTCTTG…
881	LokiG_000000000084	573	1500	r	22.3721682848	24.0955079036	33.021348076	TTAAATTAAAGCCCTAAAATATTTAACGATTTCTTTTTCCAAACAAACTCCATTCAATTTATTTATATGAACAATACCCGTTGGACAGGTAATATTAATCTCAGTAAGGAAATCTCCAATAACATCGAGACCTACAAAATGTAGCCCGTTCCTAACAAGAAATTCTGAGATATTATTAGCGATTTCACTTTCCCGTGGTGTTATAGTTGTTTTTCTGGCAATACCACCTTGTCCTAAGTTTGCTAAATAATTATCTTTTAATGGTTCTCTTAAAACCCCACCGATAATTTTCCCTCCCAAAATAAGGATTCTTTTATCTCCTATACTTACTTCCGGAATATATTTCTGTATCATCACTGGCGTTGTATAATTCTGGGTATATGTTTCCAATATTTTTTC…
882	LokiG_000000000084	1499	2753	r	23.3596491228	24.1023392373	29.3354408796	CTAATTAAATTCTTTTTTAGTTTCTTTCAAATGCTCAAAAGCAATTGCTAAACTTGCAACCAATGCAAGCATAGAATAAAGTGAGAAATTACCATCCTTTAAAATGATTGGACGAGTTAATTCATTATCAATTAATTGTTGGAAATCCATTCCTTTTTTATTTAAATTATCGGTATTATCTTGTAATAAGTTAAACCGCATGAACCCACCAACTGTGTTTTCTCCAACATTATATAATACTGGTTCTGCGGGATGATTGTCAATGGAATATTTAGTAGTTATTCCTTCCTGAATCATAATACTATTTATCTTTGATTTTTCCTTACCGTGAGTCATTTTTTTTCTATTCTTTGAGTTAAGGTTTATTATTTCATCACCAGATGAGACAGTAATAACCCC…
883	LokiG_000000000084	3057	3651	f	15.196969697	15.7435081129	21.4909845025	ATGCCAGTTTATAAGAAGATTGGAGAATTTCTTGAATTTTTCAATATTAGCAACGCAGATCGTACCTTATACGAATGGAAACCTGAAAGATCTTTTAGAAGATTTGATTTAGATCTTAATATTGTAAAACAAAATCCGATAAATGATATTTTTTTTCATAGAGATAAAGGTAATATGAAAATAGTTTATATTAAAAAGGATGATCTTATATACACCGTTGGTTCGAGCCCAGAAGTACAATATCAATTATTGGAAGCGTTAATAGAACATATAGATTTAGAATTTAATGAAACCTATGATGTGGAAGTAATATTATCTTATAGTGATTTCACTGCAAGCATTTTTAATGGATTTAAAGAGATTGTGGATAAAATTATAAAAGATTTTGGTAATTTAGAT…
884	LokiG_000000000084	3944	4973	f	14.0923226433	14.9068697232	18.9251322195	ATGTCAGAAAATCAGAATTCTAAAGATAAACCCTTGTTTGAAGAAATAGTAAAAAAAACGAAAACAGGGATTACTTTTCCAAAGAATCTTAGAGATTTATTATTTGATGAAGATAGAGATGTTTATTTTAAGTTAGTGGTCCCTAAGGAAAAAGATAAAATAGTTTTAGAATTCTTGAGTGAAGAACAAGCAAAACAATTATCAGAAAAGTTTAAAGCAACCAGACCGAAATCCACTAAAATTACTGGCGAAAAAAGAGTAGTCGAGGTTAAACCATCAGCCCAAATGAGTCCCTCTTGGGGTGAATATTTTATTTATGATTTTAAAGCCAAAGAGAAAGTACAACCTATTTTGGAATCTGCTTTTTATAAATTTGCAGAAACACCAATAAATTTAGAG…
885	LokiG_000000000084	4984	6226	r	13.8236714976	12.9374914673	18.4296508048	TTAAGGATTACTGTTATCATCTTCGGAATCTTCTATTCCTTTAAGAGTTTTATCTACCCTCTTGCTTTCCTCTTCTAAAATTTTCTTTTCTTTTTGCTCTATCATTTTCTGTTTCAGTTCCAACTCAACATGAGATAGTTCTTTTTCTTTTTCAATTAATTCTTCTTTTATTTTTAGAGTTTTTTCTTTTTCCAAAATCTCCATTTCTTCTAGAGCTTTCTCTTTCTCCTCTAATTCCAGTTTTTTCATTTTAAGTTCCAAATCTTTTTTCTTTAGTTCTAATTCTTTATCTAAAATCAATGATTCTGCTTTTATTAATTTCTTCGGAATCTTTTTTTTAGGTAGTTTTATAATTGCAATTTCTGCTTTGGATAATTTTGTCTCCTCTTCTAACAATTC…
886	LokiG_000000000084	6253	7207	r	13.3280922432	17.2447061112	19.6148112106	TTATACCCATACTATAAAATAATCCGTATAGATCTGGGTTATGAAATTCAATATTAATCGTAAATCTCTAAATCTAAGAGGAACCCTCTTTCCATCATCAGAATAGTTATTAGTCAAGAGAGATATCGATAGAGTTATTTCTAAATTTTGGTTCTTATCCATCTGTAAATGTATTTCTTCACAATAATTAGTTAAAGTATTAAGATCTTCCCAAAATATATTCCAAAAATATTCATCAGCTTTAGAATTAAATTCTTCTGAGGGATTATCAATTACTTTTGAAAGGACATCATATGGGACCATAACAGTTATCTCTACATTTTTAGAAGGAACGAATTTTAAATTTATTTCTGGGAAATACTCTTCAGCGAAAATCCTACATATTCCAATTAGAAGTTC…
887	LokiG_000000000084	7346	8912	f	13.6315453384	15.5446258571	20.18987955	GTGTTAAGGCAGATACATATTTTTTTTGAACAACAACACATCTTTGTAAAGGATTTTGCTAAAGGATTTGGGTATGTGGAATTAAAAAACGTTCAAGAAATTATTAAAAAATACATGGCTTTACCAATTATAGGCAAAACACTCAGCCGAAAGATTTCAAATTTCCAAATCTTTCATCAAGGTGAAGATAATCTATATTTCTTGTTCGTAACAGATTTAGTTGATACAATCCAATATATTGAAAAATATATAAAAATGACAATGGATAAATTCAGTGAGTTATTCCCAGAACCTCTCAAGATCAAGGAAACTGACACTGCCCGAAATGAGTTCTCGATCTTTCTTAATCAAATACAAAAAGATCTGAGATCTAAAATATCCATTATAGGTCCAGCTTAT…
888	LokiG_000000000084	9020	10514	f	20.2255689424	19.3407308629	24.358474336	GTGAGTGCTATTAAAGACCTCCAAGATTTTTTTGAAGAAATTCTACATTTAAGTTACATCCAGGCGTTATTGAGTTGGGATCAAGAAGTCAACATGCAAAATTATAAATCTCTTGAGGGGAGATCTAAACAAGTTGCTTTACTGGAAAAATTGATTCATAAAAGAGTTACATCAGAAAAAGTAGGTCAATTAATAAAAGAAGCAGAACAGTTACCGAATTTAAACGAATTCGAAAAAGCGATGTTACGAGAGATCACCAGAGATTATAATTTAGCAACAAAGTTACCTGAAAAACTGGTAACTGAAATTGCTGAAACCAGCATTTTAGCATCAAAAGATTGGAGAGAAGCCAGAGCAAAGAATGATTTTTCAATTTTTGAAAAAGTTTTAGAAAAAACC…
889	LokiG_000000000084	10575	11172	f	26.5611390285	21.4669629005	30.2237586074	ATGTTATTACAAGTGAAAAGGTTTTCCTCAAAACTATTATTACCACTAGCACGCAAACTTAAAAAAATCCCCGCTAATGTTTTCACAGCATTAGGATTAATTTTTGCTTTTTTGGCGTTCCTTGGATTTTTGTTCAACTATTTGATAATCATTATTATAAGTTTATTCATTACTGAATTCTTTGATCAACTTGATGGTGTTGTAGCTCGAATTCAAGGACCAACACAACTAGGTGCCTTTCTGGACTCAACTTTAGATAGAATAGGGGATCTTTTTATGCTAATAGGTGTGATTTTTAGTGGGTATACAAATCTAATCGTTGGTTTATTAGTCCTTATTGGCGCTTTCTTGACCCCTTACACTAGAGCGAAAATAGAAGCCTTGGGAGTTGATAATCTT…
890	LokiG_000000000084	11426	11987	f	20.2727272727	19.6225400536	24.7462565738	ATGAGCATGCAAATTAAATTTGGTTTGAAAAATGATGCAAAGGCAGTCTATGGTTCTTTAAAAAGAAAATCGGAATTTTTTTTAGTAGTCCATAACTTTCAAGGTCACTATCTTCCTCAAGTTAGAGTGATTTTAACTGGACCTCCTCAATTCAGACTTGTAATAAGAAATGAATCATACGGAGGGATTGGGAATGGTCGTAAAAAAAGTCGACTATTTAAAATTATTCCTAAGGCAGAGGGTGTATTTACTTTAACTGCTATTTTATCATCTAAAAGGGTGAATCTTTTAACCTTACAAATCGATGTTATAGTTGGCAATGTTCAAGTTCCTGTAAGACCTATAGCTCAACAAGTACAAGAACCTATCGCTAAAAAGTCAGTAACTCAAATAAATTGC…
891	LokiG_000000000084	12264	13590	f	53.3770739065	48.22529721	34.4803078299	ATGGTTAATTGTTTAATTATTGGACATGGAGCAAGGGAGCACGCTATAGGGGAGGCTTTAGTCAAGAACGGTGCTAGTTTATTTACCAGCATGAGTTTTAAAAATGCGGGGTTAGAAGATTTGAGTCAACAAATCCAGATACAATCCGAAACGGATTTTAAAAGCATCATTGATTTCGGTAAATCTCAGAATATTGACTTTGCTGTTATCGGACCAGAAGCTCCTTTAGTAGTTGGAATAGTAGACGCGTTAGAAAGAGGAGATATTCCATGCGTGGGACCAAAAATCGAAGCAGCTCAGCTTGAGGGATCTAAAATATTTATGCGGGATCTACTTACAAAATATAAAATCAAATCAAATATAAATAGCAAAATGTTTAACTCTATGGAGGGTGTCGAG…
892	LokiG_000000000084	13683	14175	f	36.6544715447	30.8309786467	25.0649436646	ATGAAAATGAACTGGCATGAACAAAATACAAAATATAACGCTTTAATAAAGGATCTCTTCCATAATGAGGATTGGCAAAAAAGAGCAGAAGCCTCAAGAGATTTAGGGATTATGAGAGAGGGAAGAGCAGTAAATTTGCTATGTCGAGTTTTAAGATCCGAAAAAGATCATCTTGTTATTAATCGTGTTATAGAGGCTCTCGGTAGAATTGGTGATGGTCGGGCTACTTTAAGAATTATTGAAAAACTCAGAGAAGAATTAAATAAACCTAAAATTGATAAACATAGAATAATATACATTGTCGAAGCATTAAAAAGAATTAAGGACAAGAGAGCTCTGGAATATATTGGGATTTTTCTAAAATCAGATGATAAAGAAATAAAAACCCTAACTAGAGAA…
893	LokiG_000000000084	14312	15425	f	43.2057502246	43.5010230808	30.4540516201	TTGAAAGATAATCGGTTTTGTTGTTGTTGGGATCTGGAAGGACCGATCACTATATTAGATTTTGCCGCTGAACTCGGAAAAAAACTACAGGAAAAACCAACATTAGATTTACACGACTACAATATGGCTGAGTTTTTTAAGATGATCTCTCTTTATGACGACTATATTGTTGATGTACCTGGAGTAAAATCCCAGCTAAAAATACCTGATTATCAACCGGGAGACACTCTTAGGATAATGGCCCCCCTCTATACTGCATGCTATACTGATGAAGAATTAATAGAATTAGCTAAAAGTAATCTGGGATTACTACCTGGTTGTAGAGATTTAATGAAAATTTTAAAAAAGGATTGGGAGATTTTTGTTATTTCTACAAGTTACACTCATTTTGCTCATAAT…
894	LokiG_000000000084	15550	18349	f	38.629153269	39.3857285464	23.5953476467	ATGGCTAGCACTTCTAAAAACCCTCATGAAATAAATCAAATTATTTCTGAAAATATTGAAGATTTAATATTCATTGTTAATAAAAATCATATTTGTGAATATGTAAACTTTGAAGAATTAAGAGATAACCAGACAATTTTTAATTATATCCATCCAAATGATTCGGATCGTATTAAAAAATTCCTTAAAAACACGCTTAAATCTGGAGCTAGTTTAGAAGAGTCAAGAATTAAATCTAGAAGCAATTCTTTTAGATGGTTTGAAATTAAAAGTAAAAGATTTATTGATGACGCAAATCAATCTAAGATCTTCCTAATTTGCAGGGATATTTCCAAATTCAAAAAAACAGAAAAAAATTATAGAGAAAGTCTAGAGAGGTTTAATTCATTAGTAGATTCG…
895	LokiG_000000000084	18537	20682	f	49.5529137529	44.6152827645	23.8669335902	ATGGCGACACTGATTATTACCGAGAAGAATCAAGCAGCTATAGCAATAGCTGATGCAATAGGTAAATATAAAACTTTAAAAAAATCGAGAGGATTAAATCTATATGAAATTCCTTCTAGGAAAATATATATCATCCCTCTGCGTGGACATATCCTCGAACATAGAAACACTAGCGCTTATAGTAGTTGGACTAAAACGAACCCAAGAGAGATTATCACCAAACCTAACGCAATCAAGAAAGTTCCGAAATCTTATGCAGCCCCATATATAACATTATTAAAAGAATATTCATTATTGTCAAATCATTGTATTATAGGGACTGATGCGGATGTTGAAGGATGTAATATTGGCTTATTCGATGCGCTTCCATTTGTAAAGAAATTAAATCCTAATATTAAA…
896	LokiG_000000000084	20717	21050	r	62.6276276276	64.9633590537	27.514460965	CTATATTAACCTTCGGGTCTCAAATCTATAAGCCGCTCTAGTTAAACCAACGTAATTATCTGACAACTTGTAGTGCAATTTATTGTTTATAATCTTCGTTTGTACGTAATTATTATTTAACAATAAATTTAAGTTATTCACCATAATCCCTAATGTAACAGCACCCATATACTGTCGTTTTCTTTTCGTTATTCTTATTAACTCCAGTTCAGAATGCCATTGACCATCAAGTAAAGACTTTATTATCTCGTTTTTAATTGGAGCTCTAATATCTTTGATCTTGTTAAATAAAACAGAATAGCTTGGTTTATAATATTTTTTTTGTTCTTCCAT
897	LokiG_000000000084	21173	22295	r	54.4171122995	50.8288724047	28.0145998843	TTATAGTAAATTTGGAGGGATTCCTTCTTTAAAATATTTTGCTCGAGTTATCCAATTATCTGAAAACTCAGGAATTAAAGCTAATATACTCCCACCAATCCAAACAGAAAATGTCCTTTCACTTGGGGCTATAATTCTTACGACTTGATTTGACTTTTTTCTTCTAGCCAATTCAAGTTCTAATTCCTGGTACATCCTTGATTTTAAATTAGGGAACATAGAACTTCCTCCTGATAAAAAGATATTATTCAGCAATTTCGGTCGTATATCTAAATCACAGGCTTCAATAACATCCAAAATTGCGACAGTTAATGAGATCTCTTCTAATTCCTGTGTAGGATTGAACAGAAGTTCTGGAATTACAAATCTCTCTTTATCCAAAGTGATTTTAGAACCATC…
898	LokiG_000000000084	22447	22651	f	11.8725490196	9.94795034819	4.06702269931	ATGGTTATAGATGAGGAGTATTTAATGAAAAAATTACAATTCTCTATTAACCATGACCGAGTTTCTTTCGAGACATGTAAAACTAAAAAAGTTTTCAAAATGCTTCCAATCAGTAATGATACCCTTTTCAATTGGATGAAAATCTTATACAAGCCGAAGGATTGGATTTCAATTAGACGTCTTAGTGATAAAAGAAAGAGGTAA
899	LokiG_000000000084	22787	23111	f	17.4845679012	10.6842853163	6.65952959314	ATGATTTTTTTCAGTCGCGTGAGCTCATCCAACATCTCATCTCTAAGAGTGCTTAACCCACCACCTGCTTTAGGTGCTGTTGCTGGTGCTACAGCTTCGGGGGGTGCATCCGGTCTTTTCATGTGCGCTGGAGGTCCAGAAGTGGGTGGACCTGAGGGTGGACCTGAGGGTGGTAGTACTGGGGCGGGAGGTAAGCCCGGTTTTCCCGGTGGGTCCCCAGGTGCTTTAGGAGGTCCCGTAGGCGGACCTGCTTTTGGTGGGCCTCCAGGTGCTTTAGGAGGACCAGATGGCGCTTTTGGTGGGCCTCCAGGTGCTTTAGGAGGA
900	LokiG_000000000085	2	761	r	56.6679841897	49.6649639521	8.49410178598	TATAATCACATGTCGTACATCAGGGATCTCTTTTGCCATAAGTTCACTTGGTTTTAAAAATACTATATCGAATTCACCTAATATCACAAGAGTTGGGCACTTAATCTGCCTAAGACCCTCAACCCTTGGATCAGGATCATTGTAAAAATTCAACATAAAGTCCACAATGTTCTGACGATTTTGACGTCGCAGAAAACTTTCAAAAATTTTCCACATTCCTTCATTATTAGGGTGTTCAGCCATCTTGAACAAGAATGGCCCGGGGTTAGCTCGTGTAGCTGTCATTCTGTCTTCAATAGAAGAGTTCACCATCCATTCACTCCACACTTTCCGTTGTTCTTCTGTAGGCTCTTGATCAGGTTGATCAGGCATTTTTGGTTGAGTTTCTGAACCTGTGTC…
901	LokiG_000000000085	971	1109	r	57.4420289855	54.0261913097	18.5633980745	TTATTTTTGTTTGATTATCAGTTTGTCAAACCAATCAATCCAAAGAAATTCCTCACAGAAACAGAGAAGATTATCCATTTCTTCTTGATTTATCTCTCTCCTCTTACGAGTGGATACTATCGTTGCTATTTCTTCCAT
902	LokiG_000000000085	1325	2357	r	80.2180232558	71.0995760717	35.2344278029	TTATTTCTCGAAATTATTAATAATAGCCCTTCCTACGAACTTTCCCTCCTTTAGTTCCTGAAAAACTTGATTAATTTCTGAAAGATTGGCAACTCTGCCTATGTGAGTTTTAACTTTACCTTCTGCTGCTAATTGAACCAATTCTCTCATATCCTGTACATTACCTACTAATGATCCAAATATGTGTAAACCTCTCATTAGTAATTCAAAAGGAGTTATTGACAACGATCCCTCACTAAAGGCAGGCAAGCCTACAGCAATTAATGCCCCCCCATTCCTAAGGATTTTTAACCCGAGTTCATAAGCGGATATTTTTGCTGCAAATACTATGCTGGCATGAACTCCCTTAAACTTATCCTCAATGAATTTTGCCGCTTCATTAGCTTCTATTGCATAATC…
903	LokiG_000000000085	2769	3207	r	24.2785388128	27.3915016212	33.6184780046	TTATATTTGAAACATTCTCTGAAGAAACCCATCAAAATGAGAATCAAAACTAACAATATATTCGATTTGATGGTGATTACATAGGACAATAGAACTGATATCTGTGTAACTCATTGACTTTTTTTCTTTCAAGTTAGTTGTATTTACTTTCTTGAATAATTCCCATGTTTCAAATTCAAAATTTAAATCAAAAGGAAGAATATTTGCAATTTTCTTACTCCCCCACAATAATTTTTCCAGATGGTTGAACACCTTGATATTATTTTTAGATCTGATGGCAGCTAAAGTAGTTACCTCATTTATAATAAAATAGGATGTATATAGAACTCCATAATTCCCTGTAGCTAAATTTTTTAATATTTTTTCACTTAGTTCCGCATATTTATCCTTTGGATGACA…
904	LokiG_000000000085	3219	3504	r	14.9543859649	20.2006634084	22.4982617739	TTATAAGGTATAAATATCTTCATCATTTTCCGAATTAAACTGCACTTCAGTATTATAAGGAATATCACTTAAGCTGTTCCTTTCTTCAATAATTTTCTGAGCTCTTTTCGGATTTAATATGGGAAGGTGCATTGCTATTTGAATAATTTCTTCAAAATTTTGATTCGCTAAAATAAGACAATAATCAAGAGTTTCTTGCTGTGTTAGTTTTCGACCTAATCTCAACGTTAATTTGGCTTGAAGTTGTTCCAAACCTTTTTTATTTTTAATCTTTACAATTGACAT
905	LokiG_000000000085	3578	3896	f	30.8490566038	27.7169527538	29.5633982786	ATGGAAATATATAATAAATTTAAAGCTTCTGACGGGATGTTCACTTTTAACAACGTAACCGGCATCCTAATCCTTAGCGACTCGATGTATAGCAAATTACAGGCACAATTAAAAATACTTAATATAGTATACTCCGCAATCCAAGATTATGAAGCATATTTTATTTTCGAAGTAAAGATAGAAAAATATCGATCAACGAGCGACTTGAATGGTATGACACAAGAGGAAGTAGACCAGATCGCCACTATGCAAGCAGTTGAGCAGAGCATCTTAGAATTCGAGTTTTCTCGGAATAAATATTTTCGCCATATACATTAG
906	LokiG_000000000085	3822	4086	r	22.1893939394	19.2796237137	22.8185822474	CTATGCAAGCAGTTGAGCAGAGCATCTTAGAATTCGAGTTTTCTCGGAATAAATATTTTCGCCATATACATTAGTAAAATATCCTATTATTTTACTATAATATGATTCCAAGATTTCCTTCGTCAGCAAATTTACGGAGCCTTTATTTTCATTCTTTAAATATTCTTGATAATTTAAACTACATAATTCTACTATCTTTTTTTCAACCTCTCGCTGAAAAATTCCTCCCATTATAGATGGATTTGATACATCGACAAATTCCAT
907	LokiG_000000000085	4490	4700	r	42.3714285714	43.5762332977	42.7065050249	TCAGTCCATCATCGAAAGTGATAATGAGATGTCTGCTGCTGTTACTTTCTTTCTACCAGAGTGTTTAGCAATGTCAAGAGCACAACCAGTTAAACTTTTGGCATATTCTTCTAAATAGTCCATTAATTTATCAACTGCTGCTCGACTTACTATTTCAGCTCCGGCCTTTTTCATTAGAGCCCGTAAGGGACTCCATGCAAATGCTGCCAT
908	LokiG_000000000085	5306	6707	f	19.6581013562	21.2017506713	21.0968154962	ATGACTATTGATGATCTAAAATCTAAATATCTTCACAAAGATATTAAATATGGGATAAGATCTGAAGCTTTTGAAACAATGAAAAAGTATTATCCAGCTAAATATGAAACACATAACAATTTTGTATACGCCTTTCTTTGTTGTATTTATGATGGGAAGAACAATCTTGAAGAAATCAAAGATAATATGCGAGTTTTATTTATTTCTTCAACAAACCAGGTTGTTGTAGGGGAAGAAGATATTGAAGAATATTACAATCTAGTTAAACGACAAGAATTAATTTTTGTTAATCAAGATAATCTAATATCATTAACAAAAGAGGGGGAAAAGCTGGTAGAATTGAGTTACTACCATAATTTATATACTTCCCATTATCTACATAGATTTTTATCAAAACAA…
909	LokiG_000000000085	6824	7031	r	10.4637681159	19.1712452306	17.4984806245	TTAAGAAAAAATATCATCTAAAACTTCAACAGCACCTAATTTTTCCAATATCATATAAATGGTAATAAAGAAACAGACTATCATACCAATAAATAACACAACTTTAACTCCAAGAAATTCTTGTCCCCATGGCAATACTAAAAATATTATTAGTAATACGATACCTACAATAAAAGAGGATATTGATACTTTATATTCTGTTTCCAT
910	LokiG_000000000085	7556	8165	f	25.0082101806	28.5108300305	26.0881644149	ATGACAGCGAAAGAAAATCTGTTCTCCGGCTCGGATGGTGAAGAAAAGCCAATTTACATATTCAAGATATGCATTCTTGGTCAAGAGCGTGTCGGGAAAACATGTATCTCAAAACGTTTATGTTTTAATATATTTGAGGTAAACACAAGTGAAACATTAGGAATTGAATTTTATACAAGGGACCTTCCCATAATAGTTAATGGGGTTGAGAGTTTTGTTAGAATTAGTATTTGGGATTTTGGGGGTCGGGAACAGTTCAAAAAATTATTTCCATATTATATTAATGGCGCAAATGGCATCTTTATGGTGTTTAGTTTAATTGATCTCCAAACATTACTTAGATTGGATTGGTGGTATGAAAGGTTAGAAGAATATAATCAGGGAGATACTCCACGGATG…
911	LokiG_000000000085	8210	9188	r	44.0644171779	44.6094819449	30.0727775313	TTATAAAAGAATAACTACGACCCCAATAATAGTTAAAAATACCCCTATGAAACCAAACTTAGAAATTTTTTCCTTATTCACAACATAAGTCAATGGAAGGGCGAATAAGGGACTAGTAGTAGCAATCAAAGATACAAAACTTGCTCCTGCAAGATGTACAGACTCTGTATAGAGATAAGCTCCTAAAGACGTCCCTAATATAGAACCTCCGAGCAATAATACCCACGTGTACTTAGTTTTGTTTCTGAAAAGTGAATTTTGATTTTTTTTTTCTCGAGATTTTTCTCTCCAAACCATTGTACTTAAAATTAGTAATGCAAAGGGAAATCTAATAGTATTTCCTATTATTGAGCTTAAATCTTTTGTTTCAGTAGCTAAATCGATTTGCACCGTACAAAA…
912	LokiG_000000000085	9320	10787	r	52.3162917519	48.6595555067	27.9828472635	TTATTTCCTGCTCTTGAACTTTCTTTGTTTTTCCCCGTATTCATATAGTTTCAAAAACGATTTAGCAGCCGCTTCAAGTGTTGGGAATACGAGAAAATTTTCACTTTGAAGCATATCAATGAATGTTTTCCGCGATACACTAGGATATTGATGTAAGATAATAACAAAAACTTTATTCTGCTCTTCAGCATACTTTTTGATGTTTAATAAGTTATTATAATATCCTTTAAAGCGTTTTCCCTCTGTATCAGCCCAGGCATCAGTTTCAAATATTATCATGCTTATATTTTCATCAATACCTGCTTTAGTTATATCTACAAGTACTTTCTGATGAGTAATAAATGGTAAATCAAAAGGATTTGCCAAAGATCCTAACTGAATATCAAAAATTTCTTTAAA…
913	LokiG_000000000085	10773	11379	r	26.6386138614	32.4258911754	20.4327318032	TCATTCAACTTCAATATTATCCTCACTTTCAATTATTATATTTGAATTGCATTTATAACAGTAAATTGGCGTTGAGTTAAATATCGTTCCGCAATTTGGACATTTTGATTTAATTTGATTCATGATAATATGCAAGTCTTCTATCCGTGTTTCAATTTTAGGTTTTCCAAGCTTCTTTAGAAAAAATGAACCTACAAAAGAAACTACAACAATTATTAACCCAATAAAAATTGTAGGTATAATATGAAATAGAAAATTAGATTTGTAATAATTGATTGAGTTATTGTATAAAAATGCATAAACAAAAAAATTTGGAAAAAAGAAAGTCAATAAATTCATTGAATATGCTCTTTTAAAACTATTGTAAATAAATATAGGAATGAAAGAAATCGAAATCCA…
914	LokiG_000000000085	11472	12978	r	24.6806108898	22.1674504548	25.1207270108	TTATGATATTTTTTTAAATTTTCTTTGTCTAACAACTAAACTTGCAGCACCGATAACCAGAACCGCGGAGAGAATTTCAAGTGGAAAACCAGGAATACTTCCTTCTTCTCCCGACACACCAAAATATGCTACAAATACGGGATCATGGACCAATCTACCCCCTCCACTTTCACCAAATTTCGGATAGCTAGTAATAAAGAAAGCAGCAGTTTCATTAGGTTTAAAAGAATTCCAGGCGTCATCAAATGGGATTCCATCTGTAAATTGATTAGTTTGGTTAATCGCATAGCTAATAACAAGCTTAGCAAAATCTCCCATCAGTGGAAGCATTCCCGATACAAACTCAATAAATTCCATATCGTCATTAACATTCAAGCTCTCGTAATAAACGGGATATGT…
915	LokiG_000000000086	268	748	r	12.5041666667	11.8274533329	2.18305366157	TTATAGAAAGAACAGTTTAAAATCCATCGCATTTAATCGATTTTTACAGCAATACCAACGGTTTCTGGTTTTCTCAACCTTGAGAATGTCCTTACAGCTTCTTATTATGTAATTTCTAATCCACTTATCGCTGTTAGCAATTTTTACTTGTTCTCGAAATTTAATCACAGCGTGCTTGATTGGTATTGGTTCATTTTCAAGTTTTTCTAATTTGGTTTCCAAATTAGCTGTCTTTTTATCCTTCTTGCGTTGTTCTTCTTGTTCCTTTTTTACTTTTATTTCGTCCTTTTTCTTTTTTTCCTTCCAACATATCTGACAATAATTTGTAAACTCGTAATAACTCATTCCTTTCCTATCCATTTCATATTGGGAGTGCGTTATAATCGTTTTGTTTTTATT…
916	LokiG_000000000086	1293	2133	f	28.9	29.9747160852	38.7685103184	ATGAAGGAGATAAAAAAAATATCTTTACTTGAATTTCTAGAAGAAACGCCTTTATATACAAAGTGTTGTGTTGAATTACCAGATAAACTTGATGAATTTAATGTGAGTATAAATAAATTTTGCCCGGAATGTAAAGAGAAAAGAACTTTTATCCTTGGAAATAAATATATTCCTCAAATAGATTATTTTTCTTTAGTAAATATAACAAGAACCCTTAGAACAATTGAACCGAATTGTACCGTATTTCTTTATTATGTATGTGGTTCATGTAGAAAATTTAATAGATCCTTCTCATTCTTTGTTGGAGAAAATAAGGAATACATTCAAAAAATTGGACAATATCCTGCTTTTGATATTACAATAGAAAAACATTTGAGAGAAATCTTAGGGAAATATATT…
917	LokiG_000000000086	2135	2300	r	22.5151515152	26.7660046927	34.0391073381	TTATGTATAAGATAAATTAAATAAATAAACAATTCCACATGAATCATAGCCTCGATATTCTAAACGCTTAATTCCTCCAAAAACAACTTTTCCTACGGATATAGTATCTTGATTAGTTATTATTCCAAATATGCCACACATTTGCAAATGAAAATTAAGAAACAT
918	LokiG_000000000086	2426	3383	f	46.987460815	41.0482841946	45.8198904837	ATGACAATTAGAGTTATTATAACAAAAGATTATGATCACATGAGTGAAGTAGCGGGTGAAATAGTGAAAGAGATTATTATACAAACATTAGAAGAAAAAAAAGAATTCATTTTTGGGTTAGCCACGGGAAATTCACCCTCCGGTATGTACAAAAACTTAGCTCAGATGGCTAATTCTGGTGAAATCGATAGTACTCGGATTCGTAGCTTTAACCTTGATGAATATGTAGGACTCCCTGGTGAAAATCCTCAACAAAGGATGCTACATCCAGAGAGTTATTGTTATTTTATGATTCAAGAATTTTTTGGTCTACTTGAAAAAAAATTCATCGAAACGTCGGTTCCTTATGGTTGTTTGATTGATCAAAAACAATTAGCAAATGAACTTGATGCACATCCA…
919	LokiG_000000000086	3431	4859	r	60.8865546218	56.3704452206	50.8497307778	CTAGATTAAATTAAGTTTCTCCATTTTTTCCTTCGCACGATCATTGACTAATTTTGAAGATTCTAAATCAATACTTGATTCACCAGTAAGTCTTAAATACGGACTCGTTCCTGAGCGTCTAATAAGAATCCATCCATCATTGTAATCAAGTCTAACTCCGTCCATTTTGTTAATATTAGTTACTTTTTTTCCTAAAGCATCTAAAGTCTCCGTCATTTCTTCAATGATTTTTTTGTTTATATCTTCTGTAAATGGAATATCTTTTTTCAATCGAAACTTAGTTTCGCAAAAAGGGTATTTTGGAATTTGTTTTAATAAATCTTTTAGGGGTTTTCCCTCCTCAACAATCATTCTTAAGACTTTAGCGATAGTGACTATCGCATCTGGTCCAAGATGGGT…
920	LokiG_000000000086	5001	5121	r	32.8166666667	41.7989221993	1.02511860029	TTACCATATTGTTATCTCTTTTTCAATTATTAAAGGGGAATTTAGATATTTGAAAGTAAACAAAATTATGGTAAAATAATCCATTAAAGTTTTATCAAACTCTCTTTCTCTAAATAACAT
921	LokiG_000000000086	5203	5305	f	28.2647058824	25.38094142	0.845095625831	ATGGATTTTAAAGATTTTGAACTCATATATAATGAGAACCGTGTTAAAATTAACAAGAGATCAAAAATTGAATCTGATCTAAGCGAAATTATAGGACTCTAT
951	LokiG_000000000088	0	621	r	24.3880837359	26.0848407689	19.7338674238	AGTTTCAATAGCTTTTTGTTCCTCCATTAAATCCTCATTCCCTTGACATTCGGTTACATCACACCATTCTAATTGTAACTCCAGTGTTTTCTTAATTAAATCACCAGAAATGACGTGGAAGTCATAATTATATAATTCTAAAAATTTATTAAGCCACCGACGTTTTTGGCGATATCTGTTGCCTGGTAGATTAACCATATTCTTGATTTCGTAAACATAATCCCAGTTGTCTCTATCTTCATAAACCCGTAAATTTAGTCTTTCAAACTCCTTTTCTGTATGGAGTTTCTTCATAACCATCTCTGGAACTCTATGAATTTCTAAATTCTCTAATTCTTTAAAAAGTTTCAGGATGATTTTTTCGGGAGTTAGACCTATAGGTGGTAAAAAAAAAATTGA…
952	LokiG_000000000088	959	2285	r	30.5844645551	29.2477602784	38.5432675694	TTAAGAGAGTTCTATGCGTTTTTTCGTATATATTTTCACTAGTATAATTATAACACCCATTCCACCAGTTATAAAGATAAAGAAACCGGTCATGAAATAATCCAACCCAATCCCCCCTCCAGATGGGGCATCCTCCTCAGCAATCGGTAAATAATCGATACTTCCTGCAGTACCTCCTATATAATATGGGAAATCTACAATTCCATCATCTGGGTTTGTATCAGGACCAGTATGATTATCCCAATAGTTTCCAATTGTCGTAATATTCCAATGGTTATTATTTCCGTTATCTATTGCGTGTTTTCCATTTCTAAGGAAATAGTTTTTCCAAATTAGGTTATCAATTGTGAAACTACTACTAATATATATACCGTTATCTTTATTGTCCCTGATGATGTT…
966	LokiG_000000000090	82	526	f	51.6418918919	59.6181573428	45.7956415538	ATGAAAAGACCTAAGTATAAAATTGTACAAATTGAAGAATTAAAATCTGTTGTAGATGCATTATTTATGCAATTCAGCGAAATCCAAATAGCTTATCTCTATGGATCGTATGCAAAAGAATTACAAAACGAATTTAGCGATATTGACATAGGCATAGTTTTAGAAAACGATTTTAAAGAATCTCCACTTTATTTTGCCAAACTTTGTTCCAAAATTGAAAAAATTTATAGTTATAAAATTGAAGTTGATTTACGTGTGATAAACAATTCTTCACCTCGTTTTTTATTCCAAGTAATAAAGAATGCGAGAACTCTCTATGTTAAGGATATTAATTTCAAGGATGAGTATGAACTAAAAGTTATGAATCAATATTTAGATATCAAACCAATGTTGGATGAA…
967	LokiG_000000000090	839	956	f	45.9914529915	45.5905821183	42.1175435403	ATGGAAATCAATAATGAAAAAGTATATGAAATTATTCAGAAAGATCTAGATATTCTAACGTTTTTCAAGAAAGATATCTTTACAAAATTTAAGAATGAACTAAAAAATGGCTTATGA
968	LokiG_000000000090	1277	1709	f	24.0138888889	25.7879285364	23.4039647998	TTGAAAATTTTATTAACTGGATCATTCGGTAATGTTGGGTTAAGTACTTTAGAAGAACTAATTAGAAAAAACTATAGTATCAGAGTTCTTGATATCTATAACAAAAAAAATCGTAGGATTGCTTCTAAATATAAAGACCAGATAGATATAATATGGGGTGATTTACGTAACCCTAAGGATGTAGAGAAAGCTGTTGAAGGTCAACATGTTGTTATTCATACAGCAGCTATTATTCCTCCCCTTGCAGATAAAAAACCTAAATTTGCTGAATCTGTAAATGTAGGGGGGACGAAAAATATCATAAATGCAATGAAAAGTCAACCCCAAAAACCAAAAATAACAAAAATTATACCTTTTTCTAAAAAAACATCATTCCTTTTTTTTAGGTTCCGTCAAATT…
969	LokiG_000000000090	1659	2766	r	19.2113821138	18.8278068734	22.9783275593	TTAGGTTCCGTCAAATTTTAAAATATTACATCCGTTACAGAGATTTTTAGAAAATGCTTTGCAGGTTTTATTTAAATATATATTTTCATAAAAATCTCCAACTATCTTTAGAGGAAAGAATTGTGGCTTTATCAATTCTGAAGCAAACACCGTACTTGATGATTTAATTTGTTTTTTATCCTCTAAAATTCGCTGATTAACAAAATCATTTATCTCTGCTAAACTCATGCCCATTACACATATTATAATATGAAATTGGCCAGTAATTTTTGATATCATAAACACTCGGGGACAATGAGTATACTTCTCAATAAAATCATTAATAAAATCAAAGTTTTCAAATTCAAACTTAATAAAAGCGGCTTTAACCCCAATTTTTTTAAAATTTACATTTCCTTG…
970	LokiG_000000000090	3072	5106	f	40.6710914454	31.0664010374	41.6682469104	ATGAAAAGAAATAGATTAATTTTAACAGTTTTGATTAGCATTTTTTTAATCCAAGGGTTCTCAGCAAATTTTGCGATTGCAGCTACAAATACAGGGCCTACAAAAAGCTGGGGAGTCGTTGCGAATGAAAGTTACTGGTATTCAAGATATTATCTCGGAAATACGGTAATGATGTCTGGTATGGGTCTCCACATGGTATATAATCCGTCTTTTATGGGAAATATGACGATGATGATGATGAAAGTCGGTACTGCCGCAAATTTGACTGCTGGAGGTCCAGCAATAAATGCTTGGGTAATTTTTGCGGAATTTGCGTCTGCAACACCAAAATATGCCCAACCTGTAGATGTTATTAATTCTGCGAAAAATTTCACGACTTTGAGATGGGACCTCTCAGGT…
971	LokiG_000000000090	5191	5845	f	27.1697247706	25.2042438047	32.0956238117	ATGAAAAAAAAATGGCTTTTAAATGCGATATTCATTACAATGATTACTTTAACGTTATCAATAAGTTTCATAACAGGTAGAAATGATTATATTCGAGACCGAGTTGATGGATGCAGTTGTCATACAGAAATAGGGAGTATATTTAAAATAGATACGAATATGACTGACAATGTTCAAAATTTTAGAGGATCAATTTCTACTGCAACATCTACGTCTTTTGATATAAACATTACAATTATGGGTTTTAGCGCTGGAACTTATTTCGCTTGGGTTTTTTGGCAAGATGATGCGAATATTGGAGAACCAGTGCCCGATGGATCTCAGAATGGTACAGTCAGTAGTTGGTCTAGCGGAGATCTAATGTATAAAGCTTTCTGGGCAAGTAATAATGACCCTCAG…
972	LokiG_000000000090	6654	6957	f	66.6666666667	55.0093871023	9.47106756243	ATGGTAAATATCCGAGAACATTGCTCTTGGTGTACCACCCATAACGCAGAAGCTTTAGAGAAAGCAAAAATTTTAGTAAAAAGTGGAATAGAACGGGCAAAAAACTTAGAAGATATACCTGTCAAAACGGTTCCAGTTACAAAGGCTTCTTTAGTTGTAGGAGCTGGGATAGCTGGGATGAATGCGGCTTTAGATCTCGCGAATCAAGGTATTAAAGTTTATCTTGTAGAAAGCAAAACCACTATAGGGGGACGGATGGCCCAACTGGATCGTACCTTTCCCACGGATGATTGTTCGATCTGA
973	LokiG_000000000090	6972	8301	f	93.4499623777	92.3656609815	3.44301750644	ATGTTAAATGTCAATAGAAACGAGAATATTGAGATTTTAAGTTATAGTGAAGTGAAGGAAGTCGAAGGGTATGTCGGTAATTATAGAGTAAAAGTTGAAATGAAACCACGCTTCGTTACGGATGAATGTAATGGATGCGGTGCCTGCGCTACAGTTTGTCCAACATATACAACTAATTTCTTTGATGAGAATTTAGGAGCAAGGAAAGCAATTGATATAGCATTTGGTCAAGCTGTACCTTTTCTCTATGACATAAACAGAAATGCCTGTGTTGAGTGTTTCTCATGTATCGATGCGTGTGAATTAAACGCTATTGATTTTAGTCAATTGCCAAAAGAAGTTAATCTGGATGTTGGTTCAATCATAATCGCAACTGGTTGGGATATATATGAACCATTT…
974	LokiG_000000000090	8611	8767	f	55.9230769231	64.9316094699	29.9304700815	ATGTATTGGTTAAGCGGAGCTGAAAGTGAGAAATTCGTGAAAAGCGTAGAAGATGCATATGAAAAGATAAAGCGAGAAGGTCCAAATCCGATAAAAAAATTGGGTATTAACATTTCAGAAAAAAAAGAAGAATCACTAATTACCCCTGTTGAATGA
975	LokiG_000000000090	8884	10387	f	50.0372588157	54.3213833421	35.0957164752	ATGGTTGAAACTGAAAATAACAAATTCTTTACCAAAATTTCTCCAAGGGAGTTAATGGAAGCTACATATCACGCCTCAGTAAATTTTCAAGTTCGCGCTTTTTTTGAAGCAAAGAGCGAGATTCTTGATATTGGAAAATATGATGAAAATCAGTTTTATGAAATTCTGGACTCCATGATTGATGCTGAGACTGAACGAAAATTAGTTTTAGAGAGAATAAAGGGATTAGACCCGTTATTCTTAGAAGAAATCGCAAAAGAAATTAAAGAATTTCCAGCTCCTAATGTAATTCGGGACATTTTTTACTTAAAAGAACAGGGATATGTTGATGAACATATTGAAGTTAAAGTGAAGAAAATCACAAAGAAAGTAAAAGGAGTAGAAAAGGAAGTTGAAGTA…
976	LokiG_000000000090	10411	11488	f	42.7381615599	50.6051565129	32.0881318244	ATGGTCACCAAAACTTTCCAAGAGCTAATTGAAGAAGTTCATGAGAAGGGAATATGTCAAGAATGCGGAGGGTGTGTAAGCTTTTGCAGTTCTGCAGCATATGGTATAATAGATTTTAAAGAGCCTAATTCTCCACCTCAATATATAAGAAAAGACCAATGTCTAGAATGTGGAATTTGTTATCATATCTGTCCACAGACTCATATTTTAGATAATGAATTAAATGCAACATATGGATTTGTAGACTATACTTCTATGCCAATTGGAAATTATAAAGACATATACTCTTGTCAAGCCACTGATGAAGAGTTTCTAAAGTATGGAACTGATGGAGGTGTTGTAAACTCGATTATAAATTATTTAATAGAGAAAAAATTAATCGATGGCGCCATTGTATCA…
987	LokiG_000000000095	0	1239	f	45.1824051655	46.7330436709	33.0909248037	GAGGGAATATTTTTATGTGGATTCTGTCAAGGACCGATGGACATTCCAGAAACCGTTTCTGATGCTAGCGGAGTAGCCTCTCAGATAGCTATGTTATTGAATCCTGTCAAATTCACTCAAATGAATGAGAAAGTAGTAGAAGAGGTTGAAAAAGAAGTAAAAATTACAGATAAACCTCGAATTGGGGTATTAATTTGTTGGTGTGGTATTAACATTGGTAAGTATGTAAATGTCCCTAACGTAGCAGAATATATCCGAACATTGCCTAACGTAATACATTGCGAAGATAATTTGTATTCTTGTAGTTCTGACTCTCAAGTAAAAATTAAGGAATTAATTAAAGAACATAAATTGAACCGATTCATTGTTGCTTCATGTACTCCAAGAACGCATGAGTCT…
1008	LokiG_000000000099	305	449	r	5.99305555556	8.19561948862	11.9160684012	TCAGAATTGATCTAAGAAAAAGAAGATAATTTTATTCTGTTCTCTCTCAAATCTCTTAGAAATATTAATATTAAAACCAAAGCCTTGTCGTTCTGAATATTCTTGAAGATGATAATTTAATTCTTCGAGTTCATCTGTTAGCAT
1009	LokiG_000000000099	521	2039	f	14.7885375494	20.0124512643	21.4830976856	ATGTCATTAATTATGGATGATCTTATAAAATCTTCTTTGTTCTCAGGATTCATTTTTAGTGCCTATGGTGAGCTTGGACCTCAACCTATCTATATATTTCCTGAATACATAACAGAAAAAGAATTAGAGAGATTAAAAGAACAAAATGTAGAGCAGAAGAACCTCACTCTGACCTTAAGAGATGTTACACAGATTTCTATAAAAAATCTTAGTCTATTTATTAGTGATCAAGAATTTTCATCACAAGAGGCTAACTATGAATTGCAGTACTTTGCAATTTTGCCCTATCCTGACTTCAATGCGACCTCTCTCACGTTCTTTCACTATATAAATAATAATTTTTCTGAAACACCTACTGCCACAGCATTTTCTATTCTTGTTAACGAGAATAATAGAAGC…
1010	LokiG_000000000099	2056	2965	r	25.0242024202	23.5343940044	30.2238479566	TTAATCCATAAAGATAGTGTTTAGTGGATTATCTTCAGAAATATTTTTTCTTAAAACTCTTTTTCTATAATATGAATTCACCCCAGAGATTAAACTTACTGCAGGTATGACACATTTTGCGAACTTAACAGGTCCAAATAATATGAAATCGCTTGGTGCACTCGCACAATATGCCATGATGGATGCAATACCTCCGCATCTTGCAACCTCTCCGTATTTCTTTATAAATTCCCATCCATAAATCGAATTAGCTGGAGCAAATCCTGTAGGTAATCCGAACTTATTTTTTACTAAATGAGATGCCTCAAAATTCATTGAAATTGAAGGCAAATCTAGGACTGCTGTATCAACCAGAATGTTTTCAATATTTGCTTTATTTGCTTTAGGAATTAATGTTTC…
1011	LokiG_000000000099	3053	3929	r	32.4554794521	29.8880543885	26.9517732987	TTATGTATCTTTATTTTCAACAAATGGTTTATCCAACATCAGTAATTCAATAAAACGTGATATTTCACCATCGGGAATTACCAAATATTTCCCTTTTATAGAATAACCGTGTTCTTCTGCCCATGGGATCATTTTTTCAGAATAAGATTTTTTATCCATCCGTAACACTTTTCTGATTAATTTTAACTCAACTTTTTTATCCTTGGCTACAATTTCCTTGATTGTTTTCTTCCTTTTTTTCTTTACTGGCTCTCCTACTAAAGTTCCAACATATATAATACTAATGATGAATTCGGGTATCCATCGGTGCATTAACAGTACAATAATTGCTGCGATAAACGAGCTTGCGGCACTTATCGAGAAATGAATATCTTTCCACTCATAACCGATGTTATAAAG…
1012	LokiG_000000000099	3915	4149	r	28.2094017094	31.1388856616	27.4170780426	TTAAGTTTCTGCATCCTCAATACTCCTTTTATCATTAATATGTCTAATATAGTAATGAAATCTATCAATTATGATATAGTTTAAAACTATTAATAATGGTATCATGACCAAACCAAGATTATAGAAGCTTACTGATTCTAGTAAAGGCATGGTGAATCCAATGACAAATGCAAACAATAAATTGATCGTTAACAATAACCAAATATATATCTTTCTTACAGTAATTTGTTCCAT
1013	LokiG_000000000099	4440	5034	f	48.1750841751	46.0927221903	25.8943915402	ATGCTTATTGAAGCGAAATCTAATAAGGATACTAGCAGTTTAACTTATACAATTCAAAATATTGTGATAAAGTCATCTTTAAATGTTGAATACGACTTGAATCTGAGTTTGTTAGCTTCAACAATAAATAATACGCAATATGAGAAAAGTCGTTTTCCAGGTCTATTTATAAGATTTCAGAATCCTAAGTGTGTAGTTATTGTTTTTAGAAGCGGAAAACTTATCCTAACAGGAATTAAAATCTTTACTGATATTGATTTGATAATAGAAAGACTGGTATTACAATTAAATGGAATATTACCCAAGGAGATAGCAAAAAAATCAATGAAAACTGAAGTCGTTAATATAGTAACTACAGCAAATTTATATAAAGAGATAGATTTAAACAAAGCCTTAATC…
1014	LokiG_000000000099	5194	5890	f	48.5186781609	48.8584505532	5.90481730875	ATGTCTGAAGAAAATCAAGAACCTGAAAAAAGTGAAGAATCCACTAAAACAAAATTTACATTCAAATGCACACGTGTCGACACGTGTTGCATGGGAAGGGGACCTATACCAATTACTTTCTGGGATTTAGAATTATGGGCCAAAAATGGAGTGGTGGCGAATTTTATGCCATATTTAGATATATACCAAAAACCAGATGGGGGAATAGATTTAATCTTAAAACCTCTACCACCGCCTCCTAAAGAGGAGGAAGAAAAAGAAAAAACAGATAAAGATCCATTTGAAGCAGTTCCAATTGAAGCCCTGCTTGATGTAAAATGTCCTATGTATAATGTAAATGACAAAAAGTGTTTGATTTATGAGAATCGTCCCTTAAGTTGTAGAACATATCCCTTAGAA…
1056	LokiG_000000000103	1	1342	r	21.0932140194	23.6926383314	21.679838038	TGTATCAGTCTCCCATAATTCCGATAGAGAACCTTGAAAAATAATTGATCCTCCACTACTTCCAGCTCCAGGTCCTAAATCGATGGCATTATCTGCTACAGAAGCCGCTATTCTATCATGCTCAACAAAAATAACGGGACCAGGCATTTTATGAAAAATTGGTAAAAATTTTATGATATTTGTAACATGTTGACCAATCGTAGGCTCATCAAGTATATGTAACACATCTTCAAGCTGATTAATTAAGGTGAGTGCAATTCTTACTCGTTGGGATTCACCTCGAGATAAAGTAGGGGATGATCGATTTAGTGTTAAATAACCAAGCCCTACATCTTTTAGTGCTGTTAATCGTTTTATAATTTCAGATAACAGACGATTTGTAGAAGCTAATATCTTAGT…
1057	LokiG_000000000103	1574	2096	f	27.1915708812	26.8005451779	16.8849134667	ATGGGTAAAGGAAGTACACTGGCATTTATTGCCTTAGTGATTGGTATTGGGGGTGTTGGTATTGGTGGTTATGCAATAATTTTCATGCCGACAACAATCATACAACAAGCTTCTGGAAACTCTGAAATTACCCAAATATGGACCGTTGAACAAGTAGGTAATTTTTATACTGGAAGTAGTTATAGTGACATGACAGACATGGATGTTAATATCACAGTGAATGCAGGGGAGACTGTGTATGTCATGTTCAATGCTCAAATTTCAAACGGTGTTGGGGGTAGTGGATGGCTAACAGGAGGAGTAAGAATAATGATGGATACCGCTTTAATAGCAAAATCTGAAAGATATTTCATTCTTGATTCTACCACGGGGATTAGTGTTGGTAATAGCATAACAACA…
1058	LokiG_000000000103	2296	3217	f	42.1921824104	33.1169779253	12.7989319619	ATGCCTTATTTTGAAAACGAAAATTCTCGAATATACTATGAAGATGTGGGAAAGGGAGATCCAATCTTTACTAACCACGGGTTATCCGAGGATTGTAATTATTGGAGTGAATCAGGTGTAACATCAAAACTTGTGAACGCGGGTTATCGTGTTATTTCTATAGATATGAGAGCCCACGGAAGAACCAGACCTATTTCACAAGACAAAGAAAAAGGCTATGATGCCGATACGATGTACGCTGATTTTGATGCTTTAGCAGATCATCTGGGAATCGATAAATTCCATCTGCTATCGCATGCTACAGGTGGAATGGTTGCAGCACGTTATGGGAGAAAGAGGTCAGAACGTCTTCTTAGTTTGATATTAACAGATACTAGTTCACAAACAGGCGTCGTTATA…
1059	LokiG_000000000103	3298	5794	r	32.3056891026	29.7658255517	23.6130543952	CTAAGATAAATAAGGCCCTGTTAATGAAGTTTTGATTAACTTTATTTCTTCAGGGGATCCCTTAGCGATCACTTCCCCTCCTTTAGGACCACCTTCTGGACCTAGTTCGATTAGATAATCTGTATATGCTAAAATATCGGGATCGTGCTCAATTATGACAACAGAATTTCCGTCTTTAACTAAATTCTCAAGAAGATCAATTAACTTTACGACATCATGAAATGATAATCCAACTGTTGGTTCGTCTAAGATATACAACGATTTTGACTTCCTGGCTCGCCCTAATTCTTTAGCCAACTTAATACGCTGCGCCTCTCCTCCACTTAAGCTAGGTGCTGATTGACCTAAAGTCATATAACCCATTCCTATTTCTTCAAGTATAGTAAGAATTTTTGTAAT…
1060	LokiG_000000000103	5809	6940	r	19.7877984085	19.5617897412	24.6652478645	TTATATTTTTAATTTTGATAATTTTTTAAATCCCATTTCTTCTAAAGAAACAATTTTATGAGCCATTTCCGATAATTTTGGGAAATTTACTTGATTAATACAATCATTTTTAAAATTATCAGCTGCATCCTTCAAAGTTTCAGCTATTGCTGTCCAATTTTGTGCTGAATCCTTTATGTAGAGAATAGAATCATCAAGAAGTTTAAATTCTGCAGTATTCCATGCTCTTGGACCATTTTTAAGCTCAGGATGGTTTTGAAGTTCTTCTAAGAACTGTACATATAGATTACGAAATAAAGCTCCTCCTGTACCCCACGTTTCAATATTACCATAAGTTAAATCAAATATTAACTGTGGTGATGCTACTTTTTTGCTTGATTTGGATATAAGATTAATAAT…
1061	LokiG_000000000103	6923	7502	r	13.4611398964	15.9692126977	19.5447520434	CTATGTTTTAGGATCAATCTTATCCCTCCCCTCTTTTATTTCTTTTAAGACCCATTCAAGGAATTCGGTATCAGTTTCCAAAATTTTAATTGGATGCACAAAGAGCCCTTTAACGTTTAAAGGCATTTTGAAATTTATATTTAGCATTTGTTCTAACTCTTTTTTATTCTCCCTAATTGCATTTAAAGAATTAGTAATTGCCTCAATTTGTTCCTCTTGAGATAGTACGGGAAGCATGGAAAATGCCATATAAAAATCCTGGTCGTTCTTCCCTACAAATTCATTAAGAATTCTGTATATCTGACTTTTAAGAACAGTCTCCCCTTTAGGTGTGATTTGATACATTTTCACTATTCGGTTATCAACTTCTTCCACCCATGAGTCTACTAAGTCTATTTT…
1062	LokiG_000000000103	7765	10072	r	26.5396618986	29.0512025499	25.3564403754	CTAATTTTGATTTAGTTTTCGTTTGCTAATAGCTATTAGAGCAATTGTACTAATTCCGATAATTATAAAATATACGTATCCAAATGGAATTGAATCTTGTGCTTGTTTATCAGTTTTAATCCAAACATCCATAGAGATTATATTCCCTACTGTATCGTTAGCATAAAATCTAATTAAAAATGCTTCATTGATAGGTGTAGCATCCCATGCTGTATCCCAATCTGCTTGATCTAGGGACCCACTAACTGTAAATATATGATTTTGACCTCCCGCAATTGAGTACCACATAGTATCTAAATTTCCTTCCATAATGATAAAATTAAATGTTCTATTTGTTTTTGCTCGTATATCATTGTTTAAAGGATTAACGATTGTAAGTGTAGGAGCAAGTGAATCTTT…
1063	LokiG_000000000104	0	261	r	77.785440613	66.0213083463	1.31074817253	ACCATCTACTTTTTGAACTTCTGCGAGAGTGTGTAGGGTAATATTTGAATGTCTATAACACTCTGATAATTTCGGAGCAAGAATACAAATTGAACAATCAAGTGTGGGGAAAGTTTTATCTAATTGAGCCATCCTTCCACCAATACAGGATTGTTTCTCTACTAAATGCACGTGTATTCCCATATCACCTAAGTCTAATGCTGCTTGAATGCCTGCAATTCCTGCTCCAATAATAAGAACTGACTTTGACCCTTTTTCCAT
1064	LokiG_000000000104	270	1395	r	72.384	66.6298897383	26.6556775817	TTATTTAGGTTTATTAATTTTACTAGTAGTCATTCTTTTTAGTAAATTGATTTTATTAGATTTCCACACGGAAATTGTTGACTTTTTAGGTATAAATTGGTTAATATAACCATCGATAAATAAATCCCTCATTAGTTCTGCTCCTTTTTCAGAACGAATTACTACCATTGAATTTCTCTGAACAGCTCCAGATCCACCAAAACTAATATCAGAAAATCTTCCTGTAAATTCATCACATTCATGGCAATGATTTCTAACAGCCTCATCAAATTTCTTGAGTTCAATCTCATATACTTTATTTTCTTTATTGGTGATGAAAAAATTCTTTTTGATATTCATCTTGGCTATATTTTGTGGATCCTCAGAGGTCTCTTTTTTAACTAGAGTGAATAATTTGTC…
1065	LokiG_000000000104	1933	2221	f	35.2395833333	37.7600434631	43.9229648446	ATGTTAGAGATTGACACAAAATTGTGCGACAAATGTAACTGCGATTTCATAGAGCGCTGTTCTATCGTCGGTTTTATGCCTGTCGGTTATTGTTGTGAGAAATGCTTTCTCTATGATGAATATCGCACTTGTCTGAAATCTAAAAGCGAAGAAGAACCCATGGAAGAATATTATAAAGAAATTAAACTGATTGATGCATCTATTGAAGGACAATTCTTAAGGGTTGTAATTAAAAACCAAAAAGATGAAGAAAAAACACTTCTCATAGATCTTAGGAAATATTTATAG
1066	LokiG_000000000104	2382	2814	f	31.5	31.8381787051	37.2135511347	TTGCCAAAAAAAATAGATTTAATAGATCTTAAAATTATTGAGGAATTAAAAGAAAATAGCAGAATTTCATTTAACGACATCAGTGTGAAGATAGACAAAACAGAAGCCACCGTTCGGCGCAGAGTGAAGAAACTAAGAGATGAAGGTGTAATAACTCGTTTTACTATTGATTATGAAATAAACGCAAAACAAAATATTCACGCGACAATAAAAGCTGTGCCAGATTTTAAGGAAATTAAGCGAATAATGAGAGAATTAAAAAATATTGAGGAAATCAAGAATATCTGGCGATTATCAGGTGATTGCGGGCTGTTAATGAAAGTTGACATATCTTCTATAGACAAATTTAATCCACTAATCGAAGAAAAGATCTCTCAAGTTGTAGGAATAAAAATTGTC…
1067	LokiG_000000000104	3069	3609	f	47.9222222222	36.1870064816	28.8829036287	GTGTTAGAAATAGAAAAAAAACTAGCTTTTAAGGTGGCGGTCTTCGGAAATGGTGGAGTAGGTAAAACAACATTGATCCGGAGATTCTCAACAGGAATATTCGAGGAAGACATTAAAATGACAATAGGGGCTGATTTCAGCGTTAAACATGTAGATATTGATGGAAGAAAAATAACACTTCGAATATGGGATTTTGCAGGAGAAGAACGTTTTCGAGTTCTACTACCCGCTTTTGCAAAAGGGGCTGACGGAGGTATATTCATGTATGATACAACCCGTTTTTCTAGCCTTGGTCAAATTAGAGATTGGTTGTCAATTTTCGAATATTTTATAGCAGAAGATAAAGTTAAGATCCCTATTATTATGGTAGGAAGTAAAATTGATCTTGAAGAAAAAAGA…
1068	LokiG_000000000104	3720	5664	f	43.6527777778	43.8786567192	29.1641946206	ATGATAAGAGATACTCGCTTCACCAGAGCTGAAGGAAAGGTTTTAATGCTTGGAAATGAAGCACTTGTAAGAGGTTGTCTTGAAGCTGGTGTTTCATATGTTTCACAATATCCCGGAACGCCGACTAGTGACATTGGGGAATATTTTCATCAAGTAATTAGAGATGATTCCGAAATTGGTGAATACTTAATACATCATTGGGCTGTAAATGAAGCCGTTGCAACTTCAGCGTGCGCAGGAGTTTCTTGGACAGGTTGTAGAACCTTTAACCCAATGAAACATGTAGGTTTAAACGTTGCCAGCGATGCCTTGAGCGTGATTGCTTTAAACGGTCCGAATCCAGGAGGAATGGTAATTTCCGTTGGTTCAGACCCAGGGTCATTAGGATCACATCAAGAA…
1069	LokiG_000000000104	5653	5809	f	49.0512820513	37.3441265403	19.6505047804	GTGAAGTTTAAAGAAACTGACATAATAAATATTGTTATTGCTGGAACTGCTGGTCAGGGTGTAATAACTCTTAAAAGATTGATTGAATTTGCAGCTCAAAAAGCTGGAATAGAGCGAGTCTTTGGAAGCGAATCTTATATCTTATTTCAAGAATAA
1070	LokiG_000000000104	5816	6332	f	24.6453488372	14.8412164144	13.7506148014	ATGCACGGACTTGCTCAGCGAGAAGGGGCTATCATGAGCCACACAAGATATCAAAAGAAAGTTGATACTAATGAAAGAAAGAATTTACACAGCTCACTTATATGTTATGGTGATGCCGATTTATTTATATGTATTGAACCATCCGAAGCGTTAAGGAGAGGATTGTTTGCGTCAGAAAAAACTAGTTTTGCGATAAATGAACACGACATCCCTAATATATTAGTAACTGCCGATATGGAGGAATATCCACCTTTAGAAAAGATTAAAGAAATCTTAAATGTTTATTCAGACGAAGTTTTCTTTATGAACGCTACTAATTTATCCTTGAAGAATTTCAATTCCAACCAACATGTTAATCTCATCATGCTTGGGTTTGCTATAAAGACGGGCAAATTACCA…
1071	LokiG_000000000104	6836	7370	f	31.7247191011	35.0135321405	34.9446645637	TTGCTACCTATAAATGAAATTCCTGCAAATTATCATTTATTGATTCTTGATCCTGAATGGCTTCTTGTAAATGGTTTAGGAGTTATTGGATTTGTTTTAGCATTAGTGGGTATTTTAGGGATATTCTTCAAACAATTTAATGATCTAACAGAGTTAGGAATGGCTGGTTTCTTGATAACTTTTGTAGGACAAGTATTATATAATGCTGGTATATATTATGAAACATTTATTTGGCCGGTTCTTGCAAAAAGCAATATTAATCTAGTTAATTTAACTAATGGCCCTATTTATTCTAATCCCGTCTTTTTCATAATGTTGATATTGGCAGGTAGTATGTATGCTATAGGATTTCTTATTTTCGGATATTCAACTTATAAGACTAAGTCTTTTCCTAAATGG…
1072	LokiG_000000000104	7720	8251	r	30.1676082863	30.1658270412	35.8167958642	TTAGGTTCTTTTTATAACCTTAACTAAACCTTTTTTACGGAGGTGTTCCATCATTTCTTCTATTTCTTCTACGCTTTTTTGAGCTGTTGAAGCTACTTGCTCAATTGTATTCATACCATCGCATATTTTAAGTACTTTAAATTGCTCTTTTGTGAGCATTCCAAGCTGTACAGCCATGGGTGAGATATCTTTTACAATAACAGGAATACGTACTTCTCCTCCTGCCTGTAATGTTTCTGCTCCAATATCTTTAGTGCTTGGTGATTCTCCGAAAAATGATTTAACTCCTGTGATTTCGTAATCATCATTAATATAGACATAAATGGTGTGTTCCTCTCCAGAAGTATCATCGGGATCTTCTAAATCTGGGGTCTGATTAGAGTGTTTATATTCTTTGGT…
1073	LokiG_000000000104	8748	9015	f	24.7265917603	19.9824359658	24.4723630093	ATGGAAGAATTTATAGCATTAATCGATGTAATTCCCGAGGATATCGATATAGAGTTTGAAAAATTTGTAGATACATTAAAAGAAGTATTACCTGATTCTTGCATTCTTGAGCGATATGAAGTTATGCCGGTCGCTTTTGGTTTAGAAAAAGCGAGAGTTCGTGTAAGATACCCTGCAGAATGGGGTGGTACAGATAAACTTGAAGAGTTATTTGGCAAAGTTAAAGGTATACAAGGTATTGAAGCCATAGCGTTTTCTAAAGCCTAA
1074	LokiG_000000000104	9030	10083	r	20.4862298196	20.4846774654	26.6534673316	TCAAACAGTTCTTTTGAAAAGCTTATCTAATTCCTTGTATGAAATAAATTTTAAAGTTGGTCTTCCATGTGCACAATGGTATGAATCTTTACATGCCGCTAATTCAACCAATAAATTTCTTATAACCTTTAATGATAAGTCATCTCCTCCCCTTATACTTTTGTGGCATGCTAAATAATTTATAATTTCTTCTTTTACTTCCTTAAAACTTTTATCTTTACCTATTTCAGTAATGTCGCTAATTATTTCTTTTATAATATTAATATCAGGAAGTTTATTCATGATAGTAGGAATTTCTCTTAGGATGAATGTGTTTCCACCGAAGGGTTCAAATTTAAATCCTAATCTCTTGATTTCATCTAACGTATCTTCTAAAAAAACTTTTTCACTTGGAGAAAC…
1152	LokiG_000000000108	2	320	r	11.1289308176	7.8608564168	2.611857059	TGTAGAGAGTCTGAGATTCAGAATTTGCATTTCTATAAATCTACCCCATCCTTGCTTTCCAAAATCAAAACCTTGTGGTGAGGAAGTTTCAATTTGTTCTTCTTCTAGATAATTCCCATAGTAATCTAATGCGGCGGTATATTTTCCAAAACCAGTTCCGATTTCTGATCTAATTCTTAGTATCTGCTGTATTATAGTATCATTAGATTCAATTTTTGAACATTGTAAAAGCTTTTCCTCAAGCAAATGTCGTAAAACAGATAACATTTTTTTTTTCTGCTCTGAAGATTGTTTAGTGGACCAATCTGGAAAAGACAT
1153	LokiG_000000000108	822	2322	r	66.518	50.3971246606	47.8743855048	TCACATCGGCGTTGTTTTCCGCCAGGATTTACCATAACGATTACTCCAATATTCGTGTAAACCCGCATCATAAGGACTATTATATCCCTTTACGGGTGTATATTTCACACCCGCCCGAAAGGAACGACAAAACAATAACACATTTTCCTTTTGTTCTCCAAAAATCCATCTTCTATTACCGAAATTCATGAAATATCGATGCCATATCCACCGTTTTCCCTTATCTTTATGACGTCGTAAGCACCACTGCCATAACATCTTCCATATTCGATAATCTATGTAATTGAAAGTCTCTTTTGCACTACTGTAGCAGTAATAATTAGCCCAACCTCTAACAATCGGGTTTAATTTAGAGATTAGCTCATCCGCTTTCATTTGTTTATTCATTGAAATCACTGT…
1154	LokiG_000000000108	2985	3207	f	18.8558558559	17.2069442443	24.5187175181	ATGAGTAGAGAACTGGATTTTGACTTAGTAAGAAGTTGTATAGAAAATGCATTAGCCCAGCAAAACTATGAAGTATTAGAGAATTTTAGGCATGGGGCAGAAAACCTTATAGTTCAGTTAAATAAAATAATTGCCCAGACTATTGATCCTATTCAGAATGATCTTAAATTATTACATCAAGCCACTCAATTGTACTTTCTTACAATCAGTCTGGTTAATTAA
1155	LokiG_000000000108	3319	4045	f	12.9752066116	16.4795311252	16.8006407267	ATGCAACAATTAAAAACAACAAAAAAATCCGTTCATGTTGTCGTAGATGCTAGGGAACACAAGTTAAAGGCATTATTAGACAAAAAGAAAGAGACAATAACATATGAGTCCAAACAAATAGATATTGCCGACATCGTAATTTCGAGCGAGACGGCGATAGAGAGGAAAGAAGGATCTGATTTTGTCTCTTCAATAATGGATAACAGATTATTTGAGCAAATGCTAAGATTAAAAGAAACATACCCTAACCCAATATTAATCATCGAAGGGCTAAACGACAAGGTTTTCAATAAAACCGGTATGAAAATCTCCTCAATTTACGGGGCACTCGCCTATGTCTCATATAAAATGGGTATCCCTGTTATCCCAACTAGGAATCTTGCCGACACTGCAATTGTA…
1156	LokiG_000000000108	4122	4428	f	17.7614379085	15.4726085563	20.4759627675	ATGTCATCCTCAGAAATCGCAGAAAAAGAACGTTTGGCTGAAAATGTGCTGGGTTCAAAAGCTCGAGTGAAAATTTTAAAAGCTCTTGCGTTGAACGATGAACTAACAATTTCTTTACTAATTAATAAAACGAGACTGAATCATGCAATTACCATGAAACATTTAAAAATACTGGAATCGCTTGATTTAATTACCGAAAAAAAATTTGGTAGGATTAGAATCTATAAGTATAATTTTGAGAATCTCAAAGCAAGAAGTTTAAAGAAATTTATTGATATTTGGGAAGATATTACTGAGTTAAAATAA
1157	LokiG_000000000108	4343	4607	r	20.1439393939	15.2202721922	25.9748863651	CTATAAGTATAATTTTGAGAATCTCAAAGCAAGAAGTTTAAAGAAATTTATTGATATTTGGGAAGATATTACTGAGTTAAAATAAACAGAAAGTTGATTTCGTTCTTCAGGTTTAATAATTCCAAAATCCGACCTAGCTTCTTTTTTTTCTTTATGAATAATGCTGTTCCTAGCTTTATGAAGAATCTTATAGATCATGATCACATGAAATTTCATCATAATCATCCCAGTCTCCCCGAAATACAGAAGTTTTACCTGTACCAT
1158	LokiG_000000000108	5228	5432	f	29.6519607843	26.9319659367	13.182611455	ATGTTTCAAGCCCTTCAAGAAAACGGGCAAGATGCATATTCAAAAATTGAGGACTTCATAAGCCATAAAATGGGTAGTCTCTCTAAGATTATTTCGATGTACGAATCCAAAGAAATATTACCAAGAGAAAGTGGAGTTATACTAACCCCAGAAGGAGAGAAGCTAGTGGGAGTTCTTTTAAGTGAACTATTTATGACGAACTAA
1159	LokiG_000000000108	5593	6049	f	32.951754386	23.0030322359	5.47412544912	ATGCTGAAAGAGCGCTATCAAGCACTTTATCTAATGATTGAACTTCAAAATTGCACCAAAGTCGCAAAATTGATAAAAAAATCCAGAAAAACCGTTCAAACATGGGTAAAGACATTTAATCATGGCGGATTAGAAGTCATTGCCCCAAGTTCGCCTCCTGGGCGTCCCTCCGCGCTTTCAAAGGATCAAAAGGAAGAGTTAAAATTGGACGTCATAACGCATCCTCGGGAATTAGGATACGAGTTTAGCAACTGGGAAGGGAAATCCGTCGCTGAACACGTTCGCGTTAAGTTTGGTGTTTCATTTACAGTGCGAAACGCTCAAAAACTCCTTCACGCATTAGGGTTTTCGCTCCAACGTCCTAAATATAAATTTCCTAAAGCTGATCCTGAAAAACAA…
1160	LokiG_000000000109	0	411	f	18.897810219	19.0309671488	29.1199442129	ACTGTCGGTGTTGATTTTTTCACAAAAGAACTCAATTTTGATAATATTCATTGTTCACTACAGCTTTGGGACCTTGGAGGTCAAAAGCGATTTAGATATCTTCTTGATAATTATGTTATGGGAGCAAGAGGTGCTCTCCTCTTATTTGATTTAACAAAAATGCCGAAAATTGGTAATGTTCTCGATTGGGTAAATATTGTTCGACTTCATGATATAAATTTACCAATCATATTGGTGGGAACTAAAAATGATTTGGAAGATTTTATAGCTGTTGATGATGAAAGCGCAATCCATATTAAGAATGCCTTCAATATGATTAACTATGTAAAAACCTCTGCTAAAACAGGGTTCAATGTTGAGAATGTATTTGAAATTATAGCCAAAAAATTGACCCAAATG…
1161	LokiG_000000000109	436	1243	f	30.4250309789	31.7014397797	41.1549526905	ATGAACGATGAATTAGTTATACTTGGATCTGGTGGTGGAAGACATCATATTCGAACACAACATCGAGCTACAGGAGGTATATTGTATAAATTTAATGGAAAACAAGCTCATATTGATCCAGGACCAGGTGCAATCGTAAGGGTTAATCAATACAAAGAAGATCCAGTTAAAACAGAATTATTTATCGTAACTCATGCCCATGTAGATCATTACAATGATATTGGTGCAATAATTGAAGGCTCAAGAGAATCATTGCATGATAAAAACTATAACTACTATAAGAAAGGTACTCTGATTACCACGAATGAAGTACTTAATCTATTTTCAACCTATCATAGAAATATGCTTGAAAAAATCGTCCAATTTACAGCAGGCGATACATTTAAATATAACGGGGTT…
1162	LokiG_000000000109	2094	2181	f	6.6091954023	7.08565540188	6.93561237751	ATGAGACTTAATATCTCATTTCCAATAAGGAATCCAAATAATGCTGCAAAAACAGGTTCAAGAGTGAAAATGATTGCAGTTTGGGCT
1163	LokiG_000000000110	1	526	f	36.1923809524	32.9559515996	36.9051247668	AAATTATTTGGCAAAAAAAGAGATTATTACATTATAGAAGAAGTTAATCAAGATAATAGGATGTTTAAATGGACAATAATTATGTGTATACAATACATCCTTGGTTTTTTGGTTATCTCCCTCACGTTTAATCTTTACAAGTTTTTAGGTTATAATGCAATGACCAGTTTTTGGATTTTTGGTTCTGAATTTGGGTTAGTCATAGGAATCATAATTTTTCTGAAAATGTTTCCAAAAATATCTATAGAATTAGGAGCGGGAAAGGAAGTAATGAAATGGTTCACAGCAAATTTCAATTATCTAATTAAAACAATTGTTACTCTATCTATCAAGAAAGGAAATCTTTTAACCTCAGAGCAATCAATGGAGATCATAAAAGAAGAGTATTTTATCTCAAAT…
1164	LokiG_000000000110	561	1098	r	36.2458100559	31.5851390837	41.7254162242	TTATAGGTAATAATAAGGTAAGGCAATTGTTGGGGCAGGAATGAATATAGAGTATAGTCCAAATATTAGAAAGACACAAGCAATAATTAAACTTATCCTTCGTGTTTTTTTAGGAAACAAATTATCAAATGAAACAGATAAGAATCCAATAATTACAAAAATAAAAGCAACGTTTAAGCCGATCTTTGCATAAAAATCGACATTTGATATCACCCACATTTCCAAATAAAACTGATATTCCAATGCATCTATTCTATCCCGATACTCTTCATTAGATATTTTCTCATCATCATATGCCTTCATTAAACTCTGTAGTGAAAAGCTATAGTTGCTATAGCTGAGTCCTATGCCTGCTTGACTTACCACAACTACAGTTCCGATAATCATTGTAACGATTAC…
1165	LokiG_000000000110	1326	2232	f	30.3432671082	25.7853546025	29.5072809847	ATGAAGGATTTTAAGGATAAGAATGGTTTTTTAACTGGAGCCGCAAGTGGTATAGGTCGATCCTTTGCTCTTGCTTTGGCAAAACGAGGAATGAATCTTTTCCTCGCTGATATTAATATGGAAGGATTAGAAAAAGTCAAGGAAGAGGTGGAAAAGGAAGGTGTTAAAGTTTTCACTTGTAAATGTGACGTATCCAAATACGAAGATTATGAAAACGCTTCTAATGATTTTTACGATAAATTTGATGGTTTAGATTTTCTTTTAAATAATGCTGGAATATCTATTGGTGGAGATATACTCCATATTGATTTAAAAGTGTGGAAGAAAGTAATTGATACAAATTTATGGAGTATAATTCATTCGATGAAGGCGTTTTTACCTCGAATGGTTAAAAGGCGC…
1166	LokiG_000000000110	2285	3197	f	24.3552631579	28.5374514624	34.5007740986	ATGAAAGAATTGAAAGGAAAAAATTGTTTTATAACAGGTGCGGCTAGTAATAAAGGGATAGGACGCTCTCTAGCGATTGAACTAGCGAAAGAGGGAATGAACTTGTTTATAACTGATATTAACATGAAAGATTTAGAAAAAGTGAAAAAAGAGATTGAGGAATTCGGAGTTAAGATATTTGCTGGTAAATGTGATGTCTCCAAGTTTGAGGATTGGGAGAAATATGAAGAAGATTTTAGATCCAGCTTAGGAGAAATTGATCAGTTAATAAACAATGCGGGAATAGCGATAGGGGGTAGTATAATAGAACTTAGTTTAGAAGATTGGGAAAAAGTACTTGGTGTAAACTTGTGGAGTATTATCTACTCGTTGAAAACATTCGTTCCTAGAATGATGGCA…
1167	LokiG_000000000110	3209	3341	f	27.4696969697	32.2498028679	29.4747106507	ATGAAAGAATTTAAGGATAAAGTAGCAGTTATTACGGGAGCCGGAAGCGGGATAGGTTTTGCTCTGGCAGAAAGGTGTGCACGAGAAGGTATGAAAGTAATGTTGGCTGACATCATTAATGCTATCAAATGA
1168	LokiG_000000000110	3327	3468	f	30.2127659574	32.8308407879	32.4904805012	ATGCTATCAAATGAAGCTGCAGATATCATATTTCAAGGTATTAAAGATGAAAAATTATATATCTTCACTCATAAAGATCCACTAATGAAAAGATTGGTTAAAGAACGATTTGATGAAATACTTGACGAATTAGATAGCTAA
1169	LokiG_000000000110	3501	5133	f	62.0606617647	56.6506504913	20.3235594548	ATGAGAAAAATGACAGAGGAAAAGATAATTGCTACGGCTTGTAGCAATGATTGTGGAGGAGGCTGTATTCTTAAAGCCCATGTAAGAGATGGCAAGATTATTAGGATTGAAACAGATAATGAAGAAGAGCCTCAATATCGTGCTTGTGTTCGAGGAAGGGCATGGAGACAGAGAATTTACGCTCCTGATCGTCTTAAATATCCACTAAAAAGAGTTGGGGAGAGGGGGTCAGGGAAATTTGAAAAAATCTCTTGGGATGAGGCATTAGATATAGTATCCAGTGAATTACTCAAAGTAAGAGAGAAATATGGACCTGCATCAATTATAGTTCTTCATGCTATTGGTGATGATAATAATATCCATCATGCTCCTCTATTCTGGAGACTTTTTAATTTAGCA…
1249	LokiG_000000000120	2	113	r	10.5315315315	7.40482906863	10.32196752	AAAAGCCCAATTTAAAATATTTTTTGTACTCATCTCCTTAAATCTTTCATTAAGTTCCTCTATATTTTCTTTTACATCATCAATTCGACTAATTTCAATATCTAATGTCAA
1250	LokiG_000000000120	146	1256	r	31.7648648649	31.6414462186	40.8874489262	CTATTCGCAAAACGGATTTTTATATTCTAAAATTACTTTTGATACCTCAGGTCGCATAACTTCTTTGGGTGGCTCTTTACCTGCACAGAGTAGCTTCCTGATATTAGTACCACTAAAATTTGTATGACAATCTGGTAAATGGGGACAAATTTTATCGCTTACAATGTCTTCACATACCTTACATAATGAGAATGATCTGAAAAAAATTGGCTCAATCCCCAAATCTGGGAATTCATCAAATATTTTATGAGCATCAAATGGACCATAGAAATCTCCTACTCCAGCATGGTCTCTTCCAATAATAATAAAGTTACAACCAAAATTTTTCCTGGCAATAGCATGAAAAATAGCCTCTTTAGGACCAGCGTATCTCATTTCTGTCTCAAAAGTACTCAATAA…
1251	LokiG_000000000121	2	1817	r	81.2727272727	69.2511009043	38.5405510947	CATCCACTGATGCAAGACCCAAGCTATCTGTTCATCAGCATAATCATTATTGTTTCCAAATTTAGGTGCATTTAATAGCATCTGGAGCAATTCCTCATAGCCTTTAAAATTATGATCAAGGGCATCACACAACTCATCCATAGTGATTTTTTTGTCATCAAACACAAGCTTCTTGATTGCAGTCAACGAATCACCGGCATCAGTTGAAGCAAGCACTGCTCCTCCATTGTTAAAGTTATAATAAGCCCCTCCTTCTTCCCTGCATATCCCTTTTTCAATGCAATCTTCTATAAGTGCAGACTCATACACAGTTGGAGTAAATTCGATTACTTTTCTCTCAACGTAATTACCTGCTATTTGTATGTTTCTTCTCATCCAAGCTAATTGTTTAATAAATGC…
1252	LokiG_000000000121	2331	2745	r	33.9975845411	34.5343028299	42.4925920172	TTAGGATTCTACAAATAATTCTAAGCCAAATCGTTTCAGCTTTTTAAAATGCTTATGATTTCTCGTAAAGAAAGGCATTTTTTGTAAAATCGCTACAGCACCAATCATACCATCACGAAGACCTATAGATTCACCTGTTTTCTCTAATTCTAAGAGAATCTTCCCCGTTAATCTGGAAGTATCAAGATCAAAATCAAAAATTGTAATTTGCTCTGAAAGCTTATCAACAGCTGAAAGGTTTTTTTCCATAGTTTCAGATTTATAGGCACCGTAATATAATTCAAAAAAATTAATTGATGTAGTAGCTACCTGTGTCTTCTCTTCTATCTCCTTAATAATTTTGCGAATTGAAGCATCTTTTCTCAGGAAAGGAATTAAAATATCGGTATCTAGACAGAT…
1253	LokiG_000000000121	2720	2951	r	34.8701298701	32.0129854957	34.8515058118	CTAGACAGATTGCCAAGTCTTCCATACCTCGCCGATCTTCTTTTTTAGTTCTTCATATTCCTCATCACTCATTTCCCATGATTCCGAAAAATTGCTAATTCTTTTTCGTAATAAATACTTAATCGTTTCTTCAATAGAGATTTTTCTCTTTTGCTTTGATTGTAAATGACCAGCAAGTTCAACAAGTTTTTCGTAAGTATTTTGACTTATCTTTATAGATTTAGTGGTCAT
1254	LokiG_000000000121	3040	3787	r	33.0187416332	34.4449206797	39.4541292966	CTAACTCGAAGTGTAGAAGGGAAGAGTGCTAAGTTTCTTTTGGATTTCTTTAAATGGATGCAAAGCCATTTGTTTAGTAAGTTCAAATACATCCCGCGTATTTGAGTAAATATTATACCATTTTACGGCTTTTTCAGACACAATTTTTAACCTTACCTTCTTATTAAGGAGGACATCCTTTGCAACATCTTTTGGCATATTTACCATTGATTCTTTGAAAACTTTGCCTATAGCAGCTTTTACCTTCATTTTTCGATTAGCCTGTAGTTTTTTGACTACTTTATCCATATAGTTTTTATATTCGCTTAAATAATCCAAAATATTTTCAGCATAATCAACAACTTCTTGAGCATCGATTCTATTCACATCAAAACTTTGAAATGTCTCTCCAATCCTTTT…
1255	LokiG_000000000121	3811	3907	r	36.5	29.9032772713	41.7623590356	TCACAATCCCTTTCCCCCCACCACAGCAAGTTTCGTCGACCTATCCTCACCTAGACCAACGATAAAATAATTTTTAGTCTCCTTCATTTTAATCAT
1256	LokiG_000000000121	3918	4185	r	20.9176029963	19.1152136824	23.3592185602	CTAAATAATTATTTTATTAAAGATACTAATAAATCTTCTAATTTTCATTAGTTTTTCCATGGAATTTTCATTGAAATCAGACTCTGAATTTACCCCTTCGAAAAAAAAAGTATAAAACTGCTTTAAATCAAAAAAATTGAACCCTAAAGAAATTAAATTTATTTTTAGAAATTCTATTTCTTTGTAATATAAGAAACACTCCTCAAATTGCGTTACATCTCCTTTTTCTTTTGTTATAAAAAGCTTCTGAAATTCGTCTGAAAGCAT
1257	LokiG_000000000121	4332	4725	r	47.8600508906	42.3655467344	33.2525237837	TTAAACTCTCCTTCCTCTGTGGCCGCCTTTTCTACGGCAATGGTCGTGGCTCTTAGGAGTTACTTCTTCAATCCTGCCAACTTGTAGTCCAGAACGGGCGAGTGCACGAATGCATGCTTGAGCTCCTGGTCCGGGAGTCTGACTTTTATTTCCACCTGGCGCTCTAACTTTAATATGGATGCCCCTTATTCCCTTATCCCGTAAATCGTTCGCGGTTCGGAAGCCACACTGCATTGCGGCATATGGGCTGCTCTCATCACGGCTAGCTTTAACAACCATTCCCGCCGTGCATTTCGCGAGAGTTTCAGCTCCACTAAGGTCCGTTGCGGTCACAATTGTATTATTATAACTTGAAAAGATATGAACAATTGCCCACTTTTGTTTTTCACTCAT
1258	LokiG_000000000121	4724	5243	r	67.894026975	66.9460145472	19.1555008522	TTAAGCTTCACTTTTAGTTGGTTTTTCATGTTTTTTAGAGAGAGGGCTTTTAGCAGTAAAATCAATGTAATTTTCTTCTGCTTGCTTGACTATATATGAAGGTGCGTCGATTTTTTTCCCGGCTATTTGAATATGTCCGTGAACAATGTATTGTCGTGCTTGATAAACGGTGCTTGCGAGTCCTTTATTGTACACGAGAGTTTGGAGTCTTCTTTTTAGGACGGCTTCTACATCAAGACGTAGTATATCTTCAAATTCCGCTTCAGATCCGATGATACCTAATCGACTTAATTTCTTGAGTAATTCTTGCTGAGCTGCAATAGCCTTTTCTTTAGTTAACGTTCTAGATTGTCTAGCAAGTTTACGCCAATTAGCTAGAATAGTTCTTGACTTCCAAAA…
1259	LokiG_000000000121	5271	5763	r	55.5650406504	56.8522014238	7.26543910942	TTAGCTTGATGGTGGACCTCGTTTCTTTCTTATAACCCCAACGACTAATCCATGGCGCCCCGTACTTTTTGTTCGTTGACCACGTACTTTTAATTTTAATCGATGGCGTACTCCTTTATACGATTTAATTTTTTTCATTCTGTCGATGTCTCGCTTTACTGATATGTCAAGGACATTTCCTATAACATGGAGATCTTTGCCAGTACGCAAATCTTTCGGTCTGTTAACCATCCAATTTGGGATTCCATTTTCGACAGGATTTGCAATTATTTCTTCAATTCTGGTTAAATCTTTCTCAGGAATAGAACCAAACCTTATATTGGGATTAAATTTCCCTACTTTAACAATTGCTTGAGCGAATCTCATCCCAACACCTCTGATTTGTGTTAAACCATATTC…
1260	LokiG_000000000121	5997	7110	r	24.4806828392	21.5212320232	22.9343235439	TTAGGATGGAAATACACTGGTAGCATCATTCTCAATAATAGCTCCAAAAAGCCGGTTGTCAATTGCCTTTCCCAGTTCAATTGCCCTTGGATCACTCATATCCAACTGTGTATAACCAAGGGGGGGTAAATAGGCATAAACCATCAATGACTTTAAGTAATCATACCATGCCATATCAAAATCATAACTCGTAATTCCCTTTTCTTCCAGTCGTTTTATATAAAGTTTGAGCATTTCCTTTTCGATTTTTCGTCTTAAATCAATTTCTATACTTGTTCCTAAAAGATATGCCACATCCAAGATACTTCTAGTTACTAATGGTGATGACCAATCAATAACAATTAAAGGATTATCACTGTTTCCAGAATCAAAAAACATATTATCAGCTCGATAATCAAA…
1261	LokiG_000000000121	7309	8623	f	42.0654490107	49.7350030699	45.9678719615	TTGTTAAACAAGAGGAATTCAAAGTTGCTTGATATTGAATTATTCAGAACGAATTTACAGAAAATTATTGAATCAGAAACAAAGCGGTTTAAGGACCCATCGAATGCTGAAAAAACATTTGAAATTGATAAAAAATGGAGAGATACTTTTGCTCAGGAGCAGAATTTAAACAGAAAAAGAAATGAAATCAACAAACAGATTGCTCAATTCAAAAAGGATGGTGAAAATAAGAAGTTCGAGGCTGCGAAAAAGGAGAGTTCGGAACTAAAAAAAACAGTTGAGGATTTAAAAAAACAAAGAGAAGAATTTGAGAAGAAAAGAGATGAATATAGATATGTCATCGGGAATATCTTGCATGAATCTGTTCCCCGTGGGGAGACCGAAGAACAAAATGAAATA…
1262	LokiG_000000000121	8641	9874	f	28.7412814274	27.964883402	28.9524500981	ATGATAGAAAAAAATTTAGAGGATTTTGAAGAGTTTTATCAAGAAAAAATCAATAGTATTTTCTACAAAATAAAGCGAGCCTCTAAAAAGTTAATGTTGGATATTCGAGAAAATTTAATCGAGGTTAAAGTATGTTTGGATCATTTTATAGAAGCTGGTACTGATAAAATCGATAGTAAAGCCCTCAAATCACTCAATTTCTTTTCTGTTAGAATAAGGAGAGAAATTGATGAAATTAAATTTCCTGAAGATGAAATCAATTATGATAATATAATGGATCTATTAAATTCTATAAAGAAATTATTTACTAGCATAAATGAAATTGCTAGAAAGTCATTACCAAAATTTCAAAAAGAAGTTCAACCCCAAATTAAAGAATTGAACTATCTGACGCGAAAA…
1263	LokiG_000000000121	9877	10609	r	43.3606557377	43.4281506561	38.0484967618	TCATTTTTTTTCAAATATTTCAAAAGTGCGATTATTATTCGCATTTTTTTTCTTAATTGTTAATTTTAAGTTATTTTTCAAAAACTTGAAAACTTCTGTATGAGTTAAGTTGAACATCTTCAAGTATTCATATGCAAAGACTAAATCTTGTTTAATATCAACATCATATCCTGCTCGAAACGAATCGTATATAGCGATTTTATCTAATCCTTTCTCGGATGCTTTGGTATGAAACGCTACCAAGGAGGGCATAATTGGATCAGAAAACGAGGATTGAATGATATCTGGTGGGTTCTTCCCTAGAATGGATACACCTGCTGAATAAATAGCGGGGCACATAACTAATTGATTTTTCTTTAAAAGATCATTAAATTCAATAAAATTTCTTGGTGTTATTAG…
1264	LokiG_000000000121	10696	11254	r	43.9551971326	46.8830116155	42.4610383893	TTACTTTAAATTGTTTAGAATTTCAACTGAAAGGCTTTCGAATGCTTTATCAACATTCTCATTTAATTTTGCTGAGGTTTCAAAATATTTTATACCAAATTCTTTTAGTTTTTTTTCAATTGTTTCTTTGTCAATTTTTCTGTTTAAGTCTTTTTTATTTCCAATTACAATCAAAGGAACATCGCCACTTAGTTCTTTTATTTTCCCGAACCAAAAGTCAAAGTTTTCAAAGGATTCAACGTGATTTAAGCTAAAAACGACGATCGCTCCTACAGCTTGCACAAAATAATACTCCGTTGAGAAAAGTTTGTCATGTTGACCCCCAATATCCCAAAAGTAGAGTTTAAACCCCTTTTCTTTAATATCTTTTCTCAAAATTGGATTTTTTATATCAAGTTT…
1265	LokiG_000000000121	11338	12175	r	45.596176822	49.2406140362	46.5252529378	TTAATTTGTAGGTATTTTTTTGGCTGTAGTTAATTTTATCAGCTTACACTGGCTAGTTATAAAATACCGAAATAAGTGCTCGTACCCAATAATCTGTTTTTGAGTTCCATTCTCTAGCCATAACCCAGAAGTGTATTCTGGTGCTTCTTTAACTTGATCCAAGGTAGTAAGAAGAAATTGAAAATCAACAATTAATAAACCAAAGGGTAAAACACTATCTCCTTCGATTGAGTGAATAGTTATAGCAATTTTTAATAATTTCTTAATCTCCTCTTTCAAAACCTCATTATATTTTAAAGCAATAACGACTTGAATGTTACTAGAAAATTTTTTATTCCACAGCTCCCTTAAAACCCATTCAAACCCACCCAACTCGTGTACTAGTAAATCTGGTGTTAA…
1266	LokiG_000000000121	12719	12920	f	21.6766169154	19.4419552811	15.112653774	ATGAAAATGGCTAAAAAGAAAGCTCCAGCAGCTAAAAAGAAATCTGAAGGATACATCGCAAAAAATCTCCTTACTTCGAGGAAATTTGCGTCAGCGCCGATCCGAAGATTGATGAAGAAGGAAGGTGCAGATTTAGTAGCAGCTGAAGCATTAGATAAGCTTATTAGCTTCCTTGAGGGTAGTGCAGCTACAATTAACTAA
1267	LokiG_000000000121	13302	13500	f	9.34848484848	11.2749559982	2.2855995335	ATGAGTGAATTTAAGATTAATAAGTTTTTATCTCTGAAATTGGAATATGGGGAGACAAATATCTATATCAACGAGAGAAAGATAGATCAATGCAAGTATTTGCTATTAGATAAGATTAGCCATAGTGAAATACCAAACTTTCTTGAAAGTTTTGAATCTGTTGATGAAGCGACAGTAAATGCGGACCACAGTCTAGAA
1268	LokiG_000000000122	2	428	f	32.3450704225	35.542156593	47.3828850304	GGAGCAACATACCCTTTAGAAATATACATTACTTTAAAAGACATGGGATACTTCCATTACAATTATCACAAACATACCTTAGAATTATTGACTAAGGAAAGTATTGCTAAAATACTAGCTGAGGAATCTTGGAATCAAAAATTTATTGAGGAATCATATCTAAATATATTAATTTGCGCGGATTATTCAAGAACCACTAAAAGATATGGTGAGAGGGGTGTAAGATATGTCCATATGGAAGTGGGACATTGCGCCCAAAATGTGCATTTAGAAGCGGTCTCTTTAGGTTTAGTATCTGTTCCTATTGGGGCTTTTGAAGATCGTAAGGTAAAAAAAGTCTTGAATCTCCCTTCGAATATCGAACCTTTATACATCATCCCAATTGGATATCCTAACATC…
1269	LokiG_000000000122	424	973	r	37.5719489982	37.5546475079	45.7494595147	TTAATAAAATCGTTGAGCTTCATATTCTTTTTTTTCGATTGAGAATAACATAGTTCTCATGTCTGAATCATAATGCGGTACATGCCCCATATATTTCATTCCAACTCTTTCAGCTACTTTCCATGCTCGAGAATTATTAGGGGGCATATGGATTAATATTTTTTGGCTTTTTAGAACTGTAAAAGCAAATTCTAATAACTTTAGCATAGCTTCAATTGCAAAACCAAAACCCCAAAACGAAGGGAGTAATGCATAAAAACATTCCATTTCTGAACCATTTTTTAAAGATTTTAGTCCACATGTCCCTAAAAAATCATCATTAAGTTTATTACAGATAGCCAACGCAAAGGTTGGATAAGATGAATTGTGGACATTCAGTAAAGAAGAAAACAAAGATCT…
1270	LokiG_000000000122	1150	1906	f	31.9497354497	33.8929466112	39.0735160612	ATGATTAAAAGTAATTCAATTGTTATTCTAATCTTCCTTTATTGGTTTTTTTATTCAACCTTCAATTATGTCTTTAACTTCTTTCTATTTTGTTTCTCAATTCTGTTTATCGTTTGTATTTTATTGATTAAACATAAAAAAGGTCTAATATCAAAAACAATATCCCTCTATGGATTACTAATGTTAGTATTGTTATTTTTCTTATTGGATATTGTCTTTTATAGTATATCCAATGTCTCCCCGTTTTTATTTTCCTTTTATAATCTAATAGGCTTAACGCATACTTTTGCAATTAATATTTTCTCAATTTTATTATCGCTAATTTTGATAAAATTAATTGGCGTTTATGTATATTTTATGAAGAACTCGAGAATTATTGAGAGTGAAAAAGGAGATAAA…
1271	LokiG_000000000123	0	417	f	46.2925659472	45.0656866246	21.8707758718	ATGGGTGGGAAAGCTCAAAAAGGAATGGGACAAAAATTAGCTAAAGAAATATTGAGAACTGGTAAAGCTTATGAAAAGATGAAAAAAATTATTTCAATTCAAGGAGGAGATCCATCAATAACTCCTGAAGACATTTTGATTGGTCCGTATGTTAAAGAGTTTTATGCTAACAAATCTGGGCATATAACTGAAGTAAAAAACTCTATTATTAACCAAATTGCAAAAACAGCAGGTTGTCCTCATTCAAAAAGTGCTGGGGTTGAAATAATCAAAAAACAGGGGGCCCGGATAAAGGAAGGGGATTTAATTTTTAGAATATATTCACCAAGCCAATCGAAATTAAAAAAAGCTGAAAAAATATATAATTCCTCAGGTGGGGTTGTAGTATTAGGTGGGATG…
1272	LokiG_000000000123	447	1935	f	34.8581989247	39.3054887836	16.3923633017	ATGCCTTTAACACCAAGAGCTATTTATAAAGATTATATGAATAAAGATTTAGATAAAAATTTTGCAGTACAACTCTTGTTAACCCTCATCGATAATGCTGAAAAAATTGATTCCCGCCTAGAAAGCATTAAAATTTTAGATAAAATTCAAGTAGATGATGATGAAACCTTCAATCATTTAGAGAATCTACTGATCTCTGATCTAAACGAGGATGTTAGAAATTTAACTACTATAATAATAAAGAATAATTACTTGGAAAAAGCTCTCACTCCCATGGTATGGGCTTTAGAACATGAAACCTCATTAAAATGTCTAATTACAGTTATTTCAACCATCGGTGAGATTAATACAAGAGAATCTAAAGAGGTATTGATTGCGAAATTAAGAATTTTAAATAAG…
1273	LokiG_000000000123	2026	3784	r	48.4379977247	57.8853634513	15.4627141851	TTATTGAGTTTCGTATAGCTCTTTAATTTCTTGGACGGTTGTAATATCTTTTGGTCCTTTCTCTGGACGAATTCTCTGGAATACAGGGAACCGCATTGAATAACCTAAGCTCGCAAATTTGTCACTTTTTGTTAATTCATCACCAGTTATCTCAATTACTACTTCAGGTTTAAACCATATATCCGGTGTATCTTCACAAATAACAGTGTTAGGTTTTTTTTCAACTTTAAATCTGTCCATTTCTCTAGATAAAGATTCTGACAACTCATCAGTTAACCCTGAAAAGAATCTAGTAAATGCTACAAATTTACCTGTTTTTTGGTCATATACGGCACCAATATATGTCCCTAATACACCTGTCCTTCGACCCTTTCCATAGAATGCCCCCACTAAAACAAG…
1274	LokiG_000000000123	3884	4724	r	36.7416666667	39.0683719774	26.2704011687	TTAAATTAACTTAGAAAGTTCTATAAACTTCTTTTGAATTGCTGTCTTTATCTTGGGATTAATCCTTGAAAATGAATTTGCAGTAAAATTAATCTTACTCCCCTCTTTCAAGTGAAAGGTACAGATCGGTCCATCCATTTCTTCAACAGAATAACTTCCATCTTGTTTTTTTGAAATCCAGATATCGCTAAAATGCTCTAAAATGGCGCTAAACACGAATGATACCTTTGCGTTAGTTTGTAAACCCGATTTAGATATTTCTATAGCAGGAGAAGGGATTGTTGTTGGTTTTATAGACGGTAAAGGACCTGTATCCTCATATTCTGAAGCTACATTTGTGGATTTTACACTTGAGGATGCTTTTGGCGAAACTGTTGGTTTTGGGATCGGAGCAGGCTG…
1275	LokiG_000000000123	4907	5888	f	65.6177370031	58.8513006649	25.8143439666	ATGAAAGATAAAGTGTTAAAATTAACTATACCTAAAGGAAGTTTACAAGAAGATGTTGCATCTTTCTTTGAAAGGGCTGGTTTGAAATTAAAATCAGTATCAAAGAGAGATTATCGACCATCAGTGGGCGATCCAGAGATTTATATTAAATTGTTAAGACCACAAGAAATCCCTAACTATCTTTTAGGGGAAAATGATTTTGATCTTGGGATCTCTGGAATGGATTGGGTTAAGGAAACGAAAGCCGATGTTGAAATTTTATTGGATTTAGAAATAGGGGGAGTATCAATTGTTCTCTGTGTCCCTAATACATGGGATCAGATTAAATCTTTAGATGATATTTTCCAAAAGTTTTATGATGACGATAGAATATTAAGGGTCTCAACAGAGTACTTAACT…
1276	LokiG_000000000123	5901	7212	f	72.9717772693	66.5439927947	41.969094169	ATGAGTTCTCTAAGAATTGTTAAATCCTCCCAAATAAAGGAAAAAACGATATCTAAATACATTCCTCGTGCAAGTTCTCAGTTAGAATCTATTAGAATTCAAGTAAACCAAATCATTAGTGAAGTAAGGGAACATGGCGATGAGGCAATTCTCAAATATACAAAAACGTTTGATAACATAGAATTAAGCCAAAAAGAAATTAAAGTTTCCGAAGTAGAATTTACTGAAGCATATAACAAAATTGATCCTAGTTTGCTCAAAGCTATCAAATATGGAAAAAAAAATTTAGTAAAATTTCATTCAGCTCAAAAGAGAGAAGATTGGTTTATTGAAATTGAAAAAGGAGTTATGGCAGGTCAAGTTTATCGACCAGTCGAATCAATAGGTGTATACATACCA…
1277	LokiG_000000000123	7288	7588	f	51	57.274878433	67.217849709	ATGGGTAAAAAAATGGATTTGAATGAAATACTGAGAAAAAACCTCAGAACATATTCTGCGTATGAACCTGGAGAACAACCAAGTGAAGAAGGGTGGTTAAAATTAAACACCAATGAAAATCCTTATCCCCCAATACCAGAAATACTCAATGATATTAAGAATGCTGTAAATGAGAAAATCCGACTTTATCCCGATCCTACCTCATTTGAATTAAGAAAAGAAATCCTAAATGTATTGCTTAGAGATAAGGATACATTAACAAATAGAAATTCTGTTTTTATAGGTAATGGGTCTGATGAA
1278	LokiG_000000000124	189	369	f	27.5444444444	35.836787919	32.1303596325	ATGGATGACAATGACAAAAAAAAAATAATTAAATTAATTCAAGAAGATCCTAGTATGGATCATTCTAAAATTGCTGAAGTGACTAAGAAAAGCCAACCAACTGTTGGTATAAGAATTAAAAAATTAAGGGATTCTGGATTCTTAAAAATCAACCAGGAATTAATTTCTCATTTTTTCTAG
1279	LokiG_000000000124	365	908	r	43.9373848987	37.9830115138	49.643239907	CTAGGCTTTACTTTCTATGACTTCCTTTAAACAATATTCACAATTATCTATACACTCGTTTTCGGAAGAAGATGACGGAAATTCATCATCTAAATTCATAGGGAGGATAAAATCATTAGCAATATCTGAAACCACCTTCATGGAAACTCTTTGCACATTCGGGTTATTTCTAAAGTGTATATTAATAATGTTATAAAGTTTTTTTAAGTTTGAATTGGCGAGCAAAACCATTATGTTAAAAGTTCCACTCAATCTAAAAGCATTTAGCATAAATGGACATTTTCTGGCCATTTCAATAATCAATTCTGGATTTGTGGTTGATAAATTCACAAATACTACATTATAATCAGTGCTCTTAAAGTTCACCCCTGGTTGAATCTGAAACAGACCCACTTGTCG…
1280	LokiG_000000000124	937	1243	r	33.2973856209	49.4089457457	56.4218704635	TTAATTTATACTTAATTCGCTTCCGCAGGATGGGCAGTATTTTAATGATTTCTCATCTAACTTTTCTCCACAGTTTGGGCAAAAATAACTTTCTTCATGTTTTATTTCCTCTCTAACGCTATTTTTAACAAATTCTTGATCACCCTTAATTTGCGTCTTGACATTTACATTACCGGATCGCTTTCCACGAAAAAATAAGTAATAAAGTACAAAGATAATTAAACATAAAACACCAATACCCATTGCCAATCCCATAAAAACCCACATATTTGATCCCCAGTCCATCATTTGAAATATATTAAACAT
1281	LokiG_000000000124	1466	2699	r	50.8645579886	48.1226065103	58.9186037084	TTAGTTTTTTAGAATTCCGAGCTTTGATGGGAGAAAAATCAATACTACGATTCCAGAAGATGCACTAATGATAGCAACAATGAGTATGGCGGGAATGATACCTATACTATCTGCTATAATTCCACTCATGAGAGCTCCTATAGCATATCCGAGATCACGCCAGAAGCGATATATACCCAACCCGGTAGCACGCCATATTGGAGGTATTTGGTCACTTAACGCAGCTATAACTACAGGATACATTAAAGCCCCTCCTATCCCTAGTAGAATAACCCCTAAGAGCCCAGATATATAAGAGGCTGACCATGAAATGATCAACAAGCTAAAACTTATTATAACCATCCCTGAAGATATAAAAATTTTTCTTTGAGTTCTATCACTTAACCACCCAAAAAAAAC…
1282	LokiG_000000000124	3049	3355	f	34.1045751634	37.9614736107	48.1323039948	ATGTCAAAAGCGTACAATGCTATGAAAATTTATGATAAAAGAGCTACTTTATATGATAATCAGAGTTCAAAAAGAGAACTGCTTATTTCTAATGCGAGAAAAACGTTTAGTTTATTGAGAGGAAATATTCTTGAGTTGGGAGTAGGAACTGGCATAAACTTGCCGTATTACGATTCTTCTGCTAAAGTAACAGCCATAGATTGGAGTCAAAAAATGGTAGAACAGGCCAGGGCAAAAGTTAGAAAGTATAATCTCTCCCATGTTAAGAAAATAATGGGAAGAGATATTATGAAACTGAGTCAATAA
1283	LokiG_000000000124	4079	4265	f	34.4838709677	41.6416823204	50.1093999107	ATGAAATTTTGCCCTGATTGTGATAATATCCTTATTCCAAAAAATGGCAATTTGTTTTGTAGAACTTGTAAGAAAGAATTTGAGTTCGATCATAACACAAATGATTACATAATTGTAAAAAAAATTACGCATCTTGAGAATGAATTTGAGCCTATTATACTTAAAGGGGTTCTAAAATCCAATTAG
1284	LokiG_000000000124	4379	4523	f	45.4444444444	47.9109096145	49.5972831309	ATGCTTGAAAAAGTAATGAATTGGGTTAATTCCTGGGGACTCTGGAAAATGATCCATGATGAAATTCTTATTAGAGAATCAAGTGTTGAGATTGAATATAAAGATGGGCATAAAGAGATGATATATCTTGATATAGATGCTTAA
1285	LokiG_000000000124	4644	4932	f	44.3263888889	52.9179406272	64.4533966661	GTGAGTTTAAACATTCTACAAGCAGATCATTACCACATGATGGGATGGTGGTTTGATTTATTTGGTCCATTTGCATGGCTTTTCATGATATTGGGAATGGTAATCTATTTTTTAGTTAGCGTAATAATTGCCTATTATGTCCATAGAGATGCTATACGAAGAGGAATTAAAAATAATGAAATATGGTTACTAATTGGGTTGATCTTTAATGTCCTTGGTCTATTAATTTATTTATTATTTCGAGGAAATTATAGCGATAAACCACATCGAACAGCACCAGAGAATTAA
1286	LokiG_000000000124	5016	5415	f	39.0977443609	42.715929197	49.9883858587	ATGATTGAAAATTTATGGATCCTAATCAAATGGGGAGTTTTAGTTTTCAGCAAAAATTATATAGAGTTAAAAGTAGCTGATGATAATTTAATTGCAGGGTTTCTCTCTGCATTAGGCTCTTTTGTTAAAGAAACTACAAATGAAGAAATCAAGAGTATTATCATGGAAGGGAGAAAATTTTGTTATATTGTGGGAGATGGTTTGATTATTGTTGTTAGTGTTGCAAATCAATGCAACGATATCTTAATTCAAGATCTATTAAAAGATATAAAAAGTAAATTTCTTGAGAAATATAAGGAACATATTGGTAATTTTCTTGTCGATACAGATAATTTTACAAACTTTGATACAGATTTGGAAGAAATTTTAACAAAATCCGACATTTCAACAAATGCATGA
1287	LokiG_000000000124	5706	6126	f	49.8333333333	52.6078312303	45.0261164562	ATGATAAAAAGTACGGCTACTAGTGTCATTGATGAATCAGATGCGGTAGGAAAAGTGAAGATGATTTATGATGACATTAAGAAAGTTTTAGGATTAGATTTTATACCTAACATGTATAAAGCTATGGCTTTGAATCCTGATTATTTGGAATTAACGTGGAATAGAGTTCAGGCAATCATGACCAAAGAAGGTAAGCTTGATAAAAGAACCAAGGACATTATTGCTCTTACAGTCTCAATAATGAGTGGATCTTCATACTGTATTGATGTTTATAATGGAGCAGTATCAAACAATGGTCTGGACGACGAAGCTATAACTGAAATATATGCAATTATTGACATTTATTCAGGTTTGAACCGATTCAATATTGGACAGCAGACTAAAAAGGACGAGAAACCT…
1288	LokiG_000000000124	6239	6701	r	55.8961038961	52.4383198481	48.0150820366	CTAAGCGGAAATTTGAGATTTATATGCTTTAGCACAATGTTTACAGCAGAAATTCAATTCTACGCCTCGAATTTCTTCTATATGCACTGAATCATAAAGCTTTACCCCACAACTAGCACAGATTTTGATTTTTGACTGAATAGCGGTTTCGATCATGTTGTTAAAACGTGAAAAAATATTTTCTGTAAATATCTCACCTGCAGGTGTAAGTTTATACCCTTGTGATCTTTTTGAATTGGAAGCTTTGGCGTCTTCTAAATAACCTTCTCTTTTAAGAGATTTTAAAAAATCATACACATAAGTGGGACTTGATGTCTTCCCTAAGTCTTCTTTTAATCGCTTTAAGATATAATATCCTGTTATTGGTGACTTCGATCTGATAAGTACTAATGTATAAAA…
1289	LokiG_000000000124	6949	8293	f	20.7961309524	23.7069523673	28.6911615547	ATGAAAGAATCTAAAGATGAGAAAGAATTAATCATCAAAAATCTTAAAGATTGGGTGGATTTAAAAATAAAAAAACTAAGATTTTTTGAAGAAAATGAATTAATTTTAGATTCAGGGAGGATAATGTGTATTCTACCCGGAAAACAGTCAAAGATTCCTACTGGAGATTATTCTGATGATGATAATATTGTTTTTAATTTTTATTCATTGACGGATTTCTTTAAAAGAGCTGATGAAGTAGATGGAATTGGTATAAATGGAGACATAATATTTGGAGACTTTGGATACAATAAGCGGTTTTTTTATTATGCATTAAGAATGGTAGAAGATCCAGAGATTGGTATCCCTACAAAAGTTTATCCTTTACTCATTAGAAATAACAATTTATCCGTATATATA…
1290	LokiG_000000000124	8437	8986	f	20.664845173	23.6474816348	18.0793123651	ATGGGTAAAGTCGATTTGGATGAGACAGATTTAACTATTTTAAAATATCTGATAGAAGATCCTAAAATTAGTCAACATACTATAGCAAAAAAGATTAATAAAAGTCAACCAGCTGTAGGAGCACGGATAAAAAAATATGAAGAACTAGGGCTCTTACAATATCAATGTGGGATTAATTTCAGAAAAGCAAATCTTTTTGTAGTTATAGTAAATTTGAAAGCAAATAATGCATCCGAAATTTGGGATATGGCTAAATCTTGTCCCTTTATTATAAATGCATTCAGAATAAGTGGGAAATATAACATTTGTGTTTTACTTGCAAGTACTAAATTAGAAAAACTCTACAATATTGTTAATTTTCACTTCCGAATGAATCCTGGTATTAATAAAATTTCGATG…
1291	LokiG_000000000124	9176	9398	r	15.2972972973	15.1373054412	23.4509277747	TTATAATAATGCAAAATCTGCAACATTTGCTACAATAGAATTATACATATCGTTTACGGCCAATCCCCATGCTAAGCTTTCTTTGATTCCTATTTGTTTAAGTATTAAATAGTTTCGCCTTAAAATTTTATCAATTTTTTTACTCCAAAATTTCATAATTTCGTTTGGTAGGAGTACTTTTCCTACTTGATTATTAACTTCAACAAAATCAAACTTTTCCAT
1292	LokiG_000000000124	9929	10172	r	22.1563786008	19.913068273	22.9614742082	TTACTTGATTATTAATTTCAGCAAGATCGATTTTAATGTATATCTAAAGACTTCTAAAGAATTATATATTTCCTTAACTACAAGACCCCAGGCAAGAATTGGGTCTATTCCTACATTTTTAAGTTTTAAAAAGTCTCGCTTTAAAATTTTATCAATTTTTTTATTCCAAAATGTCATAATATCTTTTGGTAAGAGCATATTTCCTGGTTGTTTATCAATTTTAACAAAATCGGGCTTTTCCAT
1293	LokiG_000000000124	10753	11002	r	18.1967871486	27.0064277147	19.5521697328	TTATTCCTCTCTATTCAAGTCTGATACACATATATAACCAATGTCCGTTGGGGATTTTAGTTTTAATTCATCAAGGTTTACTATTTGAGTTCTATGTCCGCGATGTGTTTTCTCAAATTGCTGTAATAATTGTATAGCTTTATAATTATTAACATTAATAATGCAATATACATGGCAATCGAAACAAGCTCTCGCTCTTGTTTTTTTTAATTCATTATTAATTGAATCATTCAGATACAATTTTATCAT
1294	LokiG_000000000124	11117	11369	r	14.6071428571	20.2939149242	8.16674255081	TTAATTAGATGAAATTTGACTTTCTCTTATTCTTTCTTCCCAAATTTCTGGTGAGGCTATATAGACTGGTCTCTCTACAGCTGTGACATCAGATTCGTTTTTATGGGATGATTTGTGAAAACATCCACGTGTAAATTTCATATCAAGAATGAAACCGAGAAGAAAACCGATTCCTGGTGCAATTAAACCCCAAACACCACCTAATGCATTTCCTATATAGAAACCAATAAAAAGGCCTAAGCAACATATCAT
1299	LokiG_000000000127	2	263	r	43.3639846743	35.4491786478	0.123850221027	AGTTACCCTCCCCCCTGAAATATCTTCTGTAAACTTACCACTTGCGAACTCTCCTACATCCGCCCCAGCACAAAATGCTTTCCCTGCTCCTGTTATGACTATGGCCCTTACATCTGAATCCTCTTTAGCTACTTTCAGCGAATTTTTCAGGTCTGAATTCATCTGAACGTTTATTGCATTCAATCTTTCAGGACGATTAAGTGTTATAACCGCAACCTTATCTTTCTTTTCATACAAAATCGTTTCATAATCTGGACTCAT
1300	LokiG_000000000127	502	1630	f	63.0345744681	58.9655786058	38.6421473308	ATGAGTGAAGCTGACTATAAAAAAGCCGTGAATGTTTTATATAAAGCGGGAGGATTCCCTTACCCTTTCTCGGAAACTATACATGAAATTCTAAAAATAACCATCAAGGATGATAATCTTGATTTCGTAATGGCATTTCAAAATCAAACCTCTCAAACAATGGAACAATTAAAGAAGAGTAGTGGACTATCTGAAGAAGAAATTTTAAAAAAAGTGGAAGCATTAGCAAAATGGGGGGTCATAATCGACCAACCTAATCGTCATGGGGTGATGGTATTTCAAATATTCCCATTTCACAGACAATTTGAATATATTTTTATGAAAAACCTTGAAAAAACAGAAGAGAATTACCGCATAGCTCAGTTATTTGGGAAACTGAATGAAGAGCATAATGATCTT…
1301	LokiG_000000000127	2163	2568	f	16.0469135802	11.7682417009	18.6167523907	ATGAAATCTCTCGAGATTGAGGAATTACAGGAAAGTTTGAGATCTTTAGATGAAGAATATGATGTTATTCTTTACGGGTCTCATGTGGAGGGAGGAATTCGCCCTAAATCAGATATTGATATTGCAGTGATTTCCTATGAAAAAAATGTTGATAGGAATATAGTATTACAAGAAAAATTGTTAGGTAAATTTCCTTTAGCTTTTGATGGTAGAGTGTTTGAATTATTGCCAATTTATATTCAAATCTCTATTATCGACAATTACAAAGTTGTTTTTGGGAATATATTGGAAATTTCTGAATATTTTTATTCATTTCGTAAAAGATGGGATGACTGTAAACATCGGATCCTATCTAACCAATTCTCAAGTTATCGTGAGAAGCTTGCCTTAATTAGAGAT…
1302	LokiG_000000000127	2660	2870	f	16.180952381	13.3843143539	16.6327898024	ATGACTACGATTCCGGTTAAAAAAGAACTATTAGAAGAATTAGTAGATCTCAAATTAAAATTTCTGTATGATGAAATTGATAAAATTTTAGCCAAGTGGAGTTATGAATCGCCCACCCAATTTTTACAAGATACTAAATCTGGAATTATAGAAGAAGCTGAAAATGATGCAATTACCATAAATTATTTAATTAAAATTATCGCTTGCTAA
1303	LokiG_000000000127	2997	3828	r	28.908543923	28.6187697272	34.1315411168	TTATTCTACAATAGCATAAGCATTTCCAAGAACAACTGAGCCTTTATCTGTTTTTACTTGGATTATATAACGCCCGTTATCCTTCCAACCTTCTGTTATGAGGGTCTCTCCAGGGATCACGATGCCTTTAAACCTTGCGCTGAATTCTTTAAAACGAGAAACATCCCCATCACATAGCCCATATACAATCGCACGTGTAGCAATCCCGTAAGTACATAAACCATGAAGAATTGGTTTTGGTTGACCTGCCATTTTAGCAAAATTCGGATCTATATGAAGTGGATTTGCATCTCCATTTAATCTGTAAAAAGCTGCTTGATTTGTACTGGTCTGGTAAGAAATGCTAAAATCTGGTTCTACACCCTCAGGAGGGTTTATGGGCTCAGTTTTTGGTCCTGA…
1304	LokiG_000000000127	3966	4809	r	37.478054567	36.0956169813	47.6629421782	TTACTCAACAATAGCGTAAGCATTACCTAACACTGTCGCTCCTCTTTCGGTTTTCACTTGAATTATATAGCGACCATTATCTTTCCAACCCGAAGTTGTCAAAGTTTCACCAGGATAGACTTCACTTGTAAATCTCGCTTTAAATTCTTTAAAACGTGCAACCTCACCATTACATAAACCTTCTACAATTGCTCGAGTTGCGTGACCATAAGTACATAATCCATGAAGGATTGGTCTATCAAATTTTCCACTTCTTTTAGCAAATTCAGGGTCTAGGTGAAGTGGATTATAATCTCCTGAAAGACGATAAAGTGCGGCTTGATCTTCGCTTGTCTTATATGATACGCTAAAATCTGGCTCTTTTCCCTCAGGAGGATTTAAAGGTTCAGCTTTAGGACC…
1305	LokiG_000000000127	4992	5826	r	33.7230215827	29.8196957798	39.8818130658	TTACTCTATAATTGCATGGGCGTTGCTAAGCACTACGGTATCGCCTTTTCGAACTTGAATTATATAGCGACTGTTATGCTTCCACCCTTCTGTTGTGAGAGTTTCCCCAGGATAAACTACATTAGTAAATCTCGCTTTAAATTCTTTGAAACGAGACACATCACCATCACATAAACCATAAAGAATTGCTCTAGTTGCATGACCGTAAGTACATAATCCATGCAATATTGGTGCCTTTTGACCACCTTTTCGAGCTAACTCTGGGTCAATATGTAGTGGGTTCATATCACCACTAAGTCTGTAAATTACGGCTTGATTTTCTGTAGTCTTGTAGGAAATACTAAAATCAGGCTCCACCCCTTCTGGTGGTACTAGAGTTTCAGTTTTTGGACCTCGTTC…
1306	LokiG_000000000127	5929	6883	r	27.9622641509	20.7729421024	29.4730421425	TTAAATAATGCCACTTCGCCTCAATCCTTCTAAAAACCATGACATAGTCCCTTCTAATAATTCAATATTTTTTCCTCTATATCTATTAGCATTGGGTGTAAAAGTATCTATGTATTTCTTGGCAATATAATTTAATGATGGATTCTCATTATACCAGTTGATTATCGCATTCTTAGTACTAAAATGTACTTCTTCCATATCTTTTACTATTTGCTTAAAGTCCTTCCCTGTCCATACGCCATAGTGAGATAAAGAAATAGAATCTAATTGATTATTAATATTTCTTAGTTTTTGAAACGTGGTTAAAAGTTCAGGTTCATGGAATTCCGGTGGCATAAAAGTGCCCTGGTAATAATCTTTTCGTTTATTCATAATCGCATCACCAACGAAAATATTCTT…
1307	LokiG_000000000127	6843	7728	r	20.7344632768	19.7138348534	24.5267519915	CTAAATAAATCCACTTCGTTTCAAACCTTCTATAAGCCATTTTATATTCATTTCTAAACCGTCTAACAATCCATATTCTATTATTTTAGAATTAGGAATATAAGTTTCAAAATATTTAAGAGAAATTTCTCTACTCGAGAGTTTTTCATTGTACCATCGAATTATCGAATTTTTCGATTTAAAGTGAAAATCTTCCATTTCATTCAGGAAAATTTCAAAATCTCCTTCTGTCCATACTCCAAAATGGGCTAAAGCAATAGAATTCAGCTTATCTTTCATATCTCTAAGTTTTTGAAAGGTTTTAAGTAATTCTGATTCATCAAACTCAGGAGGCATAAAAGCTGGCTGAATATACGTATATCCTGATTTATTTCCAACAGCATCCCCCGTAAAGATATT…
1308	LokiG_000000000127	7813	8749	r	52.3579059829	47.0081642811	28.5874361676	CTAAGGCGTATTTAACTCTTCTTGAGAAACGGCACCTTCTCTTTTAGAAGGCAAATCTTTCATCAACTCAGGGAAGCGTTCGGCTAATATTTGAGGCGTAAATGGTTGCCAATTATTTGATATTTTCTTAACGGCTCTCCAACCTCTATAAACCCAGACTTTATCAGCGATACACCTAAAAACTTCCCCATTTATACCTTTAGCCGCATCAGAAGCGAGATATCCCACTAAAGGAGCGAAATGCGAAGGATGAAAGATATCAAAACCATCTGGTGTTTTTGCTTTCATATAATCTCCCATTCTTGGAGTTAAGTCAGTAGTCATTCGTGTTCTTGCACTTGGTACAACACAATTTACAGTTGCGTATTTTGCAAGTTCTCTTGCGATTATTGATGTGAA…
1309	LokiG_000000000127	8838	9639	r	30.7016229713	26.6682203238	35.1867987037	CTATATCCCAGCATTGATTGTTATACCACCATCAACTAGGATTTTTGCACCTGAAATGTAACTACCCGCTTTTGATGCGAGAAAAACAACAGTTCCTTTTATATCGTCACCATTACCAAACCTTTTTAGTGGAGTTAGATTCAATAGGGGAACTCCAATCATTTTAAACATCGGACTATTTTTATCCTGAAGAAACTCCATCATTCCCTCCTCCATGTTGCCCGGAAGGAGTGCATTAACTCTAATATTATATTTTCCCCACTCAACAGCGAGTGATCTTGTCATTCCAATAACACCAACTTTTGATGTTGCGTACGCTGTCATGCCACTTGAAAACCCTACTTGACCATTTAGACTACCAATATTTATGATACTCCCACCTTTTTGCTTTATCATCAT…
1310	LokiG_000000000127	9735	11013	r	23.4280125196	21.7383090213	25.8561321472	TTATGCATCGATGTTTTCTATAAGAGTTGCAACTCCTTGGCCGCCTCCAACGCATGCATTAGCAATACCATATTTAGCTTTTTTATCCTTTAAAATCCTTGCTAATGTTCCCGTAAGACGTACCATGGTTGCAGCTAAAGGATGACCAATTGCAGTGGAACCCCCCATTACATTTACTTTTTCCATTGGAATTCCTAATTTGTCCATACAATTCAGAGCTACAATACAGAAGGCTTCATTAATCTCCCAGTAGTCAATATCATCAGCGGTTAAACCAGCATATTCTAATGCTTTCTGAGATGCAGGAACGGGCCCACGACCCATGGTTGATGGATGCACTCCAGCCCAGCCAATTGATACGACCCTAGCCATGGGTTCTATATCTCTCTGTTTTGCTTC…
1311	LokiG_000000000127	11198	12002	f	15.4042288557	14.5188915311	13.5535889891	ATGAGGAATAGAGATAGAGAGAATATAGGAAAAGTCGATAACAACAACATTTTACGTCTTGATAAGCCACGTATTTCCCCTATAAAGGAAGTAAAATTTATTAAAGAGTTATATCACTTTAATAAAGCAATAACTTACTTACAATATGAAAAGCAAGAAAGCTTTGAATCAGAATGGGAGAGTGAAATGCATTCACTTGTTCAGTGGTTAAAAAACTATAATGATAATATTCTTAATAACTTAGCATCCTTTCTAAAGCTGAAAGAAAAAGGATTAGATATTGATTCAATTAATTTCGAGGAATATGAGGACTCAATTAAATCATTTATTTACGATCAAGGCTCTATCTATAATATAATGGCTACAATGACCAAGCATAGGAGATTGCGGTTGAAATGG…
1312	LokiG_000000000127	12073	12667	f	25.1498316498	21.2651649964	4.08445101819	ATGAATGAGGAAAAAAAAGAGGAAAGCGTAAAAAGAATCCTTAATAATGACGGCCTTCTGAAATTTAATACATCCCGGGTTTCCCCTCTAAAAGAATTAGAATATGTACAAGGATTAATATCTTCCCGCCAAGCAGTTAATCATATTAATTTTGACGAGAAAGGTGATGAAAAATCCGAGTGGAATGATGCGGTTCTAAGCGTAATAAGGGAGTTGAAAGGCAGTCCAAGTTTTTACATGAATCCTATCTCTCAATACTTAAAGCTGGGAGAAAAGGGATTAGATATAAACTCCGTCAACCTTGAGGATTTTGAAGGTCCAATAAAAGATTTTATCAAGGAGAGAGCGTTCATTTTTAACCTTAGAGCCACGTTGATGAGGCATAAGGATCTCTTTTTG…
1319	LokiG_000000000130	90	885	r	31.1496855346	33.3769981088	13.6595888742	TCACGCTTTCTGGGTTTTTATATCTTGTAAGGTGATTTCTGGATTATGATACCGTTGAGTTTTTAATGTTTGAGTTCCAAATTGAATCGATTTTTCAGGGCAGAAATTAATACAAGCTAAACATTGCTGGCATTTATGCTGCCATTGAGGAACCCCATCTTCAAGGATAATATTATTTACTGGACAGATTTCTTCACAAATACCACAACTACTACAATTATCCTCGGCATAGAATGATTTATCACTTTCATTAACCTTTTCTCGAAATTTCGTATTAAATCTGTCAGCCCGATTTAGATTTTTCTCAAGAATATTCTCAGGAAGGCTATTTTCACTATTTTTCACAATTTCCAAAATGGCTTCTACTTTCTCATTCGCGCTTTCAAAAAACTTTTTTTG…
1320	LokiG_000000000130	977	1421	f	26.8355855856	30.2036206332	17.3212483951	ATGATTGAGAGAACTAATGTTCAAGTATTTTTATGCATGAGAAACCCAGATTTCAAAACATTAATCTTAAAAAGATCCCAAGAAAGAGGTGGATTTTGGCAACCTATAACTGGAGGAATTGAAAAAGGTGAAAATGCTTATGATACGATTAAAAGGGAAGTTTTTGAAGAAACGGGGTTCCAGGATATTGAAAAAGTCTATGATTTGAATTATACTTTTACTTATAAAGCTCCAATAAGTCGAAAATGGATGATAGATATTTGTTTTGGTGTTGAAATAGATAAGATATTTGATGTTTGCTTAAGTGATGAACATGAGGAATATATATGGTGCAATGAAAAGGAAGCAAAACAAATACTAAATTGGAAATATTATTTACTAGCTTTTGACAAATTACTA…
1321	LokiG_000000000130	1704	1914	f	14.8476190476	18.0516501983	19.4932875859	ATGGGAAAAGGCGGAACTGTATTAGGTTTAATAGGGATCATATTAGGTGCTGGGGGACTTTTTTTTGGATTTGTAGCGTGGAATGGTCAAAATAATATTTCAAGCCGATCATTAGTTGTGGGGTATGGGATGGACTTACGACCAATCAAGATTATACAAGTTGGGATCAAGTGGGTTCTTGGCTTTTTGAATTTACAGATAATAAAATGA
1322	LokiG_000000000130	1874	2255	f	22.4278215223	19.0451230163	23.9325924156	GTGGGTTCTTGGCTTTTTGAATTTACAGATAATAAAATGAATAACACGGGTTATATATTTGTCGAAAACTCTAATACTCGTATTACATTATTAAAACCTGGTTGGTATCAAATTCATCTTTCTACGGAATTAAATGGTCTCGATCCAGGGATACATTATTACTTAAGAATGCTTAAAGATCACTCTTTGGAAATGTATATTTATCATTTTGATACATTGACTTCTACTAACGACCTTTACATTGACACCTTTGGGTTTGTATATAGCGACGGTACAAATTACATAGAAATTGGGGCAAGGTGTGATAGTGCAACAACTAATGCTTTCGGAATTGGTAGTAACAACCTCAATCAATTTTCGATTGAGTTTATCTCAACTTAG
1323	LokiG_000000000130	3333	3819	r	59.0411522634	68.484691148	20.8848169013	TTAATGGATATAAGTTTGTACTAATAGTGAACTAGAGGAAATATAATTAACGGCATCCCTTGAATATATACCGATAGTTACATTATGAACTCCGGCAGAAACACTATCTAGGGAAAGTTGAAGTGAAACGGCTAAAGTACTATTCGTTTGTTCAATTATCCAATCTGGATACAGGGATCCTGACAAAATAACACTATCTACTACAAAGTTAAATATAAAACTTACACTCCCAGGTACATGTAACATTGTATTAAAATGAAGGTATACGGATTCTCCAGAACTGACACTAAAAATAATCAATAATGAGTCAATCGCTATATCTAAGGGAGCCTGTCCAGCATAATGACTACCCTTATCAAAACTATACCATGTGTTTTTAATTCCAGATTGTGAAGGTGT…
1324	LokiG_000000000130	4069	4516	r	41.0111856823	50.2017607409	6.44007295848	TTAGACTAGGTGGATATTCGCTTTATATTCTTTATTTATTTTTTCTATAGTATCTTCTGATAATTCATCTTCTGGAAGGAAAAACACGGGACATTCTTGTAAGATTGATAGAGAAATAGAATAACAATCTGAAATGGCTAATGGATAACTACATTTAATGTTAGCTGCTTTTTCGAATAACCAGGTATCACTTAAGATATTCATTATGTTTTCAATCTTTTTTAAAACCGTTTTTGCTTCAGTTATACCCTTCTCACGACATGTTATATAGAAAAGTTCGGTCTTGATTAAATTATGACCATATAATATTATCTTCGATTCCTGGGTGAAAACATGCTCTTCTAATAGAAAATTGATCTCTAAATCCTCGTTCATGAAGTATCCTAATAAAACGCCTGT…
1325	LokiG_000000000130	4520	4802	r	26.7340425532	34.3225655166	12.4529860094	TCACTTTTGAGTGGTTTTTAACGGTGCACGTTTTTCTTCCCTGATTAATTCCTTTCTTTTCTCTTCTACATACATCTTTTGCGCAGACTTGGGTAAAAAACCTTTCAAGCTTCTGAATTCTTGTAAGCTAACTTTTCTTATCATATTCAAAGGATGGTTTTCAAGGAGATATTCAATAAGATCATTATATGAAATGGCATTTCCCTTTTGTTCCTCTAATTTTAACTTAATCTTAAATAACTTTTTCTTGGTTTCATCATCAATTTGAATTGTTGTGGGCAT
1326	LokiG_000000000130	5335	5788	r	12.0286975717	10.4851476954	15.508344233	TTAGACAGTTAAAGAACTAGAAAGCCTTTTAAGGAGGATTGTTAAAATTCTCAATTCATCTGAATCTATACCTTGGCAACAATTATTTGTTAACGAATCTAATGAAGGGGTTGATTCCTTTAGTTCTTTTCCTTTCTTTGTTAGTTTAACAAGTGTACTCCGCCTATCTTTTGGATGTGCGACTCTCTTTACTAAACCTTTTTTTTCCATAGTATCGACTACTCCTGTTACAGTCGATCGAGAACAATTACAGGCAATTGCTAAATCTTTGAATTGTAGACTATCCGTTTCCCACAATTGCCGAAGTAATAAATATTGTGCTGGAGTTAGATCTTCTTGTATCCCCCGACGTTGCATTTTTTCGAATTTTTTATTGATTTCATGGACGAGTTCTAAAAC…
1327	LokiG_000000000130	5968	6268	f	25.7166666667	31.1741665553	24.7465126634	TTGTTATTAATAATTATTGGGCTTGGACTTGCTACGCTATTTACACTTGGAGCATTCATTGACGTGATTTTTGATTTACCTTGGCTTGATTGGAAATTTTTCGTTGCGATACCAATTTGGATAATTTTTATCATTAATTCCCTCATATTGATTTTCGTTGGTGTACTTTCTTTCAGCAAACCTAATATGATGGAAAAGATGTTCCAGTCAATGTTTAAGGGTGTAGAACAAGTCGCAGTCGATAGTGGTTTTGAATTTGAAACTTTCATTAAAAATTTGTTTCCACAGGAAAAAGATTAA
1328	LokiG_000000000130	6493	7288	r	38.5094339623	36.3825748299	45.4197707116	TTACTTGTTTTCTAAATTTGATATAACTTTATATCTAACCAAAATACTTCCATCATCATTAACTTTTGAGGAAATTAATTTTAATTTTGAAGGCAGTATCGTTGGTGGATTTAATTCAGGAGAAGCGAATAATATTGGTGTCTTAAATCCACCAATTATAACGGGATTAATTAAAACAATAATTTCATCAATAAGATCCTCTCTTATTAGGGCTCCTGATAATTTACCTGCTGATGTAGTCAGGATATTTTTTATATTTAATTTGTGATACATTTTTGACAATATTTTTTTTAGATCTACACGTTCTTTACCTGAAATCAAATAAGGGATTCTACATTTTTGGAGAAATACAAGATATTCAGGTGCCACATTATGTGATACGAGATGTAATATATGAGA…
1329	LokiG_000000000130	7521	8439	f	41.0010893246	49.4802572177	46.1848671996	ATGAATAATATTCAAACACAATCGTTTAAATTTAGATACTGGTACAAAAAAATGAAATTAATGGATTTTCATAGCCATCATAGACGTTGTGGACATGCTATGGGTGAAATTGAAGATTATGTAAAAGTTGCTATTGTTAAAAATCTCCAAGAAATTGGGATCTCAGATCATTTTCCATTAAGAGTGATAATAGAAGATCCTGATCCACAACTCGATGAATTAATTAAGAATACATCGATGGAAGTAAAGGAATTCCCTCATTACATTGAAGAAATAAAAAACCTTAGGGAAAAATACAAGAATAAAATAAAGATACGAATATCTACTGAAATTAACTTTGCTACTCCTGGAAGAGCATTAACACGTCAAAAAAAGGTCCTCAAACCATTTATGGATGAT…
1330	LokiG_000000000130	9014	9896	f	41.6213151927	44.4164554615	37.9292355043	TTGAAACCTTTAATTTTTGCCGTAGATGATAATCTCGTTTTGTTGCAAAATTTAAGACACTTATTAGAAGTTAAGAATTACGACGTTATTACTGCAGTTAACGGAAGAGAAGCTTTAGATTTACTATCTACGATGAATAAAGTTCCTGAAATCATCATAAGTGACATTATAATGCCTGAACTCGATGGATATGATTTATTTAAAGCAATTTCGAGCAACCCAGTTCTGAATCATATACCTTTTATTTTTTTATCTGCTCGGAGTGCACCTGAAGATGTAAGATTTGGGAAAATGTTAGGGGTCGACGATTACCTTACAAAACCATTTAGAATTGAAGATCTCCTGGCTGTAATTGAAGGAAAAATTTCAAGGAATAAAAATATTAAAGAGATAAATCAA…
1331	LokiG_000000000130	9962	10136	r	29.9310344828	34.2299164105	27.8146954723	CTAAAAATAGGATGTTTTTTTATCTGAACGCCAAGTAAATTCACATTTCCGGCATTGAAACTCATCCCAATAATCAGCATACCCTCCACCCGTGTATTCTGATTGTCTTTCGTAATCTACTTTTGGACTTCCACATTCAGGGCACTTTGGGGGCCAAATATCCTCGTTTTCCAT
1332	LokiG_000000000130	10251	10593	r	23.1257309942	22.602921707	18.5831462489	CTATTGTTGAATTTTCTTTTCTCGATATTTTTTAATTGCCAAATGGAGTCCATCAGCAGCGAGGTTACTACAATGCATCTTAACGGGGGGAAGTCCATCTAATGAATCTGCAACATCTCCTCTCGTAATTTCCAAGGCTTCATTTAATGTTTTCCCTTCCGCTAATACCGTCACCATTGAAGAAGTCGCTATTGCGGCAGCACACCCGAAAGTTTGAAAAGTTACCTTTTCTAAGACTTCTTGGTCATTCTCCTTTTTGACTTTAATATAAATATACATGAGATCTCCGCAAATTGGGTTTCCAACTTCTCCAACAGAATCAGCATCTTCCATTTTACCCAT
1333	LokiG_000000000130	10891	11533	f	23.5887850467	20.2908351805	6.8028881531	ATGAAATTTGATTTAATTTTAGATGATTTACTGAGCATTCCAAAAGCATTACTTAATTGTCTTAGATATTATTTATCTGAGGATGGAAGAAATAAGTTAGAAGAAATAAAAAGATATATTCAAGAATCAAAAATTAAGAGAATTATATTTATAGGACATGCGTACAATTATTTTGCTTCGATTATTCCATTGAGATATCTTAACTCTCACTATTTTTCACGAATGGAAGAACTTCAAGGCTCAACAGAAATAACTTGTATCATATACGAAATTGACGAATTTAATTCATATTATAATCCTTTTAAGAATTTAGAAGAGACCATCTTCATTTTTATCACAAGTTCAGGAAATTCTAATCAAATTCGAAAGGGATTAAAAAAGTTATTGGATGCGAATGTT…
1376	LokiG_000000000134	142	529	r	24.2894056848	23.1056540072	1.66821767354	CTACTTTTTTTTGTATAGTTTTTTTATAGCATCATAGTATTTTGCAGTGTTAATTCTTTTAGCATATCCATCAAATTTAGCATTCTTTAGAAACTCGGGTGCACGGGTTATACGGGTCCCTCTTACGCCAATAATGTTTAGATTTTTTAAGTTTTTAATTGACTTTGGTATAAAAGATATGTTGTTATGATTAATTCCTAACACTTCCAGAGAGGTTAGATTCCCAATTGACTCCGGAAGGGTACTAAGTAAGTTATAACCTAAAAAGAGATCTTTTAAGGAAGTGAGGTTTGAGATTTCGTCTGGAAGCTCTGTTAACTGATTATAATCCAAGCTCAAATATTCCAAATCTTTAAGTTCTAAGATTTCTTTTGGAATTGACTTCAA
1377	LokiG_000000000134	862	2809	r	28.6866974833	27.7486049896	35.2035824838	TTAAAGAGTATAATATTTGTTTAATAAATATATAATTTCTGTCTCATTTAAATCAAATAACTGGAAAAACAAGTGATCTAAAATAGATCGTAGGGTTCTCTTATCATAGTTTTTTAAGCCTCTAGAAATTCTTGCTTCTAATTGACTGTCTTTTAGCCATTGAAAATTGTGTGAATTTATTATAGGGTTATTAAAGATTTCTTCATGAACATTCTCCTCACCATTGGAGTTTCTAATCAGAAAAAAAGAAATTTCCCTTATCAACTCAACAGTGGAAGCTTTTACTCTAGTTTTGAAAGCTATTTTAGGAGGGATTGGTAAATCACATTCTAACTTGGTTTTACTTCTTTTTATCTTAATATTTTTAGCCTTAAAAATGAAATCAACTAATTTGGAATT…
1378	LokiG_000000000134	2913	4437	r	25.0780839895	21.6232386163	30.0070638042	TTATGCATGGTGATGCTCGTGATGTTCCGTTTTAATATTAACGGGTCTCAGATTACCAATTGCCCACCCTGTGACTTCATTAAGTGAAGGGTGGATGACCATAGAATTGTAAATTGGCATAAAAGAACCGGCTTCAGGACAAGATCTCTCTAATTTGGGTGTTTCAATTTTATCAACTGATTCAGGTAAGGTACAGGTAAATCCGGAATTCATTAAATAAACAAAAGGTTGTACTAAAACAGCTGCATGAGGTCCGACGACGTGAGCACCCAAGATTTTGTATGACTTATCAACAACTAATTTTACAAATCCATCATCATCATCATTCTTCTCAAAGCCCATCGCATGCCCTTTTGCTGTAGTCGAATATTGTTTAATAGCAACGAGAACCTCGTGACC…
1379	LokiG_000000000134	4536	6117	r	25.6046805819	25.4942346457	28.1204433614	CTATATGGCTTCTGGAATCAAAAGTATAAAATTACTACCTTGTTTATAATCACCTTTAATCCGATCTTCAACCCAGATCTTACCATGATAGCTATCGATTATTTTCTTAACAAGTGATAGTCCTAGGCCCATGCCCTTACTTTTTTGGTTTTTTCGAGTGCCTTTCTGAAAAATCACTTTTTTACGAAAATCGGAAATTCCTATTCCATTATCCTTGAATTCCAATTTAATAAATTTCTTACCATCTACTTCTATTCGTAAAATATCTATAGTAATATTAATATTCGGGTTATTGTTATGTCTTACAGCATTAATTAGTATATTTTCAAAAACATCTAATAGAAGTTTGTTCACCAAAACATATAATTTTTTAATCGGGCTTGTGATCTGAATGTCAAT…
1380	LokiG_000000000134	6148	7336	r	49.3981481481	50.1862587988	17.9174677715	TTACTGTATATCTTTGATTGGGATTAAAATAACAAAATTAGAACCTTGAGAATTATCACCTTTTATTCTATCCTCAACCCATATTTTACCATTGTAGAATTCCAGGATTTTCTTTACTAAAGATAACCCAAATCCCATTCCTTTTCCTTTTTTACTCTCCAAGGAGTCTGGTTTAAAAATCCATTCCTTTCTTTTATCAGATATACCGATCCCATTATCTTTAAATTCAATTTTTATGTAAATCTGTGAATCTTCAAACACTTCAGTTATATTAACGAAGATATCAATAATAGAATTCATATTATGTAGAATTGCATTTATCAAGAGATTTTCGAATACATCTAACAAAAATTCATTCGCGTATACAAATATCTTTTCCTCTCTAGAAGTTACATTTAT…
1399	LokiG_000000000139	430	637	r	19.270531401	23.6280399826	11.9071217933	TTATTTGTATTTAATCGATAACAACAGATCATTTTTGGTAATCTTTTTACGATTAGCATGCATGGTAAAAGTTCTTGCTTGTTCAGTTAACCCAGTTGCGGTCTTTTCTAAATGGTCGATTAACAAGTCAACAGCATTTCTTGCTACTATACTAGCTCCTTGTTGTTTCATCAACCTTCTTATTGGAGACCAGGCAAAATTCCACAT
1400	LokiG_000000000139	1473	2091	f	39.2572815534	34.3444357429	49.7092802378	ATGAGTCAGCAAATAATGGTCCCCGGAGCTGCGGGTGTAGCAATCAAGTGCAAGGATGGTGTAGTTCTTGGAAATGATAGAAGAGCTACTTTGGGGTACACTGTTATAAATAAATCAACAAAAAAAGTATTTAAAATAACAGATCATATCGGTATGGTCGCTTATGGCTTAATTGGTGATTTTCAAATCATTATTAGGATATTGAGGGCTCAAGCAAATCTTTACGCCTTAGATACAGGATTTAGAATTTCTACTAGGAGCATGGGCAAGCTCGTATCGAATTACCTGTATTCTCGTAAGATGGCTCCATTATACACAAACTTAGCTATTGCTGGAATGGATGGAGAAGATTCAAGTTTATATTCTTTAGATGCACTCGGTTCTCTTATGGCTGAAGAT…
1401	LokiG_000000000139	2228	4226	f	23.982982983	27.0105763056	32.8439721466	ATGAGTGAAGTTTCTAGCTTTACAAAAGATGAAATAACTGAAATTAAAGCAACAATAGCAAAATCTAAATCAGTTCCAATACAAGAAGAGGAAATTCAAGATTATCTACAATCAAAGTTAGTACCTCTAATGAGTTTTGATTTTTATTCGAATTATTTAGAGAATATAGAGGAATTTATAGATTCATATCTAAAAAGCTCAGTAGTACTAGACAAAGTTGAACTATTTTTCAATTTAAAATCTATTATTCTTAGGGAATTAAACCAAATTATACAAATGCTGCAAAATTTAAACTCAAACTGTGCGAATATAAAACGTTTGTTAAAAAATGGGAAAAACGGTAATACTTATTTAGAAAATTTATATTCCAAAACAAAAGATCTACTCCGTCATAGTAAC…
1402	LokiG_000000000139	4325	4901	r	5.828125	4.29354487848	5.26121544401	TTAAATCTCGTAAATATCTTCCAAAAACCGAGGTTTTGCATTAAGAATAATTTCACAATCACAGTAACCCCCATAGTACTCTGATAACTCAAAAAACTTCCCTTGAGTCTCTTCAATGACACCCATTTCATTTAAAATTTTCCTAGATGCGGTATACCCATTACACTTAGACCCTCTACGAGATAAACCAATACCGTCATCACTTCCGAGCTTGTCAAAAAACTCTTCTATTTTTTCATTGCTTATTGGAAGATTGGCTCTTAAATCCTCAAAATAGACTCGTTCTGTGTTACATTCAATACAGAGCCACTGTTTCCATTCCGGTACAAAAATCATATCCTTGTCGCTATGACCACAATGTAAACAAACACAAATAGATAACTGGTACTGTAAATTTAA…
1403	LokiG_000000000139	5172	5832	r	34.6636363636	40.5163691677	51.1362081343	TTATACCGAGGGAGGAAACAAAATGACATTAAATATTAAATATACTCCAAAAGCTATCATAAAAGCACCACAAATTATTAGTATATATTTGTAAATTGAAGGATTTAAAGTTTTACTTCCAAAATATGTTAAAAGAGAGATTGGAACATACCACACGAAATCCCCTAATTCATGACCTATAAAAAATAATAGTAAACCAAGAGGATTATGAAATCCGATTTGGAAGTTTACTATAAAGCTTAATCCTATTACAGCCCACCAGAATTCCCAATATGGATTACTTAAACTAACAATAATCCCCCCAAGATAGCTATTCCCCTTAAAACCCTTCACATCTTCTTGAATTTCGAACAAATTCAAACTCAGTTCTCTTTTCTTAACATCCCTTATAATGAAAAA…
1404	LokiG_000000000139	5875	6331	r	31.5833333333	31.0982917746	39.5436644853	CTATAACTTAACTATGAAAGCAAATACAACAACAACAATTATAAGTATCGGGATGGTTAATATCAAAAACCAAAAATAGGCTTTGAAAAATCCCTTTCGTACCAGGGAAAAACCGTCTTTCCAATCTTTTTGTGTTTTTTCTTGCCAATTGTTGATGTCTTCACCAACCTTCTTTTTATAAGCATCTAATTGTTCTTTAGTTTCAATTTTTCTTTTTTTGATATCGGTATCCCATTCTTTAATTTTGTTATTCCATTCTTGTTTTAAGCCTGTAAAGAATTTATTGGTTTTTTCTTTATTCTCAACCCAAAAATCTTTATTTTTCCTTGTTTGATTTTCTAGAGATTTTTGAAATTTATCGAATCCATCCTTTAAGAATGAATTCCATCCCTTAAGAAC…
1405	LokiG_000000000139	6445	7819	f	27.3777292576	31.4159991195	38.7102924733	ATGGATTTTAGTAAACTACAAAAAACTCCACTCTATAATGCGTTCTCAGAACTAGGAAAAAGAATCTTTTTGCCAGATGGCATCTTTCATTGGTCAGGTAGAGCGAAAAAAGAAGCTGAAATTATAGGAACTATAGGAACTGCTTTTGGTTTTGAAAAAGATTTTATTAATGGGGGAAGCTCTGACTGGTTGCCTTGTTACCTTAATGAAATTTCAGAATATACCAATTTATCTATCAAGGAAATTGTCCCTTATGCTTCAATTGGCGGACTAAATGAGACTCGTGAAATTTGGAAAAATTATATAATTAAAAAAGCTAATTATGACAAAGAGAAAGAAAAGTTGTCAAGATTAGAAAGATACATCTCAACACCAATTATTACTTCAGGTGTCACTAAT…
1406	LokiG_000000000139	7918	8926	f	45.0882936508	38.3442421815	51.3690600652	GTGAAACTATTTCTTATTGTAAAAGGTGAATTAAAGGAAATTAAAAAGAATATCTTTTCCAGCGGAGATGTCTATCTACTTGATGCAGATAAAACAATCTATGTCTGGATTGGTAATAAATGCTCCGTGGATGAAAAAACTACTGGTGCGGCTCAAGCAAGAACATTAGACCAACAACGGGGGGGTGCTGCAAAGATTATTACCATTGACCAAGGTTTTGAAACGAAAGATTTTCTTAAGTTAATCGCCCCGATGGGAGCTATGAAAATCGTGGAAAAAAATTATGCTAAGACGCTACTGGTAGATGTGAGTACAGGAGATTGGGCAGGATTCAACGAGTGGAAGAATATCTTATATCGTGCTTCTTCTGAGGAATTCGATGGCATCAATTCTATGAAA…
1407	LokiG_000000000139	9155	10238	r	26.8171745152	31.5560506819	38.776126184	TTATGCTTTTCGCATATCTCTACGCATTAACTTAATTCTTTTTTTTAATTCTATCACTTCTTTAATTTTATCCTCAAGTTCCGTTTCAATTTTTAGTTTTTCATCTTTAATATTCTGAATTTCACTTAAAATTTTTTCTTCAGCTTGTTTATTTTTTTTTAATTCAATTTTTATGTTTTCATATTTTTCCTTTATTTCTTTTATGTCTTCATCCTTACTATCTATGAGATTTCGCAAACTTCCTAATTCTAATTCAAATTTACCCGTTATATTTCCATATTTTTTATGAGCTTCTTCTAAGTTTCTTTCAAGTCGGTTTATTATCTCTGTGTTTGTATTGTTTTTTTGTTTTAACTGATCATTTTGAATAGTTAATTCTTTATTTCGTTCAGTTTTCCT…
1408	LokiG_000000000139	10273	10747	r	33.1476793249	31.9710842909	42.6490255326	TTATTCTTTATTCTCAATTATAAAAACAAATTTTTTATCTATGAAGAATTTTGTCAAATATCCAACAGATAAGGCGATTACTAAGCTTAGTTCCAACGGCGTATTAAGGTAATTTGTTAATAGGAACTGAATTCCAATATTCTCTATGGTGGTCAATATGGCAAATCCGAAATATTTAATAAACTCCAATGAAGTTTCTTTTAACTTTGTCCCTGTCTTTTTAAATACAATATATTTATCCAAGAAAAACTTAATAATGTAGGTAATACCGACTGCTAAAATAGAACCAAATAATTCTGGCATATTAGGATCGGTTGAACAATAAAATGTTTGAAAAAAGCCAGTGCTGCCACAGATAAAAGGAGCAAATACTATTTGATTTAATTTTTGAATAAGATA…
1409	LokiG_000000000139	10854	11496	r	46.3753894081	43.8493908282	55.6371074693	TTACTCTTGAAGACGGTCTTTCCATGAATTTAGTCCTTCACTTTCTCCATCTTGGTTCGTAGATACATTTCTTTTCATTTTCTGTAGGCTTGATATTGACGTCCCTGGGAGCTGATATGAAACGCCTGATGTTTGCGTTGGAGGTGAGATGATTTGCATAATCTCTTTAAATTTATTTTGAGATGAAACAACTTTTCCTGTAATTTTTTTATAGAGCCTTTTAATCCCAAATATAATTAGTGATAATGTTATAGAGAAAAGGAAATATATTGCAATCCATCCACTCCCCAAGATGAAAAGGTTAAAAGGAATCAATCCGCTCTTATAATTAGGAGTATAAATAAAATTGAGAATCGCAAAAATTCCGATAAATATAATGCATCTCAAGCATAAAGGAAT…
1410	LokiG_000000000139	11619	12531	r	58.9188596491	55.6745160736	72.5872972773	TTACCTTAAATTTCCATCTAAGTATCCCCTAATATACTTAGAATAAAGAGCTTTCCAACGAGTCGGAATTGAAGATGCTATAGCACAACCTAAACGACATCGATCACAAAATCGATAATTGTCATGTTCATTCATTATATCTCTAACTTCTTTTGAATAGTAGACCTTATCCATAGGGTGTTTTAATGCATTGAAACTAGTTATTGGGTGGATTTTACAAGGGTAATGAATAAATCCATCATGGCTTATAAATAAATATGCTTCAGCAACATGACACCTCAGTAAATTTTGGTGATACTGGGGATAACCCCCAAATCCCCCCTTTTCAACCACTTCAATACTAATAGGATCTGTTAAGATATTTTTATACTGTCTTCGTAAAGAACGCATTAGATTAGC…
1479	LokiG_000000000145	2	167	f	26.8727272727	38.9771218487	3.07467556292	TTTACAGGTGTCCTAGCAAGTAGTTTGAGTAAAGGGGAGCCACTTGTAAAAAGTGTGAAATATGCTACTATTGCGGCCTCTATAGCAGTAACTAGAAAAGGGGCTCAAAATTCAATGCCTTATTTAATTGAAATTGAAGAAAGAATAAAAGAATTGAACATTTAA
1480	LokiG_000000000145	189	864	f	40.3377777778	43.170274821	12.3552980496	ATGATAAATGAGACTATATCTTCTGGTAGGAGTACAGTGTTGAGAAAAAACGATTCCCATGAATTGATAATAACAATTAATAAGAAAAGATTACAGGACATCTTTATAATTAATGGAAACTCCTTTAAAACTAAAGATATTTCCAGAAAGGATCTAAATATTAAACAAAATGAATATTACATGATAATTAACAGAGGTCATATACCTTTAGATATACATTATGACCAAAATATTTCTCACCATTCTATTTTGTATAATCCATATAAATATGAAAACTCTAAGAAAATTAATCTTACTTTGGAGAAGTTTATAGAGAGATATGAAATTTCAAAAAATTATATTGACACACTTCCGAAATGGTATAGTTTTAAATTCACTTACAACAATTACAACTTGATA…
1481	LokiG_000000000145	1071	1647	f	39.4861111111	41.3201077582	56.1227491601	ATGGCTCCAGATGAACAACCTAATGATGAAAAACCCGAAGAAACAAAAGAAGAATCAAAGATAGATTCTAAAAAGGAATTAGACTCAGAAAAAAAAATAGAAACTGATGAAACATCCGATTCAAAAGAGGAACTAGACTCCAAAGAAGATCTTGACACACAAAAAGAATTAGATAGATTAAGATTTCATTATAGAGGATTTACGTTAGAGGAACTTAGAAAGATGAATATGGATCAGTTTATACAATTGATACCAGCAAGAGCAAGACGTTCTTTGAAGCGTGGATTACCTCCAAGACAAAAGAAGCTTTTAGAGAGGTTAAGAAGAGCTTATCGGGCTAAAAAAAGAGGGAAAGACCTAATCACTCGGACTCATGTAAGAGATATGATAATTTTTCCT…
1482	LokiG_000000000145	1708	2188	f	43.33125	41.2900108504	46.2481882391	ATGCCTAACTGGGGATATTCCTTTGTGGAACAAAAATATGATTCTGAAAGATTAGCAAAAGCATCAGGAAGAGATTTAAGGATCAAACCAAAACATGCTCGAGAGGTTTGTGCTACGATAAAAGGAATGAAAGTAGAGCAAGCAAAAGAATTTCTTGAAAAAGTGATTCAATTAAAGCAATCGGTACCTTTTAGACGCCATAAGAAAAAACTCCCCCACCGAAAAGATTTAAAACAATTCAAATGGTATGGAGGGAGATATCCGCAAAAAACAGCTGCAAGAATTTATGAAATTCTCTCCGCCGTTGAATCTAACGGAGAATATAAAGGTTTAGATATAGACATGTGTAGAATCATTCATGCCGCAGCACATCATGGAAGAATAATAAAAAGGTATATT…
1483	LokiG_000000000145	2314	2683	f	37.1056910569	39.7363369145	23.9395093221	ATGGTACCCTTTATAATAGAGATTGAGCAAGCCTTTTTTGGAGGAATTTTTAAGCGAGGTGTGTTAATACCTGTTTTAAAAGATTTAAAAAAGCATAATATACCTCGTTCAATATACAAATTCATCCATCTTCTAATACGAGAATGTAGCCGTCCATCTATCAGCTCTTTTGAGGAATTATACGAAAAATTAGGGTTTGATGATGTTAATCAATATAGAGAATTTCTGAATTTAATGCTGTCTTATGGGAAAGAGATTCGAGAATATAATCAAGCTAAAACCGATGCAAGATTCAAATCAAAGCCTTCTGATCTGCAATATCTAGCGGAGAGTTATTTGGACTATATCGATGAATTAAATTTTTCTTAG
1520	LokiG_000000000150	2	149	r	16.5918367347	12.2054192944	0.256546886413	ATAAGATGTTTTTGTAATATAAAGTACAATGAAATCGTTAGAAGTAAATCTCTCAACGATTATTAATGTAGGTCTTTTCTTAAAGATATGTGAATCAACAAAAGAAACTTTGCCTATAACGATATCTCCTTCTTTAAATACTCCCAT
1521	LokiG_000000000150	115	301	r	36.0752688172	34.0811327052	0.907569092794	CTATAACGATATCTCCTTCTTTAAATACTCCCATGCTTCATCCTCTTCTGGGGAAAACATCCCTGTATTTGTCATAAATTCCTCTCTTAAATCTTTTTCACTTTGTTCTAAAATCTCTTTCCCTTTTTTTGAATTGAAGAAGGCTCTAAGGTCAAAATCGGTTTCTTTCTTTTCAATTTCACTCAA
1522	LokiG_000000000150	418	628	r	20.8428571429	27.9578323986	5.96899089054	TTATTCGACTTTTTTCGACTTAGATAGTGCTTTCAGCTCTCCCCTTACTTTCATTAAAAGGTTTCCTAACATATTTTTCCCTTTTCCTTTTTTCCCAATACCCCAAAAAGAGTCTGATTTTGAGTTTTCGATTAAAATTGAATTGCCTGTTGCAAGTAATTTCTGTTTAAGCTCATCATTAGAAAATTTAATTTTGAGCACTTCATACAT
1523	LokiG_000000000150	855	2043	f	35.6978114478	36.2662954744	38.0268134025	ATGCGAATTTTAAGGATAAGCACTAGAAATTATCCAGATATCGGAGGACCAGCTAAACAGGCATATCTTTTATCTAAATATTGTTCAGAAAACAAAATTAAAACTATTAATATTGCTTGTAAATCAAAAAATAATTCAATTTTTAAAAATAAAAAAATTAATGATAATTTTGAAATTTATTATTTACCCTTTCAAGCTCCCAGAAGTAATGCCGGACTAATTACGCGAATCATTTTTTTTTTTAAATTTCTTACTTATGGGTTTTTAAAAGCTATCAAAATTAGAAGGAAATTTAAATTCGACGTAATACATGCTCATTCACCATTTCCTTCAGGACTCATTGCTTACTTTTTCTCAAAAATATTTAAATTACCATATTTTTATTCAATTCATGGTACA…
1524	LokiG_000000000150	2052	3228	r	35.0391156463	38.7382896076	23.3068265112	CTATTCATTTATTAAGAGGTTTCCATAAAAAATTTCCAATTTTTTTATAATTTGATTCCAATTAAACTTATTCATCATTTTTTTCCTAGCATTCATCCCTAATTTTTTTTGAAGATTTTCATCTTCAAGTAATAATCGAATTAAATCAGCGAGTTTTTTTGGATTTTTAGGTTCAAAAATTAATCCATCAACATTATGTTCAATTAATTCAGGAACACCCCCCACGTTGCTAGCTATACAAGGCATCTCCAAAGCCATAGCTTCCATTAAACTATTTGGCATTCCTTCTGAAATGGATGGTAGTACATATATCCTACTCTTTTGAATCTTAGTTTTTAATAGGTTGTAGTTTTTCAAGAAACCGTAAAAATCAAAATAACTTTCAATGTCAGGGGCAAT…
1525	LokiG_000000000150	3259	4003	r	45.0376344086	50.504145544	47.2961770977	TTATTTTACATTTTTAAAAACCAGTTCATTATTTGCGTTTACCCCAGGATTTACTTTGTTATATTTTACTAATTTGAAATTTGCATCAATTCTGTTAAGAAAAGTTACAATTTCTTTAAATGTTGCTACCTCAAAAGGATAACCTCCCAACCAATCCTTTACATCTGTCATTGGGTCCATACCCCTATTTTTCTTATAATTTTTAAGCTTAGTCAAAGGATTAATTGATGATAATAAAGGATGTATAAAGTACATAACAGAAAATAATACAAAATCCATTAATTTTCTACCAATTTTAGGTGATAAATTATAAATCTTTTTTACTTTTAACCAGAATCTCGAACTATTGGTCTTATTATAAATTGCTAAAAAGAAAATCCCAGAAGCATTTACTAACGA…
1526	LokiG_000000000150	4296	5397	r	38.3623978202	41.2554677369	23.3351645897	TTAATGTAATAGCTTTTTATATAATGAATAGTACTGATTAGAAGTTCGTTTAATGTCATGATTTGCGATAGCATAATCCCTACAGTTATTACTGATATCTTTTATTTTAGAAGGATTTTCAATTAAATCCTTAATAGTATCAATAAGTTTTTGAAAATTACCTTTGGCATGGAATCCCAAATTATAGTTAGATATTACATCATCGGGGTCTATATTTAGCGATATTACGGGGGTTTTGTACATCCAAGCTTGAATGAAAGCGTTTGGAAAACCTTCAATAGAGGATGTACTTATAAGCAATGAAGCCTTAGCATAATAAACATTATCTATGTATTGCTTAACTCCTGGAATATATGTAAAATTACTATACTTTTTCGAGAATTTGATAAGTTCATTTTT…
1527	LokiG_000000000150	5526	7374	r	41.6417748918	45.4525353697	8.44758364995	TTAATTTAGGTTTATAGGCTTTAATCCGTCATTCTCTATAAATGTCTCATACCATAGTTCAAACATAATTAGGTTCCATGCTTGAGAGGTAAATAATTTTTTTAATAGATTTTTCTTCATCAACTTTACGTATTTACTCTGAATAATATGTTTTCTCTTTTGTAAATTTTCTAATAATTGACTTGAGATCTCGCTTAGCCCTTCCTTTAACCATAGATTTATAGGAGTCCCAAATCCCATTTTCTTTCTTTGTAATATTTCCTTGGGCAGTATATCTTTCATAGCTAATCTAAGAATATACTTCTCTATATTACCCTTCAGTTTTAAATTTGAAGGAATTGTAGCAGACCAGCTGACAATCTCTTTATCCAAAAAGGGAACTCTTGCCTCAAATGAAGC…
1528	LokiG_000000000150	7775	7916	r	38.4042553191	36.8761231215	8.71804543438	TTAAAATTTTATTCTTTTCATGTTAAATGTTATATTTTTTGTATTGAGGGAAAAATTCTTTTTTAATATCTCTTTTTTCTGCTCATCGAATACACACATTTCCAACCTATCCATAGGTTTTTTGAAATACTTTAAAACCAT
1529	LokiG_000000000150	7937	8684	f	85.1659973226	92.4622446137	22.1196992145	ATGAAATTATTTCACGATTACAAGGCTATTTCTTTTCACGCGTTTTGGTCAAGAGATACTTCCAAAGTAATTAATGAAGTCCTTAACAAGAAGTCTAAGAGCTACGCCACTCACCACGACATTTTCCTTAGATTTCTTAACGACAAGCTTTTTAAAGGGCAAGGAGTATTAAACAGGGAGTTCCGAAGGAAGGGAAAAACATATCCTGACTTATTAATTCCTTCCAAAACTGAAGGAAAAGAACACGAAATCATTGAGTTAAGAACTCACACTAGTGAGTTAAAATATTTAAGGCTTGAATTGAATAAACGAGAAAAAATTTTTGCTTTTAGTGATTATCTCTATTTTGCTTATTTTTTGCGTCGAGTCTGGAAAGAGAAGAACGAAATTTTAAAAGTT…
1530	LokiG_000000000150	8927	9455	r	31.0454545455	34.334582948	41.6356647162	TCATGAAGCTATAAGTGATCTAAGCATTAACGGTATATCTTTACCAAAAAATAATATTAATGGGCAAGTAATACCATTCCTTTTCATTTCCCTAAATTTCATTTGACAATCACTAACTGATCCTACTGCTACAAATTTTTTAACAATATTATCTTGTATTAACTCAGCTATAGAATCTATAAGTTCTTTTTTTTCTAACCTTGTTCTTACTTCCTCAATTAAATCTTCTGCCACACCTAAAAACTGTATTTTAGCTAGCTCAGTCCATCCTAAAACATCCCCCGCAACTAATTTCCTAGACAAATCGAATGCTTTCTCTGTATCCTCATATACAATCGTTGGAATTATCCCAATTCTTTTTATAGCGTTCAAACGTTTACTTTTTGATAGAATAGACAT…
1531	LokiG_000000000150	9565	9727	r	27.9259259259	28.8481316018	35.772454427	TTAATGGTCTGATTTTTCCTTTGGGATTAAGTCCCTTGTCAATCCATGTCCCAAGCCCACAATGAACTCCTCTAACTTATCAATGGGTTGAAGAATTTTCTCATAATCTTTCATTGCATTCACGACATTCCCAAAATGATGGTTCTTTAAGATAAGAGGCAT
1532	LokiG_000000000150	9820	10609	r	29.6755386565	37.9629649152	43.7735970044	TTATAAAATTGATATAGTAACAGGAGTCATTCCTAATTGAAGACGTAATTCCTCTCTATAACAAAAACAGCAAAGGAATTGTAATTGCGGTAAATTCCACTTTTGTTCGCATGCTTTCTTCCCCTTCTCTTTATTTACAGAATAAAAATCTTTAAAGGTCAACTTATATTTGCATTTAAAGCAACTTCGCTCTAAATGTTGTTTTTTTTCTTCAAAGTATTGGACATTTTCTTTTAATTTCTTATTTTTCTTATTAAAAAAACAATCCTGGCACTTATAATTAATACTATGACTATTCCATAATTTACTACACCTTTTTATCCCTAAAGAAAAATTATTATAGAAAAATTCTTTAAAAAATATTTTCTTTTTACATTTTGGACAGACTCTTTCTCTAAA…
1533	LokiG_000000000150	11035	11236	f	21.92039801	29.7494786487	35.0588551044	ATGAAATTATTATTTACTTTTTCTTCCTTGTCAGTTGAGATGATTAATCCACCAAATTTCTTACCACAAGATTCGCACGCTAGAGAAGAAAGAGCTATAAAATTCTACGGTGAGGCTGCAGCAAATGCAGCAAGTTCACGTGTAAAAGAAATTTTTCAAGCTTTTGTCCAGGTTGATAAAGTAAAATCTAAAGCAAATTAA
1534	LokiG_000000000150	11343	11454	r	28	26.8561573448	21.9463149544	TTATATTTTTTGTATTAAGGGAAAAAAAAATTTTAATATCTCTTTTTTCTGCTCATCGAATACACACATTTCCAACCTATCCATAGGTTTTTTGAAATACTTTAAAACCAT
1549	LokiG_000000000152	2	584	r	30.5756013746	36.7344139257	44.002419443	CCCTCCATAAAAATGGTCTGTATCAATTATTTTCTTATACTTTGGTTCAAGATAAAAGTCAAAATTTTCTTCAAAATTTTCATACAAAGCAACGTTATCCTTACTCCCTTGGATAAATAACTTTGGTTTTGTTGATTGTGACATCTCTTTATATTTTGTTCCCATAAAATCCCAGGGAAAAGAAACAGAGACATATCCAATAATAGAATCAGAATATTCTATAGATGAACATCCAATCGCTGCTCCATATGAATAACCGCATAATAAGATGTTTTTAAATTTTTGCTCATTTATTAAAAAATCAACACAGGTATGAACATCACTTAATTCTCCTATTCCATTAGAAAAAGATCCGGTTGATCTTCCAACACTTCTAAAATTGAACCTTAGGCATGAAAT…
1550	LokiG_000000000152	714	1377	r	49.3936651584	33.9762594237	7.7318123844	TCAAACTTGAGCTTCGAGCTTCAAAAATTTAGACAATTCCGCGGCTTCCGAGGAAATATTAACGAGTTTTTTGATGATTTTCTTGGTTCCCTTGTAATGAACGATGGCTAGCTCAATTTCCGAGAGATATTCAACAATGTTCGAGAGACTCAATCGTTTAAATTCACGTTGTACTTTTCGAACCAAGAGCGTCAAGAGTAACAGTCCGAGAACGCAGGTGAATAAATGTCCGCGGATGCTATCGTCCGTCCAGTGGTACATGGGTCTAACGGACAAGAGATCGGGGGACTTTAGGTACTTGAACGCCCTTTCCACGGTAAATTGCTGACGGTATAACCACACGATATCGAGGGCAGCCATGTCGGGATGATTGGATAAGAAAAAACTCTTGCCGAGAGT…
1551	LokiG_000000000153	2	821	f	39.199023199	38.7460739458	50.3643199489	TATTTAGGTACGTTTACCCATAAAGGTCCTCTTGTAAGATATGTAAAGGATGCTGCATTAACATTAGATATAATAGCAGGTCAAGATGATTCTGATAGATATTCTGTTCCGAAACCAAAGTATAGTTATTTAGAAAAAATTGACGAAAAACCAACTAGATTAAAAATAGGATATTCGTTAGATTTAGGGTTTGCAGAAGCTCTCGATCCTGAAGTTGAGAAATCTGTTTTAAATGGGATTCAAAAGTTTGAGAAATTTGGTTGGTCAACAGAAAAAAGTAGAATTAAATTGATGAATCCTGAATTAACTTTTTTAACTATTTGGAGTTCAGGGTTCGCTTACGCTCTAGGACCATACTTAGCTGCGATGAAAGATAAAATGGAGCCAGGTCTCGTAGAT…
1552	LokiG_000000000153	1013	1544	f	54.4274952919	44.0444361824	13.4653295627	ATGGCACGCCCATATCAAAAAGCAAACATCCCAGGCCCAGAAATGGGCACTTCCGTTTCAGATCCTAATGTTATGGCTAATTTTTTAAAAAGCTCAATGAAGAAGGTTTTAGTCATAGGAGCAGAATCTTTAAATTGGGAGCTTGATGGTAAGAAGATTGCTGATTATTTGATAGAAATCGCAAATAAAATCGATTGTCAGGTTGTTGGAACTGGTCATACGTATAGTTATTTAAAAGATAAAATCAATACTGATATACTCTATGATATGTCGTTAATTAACATCACAAATCGATTATGTGATAAAGACTGGACTGGTTTAAACGGAGAAGGACAATACTCAATGGCTATTTTCGGTGGACACCTAGTATATTACGTTTCTCAAACGTTATCTCGAATC…
1553	LokiG_000000000153	1589	2015	f	46.1971830986	43.5202530747	1.82112155989	ATGAGTTTTAGTGATATCCCTGTGGACGTCGGTCCGGTTTATGAGGGTGAGCGGGTACGTAAAAACCAGATGTATGTTGAGCTAGGTGGCCCAAAAATTGAAAAACACTTCGAACTAGTTCGCGTCGTCGAGGAAAAAGATATTGAAGATGGAAAGGTCATTCTTATCGGCCCCGATATAAAGGATATGGAAGAAGGTTCAAGACATCCAATAGGAATTTTAGTGGAAGTTTCAGGTCCTGAGTTAGAAGAAGACTTAGAAGCTGTTTTTGAACGCCGGGTTCATGAATTTTGCAATTTTGTAAATGGTATCATGCATTTAAATCAAAGATATACTAACTGGTTGCGAATTTCTAAGAACGCTGTTGCAAAAGGATTTAACTCGCTAGAAATGCTCGGA…
1582	LokiG_000000000155	0	93	r	15.7419354839	22.5904008331	29.7566802552	TGAATAATAAACTGCCATGTCCGAAATAACAGAATAAATGATTCTAGAATGCTCTATCAACATTGATATGATTTCTTCTTTAATTTTGTTCAT
1583	LokiG_000000000155	309	1095	f	25.9923664122	25.613973883	31.6417618442	ATGGAATATGAAAATCTAATTGTAGAAAAACGTGAGGATCATATCGCTATTGTCACGTTTAATCGCCCAAAACAGTTCAATAGGCTCAACACAGCGTTAATGAAAGAGATTGAGCATTTAACTGAAGAATTTCATGTTGATACAGAAACAAGGGTAATTATATTCACTGGATCAGGTGACTTTTTTAGTTTAGGAGCTGATTTGCAAGAACAACGACCCCCAACTACATTGCTAGGGACTCAGAGAGCCATCCAAAATGGTCCACGAATGATTCATAAGCTTTATATGATGGACCAAATCACAATCTCAGCTATAAATGGCGGAGCTTTTGGGGGAGGAGCAGGAATTGCTTCTGCTCTTGATTTTCGATTAGGCGCAGAAAACTGTCTTGTAGGATTT…
1584	LokiG_000000000155	1152	1371	f	35.1826484018	27.1050346462	36.1133671888	ATGGAATATAAGCATCTTTTGATTGAAAAACGTGATGATCATATAGCTATAGTTACTCTTAACCGTCCAGATCAGCTAAACACATTAAATTCAACTCTGATGCGTGAAATTGAACATCTAACAGAAGAATTCCAAGAAGACACAGAAACGCGTGTAGTGATTTTTACTGGTGCTGGTAAATACTTCTCTGGAGGAGCTGATTTAAAGGAAACACGAAAA
1585	LokiG_000000000156	0	2163	f	38.436430883	35.6209044985	44.3909138377	CTTAAAGCCCATGTAAGAGATGGCAAGATTATTAGGATTGAAACAGATAATGAAGAAGAGCCTCAATATCGTGCTTGTGTTCGAGGAAGGGCTTGGAGACAGAGAATTTATGCACCTGATCGTCTTAAATACCCACTAAAAAGAGTTGGAGAGAGGGGATCAGGGAAATTTGAAAAAATTTCCTGGGATGAGGCATTAGATATAGTGTCTAGTGAATTACTCAAAGTAAGAGAGAAATATGGACCTGCATCAACTATAGTTCTTCATGCTATTGGTGATGATAATAATATTCATCATGCTCCTCTATTCTGGAGACTTTTTAATTTAGCAGGAGGATTCACTGGAACTTGGGCATTCTTTTCCTTTGAGCAGGCTATGTTTGCTGAAATAGCTACTTTT…
1586	LokiG_000000000156	2168	2729	f	36.0320855615	43.5194465216	50.7537543468	ATGACTCAATACGGCTTTTATATTGACCAAACAAGATGTATTGGATGTTATACTTGTGTTGTTGCTTGCAAGGATTGGCATGATACAAAAGCAGGACCTGCAAACTGGATGAGGATTAAAGAAATAGAAAAGGGTAGATTTCCCGACCTATATCTTGCGTTTCTACCCTCTGCGTGCTTCCACTGTATGGAACCAGCTTGTTTAAAAGCGTGTCCTGTTGACGCTATAACAAAAAGAGAATCTGATGGTATAGTCGTGGTGGACCAAGAATTATGTCTAGGGAAAACTGAATGTGGTTCAAAATGTTTGAAGGTTTGTCCATGGGATGCTCCTCAATTTGGGGCTGAAGAAAATGCCAAAATGGAAAAATGTAACTTATGTGTTGACCGTGTAGAAAAT…
1587	LokiG_000000000156	2725	3745	r	48.5117647059	50.3595672853	42.996880888	TTAAGGTTTTATTAAAACCTTAACTGACTCATCCGTATTACATTGGGTTTCAAAAGCTTCTTTAGCATCATCCAATGAAAATTCATGAGAAATTACTTGAGACCGATCAACTTTTTTATTCTTAATTAATTCCATGCTTTTTTCAAGTTCTTCCCGAGTAAATGCGAACGATCCTTTAATGCTTACTTCTTTCCCGATCACAAAGAGCATGTCTAAAGATATAGTATCCTCAAATATCCCATGAATCACGATAGTACCCGTTAATTCACGAACCATACTTATAGCTTGTTGGAGGACTAAAGGCCCTTTATGTTGTTTCATGTAACCTACACAGTCATATACAATATCAACTTTTGGTGTCTGCATTATAGGCATCCGTGAAAGTGGGTCACTTCCCAC…
1588	LokiG_000000000156	3973	4813	f	34.5964285714	36.8321206197	36.3441422418	ATGAAAGGTTTTAAGGATAAAGTTGCTGTAGTTACAGGTGCAGCAAGCGGAATTGGACAAGGGATTGCTTATAAATGTGGTAAAGAAGGAATGAAGGTAGTTATAGCTGATATTGATCAAAAGCGTTTAAGAAAAACTGAAAGGAAATTAAAAAGGGATGGAGTCACCGTTTTATCAGTATTAACTGATGTTTCAAAAGCGAATGATATCGACATATTAGCAAAGAAAACAATAGAGGTTTTTGGAGAAGTGCATTTATTGTTCAATAATGCGGGTGTTGCTATTCCAAACCTCACTTGGGAATATAGCTTAGAAGATTGGGAGTTTGTTTTGGGAGTAAATTTATGGGGTGTGATATACGGAATTCACACATTTATTCCAATAATGATTAAGCAAGAT…
1589	LokiG_000000000156	4837	5872	r	35.7265700483	36.4859806894	28.9622844406	TTAAACTTCTTTTACAAAATACACTAAATTATTTTTTTCGATCCTCTTAATTTTTCCTTGATTCTCTAGATAAATTAGATGACTGAGAATTTCGCTGAGAGCTAAAAGATTATTCAATCCATCAAGATCTTCACCAAAATGAATCAGTGAAATTTGGTAAGGTGTTAAAGGTTTATTTTCAATCATCTTAGAAACTTCTGCTAACCTAGTTTCATGATGTTTTTTCATTTCTAAAATTCTTTGATGAGGATTATAAATTACATCTTGATGTGCTGGAAAAACTATTTTAGGATCTAATTTATCAATTTTATCTAAGGATTTCAAATAGTGATCTAATATATTTGTAAAATCATATCTTCTTTCAATTGAAGGATTGATAATGGAAGTACCAATATTCGG…
1590	LokiG_000000000156	6336	6612	f	49.8949275362	53.0796348685	34.9665970039	ATGGCAAATGTAAAAATGAATAACAAAAGTCTTTTAGAAAAATTACAAGCTGAAATTACATTAAAAATCGGAAGGAAAATGTCTCAACAAGACATATTAGATAAAAGTATTGAATTTACATATAATCGACTTGAGGATTTTATAAAAGAAAATATTAACCATCCTCCAATTACAGAGGAATTAATAAATCGATTAAAGAATAGTGCTATTGATGCTCCCTTAGCACATCAAGATAAATCCGATGATGAATTGTTATACGGATTAAAAAGACAATAA
1591	LokiG_000000000156	6714	7050	f	37.2351190476	46.8014431858	19.1929139398	ATGGAATTAAAAGAAAGTGAAGTCCATCCCTTACTTACAAATAATTTAGTTTTAGAAGAAACCATAACTCTAGTAGTTGCGAGATTTAATGGTAATCTTTTTTATTTAGATAAGATTTATAAGCTATTTTGGGGAGATGATAATTTTTTTCAGATTGAATATTTAATGCAAGATGAGTATAAAACAGTATTTAATGACCTAAAAAAATATACAATCCCTAAGAGATTATTGAGTTTTATTGATGCTTCCTTAATATCTTTATATCGAAAGTATAACGCAGATAAAATCCTTTCTTTTGACAGTCATTTTGATAATATTCTTAAAAGATTATATTGA
1592	LokiG_000000000156	7060	7825	r	22.3647058824	27.6236872154	24.6779660182	TTAAGGAAGAATTTCTAATGTCATAAAATCATGAGCTACCAATATTTCTTTATTGAATATTTTTTGCATATCATTGATGGGAATCTCTTCTTTGAAAAATGGAGAGATGTGGACCATGACTAATTTTTTACAGTCAGCGTTTCTCGCCATTTTTGCAGCATCAGAGGGTGTGCAATGACCATAGTCTTCAGCAAATTTAGCGTATTTATCTGGAAAAGTAGACTCACATATAAAAATATTGCTTTTCTCTGCCAATTTAATTAGTTTTTGAGTAAATTTAGTATCTCCTGAATAACAGATTGATTTTCCATTATTTTCTATACGATAAGCAAATGCGGGTATTGGATGATCCATCCCTACATATTTAATTTTATACTCACCATGGATTTCTTGTATATC…
1619	LokiG_000000000161	2	944	r	39.9373673036	47.0394921321	8.25184966546	AAAAGTTACCCCCTCAATAAATTTTAGATATTTGAATTTCTTCTTTTTTCCAGAATAGTAACTTTTGATATCGACTAATCCCTTTTCAATATGTGCTAATTGATACCTAAGTTCAAGCAATAGAACTAGTTTCGAGCTCCACTGCTGATATAGGCTATTTTCTTTATCGATTTTGTTAAATTTGAATTTATCTGAGAGTTCTACTTTCTCGTCCTTTAAAAATTGGATAACCTCTTTTTTATTCTCAATTGCCTTGTTTATTTTTTTTATAACAGATTTTGAATTTAAAATCGGTTCAAAAATTCCAATGTAATTATTTATTTTTTCTAAAATTTCCTTAAATCTTGAATAAAATCCTTCAATTGTGATTTCTATCTTAATTGCTTGAAAAATATTTCC…
1620	LokiG_000000000161	1159	1738	f	47.4525043178	61.608246889	51.6122266727	ATGGGACGTCGTAAAAGAAAACAAGTTTCACCCAAAAGAGTTAAAAGAGTACCTAAAATTTTCACCTGCCCGGAATGCGGTGAAAAAAGTGTAAAAGTTACAAATATTAAGAAAAAGGGTGCATTTGCAACAGTAAAATGCGGAAATTGTGGTGAAACGAAAGAGGTACTAGTTAATTCTATATCTGAGCCTGTTGATGCTTTTGGAGACTTTATTGATATTTTTTACGCTGACCAAGAGGTTCAAAGATTAGAAAAAAGAATTCAGAAGTTAAAAGAGGAAAATCAATGGGGGGAACTAACTTTGTCTTATTCTATTTTGTCAGATCTATGTAGAGTCAAAGCAGCCATACTATTAGAAGAAGAAAATATCGATTTAGAAGAAATAAATGACTGGAAA…
1621	LokiG_000000000161	2169	2616	r	24.7427293065	21.7602888796	30.1052318867	TCATTCAGGATCTGCCTCATTTTCAAGCGCTCTTGCAAGATTTCTCTCTATAACTGCAATAAATCCCTTAGTTTCTTTTTTATCCTTTTTTACTTCTTTCCTTTTTTTCCCCTTAACCTTTTTCTCAACCTCTTCGTAGTGAGCAAGTACTCTCTTCTGTACTTCTAAGATGCCCTTAAGCTTAACAGAATTATTTTGCAAAAAGAAAAGCGAATATTTTAAAGCTGTTGCTTCCCTCAATACTCCTTTTCTATTTAATTCAATTACAGCTTCACATTCTTTTATTTCCTCTTTAAACTTATTTTCTGTTTTCTCAATCTCCCTCCTCCTTTTCTCTGAAGGGGTTGCCTTCTTAATTATAGCTATTAGTTCGAGATAAAGTTCATACTGCTTCTTTAA…
1622	LokiG_000000000161	2678	3725	f	27.4995224451	24.658103956	32.8506205293	GTGGGAAGGCTTGAGATAATTGATAGTTTACTTGACAAATATAAAATATTAATAGAAAGCGTCATAACCGACAGTGTTGCTGATTACCAAAGCATTAGGGTGGGATACCTTCAAATCTTAGAGGAAGATATGTATGCTAACTTTTTATACGGAACCTCGGATAATCATATTATAGCAAAAAATATATACAAGAAATTTCTAGAAGAAAAAGGTACAGGACAATATGAAATTACGATAAATGGAAAAAGACCTTTAATACAGGGGGGAGTAAATTTAAGAGTGAGCATTCTGAATAAAGGTGATTATGATTTGCTAGGACCAAAAGCAGAACTTATGCTAAGCTCATTAGAGCAGGTATCAGAACATGACATGTTAGTAATAAAAAAGGAGAAATATATT…
1623	LokiG_000000000161	3936	4350	f	17.0700483092	23.9369702364	27.8960656658	ATGCAAGAATTTAGAGTAAATGATTATATTACATTAGAATTGGTAATTGACAAAACTATTATTTTAGTTAATGGCGAACTGTTTAATCAGTGCAGTTTTCTTCTATTAAACAAATCCGTTGATGAGATAAAAGGGCTAAGCGCCATAGATTCAGTCGATGAGATGGAGGAAGAGTTTGATAGTACCATGGAGTCGAGTGGGGGAGAAAACTTGGGTATCCCTCCTGAGACGGAGTTTTGGGCTCACTGCTCTAACTTACAAGTATGGGCTGAAAATCAGTATGATACAAGAATGCTTCACCGGAACCTTGCGTTCCCCTTGTTAAAGAAACTAACTGAAGCTGGTGATTCGGTGGCAAAAAGAGTGTTTAAAGAAGAAATTGCTCAACGGTTTGAAAGC…
1669	LokiG_000000000166	159	1095	f	31.3322649573	43.9560561344	6.45903381599	ATGGATGATATTGATTTTACTATTTCTCTGCTATTAATGGCTAATTCAAGAACCCCCTATAGCAAATTCGCTGAAATGTTTAATATGAGTGTTAATTCTATTCATAAACGTGTGAAATCAATGGTAGAACTCGGTGTTATAAAAAACTTTAATGCCCGATTAGGATCAAATATTTTTTCAAATTTTACAGGTATTCTTATGTTTGGAGTTTCAAAAACAAAGAACCCCAAATCAACCATAGAAAAAATTGGAGCTCATGACAATATCTTTAATGTTACGCAAGCTAGTAGTAATCTTTTTTATATACACGCTAATCTTGAGAATATTAATGTATTAGAATCCCTCGTTTCGTTTGTAAGACAAGTTGGACAAATAGATGAGCTGACTGTGGGCATACAT…
1670	LokiG_000000000166	1133	2108	f	38.6287179487	37.3747447608	27.9670312442	ATGGATGAAATTGATTTTGGACTGTGTATGAGTTTAGTTATAAATTCTCGAGTTCCTTACAGAGAACTTGCTGAAACTTTTAATATGAGTGTAAACTCAATCCATAAAAGAATTAAATCATTGGTAGATTTGGGAGTCCTTCAGAATTTTAACACCAAGTTAAGTTTTCTTAATTTTCCAAATATTGTTAATATAATAATGTTTGGGAATTCAAAATTAGAGAATAAAGATGAATTACTCGACAAACTCGGGAGACATGAATGTATCTTTAATGTCACTCGAGCAAGCGGTAATCTATATTATATTCATGCTCTTTTAAAAAATTTTAGCGGATTAGATCCATTGATTTCATTTATACGACAAGAAGGTGAATTCGATGATCTTAAGATTGGTTTGGAT…
1671	LokiG_000000000166	2427	3225	f	57.462406015	49.3417747476	38.2929984141	ATGATAAAAAAAATGTCGAAAGCAAAAAACCCTGAGGATATTATGAACCCAGACGATGAGAACGCAATTGTTATCGAAGGGCTTGTAAAGAGATTTGATGATATTTTAGCCGTTGATGACTTGAATCTTGAAATAAAGAGAGGAGAACTCTTCGGTCTTTTAGGTCCTAATGGAGCTGGTAAATCAACAACAATAAATATTCTTAGTGGATTAATAAAACCAACTGAAGGAACTGCCTACATTGAGGGCTACAATGTAATGAAGGATCTCAAAAAAGTTAAGGAATTAATTGGGGTCTGTCCTCAAGAAGTAGCGGTTTTTAAATTTTTAACAGGTAAAGAAAATATCGAACTTTTTGGAAGCCTTCATGGAATGACGAAGAGTGAGATTAAAGAAAGA…
1672	LokiG_000000000166	3226	3979	f	36.2788844622	36.7302853077	22.3596113346	ATGGATATACGAAAAATCTTTGCTCTTGTAAAAGTACAGCTTAAAAAATTGTATAGAGAGCCGGCAACATTATTTTTAATGATTATATTTCCCCTAATCCTTACTTTATTCTTTGGGTTAGGTTTTAAGGATATAGAGTCGGCAACTCCTGGAGTAAGTCAGTTTGACGTGATGGTGCCAGGTTTGTATGCTTTTGTATGTATTTTTATAATAATGACTGTAGCTATGACTTTTAGTGAAGACAGAGAACATGGCCTATTAAGAAGATTGAATACAACACCTTTAACATCTGGAGAATTCATTGGAAGCCACGTCCTCACAAACACGTTAATTTCAGTTTTGCAGGTAGTAATTGTTGTTGTCCTATCTTTTCTTTGGGGATATTCAGGTGATATTAGA…
1673	LokiG_000000000166	4184	4454	r	26.5777777778	36.1488416383	1.35684797703	TTAACTACTTGGGATCAAGTTTATACTTACTCCCCCAAACAGGCTATATAATCCATACGCTAAAGCGATTAACGCAATTAAAATATTTATATATCTGATTAAACTTCTTTTTCTCATTGTTGCATTCGTTATATTTATCAATGAGCTCCATGATATCATTCCAGTCATTACACCTATGGAAAAAAAAACAATACCCAAAAGTAATAATAAGAAATCGTTTAATCCTAACGTAAACACTAGCAAAAGAAACAGTTCATCATTGGATGCTAA
1674	LokiG_000000000167	1	148	r	0.448979591837	1.29064062133	1.60036391048	CCAAATATAGTCTCTATCAAAAGAGATCTCTATGATTTTATGCTTTTTATCAAGCTTTAGTGAATGACCTCCCGACTCATAGTGAATGAACTTTCTCGATTCATGAAGGGTATGTATCACAAGATCACGCTTTTCTGTTAGTAGCAT
1675	LokiG_000000000167	568	715	f	3.53741496599	2.88641672503	5.83338753629	ATGAAATCACATGAAAAAAGGTTGGATTCTAATAATGAAAACTTGCAAGAAGCTTTGCAGAGATTAAGAAAATATCTAAATTATAAAAATTCAAATTTCTGTAAAGAAAGCCTGGAAAATATTATTCACAATTATTTTAAAAACTAA
1676	LokiG_000000000167	794	977	f	3.09836065574	3.21622532459	3.94984072387	ATGATCGAAATAGTGGAAATTGAAATCAGCTTTGACTATGTAAAAACGGAGCACGTTCATATTAGCGAAAAATATGCTGTTTGGGATTGGGATAAGGACGAGTATATCCCTTACAGAGCTGTAGTTCTTGAACACACACATTACATTAAAGATAATAAAATAAAGTCCAAAGAGATTTATTGA
1677	LokiG_000000000167	1220	2558	r	13.6689088191	14.1633750547	16.2154696991	TTAGACTTTGTTTCTTTTTTTGAGGATGTAAATTACAGAGAAGACTGCTACCAAACTAACCATTAATATAAAATCATATCCTGGGATCCCTTTTTTAGAAGTTGGCAATCCTACGAGTAATTGTGAAATAATATACGCCTTGTTGTTCTTTTCATTTCCCTCATCAACAACAGAATTAACATCAATTATCCACCCAATATAATATGTTCCAATTGTAATATTGGGAAAGATTCCCGTCCATTCAACATAACTAAAACTTCCGTTTAGTAGAGGTGGGAGAGTATCAAACCCTAAATAAATATCTGAACCTGTAATGTTATTATCTAGTGAAGCATAAAAAGATACATTGCAACTGCCAGAAGGTTGAAGCCCGATATTTTCAATTTCTGCCGAAACCAA…
1678	LokiG_000000000167	2937	3354	f	11.2589928058	9.69254583146	15.0362929913	ATGTTTTTACAAATGCCGGATATAGGTGAATATATTCCTTTTATTATAGCCGCAGCATTATTAGGTGGCGGTGTTTTACTTCTAAAGTTAAGTTTAACGATTACTAGAGCTAAAGACAAAACTGATATGAAATGGGTCGCGGGCAGTTTTTTTATTCAATACGGTACCTCGTTTTTTATTAGCGTTCCAATAATATTGGATAAAATTATAAAGGTAATGTCCGGTGTTAGATACAAAGGGCCTACAGCTCCTTTAGTGGTTGTAATAATCACTGTTTCAATTTTTATTTTAATAAATTTTACAAATATGCTTCATAAACCAGGAGTTATACGTTCAATTATAATTATTTCATTTATCGTTGGACCTATGATAGGGAGTACTTATCTAATCTTTAGTAAT…
1679	LokiG_000000000167	3507	3765	f	9.87209302326	8.48371576261	12.6682454764	ATGATCTATTTGTTAATTATTAAACATTTTAGTTTATTCACAAATAGGGTGGGAAAAATTAATAGCAGGAAATTATTTGGATGGATAGTTATGGTTGGATTAACTATCGGTGTTGTGTGCACCTACACGTTTATGTTATCTGAAGGTCATAAATGGGGTGTTATGCAATTCTCTCTTAACGCAGTTATTGCCATAATTATTATATCTGCAGTTTTGTTGTCGTTGACACCAATAATGGTTAAGAAGGGAATAATTTAG
1680	LokiG_000000000167	4301	4769	r	10.2692307692	10.0053195132	8.94076862691	TTATAACAATTTATTTAATAATCGTTCCAGTATTTTTTGTTGTTCTTTTAAAGTTTCATTGTCCACCATCTCGGCACTCTCTTCTGAGAACTCAATCAAAAACTCCTCGATTTGCTCAGTTTTATCTTCCATGAGGGGTTTTTTAGTAACGGCAGATTTATACTTCATCATGGAATTAATAGCTTCTTTTAATACCAATAACCCTCGATTAACCAAGCTGTGCTTAAGCTTTTTTCCCCCTTCAGTTAATTTGTATTCCATCTGGTCATCCCCTGCTCGATCCATTTTTTTACTTTTTTTTACGATAAACCCTTGTGCCATTAACTTTTTTAATTTTTGATAAATAGTCCCCGGTTTAATCATATGAAATTTTTTCCGAATTACCCCTGAAGATATATA…
1681	LokiG_000000000167	5404	5659	f	53.7529411765	41.626883273	47.0753475905	TTGATTGAAAACGAAAGTGGAGAACCTGATTACGACCAAGAGTTAGACACACGAGGTTTATACTGCCCTGAACCTTTATTTGAAGTTAGAAATTTAAGCGAAACACTTGAAGTTGGAGATTGTTTCAAGGTTATTGCAGATGATCCAGCAGCGGAAGAAGATCTTAAACGATGGGCAAAAAGAACTGAAACTAAACTAGTTGAATTTCAAAAAGATGGTGATGATTTAATCTTTTATTTTAAAAAAATGAAATAA
1682	LokiG_000000000167	5703	6897	f	88.7286432161	78.4788423551	72.6453118059	ATGAGTGTTTATTTAGATTACCAGGCTGCTAAACCAGTTGATATAAGAGTAATTTCAGAAATGACAATTTATTTAAATCAAAAATTTGCAAATCCCTCTTCTCTCCATTGTGAAGGAGATGATGCTACCGACGCTTTAAGAGAATATAGAACCAAAGTTGCAGATTTTATTAATGCCCCAGATCCTGGTTCGATCATCTTCACGTCAGGGGCAACCGAATCAAATAACCTCGCTCTTATTGGAGCAGCAATGAGGAATAAGAAGAAAGGAGATCACATAATAATTTCGGAAATAGAACATATTTCTATTCGTAATATAGCCAAATATCTTGAGCGTCAAGGTTTTAAAGTAAGTAAAGTTCCTGTAGATCAATATGGAGTTATTAGACTCGATAAACTG…
1683	LokiG_000000000167	6889	7702	f	44.2435424354	47.1661794838	44.2363512242	ATGAATAAATTGAAATCTACACAATATACTGAAAAGGTATTAGATCATTTCCGGAATCCGAGAAATGTGGGAGTAATTGAGAAGCCCGATGGCGAGGGAAAAGTAGGAAACCCAGTTTGTGGAGACCTTATGTTGATAACCATTAAAGTCGCTAAAGGTGATAAAGATGAAGAAGATATAATTGAAGATATTAAGTTTCAGACATTTGGATGCGGTTCAGCTGTCGCAACCTCATCAATGGTGACAACAATGGCTAAAGGAATGAAAGTTAACGATGCTTATGAAATTTCTCGGAAAGATGTTGCTGAAGAATTAGATGGATTACCCCCGATAAAGATGCACTGTTCTAATTTAGCCGCCGATGCTTTAAAAGCAGCAATTGATAATTACAGAGGTAAG…
1684	LokiG_000000000167	7807	8293	r	27.1563786008	22.9487947027	33.3669314612	TTATATGTTTTTTTCATGATCGGTCCTAAAATTACAAAAATGGCAGAATGGGTTTCCTGATGAAGTAAGATGTTTACAATTCGGACATAAAATTTTATTAAAAATAGGCCCAAATTTATCAAGATCACCAACTAATCCAATAAATTCATTCGACTTTGGCATATTCCTTTGAATAATTTCATGAAGGGCAGCAGAAAAGATTTTTCCCACATAATGAGTATCTTTCAATGAACATTTAAATACGTTAATTACATTAAAAATCTCTGTATAATCATCAAGATAAGTGTCTATGTAATCGGGTTTAGCAAATTCAGAATATATATTCCCGACCAAAATTAATGAGGGAAATTTTTTCGGTTTGTCCTTAAAAGCACGTTTAATGGCATCCCACCATTTAGG…
1685	LokiG_000000000167	8641	9022	r	39.3805774278	40.0852827265	34.5520174697	TTAATCTCCGGCTTTCAAGGTCCCAGAGAATGTCATAAACTGCTTAAAAACTGAACAATCTCCTCTAATCTTAGCAAAAACATTGACTGGTGATGCCGCGACAGGATAATCATTTTTACTTCTAGGTGTTTTCCCAAAAAAAATAACCATGGCATCCCCACGAACCCAATATCCAATATCTCCGACCTCACAATCGATTTGAGTATTTTCAGCGGGAATTCCTAATCCCATTTTTTCATATAAAGACTCACCCCATGCTATTAAATTTAATTCTCTTGGAAGATTACCAATTATAGTATTCACTGTGTTAGGATTCTTATTATTAAGCAATTTTGCTCTTATTTGTCCTATTTTTTCATTTTCAATTATTATAGTATTCAT
1686	LokiG_000000000167	9175	11530	f	78.9622080679	74.3723693476	52.4770741299	ATGACAAAAGTTGTTATTATAGGTGGGGTCGCGGGAGGTGCTTCAGCTTCTGCACGTTTAAGACGTTTAAAAGAAGATTTTGAAATAATTATTCTTGATAAGGGACCCTATGTCTCATTTGCCAATTGTGGGCTCCCTTATTATGTAGGAAATATTATTAAAGAACAAAAATCTCTTGAGTTGGTTTCTCCCCGACAATTTAAGAGTTGGTTTAATATAGATGTGAGAGTTAATAATGAAGCAATTTCCATAGATAGAAATAAAAAACAAGTTCTGGTGAGAGATTTAAGTACTTTAAATGAGTATTCTCTTGATTACGATTACCTTTTAATAGCTACTGGTTCAACACCTATTATCCCTCCATTCAAAGGTCTTGAGGAGGTTTCATATTATACAATT…
1687	LokiG_000000000167	11695	12280	f	60.535042735	45.9325114842	49.8012324238	ATGAAAGAAACACCAAAAAAATTATTTGCTGCTTATGTAGGCGAATCCCAAGCAAGAAATAGATACACTTTTTTCTCATCAATCGCTAAAAAAGAGGGATATGTATTAGTAGCAAAAATATTTCAGGAAACGGCAGATCAAGAGAGAGTACATGGGCTTAACTATTATAAAATGCTTCAAGTATTCAAAAAAGAAGAAAAGTTTGATGATCTCTTGGTAAATGAGATGTATCCTACGACATATGGGAATACTATTGAAAATTTGAAATCTGCCGTAAATGGTGAAACAATGGAGTATACAAAATTATATCCAGATTTAGCAGATACTGCTGAAAAAGAAGGTTATCCGGATATAGCAAAAAGAACTAGAGCTATTGCTCGAGCAGAACAACACCATGCT…
1688	LokiG_000000000167	12373	12766	f	50.727735369	38.2921737577	40.1388166711	ATGAAACAAAAAAATATTTTTAAGTGCAAAATTTGCAATAAAGTTATTGAGATCCTTAACCCGGGGGTTCCTGAAACTATATGTTGCGGACAACCAATGGATTTGATGGAAGAAAAGACAGCCGATTGGAAAGGCGAGAAACATGTGCCAAAGATTACTATTGATGGTAACAAGGTAACAGTGGATGTTGGAATTTCAATGGGAACTCCACATCCTATGACCGATGAACACTATATCATGTGGATTGAGCTAATATGTGTTAATAACTGTTATAAGAGACAATTTTTAGCTCCCGGTAAGGAACCAAAAGCAACATTCGTCGTTTCTGATACAACCGGGCTAAATGCGCGCGAATATTGCAACCTTCATGGTCTTTGGGCTGGGACTGAATAA
1689	LokiG_000000000167	12885	13710	f	50.4860606061	42.724950285	19.2382177877	ATGATAATTTTTTTACAAATATTTGTAATCTTATGTTTTGTTATTGTCATTATTGCCCTTTTTCGTGAAAAAACCGATTTTTTAACGTATAGCGTTGCTGCAATGCTTGCTGCTGCCACGGGAACTTACTTGTTTTCTCCTAATCCTTTTTCTATCGACGAATTTATTCTTGCAATAGATTGGCCCGTTATTTTCTTCTTGATTTCTTTATTTACGATAGTTGCTATTTTAGAAGAGCAGCTTATTTTTCAGGAAATAGCATTGAGAATAACCAAAAAGTTTAGTACAAACACTCGAGGGTTTTTTTGGGTAATTATCTTAATTTCTACTTTGAGTGCTGCCTTTATTGAAGATCTTTCAGTAGCAATTATATTCATTCCTATTATAGTAAGTACAAGT…
1690	LokiG_000000000167	13688	13955	f	41.8913857678	36.9227832933	2.68029041067	ATGTTATTATTTGTATTTATAAATCCCCGCAGAAATAAAGCTGGAGGAAAAAAACCAGACATATCTTACTTTTTTAGAAAAGTTGACTTTAAATTACCATTCTTTTTTATTACTCTATTTGTACTCGTATTTTGCTTTGAAAAAGTAGGGCTTATTAGAATTATCGAAGATTTTGTGGTGAATATGACACCAGATAATCTATTCTTATTATGCATTTTAGTTTTAATTATAACTTCAGTACTCTCAGGATTCCTTGATAATCTTCCA
1691	LokiG_000000000168	2	854	r	20.3309859155	23.4846588962	30.1528408275	TTCTTTGTATCTTGAGCGAAGTGTCACTTCTGTAATGCCAATGGAGTTTACAATCTCTTGTTGAGTGAGATCATTATTCCTAATTTTGCTTGCTAAATAAATTGCCCCAGCACATAATCCTTTTGGATCTTTACCACTTATGGAGAAATTCGAAATAAAGGTAGTTAGAATCTTGGTGGTTAACTCCTCAATCTCAGAATCTAATCTTAAATCTGATATATATCTTGGAATAAGCGCAACCGGATCGGTGGATTGTGTTTTTAAATTCAACTCCCGAATTAGGGTACTAACACTTCTTTTAACATCCTTACTAGAAACTGAAGATTCATCTAAAATTTCTTGTAGTGTTCGAGGAATTTCTTTTTTGCGACAAGCTAAATATAGACAAGCGGCAACCAT…
1692	LokiG_000000000168	888	1914	r	19.6900584795	21.8981127576	26.7921465227	TCACACTCCCACTTCTTTTAATTTTTCTAATAATTCTTTTTGAGCATTATTTAATTTTCTTGGAACTTTAATCTTTATTTTCACCAACAAATTACCTCTTTGTTGTGAATTAATCTTATAAAATCCTTGATTTTTTAACCTTAATAATGATGAATCATTCGTTCCTGGAGGAATTGAAACATTTAAAGATTTATCGACTCCGTGCACTTGAATTTTTCCACCAAGTGCGGCTGTAGTAAAAGCAATTTCTTTTTCTATATAAATATCATCATCTCTTTTCTCAAAAATAGGATGTTTCTTAAGATGTAATGCTATATAAAGATCTCCAGAATTTCCTCCATTTTGGCCAGGCATTCCTTTTCCCTTTAAACGTAATTTTTGACCCTCTCTAATCCCTCT…
1693	LokiG_000000000168	2022	3933	r	32.9602302459	27.014323037	36.813068602	TTAATCATACTCAGCATCTACCACTTCGTCTTGACCTGTGGCTTTTCTGAATCGTTCCTGTTCAATTTCATCTTGGGTTTTTTCATTGTAGCCATAATTTGCTCCAGGTGGATTATCACCCATACCACCAGGTGGTGCACCTTGATGATCTCCTTTGGGAGCACCTTGCTGTTGTCCATAGATTCTAGTTGAAACTTCATGAAGCGAATTTTGAAGGGTTTCTGTTGACTGTTTGATTCTATTTACATCCTCAGATTCCATTGCACTTCTCAAATCAGAAATCTTATCAAGAATTCCTGTTTTCAAGTCACCAATAACAGACTCATTCTCTTTTAGTAGCTTCTCGGTTTGATAGATTAGTGACTCTCCTTGATTTTTTGCTTCGGTTAATTCTTTGAA…
1694	LokiG_000000000168	3920	4055	r	14.9851851852	12.8144074072	15.1514690768	TTATCTTTCCCATACTTCTAAACCTCCGTTTTGTTCTAACCTTAATTTTTTTATATTTTCTAACCTTGTTTTTAATTTTTTTATTCTTAAATTTGATTTGTTTCCTTTCCTATTTTTTAAAAGCTCAATTTTCAT
1695	LokiG_000000000168	4123	4855	r	21.2158469945	19.5615063962	26.9300631217	TTAAATTACCTCTATTTTATTCTCACTCCTTATTGACTTTTTTGAGATCTTAACTTTCGCATGTCGCAATACCTTCTCCCCAAGCCAATATCCTTTATCTAAAACCTCAACAATTGTATTCTCAGGGAGATCTTCTCTGGCGTCCTCGACCAATAGTACCTCGTGTTTATACGGATCAAATATTTTTCCTTTTGAGTCCATTTGTCTAACACCTTCCCGCTCTAAGAGTTTATTATAATTCTTTACTATGATCTCGAACCCGTCCCGAATACCTTCTGCCCCTTTAAGCATCTTCAGCAAATTTAACGCACGTTCCAAGTCATCATAATGATAAGTTAACTTCTGCAAGAGTTCTTCCAATACATACTTTTTATATCGTACTCCCTCTTCGTTTTGACG…
1710	LokiG_000000000173	91	694	f	21.7230514096	23.4497664443	29.3139917425	GTGCATGGAAGAGAAACTCAACCTCTTACGCATCTAGATCTACTTCCGTCAACGTATCATTTAATGCAATTAGAGCAAAAAATTGTTAATTATGTGAGGTCTAGATATGCGATACTTAACAGATGTTTAAGTGAAATCAAATATTTATATGATTTTATCCTAATTGATTGTCCCCCTAACATTTATACAACAACTCACAATTCTCTATACGCTTCAGATTATTTTGTAATACCGACAATTCCAGATTATTTATCTATTAGTGGATTCCCTCTATTAATTAATTCACTCAATAAAACCATCGAGATTAAAAAAGAAGAGAAAAATTCTTCAGTAGAATTAGCCGGGATAATAGTAAATTTACTTGATAAGCGAATTAATATTCACAAAGACGGACTAATA…
1711	LokiG_000000000173	807	1326	f	18.3583815029	17.0900896856	22.0205215721	TTGCTGAAATTAGAACAAGAAATTAAATTTTGTGTAAAGATTGATGATTCTCTCGTAAAATTCTTTAAATATAATTTTAGAACCATATCTGATTTAAAAAAATTTTCTAATTCAAAACTGAATCATCTTGTTAAGAAAACTAAAAGAGCTGACGTCGAAAAAGAACTAGCAACTATTTCTACCTCTAAAAACTTGGATATTGAAGAATTAAAGAAACTTTCTGGAAAGTCTGATATTATAACTCAGAAACCAATTAAAACTGCAAGAAGAAAGGCTCCTGCAAAATCTCAAAAGTTTAAAATTAAAGATCAAACCGCCAGATGGCTAAGCTTAACCACTGAAAAATTAACAAATGAATTAAATGATTTAACAAGATATCCTAATACAACATCTTTGAAA…
1712	LokiG_000000000173	1331	1796	f	24.8989247312	25.5559612425	34.5146594992	ATGTTTTTTCAAGAGAGAGAAAGTAAAATCACTGAAAAAGAAATTCAACTTTTATACCAAACACACCCTTATTTAATTGAAAAAAGATTTTTAAGCCAACATATTATACCACAATATTCTTTATCTTCTGGGTTTGCTGACATTGTTATAATTTTAGAAAATGAGATTGTTATAATAGAATTAAAAGTTGACCATCTCAAATATTCCCATTTACTACAATTGAATGGCTATCTAGAAGATATGAAAAATGAAATAAAAAATGGAAAGAATTTAAGGGGAATTTTAATCGGAAAATCTCCTAAAGATGATATAAATAACGCAATTTCTAACTTGAGATTTGAGATTAAATATATGATCTTGAACAGAGATGTATGCATTAATATTAAAATTTGTAATAAA…
1713	LokiG_000000000173	1848	2466	f	34.0161812298	32.15033868	38.8543995592	ATGAATGATTCTAGTACCGAAACAATAACCCCTGCTTGGAAAATCCTTTATAAGGTTGCCGGAGCAGTTGTTCTAATTGTATTTATATTATTCTTAATGGGGATCATTGGTCTCATCGGGAATCTTCAACCCGATACTATTAGCGGTTGGATTGCAAACAATTGGTTAGTTAAACTTTTCAAATTGAATGCGGGGATCAATGGAGAATCTATTTATGTGTTTAATCTCTTGGATATTTTAATCATAGGTCTCGTTGGCATCATATCTCTCGCCCTATATCCTGCCCTTAGAAAAGTTAGTAAAATTTGGTCGATAGTCGCTATTTCCGAACCCTTCCTTGGGATAGTAATCTTCATCATAACGCATTCGGCGGGGCGTTCTGGAGTGCTATCTGCAGTT…
1714	LokiG_000000000173	2725	3265	r	53.0814814815	54.7205279165	37.5926704224	TTAAGTAAAATCTGTAATTTTTTTACTCCAGTTATCTGATTCAAGATGCAGTAATTTTTGCTTTATTTTGATTCCCCCACCATAACCAGTCAAAGAACCATCAGAACCTATTATCCTGTGACAGGGAATAATTACGGCAATAGAATTTTGCCCATTTGCATTTGCGATCGCTCGTACTGCTGTAGGTTGTCCAATTTTATTAACAATTTCAAGATAAGAAGCTGTCTTTCCATATTTTATTTGTAATAATGTATTCCAGACTTTTAATTGAAATGGACTTCCTCGAATATCTAAAGCAACTGTAAAACTCTTTAAATCTCCATGCAAATACTTTTCTAGTTCAATTTCAGCTAATTCTATGAACTGAGATGTTCCATAGGTTACAGAATCTCCATAATA…
1715	LokiG_000000000173	3379	4885	f	37.264940239	34.0553474814	43.5792414183	ATGATAATAGTGGTTAATCGAGAAGCATCAATAAAAATAAAATTGAATGAATATCTTGGAAAAATTAATCCCTTTGTGCTAGGACAATTCATTGAACATTTCCCTCACCAAATTTATGGTGGAATTTATGAAGAGGGATCCCCTTATTCTGATTCAAATGGATATCGCTTGGATGTAGAAAAAGCACTGAAAGACCTTGAACCTCCTATATTAAGATGGCCTGGAGGTAATTATGCTAGTGGATATCATTGGAAATGGGGTGCTGGACCTAAAAATGAACGTGTAGAGCGTAAAAACCCTGTTTGGGATGAATTTGAAAGTCATCATTTTGGAACGACTGAATTTGTCGAACATTGTCGACGGATTGGTGCCGAACCTTTTATTTGTGTGGGTGTCGGA…
1716	LokiG_000000000173	4887	5703	f	41.237745098	44.3044804822	44.9100101263	ATGTTAACCTTTTTCATCTATAAAAATAAAATCGACTGGAAAGCTGTGGTACAAGAAGAGAATGCGGATATAATTATGTTCATAGAAACTGGATACTGGGATGATAATAGCAATCAAAAGTTAAACCAATATGTAAATGAGTTTAATACCTATTTTGCAGATGAAGATCCTTATATTGGGTATTGTACTCAAGGAATATCGTTATCTACTGACGGGGCGGCAATCATGAGCCGATATCCTGTTCTTGCCTATAATCAAATAACACATGTTCCGCTGGGTAATACTACGAGTTATGATGTTACTCATGATTTCTATGATGTAGAAGTAAATGTAAGTGGGATACTTATACATATTATTGGGTCTCATTTAAAGGCCATGTCTGGAGCTATTAATGAACAA…
1717	LokiG_000000000173	5730	5889	r	30.7547169811	36.4755936935	30.6363773947	TTATTCATTTATCATATTCCTATTTTCTATTAATGTTTCTTCATGACATAAAGGGCATTTAGTACGATTTCCTTTGATAGTGTTTGTTTCTAGATTTTGTACCTGTATTGGAGATTTAAATCTACTACTACAATTATCACATATAACATATGTTGTCAT
1718	LokiG_000000000173	6077	6470	r	22.7353689567	22.6048293629	27.7370921213	TTAAAAATTAAAATCAGAGTCAATTTTTTCCTTTAACTTCTTTATATCCTTAGTTGGGTACAATTTCACATTTCTTTCGTCAGCGAATTTCTGCACATCTTCAGAAACTTTCTCATTTGGAAAAACTATAACTGCTATCGTTTCTCTATTGTAATTTTTTGATGATTCAACCGCAAAACCAGAAACCTGTGATACGTCAGATAATGTTGGGGCATAGGATTTTACTTCCACTGCTACATTGCCTGTTTCACAAGTTAAGAATATATCTGCTCTTTGATTATTTATATTTAGCTCTGAAACATATTGACAATTTTCTTTTGAATCCCAATATTTTATTATTTCACTTGAAATATCTTCACTTTTTAACTTACTCTTATGATGGTATATAGGCAA
1719	LokiG_000000000173	6450	7065	r	19.593495935	26.1027816497	32.1789053949	TTATGATGGTATATAGGCAAAATTCCTCCCTCCTAATTTATTATAATATAACCAGATCCCAAAATCTAGAATTAAAGTTAAAAGAAAAACTATTAATGATACTACAGTATATGGTGAAAAGATAAAGAAATGATAAAGAAAATTACCTAATAATCCTATTGTTGTTATAAAAACTGAGAATGCAGGAATACTATTAATATGAACACGTTCAAATTCTGAAAAATTTACTTTTAGTTCTTCAAAATCAATTTTTTTAATAATTTTATTTTTTTTTAATAATTTGACCTTTTTTATTTTTTTCTCATCTAAAAAACCTATTATCTTATCTCGCTGTTTAATAGCATAATTAATGTCATTTTCTCTTTTCCCAAAACATTCAATAATCATTTCCATAACTCT…
1720	LokiG_000000000173	7134	7263	r	26.9379844961	26.2992839232	30.828384184	TCAAAAATTCATACAATCAATAATAACTGTTTTGTTTATGCTTAGAACGCGTTTTAAATACTTATATACATCATCAAAATCTTTTTGAACATCCTTATCCTCAAATTTGGAGTTTAATTTAGAATCCAT
1721	LokiG_000000000173	7660	9418	f	29.8646188851	27.6993552586	36.1474271094	ATGGCAGAAGAAGATGAGGAAACCTTACACCGAAATGAAGTGCAATTTGCAATAGAATGCGCAGTCTCAAGTGGTTGCTCAACATTTGAAGAAGTGTTAAGTGCTATAGGTGGGGCCGATCCACATTTAGTCAGAGAACTATATGATGAGATAAGATCAAATCTGATTGATCTACAACTGTCAGATGAAGAGAATTTTAAACACAAAAAATATATTGCTCGTAGACTAAGTGCAAATCTTCCACTTACTCTTCCAGCACCAAATCCGATGCTGAGCCAATGGTGGTTCACTTTGGAAACTGTTTCTTCATTATCAGAACGCGTCTGGAATCTTAGTAAAGGTAGTTCTACCGCCTTCCTAGGCACACCAACAGTTGGTTATCATTATGCTAATTGTTAC…
1722	LokiG_000000000173	9395	9563	r	34.6726190476	37.3754885682	44.9598418439	TTAATCAATATAAGGGGAATTAGATGGATCTGAACTTCCAACTTCATTAGTTGCGACAACGGCATAGTACCATCTCCCTACTCCAGATTGAAGATTACGTCCATATTGAAGATTACGCCCATATTGAATATAGAAGATTAGGTATCTATAACTGCGTTTTACATCCAT
1723	LokiG_000000000173	9540	10146	r	42.9504950495	46.4853126808	51.9723350782	CTATAACTGCGTTTTACATCCATTTCTTAATTCTTTTGCATTATCAATTTTTTTTAGTTCATTTTCTATTTCCCTATAAGTTTTTTCAGAAATAATAATTCTTGTACCCAAATGAATCCTAACTGCATCAGCTTTAGGAAAATAATCAATAATGACAAAATCAATTCTTTTTCCTATGGCGTTAAAACTTAAGACATCACCTTTAGTAATAATACGATTTTCTAACTTTCTCACTAATTGGTCAGAATTCCTTATTATTACTGCTTCCTTAACTGCTGCAAATGTAATTCTTTCTGCCATTCTTACTTCAATCCTACGTATCTTTACAAAATCATCTAAATGGGCATTTATATTCCTTTGTAATGAGGAATCAATTCGAACAGCATTAATACCTTTATC…
1724	LokiG_000000000173	10312	10585	r	27.0256410256	30.6093392086	36.4230797453	TCATACCTGGATGTTCTTACCGATTGAAACTTCTGTAGCTTCAAATAATTTATATCCAATTTTAGTATAGAGATTCATAGCTCTTCTATTTGGGCTCCAGACTTCTAGTCTTGATTCATTAAGACCAATCTTCTTAAAATGTTCAAATGCATTATCCATTAAATAATCAGCTATCCTTAATCTTCTATGTTCTTTATCAACAAACAAGTCTTCAACCCATCCATACTTATTCACTCCTTTTACTTCCACATGAAGAAGTATATTAGCAATCAT
1725	LokiG_000000000173	10813	11368	f	23.1423423423	25.5215406601	31.7165911069	ATGTTAAGACAAAATCCTAAATTAAATAAATTATTGAGAAAAGCAAATCCCCAAAGTTTATTTTTTCAAAGCTCAATAGAAGAAATAGAAATATTTTTTTATAAAGACTCAAAGAAATTCATAGAAGATGATTATTGCCAACTATATTATCTTTATGATAAAAAAAAAGCTGTAGTAATAGGATACTTTACACTTTCAATGGGTTCTGTTAGGCATGAGAAAGACATACCAATTAAGAAATATGTGGAAAGAATTCCATGTGCTCTAATTGGTAGATTAGGTGTTCATAAATTATATGAAAGAGAAGGATGGGGAGCTGATTTAGTAAAAGAAGCAATTTCTCTAATAATAAAACTTTCTCAAAAAATCGGATGTAGATGTGTATATGTTGATTCACTC…
1726	LokiG_000000000173	11375	12071	r	25.5028735632	22.1653165724	31.7650014805	TTATTTAATTTTACTCTTAATCTTATGATTCCTTTTGGTGTAAAATCTTGCTAAGGCTTCATCAAATCTAACATTCTCGAGTTCTTTAAGAAATAATTTATAAGATTCTTCAGATTCAAAATAAATATCATCATCTTTGGTGATAATATGAAAATTCTCTGGCTCCTGGATGTTTTCATATTTTATAATAGGTTTAACACTTAGGTTTCTATAACAAAAGGATTGAAAAAAGTTCGGATTAAATCTCTCAAAATAAGTAATTCGATTTTTATCTTGAATGATATATCTTTTCAGGGATTTAAAATATTCTAAAATTAGGTTGCTTAATAAGGAAGGATTAGCTAGAAGATAATTAATAAAATCTATTTTTGAATTGAATTGAATCCTTCCTCTTAAATC…
1727	LokiG_000000000173	12080	12491	r	27.0194647202	21.5971390985	28.5759524574	CTATTCAATGAAATTAGTGATTTTTTTTCTCTGAAATTCTTTTTTATTTCTTATTTCCTTCATATCAATTTCTGTCTCAGATTTACTCGATCTGACCCAATTGAATACCGAAATGATATCATCATTAGAAAAATCTGTTTTATTTAAATATGGTAACCCTTCTTTAATAAAACCCATTGCTCTTTTAATTATCACATCTTGACGTTTTTCTGGTAAAACATATTCTTCCACTATTATGCTGTAAGCGATTATTACATCTCTCATTATCGAGGAGACGAAGATTAGATTGTTGCTTTTCATAATAACAGCATATTGAATTAAATCATATAATATATTTCCAATTAAATCTAGGTCTCTATTATCTATAGCATCTTCAAGGTTTTTCTTGATATTTATAAT…
1728	LokiG_000000000173	13002	13425	r	14.7895981087	20.1948862653	25.8866725279	TTAAATTTCTTCCCAATTGATAAAACTCAAAATCAGGATTGTTATAACTGAAATTAAGTTAAGAATAAAACCATAGATAAAAGTATTGGTGTTTATCAATAGAACTACACTTGTAATAAATAAACCTGCAAAGATTAGTTCAATTAGTTTTATTTTGTCAAATTTAATGATTCTATATGGTTTTTTTCTCTTTTCTTTAGATATCTTTTTCAGCTTTTTTGGATACTTAATATAATCTTCAACTAACTGGATGTATCTATTTAGATTAGATTTTAATGCTGAGTAAATAAATCTCTCATCCAATGGAATGTCTGCTCCCAAATAATTCGGAAATGTCCCAATAGGTTGTTTCATTATGAACAGCGTTCTACCATTAGCATTATTCAATGCTGGTTCTAC…
1729	LokiG_000000000173	13425	13611	r	14.7043010753	20.5308028345	30.5339069783	TTATTCTTGTAATAATCTGCAATTCTTTAATAGCCAATTCTCTTGTTCTCTTGTAAATTGTTCTGTTTTGTCTATGCTTTCGATAATAGAAAGGTAAGTCTTTGCTCTTTCCAAGCTATTTTTTAATTTTGATTCTTTATAGTTATTCTTGAAGTTTAAAAACTTTAATTTAGTTGTAAGTGCCAT
1730	LokiG_000000000173	13991	14978	r	24.9564336373	26.8037570136	33.6449414901	TTAATTCTCCGTAATTTTCTTAATCGTTTGAGTAACTTTATCTATACGATTGATAAGTGCTTGGTCTTTTTTACTTTGACCCCAAGCTTTAAGTTTTTTAAAATTATCTAAGAATTCATTGAGATCTATTTTATTTTTAATCTTAAATTTAGATAATAGAAATGTAGATATTTCATAAAATTTTAAACCCTCTTCATATTCTTGCTCCTTTATGATAGAATTAATTGCCATATTAACATATGGAAATACAACAACCTCCGGAAAGTCCTTCATTTCAGTCATTTTCATTAGATTAATAGCAATGTCCATATCTTGATTAACATCAATTTCTATCATTATTTTATAAGCAAGCATTTTTAATTTGGTCTTTAACTTTGGATTCAGTGCTAGAGCTTTCTC…
1731	LokiG_000000000173	15015	16353	f	55.9977578475	56.9053821446	54.6418983284	ATGAATGCTACTGACGCCAATGGAATCAGTTCTTACGCAATTTATATTGATGGTATATTTAGATCAGGTACAATTTCTTACTCTTGGGATACAACACAAGAAAATGATGGCATTCACACTATTCTCTGTGAGGCTACTGATCCTTTTGGTAATACTGGTTCTGCCACATTATCCATAACGGTTAATAATAGCGGAGAAGCAGATACTACGCCACCAATTGTTACTATTATTTCTCCTATAGCAAATTCGACTGTTTCGGGTATTGTAACAATCACTATGAGTGCTACTGATGCCAATGGAATCAGTTCTTACGCGATTTATATTAATGACATATTGAGGTCAGCTACAAATATCTATTCTTGGAATACCACACAAGAAATAGATGGTTCTCATACTATT…
1732	LokiG_000000000173	16658	17720	f	23.4077212806	27.252666116	30.8985601449	ATGAAAATACTTCACACTTCAGATCTTCATTTAAAACAATTTGAAGATGAAAGATGGGATACTTTAATTAAACTTCTCGAAATCGGAAAAAAAGAGAAGGTAGAAATTTTTGTTATCAGTGGAGATTTATTTGATAAAGAATATATTGCTGAGGATTTAAGACCTAATCTAAGAAAAATCTTCTCAAATAATGTTTTTAATATTTTACTTTTGCCAGGAAATCATGATAGTGAATCATATAAAAGTGGACTCTATTATGGAGAAAATGTGACTGTTCTAAATGAGTTAACTGTTCCATTTGATTATAAAAATATATCAGTATGGGGTATTCCTTATGAACCAATTGGAGAAAAACAAGTGCTTGAAAAACTTCATAGTATAAAAAGTGAATTGAAACCA…
1733	LokiG_000000000173	17716	18622	f	19.2229580574	25.440131516	31.9968618073	ATGAAGATTAAAGAATTTTCAATTTTAGAATACGGACCATTACCAGAAAGAGGGCGAATTTCTCTTAGTGATTTCAATTTGTTTTATGGGAAAAATGAAAGTGGTAAAACTCTAACAATTGATGCTCTTCTTAAAATCTTAACAGGAAAAGATATCCCTCAGTTTAAGAATATTAATCGCGTAGATGAAAAACCAGAAGGCTATATCATTGTTTCAGATGATAATGGTAAATCTATTAAGTTGAAAGGTCCTAAAAATATAAGTAATTTAATTGAGCTGCCTTTTAATGAATTTAATAACCTCTTTATAATTAGAGATAGCGATTTAGAATTATATCGAGAGGAAGATTTCTATAATAATGTTACCGATAAATTATTAGGTTTGCGGATAAACGATATT…
1734	LokiG_000000000173	18527	20357	r	15.6158469945	21.9001427406	24.5714439466	TTAATAAAAATAAAAAAGATTTGAATGATCTAAGAGATCAACTAAAAGATCAAGAATTAGAATTTCAAATTCCTGAAAAAGAAAAAAAATATTAGTAGAAGATATAAAACCTGAATTAAAAACATATGAAATAAATTGTGGATCTTGAAAATCAAGATATATCAAGGATTCCAAATATTTTACGTTATTTTTATCTATAGCTATGAAAACTTCATTAATTAAGTCGTTATAGTACCCACAAGAATTGAGCAATGAAATAAGATGCGAATAAAATTCTCCTTTTTTAAATAAGAATTCAAAGGTTTTTAGACAATGGATTTTAATATATTTTAAAACTGCTGGGATCCCAGATAGGTCGTCAAGAAAAAAGAGTAATCTCCGTGTAATTTTATCATTGTT…
1735	LokiG_000000000173	20560	20704	f	18.4305555556	25.7991534904	26.2203388943	ATGGGAAAAAATAAGAGTCCAAACGATAACAGATCAAATTCAAAAAATCCAAATAATCCCTCCTCTAAAGCAGCGAGAGATAATAGATCAAATCAAAAGAACCCAAATAATCCTAGATCTCAAGGAAAATCAAAAAAGAAATAA
1736	LokiG_000000000173	20750	21500	f	22.8853333333	26.0013036857	34.0417194519	ATGAAAGTTTTAGATAATCCTTTCGCAATAACTAACGAAATTTTGCAAATAATCAAAGATTCTAAGGATTTCTTATACTTAGTTAGCCCATATACCCAATTTGAAAGAGAAGAATCAACAGAATTAAAAATAATTAAAGATGCTATAATTAGTTCTTTAAAACGAAACGTTGATGTTAATTTTATTACTCGAGATCCTGAGAATGAGAAAATAGATCCAAAAAAGAAACTTAGATTTATTCACGAAGAAGGATGTAAAATTTATTTAATTCCAAAATTACATTCAAAATTATACTGTAATGAGTCGTATGCTTTAATTACATCAATGAATCTATTTTTAGCTTCTATTTTAAATAATAAAGAGATAGGAGTATTATTATCGAAAGATTTAGAATCACCA…
1737	LokiG_000000000173	21454	21820	r	15.5983606557	23.3168055329	26.0493222398	TCAATGGAATATGAAAAATCCTCCGAGGGAATTAAGAAATAAATAAAGTTTGATTTTCGTGAAATAACCGAAAATTATAGGAACCTCTTTTAGAATTTCATTAATTTTGACTACATAAAATGTAAATCGTGATTGAAATTCTTCCCAGAGTTTACCTCTTATCAAATGATATATTAAAACTCCAGAGGATTTATTAATTCTATTTAATATCTTTGGTATGATAATAATTACTATTTCAAAATGAAAAACTAAATAGAGTAATGTAAAGTTAATGAAGGACCAAAATAAAATAGAAGAAAGAAATTCGAATCCTGATAAGATTAAAATTAAAGTAAAAAGGTATATCAATAAAAATGAATCTATCAT
1738	LokiG_000000000173	22252	23155	r	32.334440753	36.8434313457	9.13923423652	TTAGTAGGTTCTTACTTCAGGTAAAATTTTGCGAAAAATTGATTTCATCCATTTAAAGTTAAAAGTAATATTAGATTTTGTAGCAAAATTATCATTATCCAAGGAAGTTTCAAATTTCATACTAATTTTATTAACCATCCCATTTTTTTGGGAAGTATAAACACCTTCTAATTTGCTTAATGTTATATATCCTTTAATATTTTCAATTTTTATAATTGAATTATGATTCTTTTGTATATAAGCTAGAATCATATCGATGATAGTCCTGATGCGACTCCCAAATTCTAAAGGAGTAATTCTATACTTATTTGATATCATTTGAGCATAATGATTTTTTTTCCTATCTGGTCCAAATTTTTTCTTTTCTATTTTATGCCATTCTGAATATGCAATTAAGAA…
1739	LokiG_000000000174	0	201	f	27.0149253731	36.5286806764	43.291967994	ACCCCTACAGCACAAATAATGTATACATTTTCAATTATGTATTGTATGACTCAATCCCTTTCACAAGGAGGTGAAGGTTTAGGAACTATGGGCTTACCTCCTTCAAAATTAAGAGAATTGTGTATGGAATCCGGTTTCAGTGAAGTTAAAGAGATTCCAATTAACAATCCACTTAATATTTTATATTTAATTAAGCCTTAA
1740	LokiG_000000000174	365	647	r	38.3971631206	39.5027623412	42.6127107554	TTATTTTTTTGGGGGAATTATTTCGATTTCCATAGAGGAAACATTACTGCTCGTACCATCAGTGTTCGTAATAGTTTCTGTCCCTACAATAATTTCGCCATAGGTGCAACCTTTAATAAATCTATTCATTACAATTTCAGCTACATCCACTGCTAGTGAGATAGATCGCCCTCTGGCAAGTAATCTTACTGGTTTGTCATTTAGGACCATCATTGCAGCCATCACATAATTCATTGTTTTCTTTCTGCCAATAAAAACTTTGTTATCATCATTTTTTGCCAT
1741	LokiG_000000000174	944	2858	f	24.3312434692	25.708381792	25.3147037001	ATGCCAGTTAAAATTACTGACTTTGTTAAGAAGATAACGGTTGAGATTAAAAAAAAAGACTTAAGTACATCCCCAAATTTAAAAAAAATCTTTAAGGAAATTAATCAACATTTATATGGGAAATTAAAATATACCGATACAGATACTCGAGCTCGTTCTAAACAAATTATAAATCTTTTACTATGTAAATTAGTTGATGAAACAACTAAAGAACCTGAAGAAGTAGTAGATTTTTCCATCAGATATTTAGAATCCCCTAAAATGTTATATGAAAGGATTCAATATTTCTTTGAGAGGAAAGTTAAAGAAAAATACAAAGAAATTATAGATGTTAGTGAACAGATTAAGTTAAATGAAGAATTAGTTTATTTGATTGTGAAAGAACTTCAATATATATCA…
1744	LokiG_000000000176	1	130	r	38.8604651163	35.8942701249	0.82830835807	AGCAGTAACAGTACTCTGATATTCCCCTTTATCGCGATCAATCGAAACTGCATTGATAAAATTCTCTTTAAAACTCATAATATAATCAAATGCTAATGAACCTAGTACAAGCACTTTAGTTTTTATCAT
1745	LokiG_000000000176	199	961	f	64.969816273	60.2615629113	14.9051384276	ATGGTGAAAATTATCGTAAAAATAGGTATAATTGGTGGTTCGGGGTTAGATGACCCAGATATTTTAAGGGGAGCTAATGACATAGATGTTGATACACCTTACGGAAAACCATCATCTCATTTAAAATTAGGTAAAATAAATGATGTTGATGTTGTCCTTCTAGCTAGACACGGAAGAGATCATACTATTCCCCCAACGCAAATAAATAATAGAGCTAACATACAGGCATTAAAGGATCAAGGATGTACTCATATATTAGCTACAACCGCTTGTGGAAGCTTGAGAGAACATATAGGACGAGGGGACTTTGTCATTATCGACCAATTCATAGACTTCACTAGACTCAGAAAAATAACTTTTTTTGAAGAATTCCCAAAAGGAGAACCAAAACACACACCG…
1746	LokiG_000000000176	1119	2427	f	54.5290519878	51.5503434735	66.8451741678	ATGGCTACTATAACTTTTCTTGGGGGATGCAGAGAGGTAGGGAGAAGTGCAATATTAATTGAATCCAAAAGTGGAGTTAAATGCATGTTGGACTATGGGGTTCGATTTCGAGGGGAGGAAAGACTCCCTTATCAAACAGACCTAGAAAATTTGAAAGCTATTGCATTAACACATTCACATGTCGACCATTCAGGTGGCCTTCCATTTCTGTTTAAAACAAGAAAACCAGTATTCTTTACTAATACAGTTTCTCTCGCTGTCACAGAAGTTTTAGCAAAAGATATGATAAAAATTTCAGATTTTCCTTATCCATTTGGATATAGAGAATTGAATTATCTAAGCCAAAATTCATTTTTTCTTAAAAACCAAACACGTCAGAGGATCACTGATAATTTTTTT…
1747	LokiG_000000000176	2439	3969	r	24.3437908497	22.2594798193	30.0877517674	TTAATCTATTCTGGGAACGTTTATTTGATTCCCAACAACGATATTACAATTTTCCAAAAACAAGTCAATTTTATCTACGGGTATTTTTGTTCCCGCAGCTGGAGGATGACCACCCCCTAAAATATCTAGATTAGATCGTTGACAAGCTTCTCTGATTGCTCTCGAAAGATTTACTCCCTTGGAGACAATTTTTTCATGAGCTCTTCCTGACACTTTGTAGACTTCTTCATTATTTCTTTTTGCTAGACCGAATAATGGTCTGGACTTATCAACTATATTATTTTTTCCAAAAATCAGCATCGATGTAACTGTTCCTATAATACTTTCAGGTATTACTTCTTCTCCGTAAAAATATTGAATCCATTCTTTTTGTTTAATTAAATCGTTATCTTTAATCCA…
1748	LokiG_000000000176	4083	5079	f	14.2891566265	14.5700578222	12.5870247975	GTGAGTGATATAAAAATTAACGAACTTGCTAAAGATATCGTCAGCAAAATTATTGAAAAAAAAGAAATTTATAGAGTTAAAGTACAAAAGTTAGCTAATAACTCAATAGTACTTGATATGGCAGATTCCTCCTGGATAGGAGGTAAATTAGTTGGAGAGATATGTATGGGTGGTTTAGGGAGTGTAGAATTTGCTCACTATAATCTTGATGGACATTTTATTCCTAGTGTTAATGTCTATACTTCACATCCTCTAATCTCTTGTATGGCATCTCAATTAGCAGGATGGAATGTGAAATTAAAAAAAGAAGTAGAGAAAAATGGGGAACTTAAAAAAAAAGTGATTTTTCAGTCGCTTGGTTCAGGGCCAGCTCGGGCTAAAAGCAAAGTTGAGAAATTA…
1749	LokiG_000000000176	5133	6060	r	14.6030204962	19.6092316559	22.0449051322	TTATATATTGGTAAGCTCTTCTTCATACTTTAAGATTTCATCCATAGAAATGTCTCTATCGAAATTCATCTCTATGTGAATTCCTAAATAAGCACATGCAAGTTTTGCTGCTGCAGCTACTTCTGCTTTTTTAAGTGTTATTGAATACTCATCTTGTTGATATTGTTCATCTGGATATTTTTTGTCTTGAATTCGAGTATTTCTCTCATTTTTCATTTTGTACAATAAAGAAGCCATTTTATCAGCTACTTTAAAAGGTAATTGATTCTTAACCGCTAAACGAATGATATTGTTTACATCAAAATAATTTAAAGTCTCAAATTTAGCACGGAGGTAACTCTTAAGGTTTTCAGAATTTCTCTCACATTCAATTTCTGTCCAATCATGAATTGCTAACTT…
1750	LokiG_000000000176	6413	6593	r	11.5888888889	15.0829705966	19.7491218421	TTAATCTAATTCTGCTTCTAGGAAATAATTATTGTCTTTTTTAATATATATTATTGTTGATCCAAAGTTGTTTCGAACTGTATATTTATCCCCCTGAACATCTAATAACTCTATAGAATGTGATAACCTTCTTTTTCTTAAGATATCTTCAATTATTTTCTTTTCTTCAGTTGGGTTCAT
1751	LokiG_000000000176	7133	8384	f	28.1430855316	28.5398087665	37.216422163	ATGGTCAAACAAAAGCTAGAAATCGGCTTCTTTAGTGGAATGTATAGTCAAATCAATGGAACAGCAATAGCTTGTAGAAGTCTTGCTGAAGCTTTAGCACAAAATACTGACCATAATATTCATGTTTATGCTCCAGGAATTCAAAAATCAAGAGCCATTCCAAAAAACCTAATTCTCCATAACTTTTATGGAGCACCAATTTCACCAAAAACGGGGTTTGTTTTAAGTCTTCCTCTCCATAAATATTTTTTCTGTCAGCATGATTATTTAGATATTGCTCATGTTCACACACATGCGTCCTATGGAAGTATGGCTATAAATTGGTCAAAATATATAGGAATACCGATGGTGGGAACGCACAACTCTCCGCTCTCATTTTACACGTCTCAATATATTCCG…
1752	LokiG_000000000176	8522	9653	r	28.0406719717	22.6857807659	29.8177346239	TTATTCGTCCTTAAATGACATGCATTGGACTCCTTTTCCAGAAAAACCTGGTGCAAAACATTTTAAGCATGAGATACATCTCGCAGGTTGTTGGTTCCCCGTTTTAGCTTCCAGATTCCATCGGTCAACAAGAGTGGGTTCACTTATTAATGGACGACAAAGTTCAATCACATCGAATTTCGCTATTTTATCTCCATTGCCCGTAAGTAACCTCACTACAGTTTCTGGTGAACGAATCCCCCCTACTAATGCAAATAACATATTAGTATCCCCTACTGTCTCTTTAATTACCTTGGCCTCCTCTAAAAAATACGCTTCACCTACTTCTTTTGGATTCCGAGTAGCATTTGAACCACTTATTATTGCAAGACATGCTCCAGAGTTAGAAATTTTCTTTAC…
1753	LokiG_000000000176	9909	10656	r	22.8674698795	20.9262894157	24.256903062	TTAGAAATTGAATTCTTCTCTAACCTTACTTAATTTAGCTTTACACCTTTGACATAAATCGAATGATTTCCCATCAATTTCTTCAATAGTGCTAGAAAACCTCATTACACAAGAGATTATCTGACAATGTCCAGACCCTAACAATAAATGTCCAATTTCATGAATAATTTCTTTCACTATTCTCTCATGAAACATTTTTTTATCGATGGGACGATTATAAAACCATTCTCTTAATTTTAGTGCAGATACTACACTACATCGATGTTTCAAATGAGCTTCGCCAAATAAAAATATAATATTATCTTCAGTGCTTGAATATATTGGAAGTTCTGTTAAGGCAATTATCATACCAAGATTTTCCTTTATTCTTTCATTTATTAGTATTTGATAGAACTTATT…
1754	LokiG_000000000176	10802	11867	f	53.1136150235	64.4639302165	60.3946299535	ATGGCAGAAAATAAGGGAAATATAGAAGAAATAGATAGAGACTCAAAATCAATTGAAATAGGCTCAAAAACTACCGAATCAGGAGCAAAAGTTGTTGAAAAGAATATTATTCCTCACTTCTTTCCAACTTATAGAATTAAAAGAAATTTATATCCACTACCCATAATTTTAGTTGTAACAATTGCGGGAATTTTAGCTTATTTAACGTATAACTACTATACAGTAGTGGGAGTTCAAATTGAGGGAGGTTACTTTTCTGAAGCTGAGTATGGTGCAATTGGAGGAGTTCTTAATGGGATTATTTATACAGCTATAGCTGTTCTTTCTGGTTTTATAATTGTTTTTATAATTAAAAAGAAAGGTGTAAATTCCTTAATGTATATCTTTGGAATCGGGTTT…
1755	LokiG_000000000176	11905	12196	f	53.7422680412	62.6185790839	49.38836125	ATGTCAAGTACGAAAAAACCACCTAAAACGGGATTCGAAAAGATTATAGACTATTATAATAATAAACTTGAAATAAATCATCCTGTAGCTATTGCAAAAGTTGTTGAGGATACTGGTTTTTCTTGGAGTTTTATTAAAAAAACACTGGCTAAGATAAAAGAAGAGTATGACGGATTCCATTTTGAGAAGTCAGGAAATACATGGCTGACATGGAAAGATCGAGATCATGTAATTAAGAAATTAGATGAGACTTGTTCCCGGTTTTTGGAAGAACAGGATAAAGAATGTTAA
1756	LokiG_000000000176	12201	13500	r	55.389530408	64.9137789626	34.49607643	TTATCTTCTTTTTCCCAATTCTATCTTTTCGTAATTCTCAACTTCTTTAATCCAAGAAGCTCCTACAGGAATATTGTTTATTAGACAGAGATAATCCCAGATTGAACCGAATGGGAGTGTCTTTAATTCTTCCAATAATGCAAGTCTTTGAAAGTACTGGTTATTCTCTTCATATTCTTTTAATATCTCCCAAGGCTGAAGTAATGCATATAATAAGCTCTTTTGAACAGCTCTAGTACCAATTACCCAAGCGGCGACACGATTGATTGAAGCATCAAAATAATCTAGTCCTAAATGAATTCTCCCCATAGCTTGACTTCTGACAATTTCTTCAGCTAGCTGAATTAATTCATCATTTAATATGACGACATGGTCACTATCCCATCTTATACCTCTACT…
1757	LokiG_000000000176	13665	14610	f	53.6084656085	45.8690103163	27.3478980916	ATGAAAATAGAAAAATCAAGTCAAGAACTCGAAAATGAAGTGATTTATGCTGATTTATGCATTCATTGTGGAAGTTGTAATGCCTTTTGTCCACACATGGACTTCAATCACGAAAATGGAGAGGCTTATGTCGTTGATGAATGTGCTGAAACCGTTGGTCTTTGTTATAATGCCTGTCCTAGAAGTTTCTTACCAATTTCAGAAATCGAACAAAAACTATTCGGGAAGACACGAATCGATCTCACAGTTGGTGTTTATAATGATATTATCCAAGTAAAATCAAGTAACAAAGATAGTATTTTATATAATCTTGTAGCAGCTGCTTTTGAATCCGGGATTGTAAAACATATGGTTTTAAGCGAACCAAAAAGCAAAAAACCACCAGTTGCTTTTCCCGTT…
1758	LokiG_000000000176	14852	15386	f	41.4082397004	44.2737407641	23.5021449623	ATGTCTCAACGAAAACTTCTTTTTAAAATTATAGTTGTAGGGGATGGGGGTATAGGTAAAAGTACAATGGTGCAGAGATTGACGACCGGACAATTCATTCCACAGAAGATCACCATTGGGACTGATCTTGCCACTTGTGACATCCAAACAGATGATTCCATAACAAGCAAGCTTCAAATCTGGGATTTCGCAGGAGAACGACGATTTAGAATTTTTTTGCCAAATTATGCTCGTGGAGCAGCGGGTTGTCTTTTATGCTATGATATAACAAGACGAACTAGTTTTGACTCTTTACAAGAATGGTATAATATTGTTTATAATAACTCTTCTAAACCAATAATGGCTTTAGTTGGAGAAAAACTTGATTTAGCAGACATAAGACGGAGTGTAGCAATAGAA…
1759	LokiG_000000000176	15431	16286	r	35.0538011696	37.5698026485	29.3213587605	TCATTTTTCTTTTAATTTATCATTTAAAGCTTTAATATTTTCTGTTATTATGAATTGAGCATTCTTTGGAAAGGGTTTTAGGACTTTCTCTAATTCTTCTTTACTAAAGGTATTTAATTCTCTATAATTTAAAACTAGGGAAATTATAGTTATAGCTGGAGAAGTTATTAAAGTTATAAATATAATAGAAGAAGTAATAAGCACACCGGTTCCCGGGAGATTTAGTTGAATTCCCATTGTCGGACTTTGGAGAAATAAGAATGTAAATATCATATTAAATATGTTAAAACCAATAAAAATTAGAAAATTAGATAAAATAATGAGTTTGAAATTTTTCATACTAAGGAAAGAAACAATAGTTTCATAATTCTTAGCCATTTCCTTGTCATTTTCATTGTA…
1763	LokiG_000000000178	0	1908	f	42.7337526205	41.0747538271	24.9486468695	GAGGGAATATTTTTATGTGGATTCTGTCAAGGACCGATGGACATTCCAGAAACCGTTTCTGATGCTAGCGGAGTAGCATCCCAGATAGCTATGTTATTGAATCCTGCCAAATTCACTCAAATGAAGGAGAAAATAGTAGAAGAGGTTGAAAAAGAAGTAAAAATTACAGATAAACCTCGAATTGGTGTATTAATTTGTTGGTGTGGTATTAACATTGGTAAGTATGTAAACGTCCCTAACGTAGCGGAATATATCCGAACATTGCCTAACGTAATACATTGTGAAGATAATTTGTATTCTTGTAGTTCGGACTCTCAAGTAAAAATTAAAGAATTAATTAAAGAACATAAATTGAACAGATTCATTGTTGCCTCATGCACTCCGAGAACACATGAGTCT…
1764	LokiG_000000000178	2083	3214	r	29.807250221	29.2199544789	22.3549648954	TTATGCAGTTAATTTACTAATGTCATTTTTTATACGAGGTTTTATTGTTTGTATGAACCTTATCACCTGATCTTTACCATAATAGGGAACATACCAACGCTTACTGGAGGGATATTGATAGGGGGAGCCCTCCCGGAAAGAAAGCTTACCCATCGCATTTCTTATAAAATCAAGGTCTTTAAGTTTCTTTGCGTAGAACCTTATTTCAGATTTTAAAGAATTATATCGCTTATCTTCCCTAATTGAAAGCTTCCCGTGCTCCTCGTAAAAATCCCTGACTTTTACTAAAAGCTCGTTCATATCCCCAATCAATTCTATGGGAGAATCAAGGAATGCTAAATCAGAGAATTTTTTCTTGATGATACCTTCCCCTTTTTTTATTATTTCAATCAAAAAAGG…
1765	LokiG_000000000179	0	243	f	38.9382716049	41.5672516223	58.1833557905	ATAGCCGCATTTGAATTAGCCACATCAGTATCTAAACTCACAGGAAAAGCATGCTTTCAACTAAAAGAAAAATCTGATTACATGCCTTTACTTGCAGCTGCACATGAGATGATGAGGACTGCTGCTATAATGTGTGACGAGGCAAGAGAAATTGAGAAATATAATGATACGGTTATACGAAAACCTCATAATTCGAAGCAGCAACTTTTAACAAAAAAAGGATTATATGATAAGGAAACTTAA
1766	LokiG_000000000179	302	1253	r	50.1629863302	49.3567244022	65.4174327949	CTAGAAATCAGAAGATTTTAGGTATGTCTTTAAACTTTCAAAATATTCTCCATTCAAGGCATTTAATACACCTGAAAAAACTTCCGGCTGTTTTGTTTTTGTAATTGCCATTAAAACTGCTCCATTAATAACTTCTTTTACTAAAATCCAACATTCCTCTGATTCGTAAATAACAGTAGATAATTTTAAGGGAGAAAGGGTAGAAATATTTTGAAATTCCATAATCTTTTGATATATGCTATAAATATTAGAATCTAATGTTCCTATTTCAAACTTCATGAATTGCAATGGTTCTGATTCAAATTTGCCAAATGTAGAAGATATTATTAATCCATCAGGTTGATTAAATAAGAAGTATTCTGATAAAGTATTAACCTTTAAATCATCTAGTATGTGCCT…
1767	LokiG_000000000179	1448	1982	f	11.4925093633	14.8778566351	7.04206790457	ATGAAAAGAAAATTGAAAGAGAATGAATTCCATTGTTTTTTGATCAATTCTAATGATATTACGTCCAATATCTCTCTTTTTAACTCATTAGGACATTTAGGATTCAAAGATGTTCAAATTTCGAAAGACACAGTTATTCCCGTAATTATTATTTATCATCCACTTGAAGATGGAATATTTAGAAACACACCTCCCGATTTTAATATTTCCATTATTGAAGAAGATTTAGTCTCTACGTGGTATACGATAGATGGAGGAATAACAAATTATACCTTTACAGGTACAATTGGAACAATCGATCAAGACGCATGGAATGTCGCTCTTGAAGGACAGATTAATATTACCTTTTATGCCCAAGATTCTGCCGGAAATATCGGAACTACGATTGTACACGTTACA…
1768	LokiG_000000000179	2154	2475	r	9.16199376947	15.9467780093	5.23363640397	CTATTCAGGTGAAGGTATTCCTGCAATGCTAATTGCTTCCGGAAATGTAGACAAAACTCTAATATCTGCTTCATATCCTTCGATGTCCTTAAATTCATAAAAATAGGTATTTATTCGTCTAAATGCTTCTTCAAATTTTCCTTCTTTTACTTCCCAGATCGACAATACTTTAAATCCTTTATTTGTAAATGCAACTGGTTGGGCTACAACTTCTCCTGTAGATTCATCTGTGGGATATTTAGGTATTAACTCAAGGTATTTTTTGATTACCTCATTTTGTTTGTGACTTGGGTAAGTATTTGTTGCAATAATATAAGGCAT
1769	LokiG_000000000179	2612	2825	f	20.7417840376	24.0239309787	30.0822302115	ATGGGTTTTAAATATACTCTTTCACCAACCTCTAATCTTAGATGTGATTTTAATAAAAATAAATTTATAAGATCAGAGTTAATTACTGCTACTGCTTTATTACATGATATAGGGCATTACCATCTCTCTCACAGTGGAGAAAATATTTTTAATGATTATATTTGTATTTCGGGTTTTTTAAAAAAATTAATTTTTCCATACTTTTTTTTATAA
1770	LokiG_000000000179	2968	5527	f	26.5005861665	30.484790418	36.2720103603	ATGAGTAATGATAACGACAAAATATTTTGTCCTAATTGTAATAAAGAAATTAAATCTGGTCTGGAAATCTTTGAGGGGGTAAATTACTGTTCAAATTGCAAAAAATGCTCTAAGAGTAAAAATACATATCAATTAATTGAAGAAGAGGATGAAAGAAGAAGAAAGGAAAGGGAGAGGGAACCCTTAGAAAATCATAGGAAACATATGAGAACGAGACCCCCGCTAATCGGAGGGGTTAATAATATTTATAATCTTGATAAATTCAATGGGTGGGGTGAAATTTTTGATAATTCTATTTTAGACGATAAGAATCCAACTGAAAATATTTTTACCGACAGCCAATCTACAGAAGAAATTGAGCCTTCTCAAGAACAACAAACAGATTCTGATATTATTTCA…
1771	LokiG_000000000179	5625	6159	f	43.7415730337	38.8615472464	22.4175857936	ATGGATTTAGATTTGAATAAGTATATTCGAACTATAAAAGATTTCCCGATCAAAGGAATTCAATTCAAAGATATAACAACTCTTGCTAAAGTTCATGCCCCATTTAAGGAATCATGCGATAGGATAATAAACCACTTCAAAGAAAATGGGATTACGAAAGTAGCTGCAATTGAAGCGAGAGGATATGTATGGGGCGGAGTGTTAGCTTACCACCTAAACGCAGGATTTATACTGATAAGAAAACCTGGAAAATTACCCGCTGCTACTATTAGTGAAACTTACGATCTTGAATATGGAAAGGACTCAATTGAAATGCATAAAGACGCCATTGAAAATGGAGAAAAAGTATTGGTTTTTGATGATTTACTAGCAACTGGTGGCACCGCAAGGGCTGCTTGT…
1772	LokiG_000000000179	6170	6635	r	34.0774193548	31.1520715008	5.3855536166	TTAGTGTATTCCTTTGAATTCAGGGGGATTAAATCCAAAAGTTTTAAAAAATCTCATTTTTACTTGTTCTAAATTAAAATTTTGGGTTTGAGCTCCAACTGTTTCAACAACAAATGAGCTAGTTGTCGATCCTAATCTACAGGAATCTATTAAGGTCATGTTCAAAATTAAACCTGTCAGAACACCAGCGCGATACCCATCTCCAGCTCCAGTTGTATCTTCTATCTTGTTAGGCGTTGCAATTGGTATGGGAATTGACCTGATGTTTTTATTTTCATCCTTATAAATTAAATCAGAACCATCAGGGCCCTTTGTTATAATAATTGCCTTTACGAAATTTAAAATTTCCTCTTCATTTAATTCAGATTTTTCCTTAATCCTTTTTATTTCGTGGTTATT…
1777	LokiG_000000000181	294	1248	f	11.0681341719	12.6992351441	14.1040281186	ATGGTTAAGAAGGAAAAAGGGAAAAAATCTAAAACTCTAAATGAAGAAAACGTTCCTATTAATAATCAGAAACCCAGAAGAAATGATATTTTCTCTAAGTTAGATAATTTAGATGCCATAAGTAAGGAGAAGAGTCGGGCAACAGAGGAAAAGCTAAGAAGAGGGTTAATAGAAAGTGAAGCAACAGAAAGAGAAAAAAAAATTAAGAAATCCACCGTTAAAATTAGTGAAATTAAACAAGAGATTGAGAGATTAAAGAATATTAAAATAGGATTATATAAAAGCAAAGATTATAAAAAATCCATAGAGATTGCTAAAAAAATAATAACGATTGCTGAGAAAAACGAAATGAGTATTATTTTGAATGAGGAAAAAAAGTTTATCGATGTAACTCAAAAA…
1778	LokiG_000000000181	1296	2304	r	19.6636904762	22.1039387455	27.1939699598	TTATTTCCGATCCCACCATTCTTTAACATCTGTATACATAAACTCAGGGGTCTTAAATGAAGGTCTTTCAAATAATTCTAGGTGAAATCCAAGTGTACTCATAGTGTTAAAAATATGTACCTTCCTTGAATTAGGGTTGAAATTCTCTTTACCTACAAGATTTTCCCACTCTAATGGAAACGAAATTATTGGTACAATTCCCTCATCCTTAAAATCCTGAATTGTCTTTTTGATATCGTCTACTAAAAATGTTATATTATGAACCCCTGGACCAGATCTTTTAAGTTGATCGTACCAAGGACCTACTTCAGCTATTGGCTGAATATATTGTAAAACAACATTACTTAAATTTATGTGAGCAACCTTGGAAAAATCACCATCTAAGAATTGAGCAAATTT…
1779	LokiG_000000000181	2340	3318	r	22.1308793456	27.4582343921	32.9978842086	TTAATCTTTTTTAAGACTAGTAAATACCCATTTTGAGAAAAAATCAAATTCCTCACCAGTTGGCATTTGACCATGCTCAAGATGAAATCCGAGCTTGTCAATAGTGTTCATCATGTAATAAGGTGGGGAGTTAGGTGCGAGTCTATTTTTAAAAATCCGTGGTATTTCTTCCTTCTTGAATTTTCTTACCGTTTCCTTTATATCATCAACAAGAAAGTTAAGATTGTGCACATAAGCGCCATTTTTTTGCAAAAGATCATACCACGTTCCAGTTTTCCCTATTGGTTGGCAATATTGGAGGACCACATTACTCAGATTCACATGAATTATCCGCATAAAATCACTATCTAGAATCCCTGCAAACTCAATTTCCACCTTTTCTGACCCAAATACTTTTTG…
1780	LokiG_000000000181	3414	4800	r	33.1796536797	29.8831598214	36.4380798644	TTATTCATTTTTCTTAATTCGGATTCTTTTTGCCTGAATGGCAATTGTTTCAAGGAGTCTAAGTTGATTGGTTGAGAGTGAGGGGCCTTCACAATCTACAGCAGCATAGGGTATATTGCTTTTATTAGCTAATGGTCGTATTATTGCTTGTGAATTCATGGCGGGTTGACAGTTAAAAGTCCCTAAGTTAACTAAACCATCATAAACACCCATTTTTATAGTATTAATGAATCTACCAGTAATCAGCGTGGTTTCTGTACAGCTATTTGATGTCACATATTTGTTTCCTTCTTCTAAAAGATCGAGATAACTCAGATGGGGATCAAATAGTAAACCAGACTTACCTATTAACTTTTTAAATACCAAACACTGTGTGTCAATAAAATCCATTTTTTTTCT…
1781	LokiG_000000000181	4809	7755	r	34.528173795	30.0691139633	39.2884662415	TCAACTCATTACAGCTAATAGTGTTTCTTTTCTTTTTTTCCTACGACGTTCTTCAATAATATCAAGAAATGCCCCTACCCGAGTTTCAAAACCTGCATGTGCAGTCTGCGAATCAATTTCTAGGTAGCAAAACGTATTTCCCGCCAACTCTTGGCGAAAATGATGATAGATTATTGCGTCTGGACCGCACGAAAAGCAAGAGACAAGACAAATATTTAAATTGGGGTATTTTTTAACATATTTCACTGCATTTTCTATTTGTTGAGTAAAATGCCATACATTTCTTTCTGATACCTCTCTATCCTTTAGGGGAGGTAGCATGTCCGCAGGGATCACATTGTACCCTCTACTTATAATTTTGCGTGGTAGTGCTAAATTAACTTCTGAAGGACAAATAAC…
1782	LokiG_000000000181	7991	8549	r	30.0143369176	23.7787975686	9.71131112591	TTACTCTATGAAATCTTGACTGGGTAATCCCGGGGGGAACTTCCCCTGCTCTTGTAGGCGACGAACCATCTCATCACGGACGAGTATGTTAGGGTAAGACAGACCCATACGCGTGAATCCAGGACGATTGTCAGTTAATAAGTTGACATCGAGGGTGTTTGCATATCGAAAATAGATATCGGCTATCTTCTCGGTGGTTTCAACAATCCATTGAGCGGTCGGAGGGCGAAACTGCTCATAGGGGGAGCCTGGAGTCGGAACCATTACCAAGGGCGCACTGTAAACTCCTTTTGAAATCCTTTCTTCCACTCCCTCTACTAATGAGGACATGGGTTCGATGCCCGTAACCATGCTTTGGAAAGCTCCACGCCCACTTCCGAAAACCTCGACAGCAACTTC…
1783	LokiG_000000000182	102	777	r	12.4014814815	17.9913561601	18.793674725	CTAATATTGATCATAGGTTTCATTAAGTCCTTCGAAAAATTCTTTCTTCGTATTTTCGAAGCCTTTTCTCAATGCTCGAACAATTATTTTCTTACCAAATTTTCCCACAAAATTTATTCTTAATATCGAAATATCGGACTCAACGATTTTAATACTCTTTTCTGTTATATTTAGTTGGTTTCTTAAATTCTTTTCTGCTTGTTCTTTTGATTTAAAGGCCACTCGACATAATTCACCATAATCATTTACATCTTCTTTGACGGCTAAAAGTTTAGCAACTTCTGTTAGATAATTAATAAAAGTCTCTTTTGCTGCTTGTCTCAATTTACCATAGTTTTTATGGGCATGATTGGTTTGATTATATGTTTGATCTGCTTTTTCAAATTTAGGAAAATTATC…
1784	LokiG_000000000182	954	4176	f	33.6945996276	38.0074431722	45.5932467108	ATGTCAACCTTTTATTTTAAAACTTTAATTCTTGGAAATCCCGATACAACTCATTTTTTCGTCGCGAGGGCATTTGATGGACCAGGGGAAGACAAGAATACTTATTTTTCATGGTATAAAGAGATAAAAGTTGTAGAGAATACATGCGATTTGGAAATTAACGTAATAACAAAAATATATGCTGATTTAGATGAAATGATTCCAATGGCGGATGGCATTATCTACTTCATAAATCCTCTAATAGAGGAAGAATCTGAAATCCTTAAAATGGTTATTCCAGATATATTTTCAGTAAAACATGATATCCCTCTAATAATTATTTTTTATGATCAAAATGGGATTATTCCTGTATCCGTGAATGACCTATTAACAGAGGTTTGGGTTAAATACCCTAATTTT…
1785	LokiG_000000000182	4220	5183	r	41.5254413292	42.3573112043	55.3620455168	TCACTTAATAACGTTAGCATATTTTTGTAAATCTTTAACCCGCATCCTCAACGTTACCTCTGTAACCATGGCTAATTTGGAAATTTCTTTCTGCGTTCTATTTTCGTTACTTATTTTTGAGCCAATATAGATAGCTGCTGCAGCGATTCCCTTCGGATCTTTGCCAGCCGAATTAAATCCACTCTCAGTCGCTCTTTTAATTAATTTTACAGCAATATTCCTACATTGCATAGAAAGTTTTAATTCTTCATTAAATTTATCAACATAGCGGTCAGCTGTAAAGTGTTGAACCTTCATGCCAAGTTTTGGAAGTATTTCCATAAGGATTAAGCGATAACTTTTTATAACTTTTTTTTTTGGGATTTGAGCAATTTTTGCTATTTCTTCAGCTGTTCTGGG…
1786	LokiG_000000000182	5433	5538	f	40.7904761905	36.3399865681	48.0768865138	ATGAATTTTTGGAATTCTAATAATAAAACTTATTTGTTTATTCTTATTAAAAGATTTCAAATACCCGTTAAAATTGAAATAGTTAATGTAGCTGTGAAAATTTAA
1787	LokiG_000000000182	5624	6863	f	43.204196933	36.8668799262	47.6184357783	ATGTCCTCAGAAATGTCTAGTCTTATCAAGGTGTTTTCTAAATTTTTAGACTCAGATTCAGTTAAACTTAGTAAGTTACATGAAATTAAAGACATTAAAAAATTACCACTTCATTCTTACAAGTTTCTAGATAAAGAAGAATCAACAATGATAAAACAACTACTAGATATTTCTACTATTGGTGATGCTTCTAAGTTAGATAAAGATAACCCGTTTGGGGATATAATAATAATAGAAGATTCAGTTGAATCTAAAGCTTTAAATGAAGACCTAAAACTAAAAACCGAAGCTTTAAAAATAAAATACCCTACACTTGAAGCAAAGATAAAAAAGGCGGTTACAATTAGTGCTCTCATTTTAAGTATAGAAGAAGATAAAGAGGGTATAGAACTTACGGGT…
1788	LokiG_000000000182	6880	7591	r	36.5808720113	37.5751780628	49.5103016487	TTAAAAGTAATCTTTAATATATTTATAAGTAGCTGAAACAGCAATTGCTAAATATATAATAACACATAAAACTAGATACATAAAATTATTTAATAACATTGAATTTATTTGTTGATAATCAATATCATGAATTGCTACCTTTTCTAGGTAGGTTATACTAATTTGGATTAAGGGTGTAGCAAAGTAAATTGAAATTAGGAACCCAATTATTCCAATTAAATAGCCAAAAATAACATCAGAAGGGTAGTGCACACCTAACTGAATCCGGGAAAAACAAACTAAAATAACCAACAATTGCATTAAAAATGTTATTAATGGGGATTTCATTAAAATAAAACCAAATAATAATCCATAAGCTCCGACATTATATGAATGCCAAGAGGGAAAACTCTTTGATTT…
1789	LokiG_000000000182	7607	8408	r	34.936329588	42.7973440145	50.231624133	TTAGGTTTTAATTAAATTTAGAAATAATTGTGCTCTTTTAACTTTTTCAATCCTGCCTTCAAAATAATCTTTTGAATGAGAATCTGATCCAACGAAAAATTTACCACCCTCTTTACTTAATGATACCACAACACTTTTTGAAGGAAAAGGTCTACCAATTGGAAATTTTTCCCCTGATAAGTTATATTCTATACCAATTTTATTCTTCACACATAAAAGTCCTAATTCTATAACTCTGTCTTCTGATACATTACAATCTTCCTCAGGTTTTATATCATTATCATTAATATATCGAAAAATAACATCGAGGTGGCAAATATTCTTAAATATGTTAGATTCAATCATCGACTTGCATGTTCTAAAGTACTCATCTATAATATGCTTCATTGGCTTTTTTTC…
1790	LokiG_000000000182	8456	10364	r	27.4187631027	27.3563775827	30.4137812886	CTAATCAATTGAATCTTCTCTATCAAAGAATACTTCATAAAATAATTCTTTTTCACCTAATTCAGGTGGAGTTATTTTGGTATATCCTCCTCTTTGAATAATCCGTACCGTGCTCTTATTCTGAATGTGGATATTGCCATAAAATCCCTTTAATCCCTTCTCCTTTGCAATTAGGATCATATGTTGGTAAAGAAAAGTCCCTATTCCTTTTCCTCTATATTCACCGTTAACGAGGAAACTGTATTCTCCTGTATTTAATTTAGGATTTAGGTAATACGTCGCATTTCCTATCATTTTTTCCCTCCCAATTTCCCCCACAAAAGCCCCTATAGAGAAAATTTTATTGTAGTCGATATTTACTTCAGATTGAGTTTTGGAGTGAGTAAATTCTTTTTTAAC…
1791	LokiG_000000000182	10626	12588	f	45.4276248726	40.3103542834	41.728750184	ATGGAAAGTGTCCTTACAGAAACTCGGATTTTTAATCCTAGAGATCTAAATGAAGAATATGCAAATACTGGGATATCCATAAAGGAATATCAAGAGTTGTATAGGCAGTCAATTGAAGATAAAGAGGGTTTTTGGGGTGAACAAGCAAAATCTATTGATTGGTTTAAACCCTATGATAAAGTATGGGAAAAATCAGATTTTTTTCCAGGAAAGTGGTTTGTTGGGGGAAAACTTAATGTGTGTTATAACTGTATTGATAGGCATGTTAAAGCAGGAAAAGGAGATAAAATTGCGATAATTTGGGAAGCAGATGAACCAGAACAGGTAAAGAAATATACATATAATGAGTTATTAAGAGAAGTGAGTAAAGTAGCTAATGGGATGAAGAAAATGGGATTA…
1792	LokiG_000000000182	12836	14510	f	27.8285543608	27.7922617417	28.3121864214	ATGACACCTACTAATAGCCTTCAATTATTAAAAAAAATAGAAACGATGGAAATAGATGAGGCTATTGAAGCGCTTCTTTCCATTTTAAAATCTTCTGAAGAATGGGAAATAAAAGAAAAAGCTGTTGAACTTTTAATTCGGTTTGATGATCCTGAGAAAAAACGTTTTCAGCTATTAAAAAATGTTTTTTTAAACGATAGGCACCCTCAACTTCGGCTAAAGGTGATTGAGTTATTTACCTTTTGTTATAAAAAAGACGGGATAGTTTTTTTAAAAGAACAATATAAGAATTGCAAAGATGGGGCTGTGAGGAGGAATCTAATTGAAATGGTTGGAAAAATTGATCTAGAGAATTCTATACCCTTCCTCATTGAGGCTTTAGGCGATACAAATATCGAA…
1793	LokiG_000000000182	14545	14923	r	8.39682539683	15.0334204428	14.3785028098	TTAAAAAAGTTTTTCGAGATATTCATCCAATTGATTTAGAACCAAATTAGTTTTGGTCTGTGTGTTTAAGATAAATATAATAAAAGTTTTATCAGAAATCTCAATAATCAAAATTGTTTTTTCTTCTAATTCAGCTGTAATTTTTTTAGGTATTTGATTCCCCATAGTTTTTCCAAGCCCCAATGCACTTTCTAAAACAGAAGCACACATCGAGGTAAATTTTTTAATATCATTGATATTTTCTAAATTTTCATAAATAATTTCCCCACTACGACTTGCTACTAATATCCCCTCAAATTTGCCTTTTTCTTTTAAATCATTAAGAACTGCATTTAATTCCTTATTAGCAGCAGAGCTATTAATTGCTTTTTCTTTCAT
1794	LokiG_000000000182	14988	16401	f	14.3184713376	17.8721285602	21.28431348	ATGAATTCATTTTATAAATTCGAAAATTATATCAAAGAAACTAATGAAAAGTTTATTGAAGTGGATCTCCAACCGTTTTTAAAAATTCCCAGTAATTCATTTAATAAAAAAGGTATAGAGGATGCAAAAGAATTTCTAATTTCTTACATGTCCGGGTTCTGCGAGGATATTAAAATTCATTCTGGGGATATTAATCCTTTAATTTTAGCATGGGTTAAAGGTTCTCTAAAAAAGCAATTACTAATTTATATGATGTATGATACTCAACCAGTCGATTCAGAAAAAAATTGGCTTAGCAAACCATTTGGCGCTGAAATCTCTATTCTCCCTCCTCCATTAGATATCCTAGGTAATTGTATTATTGCAAGGGGTGCTTATAATTCAAAAACTCCTCTTATG…
1795	LokiG_000000000182	16560	17106	f	19.7435897436	26.4429076821	30.5389466711	ATGAGCACAAGCGATGCTATGTTTAAAATTTGTTTATTCGGAGATGGTGGAGTAGGGAAGACTACATTGATAAGTCGATATCTTACCGGTGTTTTCAACGCAAAAAATGCAATTACGATTGGTGTAGACTTCCATATTAAAAAGTTGGATATTATGGGTAAGCGAGTATCTTTACAAATTTGGGATTTTGCTGGTGAAGGTCGTTTCAGATTTTTATTACCAAGTTACGTTTTTGGTGCTTCTGGAGGTATTTTCATGTTTGATATCACCCGATATACTTCTCTAAAGAATTTTCAGGAGTGGTTAGATATTTTTAAACGGGGATACAAAGGTCCGATAGATCAAGTTCCTATACTAATGGTTGGGAGCAAGTTAGATCTCGCATATAAAAGAGCTGTT…
1796	LokiG_000000000182	17133	17982	r	24.1283863369	30.7136158183	36.5543052094	CTAAGCTCTCTTAAAAATATCATCTAGTTTATTGATAACTAAATCAGGCAACATTTTAACGTCTACATCCAATTTTTCCTTTACTTTCTTTTTTAAATCATTTATCATCTTCTTTGTAGACACACCAGTTAAAACAGCAACCGAAATAATTCCTGCACGATTTCCGGCTAAAATATCCGTATTTAAACGATCTCCAAAAATACATGCTTCTTCTGGTGAAAATTTCCTGTCTTTTAGTATTAATTTAATCCCAAAAGGTTCAGGTTTCCCAAAAATTCTAATAGGCTTCTTATCTGTGCAAGTAGTAACTGCGTTTACCATCACTCCAGCCCCTGGTTTAAGACCTATAGCAACTGGTAAAGTAAAATCCAGGTTTGTTGCATAAAATTGTGCATCCCC…
1797	LokiG_000000000182	18006	18732	r	20.3719008264	20.1114067152	22.7706563913	TTATAATCCAAACCAACCCACTGGTAATCCTAACACAAATATAAAGATTTGGATTCCAATTGGTATGAAAATTGGGTTTAGAATGTTATCAGCCGTGTACCGTGGGAAATAGTCTGTTATAAAGAAAATAAGAGTTCCGATTATAGCGTATATCGGACCTATCAAAATTAATCCTATTAAATAGGCTGTGATCATTCCAGCTAAAAAACCCTCAATCGATTTTATATCTTTACTGAAAACAACAACTTTATGCTTTCCATATCTTCTTCCAACCAATGCAGCGGCTGCATCCGAAAGACACGCAATAAGTATTCCTGAAAACACTGCTAAAATATGGAGGATTCCCGCCATATATAACATATATGAAAAAATAAATCCTGTTATAATATAAATCTGCGG…
1828	LokiG_000000000185	2	1484	f	43.8542510121	41.0298878808	24.2400454863	TCTGATGTGACGGCTACTGACTTAGCTAAGCAGATGAAAGTTGATTATATTGTACTTATGTCAGCTGTGAATGATTTAATTGATCATAATTTAGGAGGTTTTAAAGAAGAAGAAGTTTTTAAGGTTTCTCTTAATGAAGAAGGTGAAATTTATTTAAAAAATGGTCTACCCGAACGCCAGCTAATAAATTTGCTATTAAAAAAGGGTATAAGGGAAATAGACTTAGAAGTCTTATTAAAACATTCAAATTTTGATAAAAATCTTTTTTATATTGGGATTGCAAATTTAAGAAGAAATGGATGGATTGCTCAAAGTAAAGCCTCAGGAGAAAGTAAAATTTTTTTAATAGAGGAGGAGTTTCCTCAAACGAATTTAGAAAAATTTTTAATTAAATTTGGG…
1829	LokiG_000000000185	1491	3174	f	45.0677361854	48.6016494601	53.2511613067	ATGGTGCCAACGATAGAATTAAAGATTGAAAGATTAGAAAGATTAGTGGGAAGAAAATTAATTTTAAAGGAGTTAGAATACGATCTACAATGGATTGGTTTAGATTTAGAAGATATCAATGAAGAAGAAAGAAAAATTAAGGTTGAGTATAGCCCCAACAGGCCAGATTTTTCCAGTCCAGAGGGAATCGCTAGATCTCTAAAAGGATATTATGAGATTGAATTAGGTATTCCTTCTTGGAAGATTGCAGAGGGAAATATTGTTTTAAATGTTGATCCAAGTGTGAAAGAAGTTCGACCTTACATTGTTTGCGGAATAATTAGAGATGTTAATTTAGACGAGGATGAGGTTGCTACATTGATGAGTATTCAAGAACATTTGCATTGGGCAGTAGGGAGA…
1830	LokiG_000000000185	3212	4316	f	26.9375	27.2200862455	32.0117764114	ATGAGCGAAGATGGAAATTATAAGGATAAAATTGAGGAATCTAGGATAGAGATCAACAAAATTGATGACAAATTGATAGATTTAATCAATAAAAGAGGTAAAATTGCTCAAAAAATTGGGGAATTTAAAAAATCGTTAAATATGGATATTTATCAACCTCTTAGAGAGAAAGAGATCATCAACAGAATAAAAGAAAAATCAACGATATTTAAACCTGGGAGCATAGAAGCTATATGGAGAGAGATGATGAGTGCAAGTAAGCAAATCCAAGGTTTTATTTCTAAAGTTGGATTTCTAGGACCAGATGGAACTTTCACTCATATTGCTGCATTAGAATATTTTCCAAAATCTGGAACAGAATTCAAGGCTTTTAATAACTCAAAAGATATCTTTGAAAAT…
1831	LokiG_000000000185	4424	5141	f	40.5536959554	40.6609161743	22.5630660861	TTGGTTGGAAGCATAAGATTTGATGGTCGTAAAAATGATGAAATAAGGAAAACGACAATCATACGAGATTTCCTTAAATACCCAGAAGGATCTGTTTTAATCACTCAAGGAAGCACTAAAATAATTGTTACTGCCTCGGTTGAAGAGTCTGTTCCAAAATTTTTAGCTGATACCGGAACGGGTTGGATTACAGCAGAATATTCAATGTTACCAAGAGCTACGCAGAATAGAAATAGGAGAAAAACTAATGATGGAAGATCAATGGAAATCCAAAGATTGATTGGAAGAAGTATGCGTGCTGCGTTCAATTATGAGAAACTAGGTGAACGCACAATTAAAGTTGATTGCGATGTAATTCAAGCAGATGGAGGTACAAGATGTGCCTCCATAACTGGAGCT…
1832	LokiG_000000000185	5178	6063	r	22.6994350282	28.3916755091	4.26636022687	TTATTCCGTTTTTTCTAATTTTTTTAAGTCTAATTTCAAAATAGCGTTTATAATTTTAGATTTTTCTTTTGTTGATTCATTGCGTTTTTGAATATGCTTTTCCTTAATCTCTCTAAATTCTTGTAGCAACAATTTTTTTTTACCAGAGAGGTTAGTTTTTTCATTCGGATCATTTATCAAATTAAAAATAAACTCTTCTTCTTTTTCTTCACTATATATGTATTTCCATTCGTTATTTTTTCTTATCGATAATAGAATATATCCTTCTCGTTGGTTTCTTTTCATGGAATAATTTTTCTGATAACATTCAGAAATTACAAGATCTTCTCTGTCTATTGGTTCTCCTTTAATAGTTGCTAATAAACTCTTTCCTTGAAAATTACGGGGGATATCTAAATC…
1864	LokiG_000000000189	1	727	f	56.541322314	45.9519928092	62.7030980245	TTTCATTTAACAGGATTTTTATTAGTAATAGCATACTTTGGGTTTTTTCCCCTTTTTCCAGTTACTCGAATCATAAATGATAGTGTTATAGAATTAATTAAAGATATTAAACCGGCGTATGAACTCCTTTGGGGGGACATACTACGATATCCCTTTATGTATGGGGATTTTCGAGCTGTTATATACCTTACAATGATGGCATTAATTGGTGTGTTAATGTTTGCGATAATTTCTGATTTAATCCGGATAATATGGGGTCCGGAATATTCCGTCTTTAATTTTTTAACAAGGTCTATCCTGAGAAATAAGGAGAAAAATGCCGTAGGTCCGCAGATTTATATTATAACAGGATTCATTTTTTCTTATATGCTATATATGGTGGGAATCCTCCATATTTTA…
1865	LokiG_000000000189	751	1600	f	44.0553592462	43.581220781	54.6997848981	ATGCTAGAATTAATAGATGAGTTAAAATACATAAAATTGGCAATATTTGATTTAGACGGAGTTGTGTATCGAGGAGATAAACTAATTCCTAATGCTGAAAAAGTTATAAGGGAGCTGAAAGAAAAATCAATTGAAGTCGTATATAATACAAATAATTCTACGATAACAAGACAGAGTTTTGTAGAAAAATTAAAAAAGTTAGGTATTTCAAGTAAATTATCTAATATTTACACAAGCGCTTCAATTACTTCCGCTGAAATAACAAGAATTAAAAAAAAAGCGAAAATATATGTAATAGGGGAAACTGGTTTAAGAGAAGAGTTGAAGTCCCTTGGGCATACGATTGAGACCAATCCGACGATTTATAAGGATATTGATTTTGTTATTGTGGGGCTTGAT…
1866	LokiG_000000000189	1629	2157	r	35.5416666667	43.4210555985	53.1418897487	TCAAGGTGCAAGAAGATTAGCTTTCTTCATCATTAAGCGGCTAATTTCGAAAAAAACTTCATGTACATTTTGACCATCTTTAGATGAGCATTCAATGTAACCAAATAAACTATTTTCTTTTGCTAATTCATATGCTTCACTTCTAGAGACGGCTCTTTTGTATTCGAGATCTAATTTACTTCCAACCATTAGTATTGGAACCTGATCTATCGGACCTTTATATCCACGTTTAAAAATGTCTAACCATTCATAAAAATTCTTAAGAGAAGTATATCGGGTGATATCAAACATGAAAATACCACCAGAAGCACCTAAAACGTAACTTGGCAATAAAAATCTGAAACGGCCTTCACCAGCAAAATCCCAAATTTGTAGAGTAACACGTTTTCCTTGAATATC…
1867	LokiG_000000000189	2404	3559	f	41.5246753247	41.4332000801	53.5809833495	ATGCCATCCAAGATAAGTATTGTAAATGTCAATGATTATGGTAGCATTAATGATGCTGTAAATAGTGCAATTAAACTAGTAGAAGATAATTTTCATTTTAATTTTACTGAATCTAAGAAAATTCTTTTGAAACCAAATTTATTAACAACAAAAGAAAATGCTTGTACTCAACCTAGTTTTGTTGAGGGAATAATCACATATCTTAAAGATAATGGTGTTTCTATGGAGAATATTTACTTAGGAGACTCACCTGGTCAATCACAAAAACTCGGATCTAATGTTGCTAGGAAGATAGGTATTTATGAAATTTGTGAAGAATACGGAATCAATTTTATAGACTTTGAAAGCGATATCCCAATAGATGAAAATGTTGATGGTGCTTTAAGACTAAAAAAGATT…
1868	LokiG_000000000189	3555	4968	r	36.2321302194	39.3189402199	47.4915855954	TTAAACAGAGTGCTCACTTTTATTTTTAATTAATTGGGAATAAATTTTTAGAAATTTATAATTAGACAATCGGGTATTAACGATTGAATCATATTGAATAAATTCATTTGGAGCATGAGCATATCCTCCAATTCCTAAACCACCTACTACGAAATTTAGACCTAATATTTTCTGAATACTGCTTAATGGAGAAGCTGCCGCACTTAATGGCCATATCTGTGTTTCTACTCCTAAGGTTTTAGCACTTTTAATTAAACTCTGGACTAGTTCTGAATCTTTTTTTATTCTAGAACCTTCGTAACCAACATTTTTAGATAATTTGATGTCAGATTCTACCGTTTTCGAAAACAAGTCAATTTTCTCTTTAATTTCTTGAAAAATATGATTCACAGTAATATT…
1869	LokiG_000000000189	5035	5413	f	26.3333333333	25.0909791647	29.5313971471	ATGAAAGAAAAAGTACTTGAGAATCTTGCTCCTAATAAGGAATTAAACACAAATCTAGATGATTTAAAAGAAAAAGGTAAATTTGAAGGGATAATAGTAGCAAGTCGTAGTGGAGAAGTTATTTATAAAAATATAGAAAATATTAATGACATTAAAAAATTTGCCTCGATGTGTGCTTCTGTTTTAGAAAGTGCATTGGGGCTCGGAAAAACTATGGGGAATCAAATGCCTAAAAAAATTATAGCTGAATTAGAAGAAAAAACAATTTTGATTATAGAGATTTCTGAAAAAAAGTTTATTATATTTATCTTAAACTCACAAACCAAAACCAATTTGGTTTTAAACCAATTGGATGAATATCTCGAAAAACTTTTTTAA
1870	LokiG_000000000189	5448	7119	r	27.6128067026	24.6953420029	28.1792420385	TTATAATGAATTCATCCAATCGGGATCTATACGATTTAGGGCATTTTCTACTTCCTTTTTAACATCCCAATTATCATCCCCTAACATCTCAGTTAATGGTTTTATAGCCTCTTTTTTTCCTATTTCTCCTAAAGCTCTTGCTGCAGACACGCGGATTTTGTAATCATCTTCTTTTAGTAAAATGATGAATGGTTCTATTGAATCAATATCTTTAAGCCTACCGAGAGCCATTGCTGCCCAGCTTTTAATATAAACATCTGAATCGTTAAGACAACTAATTAAGGAATTAGTTGAACTCTTGCTCCCCGTTCTTATTAATAATTTGACTGCAGTTCTTCTTACTTTCCAATTCGAAGTTTTTAAAGCATTTTTTGCTAAATTTATTACTGTTTCAGAGTC…
1871	LokiG_000000000189	7338	8118	f	9.81025641026	12.3405416598	14.1939498502	TTGACTGAAATAATAGACATAGAACAATTATGGAAAACTTTGGCTTCTAAATATGATATTTCTAAAATCACGGGTATAAGATTCGAATCTAAAGGGAGAGTTTCAATTTCGGAATATTTTTGGGATAGATCTTTTGATGAGAAAATAAGATTACAGTCATATAATTCTTTTATTTTTAATATTAATCGCGTAATGAGATTATTTGAAGATTTTATATCTGTTGAACCAATTATAACTGAAAGAGAAGAGTTATGGATTAATTTAAATTACCAAGTATTTTCTGAGACTATTTTAATTTTATTAATTTCGTCATTAGAAGAATATTTAGCAGACACATTTAAAATTTTAGCAAATGAAATACAAATTAATAATATTAATTCCGAGGTTCTATTGAAATTT…
1872	LokiG_000000000189	8123	8270	r	6.95238095238	13.7269732537	16.4190007304	TTACTTCTCTAATGAGAGAATTTCTATTCTAACACTATTCATCTCATTTATGGTACTTCCCAATAAGGTTATTATTACTTGATTCAACATTTCAAGGATAAAGATTATATGAAATAACTTCTTATTTCTATATTTTCCTTTAGTCAT
1873	LokiG_000000000189	8426	10055	f	13.6992019644	15.4387148134	19.0386452415	ATGAGTGATAGAAAAGATTTAGAATTATTTTGTAAGGACAAAAAAAGGAAATTTAAGGATATAAGAAGTAATTGTAATTTAAGTGCTAATTTTGAATATAAAATTAAAAATATTAATTCACTTGAAGCTATAAAGGATATTTTCATTGTAGAAATTCCTGAGAATAGCCCTTTATGGAGATTAAGAGCTTATTTTTTAGGTTTTTTTTATACTGATGGTTCTATATTTCGAATAAAAAAACCAATTCAATATATGGTATATGCAGCTCAAAATGAAAAAGATAAAGATATTATAGAAAACTTACAAAAAGCCATAGGTGGAAATATAACAGGCCCAAATGAAGTGGGGAGGATTCGCTTGGAATTTACAAATAAAGAGTTATATTTCAAATTACAAAAA…
1874	LokiG_000000000189	10081	12043	r	25.6870540265	26.6476287065	29.4133228156	TTAACCTATTTCAATATCCAATTTCTTGCGTTCAGCAATTAGATCGTCCACAACAGAAGGATCGGCTAATGTTGTAACATTACCAATTTCTGTTCCCGCAGCAATAGCTTTTAAGATTCTCCGCATTATCTTACCACTCCTAGTCTTAGGCAGTGCATCAGCGAATTGAATGACATCTGGTTGAAAAACTGGCCCAATTTCTTGTCTAACATGCATCCTAATTTCTTTGGATAATTTCGCTGATTTTTTAATTCCTTGCATTAATGTCACATAAGCATAAATTGCTTGTCCTTTAATTTTATGAGGAAAGGGGGCAACTGCAGCTTCCGCAACGCTTGGGTGACTTACTAGAGCGGATTCTATTTCCATAGTACCGATTCTATGCCCTGATACCTTAAT…
1875	LokiG_000000000189	12321	14229	f	22.3768343816	24.9638739586	30.5855520682	ATGGACCATTTGAAAATTACGGATTTAGAATGGCGAAATAAATGGAAAGTGAAGGAGATTACGGTAGGTGAAGCTATAGAGAAAATTAGTCCAGGAAATAGGATTTTCCTAGATTCTGGCTGTTCAGAACCACCAATGTTAACAAAAGAATTGATTAAAAACTCTGAAAGATTGATTGATACCGAAATTCTTCATTTTTTATCAATCGGTCCCAAAAGATTTTTTAAAAATAAAGCAGAAGATCTTTTTAGACACAATGCGTTTTTTATCGGGAAAACTATCCGTGAGGAAATTAATAAGGGTCAAGCCGATTATACACCAATTTATGCAAGTGAAATTCCGTCTCTCTTTTTAACAGGCCGAAAGCATATTGATGTTGCATTAATTCAAGTCTCACCT…
1876	LokiG_000000000190	1	841	f	57.8571428571	44.0164118483	5.78192545253	CTAAGAGCAAAAATTGAGGAAAGTGAGGAACTACAAGAATATGAAATACGATGTTGCGGTACTACTGGTTCAGCAAGATATTTGACAAAAGCCATTGTTGGTGGCGATCTTGCGAAAACTGAGATAATTGCTCACGCTGTAGCAACGCAATCTTTGCATCCGGAGGTAAGAACGATCTTAGAAATTGGAGGACAAGATTCCAAAATTATCATTCTTCGAGATGGGATTATCGTGGATTTTGCAATGAATTCAATTTGTGCAGCAGGTACGGGTTCATTTCTAGATCATCAAGCTTCAAGGCTCGGAATTCCCATCGAGGAATTCGGAGGTTATGCAGTAAAGTCTAAAAATCCCGTAAGTATTGCTGGAAGATGTACCGTATTTGCAGAATCGGATATG…
1877	LokiG_000000000190	921	1419	r	39.8273092369	36.567248415	30.5903828556	TTAACGGTAAAGAGAAGGAGAATCAATAAAAATCATATGATCCCCGAAGAAGAGACCGTAATTGATATCGAGAAAGGGGAATTGAGTATATAGCTTAATTGCTTCTTTTTTAACTTTAGGATCAGCAGCAAAACGAGCATAGTTACAAATAGTAATCTCTCTTAAACCCGTTTCATTACCTAAAATCCGAGCTTTTTCTTGGGGAGTCTTATTCAATCTTTTCCAATTTTTAATTATGTTGTACCTTCGTTCCCTTACCTGATTGTATGTGATGTTAGCGCTATCTTTTACTTCTGAGATCTCACTATACATAGCATAGCTGGCGATTGTTGAGGGTTTCAAATTTAATTTCTCTGAAAGATATTCAGCAATTTCAGATGGTCCATTGAAAGATTTTTC…
1878	LokiG_000000000190	1490	2039	f	39.9726775956	42.6931001892	18.0220682966	ATGGGAAAAGGTGGAACTGTATTAGGCCTAATAGGTATTATATTAGGTGCTGGTGGACTAGTATTAGGATATTTAAATTGGACAGGTCAAAGTAGTAATTCAACGCAGAATAAAGTTGTAGGAATATGGGATTCAGTTACCGACAATCTAGATTTTATACCTTTTAACTCACAGAATTTTTGGCTTTTTGAATTTGGGGATAATAAATTGAATAATACCGACTATATCTCTATCTCAAACAACAATACTCGGATTACATTATTAAAAACGGGGTGGTATCGAATTCACCTCAATGTATTATTGTCTAACATTGGTGCCTCTGAAACTTATTGGACAGAAGTCTATATTGATGGTACTTACGAATTTTCTCTTGATCGTCACCAGACGTCAGCCATTCTT…
1879	LokiG_000000000190	2093	3842	r	58.2429959977	52.272511793	48.7040109038	TCACCCGACAAAATTGTTCTTTTTATTTCTACTCTTATTTTTTGAGGGGTTCTTACCTTTCGCTAAAACGCTTTTCAAGCCCAAAGTCTCGTGGATTGCATTCTTCCATAATTTTGTTTCCTCCTTAGTACGGCGTACCAATGCGTTTAATTCCTTTATAATTTGCGTTCTATCATAATTAGCACCCATAGCTTTGATAATTTCTTTAATTTCTTGTTTTCCCGCATAAAGTTGTTTCAACACGTGTTCTCCGCGAATTCGTATCTGTGATCCTATTTGTTCTTTCCCAACACGACTAATAAAAATAGATTTCTCCTGACTAAACTTCGTTTCCATTGGAGAATTGGTTTTTGCTAGGATCGGGAAATTGTAATATGCACACAATCCCTTCCGATAAGA…
1880	LokiG_000000000190	4006	4705	r	33.2589413448	37.9809082822	10.5797146606	TTACTTTAAACTATTATCCCCATCATTAAATTTGGCTTTTATATGTGAGCCATCGCAATAAGGTTTATTATTTGATTTTCCGCATCTACATATAGTTATTCTGTTTCTGGTTTCATATTTTGTGCCATCTCCGGATTCTAGTTGAATTTTTCCTTTTAACCAGATTGGTCCGCTTACTTTTGCTTGAGGATCTTCAATTAGGCTTATGGAATGCTCAAATTCAGGCTCAATCGGGTTTTTTGTTTTTTTATTCCAAACAACTAGCCTTCCTGATGGACAGTTGCAGGCTGATTGAATACCGTTCTTTTTTGAAACAGGATTGTTGGAATTTTTAATACTATTCCGGGTTCCCTCAGCTAAATGGCAAAATCGTGCTGAAACGCAAAATTCTCGAGCATC…
1881	LokiG_000000000190	4768	4951	r	14.8633879781	20.8806224987	1.21684534102	TTATTGGAGAATTTTCTCCAAAGCTTCTTCATCTACTTCTATATCTTTATTCATTTTTTCTATAAATCTAAGAGTATTTTTCCCTTTATCTGTAATTGTATAATATGAAAATGTTCTATTATTTCTTTCTGCTCTCATTTCATTACTTACGAAATTATTATTTTTCAAGAGTGCTATGTGATA
1899	LokiG_000000000193	1	385	f	11.0052083333	18.8142505171	5.35708648099	CTTGTATGTTTAACAAGAGCAAGTCCAGCAAAATTACTTGGAATTGGAAGTATCAAGGGAAACCTTGGCTCAGGAGCTGATGCGGATATAAATATCTTAGATATTAATATTAATGAAATTGATTTATCTCAGGATTATGAGAAGTTCAAGAATAGTCTAAGAAACATTGATTTTGTTATTAAATCCGGGAAGGTAGTAAAAATGCAAAATGATATAGATTTAAGTGTTCAAGGGAATATATTATGGTCGAAAGGTAAAATTGATGCTGAAGGAAGAGAATTAATATTAAAAAAAAAAAAGGAATTCTACCAGAAATATTCTTCATCTTCCTATGATGCTTACAATAATAATATTAACTCCAAGATTCTAAGAGAAATTAGATAA
1900	LokiG_000000000193	535	688	f	8.81045751634	17.574316107	8.30423826771	ATGACCTTAGAGAAAGTTAAGAACCATAAATTTAGAACAGATATTTATGAAGATGTTGTTCTTGAAACTGATTCCGAAATTGATTTATTAGAAAAAAAAGATATCTATAAAATATTGTTTCATGAAATAAGTGATGTATCTCCTTCTTATTGA
1901	LokiG_000000000193	804	2001	f	27.3901420217	28.8692311392	36.3366408709	ATGCCAAAGTCACCATTAGATGGAATTATTGTTATAGATTTTTCAACTATAATAGCTGCTCCCTTAATCGGAACATTGATGGCCGATTTTGGAGCTGAAGTAATAAAAGTAGAATTACCGAAAGTTGGTGATGTGACTAGAGGAAGCGGGGGTTTATCTGGGAAAAGAAGTCCTTTTTGGTTAACAATTGGCAGAAACAAAAAAAGTGTCACGTTAGATCTTCATACAAATGAAGGTCAAGAGATAGCTAGAAAATTATGTTCTAAGGCAGATGTAGCTCTCTTTAATTATCGCCCTGGAGTTATAGAAAATTGGAATCTGGGACCTGAAGTTTTGCATAAGATTAATCCAGACTTAATAATAGGACTAGTTTCAGGTTATGGTCAAACAGGACCTTAT…
1902	LokiG_000000000193	2039	3545	r	20.2164674635	19.2928783881	21.2983317182	TTAGATGGCTTCAGGAATTAAAACAATAAAGTTACTACCCTGGGAATAATCACCACTCACCTTATCCTCAACCCAAATTTCACCATTATAATTGTCTATGATCTTTTTCACGAGTGTTAACCCAAATCCCAATCCTTTTGAGTTTTTTTCTTTTTTGGATCTTATATGAAATATCATGTCTTTCTTATCTTTTGGTATCCCAATACCGTTATCCTGAAATAGAAATTTAATAAAACCAATTTTATTTTTAATCACCCTGGTGATTTTAATAAGAATCTCTATATTAGAGTTGTTATTGTAAGTTATAGCATTAATTAATAAATTGTCAAAAACGTCAATTAGAAGTTCATCAGCTTGAATGTGAATTTTCCTAGAAACAGAATCTACTTTTATGTGTAT…
1903	LokiG_000000000193	3868	5038	r	37.3709401709	27.4020121523	33.7492910847	TTAAAAATTCAATGGATATTTTCGGTATTTTTCTATGGCAGCTCTGAATGCGAGCACATTTTCCCATGGTACATTTAGGATATTATGACTTGGTCCCGCAAAGTATCCTCCGCCATGAGCAGCTGCCTTAATACATCTTTTGACTTCTTCTACGACTTCTTCAGGTGATCCGAAATTTAGTATCCTGGTAGAATCCATTCCTCCCATGAACGAAACACGCTCACCAAGAGTCTTCTTCAATTTTGCTAAATCAACGCCAGCAGCGGGTTCTAGTGCTTGAATGCAATCCAATCCCGCATCCACCATAAATGGCAAGAGATCATCTATATATCCACAGGAGTGCTGGATAACGAACATCCCATTTTTTTTGCATTCTTGATATATTTTCTTATAATAAGG…
1904	LokiG_000000000193	5147	5783	f	20.7028301887	19.8427534672	22.2360803672	ATGGATTTTGAAGAATTGACTGAACTCGTTGTTGAATTGGAAGTGGATGATATAGCAGATGCTGTTAAAGTTGCACTTGATGAGGATGGAAAGGATCCTTTTGAAGTCTTAACAGCTTTAACCAAAGGGATGGATGAAGTAAGTCGTCGTTATGAGGAATTTGATTATTTTTTAGGGGAATTGGTTTTAGCAGGAGATACTATGAAAGCTGGGCTTGAAGTGCTAAAACCAGCTTTGGCTGTTTCAGATAGAAAAGTGGATAAGTTAAAAATCGTAATCGCAACCGTTAAGGGTGATCAACATGACTTAGGGAAAAATTTACTAGGAATATTCCTGTTGAGTGCTAACTTTGAAGTCTACGATCTGGGGAGGGATGTAGATGCTGAAACGATAGTGGAA…
1905	LokiG_000000000193	5814	6474	r	20.3227272727	15.9012697382	18.2725519848	CTACAAACCGAAACTAGAAAAATATGCTATATAATATCCAATTACAGATATAAAACAGATTGAGATAATCCAGGATCTTTTGTGCTGCTTATTATACTTTTCCAATCTTAGTTGTTCTTTTGATTCATTTATAAGTGCTACCTGTTCCTGCATTCTCACTACTTCAGGATCAGTTAATACATAATGGAGACTTGCATCATAAGCTGCTCTTTCTCTAATTAAAGACATCATGCTATAGGTTTCCATCAAAGTTGAGTCTTTAAGTTTGATTACAATGTAAACAATTTCGGTAATACCAATACCGAAAGCAATATAATCAAAAATCCACCAAGAAAAATTTTCCATTGGAATTACAAAAACCCCAGGTAGAGCATAGAAAGCCCCACAAATAATAGTTCC…
1906	LokiG_000000000193	6531	7173	r	14.8177570093	17.8851282315	21.5387494979	TTATTCTTGGTTCTCTGATTTCCAGAACCGCTTAAACATTTCATTTTTTAAGAATATCGCTGGACCGTAATAATCATCGGGAGGTTGACTATTTATTTCACTGATTAAATCTTTACGAACTATAATAATTTCGTATCCTGTTCCTTCGTTGATATTGTATCGTTGACATCTATGATATGCCTCCGATCTATTAGGAGCTAAATTAGTTGATTCAGGACCTATTGGCTGGATTATTACTTCAAAAATATCATTACTCTTGATCGTACTGGGTAAAGTCTCGATAGCGTTTACATCGCAAAATAAATACAGGTATTTTAAATGTGATAGTTCTAGTAATTCATCCGGCACTTTTCTTAAAATGGCGATGGGTGTTCCCCCATGCGCTGATAAAGCATACCA…
1907	LokiG_000000000193	7295	8720	r	62.0519298246	58.6512586525	44.5837981183	CTAATAATGTAGTCCCTTGAAGTAGTTAACCGTGGTAAACAGATTTTTGCCACCCTTCCTTAGATAATTCATGGCTTCTTCTATACCCTCAATCGTTAAACCGTACATAGGAATAATACTGGAGATAATTTTACGGGTCCATGGACTCCATTCTGGTCTGATTAGTTCGGGATTCAACCATATCACATTATTTTTAAAGTGATTAGCGATTTCTTGAACATAAAATATACCAGGCATTTCATTTTTGTGATAGTAGTATATCGAACCATACTTTTCCGTAAGTTCCCAACTGGCCATCGCAGCGTCCCCAACTATTACGATCTTATAAGAACTATCAAATTTCTTCAAAAAATCATCAAATTCAATTGATTCTTCTGGATTACGCCGTCCGTTAAAGTA…
1908	LokiG_000000000193	8878	9382	f	30.8492063492	35.8961999966	43.0891874638	GTGTTCTACACTATTGCTGATGATTTGATTTTTTATCAATTCTTATCCTTTGTTAAAAAATATACTAATACTGAACTTGCCTTATTCAAATTTTTCTATGAGAAAACTAATGGAATACACCCCGAATTAATTGTTGTAATTAAGCATTTTATCTTTTTTTTTGTTAAAAATGAGCATTATTTCATATCAAAACTTTATCTAAACTCTATGAGACGGCAAATTGCGAATAGAAAGATCCTAATTATAAGAGCAGAACCTGTCTTAATTAATTTGATATTTAGTTTATTCCCGGATTTATGCATTCATGATGTTGTATTAGAGGTGGATGATTTTTCTGGTGTAAGAGAAATTTCTTTGTATTTTTTAACATTTCGAGAAAGAGGTATCGCAATTGGACGA…
1909	LokiG_000000000193	9589	11098	r	45.3028495693	41.4947940116	33.0181283172	TTATTTTTTAAATGGGCTTCTTATTAATGGTTTCTTTAGTACTGTTTCATTAGGAGATGTTCTGTTAGAATCTTTAAGGTCCTCTTTTTCGAGTACAAACATTTCTAGTTCTCCCTTAAGGTCATCAGCTAAAGTTCCCAACCTATTCGCAGTTGAAGTCACTTCTTCTAAGGAAGCTGTCTGCTCTTCTGTTGATGAGCTAATTCCCTCCATAGCCCTAGATGTTTCCTCAATACCAGCAAGAGCCCCTTCAATATCTCCTGTAATATTTCCAATGAGTTCTACAGATCTTTGAATGCGTGAAATAATTTCGTTCACTTTTTCACTAGAATTCTGAACTGAGCCTTTAGATTCCTCTGCAAGTTTTCGAACTTCATCTGCTACAACAGCAAAACCCTT…
1910	LokiG_000000000193	11142	11412	r	33.2481481481	36.8560137359	26.3986746119	TTACGTGTGTATCAAATTCTGAGCGGATTCTATAATTTCAGTTCTTTGATGGGATGCATCACCACCTAAATATTCCCACATTTCTCGAAGTGCATAATCTACATCATATTTTAGATCCATCATTATTTCCATAGCGATGGAATCTATATTGGCAAGATCAGTATATTCTTTATCTAGAGTGCTGAACTGAACAAAACTTACTATACCTAAGACCCCAGATACTGCAATTAAACAAGCAAAACCAAATAATAGTTTGTTTCGTATTCTCAT
1911	LokiG_000000000193	11753	11951	f	11.404040404	26.0520976227	16.3982696689	ATGAATGAAGATAAAATAAATTCTGTTTTAATACCAACTATCAACAATATTCTAAAAAAAATGTGTATTTTATTGAAACTTCTGGACCCAGTAGTAGAAAAAATAAGGCTTTTAAAAAATCTTCAACTGAATGATGAAGATGGAATTTTTGAGAAGATCTCAACAATTTTTGGTGATATTGCTGTAGAATCATCTACA
1998	LokiG_000000000199	48	1065	f	45.4975417896	46.9236848499	58.8526629703	ATGAATAACAATCCTTCGGTAAGAAATCTCGGTGAAATTAAGTTAATTAAATTTATAGAAGAACTAATTTTAAAAAAAACGGGAAAAGCCTTAATCAGAGATGATTCCTTTTTTTTTAGCCTAAAAAGCAAAAAATTGGAAGATAATTTAGTCTTAAATTCAGATATGCTTGTATCTACGACTGATGTTCCCCCGCATATGAATTTTTGTCAAATAGGCTGGAAATCTGTATTGATGAATTTAAGCGATTTAATTGTTAAAGGTGTCAAACCACAAGGAATAGTAATATCTTTGGGATTACCCAGAGAACTTAAGAAGGACAACTTTTGTGATATGGTAACTGGGATGATTGAATGCTCTCTAAAATTTAAGGTTGATTATATAGGGGGAGATATTAAC…
1999	LokiG_000000000199	1468	1579	f	42.2252252252	36.4070762541	48.519718797	ATGAAAAGTGAAACTGTTGATAAATTGGATAAAAACATATTCTCAGAAAAAAATAAAGAGGTTAAAAATGAGGGTTTTAAACCCCTCATCTTATTCGGAAATGGAAAATAG
2000	LokiG_000000000199	1584	2475	r	53.0078563412	48.3775105404	48.4964313715	CTAATTAGCTTGAAAATTAAAACTTATATGTTGTAAAAATTCCTTATATCTTGAGCGTAAAGTTACTTCTGTCACACCGATAACTTTCGAAATATCCTTTTGGCTTATCTTTTGATTCTTTAGCTTTGCAACTAAATAAATCGAACCTGCACACAATCCTTTTGGATCTTTACCGCAAATGGATGTGTTTGCGATGAAATTCTTTAATACTTTAATGGCTTCTTTTTCTACATTAATCTTTAGTCCTAAATCCGCACAGTATCTAGGAATTAAAGCAACCGGATCGATATGTGGAGATTTTAGGTTTAACTCTCTTACTAAAATTTTATAGCATTTTTTCACAATGTTATCATTTATTGACGCCTCATCCAAGATTTCCTGAAGTGTGATTGGTACTCT…
2001	LokiG_000000000199	3188	4037	f	46.531213192	51.7738505845	51.6834703867	ATGAAAAGGTACGAAAAAGAGACCAACCGTTATGCCGTGTGGCGTGGTTTAGTAACTGAAGGCTTTAAAAAATGGCAAAAAGGAGAAAAAATTTATCAACGCGACAAGGAACGCATATCATTATATGTTTCTGAGGATACAAAAGCGAAATGGTTAGATTATACCAGAAACGATGGTTCTCTAACGATATCAAGATTAATTCGAGAAGCTGTAGACTCATTTATTGAGAGCAAAGCACAATTTGATGGTAATGATCTTTCCAAAATAAATCCTGAAACAATTTCTAATATATCTCACACATTAAAGGAACCATTAACTTCAATAAAAGGATATTCACAATTACTACTTGAAAATTACAGAGAAAAATTAAATGAACAAGTATTAGATACGGTAAAAAAC…
2002	LokiG_000000000199	4342	5317	f	47.478974359	52.3661715408	48.0499162001	ATGGATGAAATTTCGGGTGAAAGTAATAAGTCAAAAGGCAAAACTAAGAAGGAGGATGAAGAACATTACGTTCGAAAAAGTTACACGGATGAAGAAATGGCTAATTTAGATCTAAAAAGCGACAAACTAAAAAATTTAATGGAATTATACAAGGAACAGACTGATAAATATGCAAATTGGCGTGGAACTATAACAGAGGGATTCAAAAAGTGGCTAAAAGGTGAAAAAATATATGATAGAAATAAAGAAAGAATCTCTTTATATGTTTCGGAAGACACAAAAAAACAATGGCAAGATTTTAAAAAATCTCATGGATATTCGACTATATCCGCATTAATTAGAGAGAGTGTAGATTATTATATCGAACAGAAATCAAACTTTTTAGCTGGGGGATTGCAA…
2003	LokiG_000000000199	6834	7347	r	32.6978557505	37.4830751097	11.4996016629	TTATTCGGATATGATTTCAAACACCATTTTCTCGATGATTGGTTTTTTTGTATAGCGCTTGTCATAATACCAACCGACAAGATGTGCTTTTTGCTCGGGTGTTTTATCTGGTACTTCCGGGATTATAACGATCATAACTCCATTCGACAGATATTTTAGGATTCTTTTATCTATAGCGTGGAGTTTCTCGTTTCCTGAAGGGTGGGAGTGAAATTGCCAGACAATGTCTACCCCGCGCTCCTGTTTAAATTTCCGCATGTTATATATCTTAGATTTTTTATATCTCATCCAACTTCTTGGTTTGACATGAACTTTTGTCTTGCGTAAATCTGAATTCATGATAAATTCAGTACATATTCCGAAATTTTCTTTACGGTCAGCGAATAACCAACCATTACA…
2004	LokiG_000000000199	8332	9538	f	37.3424543947	37.7550487774	43.1847543698	ATGATTACCATGCAAATGAATGAAATTGAAGAAAATGAAATTCACACGCGTGAAAAAAATAATAACTACTTTGCAATAGATTTATTAAAAGCTTTGATGATATTCTTAGTTGTTTTTGATCACACATACCCATGGAAATTAAAAAATTCAATGGGAGTTCAATTATGGGAGCGAATATCAATTCCTATCTTTTTAGTTCTTATGGGTTTCAATATGGGATTATCATTTAAAAGAACTGGTGAAACCTCTTTAAAAAAGCTGTATACACGGGTGTATTTCAAAAAAAAGTTTTGGAGGTATATATTTCCATTCATAGTAGCATATCTCCTCTCAACGTTAATTGGATTAGCTATAAATGATTTTGATACTGAAGCTCTTGAACAATTTCAACACGATTGG…
2005	LokiG_000000000199	9530	9878	r	47.5402298851	37.1317605352	40.6435142003	CTATTTAAGCGTAATTTCAATACAAAACACTTTCTTTTCTCCTTCCTGATCTTCTTTAAACATCATCTTAAACATGCGATACTTTTTCCGGAATAATTTTACGATAGATTTAAACTCTTCATCTGAGAGAATACGAGTAATACCATCAATGTATTTCCCCTTAGGTTTCCCACGCATGCTTGCCCGAGTAATTTTTACATTTTGGTTGTTTCTAATCCGCCTAATTTTATATCTCTTTTGGGTAGTTACAAAATATATTTTTTCTTCTTTTTCTACGAACCAAACTTGCGTTGCTATAGGATCTCCTTTCTTGGTATAGGTTATAAGACTAATAAATTTTCCTTCCAT
2006	LokiG_000000000199	12114	13704	r	34.5081761006	36.5796680776	45.4186412599	TTATGCTTGACTTAATTCGGGAAATTGAACCGTAAATTCATTAATTCTATTAAAAAAGTGTTTAAAATAATCATCATAAAAGCTACTCGAAGCATTATCTTTACAATAAAAGGGATTCCCCTTTTCTAAATAATGTTTGGATACAATCTTTATTATATTCGATGCCTCGCTAATGTATCTTTCAAGGGACAAATCTTGACTGGGTTTGTAAAGAAATCTATAAAACCAACTAAATTTGTCAAAAAGCCTCCACCATTTCTTAAAGAAAAAAACTGTTCCATGCCTTTTATGATATATTTTATCGAATAAAATTCTTGAAGGTAAAGCTAGATATAAACTAAATGAAAAGTTTACATTATACTTATCAATTAAAGATTTTTTGTTATTATTTTTTTTTAA…
2007	LokiG_000000000199	13760	13850	r	42.1666666667	35.8637278084	45.3346853501	TTAAAACATATCACTACCTAATTCTTTAATTAGCATAACGTAAGGTGTAGAGCCTTCAGAACCTCCACGAATCATATTATATTTTATCAT
2008	LokiG_000000000199	14145	14835	f	39.5014492754	35.0704651946	32.9482422606	ATGGAATTTTTTGCAAACGCTTTAGAAGATTATTATTTAAATACAATAAACTCTAAATATATACTTTATCGACACTGCGTGCAGAAAGAATATAATGGGGGAAAATGGGAAGTTGAATTAAAGAACTACTTTAGAACATGGGATAACCTCTGGCCTTTAGAACGAAAACTTATTAACCTATCGTATGGAAACATCCTTGATATAGGATCCTGTACAGGATATTATATTCCCTATTTTATGGAAAAAGGAACCGCGATGGGAATTGAGATTTCCTCAAAAATCAATAATATTGCTAAAAAAAGAGGCATAAGTAATTGTATAACAGGAAATATTTTTACATATAAATTTAAAAGAAAATTTGACACAATCACTCTTATTGGAAACGATATTGCACTTACA…
2009	LokiG_000000000199	14992	15772	r	36.3628205128	43.7211092141	5.78694127307	CTAATTAAATAATTTCCTTATCCTTTTTGGTCTTAAAGCACTCAGTTTACAATTCTCTAACTTTTTACCAATGTGGGCTATTATTCCTGGAGCATCTGAGCCTTTCTTCAAGAGCACTAAATTTTCAAGGAATCCGAATCTTTTAATACTAATTATATCTCTGAAATGCCCTTTTCTGAGTATAATTTTCTTGAATTGCCCCTTTGTTTCCCCGCTCATAAACACCGCTTCAATGTTTTCATCTAAAATTTTCTTGAATATATCCAAAGTAAACGGAGCAAATTCACCTTGAACTTTGAAGTTTTCTCTTTCTATTTTAGTTATTTTAATATAGCCGGGAAAATGATCAATAAAATTATACCCATCAATAATTTCCTTTAGAGATTTTTCACAGCCTTT…
2010	LokiG_000000000199	15934	16306	f	38.9005376344	36.5888236228	43.5753851921	ATGGAAGAACAAAAATTTCACTCATTAGTTAAAGCTTTACATGAGCATGAAGGGATGGAAGAGGTTTTTCTGTTAAGTAAGGATGGGAGTATAATCTATAAATCTGGAGAGTTTCCATTAACTGATGATGAAGCAAAAAGTATCCTTTCTGCTTGGATGGAAAAAGAACCCTCTCTTTCATTTCAGAATTTTCGATTTGCTATTTTAAAAAATGATGAACTCCAACTAGCCGCTAAAAATATTGGAAAAGGAAAAGGAAATATAATTGGCTCAATAACAAGAGGGGGAGATTATTTGATTGCCCATACAAGAGATGAGGCGCTGATTCTTTTAGAATGGTCAATTTTTATTAACAAAATCGCTTGGTCATAA
2011	LokiG_000000000199	16510	17236	f	40.3595041322	30.4192540792	39.4599854525	ATGTTCCAACAAGCAGGACGCGGATATGACATGGCTATTACTCAGTTTTCACCTGAGGGTCGGCTTTTTCAAGTCGAATATGCCATCGAAGCTGTTCGCCGTGGAGCAACCGCCATAGTGTGTCGTAGTAAAGATTCGGTGGTGTTTGCTGTAGAGAAGAAGAGTTCAGATTTACAGGATGAAAGTCTTGGGTCTGAGAAGATCTTTAAAATTGATGAACACATTGGAGTAGCTATAGCTGGGCTTACGGCTGATGCTCGGGTTCTTATTGACCGCGCTAGGATTCAAGCCCAGGTTAATCTGTTAAATTATGATGAAAAAATTTCCGTAAAGGACAGCACGCTAAACATTTGCGAATATAAACAGGCGTTTACTCAAAATGCTGGTGTCCGCCCATTC…
2012	LokiG_000000000199	17445	18156	f	52.0196905767	37.2085909598	54.4027337625	ATGGATCCAGAGAAAGCTTGGGAAGCTAAAAAATTGATACGTGAAGAAATCGACAAGCGATTAAAAGCCGGAAAAGAAAAATCACGGCTTACGGTTGATGAAATTCTGAATGATAGAAAAATAGATCTTGAGCTGATTTTTGAAAGCTTTACTGTATTTGAAGATTTAAAAAGAGGAAAGAAAGCAACTAATGGAGATATGGAGGTTGTTTTCAATACAACTGATAGTATAAGAATTGCCGGACATATTTTAATTGAAGGAGATATACATTGGACCAAAACTCAGAGAGAAGAGGAGAGAAACAAAAAGTTGAAACAAATAATAACTATCATTAGTAAAAATGCGATAAATCCTCAAAATAAAAAACCTCATCCTTATCAAAGAATAGAAAAGGCTATA…
2013	LokiG_000000000199	18246	19074	f	45.902173913	46.9998581906	59.8468424778	ATGGAGAATGAAACTGAGGAAAAAGATTCTGAAGAACCTAAAGTTAATGCTGATGAAAAAAGTGAAGAATTCGAGGATTTTGAGGACGAGGTCGCATCAAGAGAAGTAGTAGTTCCTGGAGAAGTTTTAACTGAAGATACCAAGAATTTTCAACCAGGGAGAGGAACAATATATAATAGGAATAGATCAAAAATTATTTCCTTAAATATTGGATTAAAACAAATAAAACAGAAATATATTAATGTAATTCCATTACGAGGTTTTTATACCCCTCGCCCCGGAGATAAAGTAATAGCCCTTGTTGTTAATAAAAACCCAGTTAAATACAGATGCGATATTAATGCAAAAGAATTGGGAGTACTTAAGTCAAAGAATACAATAAAAAGGGGTGGGAATTCG…
2014	LokiG_000000000199	19074	19839	f	57.3333333333	57.1989317153	68.26964164	ATGCCACTAATAATTAAAGATGAATATCCCGAAAAACTGTTTCGTGAGGATGGAAAGAGACTAGATGGTAGGGACGTAAATGAATTAAGACCTATTAAAATGGAAGTTGGTGTTATCAAAAATGCAGACGGATCAGCCTATCTTGAATGGGGTAACAATAAAATATACGCTGCTGTTTATGGACCGAGAGAAGTCCACCCACATCATTTAGCTAAGCCAGATCGAGGGATTCTTAGAGTTTTCTATAGAATGGCTACATATTCTGTTTTTGATAGAAAAAGACCAGCACCGGGGCGGAGAGAAAAGGAGATTTCTATGGTCATATCTGATTGTCTAGAACCAGTTCTATTTTTGGAACTATACCCAGGAACTAGTTTTGAAATTTATATTGAAGTAATG…
2015	LokiG_000000000199	19841	20666	f	64.7466666667	63.5609954972	85.056954068	ATGATGGACGTTAGACGTATTATATCAAGGATTGAAAAAAATTACATTAAGTCAAATTTGAAAAAAGAAGAAAGAATTGACGGTAGAGGCCTTTGGGATTATCGTGATTTTACTATTGAGGCAGATATTATTGCTTCTGCTGAAGGATCTGCTGATGTGTTATTAGGGGAGACAAGGATCATGACTGGGTTAAAATATGAAATCGGAGTACCATTTCCAGATCTCCCAGATGCGGGTGTATGTACTTTAATGGCAGAATTACTTCCTTTAGCATCACCATTATTTGAAAGAGGTCCACCAAGTGAGGAATCTATTGAATTAGCTCGGGTAGTAGACAGAGGAATTCGTCATGCAGATTGTGTTCAGACTAAAAAATTATGTATTAAAGAAAAAGAAGCT…
2016	LokiG_000000000199	20823	21111	f	62.3680555556	57.2409510097	65.6942640716	ATGGGAAAGACTAAGAAAGTAGGTATAACTGGAAAATACGGGGCACGCTATGGGAGTACGCTGCGGAAAAGAACTCGTTTAATTCTAGAAAAGATGAAAGGAGATATTAAATGCCCAAGGTGTGAAACTAAAGGTACTACACATAGAATATCCACTGGTATCTGGCACTGTAAAAAATGCAATGCTCGATTTACAGGTGGTGCATATTTTATCGAAACACCAAGGGGTGCTGAATCTTTTAGGATTGCAAAACGTAAACAGCGAGAATTAGAAATAATTGAAGAATAA
2017	LokiG_000000000199	21110	21383	f	40.0402930403	41.7886532167	45.5896973406	ATGATCCAAAATAAAAATCTTAAAGTGGAATCAACTGTAAAATTAAAATTCAATGATTCCTACACTAGAGACATTTCTTATAATTCTTTTATTCCTGAAATTAAGAATTTACAGACAAATAGATCTAAAATTATGATAGAAAAAGAAAATAAACAAACGATAATCTTTAAGATTAAAGCTAATGATATCACAGCTTTCCGAGCAACTATGAATGAGATTATTATTTTTGGGAAAATCGTTGATAATACGAAACAACTAGTAGAAATTTCTTAG
2018	LokiG_000000000199	21436	21799	f	41.5179063361	50.9481177587	17.1716796121	ATGACTATTAATCTTGATGGACTGTCTGAAGCACAAAAAAATAAAATTTTAAATCTTCAAAATCTTCAACAGTCATATGATATTATTAATGCCCAAAAGAATCAGACAGAGTCTCTTCTCCGTGAAACAGAGTTTGTAATTGAAGAATTAGAAAAAATTAACCCTGATGACACGGTTTACAAATCTATTGGTGGAATCCTCATTAAGAGTGAAAAAAACAAACTACTTGATGAGAAAAAAAGCTTAAAAGTAACTTTAGAAATGAGAAAAAAAACATTAGATCAAAAAAAAACTAGATTAGAAAATCAAGTAAAAACATTAAGTAATTCTATTCAAACAGATCTTCAGAATAAAACTGGTTAA
2019	LokiG_000000000199	21807	22827	f	47.4490196078	65.4924559124	3.63391119107	ATGTTATATTCTAAATATGAAGGCTTTTTATCCCTTTCTAAAGGCAAAAGAATTCTTCTTACCACCCATGATTTAGTAGATATTGATGGATTAGCATCATGTTATGCTTTAAAATATTTCTTGAATGAATATTACAACACACCTCTTATCTCAATTTTATTTTCTGAGCTCACAAGGGCTACAAAAAACTTCATGGTAAGATTTACCGAAAAATTCCCCAAATTTGATTTCAAGTTTGACAAACGTGTAGATTCTACAAAATTTGATTTATGCATTATTATTGATACAAATGATATTCAACAATTACGATATAGCGATAAAAAAGAGTTCTTATTAGATTTACCGTATATCATAGTGGATCATCATTACACTGTTGAAGAAAAATTGAAAATTGACCAA…
2020	LokiG_000000000199	22878	23727	f	57.8032979976	59.0283439555	16.6891455083	ATGGAATTAGTAACATTCGAAAGTTTTTATTTTCGATATAAAGGAAATGAAGAATATGCGTTAAATGATATTAATTTAAGCATCGGGCAAGAAAACAAATTTATTCTCTTATGCGGGGAAACTGGGAGTGGTAAAACAACATTCCTTAGATGTATGAATGGTTTAATACCTCAATTTTATTCGGGATTTTACAAGGGAAGAGTTATTATTGATGGGAAAGATACAACTAATACTCCCATAGCTGATTTATCAACCGAAGTCGGTATAGTATTCCAAAACCCAGAAAATCAACTGATTGCATTAAATGTAGAACATGAAATTGCTTTTGGTTTGGAAAACCTAGGAAAACCAAAAGAAGTTATCTCTCAGAAGATAAAAGAAAGCGCATCTATAACCGAA…
2021	LokiG_000000000199	23764	24604	f	49.180952381	48.4795337093	28.548323731	ATGGTAAAAAATGTTGATTATACGTATCCAAATGGTACTTCCGCTTTAAAAAACATTAATTTAAGCATAAATAAAGGAGAATTGGTTGCCATAATGGGCAAAAACGGAGCTGGTAAAACAACACTTATTCGAACCTTGAATGGATTAAATAGACCAGCTAGTGGCGATATTTTCATCAACAAAGAGAATATCAAATCTAAAAGTATAGCAAACTTATCAAAATATGTAGGGATCATTTTTCAAAATCCCTCTCACCAGCTTTTTGCTAACTCTGTAGAGGATGAAATTCAATTTTCTCTGAAAAATCTTAATTTGAGTGATGAAGAAATTGTGTTAAAAACAAAAAAAATATTAGAGGATTTCAACCTTGAGAAATATCGGGAGAGATCCCCATTAAAC…
2022	LokiG_000000000199	24610	25375	f	57.0575163399	59.4095873482	53.4065223207	ATGTCTTTAGAATTCCTTAATGCATTTAAATTTATGAAGAAAGAATCATTTCTACATAATCTAGATCCTAGAGCAAAACTAGTGCTTGCATTGACATATTCTATAGGAGGTTTATTATTTAATCAGATAATTCCATTACTCATAATTTTCCTCAGTTTAATTCCATTTATTATTGCCGGTAGAATATTTAAACAATGGATTAAAAGTATTCGCGGTTTATCATTCTTAGTTATCTTTATCATAGTTTTGAACACCTTGTTTTTATCTTTGTCATTTGCTTTAGCAATGATGTTAAGAATCTTCATTATGGTCTCTGCGTTTTCTATCTTTTTCCTAACTGTAGATCCAAATTCTTTAGCTCTTTCTCTAATATCGATGAAACTCCCATATGAATTTGCA…
2023	LokiG_000000000199	25356	26061	f	37.7971631206	41.7132662476	23.8093705406	ATGGAGTTTACCTGTTTGATTGTTAAAGAATACTTTATAGAAGAATTAGATTTAAATTATTTTATTGGAGTAAACCGAGTCCACATTGATATCAAACAAGTCTCTGACCATAATGCTATTTTCAAGGAAGAAGAGGCACTTAAGTTTTTATTAAATTTGATAAAGGGAATTCAAGATGATGCTTCAGGCTCAGTTATACAACTTATCAAGGAGAAATATGTGTTAAATTTAGATCACATATATCTTGCTAATTATTACGTACAAAAAGCATTTGCTCAAAAAACCAACATTTCTAAGAAAAAAAATATTGAATTGTTACTGTATTTATCAACTCACAGACAAATTAGCAAAGGTTTTGAATCATTTGGAATTGATTACAGTGATTTGGAAAGAGGTGAG…
2024	LokiG_000000000199	26057	26588	r	48.6760828625	52.7519563773	25.386787985	CTAGATTTTCAATGAATCCTTCTTAACTCTAATAATCTCATCTTTCTCTAAGAAAGATATTCCACTAAAGTTGTTTAATACTTCAATCCGGATGATTTTATCTGGATTTTTAAGATTTACCTTATTATTTATTTCTTTTGCAATACATTCAATTAAATTAACCCTTTCAATATTTTCATTCTTTCTTCTTTTAAGATCTATTTTGAATGTATCACTATCCTTTAAAAAAGGCTTGAAGTGGTTTATTACTAATCTGGTAATCACCTTATTATTTGATTCACATACGAAGTCTATTGGTACAATTTTTAGGATATATTGAAAAAATTGGGGATCTTTTTCCAATACTTTTTGAATTTTTCGAATTACTGTTTTAGAATTGATATTTGTCAATGCACTAAT…
2025	LokiG_000000000199	26599	27262	r	48.0542986425	56.9888371477	24.9953283178	TCATTGATTTGACAAAAACTCTAATATCTCTTCTTTTGGGATTTTACCAATCCTAATAAACTTTGGTTTCGCAGTAGAACAGTCAACAATAGTTGTTGATAATTGTGATTTCGACTTACCTCCGTCAATTATTAAGTCAATCGGGCTTAATATTTTCTTCGCTACTTGTTCTCCACTAACACAAGGGCTTTCACCGGAATAATTAGCAGAAGTTCCGATTATTATTCCTGGATAACCTTCTTCCTTTAAGAGTTTCAGTATATTCAAAATAATTTCATTCTCAGGAATTCGTAAGCCAATTGTGCTTTTAAATCCTGTGACTTCTGGTGGGATGATACTAGGTTCTTTTTTTTTTAAGATCAAGGTTAATTGACCCGGCCAGAATTGTTCAGCTAATTT…
2026	LokiG_000000000199	27322	28270	r	45.7637130802	39.0990721249	33.0381242694	TTATTTTGGGTTTTGGTCTTGAAAATTTAATTCCACTTGTACCCGTTCCCAATCGTGGTTAATCCGTTCTTGGATTTCAATTAAAGTTTTCTCAGAGAGAGCCGCAAATCTTTTCTGTTTTGAGACATACTCAATTATCGGAAGCCTCTTTTTGGGGTCAATCAATGCTTTACTCTTCTTAGACAATCGTAGTACTCCATTCTCTACTTCATACAAGATCCAGATTCCCGTCTTTACAGCCAGTCTTGCCAAATCAATGCTGTCCTCCGCTAAATATCCCCAACCTGGAGGGCATGGAGAAAAGATTTGGATGTATTTACAACCTTCAATTGATTTGGCTTTTTTGAACTTATCATATAAATCTAATGGGTCGCTAATCGAAGCGGTAGCCAAATACGG…
2027	LokiG_000000000199	28274	29534	r	59.5928571429	46.8340356414	37.6582324045	TTATTCCACCTCTAATTTTCCATACCAGAATGTTCCTGATAACAAATCATCTGGTACTTCTCCAGTCTCATGTAGTTTAATTAGAATTTTTAGTTGTTCTTTTTGTTGTTCTAAAGTCACTTCTCGTCCTCCGATACCATTCATCATAGGAAGGATTTTTGCAGTTCCGGGGATACCATAAAGAGCAGATAGAACTTCGCTTGAGATGGGGCCTCCCGTGTTGGAACCAAAGGCAGTGGCGCGATCAATAACTCCTAGAACCTTTACCTTTTTTGCAGTTGTAATCACCTCTTCAACAGGAAAGGGTCTGAAATATCTTAATTTAACCAATCCGACCTTATATCCTTCTTCTCGAACAGCATCTACTGCATCTTCCATTTGTAAAGCAAGATCACCATA…
2028	LokiG_000000000199	29526	29874	r	27.6982758621	25.3676217485	34.4561635749	TTAATCATTCTCTTCGTCCTCCTCCCTCTTCATTTCTATTTGCTTTGTTGGGCATTCTTTTGCGCAAATACCACATCCTTTACAATATATATAATCAATGTTAAAAGAACCATCTTGTTGTTTTTTAATTACTCCTTCTGGACAGTATAGCCAGCAGATTCCACACTTGTTACACCCTTCTAATATCACTGGTCTAAATGATCTCCAATCGCCAGTGGTTCCAATACTTCCATCTAGCGGTAATGATATCGGAATAGGGGAGAGTTCTTTCCAATTTTTATATTCCTGAACTTTTGGACGTTCTTTCACAGACTTATTAATTTTTTTCCATTTTTTGGACTTTGACAT
2029	LokiG_000000000199	29875	30451	r	22.0364583333	18.6958623311	22.4977366779	TTAAATCTCTCTTACAGTTTCATAAGCAATTTTTGCGACACTCATGTTTTTTTCTGCTTTGTTTTCTCCAAATTTTTTTGTAATAACTTTATTCATTACATCTAAATCGTAATAACCGGTAATTTTCCCAAAAGCCCCTAACATAGGAATATTTAAAATAGGTCCACTAGAATGCATAAATTTATTTTTAATACAAATGCCTGTGGCATCTACTATAAAAATTTTAATTCCTTTTGGCAAATCATCTGTTTTTATTGGTTTAGAACTGTTAACGATAAGGGTAACACCTTTTTTAATAGTTTCCCTTATCCTAGGGATCTTAAGCAATGAAGTGTCAAACAAAAGTAAATAATCTGGATCTACCACACTATCATACCTTTTGATAGTTTTATTCTTAGA…
2030	LokiG_000000000199	30699	31401	f	27.4415954416	26.6825789512	26.4347446656	ATGAGATCAATAAAAAATTTACGGAATAATTTTATAATTGAAAGGTCAAGTTATCTAAATATCATTTTATCCCTTTTTTTCCAGAAAGAAAAAAAGATATTTAATAAAAGAGATACTCTATTGCTTGATGATATGTCAGAAAAGGCTAATAAATCAGAAGAAGAATTTTCTTTTAATTGTCCCGCGTGTAAAAATGGAATCATCCAGATAAAAAAAGTAACCTATGATTTACCGGATGATGATAAGATGCTTATAGTGTTGTTTGAATGTGACCAATGTAATTATTATAAAAACGATGTTATCCCTCTAACAACGAGAGTTAATCCTGGGATTATGACTTTGAAGGTGGAGAACGAAGAAGATCTTAAATCAAAAATTTATCGATCGCCAATGGCAGCT…
2031	LokiG_000000000199	31461	32649	f	32.6464646465	33.1375946788	39.2935676413	ATGAAGGGAAATCAAATAAAAAAAGTCGGGATTTTAACGGGGGGAGGTGACTGTCCTGGGTTAAATTCAGTAATCTATGGAATCATGCTTAAAGCTTTTGAAGCTGGTGTCGATTGCATAGGTATCCAAAAAGGTTGGAAAGGGTTTTTAGACAATATAACAGTACCTCTAGATATCGCTGAACATGACGATCTTCATACCATCGGAGGGACAATCCTCTATACAAGTAGAACTAATCCTTATAAAGAGCTTAGTAAAGTAAAAACTGACGAGGAAAAAGAGAAATTAAAAGAAAATATCGCAAAAGAAATGGCAACCAAATTCAAGGATCTAGGCATCGATGCCCTAATTGTAATTGGCGGAGATGATACTCTCGGTGTTGCTAATGCAATGTATAAA…
2032	LokiG_000000000199	32764	34297	f	22.1650358774	23.751651051	29.0079555927	ATGAAATGGAAAAAAATTTTATTATTAGTTTCAAATTTCAGTACTACTGGTTATGATTTTTATGATTCTGCCTTTCCTCCCTTGGCTCTTGAATATATTGCCGCATATGTCGAAGATTTGGTAGAAGTAATGATCTTAGATTCTAAAGCTGCAAATTTAAATCTTCTTCAAGTTAAAAAAAAAATCGAAAAATATAAGCCTGATTTAGTGGGTTTATCAGTACCAGTTACTAGTGCAATAGAACTTGTCCTTACACATGCAAAAATTGCTAAATTATATGGAGCAACAACAGTAATAGGAGGGTGGCATCCTACTTTAGCAGTTGAGCAAACCTTATCTTCTCCATGGATTGATATTTTGGTGAGAGGAGAAGGAGAATTAACTTTCCGTGAACTTATT…
2033	LokiG_000000000199	34453	35698	r	25.1301204819	20.1893373801	26.4924327109	TTATCCATAGTGCTTTTCTTCTTCCTGATCGGCATCTATCGCGTCTTGTTCAATATCCCGACCAATCCATCTCTCACTTAAATTTTCTTTATAATATTCATGTTGGATTATCAAATTCATTATTTCAGTTGTTCCCGTCCAGATCTCTCCTATTCTGGCATCTCTTAATAATCTCTCCAGAGGGTAGACAGTAGTGTAACCTATACCTCCCATTATCTGCATTGCATTATTTATAATCTTCCAACATGACTTTGTTGAGAATTTTTTCGATTCAGATACTAATCGTCTCTGCAATGAGGCTGGAGCTCCCGAATCAATGGTTTTAGCAGTGTTATAAACAATCGCTCTTACAGCATCTAAAAGAGTAATACTATCTGCAATTTTGAAATTAACTCCTTC…
2034	LokiG_000000000199	35944	37195	f	30.5819344524	31.4368159414	39.5046317222	ATGTTTACAAAAATAAAACGTGCTTATAACGAATATCCTAGAGCCTTTAAGGCTCTAACGCTCTCAGCATTTATAGATATGCTGGGTTCTTTTATATTATATCCTTTTTATGCACTCTATATAACCGAACATTTTGGGGTGGGGATAACCCAAGTAGGATTCTTATTTAAAATCTTTTCAGCAGGAAATATACTTGGAGGTGTTATTGGAGGAGCCCTTGCTGATCGGTACGGTCGTCGTGTGATGGTTTTAGTAGGTTTGGTTGTAAGTGGGATAGGAAGTATCTTAATGGGATTAGCTAATGATCTCTATATTTTTTATATACTATCAGCATTTTTAGGTTTTTTTGGCCATATGGGTGCTCCTGCACGACAAGCAATGGTTGCGGATCTACTTCCA…
2035	LokiG_000000000199	37217	38366	r	21.2750217581	23.4466720472	29.9460995698	TCACTCGACTTCAAATTTAATTTTTAGATACTCATATTTTGAATTAAGCAATTCTAGAACTTTTTTAGTAAATGACCTTAAATTTTTCACATAATGCGGTTGCTTGTTTAATTGATCAAACAAAAAAGCAGATATCTTGTTTCTAGTTGCCTCAAGACCATGTTTTTTGAGATATTTTAACCATTGAGTTGATGTTTTACAAATTTTTTCTATTACCTTATCTGGAAATTCATTTTTCTCAAGAATCTTCCTATGATGTTTATTCAATGAAATGCTAACCTGATCTATCTGATCAGCAATCCCCATAGAATATCGACATAGACTAATAATATTTGAAGTAATTCTTGAATTTCTAGTATTAGTTGCTGAATCAAATGATCCCCATGCTTCATTCCACTC…
2036	LokiG_000000000199	38471	39623	r	23.78125	25.0183176326	30.8416346525	TTAACTTTCGATATCAAAAGTCATCTTCAAAAGCTTTGATTTGTCATTAAGGAGTTGTAATACTTTTGCTCCAAAAATTCTAAGATTCTTGCTGTAATATTTTTTGAAATGCCCTTGTGTCATTATATAATTATGAATCAATTCTCTTGTTTTATCAGCGCCATGCCTCTTTAAGTATTTTTGCCAATGAACAGAAAGTCTTGTTATTTTAATTATTTCACTTTCTGGGAATAAGATTTCGTCAAAAATCTGATTATTATACTTAACTAATGCTTGTCCTACTTTTTCAAGATAATCTGCTATTCCATAAGAAAGGCGGATAAGGCTAATAACGTTTGATAAAGTTCTTGTAGAACGTGTATTTATGCTTTCCTCAAATGCACACCAACTATCCCGCCA…
2037	LokiG_000000000199	39717	40401	f	24.9970760234	24.0934774316	30.7102375915	ATGGGTAAGTTTTTTACCGTATTCATGTTAACACCTTGGGATTCACTTAATTCAAATTCATTGACTGAAGTAAGATTACTATCATTAAAGAACATAATTAAAACATTTCCCGTTATAGAACCTGAATTTTTTGATGACCTTCTCTCAAACCTGTATAAATTCAAACATTATTCGTGGATTGAATGTATCAGAAGAATAATTGGGCCCAACGGTGAAGATTATGATATCACACCTTGGAATTTTTTATGGGTGATGGATAATGAAAGGAGAATTTTTCAAATTTTATTTCAGAAAGCTAAAAAGGAAATTAAAGATTCTCAAGCAACAATGGTTGCTATAGCTCCTCCTGAATTAGGTGAATTATTTAAGCAACATAAGGAAAGTGCAATCTTACGAACA…
2038	LokiG_000000000199	40409	41948	f	24.6068875893	24.0907204253	31.8354015594	ATGTATGTTACCGCATTAGATTTAGGAACAACCGGATGTAGAACATTTATTTTTGATTTAGGAGGTACGATAATCGCAAGTGATTACCAAGAGTGGGGGAGTTACTATCCATCCCCATCATATGTAGAACAAGATGCTACTGTTTGGTGGGATTCTATCAAAAAGACAATTGAACGGGCAATCAAAAAAAGTGGAATTGATAAAGCTGACATTGTGAGCCTTTCTGTGACTAATCAACGTGAAACTATTGTTCCAGTAGACAAAGAGGGTAATCCTCTTCATAATGCATTAGTTTGGCAAGATCGACGTACAATTGATCAAGTAGAATTTATCAAAAAAAAAATAGGATCTGATAAAATCTATGAAACTACAGGTTTAACTATCGATCCTTATTTTTCT…
2039	LokiG_000000000199	42218	42818	f	4.01166666667	4.13291578773	5.53115087106	ATGGAAAATACTTCTGTTGCCCCTATAAAAGAATTTAATAAAAATCAGAAAATTGTCGCTGGAGTTTTCTATGTAGTGATTGTAATTGCGAGTCTTGCCTCTCTGGCAGGGGCTATCTGGACTCTTGCTGATGTTTTTATTGGACCAACGGGGAAATTACAATTGTTTAATAAACTAAATTTAGGATATAAAATTGCAATTATTGGTGGGTTCTTAGCAGGTCTATTCTTCTTACTTGTGTTCTTTTCAGGGCTTTTCAAAAAATCTTCACGGTCACTAATCGGTTTTATTTATAAAAAAAGAGAACTAGAGGAGAGATATAAAAATCGAAAGGGTGTAAAAATTGCAGCTGGTGGATTATTAGTAAGTGTAATAGGCATTATAATAGGTTTAATTCTT…
2040	LokiG_000000000199	42967	43483	f	15.9593023256	18.3641551533	1.87587481092	ATGGCAATAAAAGCTGGAATCATTTTCAATTACCTTCAATTCCCAGATGTATCTCATTTTCCATTTGTTATAAACAAAAGCAATGATAGACTTTTCCTTCAAAAAGGTCTATTTGTTTCTACACAATCATCTGAAGGTTTTTTAATTGGTATCATTGAACGCATTATTTTATTAAATGAATACTTTACTGATGCGTTAACAATCAAAGCTTACAATAATAATGATAATCCTAATATATTAAAGGGGCTTTTCCCTAGCGATGATTTCGAATTCGCCATTGCTATTGTGAAATGTCTTGGCGTAATAAGGTTTAAAGGAAAAACTACTGATGATATTGAAAGAATTCAAAGAATGACGTATCCTGCTAGCCCTGGAAAAGAGGTATATATTGTTGAGGAG…
2114	LokiG_000000000207	2	839	r	45.6379928315	48.7952368318	8.93408440282	CTTTATCACTTCAGGAGGTTCTTCTAAGGGATTAATAACCCGATTAAGAAATGAAAATCCATTTGAAATCCTTTCTCTGAATGAGACTCCTAAGTGATCAGCTCCATAAACATAACGAAATTCATGACGAATATTACGATCAAACAGAGCTCTATGTAAAAATTCTGCTCCCCTAAAGAGTCCAAAAAAATCCTCTGTACCAACTTCAAGGTAAATTTTTATTTCAGATCTGCGTATTTTATCAGCGTTTTCTCTAACAATATAAGCAGGATTATTTTTTTTCCAGAAGTCATCATCAATAGGAGAGCCAAATATCTTTTCCATGAAATTTTTTTGACGATAAAATTTATCAATAGTTTTTACTTCCTTCCATTCAAATGCAGGTTCAATTCCCGGCTC…
2115	LokiG_000000000207	872	1001	r	28.0775193798	42.1671920541	22.8446053041	TTAATTAGTTATTCTCACAATATTTTGTGCTTTTTCTTTTATTACTTTTTCTCCAATGACGGTTATTCTTCGTGCTAACCAGGATCCAAAAACTCTATTATAATATTCTTTTGAGCTTAATTCCAGCAT
2116	LokiG_000000000207	1017	2220	r	54.7622610141	53.7818614386	61.4500167417	TTATTTTTTTTTTGATTCAATAAATTTCTTATCTTTATTAATAAAATGAACCCAAGTATTGCGAGACATTAAACAAAAATCTTCTTTGCCGATCCTTTCAAGGAGTTTTATTCTCATTTTTCTAGCTTCAATATTTTCGGGATTTGCTTGGATTAGAACATCTAGTACTTGTAAACCAAGTTGAGCTTGGTTATTATCATATAGCTCTCCGACCCTATTTAGGATTTTACTTGGAGTTCCTATTAGGTTATAAATTTCATTCAAGAGTTCTTTCTCAGGTCTAGGTAGAAGATGTGCTGGGTTATTATCGAAATAACCATGATACCACCGATAAACATTAAATACAAAAAATTCCGTTCTCGAATATAATGGTCTTAAATAAGGGTCATTCCTAAGGAG…
2117	LokiG_000000000207	2359	2947	f	11.5153061224	12.0858391729	8.75924369324	ATGGCAAGTAATGAAGAAGAAAAAGTTAAATTTAATTGGAAGAAATTTGCCAAAAAAAACTGGAAAGTATTTGCTGCCTTTATAACAGCATGTATTGTGGCATTTATTGGTGCTCTTTTAGTAATAAAGTGGTTTATGGATACTTCAACACTTGGGGGGCAAGGTAATTGGACTTTTGATCAGTTCTCGCTAGAAAATGTCGTTGGCTTCATGATGTTGCTTACAGTATGGGAGCTTTTATTTGTAGGCGTTCCAGCTTTAGTTTTTTTTGGAGTCTTTGGGTATTTATGGTGGAGGAATTTATCAACTGAAACAAAAGAGGAGTTTAAAGAAGAGAGTAAGAAGAAAAATTGGAAATCCTCGAACACCACGAGAGGTGGTGGTGGGTCTTTCTTCATG…
2118	LokiG_000000000207	3150	4308	f	21.5017271157	23.3314447874	9.46531731308	ATGAAAAATGTTATAGTAATCGGCGTTGGATTGATGGGTACAGGTATTGCTCAAGTTTCTTTAATGGCAGGATATAACGTTACTATGGTTGATCTTACTCAAGAGATCCTAGATAAAGCTGTAACCAATATAACAACGGGATTAAATAAACTTGAAACTAAGGGAGTATTGAAAGCAGCGGACGCTCTGTCACGTTTGAAGACAGATTTAGATCCCGCCACTGCCGTAAAAGAAGCTGATTATATTATAGAGGCTGTGGTTGAGGATATGGATGTTAAAAAGGAGATTTTTTCTATTTGTGATAAAAATGCCCCACCCCATGCTGTAATTTCTTCAAATACATCAACTATGTCGATAACAGAGATAGCAACTGCTACAAATAGAGAGGATAAATGTATT…
2119	LokiG_000000000207	4474	5680	f	46.0306799337	39.8991825148	21.7323505276	ATGTCAGGTATTCAAGTTTTAAGAGGACAGAGTGTAAGTTTTAATAATCCTTTAAGAGATGTTCATACCGCAACTTTACCCATTGCAGGATGTGCGTGGATTGATACAGAAGATGGTGTAGTAGTTATTGATACATTGATAAATCCTGCAGCAGCAAAAAAGACTAGAGAACAAATTAAAGGAAAAGTTAGATATATAATCTATTCCCATGGTCATTTAGACCATATTTTAGGAACTAATGCATTTATGGACGATGAAACTGAGGTTATTGCAAACAAATATCTACCAGATCGTTTAGATAGATATAAAATGCTTGCTCCTCACCGAGCTCATATCTCAGCGGTTCAATTCAATATTCCTGAAGTCGTATTTCCTATGAATTTTGTGTATCCAACAAAA…
2120	LokiG_000000000207	5847	6909	f	22.7994350282	20.0913357617	26.5028394117	GTGAGAACTATAAAACCTGTAAACAAATTTAAAACTTACAAGTACGACTCAGCTCCTTTTTTCTTCTTTATCGACATTTTCCCTTCTATATATGATAATGAAGGTAAACCAAATTTAATACATTTAATTAATGCCATTGACACAAATCCAATTATGCCTATCCCAATGAGGGTAGATCGTGTGTTTAACGGTGGAAAGTCAGTTTTGATAAGACCACGTGAACCCATCTCCTTTCCAATATCAGAGGAAGAAACCGCTATAATTAATCCTCTTCCCTTTATCCAATTAGGTTTTGAAAAATTATTATTTTTTACAGAAGTAAGAGCTCGTGAGAAATTTTTCCTTTCTCTGACTATGGATCGAGTCTTAAAATGGTGGAACTTAACCAAATATCAATAT…
2121	LokiG_000000000207	7062	8199	f	29.2339489886	29.8830190431	37.056133183	ATGTTGTATAAAGAAGAAAGACCAGCCGTTCTGGTATTAAAAGATGGGCGCTATTTTGAAGGAATCGGTTTTGGTGCTACAAAAAAAGTTACTGGTGAACTCGTTTTTAACACGATGACTGGTGCAGGATATAACGAAACACTGACAGATCCTTCTTATCGAGGACAAATTGTTACTATGACACATCCCTTAATTGGAAATTATGGTGTACCTCCATGGGAAAAGGACAAATTTGGAATCTTTAAATATTTTGAATCCGATTCAATAAAGGTCTCGGGTTTTATAGTAAATGAATGCTGTAAACAACCTAGCCATTATGAAAGTGTAAAAACTTTAGATAAATTCCTTCAAGAAGAAGATATCCCTGGGATAGAGTGGATAGATACTAGGGCGATTACA…
2122	LokiG_000000000207	8200	11227	f	63.0568219359	54.8854857901	40.3509605026	ATGCCACTTGATAAAAGTATAAAAAAAGCGTTAGTGCTAGGATCGGGTGGCATTCGTATTGGTCAGGCAGGTGAATTTGATTATAGTGGTTCTCAAGTGCTAAAAGCTCTACAAGAGGAAGGGATCGAAACAGTATTAATAAATCCTAACATAGCAACAATTCAAACTGATCCTCAATTATCAGAAAACGTGTATTTATTACCCATAAATTTAAAATATGTTGAAGAAGTCATTAAAAAAGAGAAACCCGACGGAATATTATTAGCTTTTGGCGGTCAAACAGCCTTGAATGTTGGAGTTGAATTACATGAAGCAAAAATATTAGAAAAATATAACTTGAGAGTATTAGGAACACCCATAGAAGCCATTGAAAGAACAGAAGACCGAGATTTATTTGTT…
2168	LokiG_000000000211	1	163	f	20.6358024691	21.2488377907	0	ATTAATATTACCGTAACAATGATTTTTCTCATTCTTGATGCCGACTTTTCTTTTTTTACTGGTGCTTTAACTTTTTTACTAACCATCATTGTCTTAGAATTAGAGATGTATTCTTATGGACTAGTAAATAATCACCCTAATTTAAATTTTCTATATAGGTGA
2169	LokiG_000000000211	346	1252	f	43.1832229581	41.4722648893	12.9127183673	ATGTTTTTAATGTATGAGAGGACTCGATCTTTTGATATGAAGGGTCAGAAATATAGTGACATACAGAAAAAAGTAGAGAATATTTTGCAAAAAAGTTTGATGTACTCAATCAAAACTTTAAGGTTAGGAAAGACTCTTCTTAGGATAAACTATACGGATAATAAATTAGATGTGAACCTTCAAAGGGAAAATAGGGTAACTATTTTACAGGAATCGGATAAAAGATTTTACATTCAAGTAACGGGTCAGTTAACTGATGATCAAGTTAGTAGATTATGGAGTCTCCTTGAAAAAGATTTAAAATTATCTAGCATACATGAAGAAAATGATTTAATATCAGTTGAAAATAAGAGCATACAACAAAGTGAAACAGCTAACATATATCATAATGAATTAAAT…
2170	LokiG_000000000211	1415	2372	f	49.4012539185	46.3085298469	30.5403385941	ATGGAAGATTATGCAATAATTTACAACCCTACTGCGGGAGGGGGAAAAAAGGGGAGAAACGATATACAATTAGTTATAGAGCAATTAGATAGTTTAAATGTATCGTATAAATTAATTCAAACTGACTACGCAAAGCATGCCATTGAATTATCTAGTCAATTATCAAAAGATGGATATCGAGTTATTGCAGCGGGTGGAGATGGAACATGCAATGAAGTACTTCATGGTGTTATCAGTTCTAACTCAGGGGAATTATGTGGTTTTATCCCTATGGGTTCTGGGAATGATGTACCTGTAGCATTAGGGATTAAGTTAGATATAAAAAGGGCATGTGAAATAATATCTGAAGGTTATTCAAGTAAATCTGACGTTGGGTTAGCGTTGAAAGATGATGGTGTT…
2171	LokiG_000000000211	2412	3039	f	22.370015949	24.4682512523	26.8085358816	ATGCCTGAATGGGATGAAATTTTTACCGAAAGTGGAAGAATTTTTCTAAATCCTCATTCCGACATGGAGAGAATATCAGAATTATTCGGAAAGAAAAAAATCCAAAGAATTTTAGATCTTGGATGTGGTACTGGGCGTCATATTTTATTTTTTGCTAAAAAAGGATTTGATGTCTATGGGCTTGATGGATCTCCAAGGGGTATTGAACTTGCTCGAGAATGGTTAACAGAGGAGGGAGAAGAAGCAAAATTAGATTGTTCTAGAATTGAACATCCATTCCCTTATGCAGACAAATTTTTTGATGCATTGATATCTATACAGGTAATTCATCATAATTTTATAGCTGACATCTTAAAGACAGTCAAAGAAATCGAAAGAGTATTAAAAAAAGATGGAATA…
2172	LokiG_000000000211	3055	4171	r	34.0492831541	35.3276457344	29.1202554747	TCATTCATTTCTTTCACTCCCATTCTTAGTTGGGTTAAATTTTAGGATATTAATGAATAAAATTGAAATTGCACCGATGGCTATTACAAGAATAAAAATCATAATTATATCTACAGTTGTTTGATCTTTGTCAAAATTCCAAGGAAAATTTCCTATTGCCATTTCAGTAGAATTGTTTAAATAATTATTATAAATAAACTGCTCTACAGTTCTTCCTGTAATTTCCAAACTATATTTATCAATATTGTTTATGTTATCTTCGGTTGTGTGATGATAATCCCAATTTTGATCATTCCAGAAATTTATAATAAGATCTGCTGAAGGAATACCTATATTTACAAAAGCTACATGATCATCGGTAATGCTTCTTGATATAGGATTAGATGGAAACTGCGTTGT…
2173	LokiG_000000000211	4314	6345	f	66.223042836	66.4559718606	37.1747933128	GTGGATAAAGAAATACAGAAATTGAATCTTTCGGAATTTCCCTTTATGAATAACACTCTCGAACTTGAGAAAAGGGTAGAGGATTTATTAGGACGATTAGCTCTTAACGAAAAATTTAGATTATGTGTTGGTAAACGTTGGTGGTATACAAACCCAATAAGAAGATTAAACATAGCCTCATTTGCAATGCATGATGGACCCCATGGCGTTAGAGCAGATAATAAAGGTACAATTCAAACCACATATTTTCCTTCAACTATATGTAGAGCTGCTACGTGGAGTACCGAATTGTCTAATAGGTTTGGAATTGCTATAGCTGAAGAAGTACGGGATGTCGGAGCACATATGTTACTCGCTCCGGGAATAAACATTCAGAGAACACCAATGTGTGGCCGAACC…
2174	LokiG_000000000211	6385	7690	r	39.8896551724	37.0423479712	21.5471862316	TTAATTAACGGTTTTAATGGCATTTTCTAAAATCTCAAGTGATCTATCAATTTCCTCCCTGGTAATCACTAACGGTGGTTGAATTCTAAGTACACATCCCATAACTCCACCAGAACCTATTAAAAGTCCGTTTTCTCTACATTTGTCTCTTATTCTTGATGTTTCTTCCTTTGCAGGAGTTTTCTTAACTTGATCTTTAACTAATTCAACTCCAATCATCAACCCTTTTCCTCTAACATCCCCAATAAGCTTATATTTAGATTTTAACTCATTTAACCTGGTTAAAATATAATCTCCATCATTCCTAGCTTTCTCAGCAAGTTTTTCTTCTAACATAAATTTAATATTAGCTAATGATGCTGCTGAAGAGACAGGATTCCCACCGAAACTAGAAAAATG…
2175	LokiG_000000000211	7807	8608	f	59.1098626717	58.281726531	31.1232049192	ATGACCAATCGTTTGAAAAATAAAATTGTGATAGTTATTGGAGCAGGGCAACAACCAGGGGATACAATAGGAAATGGAAGGGCAATATCGATTTTGTTTGCTCGGGAGGGTGCTAGAGTAATGCTTGTAGACCACAATCTCGAATCTGCCAAAAAAACGAACTCAATGATTGACAAAGAAAGTGGAGAATCTTTTGCTTTTGAGGCAAATATACTCATAGAAAAAGATTGTCAAAGAATAGTTGAGAAGTGTTTAGAAATATATGGACGAATAGATGTACTCGTAAACAATGTAGGAATCGCTGTAGGAGACCAAAGGATTGTTAACCTGAGGGAAGAAGTATGGGATAAAATTATTGATACCAACTTAAAGGGGATGTTCTTTACATGTAAGCATGTA…
2176	LokiG_000000000211	8616	9894	r	56.1823161189	44.5532650322	31.4867140071	CTACCATAAAATCATTGATTCTTTGAATAATTTTTCGAGGTCCTCAGCACTAGCAGGTCTAGGGGATAATTTAGTTACCCTATGCTGAGGTAGAGTTCCTTGAACTAACTCCTCTATATCATTGGGTCCAAAACCAACCTCTTTTAAGCCATTAGGCATACCTGTAGCTCGCATTAGCTTAATAATTTCATTAGCCAAAGTTTCTCCAGCATCCTTTTTATCTACACCGGATATGTCTACACCCATTAATTGTGCCGTATATAGATGTAATTCTGGGTTTGTTTTAGCAGTGAAACGAAATACCGCAGGAGAAGTAAGGACGACCCCCATACCGTGAGGTATAATAGGATGCTCTGATTTAATTCCTTCTGGAATATATTCTCTCACCATCCCTGAGAC…
2177	LokiG_000000000211	10137	11421	r	71.4252336449	69.3722609606	15.572236163	TTACGACCAGATTTCATTGTTATTTTGAAAACTTGCAGTGAATATTTTCGTTGGATCGTCTGTAGTCTCAATGTTTGGTATCTTTTTCCCAGTAAATTTAACAAACTCTGCAGGTACATAGACTACAAAATCTAATGGTTTGACCTTACCTCTTTTCACTTCTCTAATATATCTGTTAATTGCTCCGGGATTTGGTTGATTACGTAAATTACCCGCATAATTTCCCCCATTCTGAGTCAAGTCAGCATAAAATAGAGCATTACCGTAAAGACCTGGAACACCGATAGAAAGGGGAAATCCTGGACCATATATCATATTACCAGTTTGAAGAAACCGTGCAAACTGAGTGCTTGGCCATTTTCCTTTTCCGCACATACGTCCTGAGACGAATTGATCAGG…
2178	LokiG_000000000212	0	285	r	4.80701754386	4.99805843439	0	ATAAGAAGCACCCGAATAGGGTGAGTTTACAATAATATTTGGTGGTCGACTATCACCTACAAAATTTGCATTATATATCACCATCGTATTTTGACTACCAATCTCGTCATTCCAATAAACAATATACCAAGTATCACCTTGGGGAACACTGAAAGTCCCAGAATCACTATTGTCCGTTGAAAGTAGATGTCCAGATACAGAAAATCCTGAAATCCATAAAGAATATTGGGATGATTCCAAAGCCCATACATTAATAACTTGAGAAGGGAAGGTTGAAAAATTCAA
2179	LokiG_000000000212	281	509	r	8.35526315789	6.09603616492	3.91852864883	TCAAGTAACATATTGATCAGCATATCCATGTAGTTGTACATAATCATCATGATCGAGACCCGTAGAGGGTGAAGCTTGCAGCTCATTGAAATTCTCTAAATTAATTTCTTTAAAATTCTGGTTAATAACGTTTAAATTTCTATTCGCAGTAAGTAAAGGTAGAGAATTTAAAGAGAAACTTACAAATAATATAAAAATAATGATCCTTCTTGAAATTATTGCTTTCAT
2180	LokiG_000000000212	848	1364	r	29.4864341085	27.4692895864	31.6758341217	CTAATCAGATTGAGGTATCTCTTTTAAAACCTTTTCTATAAAGCAGTAGACATCTGATGATAAATACATAATCTCATTAATTTTTTTCAGGTATTGCAATGCCTTCGAAAAGCCAAAAAATCCATGTTTGTAAATTGTGACAAGAATACCTAGTGTACCAGATACTTTAATACCTAATTTACGAGCGAAGACTCTAGCTTCTTCATCATCTAATAGAATAGTTTCAAAATCTGATTGGAGATAGAGTTTAATTGTATCAATTTCTGCTTCATGTAGCTTTGAACTAGTAATATTCTCATTGCCTTTTTTAACTGCTTCGATTTTAATTAGTTTATTATTAACAGCACGTTCCAGAATATAGGCATCAGAATTACTTTGCTCTTTTCCCTTTACAACTAT…
2181	LokiG_000000000212	1347	1647	r	28.44	28.0181585081	29.4246451371	CTAACCGCTACTCTCATTTAATTCACGCTCTAACTCCTGAGGCGAAATTGGGAAAGGAACATTTGATTCACGTAATAATTGTAAGAAAGAACGATATGATTCTCCGCAATATTCTGCTGCTTTCCAAACAGTCCAATCTCTCATTCTTACTCTTTCTAATGCTTCTTTTCGTTTTATTGCCCTGATTCCTAATTCAATGGCTTGACGTGCAACATTAGATTTGTCAGTTTTTAATTTTTCTGCAATGATTTCTAATTCTTTATCTTCTTTCTCATCAATACGGACTGATAGTGTTTTCAT
2182	LokiG_000000000212	1906	2092	f	17.5913978495	17.565242425	19.7154902924	ATGTCAGATATTATTGAAAGTAATCCGGAAATTCTGGGAGTTCGAAAAACTTGGATCGTGGATACAAAAATAATACATTCGATAGTAAATTCCGGAGGTTTTCAGCTGATTCGATGTGTAAGATGTTCGAAGGTTAATAGAAAAGATCATATTTACTTATATCTTTTTGATCATCTAATTGTTTGA
2183	LokiG_000000000212	2039	2618	r	15.6424870466	20.745110713	28.1206846626	TTAATAGAAAAGATCATATTTACTTATATCTTTTTGATCATCTAATTGTTTGATATATTCGTTTAGCGGTTCTGATTTTTTTACAAAGGGAAATAAAGAACCATATCGTATCGATTTCAACCCCTTCTCGTTTTCTATTTCTTCCCTTTCCTCTGCCCCCATATTTAAGTATTCCGCGTATCTCCTACACCAAGAGGCTAATCTATTGTATTTTCCTTGAAAGTTATCCCTTTTCTTATGAAGGTCTTGATAAAGTAGAAACAGCTCTCCAAATCCAAATGTATTAATTTGTTTTTCAGCAATTTCATATGTTTCCGCGACCCCGATTAGTATATTTCGATAAATAACTAGATAGACAATCTGATCAAATGATGGTTTTATTTTACCTTCTAGAGCCAA…
2184	LokiG_000000000212	3137	3881	r	55.189516129	57.0772613086	17.6891491929	CTATTTTCTGTTTAATTCTCTCTTCAACCGTTCAATAATCTTGTCTTTCTGTTCTAATTTCTTGTCTTTTTCTTCTATTGTCTTGTCTTTCTCATCTAGCTTTCGCTCAAGCTGGATCTCCTTAATCATATTACCGACTGCATATAATTCTTCATCATCCATATCAATACCGCTTTTTTGGGCTACTTCCTTAGTAAAGTTTATCTCCTCCTTTCTTATTTCTTTCAACAGAACTTTTAAATTTAGGTGTTCAATCTCTTTCGGAAATACGATAATTATTAAGTAATATAAGCAACCTCGGGTTTTAATAATTTTGTTTTTATCTTTCTTGGTTCTTCGGCGAAAGTATGCGAAATAGAGAAAATTGTTGCGTGTGAAAATGCCCTTCGCATTTCTTAA…
2185	LokiG_000000000212	4549	5212	f	29.9321266968	33.5776465801	31.5637798968	ATGTCATCCGGTTTAACAAATAATCTAATTGAGCTTGAACGTGAAAAAGTTTTATCTGAAGTAAAAGAACGACTCAAGCGGAATGAAGATCCAATGAAGATATTCGAAGAAGCTAAACAAGGTATGGAAGTGGTAGGTGAGAGATACAAAAAAAAAGAATATTTCCTTGCGGAGCTAATGCTCTCAGGCGATCTTTTTAGAGAAATAATGGAACTTATCGAACCCTACCTAAAAGAAACAAAGCCAGATGAAGATTTTAAAGGTAAAATCATAATTGTTACATTACAGGGAGATATTCATGATTTGGGTAAAAATATCCTCGCTACTCTTCTTAAATTAGAAGGTTTTGAGGTTATTGATTTAGGTGTAGATGTCAATCCAGATATTGTAGTTGAGAAA…
2186	LokiG_000000000212	5214	6357	f	38.7165354331	38.9323827338	38.5018968285	ATGAAAGAAGAATATATGACTCCCCAAGAGAGAACGACAGCTGCAATAAACTTGGAAGAGCCAGACCGTGTACCAATTGCTCCTATTATAGGTATGGATTTACCTGCGACATATTATGGATTAAATATCGCAGAATTGCATAGAGAACCAATAAAAGCTATTGAGGCAATGGTTAAATTTTTTGATGAGTTTGGAGGTTGGGATGGATATACTACACTTCCCCTTGTTAAAATAGGGTATATCTTAGGAGGATTAAAATTTAAAGCACCGGGACAAGAATTACCCGATGCCCCGGGTTATTATGGACAGTTTGATGAAGGAGAGTGGATGAAAGTAGAAGATTATAAAACAATTGCGGATATTGGCTGGGCTAAATTTGTCGCAAATGAGTATATCTAT…
2187	LokiG_000000000212	6699	7260	r	98.1978609626	82.7385951844	4.51998115028	TTAGATACCTTCAGTAGTAACCATTTTTTGTATTTGGCCGATTCTATTTATTTCTTCTTTATCACTTGGATCCATCATGATAATCCTAATCAAAATCAATCCCCTTTTGCTAAAACGAGGTGTCGATACAATGATTTCATTCTTTTTGGTCGTATAAGATTTAGCTCGTTTTTTTAGAATGATTTCTACTTCTTGGCCATACTTTTGTTTGGCTTCTAGGTCATTCAAAGTGAAATAACAATCTTGGTTTCTAGCAAAAAAAGTAATTGACCAGTAGACACCTTCAGGTACTTTCGCGTGAATCCTCAGTATTTTTTTATGAACATCATAGATACATGCAGAAACCATAGCATGGGGTGTTGGGTAAGGTACAAGACGAGATTTTGCTGAAGTTACCGG…
2188	LokiG_000000000212	7262	7841	r	96.103626943	85.4458614901	20.9358210415	TCAATCCTCAACTATAATTTGTGGGAGATTTGCACTTTCACTATTTTCAATCATTGAAGGTTTGGGATTATAGCAGCGTAGGGTTATTCGAAAATGCCCAGTTTGATCCCCTAATGGGATCCAATTGCCTGGTTGTTCTTCAGTTGATAATTTTATTACCCAAGATCCGTCTGTTTCACGTTTAACGTCAGTTTTGGAAAAGGAGTATCGGTCAAATTGATTAGGAATAAAAAACCCATCTCGATTTACAGATAGACACCACCATCGGGTATCAGGATCAACCCCCTCAACTCTATATTTATGATTGTATGTAATCCGGTTACCGTTAGAATCAAAGTCAGCTCCCCAGTAAATGGCTTCATCACGATTCATCCCAAAACCGGCACGCTTAGCGATTCT…
2189	LokiG_000000000212	7864	8065	r	35.8059701493	38.8386756733	51.7171719602	TTATAAATTGTTATTTGTAAGATTTAGTTGTATAAAAACTCTATTCTTTATTTTAGAATTCCAACTATTCCTAAAACTATTACTATATGTCCTAAGTGTATTAGAAGAAGTAAAATAACTCAAGATAAAAGTATGAACAAAAAAACTAACTAAATTTTCCATTTTTTCTATAAAAATTTTATATTCTAAGTGGCATTTCAT
2190	LokiG_000000000212	8191	8515	f	45.1018518519	39.9402569109	41.9303715123	ATGACTGATGTCGTTTCAACTAGATTAGATGAAAAGGAAATAGAAGAATTAAATGAGATATCTGAAAGAGAACGAATAGATCGTTCTTCGCTAATTCGAAAATTTCTTATTGCCCAAATTCAAGAATATCGACTGAAAGCTAGTGGTGAGAAATATCGAAAGGGATTAGTAAGTCTAGCAGAGGCGGCTACCTTAGCAAAAGTATCGATATATAAAATGATGGAATATGTTGAGCGTGAAAAAATTCAAGCTCCTTCTTTAACCAATCATGAAATGGAAGAGGATTTAAAGCGATCTAAAAAGATTTTTGAAGAAATTAAGTAA
2191	LokiG_000000000212	8618	9143	r	26.3257142857	21.6065610368	28.8204772196	TTAAGATTTATCATGAATTTTTTCAATTTCTTTAAGTATTTTTGAAAATAAGGCAGCGGATATCCTGAAGGTAGTATTTTCTACGAGTATATGAAGGAAATTTTTGCATTTTTCTTCGGTGATGAATTTTAAATATAAAGATTTAATGAGGACACCAATAGTACCCGTAACTTTTAAATCTAATGTTCTAGCAATCTCTCGAGCTGCAAGATCATCAATAATCATGACGATCTCATCAGATTTATCCTGTAGTTCCTTTGCTAGGGCTATTACTGAGGCTTCTCCGGTATGGATATTTAATTCCTTTAATCTTTTAACTAGTTGTTGATTGGTCGGTTCTTTTATTGAAAGCCAACTTGAAAAAGATTCTTTTAAAACGTAAAATTCTGGTTCTTTTTC…
2192	LokiG_000000000212	9154	9454	r	21.59	21.3363924314	26.2909249196	TCAATCTAATGCATATTTGATATCTTCCATTATAGCTTGTTCGTCGTATCCTGATATATTCCGCTTTTTTAATTCTTCCATCATCTTTCTTAGCGAGACTCCAGCTATCTCTGCAGCCTTCCATGCGCTAGTGTTTTTTTCTCCAACTTGCTTGCAGAGAACTTCAAAAATCTCTTCAATAAGAGACTTTTCTAATAATTGACGGATGTAGGATGATTTATCTTTTTTTTTTAATCTAGCCATTAAGAAGCTTAACTTTTGATCAAGATCGTCATCTATCCTTACTGAAAGAATTTTCAT
2193	LokiG_000000000212	9963	10977	f	55.5078895464	43.8207589087	34.570578461	ATGGAAAATAAAGGTAATGAAATTATAAGGGGAAAGAAAATGAAAGCGATTGTATGGACAAAATACGGACCTCCGGATGTTCTTCAGCTCAAAGAGGTAGAAAAACCTACTCCCAAGGATAATGAAGTCCTGATAAGAATATATGCAACGACAGTTACAGCAGGGGAGTGTGAGATTCGAAATCTCAATTTCCCCTTCTTATATCGTCTCATCTACCGAATAGCTTTGGGTTTCAGAAAACCAAAGAAAATAACTATACTAGGGCAGGAGTTAGCTGGGGAAATTGAAGTAGTAGGCAAAGATGTAAAATTATTTAGGAAAGGTGACCAAGTTTTTGGCGTTCCTGGTTTTGGATTTGGTGCTGATGCGGAATACATATGTCTGCCTGAAGAAGGGATG…
2194	LokiG_000000000212	11140	11365	f	47.6888888889	61.7974123717	24.858253085	ATGGTAAATTTAACATTATCAATTCCTAATGAATTGAAAGAAAAAATGGAAAAATTTCCAGAGATCAATTGGTCTGAAGTAGCAAGAGATTCTATTAAAAAAAAGATCGCACAATTAAGCTTTTTAAAAGGTTTTCGAATGGATAGTGAAATATCTCCTGAAGATGCTTTAAATCTTGGAAGAGAGATAAGCGAACTCTTATTAAAACGATATAAGAGTGAGTAA
2195	LokiG_000000000212	11367	11793	f	49.8262910798	49.0709137445	27.7721037883	ATGAGATTAATTGTAGACGCTAATATCCTTTTTGCTGGCTTAATAAAGGATGGATCAACCGCTGAGCTCTTGATTAGCGATAAACTACAGCTTTTTGCACCCGAATTTCTATTTGCTGAATTTACTAAATATAAAGATGTAATTCTTAGAAAAACTCATCGTAATGAGGAAGAATTCAACAATTTTTTAGAAATATTAAAAGAGCAAATATCTGTTGTTCCAAAAAAAGAAATAACACCATTCATGGATGAAGCTGATAAGATTTCTCCCGATCCAAAAGATACAATTTATTTAGCCCTTGCGATTGCACTAAAATCTAATATCTGGTCAAATGACGGAAAGTTAAAGCAAGGTCAAGACAAGATTACTATTTACTCCACAGTTAAACTAATAAAAAAA…
2196	LokiG_000000000213	0	1182	f	44.4441624365	45.4590121585	7.03062184275	GTGTTTGGTACTGAGGAAGCAAGAGATGATGCAATTACTCTTGAAGATTTTATAGATGGTAAAGCACCTAAACCTCCCGATATTGATATAGATCCAATTAATGATATTGCGGCTTTAATGTTTACTGGTGGTACAACAGGTCTCCCAAAAGGAGTAATGTTAACACATAATAACCTAGTCCATGATTTACTCATAGTATTGCATAATACAGAAGATACTTTTGAAGAAGTAGCTGCTCTTCAAGGTAAAGAAGTAGCTTTAGGAATATTACCTTTGTGTCACGTTATGGGACACGAAGTGTTAATTTACGTGCTATATGCTGCAGCGACTCTGGTTATGTTTCCCTTCAATGCCTCGGAAGTATTAGAAGCTATCGAACACTACAAAATAAAATTATTT…
2197	LokiG_000000000213	1401	2703	f	19.2880184332	20.5680469212	26.8463903072	ATGAATGCTAAGGCAAAAATTATTTCTTTTATCAAAAATAATTTTTTTTTTAATCCCAGTGACTCACTTTATATAAGAAAATCTAAATTTCTAAATATTCTTTTATTCATATGTGGAATTGTTTCATGTATTGTTTTACTAATTCCTCCAATTTTTAATGTCTTTGGTATTCCCTCGGGTTTTGAAGAGAGAATTAATACAATTTTATCCGGAAGCTTAATATTGCTAGGTAGTATAATTATTATACTTTTAGTCAAGAAATTGGTGTCAAAATTATTTGCAAACCTTTTATTCATACTCCTAATAACTTTACTTATTTTTATAAGTAGTGATCTTGAATTATTATCATCAGGTATGATAATATTTTGGTATTTTCTTCCTATCTTACTATCGAGCTTA…
2198	LokiG_000000000213	2735	2981	r	16.6910569106	18.4135786955	21.7360913824	CTAATTTGTCTTAAAAAATTGAATAGGTTGATGAATTGTCATATTTATTTCATTATATTTATTTGAATCGCAAGTTTCAACTAACCATGTATATTCAGTATTAGGTTTTAATGGACGCCACCGAGTATTTACGTATGCTGATCCTTTATTCAGGCCATAAGACGGCATCAACAATGAATTTGTATATATGTTATCAAAATGGGTTAAATTATGGAGATTAACATAAGGTTTTCTCTCAGCTGACAC
2199	LokiG_000000000213	3283	3814	f	17.2354048964	16.308906794	22.1113461461	ATGAATCAAAAAGTTAGAAATTCAAATATTGATGCAAAATTTGATGAGAAAATTAAGGAACTAAAGAAAATTTTACCAACAATAAATCCTGCTGAGGGAGGGTGTGCAGAAATAACATTTACAAGTATTTTAGATATTCTTGGATTCCAAAATCGTATTTTCAACAATCTTATGATTCCGTTATCAGGTGGATTAGGTGGATATAAGTCAAAAGAAGGATGGTCTGGTCCATGTGGTGTCGTTTGTGGAAGTTGTGCTGCTATAGGTGTAATTATTGGAGGTAGAGAAAAAATGTCAAGTGACTTAGTTCCCGTTGCGTTTATTAAGGGGGCTCAATTTCCTACTGCTTTCGAAAAAGAATTTGGATCAGTTGTTTGCCCGGATTTATGTGGTTATGAT…
2200	LokiG_000000000213	4142	4385	r	24.4650205761	24.3781055032	28.8847511885	TCAAGTGAAGTTAAGAATAAATTCAAGAAAATAATGTGATTTAATTATAACAATACCCAAACGAACTAAAAGAGTTACATCAGAATGGCTTAATGATGTCCTCCACAACTCAGGATATCTAAAAGACACTAATATCAATACAATTTCTATAGAACCGTGCGGTGCTGGAAAGGGATTCCTTAGTGATTTAGCAAGATTTAGAATAACATATGATAATGAATCTCCATTATTACCGGAAACCAT
2201	LokiG_000000000213	4395	5277	f	26.3151927438	23.3813499569	33.5547038737	ATGCCAATAGCTTTTAGAGCAATTGTAAATTCTCCGAACAACTTCTACGAACGGGAAATAAGATTCTACAATGAAATAGCCCCGTTAAGTCCGGTACGTGTCCCAGATGTTATTTATTCAGATTATGACTTAGAAACAAATAGATATATCCTAATCCTTGAGGATTGTTCACAATATAGAGTTGTCCATCAATTAGAAGGTTTAAACCAAGAGCAAACAAAACAAATTATTACTTCTATAGCAGATTTCCATGCCCGATGGTGGGATGCTCATGATCTTTTTTCGTTTGATTGGATACCTAAACCTAAGAGTGAATATCTAATGTCTTTTGTTGACATCTTTCGTATTACCTGGGATTTTTCAACAAAATCTGATGAGTTTCTAGCATTTTTACCCGAA…
2202	LokiG_000000000213	5393	6164	r	22.261997406	24.0729401106	25.2382574761	TTATTTAAATCCTTGACAGAAAGAATCTACATTTTTAGGCAATACTTCATGATTGTACCCGCCCTCAAGCAATGCAAAACGTCTCCCCTCGCATAATTTTTCGGAATAAATTTTCATTAAGTTCCCTAATTCATAATAATCTTCAGGATATAACTTATTACCCCAATCTTCAATTCCTTCATCAAATCCAGCACTAGCAGCAAAAACATCAATATTTTTTGAATCTTTCATAAAATTTTCGACTTCTTTAATATAATTGGCATTCTCGCTTGAATTAGGATTTAATATCTTTACTAAAAACCCATCATTTCTATTTTTCAGAATATTCAAATTTCCGTCGCCTGTATGAAGATCAAAATCTAACACAAAAGCAGAGGTAATTTTTCCTTCTGAAAATAA…
2203	LokiG_000000000213	6166	7111	r	44.1915343915	48.5123266105	32.8864603172	TCACAATCTCTCACTTAATTTTTCAATCATATCTTTTGTCATCATTTTAAGATCATACTTAGGATTCCAACCCCACTCCAGTCTTGCGAGAGAATCATCAATTGTTTTAGGCCAAGAATCTGCTATTTCTTGCCTAAAATCTGGTTTATATTTAATTTTAAAATCTGGTATATGATTTTTTATCTCAGCAGCTAATTCTCCTACAGAGAAACTCATGCTTGTAACATTATATACTCGTCGTTTTAACTTAATAGGGCTTACTTCTAATAAACCAATCATACATTTAATACAATCATTAATATACATCATCGGTAACACAGTATCTTCATTTAGAAAAGATGTATATTTTTTTTTTCTAATGGCACCATAGAATATTTCTACAGCGTAATCCGTGGTCCC…
2204	LokiG_000000000213	7296	8484	f	51.7037037037	49.9398200375	43.9471510831	ATGAAAAGAGACCCAGAAGCTTTTCTCAAAGAAGAAATGAAAGAGTTACGAACTAACAATCTTGAATGGATTATTAGATATCTTGAGCAAGGATCAAAACCTCATTCTGTTGTTGATGGAAAAGAGGTGCTAATGCTTAACACAAATAATTATTTGGGTTTAGCAACGCATCCTAAAATAGTCCAAGCAGCAATTGACGCTACAAAAAAATATGGGGCTGGGGCTGGAGCAGTTCCCGTTATAGCAGGATCATTTGATTTAACTAAACAGTTTGAAGAAAAGTTTGCTGAATTTAAAGAAGTTGAAGCATCAATTCTTTGTCAAACTGGCTTTGCTGTCAATTCTGGATTAATTCCGATGCTGGTTGGAAAACCAGATATTGTTATCTCAGACGAATTA…
2205	LokiG_000000000213	8581	9166	r	43.3299145299	45.5708952761	52.1864606549	TCATAAGGGTTTAGCCAGTATCGCTTTAACTCGTAATCTATCAAACAAACTGGTAGGGGCTGGCCTGATAAGACAAACTGTATCCGCTCCACGTCCTGTGCCACCGATGCAAATAATATCTCGTTCAATATCATCAATTAAGCCAGCATCTGTGACCATCGCAGCGATTTCTATACAAACTTTTGTTCCTTGACTAAATTGAGTACGTAAATACTTTGCAATAGTTTCTACGGGCCCCCATTGCTTCAGGGAAATTCTCATACTTCTCTCCACACCAGCAAATGCATGAATTCCTATATGAAACTTCACTCCCTGATTTTTTAGAGAAATGATTTCTTCTTCTGGAAACTCTTGTCTTTTAGTAACTCCTGCGAAATAATATGAATGAGTTACAATTAT…
2206	LokiG_000000000213	9523	9883	r	44.7027777778	48.1230612438	58.8457983861	TTATCGAATATTTTTAATGAAGGTTTCTGAATTTATTATCTTTAGGCGGGGCTCTATTATTTGAAGAGATTTAAAGTGAGTATCATTAGAGACTAATATAAGATTTTTTTCCACAGTAATTGTTCCAATCAAAATATCAATCGTGGGTATGGGAGTCCCTTTTTCTCTCAACAATACTGCATTTTTAAAACTTTGCTCATAATGCATTGATGAAGGGTATATTACCGAAATTTCATCATATTTTGAAGCGATGGGAAATTCTATAAGTGATAAAATCGTTGTAAATGTAAGACCTTCTTTAAATGGTCTTGTTTTTAATTTATCACATTCTATTAACATAGTTGTATCTAATAACCACAT
2207	LokiG_000000000213	9882	10176	r	28.1394557823	38.1749229147	32.141659912	TTATTCATCCTTACTTCTTTTTAATTCTTGTAAATGCTTTAATCTCTCTTCTTCCAATTTTTTTGATTTTTCGTAAAACATTATTTCATCTTGATCATTTAATTCATCAATTTTCCTTAGTGTTTCTTGATCCAATCGTTTTTTGAAATCCTTAATAGATAAAACATCAATTTCTTCTACTTTTTTAAGATAATTTACAATAGATTGACGTAAAATTTCAGTCCATTTAATTTCAGGATGTTCCTTCATTTTTTTATGTAGATCACCATCAACGCTAAAAGTAATATTGGTCAT
2208	LokiG_000000000213	10291	11050	r	41.0658761528	38.2663559911	45.9060063653	TTATATGCAAGGATTCTTTATTGAACACGGGACTCCACAAGCACATTTCCCGCATATGTCTGATAAGCCCAATTTTGAATATAATTTACCATTTCCTAAACAGATCTGATAACATTTATGACGATCAAATGATTCACCACTTAATGCATTGAAAACACAATGATCAATACACATACTACAACTTTCGTTAAGAAAATAAAGGCAATACTCATCAAGAATTCTTTCTGAAGGTTGTATTTTTGCTGATGTTATTAAACTCCCTAATCTTCCACAACATCCTTTTTCAGTAATAAGCATTTTATGTACGCCAAATTTTCCTAAACCCGCGATGTATGCTGCGTGTTTATGGGACCAATAACTCTTCAACTTAATTTTATCAAAATTGTGAGTTGGGGGTAT…
2209	LokiG_000000000213	11230	12163	r	33.2518756699	38.354909626	35.8039639371	TTATTTAATTTTCTTGGCTTCTTCAATCCATTCTTCTACCATTCCCAAAGATGGAGCTCTTCTGAAAATATCTGGTTTTTCTTCATCTAACTTCATTATTCGGTCTAAAGTATTTTTAGGATTACGTTGCGCAAATTCTTTAACTGAGTCTATTCCAATTTCATTTAGAACCTCCGCATATTCCGGTCCCACACCACCAATTCTCATCAAATCAGCGTGTTCTGCCCACTTATCTATTAATTTTTCTGAAATTTTACTTTTCGCAGCTAAATCTTTTATACCGCCTTTATCTAAACCTACCAAATTTTCCACCAGGGAAAAACCCATATCCACTAAAGTTTTGCTATATTTGTCACCAATTCCTTCAATGTCAATTACAGGAGTTGTTTTTACAGTTAT…
2210	LokiG_000000000213	12224	12437	f	36.323943662	44.2914548392	36.9788850077	ATGAATATTAAAGCGGGTTTTGTGGAGTCTGTTGTTAAAGAATTGAATCAAATACCGGAGGTAAAAGAAACTTACGCAGTAACAGGAGGAATTGACATAATCACTAAAGTAGAAGGAACAGATATTGAAATAATCGCAAAAACAATTTTGGCAAAACTACATAAGATCGACGGTGTGGACAGGACGAGAACTCATATTGTTATACCCATTTAA
2211	LokiG_000000000213	12487	13063	r	45.6284722222	46.1945440026	42.0117796196	TTAAGTTATCTTATAAATAACATCTTCCAAGTCTCTTTTAGGAATGTGCATCTTTCCATCTGAGTCTTTCCAATATTTAAACGTATCCTTATATGGTTCCATAACTGATTCTTCATCAGGATATCCTAAACTTATAACTTGTTTTATATCGTAATATTCAGGAATTTCAAATAATGCTCTGATTTTCCTCATTCTGATGTTTGCCATCCAACACGTCCCAATTCCAAAGTGTACAGCACCAAGTAGTATGTTTTCAACCGCAGCTCCAACATCAAAATCCATAAATGATTTCTTAATGTTTCTGTTCACAAGAATTATTATATAAGCTGTAGGTTCTCTTCCGCTTTCAGGAGTTCTTTGATCTGGGGGAAGAGAACTAGCAAAATTTACTAGCTGGAA…
2212	LokiG_000000000213	13077	14121	r	42.724137931	50.3270809481	30.5703628901	TTAACTATTTCTTGATTTTATTATAGTTTCGGTTAACTTATAAAAACTTTCTTCCACATTTTTCCCAGTGAGAGCAGAAGTTTCAATATACTCAAGTGTGAATTGTTGAGCAATTTTTTTTGCCTCTTCTGATGAAACTTTTCTTTCCCCAATTAAATCTTTTTTGTTCCCTAAAATAAAACCAATTAACTGTGTTTTTTGGATATCTAGGTTTTTCTTAATATCCTTATACCAATTGGAAACGCTCTCAAATGATTTGTGATTTGTCAGATCAAATATTAAAATCACAGCATCAGCCCCATGATAGAAATGTCTTCTCATTACTTCGAATTTGCTTTGACCAGCAATATCCCACAAAATTAAATTAACATTTTCTTCTTCAAATTTGATATTTTTTTC…
2213	LokiG_000000000213	14371	14740	f	13.0840108401	13.4650166882	11.823752368	ATGGGCGTACCTATATTAATTGGATTAATCATTTATCTTATCTATTTTTTGAAATTGTTTCAAAAGAAATATAAAACTATTTCCTTTTCCAATAATTTGAATCTACACCATTATACAAGCCTTTTTCCTAAGGAAGAATATCGCAAAATCGATGATCTATCTGATTATTTAAAACTTGCAGAGAACTATTCAGCAAAAGATGATTTAAAAACACTTTTTTTACTCTATTTTTATCAAGCAAATTATAATAGAATTGGATTAAAAGTAAGAAAATGCTTAATTATTGGAACTATTGATTTAATTGTCTCAATAATTATATCTTTTGGTATATTAATTTGGCTAATTTGGTGTTTTCCTCAATTATTTTAA
2214	LokiG_000000000213	14864	15398	f	351.780898876	284.912032914	78.5035874548	ATGAAAAAACTTCAAATAACCAGGAGCTCACCCGATCACGATAAACTGGTCGAGCTCTACAAGAAAGAGATCAAAGTAAAGCTGAAGGAGCGATACCAGGCACTTTATTTAATGATTGAGCTCGGAAATTGTACTAAAGTCGCAGAATTGATAAAAAAGTCCAGGAATACTGTACAAGCATGGATAAAACTTTTTAATGAGAGGGGATTAGAAGCTATCGCTCCAAATTCACCTCCTGGGAGGCCATCCAGGCTTTCAGATGATCAAAAGGAAGAGATAAAAGCGGTTGTCATGAAACACCCGCGTGAGTTGGGCTACGATTTTAGCAACTGGGAAGGAAAATCCGTTGCAGAACACATTCATATCAAGTTTGGTGTGTCGTTTTCCGTGCGTGCAGCT…
2215	LokiG_000000000213	15448	15925	f	311.094339623	240.90996126	94.6762888522	ATGTGGTGGCTGAAAGGACACCAGCCGGAAATTTACACGTATGGCGGTCGTAAGCGGCAACACCTAATAGGGACTGTCGAACCCCTTGAAGGAAATTTACATGTGGCATTTTCTGAAACTTTAAAAGCTCCACAGTTTCAGCATTATTTAGAAGGGCTACTTGCCAGATATCCAGCACCTAAAAAGCTCATCATGGTCTTGGATAATGCTCGGGCGCATCATTCAAAAGAGCTGAAACCGTTTTTAGAGGCAAATAAGGAAAGGCTCGAACTGGTGTTTTTACCACCATATTCTCCCGATTTAAATCCCATGGAATGGTTCTGGAAATTTCTAAGAAAAATGGTCACGCATAATACCTTTTTTCCGACGCTTAAGGATTTCCAGCGCGCTCTGATAAAA…
2216	LokiG_000000000213	15977	17207	r	41.8357723577	44.9337643638	53.6675228905	CTATACCCCTTCTTCTATAATGATTCGTTTTGCTAATTTATATAATAAGATTAAGATTAAAGTAAATAGAAAAGATATTCCCAGAATCAAAGTATAGACCCCCGTGATGCCAAACATATCGGAAATTGGTGCTAAAGTAGTAGGAACTAGAGCGATTCCTGTGAAATATCCCGCAGTAACTAAACCTGCTAAGACACCTCTTCTTTCTGGAGAAAGTACTTGACTATAATACATTATCGACGGAAAAAGAATTCCACCTGCTAAACCTGAAAGTATCCAGCTTATTGCTAAAGTGAAAAATACTTCAGTTTTAGTTATATCTCCAATTACTATTAAGATCCCTAGTGATAAAAATAATAAAATTATTCCAAAAACTAATGGGTATCTTATCCCTCTTTT…
2217	LokiG_000000000213	17413	17809	f	40.3737373737	40.503205358	49.7730112696	ATGACCTCAATAACCGTATACGATGGCAATGATACGATTGGAGGAAATAAAATTTATATTGAAGAAAATGGGAAAGGTCTTTTTCTTGATTTTGGTATGAATTTTAAAAAATATGGTGAATTTTTTCAGGAATATATTTCTCCACGAAAACCGAGGGGTATTCATGATCTCATTCATCTCAATTTAATCCCTAAACTAAATATCTACCGAACTGATTTAATCCCCACTGATTTAAACGTATCCTCATTCCCAACTAAAAATATTAATGGACTGCTTCTTAGCCATGCACATATGGATCATTGTGGCAATATTGGTTTGCTTAAACCAGATTTCCCGATTATTGCATCTCCCTTCACTATCATGCTTCTAAAGGCTATGTTGGATACTTCTAGCGCA
2218	LokiG_000000000214	2	1811	r	27.6832504146	24.7535364665	14.1601401407	TCCAATGGATGAGAGTACTATTGCTAATGCTCTCTTCTCTCCTAATTTCTTCCTTATTTCTAATTCTTTATTATATGACTCAAGAGCTTTATTATATTCATTTTGATGGAAAAATATATCTCCTAAATTATGAAAACAATCAGCTACTCCTCTTAAATCTCCAATTTCTTGTCTTATATTTAATGCATCATGAACCTGCTTCAACGCATCATCTAAGTTTTCCCAAGTGCTAATTATCCCACCAATGTTATTGGTGATTGTTGCCTTAAATTCTAAATTTCCTAATTGTTGAACCAAAAATAAAGCTTCCATTAGATATTTGAGAGCTTGCTGCTGATCTCCTTCCCATAAACTTGCCTCTGCTAAATTATTAAGGCAAACTATCTTACCCCATTGATC…
2219	LokiG_000000000214	2155	3577	f	30.7109704641	28.3414457066	35.6147336189	ATGATTGAAGAAGCAGAAAAAATTCTTACATTAGTGGCTGAAAGAGCTCGGTTAGCTGAAGGCATTGAAGGAGTTCGCTCTATCTTACTAATAATGTATCGATTTCCCTCTCTTAAAAATAAAAAAGTTTCTCAACGAACAGGAATTGCGATTCCTGCCCTTGCTGCCGTTAGAGGTGAATTAGTTAAATCAGGGATTATCGAAAAGAAGAATTTTCTGGGTGAGAAAGGTAGAGAATGGGTTAGGTCAAAGTTAAATCTACATTTCGAATATGATCCTGTCCCTGGAAACTTTGATAGCACGATAAAAGACGTTCCAGAAGAATTTTCATACTTAAAGGATATCAAGGTACATCTGAATAAACGTCCCTCACCAGAATTTGCTCTTGATCAATCCCAT…
2220	LokiG_000000000214	3794	4496	f	26.7891737892	21.1944399371	26.8709109176	GTGACCGAACCAATCTTTAAAGTTTCACCTAGTATTGGAACATTACATGAGAGTTCTCTTCATGCTGCTTTAAAATTGTGGTATAAAGAATCAGAGGATCGGCTCGAAGTGCCCATTGAAAACTACGTAATAGACATTGTAAGAGATGATCTCTTAATTGAGATCCAAACCAAAAACTTTTCTCAAATTAAAAGAAAACTTGAAAACCTAATGAAAAATAATAGGGTTAGATTAATTTACCCTATTGTTAAAGATAAATGGATTCTCAATGTAGATCTTCAATCAAATAAAACTATCCGCAAACATTTATCACCACAACATAGTTCATATATAGAGATCTTCGAAGAATTAATTAGAATCCCAGAATTAATTTCAAACTCAAATTTTACCATTGAAGTT…
2221	LokiG_000000000214	4729	5533	f	31.1990049751	32.4183370982	23.8851852102	ATGGAAAAAACTCTTAAAGCAATAATTAATGCAAATGTGAGGAATATTGAATTAATTGGTTATTTCAAGAGATCTACTCAAAAAATACCGGTATTTTTGGGGAGTATTAATCGAAAATTCCCTGAAATCCGAGATTTGCTAGAAAAAGAATTAATAAAAGATCATAAAGCAATTAAGAGTTACATATTCAATCTCGACAAATTTGAGAATTTTTTCTATGAAAATTATCAGGAAAAAATAGATTTCTTAAAGGTAGAGATTTGGAGTAAGAAAAGAAAAAAACTAGAACTCATTGAATTAACAGAAAACATAACTCCCGAAGAAGGATGCGAAGATTATGATGAAAAACTTCGCGTGTGCCTTGAATTTGCTAAAAAGTCGATCGGAGAATTGGATACG…
2222	LokiG_000000000214	5693	6248	f	37.2306306306	30.7638975229	35.5266590551	ATGAAAATTCTTGGTGTAGTTGGTTCTCCTCGACTTGGTGGAAACACAGAAACGCTAGTAGATGAAGTATTAGCTGGAGCAAAAGAAGCTGGGGCATCGGTCGAAAAAGTTATACTAAATAAATTGAAGATAAACCCGTGTCAAGCATGTAATAACTGCCGTAAAACAGGTCTTTGTATGCATAAAGATGATATGGTAGCTCTACTTGATAAGATGGTAGAAAGTGAAGGGTGGGTTTTAGGTACCCCTATCTATTGGTGGGGTCCAACAGCGCAATTTAAAGCCTTTTTAGACAGATGGTATCACCCAAAACATAGAGAATTTAAAGGAAAACGTGTTATTATTGTGATCCCATTTGGCGGGGGACATGAAAGATATGCCCGACATACTGTAGGGATG…
2223	LokiG_000000000214	6347	6542	r	28.5641025641	27.4413858369	26.1546261635	CTATGAAGCTTTATTAAGAGAAAATCCCATTTTAAATGAGATATGGAAACAAGATTTACTTAGGTGTGATGAGAGATTACCCCAAGTCATTCCAGCCTGATTCTTTAAGAAAATAAAATCAACCTCCTTAACTACGTAGAGATTAGCTATAATCTTTAAACGAGCTGGTTCATGTATTAACTTATCTATTCTCAT
2224	LokiG_000000000214	6628	8749	r	61.9768976898	54.1497493291	29.7992332254	TTATAGCTTGCGTCGCTTTTTGATAATTATTGCAGATACAGATACAAAAGCTACCAACACTATTAGAAGATCATAACCGGGGATTTCTTCACCTGTTCCAACAATAACCTCAAGGTTATTTGATAATGTATTCCCTGCACTATTATGAGCAACTACTACAAAATAATATGTACCGTTAGGTAGACCTGTTATTGGATATGTTAAACCAGTAATATTCGAGGCTAAGGGTGCTAATAATTGGCTCTCACCAGATATATACGTAGGTGATACGTATACTGAATAACTTTCAGCACCAGTAGATGCTGTCCAAGAAAGAATAAAATTACCATCCGCATCTGGGTTTCCTGCATCAGATGTTAATGTGAAGTCCCCCGGTTCCGTCACTGGTGGTTCAGTTCC…
2263	LokiG_000000000219	2	173	r	39.3216374269	38.7083674493	37.7911566976	TTTTAATTTATAATTTAGCTTTGGATTATCTATATAACGATCACTTAATTCACTTGAAGTTCTTATATTTTGAAGAATAGTATTTAAGTCATGAATTAATAAATTGTCATATAAACTCAAGAGGCTGCCCTCCTCTGCTTCATCATCTTGCTTATTGAAAGTCTCAAACAT
2264	LokiG_000000000219	347	1868	r	31.5246548323	29.4888174338	24.7413412449	TTATTCCTTAAAAATGATGATATCGTCCCATACAGATCTTTCTTTACTGTAAGGATCATTTATTACTTTAACATCCTTTCCAAATATCATAGTTGCTCTATCATTTCTATATTGAGCCCAATCTGGAATTTCTTTATGGTTTGGATTACCATTTCTGGCAAATGAAATCCAACTATCCATCATCTTCGCACTAAGTCTTTCAGTTTCTTTATTGGAAGCAGGGAATAATTTGAAATTCACTGCCCGAGGCATGTCTAATGTGCCGAATACAAAGGGAATTTCAATTGCGTGAACAGCACCTAAAGAACCATTTCTTATAGGTGAGGGATATGTGAACATATACATGAATGTGTCAGGTTGGTTTTTAGATTGCATTTCTGCTAATCTTATAGATGGAAT…
2265	LokiG_000000000219	2063	2375	f	41.8397435897	36.0016652231	2.8347608683	ATGTCCGAATACCACAAAAACACCGTTTCGAAGACTTTATCAAAGGCTATTCTCAAAGATGAAGTAAACATTAAGCTAAAGATATGGAATACATATCTAACGGGGAAACTTATAAAATTTGACAATTATATGAATTTAATCGTTAATGATGCAAAAGAGATTTATTTTGGCAGAGGTGGAAAAAGAAGTAAAGATTTAGGGCAAGTATTTATTCGAGGCGCCTCTGTAATCCTTCTAGGCCAAGATCGTGAAAAGCTAATTTTTGCGGAAGACGAAAATATAATGCATCAAGAAGTTGATGAAGAAACTTAG
2266	LokiG_000000000220	0	1374	f	51.5844250364	59.3031962372	17.5439606945	GATTTAATGCGAATTGAGGGTATCACTCCGAAATATGCAAATATTTTAAATTTATCGGGAGTTAATTCTGTCAAGCAACTTGCACGGAGAAATCCAGAGAGCTTATTGGAACGTATCGTCAAATTAAATGAAGAACAACCCGATTTGATTACTAAAGTCCCGGCTCTTAAACAAGTAAAAGAATGGATCTCTAAAGCAAAAGCTGATGAAAATGGACAAAATGGTACTCTCAAAACACCTAAAAGAAAAAGGAGTAGTAAAGGTTCAAAAGTAAAGGTATGGGAGCAAGATCCGACTGTTTCAGAGCCTACTTTATCTTACATACACACACTGATCAAAGATGGACCAAAAGATGACGATATCAACATATTAGGCTTAAATATTGCCAAATCAGACAAA…
2267	LokiG_000000000220	1412	2339	r	31.4660194175	36.7245618968	41.0183047424	CTACAATATAATGTCAGAAGGAGATACTTTTTTATAAATATTTTTTGTCATCTTTGAAGGAAAACCTGGATTTAACTTCATAACAACTGCAAGATGAAATACTCCCCAAGATCCACATAAGTCGCAATCAACATCGTTCCCATAACAACAGAATGGAGTTTCGAACCCATTCTCTCCTAAGTAGAGAGGGAGCATAATTTTCTTTATCGGACAATCAACTGTTATTTGAGGTGCATGTTGAGAGAATAAAAGGTTAAGGGCCGTTCTATTATTAAGAATGAAGTTCGGGTATTTTTTCTTTAAATCTATTATTTTTTTCACAGCAAAATCTCTCTCTTCTAAGGATTTCCAGGCAAATTCGGACATATCATTTTTTTTGGGCACGTAAAATGAAAAAGT…
2268	LokiG_000000000220	2632	2809	f	29.7740112994	29.3519227545	33.5576372185	ATGAAACACAAATTTTTTATTGTTTATTTTTCGTTTGTTTTAACCATAATAATCTATATAAATATATCCTTTATAGCTTCAGAAACCCAAGAACAATTCTATTTTTTACTAAGTTTTGGATTGAGTATTGCGATGTTTATTTTCTTATGTGTTCTTGCTACCCTCACTAATGATTAG
2269	LokiG_000000000220	2849	3344	f	42.0787878788	33.063816118	38.2910480576	ATGATAAAAAGAATTGTACACTTTAATGTTGTCTGTTCAGATATTAAAAAATCGTTGTATTTTTATAGCGATCTGCTAGGAGGGCATATACTCGGGAATGTAGAGAAGGAAACGATTATTAATAGGAAGACTGAGAGCCGTGGCGTCGGAAAAGCCCTTGGATTGGGGGAAATAGCAGAGTGGAAAGGTTGGCTTATTAGGTTTGGTCATGATAAAAATTATACGGTAATAGACCTACTTCAATGGACTAAACCACCTTCCATGGGCAGACCTTATGAGAAATTGAACAATGTGGGTATAGCCCGAATGGCTTTAGAAGTGGATGATATTGATAAAATGTATCATGAACTGAAGGCAAAGGGTGTCGAATTCATCAGCCCTCCTCAAGATGCTGACCTG…
2270	LokiG_000000000220	4535	5444	f	22.8426842684	27.3106463278	33.0035292374	ATGACAATACATACAGAAAGTAAATCTAATATTTTGAGAAATTACCCTTTCTCATTATTAGATATGGATGGTTTATTGGGAGTATGGCAGAAAATATATAATCCTTATATAGATTTAATCGAGAGTAAAATTATTCTATCAAAAAATGATTCTATTAGTACAATTAGAAATCACAATTTTGCCTTTAATAATAAACATCAGCAAAGGATTGCTGATTTAATAATTAGTAAACTTGAAGAACATATTTCTAATCCAGTTTCTAAGAGTTCAAGAAATAATTTGAATAAACCAAGAGAAAAAATCGAAGATCAATATTCTGATGTGGTAGAAAAAGAAAATTATAATCTTCAAATTACCTTTGTTTTTACAAATAAGAAAATACGACCTTTAAAATTAATA…
2271	LokiG_000000000220	5507	5870	f	29.2920110193	32.3813018117	38.5781497017	ATGAGTAGAATTTGTTGGGGGCGATGGTCGGTATTCCGAATAATAAGTTTGTCGTTTTCAATATTAAAGGATCCTAAGGAGAGAGTAAGGGATTTTTGCTTAGTGGAACACGATGAAGAAATAGAACAATTTAGAACTAATATACGAATTCGGCATTTAATTACAGAAAAATACAAATTGACACTATACAATGGATTTCCAGGCTACGGAGATCTATTTAGTCGCATAAATGACCCTCTGGAGATACAGAATTTATGGTATGATGAAAATTATAGTGATACACGTAATAAATTAGTAGAAAAGAGATTTCATGAGAATTTGAACGCTCAAAGTCGTTATCCAAAGAGATTAGCTATGTCATAA
2272	LokiG_000000000220	5972	6902	r	33.2935483871	35.6088851447	45.6111399071	TTATTCTATTCCAAAAATTCTTTTTGCATTCCCACCAAGCATGAGATCAACTTCTTCTTGAGTAAATCTTAGTCCTTCAGGAGCTTTCGAGGGTAGATCCTTAATTATTTGAATCCAATCTTTATCAGGCAATAAACCTCGGAGATATGGATTATCAGTTCCCCAGAGTACCCTTTTTGGAGAAAAAGAATCTAAACATTGGCGGAGTGAAGAACAAAATTCGTGATAAGAATTTAGAGCGGTTTCTTGCCACCCGGAGAAATCAACAGTTAAATTCATTTTAGTGGAACCCATCCGAGATAACTCATGAAGCCAGCCAAAACCCATGTGAGCTGCTTGGATCATGAGATCCGGAAAATCTACGCAAACATCGTCAAGATATATAGGATCACAATATTT…
2273	LokiG_000000000220	6952	8224	r	38.1100628931	36.8487175159	43.9279061958	TTACTTTTTTACTTTTTCCTTTAAATCTCTAATTTTTGGTTTAAGAAGTGTAATACCATTATTCATAATATTAGTTGCAATAAAAGATGTCTGTTCCCCTGCTCTCTTTTTTAATACTGTTGATTTTAAAGAATATGCTTCTAAAAGAAGTTCATCATTATTTTGATCAGTTCCTTTAATAATCACATCTAATAGATGCAAAGCTAGCTGTAGTTTACCCTCTTCGATATTTTTTTTCGCTTGATTCATATATTTTTGTTCATCAGCTACTTGTAAAAATTCTCTAGCAATATCCTCTGACTTCGCAGGGAATAAATCTGTTGGATTTCCAGTATTATACCATCCATGATAAAGTCTATGTACAGCGTGTATCGCAAATTCGAAACAACCATATATTGG…
2274	LokiG_000000000220	8234	8369	r	56.4592592593	44.087129058	45.9199923206	TCATACTTCTTTACTTTTTAAATATTCTTCCCACGTTGGGGGATAATAAGTTATTTTCTCTCCATTTTCATCAATTTTTTTAACAAATTCTTGACCTGCCTTATCAAGAAATACTTTACCAGAATTCTTAAGCAT
2275	LokiG_000000000220	8468	9374	r	53.9116997792	45.2489786936	41.9958191799	CTAAGTTATTCCAACTTTACTGAATGACGCACCTATTATCTGATTGAATCTACGAATAGTTATAGGAGTCTCCTTACCGCTAATAAGTTTACTTAACATATCCCGAATGAATTCCCTATTCCAATCTTCAACAGGTATACTTTTTAAGCATATATGATTTGGTGACCAGATACTCCATTTTTTATCGATCGATAAGCCCGTGTATCCCGCACATCCAAAGCCACATTTCATGTATAATCCTCTCTTGCCATAAATTTGTTTGATACCTCCAATAATTACTGGGTTTCGGTCCTCTGGTTCATCTTTTGATACGTAACCCGTAGTACATACCTTTTGGCAAATTTTACATTTATTACAATTATTTTCTTTAGCCATTGGATCTGCTGTAAAAGGAGCTGT…
2276	LokiG_000000000220	9526	10369	f	30.2716488731	26.5302784812	35.7482717749	ATGATTATGCAAGGAAAGAATTGTTTAATAACAGGAGCGAATTCCGGCATTGGTAAAGCTACAGCTATTGGCTTAGCAAAGGAAGGGGCAACGATAATAATGGTTTGTCGAGATAAAGAGCGCGGAGAAAAAGCAAAAAAGGAAATCATAGAACTCACTAATAATAAAAATGTGGAAGTATTTTTATGTGATTTATCATCTCAGGAAGATATACGGAAATTTGTTTCAGAATTCAAGGGAAAATATCAAACTTTACATGTCTTAATAAATAACGCAGGAGTTATGATTTCGAAACGTATAATCTCCGATGAAGGTCTTGAAATGAATTTTGCGGTAAACCATCTAGCACCATTTTTATTGACGAATTTATTACTTGATATTTTAAAAAAGAGCGCCCCG…
2277	LokiG_000000000220	10394	10901	r	31.9211045365	32.283631703	30.5538739554	TTAAGTTGTAGCTCCTCCGATTATTCCTAATAATCCGCCCCCAATCGTTAGAAAATAACTAATCCAAATTCCCCACTGGGCTCCCGCGCCATTCCCAAAAAGGAGATTAAAACTACCTAAAAGCGGAACTATTTCCAAAAAATCTTCAATAACTCCTATATGAGCAATTAACTCAAGCATAAATAATAATGGGCCAGCTAATAAGATGACACCTCCCAGAATTCCAAGTATTTTACTTCCTTTGACACCAGCAATAATTGATAAAGCACTCCCTCCAACAATCAGCAAACTTACAATCAGTAAAAATATATCATCAGAAAACCTTATTCCAAGATTAATTGGTATTTCTCTTAACCAGGATCCAAAACCTCCAATGTAAATAAACACATTTGACCCCAC…
2278	LokiG_000000000220	11002	11767	r	36.8954248366	36.9639053519	29.5842156237	TTAGATAAAAGGGATTAAACCAACAATACCGTAGGCAGAGAGCAAGATCTCAATTCCAATGTATAACATAACTACTGCAAATATTTTATGAATTTTGGAGCCCAGCTTTATTAACTTAACAAGAATTCTTTTTCGTATCATCCCAATAAAAGTCCCAATCATGATAAATGGGATCATAATACCGAGAGCAAAAACAAAAAATATAACAATCCCTAGCCAAAAATCTGCCTGATTCGATACTGTCAAGATGATAATAATGTAAATGGGTGTATTGCATCCAATCCACACATAGCCTTGTGAAAAACCAAGTATAAAAGAGCCTGAAAATCCTTCATACTTATAAACAGGTACCTCTTGCTTTTCAACTGAATTATTCGTTTCAACAGTTGTATTGGTAGA…
2279	LokiG_000000000220	11796	12330	r	30.2827715356	36.0317237482	23.6787011061	TTATAGGTGGGTATCAATTTTAGATCTCACAGTGCTATTAAAGTTTGTGATTCCCAACAATTTGATAATCAAATTTCCATTTTTATCATAAATTAGAGTCGTAGGGGTAATTGAAATATCGTATCGACTACCAATAGAGTGGTCAATATCGTCTCTAACTAAATCCCAAGTTGCGTTGTGATTACTCCTCCAATTATTTAGCTCTCCATTAGTGTCGACTAACTCAATAGTTATAGTAATAATATATAATGAGTTATTTGAATAATCATCTTCTATTTTTGCCAAAAGTGGCGTAGTTATCGCACACCAGGAGCACTCTAAAAAGTGGAAGTAAATAATAACAATCTTACCTTTTTGATCCGCTAAATCAATAGTCTCACCACCAATCGTCTCGAATGT…
2280	LokiG_000000000220	12371	12701	r	38.9272727273	44.9118570368	17.9337934825	TTATTTGGAATTACATGTATCAATGATAATAGGCTCTACATTTGAAAGAAATAGACCTTTTTTGATCATTCCTCCGACGTCTAACTGAAACTCATCTAATCTTCCAAATTTAGTAATAAAAGGTTTGGAAATATACAAGGTTAATTCTCCATTAGAAACCCGTGGGAGATTCTCAAATTTGTATAAGTCTCTATCTTTAATAGTTCTTACACGAGGGTCATATATTTGTGCACAATTTTCTTCAATATAATCAAGATCGATTATAATATTCTTAATATTTTTTTTTTCTATAAATTTTTTTGAATTTTTTGATAAAAGCAAGATTGACAT
2281	LokiG_000000000220	12866	13304	r	35.2488584475	35.5440472712	5.77699073217	TCATTTTAAAAAATAGCTAGTGATATATTGCAGTCCTTTCATCTTATTAATATTTGGATCATCAAATTCCCACCTTCCCAACATTTCTAATTCTCTAGCCGTATGATTAAAGTGGCTAACCGCTATCCCAATATCAAGGCGCCTAAAAGTATTATAGATCTTTCCAATTTTGTCATCAGTGTATAGAACATAGAAGTGATAATTATCTTCATTGGGCTCTTTAACAATTCTCCATGGTTGAAAGTTGCCCGCAGAGGGTCCAAGGCGTACATTTTCAATTAAAGTGAAAAAATCTTTTTCCTTTTCTGGTACAAGAGGGGTTGAAAAATTACCTTCAAAAAAGAGCTTCTTCCAGGGAAATCGTTTATTCGCTTTTGCATATGAGCGAATCATTATTTC…
2307	LokiG_000000000224	0	615	f	13.4764227642	17.3368044562	4.83705596976	GCACTAAAAATAATAGAGAAAGAATCTGGTTTAGTAGAGAGACTATTAAGACCTTTATCAGCTCTCCTTCTAAAACCAACTATTTTTGAAAACCAAGGATTTATTGATAGATCCAAATTAATGGGTATAAGAGGGAGAAGTCGAAAGTTACAACTCGAATTAGTTCGGAAACACGGACTCTTACAAAACTATTACGCTTGTGGTGGTTGTTTACTTACTGATGCGAATTTTTCAAACCGAATGAGAGATTATTTTAAATTTAATAAAACTTTAAAAATGGAAGATATTCACATACTAAAATACGGACGCCATTTTCGGTTTAAAAATGCAAAAATAATTGTAGGAAGAAATGAGAATGAAAATAAGACACTAATTCATCTTAAAAACCCGGATGACTTA…
2308	LokiG_000000000224	799	3676	f	27.0027806743	25.2708944586	18.2663255731	ATGAGATATGAAAATAAAAATAATTGGAATCTTGACTCGCTTTTCCCATCCTATATAAAGTCAATGAATAATCTTTTTTTAGTAATCAACTCTAAGAAGGATTATGAAATTAAATTAATTAAGGACGGGATTTTCCTTAAAAAATTAGGATATTCATTTAAATCGTTAATTAGAACTTCATTTTTAGATTTAATTCACGCTGACGATGTGAAGAAATTTATATCTCATTTTGAAAATCACATTAACATCTATTCCAATCACCCTCTGGAAATACAAATTTTAGCAAAAGAAGGTAAAATTTTCTGGGTTACAGTAGATATCTTGAAATCCGAAGAGGATGATAAAGAAGAATTGTTATTGATAATAACTAACATCTCTAAACAAAAAGATTTGGAATTT…
2309	LokiG_000000000224	3825	4020	f	25.5641025641	20.8079561387	21.4762634554	ATGGTAAAGATTGAAGAAATCAAAGAAATAAAAAAATACTTTAAAAGAATATACACCATAGTATCAAAAGAAGTTCAGGAAATGATAGAAAATTTAGATCTCTCTAAAAAAAAGAAAAAAGCAATAATGAGAGAATTAGCGTTTTTACCTGAAAAAGAACAACTCAAATATCTTGATGAATTTAAAAGTTTATAA
2310	LokiG_000000000224	4197	5082	f	36.6610169492	34.3504137651	21.1816414879	ATGAAAAAAAAAGTTTTGATAATTTTCTTGGGTATCATTAGTTTAATGTCTGTTTTATTAGCTTTTTATGCAACCTCATATCCAGGATTGGGTGATACTCATGATTCATGCCATAATTCCCCTGGAGGGTATACAATCGCGAGAGATTCAACAGGTACAATTACAGCGGATAATTCTTCAGTTGTCTATATTGAAATAACAGCTACAGGATCAAATTTATTTGTGCAGGCTTATTCCGGTGCTAAGGACAACGATGATTTTATTATCTTTCCTACGAATGAACGAATAGTTGATAATTCTGGAAATGATACAAATCCTAGTCCCGATGCAATGACAGTTGTTTTCACCATCACAACTCCGGCAATTGATGGAGTTTATACTCTTTTTATAATAGCGGGA…
2311	LokiG_000000000224	5078	6563	f	47.2841750842	46.0647618505	10.0566379474	TTGAGTAATAAACCAAAATTTAAACTTTCGAGAAAACTATCGGACATAGAAAAATCATATACTAAAATCAAAGAAGAAGGCATTGCTTTCTCTCGCACGTTATCCGAAAGGATTAGTTCAAGTGGTGATACAACGGGAACTCCTTTTTATCATTTTCGGTGGAAAAGACACTTTTTAGCTGATTATATAGCTTATCCTAAAAGTGACGAGGATGTTATTAAAATTATCCAGTCAGCAAATGAGTATATTGTTTCAGTTACACCTAGAGGTGCTGGTAGTTGTTATTATGGATCTGGTTCACCGACTAACGGTGGCGTCGTAGTAGATATGAAACGAATGAAAGAATGCCAAATCAATAAAGACAATATGACTGCAACCGTTCAGACTGGTATTTGTTTT…
2312	LokiG_000000000224	6588	7839	f	83.2318145484	79.2221716197	29.7101186591	ATGTCAAAAACAAAAAAAAAGAAACTTAAAAAACATTATATTAATTCAGTTGTTGAGGCTAGTGATCCTACTGAACGACGAATAAATTTTAAAGAATATACAAATAATGATCTGATAAAAGCTTGTGCTAATTGCTCGATGTGTAGAGATGAATGCCCTACTTATGTAGTTCGAGAAGCAGAATCCTTTTTTGCCGGAGGGAGAATGAGAATATTAAGAACGATTGTAGAACGTGGTTTTCCCGTCACTGATGACTTTGTTGAAGCAATGTATTTATGTACCACATGTAAACAGTGCGAAGACATATGTCCAATCGATCTAAAATATGTGGATTTAATCGAAGATTTAAGAGCTGAACTTGTAAAAGAAGGAATAGGTCCTTATGGAAATTTAATAGGT…
2313	LokiG_000000000224	7947	8112	r	19.4	19.3416160729	21.3485880236	TTATTTTAATATTCCCATTCGCGGAGTGTACTTAATCGCATTAGTTATTAAATTTGAAAGAACGTCGTGAATCTCCTCTTTTTCAATATTTACATACATTTCATTATGTATATCTATTTTAATTGATTGTTTCCTTTTTTCTGCCAGAGATTCCAAATCATGCAC
2314	LokiG_000000000224	8348	9806	f	25.3470507545	24.5194567749	31.5378471785	ATGCATCCTATTTATGAGTGGTTTCAAAACAATTTAGACTTCGTATTTTTTGTCTATGGAATGACATTTTTAATATTAGGTCTTTCTATTCTACTTCAGCCAAAAAAGGGAAGTCAATTTAAACTTGCACGTATTTTGTGGTTGTTTGCTTGCTATTGTTTGATACATTCTTTATCAGATTTTATTAATATGGGGTTATTGATCAAAGGTCAAGATGAAACTCTCTATTATTTCGCGAAAATTCTGACATATCTCTCTTTTATTTTTCTTTTTGAGTTTGGAAGAAATTTACTTAGACTTGTAAATAAAAATGTTGACTGGAGGATCTTACCAATAATTTTCTTTATAATTATTTCTGTTAGTTTATTTTATAATAATTTCTGGGTAAATATAGATATT…
2315	LokiG_000000000224	9828	10023	f	34.5743589744	29.3313226956	32.4308155052	ATGAGTATAGCAGGATTTGGTGCAGATGCATTAAGCATCGCGACAGTTAGAGTTCAGGAGGTAATTGATACTGGAGCAGATATTTTTGCTACTTCTTGCGTGTTTTGCAAATATAACTTCTTAGACACTAAAGAGGAAATGGGCGCCGACATTGAAATATTAAATATAGAGGATACCATAGTCGATCTTTTATAA
2316	LokiG_000000000224	10373	12701	r	27.1052405498	29.6968017656	35.0016791103	TTATTTAACAGTCGGAAGGGTAAAGTAAAATGAAGCCCCCATATTTTTCCCTTCAGACTCCATCCAGATTTTTCCACCATGTGATTCCACAATTCTTTTTGAAATGTATAATCCTAGCCCAGTCCCATCAATCTCTAAATCAAGCCCTTGGCCAAAACGCTCGATCTTTCCGAATTGTTTAAAGACGATCTTTCTCTGCTCCTCCGTAAACCCAATCCCATTATCGGTTACAGAAATCACCACAAGATCATCTTTTAAATCTGTTTTTACTTCAATTTTTCCATTTGGGGGAGTGTACTTAATTGCATTAGATAGTAAATTGGAAAGAACGGCGTGAATCTCTTCTTTTTCAATATTTACGTACAATTGATCATGTATATTTAATTCAATAGATTGTTT…
2317	LokiG_000000000224	12967	13669	r	17.6168091168	20.8291972053	25.539388723	TTAAGTCTTCACTAAGTTATTCTTTTCTATAAACCAGGAATCCACAAGAAAATTCTGTTCTGACTTATTCGCAAAATTATATTTAGACTTAATTATTGACTTTGGAATCCAGACATTAGTTCCACCATCAATTGTTACTAGCAAGGTCTTCTCAGTTTCCCCTGCGATTACTCCTTGCAGACTCTTTATATTCGCCCTTACTTCAACCTCTTCGATAATTTCTAGGTTAATCTGATCCTTCGTCTCAGTTTTATCAATTGTTGCGTCAAGAATATTAGGCTTTTTTGACCCATCAGAGGTGGTAGCATTTTCAATTTTTTCTTTCAGGATATGTTCCAGTAACATCTTCAATATCTCAACTTGGGCAAAGTTCATTATTTTGGGATAATCTCCAACGTT…
2318	LokiG_000000000224	13933	14503	f	55.9649122807	54.9031401934	38.534692586	ATGGAACATATAAAATCTGATAAAATTGTTGAGTTCACCGATGATTTAGCTGATTTATTGAGAGACGCGGGATATTTGGAAATTGGCTCATGCATAAGTTGTGGAACTTGTACTGGTAGTTGTCCTTCTGGAAGAAGAACCGCTCTTAATACCAGAACTTTGATAAGAAAAGCTCAATTAGGTCTTGATGAGGTCCTTTCAGATAAAGAATTATGGTTCTGCTCAACTTGTTATACGTGTTTAGAAAGATGTCCTAGAAGTGTACCGGTTACTGATGTAATAATTTATTTAAGAAACCTTGCTGTTCAAAGGGGTTTTATCCAAGAACCCCATCGAGCGTTATGCAAAATGTTTTATAATACAGGACACGGAGTTCCTATAAACGATGAGAAATGGAAT…
2319	LokiG_000000000224	14508	15444	f	72.2596153846	63.8844507868	64.8589449426	ATGGCACAATTAAAATATTCACTTTTTTTAGGTTGCGTTATTCCCAATAGATATCCGTATATAGAAGCCGCTACGAGAAATCTTTTTAGAGAATTAGGAATAAAACTGATTGATATGGAGGGTGCTTCTTGTTGTCCTGCACCAGGAGTATTCAGAGGTTTTGATATAGATACATGGTTAGTAATAGGGGCTAGAAATATTTGTATTGCTGAAGAAAACGAAACAGACATCGCGTTGATGTGTAATGGATGTTTCGGGAGTTTATTGGAAGTAAATCATATATTAAAACACGATAAAGCTAAATTAAAAATGGTAAATCAACATCTTTCAAAAATCGGTAGAAAATTTCAAGGGACAGCAGAAATTAAACATATTATGGATATTTTATATAATGATTAC…
2320	LokiG_000000000224	15460	16903	f	104.115731116	99.431715406	27.8907178793	ATGGAAGAATCTAAAAAACCAATAAAAATTACTGGTAAAGAAGATCCAAAAGTTGGTGTTTATGTTTGTTGGTGTGGAATTAATATCGGTGGTATTGTAGATGTTCCACTACTCGCAGAATATGCCAAAACATTACCTAATGTTGTATTAGGTAAAGAATATAAGTTTATGTGCTCTGATATTGGGCAAAATATGATAGAAGATGATATTAAAGCTGGTTTAATAAACCGTGTTGTTGTTGCAGCGTGTTCTCCTAGAATGCATGAACCAACATTCAGGCGAGCTTGTCAAGAAGCTGGATTAAATCAGTTCCTATTTGAACAAGCTAATATTCGTGAGCATTGTACTTGGGTAAACATGTACGATGTTCCGGGAGCAACAGAGATCGCTAAAGATCAT…
2382	LokiG_000000000228	1	910	r	46.2145214521	46.7740496146	4.94494829135	TCTAGCAGAAATCGCACATTTAAGCTCCTTGGTAATAGGTGAAAAAATCTCGGCAACTGGTGATTTTTTAGTAATTTTCTCAGTATTTTCTCCTACGGGCTCCTTTTGAACGAGAGAAAATGAACGTATTTTCTTTTGAAGAGTAGTTTGGAGATGAGAATCCTTGGCGGCGATTGGTGCAATAACGTGATTTAAAAAATGATACTGACAATACACGTGAGGGATGTTTGGATTAAGCATTTTAACTGAATTCAAGATATTCTTTTGTTTATCGGAAATTACAGCTGCTATGGACACACCAAATTTTTCTTCTATTTCTTGATATATGTCGTACAATACCTCAGCAGGAGCGCTTTCCAGGAGCCGTGCAAGCAGTACATTATCGGTTAGGCGATCCGT…
2383	LokiG_000000000228	972	2217	r	35.946184739	42.0934149515	37.2234077553	CTAAAGACTCTTTTTGTCGGGTGAGTATAGTTTAATTACAATGTTTTTTTTAATACTTATTTTCTCTCTATGTGAATAAAATTTAGGTAAGTCACCAACCAAATCTGAAAGGCGTTCCTCTTTCTGAACCAAAATTTCAATAATTCTAGCAGCTGCAAAAATACCATCTCTGGTGTTGTTAAAATAGGGAAACATAAATCCCCCACATAATCCTTCTCCTCCAAGTATAAAATATTCTTCACGTTCCAATCCTTTTTCTTCAATTAAATTCTTCATTTTTTCTGCGAGAAATCTCTCTCCGATTGGAGTCCTAATAACTTGAGCATTGTACTTTTCTGCTATAACCTCAAATCTTAATGAAGAGGCTAAATTTGTGACAAAAACTCCCTTTCTCCCTGA…
2384	LokiG_000000000228	2237	3278	r	42.3285302594	40.3760622429	40.400096763	TTAAGAAATTACAGGATTATCTTCTAACTTATATTTAATATACACTAATGCTCCTCTTAAACCGATTTCATCTTTGTACCTAGTCAGTTTAATTTTTGGAGGGTGATTAATTGTGAAGTTAAAAGGTTTTTTTTCAAATTGTTCAATTATTTGAGGTAATATTTGATCTTTATCTTTCATCATTGCTCCTCCAAAATAGATTGAGGAACAATCGTAAAAATTATTTACTAGACCCACACCTACTTTTGTATAAAAAATACAATCATCCACAATTTTCTGTGACATTTCATCTCCATTACTTGCTGCCTTGAAAACTTCTTTTGCAGTAATTTTAGATCTATCATCCAATACTATTTTTCTAAGTTTGTCTGAATTAAGGCTTCCTTCATTTAATGCCTC…
2385	LokiG_000000000228	3355	4153	r	43.626566416	52.5494952291	45.2748994237	TCAATAGAACTTAATAATAACTTTAGGATCTTGAACAATTTCTTCAATAAATGTTACAATTTCTTTTTTTCTTTTTTCATCAATAGAATATACAAAATATTCTGCTGGAATTCTCGCTGTTGAATAGATTTGGACATAATTAGGTTTAATTCTTTCCAAAGCATAGGCTAACTTATCCAAATTTGCAGAGTTATTATTTGGTACGAAATCCTTTCTATATGAATTATACAAAAGACTCTGTATTACTAAATCATGGTTTTTGGGCATTTCATGCTTTAACTTTACTAATGATTCAATTATAGTTTCAACATTAGGTGATTTTTTATTAGGCCGATTAGTCCTTTTATAATCTTCATTCGTACCAACATCCAATTTAGCTAAAACAACTTCAAATTGTTT…
2386	LokiG_000000000228	4402	6979	r	70.8579743888	70.768721717	30.9806497884	CTATACGTCACGATGTTGCATTTCTAAGAGTCGTTCGTATTTTCCCTTTAAAGCTATTAAACTCTCATGAGTTCCTTGTTCTATTATATTTTTTTTCTCCGCACCTAAAACTATTATATGATCTGCATTTTTTATAGTAGAAAGGCGGTGAGCTATAATAATTGTGGTCCTGCCCTTCCGTGCTTTGTTTAAAGCATCTTGAATTAATGTTTCTGTATATGGATCCACTGAAGATGTTGCCTCATCCAATATTAAAATCTTCGGATCTGTTATTAACGCTCTTGCAAATGCAATTAATTGCCTTTGCCCTATCGAAATATTACTCCCATTTTCTCTTAACTTTGTATCATATTTTTTATGAAGCGTTTCAATGAAATTATGTAGTCCTAAAAACTTTGA…
2387	LokiG_000000000228	6959	8729	r	71.9254237288	70.1620882279	31.0282588486	CTAATTAGTATTTCCTTCAATCTTAACTTTTAATTTTTGTTTTTGATAAAGAGTTTCATAAATTTGTGAATATAAAACATTATGATTAATCAATTCATCATGAGTTCCAAATCCAACCACCCTACCCCTGTCTAAAATCAAGATTGAATCAGCATCCCTTATTGTCGATATTCTCTGAGTTATGATTATAGTAGTTGTATCTTTCATTATTTCAGCCAGAGCGTTTTGAATTTTATATTCCGTTTCCACATCAACTGAACTTGTAGAATCATCAAAAATTAGGATTTTAGGTTTAATAATGAGCGCTCTAGCTATAGTTAGTCTTTGCTTTTGTCCACCAGATAATCTTGTACCTCTTTCCCCAACTAAGCTCTTGTAACCTTTGGGTAAGGAAATTAT…
2388	LokiG_000000000228	8733	9279	r	53.7124542125	50.9352637542	20.5089501311	CTAACTCATCTCAATTTTTAAACCAATTTTTTTTTTAATTTTTTTCTTTTCTTTTCTTACCTTTTCTAAAATACTTAAAATATCTAATTCCATTCCAGATAGTACAGATAATTTTTCTTCAACTGGAATATCCTTGCTTAGAATATAATCAACAGGATTTGACCAAACTTTAAATGTAGCTTCATTGAGAAATTTTTCATAATCCAAATCAGAATTGCTTTCTGGAAACCGAAGTTTTATGAATTCAAATATTTTCCCGATTTTAAATCGTAATTCGGATAATTTTTCTTCCCCTCTTCCTGAGAGAAAGAATAAATGCTTTGGTCTTCCACACTCATTACCTAAGTCTTCTTTTCTCATGCTTAAGAATCCGTCATCTTCTAAGGCTTTCATTATTCG…
2389	LokiG_000000000228	9498	10248	f	46.7466666667	46.1375240428	19.2369117308	GTGAATTTAAGTTCGGTGTATTCAGAAATAAAGCAGCTTTTATCAATCTCCGATAAATGCTTCGATTTGGAAAAAATCATTAATTCTAATTTCAAACCAGAGTCGGATGAGAATAAACTAGAAATTCTTGGTGATATCTTAAATTTTGTTAACCGATTTTCAATTTTTCAAGAAATTAAACCCTTTATGAATTCACTCTATACATGTATAACCAGGACCCTTGAAATCAAGCCTGATTCTATTTATGATATTGAACCGTTGTTAATAAGAAATGCAATAATGTACTTTGTTCAAGAACACATAAACTATTCAAAAATATCTCAAAAAGATCAAGTATTAAAAGTTTTAACAGAATCATTTGAAAAACTAGAAACTCAACCACTAATTATGAATTTAGGA…
2390	LokiG_000000000228	10376	11645	f	45.5902285264	45.443867745	16.949986071	GTGAGAAAATTGGGTGAAAGTGAAAAACCGCCTACTAAGGAAAAAATAGAAGAACAAAAAAAAATAGTTGATGATCTCTATAAAAAAGAAAAAGAAGAAAGAGAGTCTTATTTAGAGAGCATTTCTGAGGAAAGGAAGAAAGCTTTTGAAGAAGGTAAAGAACATATTTCAGATATTATTGATGAGAAAGCTTTTATGATAGATCGACAAAAAACAACTTCAGCTCAATTGAAACAACTAAAACCTGATATCGAAGCAGTCGCAGGTAAGATTGAAAGCTCTATTGAAGAGAAAGCCTTCATGGTGGATCGACAAAAAGAAAGTAATGTTCAACTTAAGAAACTAAAACCCGAAATTGATGCTGTGGCTGAGAAGATTGAAAGTTCCATTGAGGAGAAA…
2391	LokiG_000000000228	11661	12150	r	29.8977505112	27.1787123798	11.303802075	TCAAACCCCAATTTTAAATTTGAGAATAGAATTCAAATTCATACTTTCTAATCTCTTTTTATACGCTGTAATCACAGGAGCGACGGATCCATTAAAATTATTGATATGGTTTTTAAATCTAATATAAAAATCCTCTAAGATTTCTCTTAAAATCTCTCTTTCCATTTGGAGATTTTTTTTTCCAGAAACTGCAATTACCAACAACCGATTCTCTCTTTCAAATATAATTCTAGTATCTTTAAAGTTAATTTCTTGAAGTTCTTCATGAACTCCTTCTTTTAATTCATTAATAAACATGTTTATTCCTTTCAGAAAGCTACAGATTAAATCATCTCTTAGATAACTTAAATGGTCTGAAAATCTATTACTAACTAGTAAGGAACCCGTTTCAAAATCTAG…
2392	LokiG_000000000229	0	606	f	21.4273927393	20.5409988642	25.6112958098	AATAGAGGGAAAAAAATGACACATACTCTACACCGAAGAGGAAATATTAAGGATTTAAAAGAAGATTATGTGATTCTAGCTATGCTTGCGGCGGGTGTTAATGATAAATATTACGACTCGCGAAAGAAATTGATAAAAATAGCCGAAATTTTGAATGAGAATAATCCAGTGAATATAATGCCTGAAATAGGGTGGAATACGTCATCTACTATTACAGCTGCTTATAAAGATATCGAAACTGTAAAAATTATTATTCAAATCCTTAAAAAAGAAGATTTTGGTATCTCAATAGTTATAAGCGGATTAGTTTCCGAAATAGAAAATGTTTTAAAAGAGGTAAATTTAGAGGTTGATACCGTTCACTTTTCATTAAATTTTCACGGTAATCGTAAGGACTTA…
2393	LokiG_000000000229	989	1628	f	21.1064162754	19.198465572	27.1945721825	ATGAAGATTGGAATAATTGGAACGGGAAATATGGGTAAAGGTTTAGGTAAAATCTGGGCGGAAAAAAATCACCAGATTATGTTTGGCTCTCGTGATCCCGTGAATGCACAAAAACTAGCTAATTCATTTGAAAAAAATGTATTAGGAGGAACTTATGCAGATGCAGCTCAATATGGGGAAGTGGTAGTCCTCGCAGTCCCTTGGTCAGCAGCACAGGAGTCTATACAAGTAGTAGGCGATTTAAATAAGAAGATAGTTATCGATTGCACCAACGCTGTGGCACCACAATTAGGGGGATTGTTACTCGGACATACAACCTCTGCTGCTGAAAAAATTGCTGAATGGGCTAAAGGTGCCAAAATTGTAAAAGCTTTTAATTCCCTTGGTGCGGAAAATCTG…
2394	LokiG_000000000229	2149	3304	f	8.8632034632	8.72222653999	12.1167871868	ATGAAAGAGTTTAGAGTTAACAATTTGATAACACTTCGGCTAATTGACGGGAAAACAGTTTTATTCGTTAATAATCAAGAATTTAAGCAATGTAAGATCCTACTTTTAAATATTCCACTAGGAGACCAATCAATTGAAGAGATCAATTCTATTGATGAAATTGCTGAAAAATTAGATTTTAGAATGGAAAATGAAAGAGAATACGTAGATATAACCGAAGAGGAGGAATTTATGGGGCATTGCTCAAATTTACAAGCTTGGGCTGAAAATTTCTATAACACGGACCTTTTGCACAAAAGCCTTGCCTTCCCCCTATTAAAAGCTTTATCAGAAAAGGGGAATAAGTTTGCTAAGCAAAGATTTGCGGAAGAGATTGCTAGAAGGTACAAATATGGAAAC…
2395	LokiG_000000000229	3286	3625	r	12.8967551622	8.23216267382	12.5628512917	TTAAAATTCGCGGTGTAGAAATAATGCCCAGAATTGTTTTTTATATTCGACTAGGTTAGAGAATTCTGTCCAAGGCGCTACCCATGAGCTATCTGAAGCTAACATAAAAGCGTCAATTGGAGCAAGTACGTCGTTGGGGTCAAATATCCAAGCTGCTCCATCGTTAAACATAATACATTGTAGATTAACATCAGCTATCTCTTCCATTGTCAGACCGTAACCAGCTAATTGAGGTACTGAGTTTACATACGAATCTCGTAAAAAGTTATTGTAGGTTAAATCAGGTTTGTAATCAACGACGTATAAACTACTAAGACGAAGAAAAGTAAAGTAAATCAA
2396	LokiG_000000000229	3742	3883	f	29.8510638298	18.8507577393	27.9818054336	ATGAAATCCATAAGGAATGGCAAAGATCATACTTATTCTATCGTCACAAGAGATCCTAAAACTGGAGAAATGGGTGTAGGAGTACAAAACCATCCATTATACAATTTTAACCAAATATCTAAAAGATATAAAAATTCTTAA
2397	LokiG_000000000229	3923	4967	f	27.3151340996	22.9964469975	30.3570652873	ATGAGAGTCGCACGATATTATAGTAACGAAGATATAAGAGAAGATACTGTACCCAAACCAGTAATTGGACCGGAAGAGATATTAGTTAAAGTGAAAGAATCTGGCATTTGCGGTTCAGATGTTTTAGAATATTATAGATTTGCAAAAATGAAAAAGTTGGATGTGGACTCCCTTATTTTAGGGCATGAAATTGCAGGAGATATAGTAGAGAAGGGAGAAACAGTAACGCATCTTAAAGTTGGAGATCGTGTATTTGTTTCTCATCATGTCCCTTGTTTTGAGTGTCATTATTGTAAGCAAGGACATCAAACCGCCTGTAATTTACTTCATAATACGAATTTTGATCCTGGTGGTTTTGCAGAATTTGTGAGAATTCCTAGTATCAATATTGAAAAAAAA…
2398	LokiG_000000000229	4992	7488	r	30.0304487179	29.0224691675	36.5784879554	CTAACCAATAAATCTTGTCTGGACTTGCTCATAAAGATTGGTTTTATATATGGTTCTTAAACTGACAATAGATCCTAAAATTATAAGGATTATTGGTGGGATAACAACATATATAATGGCATTCTGGCCAACAACAACCTCAAATGAACCACTTCCCTGAAAAATAGCCGCTAGTGGAAGACTTAAGGGATATGTGAGGATTAAAGCCAAGATTATTGAAATAAATCCTTGGATCGTATTTTCTCCTAATATCAAACCTAAAATTCTCAATTTTCCATACCCTAAAGATCTTAATATCCCAAACTCATAATTTTTATCATAAATATTCATGATTGAATTATAAAATATGATAAAAAAAGATACGATCAGACCATATATAACTACAATGAACATTAAAGG…
2399	LokiG_000000000229	7501	8275	r	28.4366925065	27.7473029803	36.4455677551	CTAACTATTTTCTTCTATTCGGCCGTTCTTGATTTGGATAATCTCTAAAGCGAACTTTTCAGCTAAAAGTGGGTTATGAGAAACTAGAATACAGGTTATATGTTCCTTTTCATTTAAATCTATTATCAAATCAACAATTTTATCTCCTGTATCGGTATCTAAATTACCCGTAGGTTCATCACATAAAAATATAAATTCTCGACCAACAAATGGAATTTTAGCTAGAGCCCTTGCTATTGCTACCCTTTGTTGTTCACCTCCACTTAACTGATAAGGATAGTGATGTAGTCTATCACCTAATCCTACCATTTCTAAATATTTAGTCGCGACGTCATATAGGTGTAATTTCTTCTTCTTATTTAAAAGCTCTATTGAAATTACGACATTTTCTATAGCTGT…
2400	LokiG_000000000229	8450	8852	r	21.3656716418	22.3626212792	25.7670076761	TTAGAACAAAGGTTTGATTTTATCTTCCTGTTGTAGAAAAGCGAGTGCAAATAGCGCAAGTAAGATTATAGTTATTGCCAACGAGACGTATATCAATGGTTCATAAGCAGAGAGATTAATTGTAGTAGAAATCAAACTAGCAACTAACCAGAAGGCTTCAATCAGTACTACAATTCTTATTTCCTTCCATTCTTTAGCTAGAATTCCTAAGAGTGAACCAATTGTAAGTCCTACGAAAGCTGCACCGAGCATCATGGTTACTGCTCCAACTCCTGCATTGTAATCAGTAATAAAAAGAGGACCAGTGATCGCTGGAATCCAAAACAAAATAGTAAAAATTAGCCCTGATATAAAATGGATTACAAAAGTCAGTTTAGTAAATTTTAAAATTTCTTCAGT…
2401	LokiG_000000000229	8963	9758	r	22.013836478	20.3696062106	25.3945920495	TTAAAGACCCTTAGGGCCTTGTTGATAAATCTCCATAGCTTCATCTACTGAAACGCTATCGTGAACAATAGCTCTAACAGCTTTGATCATTCCAATAGGAGAGTCGCTTTGGAAAATATTCCTCCCCATGTCGACCCCGATTGCTCCTTTATCAATAGCATTTCTGCTCATTTGTAAAGCGTCCCTTTCATCAATTTTCTTACCCCCAGCGATAACTATTGGGGAAGGACATATGTTTGTAACTTCCTCAAAATTTTCACAATAATATGTTTTTACAAATGTAGCTCCCATTTCAGCAGCCATTCTACTTGCCATACCAAGATATCTCGAATCTCTTACCATTTCTCTTCCAACAGCAGTAACCGCTAATGAAGGGATTCCATATTCTTGGCCCCAGTT…
2402	LokiG_000000000229	9957	10815	r	18.5151515152	21.8961957982	27.0378889869	TTATAATCGGTTAAATTTGGAGCCCAATTTTCTAAATCTAGTCTTTATCTTGTTTGCTTCAGCTGGAGAGTTTCTTCTTTTAATTAATTCCTTTATCAGGGACACGCGGTAGCTTTTTATGGATGGAATATTTAATGACTTTGAAATTTGTCTAATTAATTCAGAAGCAGAAATCTCCTTTACATCATCGAGGATTGTCAGCGTATATTCTACTTCCTTAAAAAGATTAGAGATTTCTTGTTGAAGTAACTTTAATTGCTCATTTTCATCAATAATATCTAATGCTCTCCCTAAAATTTGTTTTTCAAATTTCACCTTTTCTTTCCATGGAGTTTGATAAATATGTTGCTGTGTGTCTATAACAAAAGCGTCTTTTTCTTTAATCTCTAGTTTATTAAT…
2403	LokiG_000000000229	11032	12358	f	20.7986425339	18.0541447938	22.3313810486	ATGGAGATTGAGATATCTAAAGACGATTCTGAATATATGTATAATATAATTCAGAACATAATTGAAGAATGCGGACCTCGCATGCCGTGTAGCCCTCAAGAAGCTAAGGGTGCTCAAATGGTAAAGAAAGAATTGGAACAAACTTGTGATGAGGTAAATGTTGAACGATTCACATGCCATCCAAGGGCTGCATTAGGGTGGATTAAAATTGATGTATTTTTCATTATTCTATCATTTAGTTGCTTTTTTCTAATTCAATTATTTTTAGAGACTTTTCTAACACTAATTTTAGCAGTTATAATTCTTGGATTGAATGTTTTTGCATATCTGGTTGCGATAAAAGAGTTTTTTAATTACCAAGAGTTTATAGATCCTTTATTTAAGAAAAAAGAATCACAA…
2404	LokiG_000000000229	12413	14975	r	21.1533957845	20.8065693483	26.888356729	TTAACTCTGTTGTATCTCGGGATAGCGATTAGGGACTAACAATTTCACAAAAATAATTATAAGCACCATCGGGATAATTCCCACACCAACAATTTGGAAAATTGTATAATTTACAATGTTAGGAAACCTGACATTAGAAAAAATTAGTGCAACCGAATCTATTAAATAATGGGCAATCATAGAAGGTAATAAACTCCCCGTTTTAATATTCATATATGCAAAAGAAATACCAACACAACTGGCGTATATAACTTGCATAGAGGTAGAGTAAAGATCCCTACCCCAAACTAGATTCACAAAATGAAATAAGCCAAAAAGTACACCATTTAGAATTATCGTTGTATTTTTAGTAAATTTCTTTAATTGGAGATTTATAATTACACCTCTAAATGCTACTTC…
2405	LokiG_000000000229	14989	15784	r	19.9534591195	17.2557616319	23.6168350719	TTAATTATTTTTTCTAAACGAGTCTCTTAACTTCTTAATTATTTCATTAACAGAAGTATCTTGCTCAGTCAATCGTAAGAAAACGTCTTCTAAACTCGCACCAACTTTATCAGCTTGCTGGCGAAGTTCATCTATTGTGCCAATCCCAACCATTTTTCCCTTGTTGATTATTCCGATCCGATTACACAATTCCTGGGCTATCTCCATTATATGAGTAGAAAAAAGAACAGATCCACCCCTTTGAACATGAAACTCCAGAATAGATTTAAAGACTCTTACAGATTTTGCATCAAGGCCGGCAATCGGTTCGTCTAAAATAAGTAAATCAGGTTGATGGATTATAGCAGCAATTATTTGTATTTTCTGTTTGTTTCCATGAGAAAGAGTAGCGATTAATTG…
2406	LokiG_000000000229	16156	17020	f	28.1585648148	26.5701675135	35.0134537332	ATGGTTATTAATAAAGAATGGTTTGTATCAAAAATAAACAACTTTTTATTAAATGATGAAAGCAATAAGATGGTAAAAGTAGATGGGTCTTTGATTTTCCAACCTGAGACACTTGTTGGTTTTTCGTCAGGTAACGATCCAATCTTCACAAAGTATAAAGACATCATTGGTAATTTTCATCTTACTCCTGTGGAAGCTTTTACTAAATTCTATGAGAACACAAATATAAAATTCACCGCAGAAAATTTGTCAGTGGTTGCCTATGTCTTGCCCATAAGCGAGGAAACTAAAGAGGAAAATTACCAACATTCAAAAAATATGCCTTCAGAAAGATGGGCTAATACTCGGTTGTATGGAGAGGAATCAAATCAAAAACTGCAAAATTATTTAGTTAACGAA…
2407	LokiG_000000000229	17037	17862	f	26.4024242424	26.8064145268	35.4267927692	TTGATTATTATTGAAAACTATGCGATTCTAACAAATGATCTTTCGAAAAAATTTGGGAAAATTGATGCGGTAAGAAACCTAAATTTAAAAATACCCTTTGGTGTAACTTATGGATTACTTGGTCCGAATGGAGCTGGAAAAACCACAACTGTAAGAATGTTAAACTCAATTATTTCACCCACATCAGGAAGTGCAAAAGTTGTTGGATATGATATAATAACTGAAAGCCAGCATGTTAAAATTAATTCTGGTTTTCTCCCCGAAACACCAGGTTTATATCAAAAATTAACGGCAAAAGAGTTCTTAGAATTTGTGGGTGAACTATATTATCTCCCAAAAAAAGTCATATTTTCACGTATAGATGAATTATTAGACATATTTGATTTAGAAGGGCGTGAA…
2408	LokiG_000000000229	18027	19845	r	22.5907590759	31.1819217759	35.2315218205	TTATTTTACATAACTCCCAAACTGGGGTATTTTCTTCAATTGTTCCGAATTAAAGATTGGTCCGATTTTACACACAGTAGTATTATTATCTTCACCAACACAACACGAACCACATAATCCCACCCCACATTTCATTTTTCTTTCCAGAGACACTTGAAGTTTAATATTTTTTGATTCAGCAATATCTTGTACTTTAGCCATCATAACTTCAGGACCACATGTAATAATTAAATCTATGCTGTTTTCAGCAATAATATCATCAATAGTGTCTGTTACATAACATTGTCTTCCAAAAGATCCATCATCGGTAGTACACATAGTATTTGGAATAAGGTCCATCAATCTTTCAGCAAAAATTAATGAAGCTTTATCTTTAGCTCCAATTGATACGAATATATT…
2409	LokiG_000000000229	19849	20446	r	26.5929648241	30.5662828416	26.999088866	TTAACTTTCCTCCTTTAGCTTCTTCAAGAATTCTTGTGCTTCCATTTTACCAAGTTCAAAAGCTTCTAGATTTTTATTTAAAGTAGGGCTTGGTACAAATTTTTTTAACGTTTCAATTGCTGACTCTTCTGAAATTATGCCAGAAAGTATTGTAAACGCCCCAAAAAGGATGGAATTTCCAAAAACTATGTTTCCAAACTTCTCTACTGCTATTTTTTGCACTGGAATGCTTAAATTCTTTTTAATTCTGTTCGCAGCTCTAAATTTTTGTATTGTTGAGGGATCCCATATTAAATATCCTGTGTTTTCTCCTTTTTTAATAGAATCGGGATTAACACTGGCAGCAGATTCACCAGAAAGTATTATTAAAAAATCATATGGTTTTAAAGCTTGTGGATA…
2410	LokiG_000000000229	20442	21354	r	79.9364035088	78.525346796	29.9344083013	TCATTCATCACTTCTCCCCATTGCTATTTTCTTTATTTTTTCATATTCTTCAGAATATTCTGGTTTATCGGGGTCAAATTTAAATTCTCCTATGATATACTTATTGAATAATTCTTTTTCTGTCATGAATTTCGCTTGATTAATACGAACAGTAATTTTTTTTATCCAATCAATCATAATTCCTGTATTATCCATTTTCACCCCTTTTATACCTAAATATTCAGTTCCTAAGCTATCAAGATTTTTTCTTCCAAAATACGTAACACATGGAGTAATTATCTCAATTACAGATGTACCTTTATGCTTTAATGCTTTCCTAAAGTACTTCATAAGCGTACGTGGATGTGCAACCGTTGTTCTTGCAACATATGATGCTCCGGCATCTATAGCTAATTTTAT…
2411	LokiG_000000000229	21353	22526	r	97.2088661552	93.2516349246	22.4532109573	TTATTTGGATACCTCCCTAATTACTTTTAATATATCATCGGGGTGATGAAAAGTACCAACCTTAGGAACTCTAATTATTGGAATTTCAAGTTTGGATACTCTCTCTACTTGTTCCGCTATAAATCCCGTATAATTTAATTCAGGTACAATAATTGCTTTGGCATTCTTAATACCTTCTTTTACTTTTTCATCATGAAAAGGCCACACTGTTACTAATCTTAAGATTCCAGCTTTTATTCCTTCTTTTCGAGCAATATCAACAGCACGATAACTCGTTCTCACAGGGAGACCATATGAAATGATAACTATATCCGCATCATCTAATTTATATTCTTCGGTTATTGCAATCTCATTTATATTGGTTTTTACTTTTTCAATCAGTATTTCCATAAATCCTAA…
2412	LokiG_000000000229	23044	24475	r	77.4095038435	58.8454443362	16.3381463309	TTAAGCTTTTTTTAAAGCATTAGTTGCAATGTTTTTTAGTTCAGTAGCAAGATTGTTATCAATTGGTTTTACAGGTGATTTTTCAAGTAATTTTGAGGATTCTTCTCTCGCTCGTTTCCGAGTAGATTTTGAACCCAATGCTTTCCATGCATTACGAGTCATTCTGTCAATAATTGGGCTTGGAAGAAATAATTCTTTTCTAAAATGTTTTAAAGTTGAGGGGTGAGACAACAATTCTTCAGTTTTTTCATAATCACGTAAGATATCTGTAGCAAAGGGGGTTCCATGATCCTCAATACCTCTAAGAAGTCGTTTAACCATCCCAGCGATTTCATTATCAATTATTAGTTTTTCAATACTTTGTGTTGATTCAAAATCAAGCATTCCGGGTCCAGAGAT…
2413	LokiG_000000000229	24503	25397	r	53.7315436242	48.4748505466	16.1473881712	CTACAAGGAATCTAGTAATTCTCTTATAGATCTTATGGTCTCGGGAGCGGTTCCGCAGCAGCCCCCAACTATTTTTATTCCTATTTTTATCATTTCATGAATATCTTTCACAAATTCTTCAATGGGTTGATCATAGAAAGTTTGTAATCCCTCAATTCTAGGTTGCCCCGCATTAGGTTTAACAGAAAGCGGTAAGTCTGTAAAACCCAGGGTAATCTTTGATAATTCAAGCATATCTTTTGAACCAATTGTGCAATTTGACCCAATCACGTCAACTTTCTCATCTTCCAACACATTAACACACTGTTCTAGAGAGTCACCCATAATCGTGAAAAAACCTCTCTTAGTTTTTTTATACGTAATTGAAGCAATGATTGGTTTATTTGATACTTCTTTGAT…
2414	LokiG_000000000229	25404	26055	r	52.7204301075	52.3176997943	25.6477922196	TTATTCTTTACCTAATAATGACTTTACTAATTTAACAGCATCAATAGCGTTATCTGCAAATCCATCAGCCATACACTCCTTAACCCAAGAACTTGTGACCGGAGCTCCACCTAAAACAATTTTAAACTTTCCCATCATATTTTTCTCTTTTAACAAATCCACAATTTTTTTCTGACCAAACATAGTGGTGGTTAATAAGGCAGAGACCCCGATGATATCTGCATTTTTCTCAATTGCCACATCAATTATTTTTTCAGCGGGAACATCGCTGCCCAGATCATGAACTTCAAAACCGTAAGCCCTTAGCATAGTGCCAACAATAGTTTTTCCTATAGAATGAATATCTCCCTCAATTGTAGCAATAACTACCGTTCCAAGTGAAATTTTATCTGAGCCTTT…
2415	LokiG_000000000229	26217	27570	f	44.2409460458	41.127534309	21.5406474037	ATGTCTAAAAAATTTTCAAAAGAACCCCTGAGAGGATTTAAAGATTTTTACCCTTCAGATCTAAGAGAATATAATTGGATAGTTGAAAATATTCGGTATATTGCAAAACTTTATTCTTATGATGAATTTAGAAGCCCTCAGCTAGAACCAGTTGAGATTTTTGCTGCTAAATCTTCTGACGAACTAGTCAACGAACAATCGTTTATCGTAGAAAAAAAAGAGGGCGAAAGGCTAATACTAATTCCCGAACTCACTCCTTCCTTAGCTCGAATGGTAGCTCGTAGAAGCCAAGAATTCAAAAAGCCTATTAGATGGTTCTCAAACCCCACATGTTTTCGTTATGAACGCCCCCAACGAGGCCGTCGTAGACAATTTAATCAAATTAATTTTGATATTCTT…
2416	LokiG_000000000229	27765	29445	f	34.3755952381	34.6229294188	14.6547064137	TTGAGTAATGATTTAAAGGTACTTAAAGAAATTTCCAAACTTGTTGGAAGGGAATTAAGAAAATATGATATCGAGTTTCTTGATGAAAATTTAGACAATTCTGATTTTATTTACTCTATTCAAGACGATAATGTAATATATATTGGTCTAGATTTTTCTAATAAGAAAGTTTCTGAGGCAGATCACCAAAAAGTTGGAAATTATTTAACCAATCTAAAATATTTAAAAGGTTTTAGTATTAGTTATAGAGAGATTGACGAAGTTCCAGATTTTATTCGTAATTTTAAAGATCTAGAATCATTAAATCTAAAACAAAACAACTTAAAATCTTTACCTGAATGGATAAAAGAGTTTAAGAATTTATCTCGTCTCAATTTGAATAATAACGATTTTAAATCT…
2417	LokiG_000000000229	29628	30324	r	27.691091954	21.8500501939	30.5406904414	TCAAAATAAAATTCGAATTAACCAAAGGGAGATTGTAATTAAATTACCGGAAATAAACAAAACAGAGCTTCCCCTTCTTCCTTGAGGAAGAACGTCTCGAACTATCATATAAAATAGTATTCCTAAAACAAATGCCAGTACATAATTTGTTACCAAATGCTCATATTCTAATACAATTCCTAAAATAGCACCCAATATAGGTAAAACTGAAAGAATGAATTTGCTATATTTTTCTTTTAACCGAGTATCTATTGAACCCAAGGAGATGGAGGAGGTTAACATCTGTATAAATAACGGAACTGATAAATTGATGACTAGAAAAAAATCTAATTCGACTAATGAAGCAATAATGAATCCTACCAAAAAATTATCTAAACCAAATCCAATAATGTGTACTAC…
2418	LokiG_000000000229	30604	31885	f	24.9851678376	25.2518876963	31.0050230238	ATGACTAAAATTATCTTTATGTCTGCTTTTCCGCCAATGATACATGGAATAGGATCTTATACCAAGTATTTAATGGATGCTTTATATGAAAAAGGTTGTGACTGTGCAATAATAAGTTTTGATCCTAATGCTTGTGAATTTCCTATAATGAAGGAGAAAAAAGTAGAATGTGAGTATCCAGTTCTGTATATCATCCCTAGCGATAATGATTATAATTTCAATCTGATCATTGACAGTTTAACTAAATTATTTAGATCTGGAGATAATTATGTTTTGTGGATACAACAAGGTGATAGTTTTTGGAGAAATCGTCCAAAATTTGTGAAGATGTTGAAATTTTTCAAGAAGAAGAAAGTTGAAAACATAATCGTTACACATCACACTCTTAATTTTCAGAGT…
2419	LokiG_000000000229	31889	33074	f	22.8717299578	20.7998112159	27.2912845804	ATGAAATATGAATTGAGAAATTTTCCACTTAAAAGAAAAGAATTTGATGAAAAAATGAGTTTTGCTGAAAAAAATCTCTTCAGTTTGGGGCTAAAAGATGTAGCAGAAGAGATTGGTAGAGAGAATGCAAAGTGGTTCATAGCTAATATACATTCTATTCAAGAAAAGTTAGGGTATGAAAAAAAAGCTATGGTCGTCGGAGCACCTGGTTTCACTTTCCAAACATCTTCTGACAAATTTCGTAGAGGAATTCCTGAAGGAGCACGGTTCACATGGGGAGATAATACATATGATTTTGTTCCAGCAAGCTTAGATATGGATTTTTGTGGTATGCTAGTTGGCATAGTAGAAGATGATTCAAGTCTTGAGAGAATTTTGAACACTTTATATGAAATGAGA…
2420	LokiG_000000000229	33574	34411	f	22.476702509	24.9476411585	29.4681033215	TTGATTCTTATTTTTGACAGAAAAGAAGTAGAAGGTTTAATCCTTGCAGCAGGTTATTCCACTCGATTTAAGTTATTTGGATCTAGTTTCAAAAAATATTTACTAAAATTAAATAATTCAAATATTCTAGGGTATATTATTACTGGAATGGTAAAAGCTGGAATTAGAAAAATCAATATTATTGCTAGCAAAATTTCAAATAAATCAAAATATAGACGAAAAATATTAAATTCTGTAATAAAATCAGGAATTGATCTAAAGCATTTTGACCTAAACATTATTGAAAATAGGACACCAAATAGAGAAAATGGTTATAGTCTTTTTTTAGGTTTGGATGCAATCTCCTCTGAATATACGTTATTGTCAATGGCAGACCACATTTTCTCGGAAAACATTTTT…
2421	LokiG_000000000229	34407	34506	f	18.898989899	21.4539483126	18.1850280344	ATGAAAGTGAAAATGAAACAAGATTTTATAATTTATTCTATTCAAGCAATTAAACATATGAAAAAAGCAGATAATTTGAATTTAAATAAAGTATCATAA
2422	LokiG_000000000229	34529	35579	f	45.160952381	44.0588421741	9.20746775336	ATGAGTAAAATTAAAATAGCTATTGTTGGAATTGGTAATTGTGCTTCGTCTTTAATTCAGGGTATTGAATACTATAAAAGTAAAAATCAAGATAATTGCATTGGTTTGATGCATTGGGATATAGGGGGTTATAAACCTGGAGATATTATGGTTGTTGCCGCATTTGATATAGATCAAAGAAAAGTCGGAAAGGATGTAGCAGAAGCCATTTTTCAAGCACCAAATTGTACTAAGATATTTTACCCAGAAATTCCAAATACAAACGTTATTGTCAAAATGGGAAAGGTTTTAGATGGTTATGCTGAACATATGGGAAGTTATGATAAAAATTTAACTTTTGTTTTATCTACTCAAAAAGAATCTACAAAGAAAGAAATAATTCAAGAACTTAAAAATTCT…
2433	LokiG_000000000232	2	638	r	29.0078616352	26.9335356861	5.08676809923	ATTTATCCCTAAAGCCTTTAAGTCGTCATCTTCTAGATCTTCACCTAGAAGCCAGCGTTCTGCTAAACCTTTTTTACTCTTGTCAAGTTGATAAGTAACCAATGCCTTGACACAATCGGCAAAAACACCAGGAAATTCTCTGATTCCTTTTTGGATAACTTCGTCCATCTTTGGTTTCTGAAATAATCCTTTTTTCTCACCACCCCATTTTTTCACTAATTTTTCTGAGACAATGTCCAGCAAACCTGCACCCATTTCCTCAATTATACATGTATATACGTGAAGTAGTACACGTATGCTTGCTGGAGGACTTGGGACATATACAATTGTCCAATCTACAGGCAAAACACCTACTTCGATTTCATTAGCTGATTGGGATTGTTCTAATTTTTTTATATT…
2434	LokiG_000000000232	860	1520	f	41.3136363636	36.8804024994	23.7743165761	ATGACCAATAAAAATAAAAATAATGACGAAGATGATGAAGAGGATGATCCTTTTGATTTCTTTAAATATTTTGCAGATCCTAAAAAAATTCCTTCAGAAATGAATAAATTTTTTGCAGATCCTAAGAATATTTTCAATTCTGATCAATTTAGACAACTTTTTAAAGAGATTTTTGAAAAAATGTCCAAAAATTTACCCCCTGAGTTACAAGGGCTCTCCCCCGAGGATATTGGGAGAGAGTTTATGAAGAACAAGTCTAAATTTTTCAAGGGTCCATTTATGTATGGGTTTAATATAAATATTGGTAAGGACGGTAAGCCGACTATAGACTCTTTTGGTAATATTAAGCAAAAACCATATTCTGGAAAACCAGTTGTTAAATCAAAGAGAGAACCATTA…
2435	LokiG_000000000232	1675	2704	f	44.1817298348	45.9570558441	33.5875721256	ATGTCTGAAAGAAAAGAATATTTGTCTCAAAAGGCGTTAATGATAGTCGGAATCATAAGTTTGGTAATTTTAATCATAGGAGTAGTTCTCTATTATACCGGACTCAATGAAACTTTTTATGTGTCAAAAAACTCTGTTCAAAGGGTATTTGGAGCAATATCTTATCTCGGTGAACCTGTAGGAGTTATAATGATTGCTGCTATCTTATATTTGGCCTACAATAAGACATTCGCGAAAAATTTAGCATTCAGCTTAGTGTATTCATATTATCTAAATGGAATCTTCAAGGAATTATTTCAAGATCCTCGACCGAAGACAAATATTGATCCTGCACAAGAATATGGGGTAGTGGAGCCTTCCTATGGTTTCCCATCAGGTCACTCACAAAATGCAGTAAGC…
2436	LokiG_000000000232	2700	3684	r	49.4908536585	45.8916499141	36.2742697159	CTAATCTTTTTCTTCTTTTTCTTTTACAATTATCGTTATTGAGAAGATAACTATCACAGTACCAATTAGGTTGAAAACAGTAAATAAGTCCCCAAGAATAATAAAAGAGAAGAAGGCTGAGACTATCGGAGTTAATGAAAGAATCACACTAGCTTTCCCTATTTCAATGAATGTAAGAGTTTTATACCAGAGAAATAAACTAACTCCATAGTCAATCCCCATTAGCAGAAAAAATATGAAATTGATGGGATCCAACACAATAAAAAAATTTTTAGGAAAAAAAAGAAAGTAAATAGAAGAAATAATTATTCCACTAATCAAATTCCTCATAAAAACCACCTGGGATGGAAACAATTCATTTCTATCAAAACCTGCTTTTGTGAGAGTGTGTACAAACAT…
2437	LokiG_000000000232	3773	3932	r	43.5220125786	25.1989626164	27.4004982708	TTAATAAGCGACTTTGATACCTTCCCGAGCGACTTCTTTAAGGAGAATATTATTTACCATTTTTTTATCGTTTTCTCCGATTAAATCGTGAGGGGTAACAATCTGATTTATGTAAATTTCTTGTTTTGTCGGATGCGGAAGCACTTCCTCTAATAACAT
2438	LokiG_000000000232	4160	4322	f	25.9320987654	23.2842961035	23.9998028617	ATGTCAGACGGAGAAACATCAAAGCCAGAAGAAAGGTTACCCTTAGGTACTAAAGTGCCTAATATTGATACTGTTGACGTATTTAACAATAAAATAAATTTGGCAGAAGATTTAAAAAATTATCCAGGCATAATAATTGACTTCCACAGAGGGGCTTGGTGA
2439	LokiG_000000000232	4400	4667	f	47.3033707865	33.3880579129	50.0309666744	GTGACGGATAGGGCTATGCCATTAAAACAACTAGCAGAAAAACGAAAGTATGACTTTACGGTCATTTCTGATGGAAAGGCAGAGCTTTCAAAAGCATATCACGCATTTGGAAAACCTATTGATTATGACAAGATAAAAGTTGAGCTCGCGATTCCCACAACGTATCTAATTAATCCTGATGGTAAAGTAATTTGGCGATATCTTGGAAATAAAACCGATAGACCCTCAATTGAAGCAATTTTAGAAGCTATTGATACCAAATTATAA
2440	LokiG_000000000232	4775	5267	r	49.0894308943	33.2198404887	49.9838850361	TTAGAATAAATCTAAGTAAGGATCAATCTTCTCTTTTCCATCCGGATTCTTAATGGTCTCTAAGATTTTTTTTGACAAGTCTTTTTTCTTTTGAAAATAAGTTTTCATGATCTCCTCCATCGGTGTGTTTGGATACCTCATTTGCAATGCAACATCTCTACGAGGACAACCACCACGTCTCATGCAGCAATAAGCTATTGACCCAAAACACACAATATCAGAGTCCCAATCGTTTTCTGTAGAAAATTCTTCTTTAATTCTTATAAATTCTTCATGATCGAAGTTAAGATCTTTTAACGTCTCGTCCCGTCTGCATTTAAATCCATAAGTTAAGGAATGGCCTGGTTTACAGCAAAAAGTTAAAGCTCGATAATCACCGCCCATGCATATCGGAATGGG…
2441	LokiG_000000000232	6080	6656	r	36.3055555556	27.87120983	34.8175546495	TTAATTTCCTTCAGTTTTAATGACGCTTTCCAAATAATTAAGGCATAGATTGATAGCAGAATCTAGATCATCAGAATTATCTACTATAAAATCTGCTTCGGGAAATTTCTGATTCAATCTTGCCCTAGAGATTCTGACTTTTAACAATTCTTCGCTTTCCCTTTTTCGATCCTTTAACCTTTGAATAGTGATATTCAAAGGAATCTCAATGAAAATCACCTTAATGTTTTTATATTTTCTTTTTGCTTTTTCAATAATAAGACGACTAACATTGATGATAACTGGATGTCTATTCTTAAGCCACTCCTCAATTTCTACTGATATTCCATAATTTAGTCCATAAATGTGCCATTCTAAAGCGAAACTTCCTTTATTTCGCATATCTTTAAATTCCTCTTG…
2442	LokiG_000000000232	6844	7294	f	34.5777777778	39.5396757216	47.3519990336	ATGGAAAATCTAAAATTTCTAGCTAAAATGGATAAAAATAATTCTGTGGAAAAAACAATTATTTCAGAAATCCCCGAGAGTTACCAGAGATATTTAGACGAGATCCACTCAATTTCAAAGAGTAAGAAAGGTGGGTGGGTTTCTAATAAAGAAATTGCAGAGAATCTTAACGTGAAACCTAGCAGTGTATCTGGAATGTTGGATAAACTAAGGAAAAAGGGTTTAATAAATTGGGCTCAAAGAAAATCAATTAGACTAACAGACAAAGGGAAATTGATTGCGAAGCAGTTAGATGAGACCCACTCCCTGCTGTACCAGTTTTTTGCAAACGTATTAAAAATTGAAGATGAAGATATCATCGAAAATTTGTCTTGTGAAATAGAACATCATATTACACAA…
2443	LokiG_000000000232	7358	8114	f	35.328042328	39.6280962873	49.9340009193	ATGTCAGAGGAAATAAACCATAAAATTGATTTGATCCTAAATAAATTTAAAGGATTTTCTAATTTTATCGAATTAGAAGATTTCAGGGCGTTTCTCTTGTTTACTTTAACAAGTCAAGTACCAATGAATATTTTAGCCCAATTAGGAGGAGGAAATAAAGAAGTCATTAGTTTGCCATATAATCCTTATTTAAAGATATATTACCAGAAAATCAATTTAATTTCTGCAGGATCATTGATCGTTTACGTAAAAAGTGAACCTATTTCTCAAGAATTTTTGTTAAAAAAGGATGATCCCATTATTAAAGAATTTTTAAGCCTTGATGAAATTAGCCTTGCTTTTAGAGGAAAAGAAAAATTTATCCTACCAAAAGTAAGTGACTGTAGCGCTATTGAATCT…
2444	LokiG_000000000232	8335	8410	f	11.1066666667	23.1871628355	23.4415441678	ATGAAAATCATAACCATAAATTTACCAGAGAAATATTTAGATGCAATCCAAATACTGAATGATATGAATCTTTAT
2451	LokiG_000000000234	185	2741	f	26.4233176839	24.0791862097	32.1359101187	ATGAGTTATACTTTTTCAAGAACTAAAATGATAGAAAAAATCAAGTTTGGACTTCTTAGCCCGAATGAGATTCGCAAAATGTCTGCTGCTCGTATTATTACAGCGGATACTTATGATGAAGATGGTTTACCTATCCCCTCTGGATTAATGGACCAACGATTGGGAACTATTGAACCAGGTCAACGTTGCCAGACTTGTGGTAATCTTGTCAGTAATTGCATGGGTCATTTTGGGCATATTGAACTTGCGCGACCAGTAATTCATGTGGGTTATGCGAAAAAAGTATTAAAAGTTTTAAGAAGCATATGTCCTGAATGCTCCAAATTAATGCTCACACTCGAGGAAAAAGAGAAGTTTAGACTGGAACAAATTGAACACAGAAAGATTTTTTTTGAGGGA…
2553	LokiG_000000000244	1	1096	r	66.1799086758	66.0401866297	8.35839127509	ATCAATATCCCAGAAATAAGCACGAATATCTTGGACGTACTCAAAGTAGGAAACACAAACACCACCAGAATTAGCAAGAATGTCTGGAATAACATGAATTCCTTTATTAAACAGAACTTTATCTGCTTCAGGGGTGGTAGGCCCATTAGCTCCTTCCAATATTATTTTACATTTGATTTTATCAACATTATCTTCTGTTATCTGATTTTCTAACGCAGCAGGAATTAAGATATCACATTTGGTTGCTAACAATTCATTATTAGAAATTAATTGATAATTGTCATCTTTATAATCTTTCAAATAATTTTCACTGCGTGTCCAATCAAGAAGTTTACTAATATTTAAACCCTCTTGATAGTAGAGTCCCCCAGAAATATCTGAAACTGCTATCACTTTACA…
2554	LokiG_000000000244	1148	2402	r	59.1602870813	61.835746932	44.2154671659	TTAAGGGAATAAACCTCTTAATTCATGAGCCCTAGCTAGTCGTTCTGCTCCGATCGAGTAAGCTGCTGTACGATATGAAATCTCCTTCTCGTCAGCAAGATTAATAACATATTCAAAAGCTCTAAGTAATATTCTTCTCATTTCACTATTTACTCTTTCAAGGTTCCAAAAATATGAATGTATGTCTTGAATATATTCAAAGTAATCAACACATAACCCCCCGGCATTAACAAGAATATCTGGTATTACAATAATTCCTTTTTCATTCAATATAACATCTGCTTGTGATGTTGTTGGGCTATTAGCACCCTCTAAAATAATTTTACAATCAATATTATTCGCATTACCACTAAAGATCTGATTTTGTGTTGCTGCCGGGATAAGAATATCACTATTAAT…
2555	LokiG_000000000244	2600	2792	r	24.6041666667	23.3745634413	31.6514721112	TCAAGCTAGAATCAAGGAAGCTCTTGTATTGAATAAAGGCCAAACATATTCAGCAACACAAAAACTAACAAAATTTGTAAAAGAGATGCAGAATAATCCTTCATTACTGCGAAATTTAAATGATTTTTCTAAAACAAGCCAAGTCCTTGAAATCAAAGATAATCCTTCTTTAGAAAATTTAATCAAGGGCAT
2556	LokiG_000000000244	2850	3897	r	33.3199617956	35.250343578	27.1561127545	TTAAAGGTTTATAAGGCAATATTGAACAAATTTTAATGGATCGTTAGCACAACCGCCTGAATCCAATCCACCTAATTGCTCTATTATTTTTTCCGGGATTAAGTTATCTGCTAACCATAAATCTTTTAACGTCAATAAAGATTCCATCCCTCGAATGTGGATTATTCTGTTTTTACCAAGATCTAATGTTTCTAAGTTTGTAAGAGGTTCAAGACCCTCGACTTCACTAATCAAATTTTCTGAGAGAAATAAATTTTCTAAGTTTGTAAGCGAATATAACCCACTAATCTTTTTAATTTGATTTTGCTTTAAATTTAAAATTTTTAAACTTTGACAGTTATCCAATCCTTTAATTGTTGAAATTTGATTTGAATTAAGCCATAAGGTTTCTAAGTTCTC…
2557	LokiG_000000000244	4080	4239	f	23.4591194969	24.6423743347	18.1220525456	ATGAATGCAATAGTTTGCAAAGAATGCGGCTTCTCATTTCAAGACGATAATAAAGAACCGGGTAAATATTTTTGCCCTAATTGCGCAAAGGAGATGAAGTTCATAAAATTTGAAGCTTTTTGTGGTGCGAAACCGAACGAACTTCATGAGATAAATTAA
2558	LokiG_000000000244	4266	4425	f	37.6352201258	33.6087828179	18.8561961513	ATGTCTTTATTTTACGCTGTCTGTAAGGATTGTGGATATAGTTTTAAGAACAAGGAGCCAGGAGATTATTTCTGCCCCAATTGCAATAAAGAAAAGAGATTCCTAAAGTTAGAATTATTTGATGGTTCAAAACCTTCAGAAATTCATGAAAATGATTAA
2559	LokiG_000000000244	4463	5171	f	17.5946327684	15.0090000528	13.6564110948	ATGGTAAGAGCATTATATATGGATGATGCCTATATTAAAAGCTGGAATGCAAAAGTTACGCGTGTTAAAGACGGAAAGTATATCGTCCTTGATAAAACTGCCTTCTATCCTAAAGGAGGTGGACAAAATTGCGACACAGGCATTATTATTAAGAAAAATGAGAAATTCAATGTAGTGTATGTAGGTAAATTCTCTGGAGAAATTAATCATGAAGTTGATAAACCAGGATTAAAAGAAGGTGATGAAGTCTCATGTGAGCTTGATTGGGAGCGAAGATATACCTACATGAGATATCATACTGCTTGTCACCTCGTTTCAAATATACTTTACAATAAGGCTAATGCTAAGATTACGGGAAATCAAATTGATATGGATAAGTCAAGAATGGACTTTTCCATG…
2560	LokiG_000000000244	5240	5504	f	6.35984848485	9.1909412559	9.94848011232	ATGAGTCTGATAAAAAATATGTTCAAAATTAAATCTCAAAATAATTTTTCAATGCTTTTAATTGTAATTGTTATTATATTACCTCTTAACTCATCTGGATCTATTCAAGAAACTTCTTTCACAGTAACAGGATTTTCCAAGAATATGTTATTATCAACAGACGATAATAATTGGAACCATCATGTAGAACCAATGATTGCTGTTAGTGATAATGGGACACTTTTTGTAGGGTGGAAAAACGCAAACACTCATAATGGTCCATAA
2561	LokiG_000000000244	5519	6728	f	11.2315963606	8.75279013147	13.4219219681	GTGAAATCCATAGACAATGGTAGTTCATGGACAATTCCATTTGATATGCCAATGTATAATGGTTTGAATACTAAGCAATCAGACCCTTGGCTATACTGGCATAATCAGAGTATCTACTACGCGTATATCGAATGGCAACCGGAATATTTTCAATATTTAACGACTGATTATTTAACGCAGGTAACTGTAGCGAAAAGTGGGGGTGATATAACAGAGTGGAGTACCACAAACGCCTCATCAGGATCATATTTTGCAGATAAAGAAACAATGTATATTGACGACAACGGAATAATATATATGGTCTATGATGATGTTGATGTTAGTACTCCAGAGGAAAATGTAACAATTCGATTAACGCGTTCAATAGATGCAGGAGAAAGCTTTCAAGAGATTTCTGTA…
2562	LokiG_000000000244	6881	8711	f	34.0775956284	31.8581858053	9.67441112454	ATGTCAAAAACATCAAAACCAAATGACCCGAACCTAATCGATGTTAAGGAGTTCGGGAAAAAATTCGCAGAATGGGCAAAAAAACATGGTGCTTACCTTCAAAAATTTGGGGAAATAAGTGCCAAAAATGAGATCTCATGGGGATCTTTAGTCGAAGAGAATGCGCAAAAGTACCCAAATAAAACTGCGATAAAATTCGAGGAGATTACACTCACATATAAAGAATTTAATGAAAAAGTCAACCAATACACTAATTACTTTATTTCATTAGGATTGAAAAAAGGAGATATATCTAAAGTCTTAATAAAAAATAGAATAGAATTTTTACTTGTTTATACGGCTAATGCGAAAATCGGAGTAATTTCTTCATTGATTAATACTGATCTTAAAAAAAAAACT…
2563	LokiG_000000000244	8941	9274	r	46.4654654655	51.2531396474	67.5323083956	TCAGGATTTAATAATTAGGATTATTTTATTTATTACTTCCTCAACCTTTTCATTTTTAAGTGTTCCTGCTTTATATAGTATAATCTGAACATCAGCTGTGAAAATACGGTTAGGTCTTATATTACTTGGTTTTTTTAATGAGCCTTCTTGAAAATCTTCATCTTTTAGATAAATTGAATACCCATCATAAATATTTTGGCTAGTGATTTGGCATAAAATTATATCATTACCTTTTAAATTAGAAATTACTAAAGCAGGTCTACGTTTTGATTGAGTGAGATCGGAAAATGGAAAAGGAACTATAACTACATCTCCTTTTATAAATCTTGCCAT
2564	LokiG_000000000244	9258	9453	r	34.6974358974	40.8978606089	46.1251567395	TTATAAATCTTGCCATGCCTTATCTTCCTCGGGCTTTAACCAATCTTTACTTAAACTTGATTCACTCATTAAAATTAGTTCCCTTTTTTCTTTAAGGCTTCTGTTTTTAAGAAAGATAATATGTTCAAGAATTTCATCTATTAAAGATTCTGTAAGATTATTTAATTCGGAAATTATGGTATCTTTTTTTGACAT
2565	LokiG_000000000244	9724	10570	r	40.5910165485	46.2355852404	48.1742590968	TTATTCTACATCTTCTAAAACGGGATTGTCTTCGATGAACTCACAACTTAATCCCATGTCTTCAAAATAATTGCACATAGATATACAAGCAAATTTTTCTGTAGAGTAATGGGTACCACCGATTATATTTATTTCATGCTTTTTTTCGAATTCATGTACCTCTTTACTAAATTCGTTATGAGCAGTAATACCTGTAACATAGGTATTAATTCCTAATTCGATAATTTGTTCAATTCCTTCAAGGGTATTTCCTCCCCCAGCTACTAAAGCAACTCTGTGCTCTATAATATCATCTGAACCATATTTCCACAATTTTGTTTTATGTCCGACTACAGTACTTAGTTTGTTTGCTAATTCCTCAGGAGTGTTTAATTCGGTTCTGCCAATTACACCTACCCG…
2566	LokiG_000000000244	10626	11331	r	31.675177305	29.740778151	10.3775944776	TTAAGGTTGCCATCTCTTTTTCTCTTCTTCTTTCTTTTCCTTTCTGAGTTCTCTACGTTCTTTAAGCTTAAGATCATCGTAACGTTTAGTATAAATCTCCTCATATTTTTCCCTTAACGCTTCAACATCTTCAACATGACCTAACTTATTCTCAAGTCCATCCTCGAAAAAATAATTTTTCTTAAATTTTTTTGCCGGGATGCCTACATAAATCCAGTTATTTTCTAATACTTGTCCTACAGTAGTAACGCTGTTAGCTGCCAAGATACTTTTATGTCCAATTTGGGTGCCAGGCATTACGATTGCATGTGAGCCAATTCTCACATCACCGCCAATTACGGTTTTCCTCATTATTAAAAGATTTCCGATTATACAAGCAGATTGAACAATCGCACCTTG…
2587	LokiG_000000000248	1	112	f	12.0810810811	10.3809587459	11.7295085455	CGTGCATCAAATTTAGATGAATCAAAAAAGAACAAAATGATTGAATTAATAACTCAATTCTCACGTTCAAAAATTGAACGTAAAGAGAAATTTATGAAAACCTTACAATAA
2588	LokiG_000000000248	178	1363	f	44.2919831224	40.2512639151	40.5758668961	GTGGATAAAATAACAGAAATAGAAAAAAAAGATAAATCAGAAAAAAATATCGAAAAGACAGAATATTATCTGGAAAAAGTCTATGAGGAAGAACTCCGTAATATGGTAAAACGATGCTATCAGTGTGGTCGTTGCTCAGGAGTATGTCAACTCAGTAAAGTTCAAAAGTACACACCAAGTAGAATTATACAAATGATTTTAGAAGGATTTGAAGATAAAGTAATTGAGAGTGGCGTATTATGGGATTGTTTGACTTGTAACACGTGTATGACTTATTGTCCGGAGGACATCAGTTTTGCAGATTTAGTACGAGTCGCGAAATATAAAATGAGGAAATTGCGGATTCAAAATGTAGATGATTATATTGCTCATAAGGGGATGTATACCACAATATCCGAG…
2589	LokiG_000000000249	2	353	f	31.7207977208	30.751193022	34.1335266921	TGGGACGTCGGGGGAGAGGAAAGATTTAGATTTTTATTACCAACATACTGTTTGGGGTCCAATGCAGCGTTTTTATTATATGATATTACTAGACCTTCTACTCTCGATAACATTTCAGAATGGATGACAATCGTTAGGCAAAAAGGTGGATCCATACCAATTATGCTCGTTGGTTCTAAAAATGATCTTTCGAAAAGTTCTCGACAAGTTCCAAGAGATTATGGTATTCAAATCGCTGAAAAAAACAATATGGCCAGCTTTGTTGAAATTTCAGCCAAAGAAAATGTTAACGTTGATGAAGCTTTTAAAGTTTTGACCGATTTGACTTTAGAAAAAATAAATAATAGGTGA
2590	LokiG_000000000249	357	1320	f	46.471443406	45.1444567746	42.7604784404	ATGGAAGATGCTGAATTTTTCTCCCTTAGTCAACTATTTGATTCCATTGGGGTTATTGAAAAAGGTATAGAAAGAATATACCACTATCTCCTAATAAATAAAAGGGTCGATAATTTAAAGGAAGTTTGCAATCAACTTAATCTCTCATTAAAAAGAGGTTATAAAGTTTGTTCAGTTCTCAGTGATTTAGGATTGGTTCAAATTTATGATAGACCCATGAAAATTCACTTAAAAACTCCTCCTTTAGACTTATGGCAAGATATTATCCATCAAAGAATTGAAGATCTTCAAAATCAATTTCAAGAAAAGAGAAATGGGTGTGAAACCGCTCTTGATGGTTTCCTCAAGAAATATAAGTTAGATGAACAAGTTTCTCAGGAACCTGTAGAGTTTATTAAG…
2591	LokiG_000000000249	1361	2891	r	80.7058823529	72.8735894423	18.5146366692	TTAACTCTTCTTCTTTCTTTGCATTGCTTTTCTGAATTTCTCTAATTGTTTTCGGGGAGTTACGGTCGGTCTTTCATATCTATGTATCTTACTTTTTATTCCAAAAAGGTATTTGGAAATATTTTTGAGTTTTTCAGTGTCATAGCGGAGCATCATAGTTATTGTTTCCATTTGGGGAGATCCACCCCCGTGCACACCTGCAACTTGCAATACGCCAGCTAAATCTGATACCACTAAGTTTTCTATACCTTTAAAGCACCGATATATATTTTCAGGCTTAACTCGAGGGTTACGTTTTAAATATTTCATCGCCAAATCTCCAACTTCCTCAGAAAAGAAAGATCCTTCGAATGGAAGGGTAGCGATTAATCCACCCGAGATGTCTGCTAAAATTTTGAA…
2592	LokiG_000000000249	3292	4621	f	24.4951091046	19.9472245662	23.5511586027	ATGGATAATCGAATATACCTCTTAGATGTTACAAATAGAGATGGCGTTCAAACGAGTCGATTAGGCTTAGCTAAGTTGGAAAAAACAGTGTTAAACATCCTACTTAATAGGATGGGTGTTTTTCAATCAGAAATTGGTTTTCCGACTACCCTTCACGAAACTAATTATATTAATGCCAATTTAGAGCTTGCTAAAATTGGAGTACTCAAACCTATGAAACTTTCAGGATGGATGCGTGCGGTTGAGTCTGATGTAGAAAAAGCGGTGGAACTCACACAGTTGGAACACATCAATTTATCAATCTCTACATCCAATCAGATGATAAACGGCAAATTTCAAGGGAAATATGATGGTGAAGACATCATCAAAATGATGGTGGACGCTGTAAAAAGAGCAGAT…
2593	LokiG_000000000249	4727	5165	r	21.3926940639	18.9317305198	24.7274883646	TTAGTCGTATCTTTTATAAGTAAAAAGTAACCAAAGAAATCCTAAAACACCTACAATTGTTGCAACTATTGTAATGTAGGATGGCCAATATCCAGCATCAAAAGAATCAGGAGCAGAAATCCATCCCATCACTGCCGTAATACCCGCTGCTGCCATTATGCTCAAAACTACTAAACCCATTCCCAATGCATATTCTTCTTCTCTGAATAAACCAATGCCCGCTACTAGACACCAAAAACCTAACAGAAGTGAAATTATACCTTGACTACCAAAAACAGAGAGCGCTGCATCGACCCCAGTGCCTGATAACCATTCTGGAGTATAAATATCCGCCCAGGCTAAGAGTTCCATTACAGCTTTCAGGATAAATAGTAGACCAATTATAATCATTAAGAAATT…
2594	LokiG_000000000249	5381	6368	f	12.8267477204	12.2285808146	15.3200339262	ATGAGCGCGTTTCTAACACCAGAACAAATTAAAACTAAGTTCTTCGACGGAAAATTAAATAGAGATAAAGCAGCTGAATTATTAATTTCATTAATTGAAGGAAATGATAATACAAAGGTCCGAGTAAGGAGTATTCAAGCCCTAGAAAAAATGGAATTACAAAACAAAAAAATCTTTAAAATTCTTGAAAATTACTTAATTTCTGATGAGGATGCGATTCTTAGAGCCACAGCAGCAGAATATATTATTCAGAATTTTTTAGAGGAAAGCATAGCTCCTTTGAACTGGGTCATTCGGCACGATAAATCTCCTTTGATTTTAAAGGTTTTCTTTGATTATCTCTATAAATTTGATGACAAGAAATTTGAGCTAATTTCGCTAAAGCTGCAAACATGGGAA…
2595	LokiG_000000000249	6467	8129	f	20.463898917	22.5149882801	27.8882827727	ATGGTAGAAGGTAAAAAAATTAGTGGTGGCGATATTTTAACAAAGTGTCTATTAGAAGAAAACGTTAAATATATATTTGGGATAGTCGGGGGTCAGCTCTTAACAATCTATGATGCGATTTATAGGTGGGGGCGTGAAAAAGGGATTGATACCGTCATGTTTCGACATGAACAAGCTGCAGCACATGCAGCCGACGCGTGGGCTAGAGTTACTAATACACCGGGAGTGTGCATGGGAACAGTTGGTCCTGGAGCAATGCACTTACTTCCCGGAGTTGGAGCTGCTTGGGCTGATAATATTCCTGTAATTACAATAGCTGCACAAATCCATAGTCGAGATTCTGATAGATTCATGTATCAGTCAGGGCTAGATCAAGTAACAATGTTTAAACCAGTTACT…
2596	LokiG_000000000249	8331	10047	f	30.5145687646	28.3808438343	37.582100571	ATGGCAAATAGCAAAAAAATTAATGGCGGAGATGTTTTGATTAAATGCCTTCTAGAAGAAAATGTTAAGTATATGTTTGGTATACCGGGCGGACAATTATTAACTATGTATGATGCCATTTATCGGTGGGGGAGGGAAAAAGGAATTGATACTGTTATGTTTCGTCACGAGCAAGCGGCAGCTCATGCAGCTGATGCTTGGGCAAGGGTAACTAATAAACCAGGGGTTTGTTTTGGGACGGTAGGTCCAGGAGCCGCCCACCTCATTCCAGGTGTTACAGCAGCATGGGCAGATAATATCCCTGTTATATCAATAGTACCTCAAGTCGATATAGCTTTAGAAGATACTTATACATTACAAGGGCAATTAGATCAACTATCATTATTTAAACCTGTTACA…
2597	LokiG_000000000249	10091	11492	f	28.8336902213	26.7189477279	34.2296904949	TTGGCAGAAGAAAAGAAAAAGATAAATGGGGGAGATGTGCTGATTAAATGTCTACTCCAAGAAAATGTTAAATATTTATTTGGTATTCCCGGTGGTCAATTTTTAAATATGTATGATGCAATTTATAAGTGGGGAAAAGAAGAGGGTATAGAAACAGTGCTTTTTCGACATGAAGTCGCAGCAGCTCATGCCGCAGATGCTTGGTCTAGATTAACAAACACTCCAGGTATTTGTTTTGGGACAGTTGGACCCGGAGCCATGAATTTGATTTCAGGAGTGGGTACTGCTTGGGCAGACAATATTCCTCTTATTGCTATTATACCTCAAGTAAACTCAGAATTTCAGGATTCATTTACTCTTCAAGGCAATCTAGATCAAGTTACAATGTTTAAACCAATT…
2598	LokiG_000000000250	0	861	f	13.493612079	17.8218632668	3.45086848431	ACTTGTGCTGATATTGAATGGCAAAAATCTGTTAAAAAATTAAATCTTGATAAAGAAATATCTTTCAATCGTATTTTAGATTTAGCACAAGACAGAAATCTTGAAGTAGTATCGTTTACCAATCCAGATTTACCTTTAACTCAAGCAGAATTTCACAACTTAAAACAAGCCAATGCTCTTTTAAATAAAAGAAATAGAGAAATTGTTTTTATGTGGAAACATAAAGATTGTAAACGTATTTTTAATAGCAAATATCGCAATATACAAGAGGGGTTAAGTCATTGTCCGTATTGTAATATTAATGTAGATCAAAGAATAACTCATAATATGGTTGAATTAATTTTTAGTAAATATAATACTTCTTTTTCAAAGGAATTTGAATCAGAAAAAAAATTGAAA…
2599	LokiG_000000000250	881	1007	r	18.4761904762	21.6000184923	18.2433341449	TTATTTTTTAAGTTTAATATCTAAGATTTCTAATAATCTGGTATATTTTGTCCCTAATTCTCCAATAAGATTTTTAAATTGTGTTCCGTTATCTGCAAGAATCTGATTTGGCCTTCCATAAACCAT
2600	LokiG_000000000250	1267	3118	f	49.1247974068	42.1811209649	33.0176258611	ATGTGTGGTATATTCGGCATTATAACTAACCAACGTAATATCTCCATAGGAAACGTTGTTCTTGAAGGAATTAAGCGGTTAGAATATCGAGGTTACGATTCATGTGGAATAGTCTCTCTCTCTAATTCTAAATTGTACATCAAAAAAGATTCAGGAAAAATCGAGGAAATCCAAAAAAAAATAGATTTAGCAGATATTCCAAATAACTCTAAACTTGTCCTTGCCCACACTCGGTGGGCTACCCATGGAAAGCCCACTAGGATTAACAGTCATCCACATACAGATTGCTCTAATAAAATTGCAGTTGTTCATAATGGGATAATAGAGAATTTCCTAGATTTAAGAAAAGAACTTTCTCAAAATGGCCATATCTTTAGATCAGAGACAGATACAGAAGTT…
2658	LokiG_000000000252	2	443	r	21.0884353741	20.2887606086	21.3809432875	CTTTTTGAGTAATTCTGAAATTGGTGGAAATTTTTGTGATTGGTTATCAGAAGTAATTTTAGATTGACCTTCCTTTCTATCGGAATTGGATTGAGTCGCAAGTACATCTTTGGTTTTCGAGTACTCTGCGTTTAAATAGTTTACTAAATTGAGATTCATTTTCTTAACGATTTGTCTAATTCCATATGCAATTATTAAGAGTCCAATAATTGTCAGGATATTCGTCCAATAAATCGAATATGATTTAGATCTTATCATTATAGGATTCAAGAGTAAATATCTTGTAAAATATAAACCTACACTTGTTAAAACTGACCCTATAATCAATAAGAATAATCCTTTCATTCGAGGATTGGGTAGTAAAGAATAAAATCTAAGAGTAATATACAATAATCCAAG…
2659	LokiG_000000000252	1744	1837	r	41.8387096774	46.8493367537	31.5428534698	TTAAAAATCATACTTTTCTTTTAAGGTTTTAACCAAATTTTCAGTTTGTACATCTGCACAAGCCTTCACATACTTGCCAAAGTCTTCATCCAT
2660	LokiG_000000000252	1957	2635	r	66.0914454277	66.4446744223	5.37159232967	TTATGGAATTGCTTTACTTTCCATGGGAAAATAGACAAGCATAACCTGGAAATCAGAATTAAAAAATAAATATTGCTCAATTGTGAGAAACGAAGCTCTCCAATAATTAAAAACATCATTATATATTAGACTCATTTTCACAAGAAAAATATTATTAAGTGGAATCGTAGATGACAGATTAAGAGCAAAGGGGATTTGTGTAAAATTTATATACCAATTCCCAACCCAAAATAGAGATCCGTTTTCATAACGCCCCCTTTTTACGGAAAATATCTCTGTGTGGTCTGCATACTCCGCTTTAATAATTGAATTATTGTTGTATGTGAGATATATCAAAGATTCATTTGTAACTTCGAACGAATAAATAAAATTAAGCTCATGGAAAGGAAAGATCTGAAA…
2661	LokiG_000000000252	2727	2919	r	30.3125	23.8165460024	2.8854843813	TTAAGGTTTTATAATAATATTAATACCTTCAATTATAAATCTAAACTCTAAAAAGTTTCTCTCACTTTCCATAGTAAATTCTAAATTGATCGTTTCAGAAACCCCTTCATTATATTCTGCACCCAGCGCTTTTATTCTGAGATCATCGCTAAACCATTGTAAACCTCTTACTTCTCCCATTGTGGAATGCAT
2662	LokiG_000000000252	3647	3803	r	50.7307692308	44.9909105411	27.4381828613	TTATTGCACTATAATTCCCTCCCCCTCGTATTTTTTACGTGCCTCTGTGGCACTAGGACTGACAGGCGCCTTCCTTTCTCTTAAGGTTTTAAAAATTTTTAGAGACCATAGAATTTTTCCTTTAAATAAGTTTTGGGTTAGAGTTTGATAACTCAT
2663	LokiG_000000000252	4328	4592	f	38.8371212121	39.6154135472	29.2536333149	ATGAAGAGAACTCATTGTATCTTTTTAGTGATATTTGGAATTTTAATTTCTCAGTCGATAATGCGTGTTGAAGGTTCTACTGAATGGAGTGCTTCAATCTCCACCTCAACTTTCCATTGGAAATCTACTTTAAACCAATTATCAGGCACTTGGTTGTATTCTGATGGGGAGTTAATTGGTGGGATTAATAGTCCGGGAGGGGATATTCAAATACATGTATATTCAAATCCTAGTAATAACTTCAGTTTTTTTGAGGGAGATTAG
2664	LokiG_000000000252	4542	5019	f	44.2012578616	50.6609703796	29.6537544147	ATGTATATTCAAATCCTAGTAATAACTTCAGTTTTTTTGAGGGAGATTAGGCTAGATTTTTATATTGCCCTTGAGGGGGACATAGCAATTGAAGTCAGCAAATTTAACAGTGATTATCATCTCCTAATTTTACCAATTAATGTCAATGGAACCAATTTTTTCGAACTTTTATTTGAACAAACAGAACTACTGCAGAACCTTACTCATTCTATTTATATAAATTCAAGTATAATTAACGATATAGCTGCTCTGAATTTAAAATATAATAGCACATTCGATATAGAATATCAATGGGACATAACGACTGGATTACTAATGAAAAAATCAGTCATTTCTCTGTCTGGTCTTAAATTAATTATCGTTCCAGGTATAGGACGTAGATTTATGGCTATTCCATCT…
2665	LokiG_000000000252	5193	6165	f	19.6440329218	25.8336078628	24.4857111105	GTGTTTACAATTTTTCTTACTTTTGTAATTTCTTATTGGGCGTATTCAAATCTTTTTCTTTCCCTTCTTACTTATGTTAAGGTGTTAACCGTTTATGGGATATTTATTTTGACTATAAACATAGCTTACGATACATCTGAAACATTACCATATTGGAGCGATCCTGAGAAGAGAGTATTGTTGACAAGTATAAAAATAAAACAAACATTCTTTGAAACTCTAATTGTTTTTATTGTTAATGCTATAATTCTTGTAGTTGCTATAACTACAAAGGCATTAAATTTTATATACGAGCATCCGTTGAATGTGAGATTTATTTCTTATTATCAACCGACCTTCCTTGAAACAGTATTAATTGTTATAATTATGATTTTATCTTTACTTGCCATATGGACGTCT…
2666	LokiG_000000000252	6510	7008	f	16.5602409639	14.1251844974	19.5900335805	ATGTTTTCAAATATGACTGAAAAAGGTCGAGACATGCCTTATATGCGTTTAATAGGCTTTATCAGTGTAGTCTTTTTTGTGATAATATGGATGCTTGATTCAGTTTTTTTAATTTCAGTGATCCTAAATAGCTTTATTCCATTGATAATTAGATTTATCTTGTTTTCTATAATAATATGCTTAGGTATAATATTTATATACCTTTCCCGTAAAGCTTATTTTCCCGATGGCGAACTAACGGATATATTTCTTACTCAAGGAATTTTCAGTCGTGTAAGGCATCCACTATATCTTGGAGGGCTTTTAGTTTTATTATCATTTATTTTCTTATCAATATCTTTGATCTCCATAGCTTTAATCGTTATTCTTTTCATCTTACTAAATAAAATGACGACCTAT…
2667	LokiG_000000000252	7118	7331	f	17.7276995305	16.6534048907	23.864280441	ATGAGTTCTAATATTAAATCTGATAAACCAGATGGAATCGATACAAATTTCATGTTTAATGAATTTGAGGTAGACCTCAAAAATCCTTCAGAAGCGATTATAAGTCTCCTTTTCTGGATGATGATGGAGCCTAACATTTTTGCTGTAATCAAATATGGAAACTATAACTTGCTCTATTTAGATATTTCTGAAGGGTGTTATGAATTTTTATGA
2668	LokiG_000000000252	7845	8328	r	34.0745341615	41.986068675	23.5930183729	TTATTCAGTTTTAATGAAATACACTTCTTTGATAAAACTCTCTATTGAATCAATATCATCTTTCCTGTTGAACTTAAATTTCCAATCTTCTCCATTTATCATGAGATATCCATATTGCTTCAATCCTTTTAATAGTAAAATTATTCCTGCAATAACTAAGATAGGACCGAACAATAAAACCAGACCATAAAAACTAATGATTGACGGAATTCCAATTATTAGGAAAATAGCACTTAGGATTAAAAATAGCAAATTTCTAGCATGCCATGCATTTTCTATATATGATATTTTCTCAAGCGGGATATCCCTGTATATACGGTCATACCCTTTCAATTTTTTAAAATGAAAGATTCTTTTATTCGTTATTCCTAAAATGTTTTCTTTAACTTTTTTCCCTGA…
2669	LokiG_000000000252	8522	8831	r	19.569579288	23.3298134733	35.5358950123	TTAGGTATTGAATCCTAACAGGTAAAAAAGCATGAAGAAGATAGCAGAAATGGGGAAGTACCTAAATGGCCAAATACCTATACTTATATAATTTATTGGATCATATAATCCATTAAGATCATTTAAAAAAAGCTGCCCTGCTCTATAATAAACAACAAAATCATTGTTACCTCTTAAAAATGTGAGTGTTAATGTCAATGCCAACATAAAATAGAAAATATGAAGTAAAACAGCATATAGTAAGAGTTTATTCTTTAATAGATCTTTAAATCCTGTGATTAAAGATATACCCTCTTTTTTCGAATTCAT
2670	LokiG_000000000252	8946	9891	r	23.9301587302	23.3331513792	30.4758697585	CTAAAACATAGGTAAGATAAATACAATTGCAGTTAAGTAAACATAATACCCTGTTATTATTGATACTAGAATCACACGGTATAAATTCTTCCGTTCCACATTCTTTATATTTTCCATAAATATTAGCAACATCAATCCAATAAACATTAAATGGGAAGGTTGTAAAGCTTTCCAGATGGTTGATTCAATTTTTAAGAACCCTTGGATTTCAACATCTTGATATCCCCAATTTGTAATCATTTGCAAGAAATATGTAGGAAAAATCATATAGGGAATACATATAATTGCAAAAGGAATTAAAAAATAAACAAGATCTTTCAACTTGAGTTTTCTCACTATTAATAAGACGGGAATAAATAATATCGCAGTAATTTTAAAAGTTGCTAGAGTAAAGAGGAT…
2671	LokiG_000000000252	10877	11042	r	51.896969697	45.4684106617	36.2485202205	TCAACAAGTGATTTTGAAAGTATCTATCTTTGCTTCTATTAAATCAGGAATATATGCTATTGTGTACAGATCCCTTGAGTTTAGGAATCTTACACCACCATATATATATTCTGTGCCATTTTCCTCGCGAAGCCCCCATTTTCTTCTACATGGTTGCTCAAACAT
2672	LokiG_000000000252	11119	11593	r	63.9662447257	62.1556958506	8.20056993562	TTATTCATAAATAATAGAGTTACGATCTCTTCTAAAGACTTCATTTTTAACCTTGTATTTCTCCAACTTCACGAGCCAATATAAACAATGAATAATGGATGCCAAGGTAAATACTATAATGATTATAATACCCATTATCATGAACAATAGATCAGGTGCTGACCAAAAGTATATTGAAAAAACAAATCCCATAATAAATATAAAGATATCGCTTATTAATATGATTATTTGGTGAGCCCGCACATGTTTATTGCCAAGTTTTGCACGAGAAATCAATGCACACCCTGTAATAAATGAAAAAATTAACAGACTAGTAAAATTATTTCCCCCAATATATGCTATCAACCACCAAAAAAATCCAAAGGTAATAGCTATAATCCCTCGTAGTAATGTATCCTT…
2683	LokiG_000000000255	0	1500	f	20.9246666667	25.2888783096	16.5814804252	CTGCCTCAGCTGTCGATTGATAATGATCCTTATTTAGTCTTTGATGGAAACAACGAAAGAATTTATTATGCCGTATCCATTTTCACTTCAATAAATATCGGAACATATGCTCGCTCTCCAATACTAAGATTTTTAGGAATTTGCTTGGTGGATGTGAAAAATGGTGATTTGGAGTTTTATAAAAACCCCAGCTTAGTAGAATCTGACTCTGATCCAACATATTCTCTCTGGAAGTATTATATAAATATCTATGATTGGAGACCTATGGATACCCCAGAAACCGCATGGTTAAAAAATCAATTAAGATACCCCGAAAATTTATTTGAACGTCAGCTAGAAGCTAACTACAAATATCATGTAGAAGATTTACAAACATGGAAGAGAGGGGATGATTTTCAT…
2684	LokiG_000000000255	1763	3008	f	38.7694779116	35.6531584919	44.2437257258	ATGTCTTTAGAAAATGAACTAAAACAATTTGTATTGGATCAAGGTGCTGTGAGTGTAGGGTTTGCAACAAAGGATTCACTTGCGGGGGGACCATCCACAACGGACATTACGTACACAATGTCTGAGGCCGAAACCGCGATTTGCTTTGCAGTTCCGTTAGATTTATCAAAAATTCGCCCATATTTGGGGAAAGAACTCCCTAGAGGCCGTTTTGACCATGTTATCGATAATGGGGATGGATACTTAAAAGCCTATAAAATAGCTAAAGCAATAGCTAACTTCTTAGAAAAAAAGGGATTTAAATCGGCCCTAGTAAGTCCCAATTTTAATTATCGAGAAGACGTTAAAGATTGGAGATCTAAATTACCCCCAATTCTCGCTCTACGATTGGTTGCGGCC…
2685	LokiG_000000000255	3115	3697	r	28.8419243986	34.3275292164	39.1765168443	TTATTTTAACATAGCAGCGTTTTTTTGTATAGCAGTTTTTGCTTCTTTCATTATTCTTTCCATGATATCGTTTACATCGTCAATGCTATTGATAATTCCGATTGATTGACCTAGTAGAACTGCCCCATTTTCAATATCTCCATTATATACCCTTTCATAAGCGCCTGCATCGTGTTGCCTTTGTTCCATGGTTATAGATTTTTCATACGCCATCATTTCCTCTTTAGTGGTGGGTGCTGGATGTTCTGAAGCATATTTATTTCTGAATAATCGAATAGGACCAAAAGATCCGGTGAAAAGACCAGTATCTTGGGGATTTCCTGGAGGAATTATACCTTTGTATGCTTCATTAAACTCACTTTGTTTTGAGGCGATGAATCTTGAACCCATAGCTATAGC…
2714	LokiG_000000000258	2	290	f	19.4895833333	18.3738464652	3.66648258498	TTTAGTATTACCGATCTACCTTGGTCGTATATTGCAATTGCCTCTATTGGAATAATAGCGATAGTTATACCGGTGAAAAAAAAATCAAAAGACCATGTCCCTAGGAAAAGACCAGGGCGAGTAACGTATCAGCCTATTACTACATCAGCGGAATCGACAGATAAGGTTCCAAGAAAAAAACCTGGGCGAGTAAAATATCAACCTATTACAATTTCAGGAAAATCAGCAGAGACGACTTCTGAATCCGAAAAGAGAATTCCCGATACCTTACATCATAGAGATAGATAA
2715	LokiG_000000000258	448	817	f	30.8672086721	33.6173681255	8.05932657804	ATGAAACTTGAAACTATAGATATTACTTTACACGTGGTATCTCTTGAAAGAACTATGGAATGGTATAAAAAGATTTTGGGTTGGAAATCAGGTTGTGATTTGAAAAATGATCAAGGAGAATGCCTATTTGGTGATGTCTATTATTCTCGTAATCCCTTGATAGGATTTAACTTGTTAAAAACTAATCAACCTATAAAACCTGTAGGATTTCATCCTTTACTGAAAGTTGACAATCTTGAATCGCTTATCACTAATTTCAGAAAGAAAAATGTAGAAATTACGCAGGAAATACAAATTCAGCCTTGGGGTAAGAACCTTAAAATACTGGATTTAAATGGATTTGAACTAGAGTTTTGGTCTGAGAAATAG
2716	LokiG_000000000258	910	2356	f	38.0477178423	35.8553440254	35.8296291225	ATGTTGAATCAAATCGACTTTTATGAAAAACTATTTTATCCCAAAACATTAGCTTTTATAGGTGCGAATCCCAGAAGGGTATGGCATTTGAATGGTTACATCAACAGATTTCCCAAAGATTCTCTCTATATTGTATCAAATTACTGTGATGATTTTAAGGAAAATTATGGAGAAGAATTTGATGGTGTGAATCTATACTCTAATATTTCAGATATTCCTAATGAAATAGACCATAGCGTAATTTCTGTTAACAGAAATAGACTTTTAAAAACAATTAAGACATGTCTAGAAAAGAAATTTTATACTATTCATGTATTTTCTGCAGGAACCGGAGAGTTTGATGAGGAAGGTTTTAAAATTGAGTCACAATTATATGAGCTATTTAAAAACAACGAAAAC…
2717	LokiG_000000000258	2464	4768	f	27.2183159722	25.3953182337	33.8487115685	ATGGCAGAAACGTTTGAATTTCAAGCTGAAATCAAAAAATTGCTGAAAATCCTCAGTAAATCGTTATATCAACATCCCGAGGTGTTTCTTAGAGAGCTCATTAGCAACTCTGTAGATGCCTTGAAAAAAATTCATTTCATCTTGCTAACAAACCGTGATATTGAGAATCCCGATGTGGAGCTAAAAATAGAAGTTTGGATCGATTCTGAAGCAAAGACCCTAATCATTAAAGATACAGGAGTGGGAATGGTAAAGGATGACCTAATAAATGATCTTGGGACTATAGCCGGGAGTGGGACAGAAAAATTTGCTGCCCAACTCGAACAGCTAAAAGAAGAAGGTAAGGAAAAATTAGATTTGGATATAATAGGCCAATTTGGAGTAGGTTTCTATTCGGTG…
2718	LokiG_000000000258	4804	6040	f	20.0064724919	21.095993151	26.4114604438	ATGGTAGAAACTGTATCCATTGAACAATTGAGAAAATTTATTTTAGAAAAACAAGGATTAAGAACAGAAAATCCAGTAAATTCTACACTAGATGTTATACATAATATCCATAATGTTCAAATAGACACTATATCTGTAGTAGCCCGTTCTCACGATTTAATATTATATAACCGCGTCCCAGATTACAAAGAAAAAGACATATGGAAACTGCTACGAGAGAAAAAAGTTTTTGAATCTTATTCACATGAGCTTTGTTTACTCCCAATTCAAGAATATCCTTTTTATAAATGGATCATCAATTATAGAAATAAAAATATCGGAAACAGAACACAGAATTGGGTTAATGAAAATAAAGCAGTTATTGATAATATCTATAATTATGTTAAAAAGAATGGAGAA…
2719	LokiG_000000000258	6114	6318	f	22.612745098	14.155327198	25.8018258261	ATGATGGATGAGGGTTTTTTAGGATATTCCCGTTCAAACGGAAAGGTCGGTATTCGTATTAAAATTGCGGTTATATCTTCAGTAGTCTGCGCAAATACCGTAGCTCGGAGAATTGCTGAAAAATTAGATAATGTTGTCGCAATCACACACCCCCACGGATGCGGTCAATTCACAAAATATAAAATACCTATATACTATGATTAA
2720	LokiG_000000000258	6626	7547	r	23.7448425624	24.5499614573	31.7662705754	TTAACTAGTAACAGTTTTCCTAAAAGAGATATCCTTCGATAAAAGCATTTCCAACAAATTTTTACACGATTTAATATCACCCTGTATAGAAGGAGTTAATTTATCTTTAATAATCGGTTCTAAATCTTTCCAATTTTTAGGTGAAATATCGGTTTGTTTATCTAAAATTCTAAATAAAGCTCTAAAGCTTTCAATATTCACTAATCTCCCGGATGGGGCATTTTTAGCTAAATCTGAAGCGTAAAATGCATAATATGGGACTAATTCATCTGGTTGAATTGGAACTCTTGATAAAACCTTTTGTCTAGACAACCCAAAGTTATACATAGGTGTATCCACTGGTCCTGGCATAATCGAATGAGTTGTAATATTTTTTTTATTTTCATAAGCATTCATTTC…
2721	LokiG_000000000258	7674	7968	f	36.6666666667	29.332179105	22.2890378219	GTGAAATTAGTGAATAAAATTAAATATATTATAATTGATTCAAAGGATAATTGCGGTACGGCGTTAGAAAAAATTCCCCAAGATGCTAACGTTGATTTAATCAACAAGATAATCAAAATCAATGAGGCTATACCTTTCGGGCATAAATTTGCAATAGTGAATATTACGAAAGGTAGTAACATTATCAAATATGGAGAAATCATAGGAATTTCAACTGAGGACATAAGCGAAGGAGATTGGATTCACACTCATAACATTAAAAGTTCCTATTTAAAGGTGAAAAATGATGGATGA
2722	LokiG_000000000258	7957	9094	f	43.9903254178	39.8916499974	30.8275944618	ATGATGGATGAGGGTTTTTTAGGATATTCCCGGTCTAATGGGAAGGTTGGTATTCGAAACAAAATTGCGGTTATATCTTCAGTGGTTTGCGCCAATACAGTAGCTCGGAGAGTTGCTGAGAAAATAGATAATGCCGTAGCAATCACACACCCCCACGGATGCGGCCAATTCCAAGGTACAAGAGGGTTCTCGAATACATTTAATATTTTGGCAGGTCTTGGGAGTAACCCCAATGTATATGGTGCTCTTGTTGTTGGATTAGGGTGTGAAAATCTTTTTAGCAATGAGTTAGCTGACAAAATAAGAGAATCAAAAAAACCAGTGGAATCCTTTAATATACAAGATGTAAAGGGAGGCACTATTGGTGCAATTGAAAAAGGATTAGGTATCTGCAAAAGG…
2723	LokiG_000000000258	9176	10424	r	39.547275641	42.5677775774	34.9366289956	TTAATAGAAATCAGTAACTTTTTTACCCTCTTCGAAAATTGCTCTAACGCTTTTTAATTCATCAGGTATCTCTATCTGCTGAGGACATTTCTCCAAACAATCACCACATTGGACGCATAAGCTTGCAGATCCATTGTTCTTCCTTCCACTCTTTTCTAATTCTTCTTGAGTTTTAGGGAGAGATTTATAATAACTCGTAAATCCAGCTCTAGTATTTTCACCATACTGGTTAAATTGATTTAATATATTGAATAAACCGGGAATATTTACTCCCTCAGGACACGGAATACAATATCGACAATTTGTACAAGGAACTGCGAAAATGTGTTTGGCAAATGCCTTTTTTAAAGCTTCAGTAGTTTGTAACTCTTCTTTTGTTAAATGACCTATCCCTGAATT…
2724	LokiG_000000000258	10672	11791	f	31.3476318141	32.4080369644	38.6993756325	ATGACACAAGTAGAATTAGAAGAAAGTCATGAACATATTAGACAGTTATTTAGTGCTGGTTTTTCAACACCTTTACCTAAGCACGAACTTACAGAAAAATTGATTAGTAGTATGTATAATGAGGAGGAAGCATCAGTCATTTATTCAAGCTTCAAAGAGATTAAGGAATATCTTACTGTCGACGAAATTAGTGAAAGATCCGGTGTGAAGGACAAGGAAAAATTAAAAAAAATGCTCAATCGGATGGTATATAAGGGTACTTTAATGAGGGGAAGAAACTCAACATATTACATGTTTTCATATTTACCTGGAATTTTCGAGGCATATTTCACTGCAGTAAGGGATACTCCCGAGAGATTGAAAGAAGCTGGAAAAGCACATAGAGGGTTACGGAAAATT…
2725	LokiG_000000000258	12061	12430	f	43.72899729	22.8726231996	21.4428701104	TTGGTAACTGGAACTGTAAAATGGTTTAATAGCGGTAAAGGCTTTGGATTTATAAATTCTGAAGATGGAAATGATATTTTTGTACATTTTTCAGCATTAGCTGGAGATGACGATGAGTATAAAACATTACATGAAAATGACGAAGTCGAATTTGATGTAGTACAAGGTGAAAAAGGTCCTCAAGCAAATAATGTTGTTGTCACTAAAAAAGCCCCCCCACAACAAAGCTCACGTGGTGGTTTTGGTGGTGGTTATGGCGGCGGTCGTGGTGGAGGCGGCGGTCGTGGAGGCGGTGGTCGTGGAGGCGGTCCGGGAGGTGGAAAAGGCCGTAGTGGTGGCATTAACAAAAAAAAGAGAAGAAGTTACTAA
2726	LokiG_000000000258	12660	12915	f	25.9254901961	15.0063107642	25.5324515954	ATGAAAGTAAAGTATTATCTCGATGTTTTAAAAGCTTACGAACCCGGAGTTGAAGTAGTAGCTCGTAATTTATTGAAAATTAATGGAGTAACAAAAGTTCATATTAAAGTTGATGAAGTAGATCAAAAAACATCTTCTCTATATATAAACGTTGAAGGAACTAACCTTACGCTTGACGAAATAATTGAAATCTTGGATTCAATGAATTGTGCGCTCCACAGTGTTGATCTGGTTGAAATTGAAAAAGAGGACTAA
2727	LokiG_000000000258	13130	14426	r	22.9375	21.1347174258	28.4145471987	CTAGGGAATAATTAATGAATATAACGTTAAGTAGATTATACTAGCTCCAATATGTATTAAAGTCATCATAGAACCATATTTTAATAATGATTTATAGTTAAAATCTGATACGTCATTTTTTTCTGCTAGATTTAAGGTTATTAAATCAGCGGCAGCTCCTTGTGGTAAAAAATTAGAGCCAATATTTATCCCAAGGATGATTGCCATAATAACAAGGTTAGGTACTTGCCCTATACCATAAATATTTTGCATTAATGTGATAAATACGAGAGCTGTTGGAATTTGGGCTAAAAAACCTGATAAAACGCTTATCATTATCAAAACAGTTATAGCAGCAATAAGAACATTATCCGAGATAAAGTTACCTATAAAATTACCAAGAATTATAAAAGTTCCATT…
2728	LokiG_000000000258	14598	14814	f	16.0833333333	17.6063402402	23.8820209192	TTGGAAATTGCTGAAGTTGCAACCTTGATTGAACAACTTATCGAAGGATACGATGATATCGAGACCTATATGAAAGAAAATTTGGGCTCGGATTGGAAAGTTTTAAAGTCCTCTTGGCAAAGATGTAAAGAAGGGGAGATTACGAAGTGGGAATTTGCTAAGATAGGCTTATCAAAAGTTGGAAAGAGATTCGCAGGTATCTTTATTAAAGTATAA
2729	LokiG_000000000258	14895	15483	r	8.55612244898	7.14697398379	8.75008130444	TTAAACGGATTTTTTTTCTAAAAAATTCATTGCAACCAAGTATAAATTTTTGCAAATAGGACCTATCGTCCTAATTTTATCTATTAAAGCGTCCCACGATTGATTGAATAATATTCCAAGAATTTCTTTAATTACTTTTTGAGATGCTTTTCTACCAGTTATCTCTTCATATTCCACTAAGAATGATAAAGCTTTCAGTTTTTCATTATTTAAAGGAAGAGAATATAATATTCGATCCTGAAGACTTTTTTCTTTAATTTTTTCAATTGCTTTATCTTCTAATCCCTCTCCTGTCATTAAGAAAAGTAAGGCATCAATGTAAGCTCTTTCAAGTAATTCTAAACGTGATTGAATATCTTTTAGGTTTACAAATTTGTTATGATCATACATTTTAACTTG…
2730	LokiG_000000000258	15630	15756	f	7.13492063492	8.58708975695	10.2903806661	ATGGCAGTAGTGGTCGTGGTGGAGGCGGTCCTGGAGGTGGAAAAGGCCGTAGTGGTGGCATTAACAAGAAAAGAAGAAGAAGAAGTTACTAATTCTCTCTATTACTATATACCTAGACGTATCTGA
2731	LokiG_000000000258	15861	16968	r	9	10.2470140419	12.9349920431	TCAATTAATTTCAATTTTTTTTGGTGGGGGAATATACACTTTTCTAACTCCTGTTGGTTCTAAATTCCTTGCAATCTCGGGACAATGGTATACACAGACACCACAACCTATACATTTGGTCTCATCATCATGAGATTTACCATCAATAAGAGAAATAGCTTCAATGGGGCATTTTTCTACGCAAGTTCCGCAGCCTTCACATTTGCTGCTATTTAGCCTTGCTCTATTCGACGTAATGGTGTGAAATGGCCAAACTCCCCTGTAATAATCCTGAAAAACTATACAACAACATTTACAACAATTGCACAACGCCTCTTCATGTTTATCAGCATCTAAATCGTAATGAAAAATCTTATGAACCAGACCATCCTTTTCTGCTGCTTTTAAAATATCGTTCGC…
2732	LokiG_000000000258	17015	17198	r	25.0109289617	25.521128863	36.019603421	TTAATTGCTCTTACTGGTTTTCCACTGTAGACCATAATACAACGCCGGTCCAGCAATAGTAATCACAAGTGCAATAATGAAGAGTGCTATATTTGGAGCATATGCTCCATAAACAATCCAAATTATTATCAGCAAGACGATCCATATCCCAATAATAGCCCATTTCCTTTTATCATCACTCAT
2733	LokiG_000000000258	17748	19500	f	22.3099315068	26.6659928693	29.5676143826	ATGAGTATCCAACTAACTCCCAAAGAAATTGAGCACTTAACAATGTTGGGAAAGTTATTAGAAGATTTAACAGATCCCTCTACATACATAAGTCTCGGAATGAGCATAGAGAAATGGGCAGAAAAAATCCCAAATAAAGTTGGGCTTCTTTTTAAGGATAAATCATGGACTTGGAAATCTATTAACGAAGAAACCAATAAATATGCTAATTATTTTGCATCACTAGGTTTAAAATCTAATGAAACTGTTGCTGTAATGATGGAGAATTCTCCAGAATTTCTTTTTGTAACAGGTGCTATTAGTAAACTTAAAGCAATATGCTCACTGGTTAACACAAACTTAAGAAAACAACCTTTGATTCATATTATGACAATTAGTGAGCCAAGATACATAGTTGTT…
2734	LokiG_000000000258	19521	20205	r	16.6666666667	14.2152225791	20.4695535079	TTACCTAAAGCTCTTGTTATAAATTGAATGAAAAATCGTTTTAAATTTATTATTAGATTTTAATTTCTCGAGTTCAGCTACTTTTGGTTCACCACCCGATCCAAAAAATTGATTAAACGCATAGAATGGTTTGTGCTTCTTTTTCATGAGCTCATTATCAAATTCCCCTGCTCTTATATCGAACGCTCCTTCAAAATCGGGATCAACCTCAATATATTCTCCTTTTGCACTCAATACGTCTCTTTTTATATGTCTGTTAACATCTTGAGTCTTAGCGGATTTATCTCTGTCTGAATCAACGATTACAATAAATGGGATCTCAAATTCCCCTAAAATCTTTATATATTGTTGCATATTAAATTTTCCCAGACAATCGATATATGTAATTTGGCTGATTAA…
2735	LokiG_000000000258	20269	20860	r	25.7631133672	19.5782569568	25.4241871241	TTAAAATATTTGTGGTCGTATATCAAGCTTTCTAGCCGCCTCAACCAACACATCAACGTTAGGCGAGACGATAAAATGCACACCAGCGTTAAAAAGACCTGGAAGGTCATTCGGCAGTATAATAGGATCGTAGTAGAAGATACTGATATTGCTGTCCTTCGATTTATGTATTCCCTGCGCTAAATCGGACTTGAATAGACCCAGGAAGAGTTGCTTGTTACCTACAATCATCTCTCGAACATTTTCCTTTAAAAACCTTCGGTACATGCTGCCGATCATTATGCGAGAATCAACGTTGAGTGCAGCCGCAGCTGCCTCCGAATCACAGGCTATGAATGCTTGGTGGAGACGTTCCTGCTCTACTATCGTTTGCGCAACTCGTTCACCAGCCTCTCTGTC…
2736	LokiG_000000000258	21337	21847	f	22.6	19.7330728352	18.3702661665	ATGAGAGAAAGGATAACTCTAATAAAGAAGCTCTGGACTGAAGAAAGAACGAGTTTCCGAGGAGAATTCTATCATGTAAAAAACCCAATCGGCAATCCAAAGCCTGTGCAAAAGCCACATCCTCCAATTATGATAGGAGGGGGTGGAGAAAAATATACGCTAAAGGCCCCAGCCGAAATCGGAAATATCTGGAACGCTTGGGGGACTTCCATAGAAGACTATAAAAGAAAAGTGAATATTCTAAAAGAACACTGCGATAAAATCGAAAGAAAAATTGATGATATAGAACTCTCGTGGAGTGGTAACTTTTTGATTGGAAAAAATGAGAAACAATTGAAAAAGAAAATTAGTACGTATGGAACAGAAAATAGCATTTTGTGTACACATAGCACCTGTATA…
2737	LokiG_000000000258	22118	22661	f	14.2799263352	16.5747297642	22.0327946611	ATGGCGTTATATAAATGTCCTAAATGTGGAAGGGAGTATAAGACAAAGGGAGCTTTTTACCAGAAACATGTCAAAAATTGTGTAGGAGAGATACCAAAACAAAAAGATAAAAAAATAAGTAAACCACAGAAGGGAAGAAAAACTTTAAATACTGTTATAAAACGACTAGAAAGCTTTGATACAAGACTTAGTAATTTAGAAAAAAAATTCAATGAGTTTGATATTAGTAATAGAAAATTACCCTCTAATAAGAGTGTAGCTTTGTTACCGATGAATAGTGAGAAGAAATTGGTCAATATTATAAAATCAATCATAGCTGAGAATGCAAATTCATATTCAATTAAAGGATTGATAACCCTTAAGGAACTGAGAACGAAGATTATTAATAGATATAATCTA…
2738	LokiG_000000000258	22679	24893	f	12.4444444444	10.5068306585	14.0969269588	TTGACCCAAATACGTTTTTACGAGGCAGAAAATGAATTAAATAGTGATTTTATCAATCAAATTATTTTAACTAAGCAAAATCCTTTCCCAAGGAATCCTGTAACTTCGAAAGATAATCTACCTGAATTCTGCTTAGGACGTACAGAGGAAATTGGGATTATCAAAAATGCTATAGAAAAGGTTTCAAATGATCCTGGGAATAAATCGGCATGGATTCCAATTAATGGTGATGGAGGTACCGGTAAATCAACAATAGCGTTGTATGTATATAATAAGATTAGAAACGGGCATTCAGGAGATCTAGACGTTGATCATATAGAAAGCGCTTATATTAATATTCCTGCGGACCCGAGATATCTTACTATTTCTTATATTTATAAAAAAATTATTGAAAACCTT…
2739	LokiG_000000000258	24960	26694	r	19.9106113033	15.2931646561	22.6156288986	TTATTCCTTTTCACTAAAATTTACTTTTAGAAATTCATCAGGATAATTAAGTGCGTTGAAGAATAAAGGGCTTCCGGAAAAAGATAGAGGAGATATCGGACCAATAGTCATAAAAGGATATTCTCTTTTTCCTAATCCACTTTGAGGATCTCTAAAATTCTGGTATAATCGAACCGCTTCTCTAGCGCCCCCTATAATGTCTTGTAATGCTAATCTTTCTAAACCCCAAGCGAGTCCAAATCCAAAAATAAATATCCTAATTTGATTTAATATCTCTCTATGAATACTTGAGAGAGTTTGGCTAATAAACATCCAACCTAACCCATATTTTCTTGTAGTTCTTACTGCGTCTATAAAAATTGATTTTATTAACTCAATATCTTCATCTTCTGATTTTTC…
2740	LokiG_000000000258	26695	27835	r	20.8394736842	16.5675002933	20.5189125288	TTATTTTCCAAATTCTGTCCTATAACCGTGCATCGCAAAATATAAATCTGAATAATTCCCCGGCCATTTAAGACTCATCTCCTGAGTAGCCGTTCTTCTAATTGCTGGTAACGCTGTTCTTAAATGTTTAACCATCCTATCAGCCAAATATAAAGGAAATGGTTCCATTAAACCAGGGACACTGGTTTGTGATTTTACAGATTCTAATAAAACTGATAATCTATTTTTAGTATGTACTACTTCAGGAGATAATTCCAATCTCAACGCGGGGAGATGATCAAACGGTCGATAATAAAGAATACTTAAATCTTCCAAATATTTAATAACTTTTTTCACAAAAGATTCAGAATTAGATGGAACATTTTCTAAATACCATCTTCTGGTACCCATTTGGACTTT…
2741	LokiG_000000000258	28137	28812	f	9.63703703704	9.36789755237	12.8275343554	ATGAAAAATAAAAAAATAATTTTTACATTATTAACGCTTTTAGTTTCATTCTCTTCCTTTGTTTTTCCAACTTCTGCAATAAACAATCCAGACTATGTTGAAATTATCGGTCCAGGAGATGAAAATTATTTTCTGTTTAATTTGACTGAAAATTATGTATTAAAAATAGAGTTTGAAGTAATTACGGGGGGAAATAAAGATGTTGATTTTTACATTCTTAATTCCGTAAACTTTGATAAATGGGATAATAGTGAATCTTTTTCTTCTATTGTATTTCGTAATAGAGCTGTATATGCCAATATCAATTTTATAGTACCTTATAATGATACATTCTACCTTATTTTTAGCAATTCTTTTTCAATCATTACATCGAAAACAGTTGAAATAGATTTTACTCTA…
2742	LokiG_000000000258	28883	29195	r	10	9.85572541561	5.04213303681	TTAATATTTTCTTCCCCTATTTCGACTTTTAAAATCTAAGAGAAATTCACAACGAGGATAATTTGTACATCCTAGAAATGTACCATATTGTCCCTTTCTTACAATTAAAGGACTTTGACAGTTTGGGCAAATAATAGGGTTATCATCGCTAAGGTTAAAAGTAAATTTGCATTTCGGATATCCTGTACATCCTAAAAATCCACCATAGGGTCCTATACGTATCGCTAAAGGTTTACCACATTTCCTACAATATTTTGGAAGTAAGTTGATTGTAAGAATCTTTTTATCTCCATTCTCAACGGAATTCCACAT
2743	LokiG_000000000258	29321	29840	r	45.2870905588	46.4981713014	37.5047821056	TTAATCTTTAATTGTTCCGTATTCTCTCGATAATTTGTCTATTAGATTGCATATTTTTTGTGAATTTCTAGTAGAGAAAACGAATGGCCTACCCTTTTCAAAAAATAATTTTACAGCTTCTCCAAAATCTGTATTGTAAGCCCAAGAACCATCAAATCCTAATCGAATTCCTACTCCGCCATATGTTCTAAAACGCGCTTTAGTTATCTCACATTTGGATATTTTCTGTAAGGGAATTCTTTTATGGTTAAAAATTCCATATACTATTTCAAGTTGATTTTTGGTTAAGGTGATTTTAAGACCTCTGAAGTTCCAGTATACAAGCAGAATAAAGAGACATACACACCCAAATAGGATGCCTACAAACAGCAATTGTTTGTGCATGAGCGTAGTAAATAT…
2744	LokiG_000000000258	29997	30387	f	47.7358974359	53.6020907761	52.7904421922	ATGAAGAAAGATGTTGCGACTGACTGGAAAAAGTTTAAATTGTCGTGGAAAAACATGATAAAAAAATTCAAGAAGTTAAGCCCCGAGTATACAAGATTTAAGAAGTTGTACAACAAAATAAAAGCGGTGGAATCTACAGTCTCTGAAATAAAAGATGATACGACACAGATTAAATTGGAGATTTCTGAAGTGGCAACTATGATTGAAACACTTATGGATGGATACGCGGATCTTGAGAGCTATATGAAAGAAAATTTAGGATCCGATTGGAAGATTTTAAAAAGCTCTTGGCAAAAATATAAAAAAGGAGAGATTACAAAGTGGGAATTTGCTAAGATTGGGTTATCAAAAGTAGGAAAAAAATTCGCAGGTATCTTTATTAAAGTATAG
2745	LokiG_000000000258	30684	30903	f	42.7351598174	40.811164695	58.6309208446	ATGGTAGTAAGATGTAGGGTATGCGCAACTGATCGGAAAAAAAGAAAGGTTGTAAAAAGAATGCCCGTAAAGGAGAATGAATTACCAGAGAAATTCAGTGAATACCAGGAATTTATTTGCATGAATATTATTAAGGAACTTCGTAAAGATAAGAAATGGCATGATGCTGTATGTGAGAATCGTTCGCTAGTATTAAGAAAAAGGCCATCAGACACTTAA
2746	LokiG_000000000258	31013	31448	f	45.6413793103	43.0281127148	54.0874556928	ATGAAAGATTTCTTCTTCGGGATGATCAATAATAAAGACAGAGTAATGTATGCATCATATATATGCGAATATATTTTTCATAATGAAAATGATTATGATGAAATTGAATTACACAATTCAATTAGAAAGGCAATAGACACATATGAAATTGGAAGTAGCTTTCACGAAGAATTAAAGCAAAAAATTTCACCACTTAAGCTATCACTCTTAATGCTAACTAAATACATCGAAAAAAAAGAAAAACTTTCAGAAGGTATTCAGAATGCAATTAGTTCTTTGGAAGAGTTAGAAATTTCTGTGAAGCGTCATTTCGAAGAGCCAAATCTAATAAGATATGTAAAAAAAATTGATATCTTATATATTGAAGATAATGAATTAGAACGAAAAACCATTAATCAA…
2747	LokiG_000000000258	31487	32702	f	69.7925925926	65.811655452	88.1855111955	ATGGTACTAGTACGAAGAGAAGGCGTTCTCCTAGAAGCAACTGAGAACGAGTTTGAAAATCAAGCTGTCTTAAATCCTACAGTGATTCAGCAAGGAAATACATTACATTTGTTCTACCGCGCAGTAAAAGAAGGAAATTATTCAAGTGTTGGTTACTGTAAATTGGAAGGACCCATGAAAGTTGTAGAAAGGAAAAATAGTCCTGTTTTGTTTCCCGAACATGATTATGAAATACATGGTACAGAAGATCCAAGAATCGTCTTTCTAGATGGTACTTATTATATGTTTTACACGGCCTATGATGGAAAAAATGCGTTAGTAGCATACGCAACTAGTAAAGACTTAAAAACATGGGAAAAGCATGGAATAATTTCGGCTAAAATAAGTTATGATGAAGCA…
2748	LokiG_000000000258	32856	35061	f	63.9972789116	61.4163503846	43.9684713757	ATGGAATCTAATTGGATCCTTTATATGGCCACATATCCTCCAAGAGAGTGTGGGATTGCTACTTTTACAAAAGATTTAATAACAGCAATGGATAAAAAATTTGCTCCTTTTCTAAAATCAAAAATCCTCGTTATTAATAGGAATAATAACGGTATTAATTATGAAAATAATAAAGATGTTTTATTTGATATTACCGATAATGATATTTCAGCATATAAAAAGGTAGCGAAGAGAGTAAATGAGATAGATTCTATAAAGCTAATAAATATACAACACGAATTTGGTATTTTTGGTGGAGAATACGGAAATTATTTACTAAAATTTTTAGAAGTTGTGAAAAAACCAGTCGTCATATCCTTCCATACCGTCATCCCAAATCCAGATGATAAACTAAAGAAA…
2749	LokiG_000000000258	35222	35855	f	47.4075829384	49.4886407281	57.9757460996	ATGAGTAAAATAAACAATCTTATTCGCGTATCTGAAGAACAAGCTAAGGTAGCAGGTAAAGTCCTTGCTCGAGCGTTTCATGATTATCCAACAATGAACTATTTATTTCCTTATGAAGATGAAAAAAGCAGAAAGCTGCCAAAGATTTTTGAATATTTAGTTCGCTATGGGATTATGTACGGTGAGGTATTTAGTAATTCCCCTAATATTGAAGGTGTTGCCGTTTGGCTTCCTTTTTGGGAAGCTGAAATGACAGACGATAAAGTTTTCAAATGTGCTATCTCTTATAGTGATGGTAGAGAACTTGGTTCTATTTTGGGAGAGGAATACCAAAAAAGATATGAGCCTATAGAAAAGTGTGAATATAGATGCCATAAACAATACGCTGATTTTTCTCAT…
2750	LokiG_000000000258	35998	36898	f	71.21	63.3666609312	63.9863566226	TTGCCGAATCCTAATCCAGAGAGGGAACCAATTCGTTATGTAATGCGTGATGGAGAGAGTAAGTTAATTCCCCCATTTCCAATTGATCCTTGGGAGTTGACGAAGCAAACACGTAAAGTTGTTTGTAAAGAAGTCAATGGAGTAGTCCATCGGAAGTATATTGATTTTTACGCTGTGGGTGTTTATGGGGGAATTGCTACAGCATATTCGGTAGGATGTAATTTTAGATGTATATTTTGCTGGGTGGATTGGAGTCGTGACTGGCCTGAGCTCTATGGAGACTATTACTCACCCGATATGGTTTACTCAAAGTTACGTCAGGTAATGTTAGTTAAAGGTTTGAAACGAGCTAGGATAAGTGGTGCTGAACCTACCCTATGCCCGGATCATCTCTGTGCA…
2751	LokiG_000000000258	37133	37328	f	48.8153846154	31.2026088616	47.1750255362	ATGAGTGAAAAAAAAGGAGAAAAGAGAAAAGAAACGTTTTTGGACAAAAAAACTATCGGATATTATAAAAATAAGCCTGTAATTAGAGCCTTTGGAAGATATATGTATATTGATGATAAAGGAAGGAGTAAACCAATTCCTCCATCAGAATTAAAGAAATGGAAGGAGAAACAAAAAGAAGAATCTCAGCCATAA
2752	LokiG_000000000258	37425	38949	r	56.2834645669	52.4751128802	62.0680177403	CTATTTCCTTTTCTCTAAATACTTTCCGTATTTCCACCAGCGATAACATGATTTTGCTGCAGCTGCTGTAGATCGATATGCAACAAATCCATTGGATAGAGATCTGGAACGAAATTCAAGGTTCATTTTTATCCCTTGCTCAAACATGTTTATACTGCTGGTCACACATAATAGTAATTTACCCGAATCTGGAGGTATAGCATTAGAAATTTTTTTAATATATTCGTCCAAGCTATTACCTCTTCGAAAAATAAGATATTCTGGGGAAGTTGTCATAATTATGGTGGAGAATTGGGGTTCCTCTGCCAACATTTCAATTATTTTAATGGTATGATCCAAACTGTTCTTTCCGCCAAATTCTAAAGGATTTTTTAGATTGGAGTTAATTTCAGGGATAAA…
2753	LokiG_000000000258	39206	39950	r	40.0470430108	45.0284500737	43.9760672915	TCATCGTCTATTCCCAACTACTCCCATGTATATGGTAAACTCTTCATTTTCATCTAAATCTAATAATTCATTTATTTCATCATCATAATACCTTCCAATTACACATACATTTAACCCTAAAGCCTCGGCAGCTAAATAAAGATTTTGACCAACATGACCTCCATCTAAATAAATATATCGATAACTTCGCTCCCCATATGTAATCCTTGTCCGATCAATCATTGCTGTCAAGACAATAGTTATTGCTGATTTAGCTACCATTCTTTGACCATAACAAGCGTTGGAAAAAACTTCTCGGAAGTCTCCTCCATTCAATAATTCTAACTCGTGGTTTTGCATATCATAATGATAAATCCCTTCCTCTACTTCACTCACATTATTGACTATAGGATATATTTC…
2754	LokiG_000000000258	40012	40531	r	30.1926782274	33.7492190012	43.2192527807	CTATTCATGTGATTTCTCAATTTCTCTAAGTATTTTTGAAAATAAGGCAGAAGATATCCTGAAAGTTGTATTATTTACAAGAATATGTAAGAAATTCTTGCATTTTCCGACATTAATGAATTTTAAATTTGTAGCTTTCATGAGGATACCAATTGTCCCAGTAACTTTTAAGTCTAATGTTCTGGCTACATCTCGTGCTGCAAGATCATCAATTATTATGACGTTTTCATTGGATTTATCTTGTAATTCCTTTGCTAATGCTATAATTGACGCTTCTCCGACATGAATATTTAATTCTTTTAATTTTTTTACGAGCTGTTGATTGGTTGGTTCTTTTAATGAAAGCCAATTAGAGAAAAATTCATCTAGAACGGAAAATTCGGGCGTTTTATCATCTTT…
2755	LokiG_000000000258	40547	40847	r	39.6133333333	38.8419325853	55.2606269115	CTAATCTAACGAATATTTGATGTCCTCCATCATAGCTTGTTCGTCGTATCCTGATACATTCCGCTTTTTTAATTCTTCCATCATCTTTCTAAGCGAAACTCCAGCTATCTCCGCAGCCTTCCATGCACTCATGTTTTTTTCTCCAACTTGTTTACAAAGAACTTCCAAAATCTCTTCAATAAGAGACTTTTCTAGTAATTGACGGATGTATGATGATTTATCCTTTTTTTTTAATTGTGTCATTAAAAATCCTAACTTCTGATCAAGATCATCATCTATCCTTACTGATAGAATTTTCAT
2756	LokiG_000000000258	40926	41397	r	53.6539278132	49.877832553	61.6205467799	TCAATTAAAAATTTCGTTAATAACAGATTTAAGAATAGGGGTATTATCAATTTCCAGCATCTCACTTGTTTTAGCCGACTTATTTAGGGCTTGCCAAATTTCCGAATTCTCTCTTATGACTTCGGTAAAACGAGTTAATTTCTGTAATGCAGGATATGATTGTCCCTTGATGACATAACACGTCAAAAACGGTTCAACTGTGTTTATCAGGATGCTATTTTCACCGATTCCAATTCGATCAATGGATTTAGAAAAGATTTCACTGCTAAAAGTGTTGAACCCAGACATAAATGAACTAAAGAGGTCGCTATAATCCCAATTTTCTGCGAAAAGGTGATTAAAATACGTGGATCCACTGTTGTCCATAATAAGAAGTGAAATAGGCTCTTCGTTAACTAA…
2757	LokiG_000000000258	41417	43769	r	85.493622449	76.855226472	66.7239511408	TTATTTTTTTACTATTTTACTTACTTTTGAGACTATATCTGCAAATTTTTTACCCTCTGCTGCTGATATAAATTCTATGCTAAATCTCTCACTTTCAATTTTATTTTTTTTCATCCAACTTCTAATTCTTTTCTCTCGTTTTACAGCAAAATCATTCCCTGAGATATAATGACAGTCCTGCGGATGACAACCAGATAATATAACCGCTCCAGCTCCACGTTCAAAACAGTGCTTAATAAAATCTATATCCACTCGTCCAGAACACATGGTCCTTACAATTCTTGTATTTGGTTCATATTGTATCCGGCTAGTTCCAGAAAGATCAGCGCCCGCATAGGAACACCAATTACAAGCAAAAATTAGGACCTTTTCAGCTGCATTTTCTCTCAGGGCAATATC…
2758	LokiG_000000000258	43772	44654	r	92.3900226757	80.9763594944	66.5077442161	TCATGCTCCTATATTTTTATTTTTCTTTAGCTTTTCTTGTACTTTTTGCCGTACTTGTTCAATTTTTTCTGAAAATCCTTCACGTTCTTCTTCCACGAATTCCCCACAAATCACTATTTTTTTTTTGAAATTAAACGTTGCTTGATGTGGAGGACAATCTATTTTGATTTTTATTTGTGGTTTTAACCATTCCAAAATCCCAATAGCATCTCCCAATTTATTTTTTGATCCATATTGAATGAAGCACGGTGCCAGAACCTCTATAAAACTGAATCCTGGATTATTTATACTTTTTATTATACTTTTTTGTAACCGTAGTGTATCGTACGCAGGCCATCTGGCCACATAAGTTGCACCTGCGGATGCTGCCAAACTTACTAAATTGAAAGGTGGTTCCAC…
2759	LokiG_000000000258	44654	45800	r	100.907504363	100.917742621	15.8890053085	TTATGAGACCTCCTTTAATAATCTTTGATAAAGAAATTTTGGGGTAAAAGCAATAGTAGTAGGGATACTTATACCCGAAACCTCAAATAAATGACGGAATCTCTGCACTTCTCTAATGAGCATTCCATAATTCATTTCACTTACAATGACTTTTGAAATTCCTCTGTTGCTAATATCTATCATCAATTCGTCAGGAAAAGGCCAGAGACTTTTTAACCTAATGTATCCCACCTTGAGTCCTTTCTGACGTGCTTTTTCAATTGCTTCTGGTACACCTCTTGAGTTAATTCCGAAAGATAAAATGATGGTATCGGCATCATCAATATATTTTTCCTCCCAATCATTTATGTCTGGTCGGGCTTTTCTAATTTTGTCACAAAGACGTGTGATAAGCTTTTC…
2764	LokiG_000000000260	1	748	r	54.9049531459	53.0683364143	6.8563614998	TTGTTCTTCTTCACTTTTAGAGAGATCTTGATTTGATATATATTTTTCAGCAATGGTAATTTCTTCTAAATATCGAGAAGCACCAATTTCAAATTTCATACCGGCATCGGGATTCTCTAATTCAAGATCTTGAGATAAGATCGAGTCTTCAGTAACCGTTATCGCTTTTTCAATTAACCATGTAATCTTTTGCTCAGCGGGATAAGTTTTCGAGCGCTCAATCATGTAAGACAATGTATAATTTAAACTTCTCCTCCATATGTCTTTAAAGTATTTCCTTGTTTTAGAAGTGGTTGTAGTTCTTTGTATTTTTAAAAGGAAACTCGAGAGAGACAAAATATTAATTCTTCCTTTATAGAGCATACTAGTATTTTTTACGAGCTTAAAATCGTCTGTTAC…
2765	LokiG_000000000260	854	1367	f	53.007797271	57.882951911	39.142403651	GTGATTATTATTAAAATTATTGATGTTATTGGATATTCGGGGTCAGGAAAGACTTATTTTATTAGAAAATTGATAACCTTACTCAAAACAAAGTTGGGTTATAGGGTTGCTGTAGTGAAAAACGTTAAACATCATCAAATAGATAAGGAAGGAAAAGATTCCTATAAATTTACAGAATCAGGAGCATCATATTCCATAATCAAAAATAATAACAACGATTATGGTATATTCTTAAATGTAAATGAAGATAATCTAAAAAAAATAGTCAATTGGGTACATCAGGGTCCTATTCAAATAGATATTCTATTGACAGAGGGTTTTAGGACTTTAGATCATCCCACAACTTTATGTGTACGTAATCTGGACGAGATTGAACAGCAGTTGAACAAGAATGTAAAA…
[truncated: 754 more rows]
