# Supplementary material for: Lokiarchaea are close relatives of Euryarchaeota, not bridging the gap between prokaryotes and eukaryotes
Source: PLoS Genet. 2017 Jun 12;13(6):e1006810. doi: 10.1371/journal.pgen.1006810 (PMC5484517; doi:10.1371/journal.pgen.1006810)
Supplement: S1 Supporting information — The data related to the Loki 1 genome quality analysis can be interactively browsed through the included index.html file with an internet browser software. (ZIP) [file pgen.1006810.s041.zip › Supporting information 1/bin_by_bin/Set_6/Set_6-Rinke_archaeal_HMM-hmm-sequences.txt]

>SBDS_C___8cf50f3f2edb0737bac92060ff504ba4d715b0216b8d843f98d88f2a|bin_id:Set_6|source:Rinke_archaeal_HMM|e_value:3.5e-22|contig:LokiG_000000000199|start:17445|stop:18156|length:711
ATGGATCCAGAGAAAGCTTGGGAAGCTAAAAAATTGATACGTGAAGAAATCGACAAGCGATTAAAAGCCGGAAAAGAAAAATCACGGCTTACGGTTGATGAAATTCTGAATGATAGAAAAATAGATCTTGAGCTGATTTTTGAAAGCTTTACTGTATTTGAAGATTTAAAAAGAGGAAAGAAAGCAACTAATGGAGATATGGAGGTTGTTTTCAATACAACTGATAGTATAAGAATTGCCGGACATATTTTAATTGAAGGAGATATACATTGGACCAAAACTCAGAGAGAAGAGGAGAGAAACAAAAAGTTGAAACAAATAATAACTATCATTAGTAAAAATGCGATAAATCCTCAAAATAAAAAACCTCATCCTTATCAAAGAATAGAAAAGGCTATAGAAGAAGCAAAAGTGAAAATCGATTTAATGAAAAATGCTGAAGAACAAGTTGATGACATCGTAAAAAGTATTCGAGCAATCATCCCTATTAGGATGGAGCAAGTAGAGCTGGAAATTAAAATTCCTTCAGCATTTACAGCAAAAGGTTATAATATCGTCGCTCAATTAGCACAAATTAAGAAAGAAGAATGGCAATCTGATGGTTCTTGGGCTTCAGTAATTAGCCTACCTGCGGGTTTTCAGATGGAATTAATTGATAAACTAAATAAACTCACTCATGGGAGAGTTCAAACAAAAATTTTAAAATCCTAA
>Ribosomal_L37ae___dd7ae1a417faa85f30facbe89976eceea7520c509054e1c9218f0573|bin_id:Set_6|source:Rinke_archaeal_HMM|e_value:8.9e-29|contig:LokiG_000000000199|start:20823|stop:21111|length:288
ATGGGAAAGACTAAGAAAGTAGGTATAACTGGAAAATACGGGGCACGCTATGGGAGTACGCTGCGGAAAAGAACTCGTTTAATTCTAGAAAAGATGAAAGGAGATATTAAATGCCCAAGGTGTGAAACTAAAGGTACTACACATAGAATATCCACTGGTATCTGGCACTGTAAAAAATGCAATGCTCGATTTACAGGTGGTGCATATTTTATCGAAACACCAAGGGGTGCTGAATCTTTTAGGATTGCAAAACGTAAACAGCGAGAATTAGAAATAATTGAAGAATAA
>DFP___aa3ec256ea4f35928ae72acf7f72cbc768c8444f12aed19e5df7fe53|bin_id:Set_6|source:Rinke_archaeal_HMM|e_value:1.6e-58|contig:LokiG_000000000425|start:11689|stop:12970|length:1281
ATGAAGAGCGATAATTTTCAACATCCTTCTAAGGATATTATCGAAAGCAAAGGAACTATACTAAAAGGAAAAACAATCTGTATGTGTTTAACTGGTTCAGTAGCGGTTATTACTTCTCCAATTGTGGCACGAGAACTCATGAGGTTGGGTGCCGAAGTAATTTGTGTTATGTCCAAAGCCTCTACAGAGCTTATAAGTCCTGCGTTAATGGAATGGGCTACGGGAAACAAAGTTATTACTAAATTAACTGGAGCTGTAGAACATATTTATTTAGCGGGTGATAGACCAAAAACCGCTGGAAAAGCAGATTTAATATTGATATGTCCAGCTACTGCAAATACTATCTCAAAAATTGCATCCGGAATCGATGACACGCCTGTGACAACAGTAGCTACAACATCATTCGGTTCTTCCATCCCCCTCGTAATTGTCCCTGCTATGCATGAAAGTATGTATAAGCATCCCATTCTGCAAAAAAACGAAGCTACATTAAGAGAGTGTGGAATTGACGTATTAGGCCCAAGGATTTCAGAGGGAAAGGCTAAAATTGCACGAATTGATGATATAATAGATAGAGTTATTGATATATTAGTCCCTAAAAAAGACTTAGATGGAAAAAAAATATTAGTTACCGCTGGACCAACTAGAGAAGCAATAGATTCAGTTCGATTTGTTTCTAATAAGTCATCAGGAAAAATGGGAATAGAGATAGCTAAAGAGGCAGCAGCCAGAGGTGGGGAGGTTCTATTAATTGCTGGAAAATGCAGTGCTAAACTTCCCGAGTATCTAAAGACTATTAGCGTAGTTTCTACAGATGATTTTATAAAAGCAGTTAAGAACGAAATCTCTTATAACAATTATGATTTTTTAATATCTGCCGCTGCAATTAGTGACTATAAGCCAACTGAATGTATTGATGGCAAAATTTCCTCTGACAAAATAGAAACACTACAACTCAACATGAAATTGACTCCAAAGATAATAAATGTTGCAAGGCAAAAAGATTATAATTTATTTATTGTTGCATTTAAAGCAGAAACAAATGTCTCTCGTACAGAATTGATAAATCGTGCATATGATAGACTTGTTAAATCTGAAGTTGATTTGATTGTAGCTAACGATATAGGCAGAGATGATATAGGATTCAATAGTAAGTATAATGAAGTTTATATAATCGATAAAAAGAAACACATTAATCACGTTGAAAGAAACACTAAAAGATATATTGCATCGAAAATACTTGATACTGCTTTAGAGGTATACAAAACAAGAAATCAATAA
>GMP_synt_C___fd8234e5315d681963879e6e6f0fd6dd4eeb9bac16d462b084da5347|bin_id:Set_6|source:Rinke_archaeal_HMM|e_value:4.2e-44|contig:LokiG_000000000346|start:20944|stop:22501|length:1557
ATGGATACAATTATAGTTTTAGATTTCGGCGGTCAATATTGTCACCTTATAGCCAGACGGATCAGAGATTTAGGAGTATATTCCGAAATTCTCCCATATAATGTCGATGCAAAAGTGTTAAAAGCAAATAAACCAAAGGGGATAATCCTTTCGGGTGGTCCTAGTAGTGTTTATGAAGATAACAGTCCACAATTATCACAAAGTTTCTACGATTACGCTCTAATAGAAAATATCCCTGTCTTAGGAATATGTTATGGACATCATCTTCTGATCCATCAATTAAAGGGAAAAATAAAACCTTATGAATTTAAAGAATATGGTAAAACTGAAATTACTATAACTAACCCTATTGGTGTACTCGCTGGACTAGATCAAACAGAAACTGTTTGGATGTCACATGGGGATCAAATAAAGGAATTACCCCATGGATTCAAATCTTTAGCAAAAACTGAGACTTGTCCTATTGCTGTATACGGGAATGAGAATACAAAATTTTATGGTGTTCAATTTCACCCAGAAGTTGTCCATACTCCAAAGGGTAATATAATATTAGATAATTTTATTGAAATTGCTAATGCTAAAAAAGAATGGAAGTTAGAGAATTGGATTGAACAGACAATAGAAGACATTAAAGATAAAGTTGGTCCAGATAATAGGGTTATTTTAGGGCTCAGTGGAGGTGTTGATTCTTCTGTAACAGCAATTTTAATATATAAAGCAATTGGAGATCGATTACATAGTATTTTTGTGAATAATGGAGTCTTAAGAAAAAAAGAAGAAAATGAAGTTCAAGAAACCTTTAAAGAAAAATTAGAATTTAAAAACTTCCATTACGTAGACGCTGAAAAATTATTTTTGGATAAGCTTGAGGGTGTAGAAGACCCTGAGGAGAAACGGAAAGTGATTGGAATAACATTTATTGAGGTTTTTGAGAAGAAGACTATCGAATTAGAACAATCACATCCGGATATCAAATTCCTTGCTCAAGGAACAATTTATCCTGATCGGGTAGAATCTAGTGCTACAAGTAATTCTTCTGCGAAAATTAAGTCCCACCATAATTTAACTTTGCCTGAGAACATGATGTTAGAGGTTATTGAACCATTAAAGGATTTATATAAAGATGAAGTTAGAAGAATTGGGATAAAACTTGGTCTGTCGAAGGAGCTTATCAATCGACATCCATTCCCAGGACCGGGATTAGCTGTAAGAATAATCGGATCTATTACTAAAGAGAAACTTGACATATTGAGAGAGGCAGACGAGATTTTAATCCAGGAAATAAAAAATGCGGGGATTTATGACAGTCTTTGGCAAGCATTTTGTGTATTCCTCCCGATAAAAACGGTTGGTATCATGGGTGATTATCGCACTTATGAAAACATATGTGCAATTAGGGTAGTTGAATCTACCGATGCCATGACGGCAAACTTCGCTAAGCTTGATATGGATTTGTTGGAAAGAATTAGCACTCGAATAATTAATGAGGTTAATGGAATAAACAGAGTGGTTTACGATATTTCTAATAAACCTCCAAGTACAATAGAATATGAGTAG
>Prefoldin_2___61b86ef87a1fa101761b5b4f0dd3a2f225911649fc2150b240c5fe55|bin_id:Set_6|source:Rinke_archaeal_HMM|e_value:5.9e-18|contig:LokiG_000000000199|start:21436|stop:21799|length:363
ATGACTATTAATCTTGATGGACTGTCTGAAGCACAAAAAAATAAAATTTTAAATCTTCAAAATCTTCAACAGTCATATGATATTATTAATGCCCAAAAGAATCAGACAGAGTCTCTTCTCCGTGAAACAGAGTTTGTAATTGAAGAATTAGAAAAAATTAACCCTGATGACACGGTTTACAAATCTATTGGTGGAATCCTCATTAAGAGTGAAAAAAACAAACTACTTGATGAGAAAAAAAGCTTAAAAGTAACTTTAGAAATGAGAAAAAAAACATTAGATCAAAAAAAAACTAGATTAGAAAATCAAGTAAAAACATTAAGTAATTCTATTCAAACAGATCTTCAGAATAAAACTGGTTAA
>ATP-synt_D___b77ade9f8faa0cdec7aab894d03bac75b8557cc3dab2acbe7be95c3c|bin_id:Set_6|source:Rinke_archaeal_HMM|e_value:7.8e-33|contig:LokiG_000000000389|start:3230|stop:3827|length:597
ATGACATTGCGAAAAAGATTAGTTTTCGCAGAAAAAGGTGAAAATTTTTTAGAATTCAAAAGAGAACAATTAATTGGTCAGATAAAAAAGTTATATAAAGATTATTTGGGTTATAGAAAAGAATTTATAGCAATTTATTCAAAAACTCTTAGAAAATTATATCAAACTTATAAGGAAATGGGTAAAAGAAATTTAACTTTAATTAGTAAATTAAGTAAAATTCAATTTACACCAACAATAAGTATACAATATGTAAAGAAAATCGGGATTGTGGTTCCAGAAATAACGTATGAACTCAAGCAAGAGGAAAAACTTCCCGCATACACATTTGAAAATACTAGTCATTACATCGATGACTTGAACAGAAATCTAAAAGATTTCTTTCAGAATATTTTTCGTTTTTCTGAGAGAGAAGATCTTATGTTGAAACATGCCCTTAACTTTAAAAAAATAAACAGAAGGATAAATGGTCTAAAGAATGTTATAATTCCTAGGCTGAGGTCAAACATTAAACAGATTAAAGCGATCCTAGAAGAAGTAGATAGAGAGAGTTTTGTGAGATTAAAGAAAATTAAAGATTTAATTATTGCGGAGTAG
>Ribosomal_S19___11c28f59b48bb2dd6f7fb942b93fee22d9ed488e75b4e5a60291cc6e|bin_id:Set_6|source:Rinke_archaeal_HMM|e_value:3.1e-29|contig:LokiG_000000000145|start:1071|stop:1647|length:576
ATGGCTCCAGATGAACAACCTAATGATGAAAAACCCGAAGAAACAAAAGAAGAATCAAAGATAGATTCTAAAAAGGAATTAGACTCAGAAAAAAAAATAGAAACTGATGAAACATCCGATTCAAAAGAGGAACTAGACTCCAAAGAAGATCTTGACACACAAAAAGAATTAGATAGATTAAGATTTCATTATAGAGGATTTACGTTAGAGGAACTTAGAAAGATGAATATGGATCAGTTTATACAATTGATACCAGCAAGAGCAAGACGTTCTTTGAAGCGTGGATTACCTCCAAGACAAAAGAAGCTTTTAGAGAGGTTAAGAAGAGCTTATCGGGCTAAAAAAAGAGGGAAAGACCTAATCACTCGGACTCATGTAAGAGATATGATAATTTTTCCTGAAATGGTTGGTCTCAAGATTGGTGTCTACAACGGACACAAGTTTGAAATCGTGGATGTCAAACCAGAGATGATATCTCATTACCTTGGAGAATTCTCACTCACGAGGAAGCATGTATCTCACGGAAGCCCAGGCATTGGAGCAACTCGTAGCTCAAAATATGTCCCTTTGAAGTGA
>Ribosomal_L32e___093bae9293936c7c214847c89a5c2ddb6f0f8ad3126f475e77dadbbb|bin_id:Set_6|source:Rinke_archaeal_HMM|e_value:4.6e-29|contig:LokiG_000000000299|start:1113|stop:1425|length:312
ATGAATCAAGATAAAAGATTAATGGAACTTAGGAAAAAAATTAGTAAGAAAAGACCAAGTTTCAGACGAGTAGAATCTTGGAGATATAAGCGAGTAAAAGACTCATGGAGGAAAGCTCGTGGAATCGATTCAAAAACTCGAGAAAAGAGAAAATCAGGAGTGAAAATGCCATCTGTCGGATATAGAGGTCCAAAAAAAGTTAGAGGGCTCCATCCTTCTGGGTATGAAGAAGTAAGAATCATTACTATAAAAGATTTAAAAAATTTAAATAAAAATAAACATGCCCTTAAAATTTCAGGGAAATTGGGGGCA
>Ribosomal_L6___c53a92613a7fb3789d51d0a4872a29314e0c1dd9be140049a46c122e|bin_id:Set_6|source:Rinke_archaeal_HMM|e_value:3.9e-22|contig:LokiG_000000000299|start:519|stop:1098|length:579
ATGGTAAAAATTGCATTTTTTAAGGAAGAATTGGAGATTCCTGACGGTGTTAAGGTAACTTTAGAGGGAAACCATCAGATTAGAGTAAAAGGACCTAATGGGAATATTAAAAAAGATTTTTCTCATATAAGGGGGATTAAAGTTTCAGTCAAAGATAAAAAGGTTATATTTTCAACAAATTTCCCAAAAAGTGGTACTTTAGCATTGACTAAAACTGTAGTTAGTATTATTAATAATTTAATTATTGGGGTTCAAACGAATTATAAGTATGTTTCAAAGATTGCCTATTCCCATTTCCCATGTAGCATAAGAATTGATAAAAAGAATAAGCGCCTCTTTGTCGAGAATTTCTTGGGAGAGAGGGCTCCCAGATCTTCAAAATATCCTGATAATGTAAAAGTGGAATTGAAGGGTGATGATGTTTATTTTATCGGTCCAGATAAAGAACTTCTTGGCCAAAGTGCTGCAAATGTTAAAATGGCTTGTAAGATTCGGAAAAAAGATCCCAGGGTCTTCCAAGATGGAGTATATTTGTATAAAAAGCAATTAGGAGAAGAAGTTTTCTGGGAAATTACTTAG
>B5___6e0a2308a8a0362770c7b58c38d777ce126fe5b1fbf87c2b8144163b|bin_id:Set_6|source:Rinke_archaeal_HMM|e_value:3.9e-14|contig:LokiG_000000000017|start:0|stop:1218|length:1218
GTGAAACCAGATTCATTAAGTTTTGTTCCTCTACATGGTGATGGTTATCCAATGAATTTAGAAGAAATATTGTTGCTGCATGAAAAAGGAATTGAATATTCTCACATTTTAGAAGGAAAAGAAATATACCCAATTATTTTAGATAAAAATAATGAAGTTCTCTCTTTTCCACCCATAATAAATGGTGAGTTAACAACTGTTTCGGATGATACTAGGAATCTATTTTTAGATCTAACCGGAACCGATTTTAAATCTGTAAATTTGGCTTTAAATATTTTATCAACAACGTTAGCAGATATGGGAGCAAAGATCGAATCCGTAAAAGTAAATTATCTTGAAGAAGGTGAGTATATCACACCTAACTTAGATCCTCAAAAATGGGAAATAGAAATTGAATATATAAATAGTGTTATTGGTTTGAATCTTTCAAATTCAGAAATGATAAAATGTTTTCAAAAAGTTAGAATGGATGCTGAAGTCTCAAAGAGAAAAGGCTATATAAATATTTTGGTCCCAGCATACAGAGGAGATATTATGCATCCTATCGATTTTACTGAGGAATGTGCCATTGGTTTTGGTTATGTTAATTTACCGCTTACAATCAGAGAAGGAGGTGTTGGAGAATATCATCCTATTCAAGTTTTTTCAGACATAATTAGAAAAATAATGATCGGAGCGGGATTTCTAGAAGTTCTTAACTTTTTATTAGCAAGTTCAGAAAAACAATTTAACTTTATGAATCAAACTTATGAAGAAAATAAGATTGTTGAAATTGCAAATCCTGTTTCAAAAGAATACAACACAATGAGAACTAAGATATTGCCAAAATTAATGAATACTATCCGAAATAATCGATCTGAAGAGAAACCGATAAAAATTTTTGAAGTTGGGGATGTTATCTTACTAGATTCTAGTAAGCAAACTGGAGCAAAAAGAGAAATTAATCTCTCGGCAGTTACTTATCATGAAAATGCGGATTTTACAGAAATTCGATCCACTTTAGATTTCATTATGACATCCTTAGGGATTATAGATGATTATAAGGTAAAACCTGAAAAAAATCCAAGTTATATCAATGGTCGATGTGGTGATATTTTCTTAAAAGAAACAAAAATTGGTGAATTGGGAGAGATTCATCCTCAAGTTTTATTAAATTTCAAGCTTGAATATCCAGTAGCAGCAATGGAGATAAATTTACAACCATTTTTTGAGCAATAA
>Topo-VIb_trans___3187dbead5b28c7f9f62accdc4880c7dac76f4a7820061771c6252e7|bin_id:Set_6|source:Rinke_archaeal_HMM|e_value:3.2e-31|contig:LokiG_000000000425|start:20378|stop:23723|length:3345
ATGCGTAAAAGAACCCAGCTAGTGGGATTTGAATTTGGCTATTGGAAGCACGTTCAGTACTGCGCAGAATTTATTGATAACGCTCTTGATGCAATCGAAAGTTTTCAGTGGAGGGAAATAAGGAAAACAGATTCAAAATTTAGGTTTTCTTTAGATCAAGAACTTTTTCTCGAAAAATTATCTATTTTAGAAGCCGCAAAAGAGGAAAAAAAGACTCAAACCTTAGACAATGAGGCAAAACATACTTTAATGCAAGAATTAGGAATCGAGAGTGGAGAATTAGAAGAACAAGAGATAAAGGAACCAGAAATAAAAGAAGAGGAATCTGGTGAAATCAGCAATGAAGCAGAATTAGAAGTAGAAGAGGAAGTAAGAAGGATCATTGATGATATGCAAGAGATCATTAAACCCGTTGAAAATATCATAGATTTGGAGCCCATTGTAATAGTTCGTATAAGAGAATATGAAGCTCCTTCATTTCTAACATCAGAATTAAGTCAAAAAAATGTAATGAGTTTTATTTTTGAAATTTTTGATAACGGGACTGGAATGTCGAGGATTGATTTGAGAAAATTCGGTAAATATCTTGCTTCTTCAAAATCATTAGAATTGAAACAAACACGAGGTAGTCAGGGATTTGGATCACCGAGTGCTTTTAGTGATGCCCAAAATACGACTGGCAAACCAATTGTCGCCGTTTCAAAAACTACTGAAAACATATATGCAACTGTTAGTGAATTCTTTACAACCTCTAAAAATGAGAAGAAATATTTAATTCACCCCACTGATGTTGATAGCCCATTTTTACACGGAACTTATATAAAATTAAATTATTTAAATGTGAAATATATCAGGGGGTATGTTGAGAAGTATGTTGAAGAAACTGCTTTTATGAATCCTCACATAACTGTTATTTATATTGATCCATATGGAAAAGAAAGGATATATCGACGATTAGCTTCTTCTTTTCCAAGAGAGCCAAAATACGCAAAACCTCACCCATCTTCAGTTAATATAGGAGATCTTCAAGATTTAATAGCTAAATCAGAAAATAACACCATTTCATCATTTTTAAAAGAAAATTTTGTACGAATTAGTTCTAAAACTAGCAAACAGATTATAGAAATAGCCGAAAAAGATCTCCAAGATAAAATAAGTTTTCTAATTCTTAAAGAAGGTTTTGTAAATATAGTTCAGAAAAAAACCCAAAACATTCATTTTCTAAAATATGAAAAGAGAATTTTTGGTCGTTCTACTAAACCAAGAGACAAGTTAATAATCTATAAGGTAGACTCTGAGGATCTTAGGGAAAAGTACTGGGATATTATCTTAAAATACATTAAAAATGATAAAGATCAAGAAAAAAGTTATAAAGCGATTCAAAAGTTTAATAACCAAATCGAAAAAGCTGAAAAAGTAAGTGAGAAAAGGAATATCGAAAAAGAGAAAAAGAAAATACTAAACATTATTGAAAAAATTACGAATGAAAAAGAAAATATAAAATTAGAGTTAAACGATTTATTCAAAACTAATCAAACCGGGTTAATCGAATTAAAAAAAATGATAAATAGAAATGATTTCGAATCCTTAGTTAATGAAGTTCAGCTTTCTAAAGTAAAGCCTGCTGATCTTACTAAATCCCAATTCGATTCCCTTTTTCTAGCGTTTAAATCAATAAAGTATATGGCCCCTCCAACAGATACAGCAATTCCGGTTGGCGATTCAATCCTAGAGAATACTTTAATAAAAGAAATTGGATTAAAAATTTCTGATTCTGCTGATGATTTTGATACACCATTAGAAACGATTTATCAAACTGAAGAAATAATAAAAAAAATCAATCAAAACATTATAGATAAGAAAGATCTTGGAGCCTATTCGGATTTAAATGAAAATTTAGTTGATTTGAATGATATAGTTAATTTAAGTTCTGAAATTTTAAGACATTTAAATATCCTAGAAAATAAATTAGATCCGCAGCAGATTAAACAAAACATTGATGAAATTTTAACAATAACAGGTGGTGAATCAAGTGAGAGTTACTCTGGTGTATATGAATATTTTACAGATAACTATACTAAAGATGATGACTTTGTAGCCGCAGAAACGAGAAACCCTACAAGTGGTAAGGGATTGGCATACGTTGTCGAAGCTGTTATAGCTTATTCAAAGGCTCTTGAGACACCTAAACGTTCAAGAGATGTACTATCAAGGTTTGTAAATAGAACCCCTAAACTTAGAGACAGCGCAGATTGCGCTATTACTAAAGCAGTTCAATCTGTAAATTGGAAAAATTACAATCTCGAGGTTTACGATAATGGTTTACCAAAAGGCCCCATAAAATTATTAGTAAATGTTTCTGGACCATTTGTACATCTAATGTTTAAATCACAATCAAAAAATGCCTTGGCTGATGATGATGAATTAATAAAAGAAATGAAATATTGTCTTGAAGCAATTGGAAGAAGGTTGAGAGTATACATTAATAGGAGAGAAAATCTTTATAAAAACCAAAAAAGAGCTAGTTTGATTGAAAAATATATTCCAAAATTTGCCGAAAGTGTGTATAACATCGCATCTAAAGGAGAAAGTAAATTTAAGAGTATATTAAATATGAAAGAAATTATAGATTTAATGAAAGGAGCAATAGGAAAGAAAACTGTTCCGATTGTGCCACAACAAGTGATATCTAAAGAACCAGAAATAAAACTAACTGAAATTGTAAAAGAAGATAAAACAGAAAAGGAAATTCTAATCAAAGCAAAGGATGTTATTAGAAAGGAAAAACCAGTCAAGGATGATATCGCCGTTCCAAAAATTGATTCTCCAAAAGTAATTTTTTCAAAAAAAACATATCTTAATTGGACTATTAAAGAGCTTAAGGATTATTGTAAAGAAAAAAATATACCTATAACATCAAAATTAAGGAAAGCTGATATTGTTGAAAAAATATTAGCTTCTCCTCTTCCTAAAGAAGTCGCAGGAATATCTAAAATTACAATATATGAAAAACCAGAAAAGAAGGAAAAAATATTAGCTGCTCCCACAATTGTGGACCTCAAGCCATCAAAAGTTTCTTTTAAAAAACCCCCCATTAAACCTAAATCCCAACCACCACTTTTAAAACCAAAACCAGTTCAATCAACTTTACCAATTATAACTACACAGGGTATTATGAAAGTATTATCTAATGAAATGCAGACAATTAAACATCTGATATTTAAACTTAAAATTAAAGATATGATGGATGCTAGATATCTCCAGCTGAAACTCAAAGAATTAGAGCGCAAGGGTCAAGTAATAGTTGAATTAAGAATGGGTAGAAAACATTGGAAATTGAAATGA
>RNA_pol_Rpb1_3___abcfb8d019f25cafe5958a56077dd4006585adb50b38ec783200b4b1|bin_id:Set_6|source:Rinke_archaeal_HMM|e_value:3.1e-30|contig:LokiG_000000000234|start:185|stop:2741|length:2556
ATGAGTTATACTTTTTCAAGAACTAAAATGATAGAAAAAATCAAGTTTGGACTTCTTAGCCCGAATGAGATTCGCAAAATGTCTGCTGCTCGTATTATTACAGCGGATACTTATGATGAAGATGGTTTACCTATCCCCTCTGGATTAATGGACCAACGATTGGGAACTATTGAACCAGGTCAACGTTGCCAGACTTGTGGTAATCTTGTCAGTAATTGCATGGGTCATTTTGGGCATATTGAACTTGCGCGACCAGTAATTCATGTGGGTTATGCGAAAAAAGTATTAAAAGTTTTAAGAAGCATATGTCCTGAATGCTCCAAATTAATGCTCACACTCGAGGAAAAAGAGAAGTTTAGACTGGAACAAATTGAACACAGAAAGATTTTTTTTGAGGGAGATGATGATGCTTCGAAGATTGTTTTCAAACAGGCAAGAAAAGCGAAATCTTGCCCTTTTTGTAATGCTAAGAATAAAAAGATTGTAATTGAGAAACCTACTACATTTTATGAGGAGGAAGAAGGGAAAGGTTCGCGGAGAATAACTCCCATTGAAATCGTAGAACGCCTAAAAAAAATGAGTGATCTCGATCTAAGAATTTTAGGCATCTCACCTGAAAACGCTAGACTTGAGTGGGTTATTTTTTCTGTACTCCCTATCCCTCCTGTATGTGCAAGACCTTCGATCACATTAGATAGCGGCATTAGGTCCGAGGATGATTTAACACATAAGTTAGTGGATGTAATCCGTATAAATCAAAGATTGAGAGAAAATATAGATGCTGGTGCCCCACATTTAATTGTGGAAGATCTCTGGGAACTTCTCCAGTATCATATTACTACTTATTTTGATAATCAGGTTTCAGGGATTCCCCCTGCTAGACATCGTTCGGGTCGAGCCCTTAGAACGTTGACTCAAAGATTAAAAGGTAAAGAAGGGAGATTCAGAAGTAATTTAAGTGGGAAAAGAGTTGATTTTTCCGCAAGAAGTGTGATCTCACCAAATCCTTATATTAGCATTAATGACGTTGGTGTACCAGTGGAGATTGCGAAAATTCTTACAATACCTACAAATATTAACGATTGGAACATTGAAGAAATGAAGCAGTTAATTTTAAATGGTCCTTTCCATCACCCAGGAGCAAATTATATCATACGTACCGATCGCAGACGAATTGATTTACGTTATGTTAAAAATCGGAAGATAATTGCAGACATGTTAGCCCCGGGATTTACGGTTGAACGTCATCTAAATGAAGGAGATTTAGTTCTATTCAACCGTCAACCATCACTTCATAGAATGTCGATAATGGCGCATGAAGTACGAATAATGGACGGAAGAACTTTTCGATTAAACTTAACTGTTTGTCCACCTTATAATGCAGATTTTGACGGAGATGAAATGAATCTACACGTACCGCAAAGTGAAGAAGCTCGAACAGAAGCAGAACTACTCCTTAAAGTACAAAATCATATCTTATCTCCTCGGTTTGGAGGGCCTATTTTAGGAGGAATTCAAGACTTTATTTCAAGTGTCTTTCAATTCACAAGTAAAGATTCTGTATATACTAAAAATGAAACATTACAATTGTTGTATCTTGGAGATATTTTTATCAACAACCCCTCTTTTGGTTTAGAACATATTTCTCCCGTATCTGATGGCCCAAATCCTATGTATTCGGGGAAAGATATTTTCAGTAGTTTATTTCCCGATGATCTAAATTTAAAAGTTAAATCAAAATTCTGTAAGAAATGTGATGTATGTAAAGAAGATAACTGTGAATACGATGCTTATGTAGTAATAACAAATGGTAGATTGCTCACTGGGACGATTGATGAAAATTCATATGGAGCAATGCAACCAAATAGCATACTGGCAAGAATAATTAAGGATCACGGAAATGCGAGAGGTCGGCAATTTTTAGACAGTTCCACTAAAATGCTATTATATGTTATTAGGAAAAATGGCATAACCATGGGATTGGATGAAGTTTATGTGCATGGGCCTGCATATGAAGTTATTGAGAAAATACTCAAAGATGCAAATGATGAATCCGAAAAACTGATAAAAGCCTTTGATGAAAATGATACAACTATTCTTAAACGAGCACCTGGTCGTTCAATGAGAGAAACCTTAGAATTAAGAATACGGCAAGAATTAGCTGAAGCCCGTAAAAAGGCAGAAGAATCTGCAGCAGATTTTATTGGAGATGAGGCACATTCAGTTATTATGACTAAATCTGGAGCTCGAGGAAATATATTAAATCTTGGACAAATGTCCGCGGTTGTGGGTCAGCAGGCTATAAGAGGTGAAAGGATTAATAGAGGCTATAGTAACAGAACTCTACCTCATTTTAAAGTTCACGATCTTTCTCCCAAATCAAGAGGTTTTGTATCATCTTCTTACCGGAATGGATTAAAACCAGTTGAATTTTTCTTTCACGCTATGGGCGGAAGAGAGGGTTTGGTTGATACAGCAGTAAGAACATCTACTAGTGGATATATGCAACGTAGGTTAGTAAATGCTTTACAAGATATGGTTGTAGAAAATGATGGA
>Ribosomal_L16___e164cfadd12de7e3f75a6d1139e565ba62c35dbc2fa553edded3e992|bin_id:Set_6|source:Rinke_archaeal_HMM|e_value:1.9e-25|contig:LokiG_000000000377|start:3212|stop:3887|length:675
TCAGGTTTTTACAAAAGCTAGTTCATAAAAAGGGATTTCTCTTCTCTTCTTGGCATTATAAAATGGCAAACCAGCTTGTTTTAGAAGTTCAGGCGTTTTATACTCTAAAACAACTGTTTGGCAAGGACTTGAGATCTTCATTGAAGCAATTCTAAGCCGATCCCTGACAATTGCTAGATTTTTTAGTTGAATACCCACATCGACGATTATTTGCCCCGCTCTGACTCGAGCACACACTCCAGTTGATCTACCGAATGAATTTCTCATACCTGATTGAACTCGGTCAGCACCTGCAAAAGCTAACATTCGATTCTCTCGAAATTTCTGAAATGGTTTAGGGCGTATTCTTAACCTAAAATTCTGTCTTCCTAGAGTTTTTTGAAGGCCACTATTAATTGTAATTCTAATAGCTTCGAGTGAATTAGATGAGATTTGAATTTGACGATTAACTTTAAGGCCGACAACTAATTCCCACTCATTCCATGGAGTTTCCTTATTTCCACCCCAGAAGCGAACAATCTTACTTTGTGCACCTCCTCTTGCATACTCTCTACGATGATTTTTACTACGTTTATGTTGGTATGCTCTCCTAGTCCATTTCGAGTAACAATGCCATGGGCGTTTGTTTGCCACAATATCACCAATAGTGTTATTAGAACGAATAACTCGCTCCAT
>Ribosomal_L22___c2bfab2ee52c53465830025fec32a886128891f1d252b74f4ea9569b|bin_id:Set_6|source:Rinke_archaeal_HMM|e_value:3.4e-22|contig:LokiG_000000000145|start:1708|stop:2188|length:480
ATGCCTAACTGGGGATATTCCTTTGTGGAACAAAAATATGATTCTGAAAGATTAGCAAAAGCATCAGGAAGAGATTTAAGGATCAAACCAAAACATGCTCGAGAGGTTTGTGCTACGATAAAAGGAATGAAAGTAGAGCAAGCAAAAGAATTTCTTGAAAAAGTGATTCAATTAAAGCAATCGGTACCTTTTAGACGCCATAAGAAAAAACTCCCCCACCGAAAAGATTTAAAACAATTCAAATGGTATGGAGGGAGATATCCGCAAAAAACAGCTGCAAGAATTTATGAAATTCTCTCCGCCGTTGAATCTAACGGAGAATATAAAGGTTTAGATATAGACATGTGTAGAATCATTCATGCCGCAGCACATCATGGAAGAATAATAAAAAGGTATATTGAACGCGCTCGAGGTCGTAGTACAGCAAAGTATAAACATCTCTCTCATGTTGAGCTTGTTATTTACGAATTCCCTTCGTAG
>Ribosomal_L16___00be406c3e247ff3b2fca08476046786fb6c1bba13c7bf214b18e818|bin_id:Set_6|source:Rinke_archaeal_HMM|e_value:4.5e-12|contig:LokiG_000000000027|start:3207|stop:3513|length:306
TCAGGTTTTTGCAGATGCCAATTCATAAATAGGAATTTCTCTTCTCTTCTTGGCATTATAAAATGGCAATCCTGCTTGTTTTAGAAGTTCAGGTGTTTTATACTCTAAAATAACTATTTGGCAGGGACTTGATATCTTCATTGAAGCAATTCTAAGCCGATCCCTGACAATTGCTAGGTTTTTTAGTTGAGTACCCACATCGGCGATAATTTGCCCCGCTCTGACTCGTGCACACACTCCAGTTGATCTACCGAATGAATTTCTCATCCCTGATTGAACGCGGTCAGCACCTGCAAAAGCTAACAT
>DHO_dh___f0f32f8aa698ebf1e2313a392da09f0ecad16503639e92f528e6de35|bin_id:Set_6|source:Rinke_archaeal_HMM|e_value:1e-07|contig:LokiG_000000000458|start:2|stop:155|length:153
TTTTCTTGGCTTAGGACCAATTGACTTAGAAGTTACAGCACCTGCCCCGGCATCAACTACTCTCTTCATTGAAGAATAAGATACACCTAATATTCCTGAAGCTAAAATAATGGGGGATTTTAACTTTAACCCAGAGAGATTTATTTCAAGCAT
>GCD14___ad48fbc52d23b2754caa62c0bad310300da0e03eb27d2d7e8cff9597|bin_id:Set_6|source:Rinke_archaeal_HMM|e_value:6e-11|contig:LokiG_000000000482|start:2836|stop:3526|length:690
CTAAGGTTCAAACCCAAACTTGCCAATAAGTGGTACAAATCGAACTCCAGTTATCTCTTTAGTCTTGAAGTCACTTCCCTGTTTTCTTACAATATATAATTTTTGTCCAAAGTTTTTTGATCCTGCGGGAATACAGAGTAATCCTTTATCTTTCAATTGTTCTCGCAAGGGTGGCGGAACTTTTTTTGGAGAAGCAGCAGTTACTAAAATTTTGTCATAGGGTGCTTCTTTAGGATAACCTATTGTGCCATCCCCATGTATTACAGTGACTCTATCATCATATCCTGTTTCAACCAGGCTTTTTATTGCGCTTTCAACTAATTCTTTATGACGCTCGATTGAATATACGTGTCCGGGAATTTTTGAATCTTTTGAAGATACTATTTCGGCACATAAGGCAGCATGATATCCTGAACCTGTTCCTACTTCTAGAACCTTGTCTCCTTCTTTTAGTTCGAGATATTCGCACATCATCGCATTCATGTGAGGTGCGCTGATAGTTTGACCCTTCCCAATGGATAATGGAGAATCAATATAAGCTGAAGATTCTACGCTTTTCGGAATGAATTTATGCCTAGGAACTGTAAGCATTGCCCTAATTACTTCTGATTTAGTGATAATATCTCTCTTTTTTAAGCTTTCAACCAAACTTTTCCTCTTATCTTCTAAACTCATCTCGATTCCAATCAT
>Ribosomal_S13___9f1e0da87933d710e4344aa30b89e75ed75f7326fef6164ffcb8a2a8|bin_id:Set_6|source:Rinke_archaeal_HMM|e_value:7.9e-40|contig:LokiG_000000000121|start:5271|stop:5763|length:492
TTAGCTTGATGGTGGACCTCGTTTCTTTCTTATAACCCCAACGACTAATCCATGGCGCCCCGTACTTTTTGTTCGTTGACCACGTACTTTTAATTTTAATCGATGGCGTACTCCTTTATACGATTTAATTTTTTTCATTCTGTCGATGTCTCGCTTTACTGATATGTCAAGGACATTTCCTATAACATGGAGATCTTTGCCAGTACGCAAATCTTTCGGTCTGTTAACCATCCAATTTGGGATTCCATTTTCGACAGGATTTGCAATTATTTCTTCAATTCTGGTTAAATCTTTCTCAGGAATAGAACCAAACCTTATATTGGGATTAAATTTCCCTACTTTAACAATTGCTTGAGCGAATCTCATCCCAACACCTCTGATTTGTGTTAAACCATATTCTATTTTTGCATTCCCATCGACTTGTGAGCGTAGTTTACGAAAGAAAACTTTTTCACGAAAGTTTTTTGGTCTGATCACAGAAAAGGAACTCAT
>DNA_binding_1___05f9b9f0b5999f5b784b3a12c40fc5dc409315a7f0d51428ed68f5cb|bin_id:Set_6|source:Rinke_archaeal_HMM|e_value:5.8e-30|contig:LokiG_000000000173|start:2725|stop:3265|length:540
TTAAGTAAAATCTGTAATTTTTTTACTCCAGTTATCTGATTCAAGATGCAGTAATTTTTGCTTTATTTTGATTCCCCCACCATAACCAGTCAAAGAACCATCAGAACCTATTATCCTGTGACAGGGAATAATTACGGCAATAGAATTTTGCCCATTTGCATTTGCGATCGCTCGTACTGCTGTAGGTTGTCCAATTTTATTAACAATTTCAAGATAAGAAGCTGTCTTTCCATATTTTATTTGTAATAATGTATTCCAGACTTTTAATTGAAATGGACTTCCTCGAATATCTAAAGCAACTGTAAAACTCTTTAAATCTCCATGCAAATACTTTTCTAGTTCAATTTCAGCTAATTCTATGAACTGAGATGTTCCATAGGTTACAGAATCTCCATAATATTCATTAATTCGTTTAAGGATTCGTGGAAAACTTTTTTTATATTTAAAATCGAGTAAACATAGTCCTTTTTCAGATGATCCAAGTACCATGACACCAATCGGTGTCTTTACCTCTTTAAAAACTAAATTAGATTTTTTCAA
>MoaC___c2ffbabdd3e710b1ddfdcddc5ba10a06f9e5efa51ed358653d2eb1ce|bin_id:Set_6|source:Rinke_archaeal_HMM|e_value:2e-46|contig:LokiG_000000000327|start:10151|stop:10592|length:441
ATGATTGATATTTCTGAAAAGGACACAATTCTTAGGGTTGCATTAGCATCAGGAAGAATAAAACTTAAAGAAGAAACGATCCAGAGAATACAGAATAATCAAGTTCAAAAGGGGGATGTTTTTACAATTGCTAAAATAGCGGCTATTAATGCAGTTAAAAAAGTCCCTGATCTTATTCCTTTATGTCATCAAATTCCAATCTCGAAAATTGATGTAGATTTTGAAATTGAAAACGATACTGTCATAATCGCCAGATGCAAGGTAAAAAGTAATGCTCAAACTGGAGTCGAGATGGAGGCTTTAACAGGAGTGGGTATAGCTCTTTTAAATATCTGGGATGTAGTAAAGATGTATGAAAAAGATGAGGACGGTTTATATCCATCCACATTAATTTACGATATAAAAGTTGAAAAAAAGATAAAGAGAGAGATACTTAAATGA
>Ribosomal_S2___0510d874ec2886c5301c8e5cb4ec963bc4a0ae93275a149170d9dc51|bin_id:Set_6|source:Rinke_archaeal_HMM|e_value:2.4e-27|contig:LokiG_000000000476|start:10633|stop:11452|length:819
TTATCTTCGTTGAGGTCGTTGCTGTCTTTGTTGTTCTTGGCGGTATACAGGGACAATTTTTGATGTAAATTCTTCTAGTGTATAGGGAAATTCCTCCTCACTCCCGATTTTTCCTAATTCAAGCATAATTTGTCTCGCCATAAACCAAAATGCCAATCCCAATGCTTTTTTACCTCGATTATTTGCAGGGATTGCTAGATCAATGCCATCTAGAGTATCATCAGTATCAAAAAGAGATACTACAGGAATCCGAGCTAGTTTTGCTTCATTAAGGATGACCTTGTCTGCATGAGGATCGACTATGACCACTACACTCGCATCTTTGATATAAGTTTCTATAATAGGATTTGTTAGGCTTCCCGGGATAAATCGTGTAGTAATACCTTTACAACCTAAGACTTCACAGAATTTCTTTACTGGTTCTTTTCCATATCTTCTTACTGAACATACAATTACTCGGTCACTTCCTTCTTCAATATACTTGCTAAGATATTTTGCTGCAATATTTAATCTTTCATCAGTCTTTGTTAAATCAATAACATATAATCCATAGTTTGTTTGCCGATATATGAACCTACGAGCGTCTCCTGTTAATAATTTTGTACCAATATGGATTCCACAACTCAAATAAAGTTGCTTTCTTTCTTCGTCTTTATCAAGAAGTTCCGATTTTTCTTCCACAATGACTTCAGTATCTTCTGTATCTAACAATTCCAGTTCTTCTATGAGATCAAGATCTTCTTTGAAATCTTCCTCAAAGTTTTCTTCAATCTCTGGTTTGTTTTCCTCTTCCTCAGTCTTCTTTTTCTTCCTAGCCAA
>TP6A_N___85a18b28b8131e8129980a7a4ec77927f738f46b4e782ab732e3d936|bin_id:Set_6|source:Rinke_archaeal_HMM|e_value:9.2e-20|contig:LokiG_000000000425|start:23735|stop:24923|length:1188
ATGGCAAAAAAGCAAAATAATAAACAGTATGATCTACGCGCAGCGAAGGATCTCTATTTAGAATATTTAGAAAAAGGAAAAGAAAAGAAGGCTATCACACTTCCACCAGATACTGTGAAAATTGATGATCTTAATAAGAAAGAAATTCAAAATAGATTGTTCCTAACAGTCGATAGAGTTCTTGAAGAAATATATAAAAATGGAAGACCTTTTATTGAATTGCCTTCTAGATCAGCATCAAATATTTTTTGGGATGAAGAAAATGATTTATTATTACTTGGGAAACAAATAATGGAAAAACAATTTCATACTCTTACAAGTGTAGCAGATATTACAAGACTGATGAGGGTACTCGAAGTAGTTAATGAACTGCTTAATGAAGATATTCACGCTACAAAAAGGGAAATATTCTATACTGATGTTAATTTATTTCAAGATCAAAAAAATAGTGATAAAAGCATAGAAGATGCTGCTACGATGTTATACACTACTAGAAATTCAACGCACATTGTAGCAGCACCTAAAGGAACTTGTGTAGGAAGATTAAGAATTCGGGATCGAAATGATATCATTGATTTAGAAGGACTTGGAAGCGGTGGGTGGACAATTTCTCCAATGTTAGATAATATTGAAATTATTGAATCCGATGCAGAATTCATCCTTGTAATTGAAAAAGATGCAGCAATGATGAGATTGGCAGAAGCAAGATTTTGGCGTAAATATCCTTGTATTCTTTTAACTGCTCAAGGAGTTGGTAATGTTGCAGTACGTATGTTTTTGAAGAGATTAAGTAAAGAACTTAACCTACCCGTTTTTAGTTTAGTTGACAGCGACCCGTATGGGCACTATATCCATTCTGTCTATTTACGTGGGTCGAAGAGATTGAGTTACGAATCACCTTTTTTAGCAACACCTAATATAAAACTCCTAGGTGTTCTTACAAGGGATTTGGATAAATATAAAATTCCTCAAGAAGTCAGAATAAAGATGAATAAACAAGACGAAAAACGCATGAAGGATATGTTAAACGAAGATTTTGTAAAGAAAAATAAAGCTTGGGAAGAAGATCTTAAGTTAGCACTAAAACTTAAAGTAAAAGCGGAGATACAAGCTTTTGCTTCTCATGGATTTAAATTTTTGACAGATGTCTACTTACCTGAAAAACTTACTACGGGTGATTGGATATAA
>PcrB___ae92dfba1e42ec2ed41aecf8cf4f9c35ab6b397889b13870aa24e56e|bin_id:Set_6|source:Rinke_archaeal_HMM|e_value:4.2e-56|contig:LokiG_000000000469|start:11720|stop:12434|length:714
ATGGTTGATATTTTAATTGATGAGTATATTGAGAAAAGTGCTTATGAGTATGTCATAAACAAAATAAATAGTGAAGGTGCTTTACATTTTTCTTTAATAGATCCCGACCCTTTAAGGCAAAGTCCAAATAAAGCTGCTAAAATGGCAAAATTTGCTGAGCAAGCAGGGACAGATGCCATTTTAATTGGCGGGAGTACAGTGTTTAATCAAAACTTTGTAGATAAAACAATCATAACGATAAAAGAAAAAGTAGAAATCCCTATAATAATTTTCCCGGGAGGTACGAGTAATATATCTCAATATGCTGATGCCATTTTGTTCATGTCTTTATTAAATTCAACAAATCCCTATTTTATTATAGGCCAACAAGCTTTAGCTTCATATACTATTAAAACCGCGAATTTAGAATATATTTCAATGGCATATTTAATAATCGAACCAGGAGGAAGTGCTGGCTGGATTGGAAGTGCAAAACTTTTACCAAGGAAAAAACCACAATTGACCTCTGCTTATGCTTTAGCTGCCGAAATGCTAGGTTTTAAGATTGTATATTTAGAGGCAGGATCAGGGAGTGAAAGGATCCCAACAGAACATATAGAAAATTGTTCACAGATCCTAAATATTCCTCTTATAGCAGGAGGTGGAGTTGATAACAAAGAGGATGCAAGAGCCTTTGTTGAAGCAGGTGCGGATATCATAGTTATGGGCACATTC
>UPF0004___e6da6430c52ff8d6351d0ad62aafc57c010aceeac8980efbc49f0111|bin_id:Set_6|source:Rinke_archaeal_HMM|e_value:2.9e-18|contig:LokiG_000000000287|start:1662|stop:2979|length:1317
ATGGAAGAAAACTCTTTTTACATTGAAACTTATGGGTGTGCATCAAATAAGGCGGATTCTTATATTATTTCAAGCGTTTTAAGAAAAGCGAATTTTAATCAAACAACGGTAGAAAATGCTCAATTTGTAATTATAAACACGTGCGCTGTCAAAGAACAAACAGAAAATAAAATAAAATCCCGTTTAATTGCCTTACATAAGAGGTTTCATCAGGAAGCTAGTGTTTATACTATAATTGCAGGATGTCTCCCTTATATAACGCCCACTTACATTGACACAATTATAAAAATTATTCCATCATTTGGTGCGATAATTGATTTGGATAGTTTAACAGATCTCCCAGATATTCTTCGACAAGTTAAATTAGGAAAGAAAGGGTTTGTTTTTAAGGCAAAAAAACTTTTAGATAAGGCAAAGTTTTCTATTGATCACCCTCCAGGAAAAATTACTGGAATTGTACCGATTTCTGAGGGTTGTTTAGGCTCATGCACATACTGCTGTGTTAAAAACGCAAGAGGAAAACTAAATTGCTATGATCCAGACAACATTATTGAAAATGTAAGACATCAACTAAAGCAAGGAATTAAACAGATATATTTAACATCACAAGATTGTAGCAATTATCAGTATAATGGTACTTCTTTAACAAATCTTACAAACCGAATTGTAAGCTTAGATTATGAGTTTTTTTTAAGAATTGGAATGATAAATCCCTCTCTTCTGATTAATAATATAGACGGATTAATCTCAAATATTAAACAGAAAAAGATTTACCACTTTTTACATATTCCAATCCAATCAGGAAGTAATAAAATTTTGGAAACAATGCAAAGGAGTTATCTAATTTCAGATCTAATAGAAAAAATTGAACTCATAAGGACTAAATTACCAGATCTTACTCTGTCTACCGATATTATTTGCGGCTTCCCTGGTGAAACTGAATATGACTTTCTGAGATCTATAAATTTTATAAAATGGTTAAAGCCCGAGATATTAAATATCTCAAAATTTACTCCTCGTCCAGGAACTAAAGCAAAGCAGATGAAACAAATTGATAGTAAGATTATAAAGCAAAGATCGCTAAGGTTATCAAACATTTTTCAAAATAGTTTAGCGCACATAAACGTTAAATGGAAAGGTTGGCAGGGGAAAGTATTAGTTTTACATGCGGGAAGTAAGAAATCTCAAGTTTTTGCTAGAAATTTTGCATATAAGAATGTGCTTATAAACGATTATCAAGATGGGGAATTTGGAACATTTGTGGAAGTTAAAATTATTAAAGTTGATGGATTTAACCTTTATGGAATGTTAATTTAA
>SBDS___2839b91a43413235f0524b756e6a581cec57234a8987eed52a3418e1|bin_id:Set_6|source:Rinke_archaeal_HMM|e_value:1.1e-11|contig:LokiG_000000000199|start:17445|stop:18156|length:711
ATGGATCCAGAGAAAGCTTGGGAAGCTAAAAAATTGATACGTGAAGAAATCGACAAGCGATTAAAAGCCGGAAAAGAAAAATCACGGCTTACGGTTGATGAAATTCTGAATGATAGAAAAATAGATCTTGAGCTGATTTTTGAAAGCTTTACTGTATTTGAAGATTTAAAAAGAGGAAAGAAAGCAACTAATGGAGATATGGAGGTTGTTTTCAATACAACTGATAGTATAAGAATTGCCGGACATATTTTAATTGAAGGAGATATACATTGGACCAAAACTCAGAGAGAAGAGGAGAGAAACAAAAAGTTGAAACAAATAATAACTATCATTAGTAAAAATGCGATAAATCCTCAAAATAAAAAACCTCATCCTTATCAAAGAATAGAAAAGGCTATAGAAGAAGCAAAAGTGAAAATCGATTTAATGAAAAATGCTGAAGAACAAGTTGATGACATCGTAAAAAGTATTCGAGCAATCATCCCTATTAGGATGGAGCAAGTAGAGCTGGAAATTAAAATTCCTTCAGCATTTACAGCAAAAGGTTATAATATCGTCGCTCAATTAGCACAAATTAAGAAAGAAGAATGGCAATCTGATGGTTCTTGGGCTTCAGTAATTAGCCTACCTGCGGGTTTTCAGATGGAATTAATTGATAAACTAAATAAACTCACTCATGGGAGAGTTCAAACAAAAATTTTAAAATCCTAA
>EF1_GNE___497d8efdff0b6cbdfcc51b907252de370802b809cb42408913c5f718|bin_id:Set_6|source:Rinke_archaeal_HMM|e_value:3.5e-14|contig:LokiG_000000000065|start:1146|stop:1416|length:270
ATGGGAGAGGAATTTATAGCATTAATTGACGTGATTCCGGAAGATATCGACGTTGAGTTTGAAAAATTTGTAGATGCATTAAAAGAAGTATTACCTGATTCCTGCACTCTTGAGCGATATGAAGTTATGCCGGTCGCTTTTGGTTTAGAAAAAGCGAGAGTTCGTGTAAGATACCCCGCAGAATGGGGTGGTACAGATAAACTTGAAGAGTTATTTGGCAAAGTTGAAGGTATCCAAGGTATTGAAGCTATAGCGTTTTCTAAAGCCTAA
>RNA_pol_Rpb1_4___425586ce49cf3753d460039b8c1cd2bcf4dbedd0232208824565b24b|bin_id:Set_6|source:Rinke_archaeal_HMM|e_value:8.1e-29|contig:LokiG_000000000234|start:185|stop:2741|length:2556
ATGAGTTATACTTTTTCAAGAACTAAAATGATAGAAAAAATCAAGTTTGGACTTCTTAGCCCGAATGAGATTCGCAAAATGTCTGCTGCTCGTATTATTACAGCGGATACTTATGATGAAGATGGTTTACCTATCCCCTCTGGATTAATGGACCAACGATTGGGAACTATTGAACCAGGTCAACGTTGCCAGACTTGTGGTAATCTTGTCAGTAATTGCATGGGTCATTTTGGGCATATTGAACTTGCGCGACCAGTAATTCATGTGGGTTATGCGAAAAAAGTATTAAAAGTTTTAAGAAGCATATGTCCTGAATGCTCCAAATTAATGCTCACACTCGAGGAAAAAGAGAAGTTTAGACTGGAACAAATTGAACACAGAAAGATTTTTTTTGAGGGAGATGATGATGCTTCGAAGATTGTTTTCAAACAGGCAAGAAAAGCGAAATCTTGCCCTTTTTGTAATGCTAAGAATAAAAAGATTGTAATTGAGAAACCTACTACATTTTATGAGGAGGAAGAAGGGAAAGGTTCGCGGAGAATAACTCCCATTGAAATCGTAGAACGCCTAAAAAAAATGAGTGATCTCGATCTAAGAATTTTAGGCATCTCACCTGAAAACGCTAGACTTGAGTGGGTTATTTTTTCTGTACTCCCTATCCCTCCTGTATGTGCAAGACCTTCGATCACATTAGATAGCGGCATTAGGTCCGAGGATGATTTAACACATAAGTTAGTGGATGTAATCCGTATAAATCAAAGATTGAGAGAAAATATAGATGCTGGTGCCCCACATTTAATTGTGGAAGATCTCTGGGAACTTCTCCAGTATCATATTACTACTTATTTTGATAATCAGGTTTCAGGGATTCCCCCTGCTAGACATCGTTCGGGTCGAGCCCTTAGAACGTTGACTCAAAGATTAAAAGGTAAAGAAGGGAGATTCAGAAGTAATTTAAGTGGGAAAAGAGTTGATTTTTCCGCAAGAAGTGTGATCTCACCAAATCCTTATATTAGCATTAATGACGTTGGTGTACCAGTGGAGATTGCGAAAATTCTTACAATACCTACAAATATTAACGATTGGAACATTGAAGAAATGAAGCAGTTAATTTTAAATGGTCCTTTCCATCACCCAGGAGCAAATTATATCATACGTACCGATCGCAGACGAATTGATTTACGTTATGTTAAAAATCGGAAGATAATTGCAGACATGTTAGCCCCGGGATTTACGGTTGAACGTCATCTAAATGAAGGAGATTTAGTTCTATTCAACCGTCAACCATCACTTCATAGAATGTCGATAATGGCGCATGAAGTACGAATAATGGACGGAAGAACTTTTCGATTAAACTTAACTGTTTGTCCACCTTATAATGCAGATTTTGACGGAGATGAAATGAATCTACACGTACCGCAAAGTGAAGAAGCTCGAACAGAAGCAGAACTACTCCTTAAAGTACAAAATCATATCTTATCTCCTCGGTTTGGAGGGCCTATTTTAGGAGGAATTCAAGACTTTATTTCAAGTGTCTTTCAATTCACAAGTAAAGATTCTGTATATACTAAAAATGAAACATTACAATTGTTGTATCTTGGAGATATTTTTATCAACAACCCCTCTTTTGGTTTAGAACATATTTCTCCCGTATCTGATGGCCCAAATCCTATGTATTCGGGGAAAGATATTTTCAGTAGTTTATTTCCCGATGATCTAAATTTAAAAGTTAAATCAAAATTCTGTAAGAAATGTGATGTATGTAAAGAAGATAACTGTGAATACGATGCTTATGTAGTAATAACAAATGGTAGATTGCTCACTGGGACGATTGATGAAAATTCATATGGAGCAATGCAACCAAATAGCATACTGGCAAGAATAATTAAGGATCACGGAAATGCGAGAGGTCGGCAATTTTTAGACAGTTCCACTAAAATGCTATTATATGTTATTAGGAAAAATGGCATAACCATGGGATTGGATGAAGTTTATGTGCATGGGCCTGCATATGAAGTTATTGAGAAAATACTCAAAGATGCAAATGATGAATCCGAAAAACTGATAAAAGCCTTTGATGAAAATGATACAACTATTCTTAAACGAGCACCTGGTCGTTCAATGAGAGAAACCTTAGAATTAAGAATACGGCAAGAATTAGCTGAAGCCCGTAAAAAGGCAGAAGAATCTGCAGCAGATTTTATTGGAGATGAGGCACATTCAGTTATTATGACTAAATCTGGAGCTCGAGGAAATATATTAAATCTTGGACAAATGTCCGCGGTTGTGGGTCAGCAGGCTATAAGAGGTGAAAGGATTAATAGAGGCTATAGTAACAGAACTCTACCTCATTTTAAAGTTCACGATCTTTCTCCCAAATCAAGAGGTTTTGTATCATCTTCTTACCGGAATGGATTAAAACCAGTTGAATTTTTCTTTCACGCTATGGGCGGAAGAGAGGGTTTGGTTGATACAGCAGTAAGAACATCTACTAGTGGATATATGCAACGTAGGTTAGTAAATGCTTTACAAGATATGGTTGTAGAAAATGATGGA
>RNA_pol_Rpb1_2___a4d3592cda4c2115e06816affa787aa6302d55aac623f6df7ea97491|bin_id:Set_6|source:Rinke_archaeal_HMM|e_value:1.8e-73|contig:LokiG_000000000234|start:185|stop:2741|length:2556
ATGAGTTATACTTTTTCAAGAACTAAAATGATAGAAAAAATCAAGTTTGGACTTCTTAGCCCGAATGAGATTCGCAAAATGTCTGCTGCTCGTATTATTACAGCGGATACTTATGATGAAGATGGTTTACCTATCCCCTCTGGATTAATGGACCAACGATTGGGAACTATTGAACCAGGTCAACGTTGCCAGACTTGTGGTAATCTTGTCAGTAATTGCATGGGTCATTTTGGGCATATTGAACTTGCGCGACCAGTAATTCATGTGGGTTATGCGAAAAAAGTATTAAAAGTTTTAAGAAGCATATGTCCTGAATGCTCCAAATTAATGCTCACACTCGAGGAAAAAGAGAAGTTTAGACTGGAACAAATTGAACACAGAAAGATTTTTTTTGAGGGAGATGATGATGCTTCGAAGATTGTTTTCAAACAGGCAAGAAAAGCGAAATCTTGCCCTTTTTGTAATGCTAAGAATAAAAAGATTGTAATTGAGAAACCTACTACATTTTATGAGGAGGAAGAAGGGAAAGGTTCGCGGAGAATAACTCCCATTGAAATCGTAGAACGCCTAAAAAAAATGAGTGATCTCGATCTAAGAATTTTAGGCATCTCACCTGAAAACGCTAGACTTGAGTGGGTTATTTTTTCTGTACTCCCTATCCCTCCTGTATGTGCAAGACCTTCGATCACATTAGATAGCGGCATTAGGTCCGAGGATGATTTAACACATAAGTTAGTGGATGTAATCCGTATAAATCAAAGATTGAGAGAAAATATAGATGCTGGTGCCCCACATTTAATTGTGGAAGATCTCTGGGAACTTCTCCAGTATCATATTACTACTTATTTTGATAATCAGGTTTCAGGGATTCCCCCTGCTAGACATCGTTCGGGTCGAGCCCTTAGAACGTTGACTCAAAGATTAAAAGGTAAAGAAGGGAGATTCAGAAGTAATTTAAGTGGGAAAAGAGTTGATTTTTCCGCAAGAAGTGTGATCTCACCAAATCCTTATATTAGCATTAATGACGTTGGTGTACCAGTGGAGATTGCGAAAATTCTTACAATACCTACAAATATTAACGATTGGAACATTGAAGAAATGAAGCAGTTAATTTTAAATGGTCCTTTCCATCACCCAGGAGCAAATTATATCATACGTACCGATCGCAGACGAATTGATTTACGTTATGTTAAAAATCGGAAGATAATTGCAGACATGTTAGCCCCGGGATTTACGGTTGAACGTCATCTAAATGAAGGAGATTTAGTTCTATTCAACCGTCAACCATCACTTCATAGAATGTCGATAATGGCGCATGAAGTACGAATAATGGACGGAAGAACTTTTCGATTAAACTTAACTGTTTGTCCACCTTATAATGCAGATTTTGACGGAGATGAAATGAATCTACACGTACCGCAAAGTGAAGAAGCTCGAACAGAAGCAGAACTACTCCTTAAAGTACAAAATCATATCTTATCTCCTCGGTTTGGAGGGCCTATTTTAGGAGGAATTCAAGACTTTATTTCAAGTGTCTTTCAATTCACAAGTAAAGATTCTGTATATACTAAAAATGAAACATTACAATTGTTGTATCTTGGAGATATTTTTATCAACAACCCCTCTTTTGGTTTAGAACATATTTCTCCCGTATCTGATGGCCCAAATCCTATGTATTCGGGGAAAGATATTTTCAGTAGTTTATTTCCCGATGATCTAAATTTAAAAGTTAAATCAAAATTCTGTAAGAAATGTGATGTATGTAAAGAAGATAACTGTGAATACGATGCTTATGTAGTAATAACAAATGGTAGATTGCTCACTGGGACGATTGATGAAAATTCATATGGAGCAATGCAACCAAATAGCATACTGGCAAGAATAATTAAGGATCACGGAAATGCGAGAGGTCGGCAATTTTTAGACAGTTCCACTAAAATGCTATTATATGTTATTAGGAAAAATGGCATAACCATGGGATTGGATGAAGTTTATGTGCATGGGCCTGCATATGAAGTTATTGAGAAAATACTCAAAGATGCAAATGATGAATCCGAAAAACTGATAAAAGCCTTTGATGAAAATGATACAACTATTCTTAAACGAGCACCTGGTCGTTCAATGAGAGAAACCTTAGAATTAAGAATACGGCAAGAATTAGCTGAAGCCCGTAAAAAGGCAGAAGAATCTGCAGCAGATTTTATTGGAGATGAGGCACATTCAGTTATTATGACTAAATCTGGAGCTCGAGGAAATATATTAAATCTTGGACAAATGTCCGCGGTTGTGGGTCAGCAGGCTATAAGAGGTGAAAGGATTAATAGAGGCTATAGTAACAGAACTCTACCTCATTTTAAAGTTCACGATCTTTCTCCCAAATCAAGAGGTTTTGTATCATCTTCTTACCGGAATGGATTAAAACCAGTTGAATTTTTCTTTCACGCTATGGGCGGAAGAGAGGGTTTGGTTGATACAGCAGTAAGAACATCTACTAGTGGATATATGCAACGTAGGTTAGTAAATGCTTTACAAGATATGGTTGTAGAAAATGATGGA
>RNA_pol_Rpb1_1___2a6128f0b23eba9523c313b6dd516326551ab4b9a3cd442896dd23c4|bin_id:Set_6|source:Rinke_archaeal_HMM|e_value:7.5e-99|contig:LokiG_000000000234|start:185|stop:2741|length:2556
ATGAGTTATACTTTTTCAAGAACTAAAATGATAGAAAAAATCAAGTTTGGACTTCTTAGCCCGAATGAGATTCGCAAAATGTCTGCTGCTCGTATTATTACAGCGGATACTTATGATGAAGATGGTTTACCTATCCCCTCTGGATTAATGGACCAACGATTGGGAACTATTGAACCAGGTCAACGTTGCCAGACTTGTGGTAATCTTGTCAGTAATTGCATGGGTCATTTTGGGCATATTGAACTTGCGCGACCAGTAATTCATGTGGGTTATGCGAAAAAAGTATTAAAAGTTTTAAGAAGCATATGTCCTGAATGCTCCAAATTAATGCTCACACTCGAGGAAAAAGAGAAGTTTAGACTGGAACAAATTGAACACAGAAAGATTTTTTTTGAGGGAGATGATGATGCTTCGAAGATTGTTTTCAAACAGGCAAGAAAAGCGAAATCTTGCCCTTTTTGTAATGCTAAGAATAAAAAGATTGTAATTGAGAAACCTACTACATTTTATGAGGAGGAAGAAGGGAAAGGTTCGCGGAGAATAACTCCCATTGAAATCGTAGAACGCCTAAAAAAAATGAGTGATCTCGATCTAAGAATTTTAGGCATCTCACCTGAAAACGCTAGACTTGAGTGGGTTATTTTTTCTGTACTCCCTATCCCTCCTGTATGTGCAAGACCTTCGATCACATTAGATAGCGGCATTAGGTCCGAGGATGATTTAACACATAAGTTAGTGGATGTAATCCGTATAAATCAAAGATTGAGAGAAAATATAGATGCTGGTGCCCCACATTTAATTGTGGAAGATCTCTGGGAACTTCTCCAGTATCATATTACTACTTATTTTGATAATCAGGTTTCAGGGATTCCCCCTGCTAGACATCGTTCGGGTCGAGCCCTTAGAACGTTGACTCAAAGATTAAAAGGTAAAGAAGGGAGATTCAGAAGTAATTTAAGTGGGAAAAGAGTTGATTTTTCCGCAAGAAGTGTGATCTCACCAAATCCTTATATTAGCATTAATGACGTTGGTGTACCAGTGGAGATTGCGAAAATTCTTACAATACCTACAAATATTAACGATTGGAACATTGAAGAAATGAAGCAGTTAATTTTAAATGGTCCTTTCCATCACCCAGGAGCAAATTATATCATACGTACCGATCGCAGACGAATTGATTTACGTTATGTTAAAAATCGGAAGATAATTGCAGACATGTTAGCCCCGGGATTTACGGTTGAACGTCATCTAAATGAAGGAGATTTAGTTCTATTCAACCGTCAACCATCACTTCATAGAATGTCGATAATGGCGCATGAAGTACGAATAATGGACGGAAGAACTTTTCGATTAAACTTAACTGTTTGTCCACCTTATAATGCAGATTTTGACGGAGATGAAATGAATCTACACGTACCGCAAAGTGAAGAAGCTCGAACAGAAGCAGAACTACTCCTTAAAGTACAAAATCATATCTTATCTCCTCGGTTTGGAGGGCCTATTTTAGGAGGAATTCAAGACTTTATTTCAAGTGTCTTTCAATTCACAAGTAAAGATTCTGTATATACTAAAAATGAAACATTACAATTGTTGTATCTTGGAGATATTTTTATCAACAACCCCTCTTTTGGTTTAGAACATATTTCTCCCGTATCTGATGGCCCAAATCCTATGTATTCGGGGAAAGATATTTTCAGTAGTTTATTTCCCGATGATCTAAATTTAAAAGTTAAATCAAAATTCTGTAAGAAATGTGATGTATGTAAAGAAGATAACTGTGAATACGATGCTTATGTAGTAATAACAAATGGTAGATTGCTCACTGGGACGATTGATGAAAATTCATATGGAGCAATGCAACCAAATAGCATACTGGCAAGAATAATTAAGGATCACGGAAATGCGAGAGGTCGGCAATTTTTAGACAGTTCCACTAAAATGCTATTATATGTTATTAGGAAAAATGGCATAACCATGGGATTGGATGAAGTTTATGTGCATGGGCCTGCATATGAAGTTATTGAGAAAATACTCAAAGATGCAAATGATGAATCCGAAAAACTGATAAAAGCCTTTGATGAAAATGATACAACTATTCTTAAACGAGCACCTGGTCGTTCAATGAGAGAAACCTTAGAATTAAGAATACGGCAAGAATTAGCTGAAGCCCGTAAAAAGGCAGAAGAATCTGCAGCAGATTTTATTGGAGATGAGGCACATTCAGTTATTATGACTAAATCTGGAGCTCGAGGAAATATATTAAATCTTGGACAAATGTCCGCGGTTGTGGGTCAGCAGGCTATAAGAGGTGAAAGGATTAATAGAGGCTATAGTAACAGAACTCTACCTCATTTTAAAGTTCACGATCTTTCTCCCAAATCAAGAGGTTTTGTATCATCTTCTTACCGGAATGGATTAAAACCAGTTGAATTTTTCTTTCACGCTATGGGCGGAAGAGAGGGTTTGGTTGATACAGCAGTAAGAACATCTACTAGTGGATATATGCAACGTAGGTTAGTAAATGCTTTACAAGATATGGTTGTAGAAAATGATGGA
>Nop___14bfa7cc50c9c6d03b8b5729c423866c453fbf7e1d68de7499eea916|bin_id:Set_6|source:Rinke_archaeal_HMM|e_value:1.6e-57|contig:LokiG_000000000458|start:232|stop:1438|length:1206
ATGAAATCTTACATAGCAGATACATTAATCGGAATATTTGCTTTTGATGAAATTGGAAATATCCTAAATTTCATTGATTTTGGGAATGATACTCAAAAGATAATTGAATTTTATATTGATATTACTAACAGTATTCTCCAGCCCATTTATAAAGATTTTTTAGTAGATATGAAGAATTCTGGTTTTGATGAGTATATATTCGATAATAATGAATTAAAGATACTGACTTCACAAATTGAAGGATGCAAGACGATTTTTGAGAGAATTTCACCAGAACTCAAAAATTTTCGATTAAATTTAGAAATTCAGTTAAAAAAAATAGGAATGAGTAAAACTAGAGATGAAATTCTCACAATTTACAAGAAAATTAGCCAGGAACTAACCAAAAAAAAAGTTAGCGAGATTAGTGGGAATTTTGACAATATTTTAATTCAGGTCACCAGTACAATGGAGGTGATCAAAAAATCATTAAGCCTATTTTCTAGTCATCTCAGAGAGTGGTATGGATTACATTTCCCTGAACTAACAGATAAAATTATAGATGATAATATCATTTTAGCAAAATTAATATCTATTTTAGGACCGAGACAGAAATTTACTTATGAGAATATAAAAAATAATTTCGAATTTAACGAGAATAAAATTCAAATTTTACAAAAATATGCCGTAGACTCCATGGGAGCAGATTTTAATCTGAAAATCGTCCAAGATTATGCAAACCAAATAATCTCATTAGATCAATATCGACAAGAATTGGAAGTTTTTTTAACAGATTTAATGGAAAAAGTGACACCTAATATGAACGCAATTCTTGGGTCACTTATTAGCGCCAAACTCGTAGCCAAAGCAGGCAGTTTGAGAAAATTAGCCTTTATGCCCGCTTCTAGAATACAATTACTAGGAGCAGAAAAAGCTCTTTACCGTTTTCTCAGAACTGGAGAGAAGAGACCTAAACACGGTTTAATTTTTCAATGGAATAAAATAAGATCTGCAAAACCTTATCACCGTGGTAAAATCGCGCGTGTCGTTGCGGGGAAAGTAGGAATTTCAGCAAAAATTGATTATTTCTCTGGTGATTTTATTGGAGATAAGTTAGCGAGTGAAATAGACAATAAAATTAAAGAAATTGCAGAAAAATATCCTGATCCCCCTAAAAAAGTAGAACCTTTAAAACATAGAAAAAATAAACCAAAAAAGAAAAGATGA
>EF1_GNE___45155be4a3f9e9752226ded4db9ce7b3b80cf045358f4d55a4428dcb|bin_id:Set_6|source:Rinke_archaeal_HMM|e_value:6.8e-13|contig:LokiG_000000000104|start:8748|stop:9015|length:267
ATGGAAGAATTTATAGCATTAATCGATGTAATTCCCGAGGATATCGATATAGAGTTTGAAAAATTTGTAGATACATTAAAAGAAGTATTACCTGATTCTTGCATTCTTGAGCGATATGAAGTTATGCCGGTCGCTTTTGGTTTAGAAAAAGCGAGAGTTCGTGTAAGATACCCTGCAGAATGGGGTGGTACAGATAAACTTGAAGAGTTATTTGGCAAAGTTAAAGGTATACAAGGTATTGAAGCCATAGCGTTTTCTAAAGCCTAA
>Ribosomal_S11___8468678efa16edc52ca176ee4cf529a4829d5b195e72932c8a8ae18a|bin_id:Set_6|source:Rinke_archaeal_HMM|e_value:5.1e-41|contig:LokiG_000000000121|start:4332|stop:4725|length:393
TTAAACTCTCCTTCCTCTGTGGCCGCCTTTTCTACGGCAATGGTCGTGGCTCTTAGGAGTTACTTCTTCAATCCTGCCAACTTGTAGTCCAGAACGGGCGAGTGCACGAATGCATGCTTGAGCTCCTGGTCCGGGAGTCTGACTTTTATTTCCACCTGGCGCTCTAACTTTAATATGGATGCCCCTTATTCCCTTATCCCGTAAATCGTTCGCGGTTCGGAAGCCACACTGCATTGCGGCATATGGGCTGCTCTCATCACGGCTAGCTTTAACAACCATTCCCGCCGTGCATTTCGCGAGAGTTTCAGCTCCACTAAGGTCCGTTGCGGTCACAATTGTATTATTATAACTTGAAAAGATATGAACAATTGCCCACTTTTGTTTTTCACTCAT
>Ribosomal_S8___924e271fbbe44e40bed1ec7f336ffd443a679f3d69ba4a8fb7d7e6a7|bin_id:Set_6|source:Rinke_archaeal_HMM|e_value:1.1e-25|contig:LokiG_000000000299|start:112|stop:496|length:384
TTGGTAAATACACTCACTGATGCTTGTTGTGCAATCAAAAATGCAGAAAATGCACGAAGAAATGAAGTAGTCATCAGCCCAGCGTCGAAAAATACCCAACAGATACTTCGAATCTTCCAACGGCATGCCTATATTGGAGAATTTGAAAGATATGATGATGGTCGTCAAGGAAAATTCAAAATTGCCTTACTAGGGCGCATTAATGAATGTGCTGGTTTAATGAGGTTAAATTATAAAACCACTCAATTTGCAATGCTAGAAAGAAAGTTATTACCTGCTCCAGGATTAGGAATTATTATCTTGACAACCAATGAGGGGATAATGACGATGAAAGAGGCTGAGGAAAAACACATAGGGGGACATGCCCTCTGTTATATTTATTAA
>DUF814___c71648643aefa8489da62704b97d300fc16dbff5e3308f5379c6f576|bin_id:Set_6|source:Rinke_archaeal_HMM|e_value:1.6e-12|contig:LokiG_000000000224|start:0|stop:615|length:615
GCACTAAAAATAATAGAGAAAGAATCTGGTTTAGTAGAGAGACTATTAAGACCTTTATCAGCTCTCCTTCTAAAACCAACTATTTTTGAAAACCAAGGATTTATTGATAGATCCAAATTAATGGGTATAAGAGGGAGAAGTCGAAAGTTACAACTCGAATTAGTTCGGAAACACGGACTCTTACAAAACTATTACGCTTGTGGTGGTTGTTTACTTACTGATGCGAATTTTTCAAACCGAATGAGAGATTATTTTAAATTTAATAAAACTTTAAAAATGGAAGATATTCACATACTAAAATACGGACGCCATTTTCGGTTTAAAAATGCAAAAATAATTGTAGGAAGAAATGAGAATGAAAATAAGACACTAATTCATCTTAAAAACCCGGATGACTTAATAATGGAAGCAAATGATATCCCTGGACCAATTACAATTATTCAAGGGAAAATTAATGAAGAGATTTTAGATTACGCAGCAAAACTCACTCTAAAGTATTCTGATTTAAAGGAAATGAATGGTAAAGTTGTTCACGGAAAAATATATCCCCAAATGGATAAAGAGATAGTGATTGAAACTCAAAATGAGGAAATAATTAGAAAATTTATTCTTTAA
>B5___46ff4ca7374c84107b0b9daa5317dba7711c6344160279d895b84f25|bin_id:Set_6|source:Rinke_archaeal_HMM|e_value:1.4e-15|contig:LokiG_000000000185|start:1491|stop:3174|length:1683
ATGGTGCCAACGATAGAATTAAAGATTGAAAGATTAGAAAGATTAGTGGGAAGAAAATTAATTTTAAAGGAGTTAGAATACGATCTACAATGGATTGGTTTAGATTTAGAAGATATCAATGAAGAAGAAAGAAAAATTAAGGTTGAGTATAGCCCCAACAGGCCAGATTTTTCCAGTCCAGAGGGAATCGCTAGATCTCTAAAAGGATATTATGAGATTGAATTAGGTATTCCTTCTTGGAAGATTGCAGAGGGAAATATTGTTTTAAATGTTGATCCAAGTGTGAAAGAAGTTCGACCTTACATTGTTTGCGGAATAATTAGAGATGTTAATTTAGACGAGGATGAGGTTGCTACATTGATGAGTATTCAAGAACATTTGCATTGGGCAGTAGGGAGAGATAGAAAAAAAGTGGCGATTGGAGTTCACGATTTAGATAAAGTAACTCCTCCCTATAAATATACAGCAGTGAAACCAGATTCATTAAGTTTTGTTCCTCTACATGGTGATGGGTATCCAATGAATTTAGAAGAAATATTGTTGCTACATGAGAAAGGAATTGAATATTCTCACATTTTAGAAGGAAAAGAAATATATCCCATTATTTTAGATAAAAATAATGAAGTTCTCTCTTTTCCACCCATAATAAATGGGGAGTTAACAACTGTTTCGGACGGTACTAAGAATCTATTTTTAGATCTAACCGGAACCGATATTAAATCCGTAAATTTGGCTTTAAATATTTTATCAACAACGTTAGCAGATATGGGAGCAAAGATTGAATCCGTAAAAGTAAATTATCTTGAAGGAGGTGAGTATATCACACCTAACTTAGACCCTCAAAAATGGGAAATAGAAACTGATTATATAAATAGTGTTATTGGTTTGAATCTTTCAAATTCAGAAATGATCAAATGCTTTAGAAAAGTTAGAATGGATGCTGAAGTCTCCAAGAGAAAAAATTATATAAACATTTTGGTCCCAGCATACAGAGGAGATATTATACATCCTATCGATTTCACTGAGGAATGTGCTATTGGATTTGGTTATGCTAATTTACCACTTACAATCAGAGAAGGAGGTGTTGGAGAATACCATCCTATTCAAGTTTTTTCAGACATAATTAGAAAAATTATGATCGGAGCAGGATTTCTAGAAGTTCTTAACTTTTTACTAGCAAGTTCAGAAAAACAATTTAGCTTTATGAATCAAACCTATGAAGAAAGTAAGATTATTGAAATTGCAAATCCTGTATCTAAAGAATACAACACAATGAGAACTAAAATACTTCCAAAATTAATGAATACTATCCGAAATAATCGATCTGAAGAGAAACCGATAAAGATTTTTGAGGTTGGGGATGTAATCTCACTAGATTCTAGTAAGCAAACTGGAGCAAAAAGAGAAATTCATCTCTCAGCAGCTACTTATCATGAAAATGCAGATTTTACAGAAATTCGATCCACTTTAGATTTTATTATGACATCCTTAGGGATTATAGATGATTATAAGGTAAAACCTGAAAAAGATTCAAGTTATATCAATGGGCGATACGGTGATATTTTCTTAAAAGGAACTAAAATTGGTGAATTGGGGGAGATTCATCCTCAAGTTTTATTAAATTTCAAGCTAGTATTTCCGGTAGCAGCAATGGAGATAAATTTACAACCATTTTTTGAGTAA
>Fibrillarin___6026eac29f781686bd0f61b1740ebbb29e613e4d167d2a65e31379df|bin_id:Set_6|source:Rinke_archaeal_HMM|e_value:9.9e-76|contig:LokiG_000000000458|start:1455|stop:2115|length:660
ATGGCAAAAATTGAATTAAGAAATCACCCAAAATTTCATAATGTGTTCATCTCTGGACCAAATGAAAAATTAAAGCTTTATACAAGAAATTATGATGCAGGAAATAGAGTATACGGAGAAAAATTTATCATTTCTAAAGGTATTGAATATAGACAATGGGATCCATTCAGAAGTAAATTAGCAGCAATATTGCTAGAAAATCCTATTAGTAATTTTTTATCGGAGGATCTTAATTGCTTGTATTTAGGAGCGTCTTCTGGAACAACTATTTCACACCTTTCTGATATTGTTAAAAGAGGGGTTATATACGCAGTTGAATTTGCAGAAAGGAGTATGAGACAATTAATTCAAAACACATTAAATAGAAAAAATGTGATTCCAATATTAGATGACGCTCGATACCCAGAAAATTTTGCGAAATCTATTTTTTCTAATATTGATTTAATTTATCAAGATGTTGCTCAACCAAATCAAGCTGAAATTGCAATAAATAACTGTAATTATTATTTAAAAGAAGGAGGTTTATTAATACTTATAATAAAATCTCAATCAATTAATAGTGTTAAAAAATCGGAACTTGTGTATGCTCAAGAAAAAAGAATCATCGAAAAAGCAGGTTATTATTTAATGGAAAGAATAAATATTCATAAATATGCTGCT
>Mob_synth_C___4538b493b7c273690293e7cc7303076d6161edf048f28f17195a1845|bin_id:Set_6|source:Rinke_archaeal_HMM|e_value:2.3e-19|contig:LokiG_000000000327|start:10588|stop:11506|length:918
ATGAAAGATCGGCATAATCGAACAATTAAACATATTAGGTTCTCCGTCACCTCAAAATGTCAATACTCGTGTCTATATTGTGATAGTGAAGGCTATAGTAAAACTAACGAGTTATCTGTCGATGAAATTACAAAACTTTGTAAATTATTAGCTGAAATTTTAGACGTTACCCGAATTAAATTTACGGGAGGTGAACCTCTATGCCGGAAAGAAATAATAGAGATAATAAAAAATGTTTCTGATTTACAACTTTATAAAGACATTTCTATGACAACAAATGGTTTACTTTTGTCTGAGAAGGCAGAGGAATTGCACAAGGCTGGTTTAAACCGTATTAATGTTTCTTTGGCATCATTAAAACCAGAAACCTATAAGAAAGTTTATGGTATGGATACTCTAAAAACAGTATTAAAAGGCTTAAAAAAAGCGAAAGAAGTAGGATTTAATCCCATAAAATTAAACTTTGTGGCAATGAAAGGGTTGAATAATGGTGAATTGGACAACATGATTGATTATTGCGTAAAAAATGGCTTTATATTGCAATTAATTGAGTTACATAAAGTCTCCAAAACAGTTGGGGGAAATGGTGATTTTTATAAGAAAAATCACTTAGATCTAAAGCCTATAATCAAAGAACTTGAGTCCAGAGCAGAAAAAACATTAGTTAGAGGCTCCATGCAAAATCGAAGAGTCTTTACATTACCAAATGGAGCCGTAATTGAGACAATATCACCGAGTCATGAGTTTTGCTTAGGTTGTACTAAATTACGAGTTGGATGTGATGGCAATCTTTTTGGATGTTTATATCGATCAGACCTTGGAAAAAATATTAAAGAAGCTCTCCAAAATCATGATTCTCTTTCTCAATACGAACAAATCGTTAAACAAGTAATAGATTCAAGAGAACCTTTTTATTAA
>DNA_binding_1___1b2150b55e139b0f725bdfca5002f03af0e28246f7d583c5c5311dcf|bin_id:Set_6|source:Rinke_archaeal_HMM|e_value:2e-22|contig:LokiG_000000000302|start:9829|stop:10408|length:579
GTGAATATTATACATTCTATTTATTTCAGATCAGATGAATTAGACGCTGTTATATTGATTTCATTCAGGTGCTTTGAAGAAAATAAAAACACAATCTTAGACCAAGTAAAATTCTTTGTAAACGAAACTGATGCAATGAATTATATACTTAGAGAAAAGCTTGAATTATTTAAAGATAATAGCTTTACAGACTGTAAAGAGATCTTAGCTTTAAAGAATTTAATCCTCAATTATTTATCAGGTAAGAACCTTAATTTAATTGATAAAATTAAAGGCTTAAACATCAACTTAGCCGAAGAAGAAAAATTTCCTACAGAATTTTCTCGAGACGTTATTAGAAGCTTAATCAATTTGGATCACGGTGAAAAAACTACTTATTCAGAAATTGGGGAGAAAATAGGATCAAAAGCCTATAGAGCTATTGGAAATGTTTTACGAAAAAATCCAATACCATTAATTATTCCGTGTCACCGTGTTTTAAAGAAAAATGGAGATATAGGTGGTTTCATGGGAGAATCTGATAAAGGTTGGCAAGTGAATTTAAAAAAAGTTTTGTTAAAAATCGAAGAATTAAATTAA
>V_ATPase_I___0b27c51f59963d21063f67441b7070572f8e94ba1efbdf2e69b15732|bin_id:Set_6|source:Rinke_archaeal_HMM|e_value:1.5e-45|contig:LokiG_000000000389|start:3876|stop:6162|length:2286
TTGGAAAAAAAATATGTAGAAAAACATAAAGGAAAAGAATTTAGCTTGATGAGAGCTGAAATAAGTAATAATTTTAAGGATAAACTTCTGGTTGAACTCTCTAATATAAATGCTGTTCATATAAGAGCGAAAGAAACACCAAAAATTAAAGAAAATCTTGATTTAAAAAACCCTCTTCTTGAAAAAATTAAAAAATTAAGAGAAAACTTGGATAATTTATTTAAAAAACTTGAAATCAATCCATTTGACTTTGCAGATTTAAATGTTGAAAAAAAAGATAGACCTGAGTTTTTGGCAGATGATATTAACAATTTAATAAGCCATATATTAGAAGATATTGAGTTTTATACAAATCGTTTTACTGAATTAAACAGGTATATCTCAAAGGAAATAATCGAATTGGAACATCTAAAAATTATCAGATTAAGTTATGAGTATTTAGAAAAGATATTTTTAAGTAGAGAAAGTGTTTCTAATCTAAATCATTTTAATTTTAGAGTTTTCACTACATTTTCCAAAAATTTAAGCAACTTGAAAAATTTGTTTGAATTCTCTGAATTTCCTAATTTCTACGAAATATTCGAGGGAACAGAAGATCGTATCGCTTTTTTTATTTTTTATCCAAAGGATAAAGAAGATGAATTTAATGGAAGAATTCGTCTAATTCATTCTGAGGAAGTTCCAATATTGAAAAGATATCTAACAAAAGAAGGGGTAAATCTGTCTAGAATTGAAGGTGAAATTTCTTATCGAGATCAAGAATTATCTAGATATCGAAATGAGCTTCAGAGAATTATTGATATAAATATGCTCAAATTCGCTGGTATTAATGAGATTGTACAAAACATCGAGGAATATAATTGGGCTGAACATCAGTTTGAAAAAACATTTTCAAGTCGTTTAGTACTTAAATTTTTTGTTCCGTCATTTAAAAAGAAAGAAATTCAGGACAGATTATTTAAAACTTTCAAAGATAATATTGTAATAGATACAATTGATATCCATAAAGACCAACCCACTTACGAAAAAGACACTAAAAAACCGGGTATAATCAAAGGACTAAAAGAGGGAGAGACTTTAAAGGAAAGTAAAAGCGAAAAAACTAAAGCACACGAAGAAAAAAATGATCTAAGAAATGAAACACCAACAGTTATGAAAAACTCATTTATTTTTAGACCTTTTGAAACAATATTAAAAATGTATGGAATTCCAACCTATTCTGAGATTGATCCTACACCATTCATAGCTATAACCTTTCCAATACTGTTTGGTTTGATGTTTGGTGATGTTGGACATGGTTTAGTCCTTATCATTGCTGGATTATTAGGAACAATTATATTAAGAAAGCGAAGCAAAGATACTCGAAATATGAGTTGGATTATATTTTATTGTGGGTGGGCCGCGTTTTTTGTAGGGTTTTTATACGGAGAATTTTTTGGTCTGCATGGTGAAATTGAATTTTTCGGAAATGTGCTCTTTGAAATACATCCAATTTGGGTTAATCCTTTAGAGGATATCATGAGTGTGTTTTACTTTAGTGTAATAATTGGTGTATTTCACCTTAACTTAGGGTGGTTCGTTCAATTTTTAAATTATTGGAAACAAAAAAGGAAATATTTAGCATTTACTGATTCTTTTATCAAGATTCTTCTACTGACAGGAGGAACAGTTTTAATTTTAGGATTCGGTTTTGATATTGATGTCTGGATTACGTTTCCTTTTCCAATTTTATTGACTGTTATCCCAGGACTATTGTTACTAATATTAAAACCTTTAGGAAAAATATTCAAGGTTTCATATCTCCAAGAAGAATCAATAGGAGGGTTAATAGGAGAAGGATCAATCGAAGCATTTGACACCGTGTTATCAGTTATGAGCAATGTTGCTTCATATATAAGATTGTTGGCCTTAGCTCTTGCACATATTGCACTATTGACTTCCATCAATGCAATGGTCAATTTGGTTGAGGGAGAGGGTATTTTTGTAGAGATTGTCCGTCTCATCGGTTCAATCTTTGGAAATTTAGTCGTGATTTTATTAGAAGGACTATTAGTCTTTTTAAACTCAATGAGATTACATTTTTATGAGTTCCTCGGTAAATTTTATCAGGGTTCGGGCATTGAATTTTTTCCATTTTTTCTGGATGATGATTATTCTACAATGGTCTTTAGGACCGGGACTGAAAGAGATATCATATCCGAGGAAATAGACAAAGAATTTGAAGTAAAATCGAGTAAGGAAGAAATTAGTAAGGCTGTAGACTACATTTCTGAGAAGTATTCATAA
