# Supplementary material for: Lokiarchaea are close relatives of Euryarchaeota, not bridging the gap between prokaryotes and eukaryotes
Source: PLoS Genet. 2017 Jun 12;13(6):e1006810. doi: 10.1371/journal.pgen.1006810 (PMC5484517; doi:10.1371/journal.pgen.1006810)
Supplement: S1 Supporting information — The data related to the Loki 1 genome quality analysis can be interactively browsed through the included index.html file with an internet browser software. (ZIP) [file pgen.1006810.s041.zip › Supporting information 1/bin_by_bin/Set_6/Set_6-contigs.fa]

>LokiG_000000000176
CAGCAGTAACAGTACTCTGATATTCCCCTTTATCGCGATCAATCGAAACTGCATTGATAAAATTCTCTTTAAAACTCATA
ATATAATCAAATGCTAATGAACCTAGTACAAGCACTTTAGTTTTTATCATGGATTTGCAAATTAAATGTAAGAATTATAT
TTTACGTATAATTCTAGTATAATAAATTTATAATCCTCAATGGTGAAAATTATCGTAAAAATAGGTATAATTGGTGGTTC
GGGGTTAGATGACCCAGATATTTTAAGGGGAGCTAATGACATAGATGTTGATACACCTTACGGAAAACCATCATCTCATT
TAAAATTAGGTAAAATAAATGATGTTGATGTTGTCCTTCTAGCTAGACACGGAAGAGATCATACTATTCCCCCAACGCAA
ATAAATAATAGAGCTAACATACAGGCATTAAAGGATCAAGGATGTACTCATATATTAGCTACAACCGCTTGTGGAAGCTT
GAGAGAACATATAGGACGAGGGGACTTTGTCATTATCGACCAATTCATAGACTTCACTAGACTCAGAAAAATAACTTTTT
TTGAAGAATTCCCAAAAGGAGAACCAAAACACACACCGATGGCATATCCTTATTCAGAAGAGCTAAGAACTCTACTTATT
GGGACAGCTAATGAACTTAATCTCAAATTTCATGAAAAAGGAACCGTAGTTACAATCGAAGGGCCAAGATTTTCCACTAG
AGCAGAATCCGAAATGTTTAGAATATGGGGGGCTGATGTAATCAATATGAGTATTGCTCCGGAAACAATTTTAGCAAATG
AGGCTGGGATCCCTTATGCTGCTATAGCAATGTCCACTGATTATGATTGTTGGAAAGATGATGAAGCACCTGTTACTTGG
GAAGAAATTTTAGACATATTTGGTAAAAATGTTAACAATGTTATTGCATTATTGATCAATACGATTATTAAAATAAAATA
GTCGTGGAATTACTTTTTTTTTATTCTTATTTAAAAATTTGAGCAATTATGGATTTTACATAGAAGAACTATTTATTTTG
AAAATATTCATATTTTTTCAATTGTTTACCCTATTAAAGAATTAGTAAAAACTTACGTGGAATTAGAAAACATAAAAAAA
TGGCTACTATAACTTTTCTTGGGGGATGCAGAGAGGTAGGGAGAAGTGCAATATTAATTGAATCCAAAAGTGGAGTTAAA
TGCATGTTGGACTATGGGGTTCGATTTCGAGGGGAGGAAAGACTCCCTTATCAAACAGACCTAGAAAATTTGAAAGCTAT
TGCATTAACACATTCACATGTCGACCATTCAGGTGGCCTTCCATTTCTGTTTAAAACAAGAAAACCAGTATTCTTTACTA
ATACAGTTTCTCTCGCTGTCACAGAAGTTTTAGCAAAAGATATGATAAAAATTTCAGATTTTCCTTATCCATTTGGATAT
AGAGAATTGAATTATCTAAGCCAAAATTCATTTTTTCTTAAAAACCAAACACGTCAGAGGATCACTGATAATTTTTTTAT
AACTTTTTTAAATGCGGGTCATATCCCCGGAAGTGTGTCAATTTTAATTGAAGTAGATCAAAAAACAATTTTATATTCTG
GAGATTTCAATACACAAGTAACAAATTTGATAAAACCCGCAAATCACATGGATATCCCTAAACTAGATTCTCTAATTATA
GAATCAACATATGCTCTCAAACAACATCCCCCACGAGAACAAAGTGAGAAAAATTTTTTCGAAAAAATTACAAACATCAC
TGATAATGGAGGAACTGTTTTGGTACCCGCTTTTGGAGTAGCCCGTTCACAAGAAGCATTGATGATTTTAGAGAAATATA
ACTACAGAGGAAATATCTTTATCGATGGCCTCGCTAGAAAAATATCTCTTATATATCAAGATCATCCTGTTTACATTAAC
AACATTAAACTCTTTAGAAGTGCAATAGGAAAAGCTCGTTTCGTTTCAAAACCTAAAACTCGAAACTTAGCTAAGAAATC
TAGCGGTGTTATAATATCACCTTCAGGTATGCTTAAAGGAGGAGCAGCTATTGAATACATCCAAAATATCCTCCCTAATC
CCGCATCAGCAATATATTTAGTAGGGTATCAAGTGGAAGGGACACCCGGTAGGAATTTATTGGATAATGGAGTATTTGAA
TTTAAAGAGAAATCCAAATATAGAAAAAATTATCCTGATTTAAAAATTAAAGCTAAATGTGATTATGAATATTTTGATTT
TTCAAGCCATTCTGATAATATTCATCTCCATAATTATATTGAAAATCTAAATTTCCTCAAAGATTCTAATAAGGATATTT
TCTGCGTCCACGGAGATAGTAAATCCACAACCACTCTAGCGAGTGAATTAGTACAAAAAAACTATAATTCTGTTGCTCCT
GAAATTGGAGAGGTTTATCGGGTTTAATTTCTTTTCTGATTAATCTATTCTGGGAACGTTTATTTGATTCCCAACAACGA
TATTACAATTTTCCAAAAACAAGTCAATTTTATCTACGGGTATTTTTGTTCCCGCAGCTGGAGGATGACCACCCCCTAAA
ATATCTAGATTAGATCGTTGACAAGCTTCTCTGATTGCTCTCGAAAGATTTACTCCCTTGGAGACAATTTTTTCATGAGC
TCTTCCTGACACTTTGTAGACTTCTTCATTATTTCTTTTTGCTAGACCGAATAATGGTCTGGACTTATCAACTATATTAT
TTTTTCCAAAAATCAGCATCGATGTAACTGTTCCTATAATACTTTCAGGTATTACTTCTTCTCCGTAAAAATATTGAATC
CATTCTTTTTGTTTAATTAAATCGTTATCTTTAATCCATGATAGGCTTTTCACCAAAGATTTTCTGTAATTAGTAATTAT
TTGTTTAGATTTTTGGTAAAGGTCCTTTCTATCTCCCATGGCGATGGATATGCCAATTGAAGAATTTTGAGTACGCCCAC
AAGCATTTAATAGGTTAGAAAAATCAGCAATATCGTGAAGATCCGAGCCTTTAAGTTCCTTTTTCAACAAGTATCTATTT
ACAATCAATTTTTGTATTATTTTAATTGGCTCTAAATCTAATTTCAGTGAAGCATACTCAATAATTGCTGAGGAAACTAT
TTTTTTTTCATCTTGATTTAATTCATTCAATGTTTTCACCCTTCCATCAGGATTTTCCATTAGAATTCCCCTCGTTTTTA
GAAAAATAAGGGATTTATTAATATCATTAGATAAACCAGGTAAAATAAGATCCGAAGAGTAAGCAATTGCTTCGTTTAAC
GGTTTTATTGCAGAGTAATTAAGGTCGTCCATGACTTCAATTTGCCCAGAATTAGTCGCATCTTTTAATATTAGCTTGTT
AACTCCCTGAAAAGATTTACCCCTTCCTTTATTCTGTATATCACCAATCGCTCCTGTAATTGCTAGGTGAGCTAGGTCTA
AATTTGCTTTATTTAAACATTTAGCAAAACAATAACACATACCTGCTCCAGAAATTTCTAGACTTCCATCAATTCCCCAA
AAATAAGGATTTACTTGCCATTTTTTGGTTTCTTCATAGATTTCTTCAATTTTTTTGGTATCTTCTTTGTTGGAAACCTG
TTGTGGAATATGATGATCTAGGATTATAAGAGCATTAAAATCATATTTCGAAATTAAATTTTTTTGTAATTCTAAATACT
GCCCACTACCAAAATCAGAAAAAATTAAAAAATTCTTATTTTGGGTTACACCTTCTATGATTTTAGCAATTTCGAGTCTT
TCTAGTTGTCTGAGGACTGTAATTTGAAACGGAATTTCTTCTCGATACAAAGCTTTACCGAGAATCGCACCTGAACTTAG
CCCATCTGCATCTAAATGTGTATAAATCCTAACAGGAGATTTGTTTCTGCTCGTATAACTTAAAAAACGATCTTTTACTT
CCTCAAGAGCCAAATATAGCTTATTTAATCTTGCCTTATCAGATTCCATTTTTTTATTAAGTGAGATTACAATAAATTCA
AAATTGAAAATATAATATATTAAAGTATCAAAATAATAATAAATACTCAATCAAAAAAAAGAAATTTAATAAGGTGAAAA
TAAGTGAGTGATATAAAAATTAACGAACTTGCTAAAGATATCGTCAGCAAAATTATTGAAAAAAAAGAAATTTATAGAGT
TAAAGTACAAAAGTTAGCTAATAACTCAATAGTACTTGATATGGCAGATTCCTCCTGGATAGGAGGTAAATTAGTTGGAG
AGATATGTATGGGTGGTTTAGGGAGTGTAGAATTTGCTCACTATAATCTTGATGGACATTTTATTCCTAGTGTTAATGTC
TATACTTCACATCCTCTAATCTCTTGTATGGCATCTCAATTAGCAGGATGGAATGTGAAATTAAAAAAAGAAGTAGAGAA
AAATGGGGAACTTAAAAAAAAAGTGATTTTTCAGTCGCTTGGTTCAGGGCCAGCTCGGGCTAAAAGCAAAGTTGAGAAAT
TATTTAGTGAGATAACCTACCAAGATAGTTCTGATTGTGCAGTTATAGTTTTCGAGACATCAAAATTACCTAACGAAGAG
GTTATGGATATTATAGCAGAAAAATGTGGGGTGGAAACAAGAAATGTTTATGCTGTTTGTGCACCAACCGCTAGTTTAAC
GGGATCTATTCAAGTTGCCGCCAGAATAGTTGAAACGGGTATTCATAAATTACATGAAATAAAATTTCCAATTGATTTAA
TTAAAGAAGGATTTGGAACTACAACAATCGCACCGATTGCTAAGGATGATCTTAATGCAATGGGTCGTACCAATGATTCT
ATAAGCGCAGCTGGAATGACAAACTTTACAATCAATGTTGAGAAAGAAAGAGAAGGAGAATTATTTGAATTGCTTAAAAA
AGCTCCAGCAAATACATCTTCAAGCTATGGAAAACCTTTCATTGAAACATTTAAAGCAGCAGATTATAAATTTTATGATA
TTGACCCGGGATTATTTGCTCCAGCAACATACACAATTTCTAATATAAGGACTGGAAATAGTCTAACTGTTGGGAAGGTA
AATCATGAAATATTAAAACTATCTTATGGATTAGATTAACTCTTATATTTACTTTCTCTAAATTATTTTTTTATGATTGA
GTTTGAGAAAAGATTATATATTGGTAAGCTCTTCTTCATACTTTAAGATTTCATCCATAGAAATGTCTCTATCGAAATTC
ATCTCTATGTGAATTCCTAAATAAGCACATGCAAGTTTTGCTGCTGCAGCTACTTCTGCTTTTTTAAGTGTTATTGAATA
CTCATCTTGTTGATATTGTTCATCTGGATATTTTTTGTCTTGAATTCGAGTATTTCTCTCATTTTTCATTTTGTACAATA
AAGAAGCCATTTTATCAGCTACTTTAAAAGGTAATTGATTCTTAACCGCTAAACGAATGATATTGTTTACATCAAAATAA
TTTAAAGTCTCAAATTTAGCACGGAGGTAACTCTTAAGGTTTTCAGAATTTCTCTCACATTCAATTTCTGTCCAATCATG
AATTGCTAACTTTCTTCTGAAAAAAATCACTTCCCAATCAATACCAAGTTCTTTTAAAAATTCGAGTAATTTATTATCAT
TTGATTTTTTTGATTCAATCACAATGTAAAGTTGGAGTCCATAATATTTGTGTTCTTGTTGAAGGAAAAAACCCCTTTGC
TGCATGGATGCAAGAACCATCAATTTGATTGAGAAAATATTTTCTGAAACATTCTTTTTACTGCAATTAAGATAAATTAC
ATTTCCTTCTTCACTAACATATTCACAATCCAAGAATCCAAGAATACTCTCTTTGTTTTCCTTGATAAAGCAATCTAATC
CTGTGAGTGTTGGTTTTACATCAAAATGAATTAGATCAACTTCCCCGATAGTGACATAGTCATTGAAATTACTACCAATT
GCAAGTTTGATAGAATTTAATTTAAATTCTTTATCTGATCCAAAAACCTTTTGAAAGACATCATTTATTGGGAATATTTC
TTCTTCTAAAATTTTTACATCAGCAATAGAACTCTCGTATGGTTCTGGATCATTTAACATCTTATTCAAAATTGGAGCTT
CTGAAGCTTCAACCTCAATCTCATAAGATTTAGCTAAATCTCTTCGGACAATACATACAGAACGCTTTTTCTTATTAAAA
ATTGAAAGTGAAGTATTATCATCAACTACCGCTCGAAATTTTTCAACGGTTTTATTCTCTGTGTTCTCTCGATTCGTTCT
TCTTCTTCGAATTTTTAGTCACTATAATTTTGAAATAAACTTAATTTATTTATAAAATTTTTATCTTAAATTTTTATCTA
TAATAGTTATTAATCTTTGATTTAAAAAATAATGCGCTCAAATAAAAAGATAATTTACTGTCAGAATATAAATTTTTTGA
GAATTTGTCCATTTTAATCTAATTCTGCTTCTAGGAAATAATTATTGTCTTTTTTAATATATATTATTGTTGATCCAAAG
TTGTTTCGAACTGTATATTTATCCCCCTGAACATCTAATAACTCTATAGAATGTGATAACCTTCTTTTTCTTAAGATATC
TTCAATTATTTTCTTTTCTTCAGTTGGGTTCATAATTAAAGAACAGAAACCATATCAAAAAAGTTTTATTAATTCAGCCT
ACTAAAAAAGTAATTAGGAAATGGGAAAAGTATTATTCTGGATGAAAAACTCATCAAAGATCGCATGGAAATTGATTCTA
CTTCTAAAAACTTAATTAAGGAACTAAATAAGAGAAAAGCATTTATCGTAAACTAGTTGTAAACTTTCTATTTTTCATTA
TCTATACAGAAAATCCGATTTTCACATTATTTTTGCATGATATTACTATCTCATATCTTTTTATTAAATCAAAAATCATA
TATATAATCTAATCAGAGAATTTCGGTCGAATCAAAAAATTCAAGATTTAATGCGTTATACAATTTAGAGAAGAAAATCA
TAAAGAGTTTTTAAAAATTGATTACTAATGTTATTTTATTAAAAACCGGCGTTTTTTTTAATAATTATATTTTTATATCA
ATATATGTTTAATTAAAATATTAATTGTTTAAACAACGGGTACACATCCTTTTATATAAATTGAAAAGTTTTATTTCTTA
TTTCTGAAGCACTATGGTCAAACAAAAGCTAGAAATCGGCTTCTTTAGTGGAATGTATAGTCAAATCAATGGAACAGCAA
TAGCTTGTAGAAGTCTTGCTGAAGCTTTAGCACAAAATACTGACCATAATATTCATGTTTATGCTCCAGGAATTCAAAAA
TCAAGAGCCATTCCAAAAAACCTAATTCTCCATAACTTTTATGGAGCACCAATTTCACCAAAAACGGGGTTTGTTTTAAG
TCTTCCTCTCCATAAATATTTTTTCTGTCAGCATGATTATTTAGATATTGCTCATGTTCACACACATGCGTCCTATGGAA
GTATGGCTATAAATTGGTCAAAATATATAGGAATACCGATGGTGGGAACGCACAACTCTCCGCTCTCATTTTACACGTCT
CAATATATTCCGATAATCGGGAAGCTTCTGTCTAAAATGGATTGGATATGGAGATATGAACGCCATGTGCTAGATAAATA
TGATTTAGTCTCGGTACCGACAAAATCCAAGAAAGGTTTACTTAGAAAGCAAAAATTTAAAGAGCCGATCATCTGTTTAT
CAAATGGGGTGAGTGACAGTTATTTTACCGATGTTAAAGAGAATGGGATACGAGATAAATATAATTTAGATAACAAGAAA
ATCCTCCTTTATGCTTCACGGTTATCTCCCGAAAAGCATCAGTTAAGCATAATCAAAATTTTTAAGCAAATTCATAAAGA
AATACCAAATTCTCACCTAGTTCTGTGTGGAAGTGATGGCCCATTAACATCCCACGTCAAGAAGTTGATTAACAAGAAGG
ATTATAAAGACTATGTTTCTTATCTTGGCAGAATCCCATTTACTGATTTATTAAAGTTGTATAACACTGCTGATATCTCA
TGTCTTTGGTCTCAGGTTGAAGCAGAAGGACTGGTACTTCTGGAAAGTATGGCACAGGGAACTCCCTGTATTGGTGCGAA
TAGCGTCGGTATTTCAGACGTAATTAGACATGGAAAGACTGGTTATTTGAGTAAAAACTTGGATGACTTCAAAAATCAAG
TAGTGAAATTGCTCAAGGATGATGATCTTAGGCTAGAAATGGGCAAAAATTCAAAAAAGATTGCAGAAAATTACCGAGTT
AGTAATATTGCTAAAATTTGGGTGAAGCTCTATAAATTTTTAATCAATGAACTTTATCCTTTAAGGTATTACAAAAGCGA
AAGGAGAGAACGAGTAAATTTAGTTAAAGAATTTATACTTGAAATGCCAGCAGTTTCATTTTAATTTTTTATTAATTTCT
TTTATCTAAGTACTGTGGAATGCAATTCTTCAGGAAGTAGAGAATATTGCTAATCTCTAATGATATTTATCTCTTTTTTA
AATATAGAATGATTATTAGAAAAAAATAATAGAAATTGTTGGTTATTCGTCCTTAAATGACATGCATTGGACTCCTTTTC
CAGAAAAACCTGGTGCAAAACATTTTAAGCATGAGATACATCTCGCAGGTTGTTGGTTCCCCGTTTTAGCTTCCAGATTC
CATCGGTCAACAAGAGTGGGTTCACTTATTAATGGACGACAAAGTTCAATCACATCGAATTTCGCTATTTTATCTCCATT
GCCCGTAAGTAACCTCACTACAGTTTCTGGTGAACGAATCCCCCCTACTAATGCAAATAACATATTAGTATCCCCTACTG
TCTCTTTAATTACCTTGGCCTCCTCTAAAAAATACGCTTCACCTACTTCTTTTGGATTCCGAGTAGCATTTGAACCACTT
ATTATTGCAAGACATGCTCCAGAGTTAGAAATTTTCTTTACTAATTCGCCCACCTCCTCTGGTTTTGTTCCATTGGAGCT
TGAATTAACTTTTACAAAAACAGGCACATCAACAACTTTTTTTACCGCCAATATCGCCTCTATCATTGCTTTAGAGCGTC
CTTCTAAAGTAATACCTGTGTATGGATCATCAGCAGGTCGTTTGTTCAGGGCAGGATCAAAAAATTGCCAGAGCTGGTAA
CCATGGGCGCCATGAATATTAATAGCATCAAAACCAGCATCTACTGCTCTTTTCGCACCTTCAGCATAAGCTTGTGTCAC
ACCATCAATTTGTTCAATGGTCATAGCTTTAACCTTAAGTTTACCACCTGGTGGGCTTTGAACCTCCACATCGCTAGGTC
CAAAAGCTGTTTCTCCCTCCCAATATCTTGGATTGGCAGATTTACCACAATGGACCAGTTGAGCTCCAGCCAAACTTCCT
GTTGAATGGATCGCATCAGCCAATCGTTTTAGGCCCTTAAAGTCTTCTGGTTTTGAATTTGAGATCTGACCAGGAAGAGC
TTTTCCTTCTGGAGAAACATATTGAAAACCCGTGAATACTAAACCTGCTTTAATTTTACTATAGGTCTCTATTAAGGTAT
CATTAATGGTTCCATCGGGATTTGCCATGCCCATCCAAGTGGCAGCTCGCCATATGCGATTTTTCACTATCACTTGACCG
GGTAATTCGAGCTTCTTTAGCACAGCACTATCCCATACGTCCTGATTTACCATATTTCTTATCTCTTATATCGTTTAATT
TTTTCTTTTTATTTTTTTTCCTTTATGTTACTACTTTTACTTATTGGTATCCTTTTACTTATTGATATTATTTTAATTAG
AATTAGAGACTAAATTAATATTTTGTTAGTTTAGCCCCAACAATTACGAAAGTATCAGATTTCAGTATTAAGACCACAGA
TAGTTAACAGAAAAAGTGACACCACAATTACTTCTAAAATTTTACGACGTTAAAAAATTTCATATAAGATTAGAAATTGA
ATTCTTCTCTAACCTTACTTAATTTAGCTTTACACCTTTGACATAAATCGAATGATTTCCCATCAATTTCTTCAATAGTG
CTAGAAAACCTCATTACACAAGAGATTATCTGACAATGTCCAGACCCTAACAATAAATGTCCAATTTCATGAATAATTTC
TTTCACTATTCTCTCATGAAACATTTTTTTATCGATGGGACGATTATAAAACCATTCTCTTAATTTTAGTGCAGATACTA
CACTACATCGATGTTTCAAATGAGCTTCGCCAAATAAAAATATAATATTATCTTCAGTGCTTGAATATATTGGAAGTTCT
GTTAAGGCAATTATCATACCAAGATTTTCCTTTATTCTTTCATTTATTAGTATTTGATAGAACTTATTAGTTGGGTGAAT
ACTTAATTTATCATTCTTTTTCTTCAATTCTTTATATTCCTTTCTCACCCCTTTGGAAATAAATTTCTGTGAAAATTTAA
ATTGCCCTAAATTTCTAATTTCAAAAAAAAATGAATCGTAAACACGGTTCAGGTACGAATTTATTTGTTTGTATAGATTA
GGGCCAAAATCCCCATAAAATATTATCCCTAAATGGCATGGTAAAATTAAAGTGTTTAAGGAATCATCAGTTAATTCAAA
CTCTTCAGAAGAAGTAATCCCTATTCTCATTACAAATTTTATCAACTTATCCTTCTTTTTGCGAATTTTTTTCACATATT
TTTTAAATTTGGTCATGATTAGAGCTATTTTTTTTCTAAATTTCCTAAAAAAAATCGTAAATTAAGTTATAATTAGTTTG
AATTCATTAATAATAGGTATTTAAATCATTAATTATATTATAGAATTAAGTTTTTTTTTATTTTAAACCTTAGAGTATAG
ATATGGCAGAAAATAAGGGAAATATAGAAGAAATAGATAGAGACTCAAAATCAATTGAAATAGGCTCAAAAACTACCGAA
TCAGGAGCAAAAGTTGTTGAAAAGAATATTATTCCTCACTTCTTTCCAACTTATAGAATTAAAAGAAATTTATATCCACT
ACCCATAATTTTAGTTGTAACAATTGCGGGAATTTTAGCTTATTTAACGTATAACTACTATACAGTAGTGGGAGTTCAAA
TTGAGGGAGGTTACTTTTCTGAAGCTGAGTATGGTGCAATTGGAGGAGTTCTTAATGGGATTATTTATACAGCTATAGCT
GTTCTTTCTGGTTTTATAATTGTTTTTATAATTAAAAAGAAAGGTGTAAATTCCTTAATGTATATCTTTGGAATCGGGTT
TGGTATGGTGGGATTTATTCAAACTTGGTTCTTCGGGGAAATCATATTAATTTGGTTATCCCAGTATAATTTAGTGTTAT
ATGAATATTATTTTTTATTTGACGCAGAGTTAATCTTTTTGACAGCAGTGTTTACCGTAGTAATGATATATAAATATTTT
ACCTCAACATCAATTAAAGTTAAAAATTTTATTGTGTTGTATATTGGATTGTTAATTGGTGCATTTATGGGTGTTTTAAT
GCCACTGTGGACGACTTTAGCAATCCTAATTGGTATCTCGTTTTGGGATTTGTTTGCAGTTTTGTATAAACGTGGTCCTA
TAAAACAAATGATCGATCTGGTCTCAGAACCTAAAGAGGATTACAACAAATTATCTGATGAAGAAATGAAAGAAAAAATT
CAAAGTGGAGAGTATGCATATGATACTTCCAAGTTAGAGATTGGAGTTGGAGACCTAGCATTTTATAGCATGCTTACATC
TAGTGCTTTAGTTCAAACAAATAATGTAATTATTATGATATTAACCTCAATAGCAATAATGATAGGAACAGGTATAACAA
TAATGGGCTTAAAAAGAAATAGAATTCTTCCAGGCTTACCAATATCAATTTTTCTCGGGATAGGGACAATGTTATTATCC
TGGTACCTCTTTTTACTACCTTTTTAAGTTGGATTGTTGATTTTTTTAAAATTAAAATTAAAAATATGTCAAGTACGAAA
AAACCACCTAAAACGGGATTCGAAAAGATTATAGACTATTATAATAATAAACTTGAAATAAATCATCCTGTAGCTATTGC
AAAAGTTGTTGAGGATACTGGTTTTTCTTGGAGTTTTATTAAAAAAACACTGGCTAAGATAAAAGAAGAGTATGACGGAT
TCCATTTTGAGAAGTCAGGAAATACATGGCTGACATGGAAAGATCGAGATCATGTAATTAAGAAATTAGATGAGACTTGT
TCCCGGTTTTTGGAAGAACAGGATAAAGAATGTTAATCTGATTATCTTCTTTTTCCCAATTCTATCTTTTCGTAATTCTC
AACTTCTTTAATCCAAGAAGCTCCTACAGGAATATTGTTTATTAGACAGAGATAATCCCAGATTGAACCGAATGGGAGTG
TCTTTAATTCTTCCAATAATGCAAGTCTTTGAAAGTACTGGTTATTCTCTTCATATTCTTTTAATATCTCCCAAGGCTGA
AGTAATGCATATAATAAGCTCTTTTGAACAGCTCTAGTACCAATTACCCAAGCGGCGACACGATTGATTGAAGCATCAAA
ATAATCTAGTCCTAAATGAATTCTCCCCATAGCTTGACTTCTGACAATTTCTTCAGCTAGCTGAATTAATTCATCATTTA
ATATGACGACATGGTCACTATCCCATCTTATACCTCTACTAATATGAAGCATTATTTCGGGGACGAAAGGAAGAATAGCT
GATAATTTATCCCCTAAAGATTCAGTAGGGTGAAAATGTCCAGAATCCAGAGTTAACATTAGTTGATTAGAAATTGCATA
ACTTAAATAGAATTCATGGCTTCCAACTACGAAAGCTTCACTACCAATACCAAAAAGCTTACCTTCAATAGTATCTTTCA
TCAATGAGGATGGATATCTTTGTTGAAGGATTTCATCTAAAGAATTTTTTAATAGATCTCTATAACCCTTTCTATCAACA
GGAATATCTTTTAGACCATCAGGTATCCATATATTGTGAATACAGGGATTTTTTAGCTGTTTGCCTATTTCAGCGCTAAT
TATTCGAACTCTGCGGATATGTTCTATCCAAAATTGACGGATTTTTTTTGATTTACTGCTTAAAGTAAACCCATCATCTG
CTTTTGGATGAGAAAAAAGAGTACTATTCAAATCTATCTTAACGTTTATTTCTCTTGCCCAATCAATCCAGCATTGGAAA
TGTTCAGGTGTAAATTGATTGCGTTCAACTAATTTTCCTCCAAAGTCTCCATGAATTGCATGTAAATTTATACGGTGATT
ACCAGGAATTAAAGTTAAGGCTGTTTCTAGATCTAATTGAAGCTCTTGAATATTTCTTGCTTTTCCAGGATAATTCCCTG
TAGCTATGATTCCACCTCCTGTTAATTCTGCATTAGGTCTTTCAAAGCCCCCAACATCATCACCCTGCCAAGCATGAATT
GAAATTGGGATCTCAAGTAGCCGTTTCACAACATTATTTACATTTATCCCAAAATTTTCATATCTTTTAGAAGCCAAATC
AAAAGCTTCATTTATTTTGTCACTCAATTTTCTCACTAAATTTAAATTATTATTTTTCATTTACCATGAAATCCCAATAG
TTTTTACTCAATATTAATAATAACTTTAATATCTAATTTATTTGAAAATATGAAATTTATAACTTTAAATTTTATGATAG
ATTCCTTGTAATTATAAGTGTGAAACTTCACACTCAATGAAAAATATCGTACGTGGTCAAATTAGATGAAAATAGAAAAA
TCAAGTCAAGAACTCGAAAATGAAGTGATTTATGCTGATTTATGCATTCATTGTGGAAGTTGTAATGCCTTTTGTCCACA
CATGGACTTCAATCACGAAAATGGAGAGGCTTATGTCGTTGATGAATGTGCTGAAACCGTTGGTCTTTGTTATAATGCCT
GTCCTAGAAGTTTCTTACCAATTTCAGAAATCGAACAAAAACTATTCGGGAAGACACGAATCGATCTCACAGTTGGTGTT
TATAATGATATTATCCAAGTAAAATCAAGTAACAAAGATAGTATTTTATATAATCTTGTAGCAGCTGCTTTTGAATCCGG
GATTGTAAAACATATGGTTTTAAGCGAACCAAAAAGCAAAAAACCACCAGTTGCTTTTCCCGTTGTTGTCGATAACGCCA
AAGATGCAAAAGAACATATCCCAAAGGCAACAATGGATAATGCTGGGCCTCTAATTACAGGAATAGGTCAAGCCTATAAG
GATTTTAAGCGAGATATCGGAATTTTAGCAAATCCATGTCATTTGCAGGGATTAGGAAAGATTCTCGCAAGCGATTTTAA
CACTGGAGCAGAAAGAACATCATTGCGCATTGGATATGCTTGTTCATCAGGAGGAATGTCTGGGTGTAGTTACTGCATAG
ATTTTTCAGCCGAATTTTCAGATATTTCCTATTCCCCTTGGGGTGCTCCGAAAGGATCGGGAGAGGCATTCTTAATTATT
AGAACTAATACTGGGCAAAAATTATTTGACGCTGCGGTAAAAAGTAAGCTATTAGAAGTGACCAACCCCAATCCAGATTT
ATCGGAATTGAAAAAATTTGTTAACCGAAAACGCAAGAAAAATTTTCGGAATCTCATGGGAAAGGAGCTAGTTCGAGCTA
AATATTTGAATGTAAATATTGAAGAATTAAAAGAATATCTTGCAGATTAGAAAACTCTTCTCTCCATGAATTCTCTTAAC
CATTTTCACTTGAAAGAAAAAATAAACTTCTCAAGTATTATAGTTTAAATTACTTCTTTTGAACTTTTTGTAGTAGAAAA
TTACTGCTAATTAAGATAATTATTTAGCAAATTAAATACAAAGTTGGTTTTGATCTATTATTTATTTCAAAAAAATTATT
TACTAATAATTTTTATTATTATTAAACATTTTTCTAACATATTTGATATAAGATGTCTCAACGAAAACTTCTTTTTAAAA
TTATAGTTGTAGGGGATGGGGGTATAGGTAAAAGTACAATGGTGCAGAGATTGACGACCGGACAATTCATTCCACAGAAG
ATCACCATTGGGACTGATCTTGCCACTTGTGACATCCAAACAGATGATTCCATAACAAGCAAGCTTCAAATCTGGGATTT
CGCAGGAGAACGACGATTTAGAATTTTTTTGCCAAATTATGCTCGTGGAGCAGCGGGTTGTCTTTTATGCTATGATATAA
CAAGACGAACTAGTTTTGACTCTTTACAAGAATGGTATAATATTGTTTATAATAACTCTTCTAAACCAATAATGGCTTTA
GTTGGAGAAAAACTTGATTTAGCAGACATAAGACGGAGTGTAGCAATAGAAGACGCTGAACAATTTAAAGAAAAGTACAA
ATTGGATTATTTTTTTGAAACCTCTTCAAAAAGCGGGGAGAATAATAAAAGGATTTTTGAAATATTAACTCGTTCTATAC
TAAAAAAGCAAAAGATTATTGAATGAAAATTTTTCTTTTGGTTAAAATCTTAGACAATTCTTATTCGTAGTTCATTTTTC
TTTTAATTTATCATTTAAAGCTTTAATATTTTCTGTTATTATGAATTGAGCATTCTTTGGAAAGGGTTTTAGGACTTTCT
CTAATTCTTCTTTACTAAAGGTATTTAATTCTCTATAATTTAAAACTAGGGAAATTATAGTTATAGCTGGAGAAGTTATT
AAAGTTATAAATATAATAGAAGAAGTAATAAGCACACCGGTTCCCGGGAGATTTAGTTGAATTCCCATTGTCGGACTTTG
GAGAAATAAGAATGTAAATATCATATTAAATATGTTAAAACCAATAAAAATTAGAAAATTAGATAAAATAATGAGTTTGA
AATTTTTCATACTAAGGAAAGAAACAATAGTTTCATAATTCTTAGCCATTTCCTTGTCATTTTCATTGTAAACTATCTCT
AATTTTGAATATTTCCATAAATCAATGAAAATCCAGAAGAATCCAAATGAGTATGAAAATATTAATAAAAGGTTAAAATA
AGGAAGATATAGAGATAATAATTGTGGGTGATACAGTGATTCTGCACCAATCCAAAAGATTAGGATTAATTGAAATAAAG
CAGAAAAGAAGAATCTATTTGCTTGTATTTTTTCTATGCCAAAGGGATTATAAATTATAAATTTGTTATCGAATTCAGTT
CTCCACTTATTAGTATTAATTATCCTAAAAAATAGGGAAAAACCGAAAGTAATCAGTGGAAAAACTAATAGTATGATATC
GGTCCAATTTTGAGAAATTACCAAAAAAAACAGAAAACAAAATAAAATAAGATCACGGAATAAACTTTCACTCAATAGGT
TTTTTAATGAGATATAGGCATCACTACTATTTTTATCATCACTCATTTTTTTATAGAAATTTGCTTACAAATTAAACTTT
TATGATTATTAAAACGCTCTTAAAGTTTTTCAACGTGAATATTTAAAGTGATTATTTAAAACATAAACACTTGAAATTAA
CACTAAAAATTTAAATTAACCATCGGATTCTACAATATACCTCTTTCATGTCATATCGTAGAAAAATAATGTTTAAAAA
>LokiG_000000000478
TATCAATAACTCAAAATATTCGACATCTCAATTTTACAATAGTTCTATCGGAGAATTTTTGAATGTAACAGTGTTCTATA
AAGATTCTAAAACCAATGCCTTAATTGACTCCGCTGTGGTCCAACTAATTGAATCAGGAAATATCGATAATTTAACTGAG
AATTTATTATTTAATTTTTATGAAATAATAATAGAAATGGAACCAATAGGAGCAGGAGTTAAGTTCTTGACGGTATCTGC
TAAAAAAGATAATTATACACTCTTTTCAGAAGTAATATCACTAATTATTAGAGAAAAACAAACAGAAATCCAATTATTTT
TAAATGGTACTCAATATTTCGATGGTGAGACAATAGAGCTTGAAGTAACAGATACATTAAACATTACATTAAAATATCTT
GATAATATTACAAGTACATTTCTTAATGGAGCGACAATCGATCTAATTGATAGTGGGCAATTCGATGAAAATCTAATCCA
AGAATATTATAATATAACTATAGCTGTTTTTGATTTAGGAGAAACACTTAATAGATTATCTATAATTGCGCAGTTAGATA
ATTATCAAACAGCACTGATAGAATTTTTTATTCAAGTAGTTGAAAGAAAATCTGAGGGTACGTTGATATTAAACCAAGTA
AACAAAACAGCTGATCCATACTTAGAGCTTCCTATTGGTAGACTTTTAAATATAACTGTAGCGTTTTTTGATAGTAAGAC
AGGAAACTACATCTCTGGAGCAACCATACAATTAGATGGAGACCTTAAGGATATATTAATTGAAAATTCTACTTTCGGAC
AATATTATCTCATTATTAACACAACTCAATTAAGTTTGGGTTTAAATATATTTACTATTATTGCTGAAAGAGCAAATTTT
CAAATATTCACAGTTCAGAAAATGTATATTAATATTAGGCGAATTAGTACAAATGTAACAACCAATACTACGATATCAAT
AAAACCAGGTGAATCTATAGAAATAAAAGTTATACTATATAATCTAGATTTTGGTGGTACGATTATAGGAGCGACTGTTA
TTTATAGATGGCAATATGGAGAAGTAAATTTAACAGATTCAGATAACGATGGTGTATATGAAGCTACGATAAGTCCCACA
CAAGTAGGTACTTATATAGTAACAATATATGCTTTTCTGGGTGAAAATTATGATTTTGTCCCCATTGAGATAGTTATAAG
TGTAGTTAGAGAACCAACACCGGACCCAAGCGTATTTATAGGGCTCTTAATTGCTGTGTCTATAGGAGCTGCAGTTTTAA
TAGGATATATTATTGCTTATCAACGAGTCTTGAAATTTCCAAAAGCTGTTAGAAAAACACGAAAATATAGAAGAACTTTA
AAACGAAAGTCAGCCCCTAGTGTACATATTATAGGGAGAGAATCTGCCTTCAAATCACATTATAATGAAAATTTAGGAAT
ATTTACTAGCGGTTTAAAATTGAAACGTCATTCCGGAATGAAAAAACCTATGAAACAAAAAATAACTCCTGATAAGCCAT
TAGAATATAAGATGGAACCAGATCAGCTATCTGAAAAAGTAATTGAGAAAAAGGGGGAATTGGACGAATTGATTAAAGAT
TCTTCTAAATAAACTAAAATTAAATATCAAATTTTTTTAACTAACATCCTCTTTTATATAGGCTAGAAGTAATGTATCAT
GAAATTTATTATTAATCTTTAAATATTGTATTAAAGTACCTTCTTCTTTAAAACCACACAATTTAAAGAGGTGAATGGAA
TTAGTATTTTCAATAGCAATATGAGCTTCAAGGCGGTTTAATTTCAAGTGATTCAGCCCTATAGTTTTAATTAAACTCAA
AGATTTCTTACCATAACCTCTTTTCCAATAAGAAGGAGATATCCATATTCCAATTTCTGCTCTAAGATGTCTCCAGTTAA
TATTCCAAAGACTGATAGCGCCAATTTTGATCAATTCAGGTTTACGTAATTCTATTAAGTAATTATATTGAGCATAATTT
TCCCAATACTTTGAGTATCTTCTAATTAATCGTTTTGCTTCTTCTATCGTTTTAATTGGATTCATAGATAAGTAAGTGAT
TAAGTAAGGGTTATTCAAACTATTAAATAGAAACTTAGTATCGTTTTTCGTTATTTTTCTTAAATAAAGGGATCCCTCCC
TAATTTCTTCTATTACTTCTGCATCAAAAATCATAGTAGTAAAATTAGAGGCCTTTACAACTAGTAACAAAAAAAACCTT
TAAATATATTTCAGAAAAAATAGATATAAAAAAAAAATTTTGAGGGAGAAATTATAATCCCCCAGTGAATTTAGGCTCTT
TTCGGGTCAAGAAGGCATTAATTCCTTCCATTACGTCAGAACTACCGGAATTTATACCAAAACCCATTTGTTCCATAATG
AGTCCAATTTTTAAAGGTACTTGAGTACCAAATTTTGCAGATTTCTTTATTATCATTAATGCAGTTGTTGGAGCATGACC
TAACCATGACGCTTTCTCATGAACGAGGCTTTCAAATTCATCCCCGTCGCTAGTTAGAAAAGATACATATCCCCATTCAA
ACATTGTTTCTGCAGATTCTCTTTCCCCAAAATATAACATTTTCATAGCTCGATTTAACCCTATTCGACGACTCATCCTT
TGAGTACCTCCGTTTGCAGGAAAAATCCCTCTAATAATCTCTGGAAAGCCAAAAAAAGATCTTTTAGTGGCAATAACTAT
GTCACATACTAAACTGAGTTCGCAACCACCTCCAAAAGCATATCCATCAACAGCAGCGATCAATGGTTTGTTAAACTCTT
CAATTAAATCATAATATTTATGCTTGGTATACATAGCATGTTGCATATGGGA
>LokiG_000000000174
ACCCCTACAGCACAAATAATGTATACATTTTCAATTATGTATTGTATGACTCAATCCCTTTCACAAGGAGGTGAAGGTTT
AGGAACTATGGGCTTACCTCCTTCAAAATTAAGAGAATTGTGTATGGAATCCGGTTTCAGTGAAGTTAAAGAGATTCCAA
TTAACAATCCACTTAATATTTTATATTTAATTAAGCCTTAATTGGGTTTAAACAACCCAATTTCAAATTGTGTTCATTAA
AAAATTGGGGATAATCCAGAGATTGATATAAACGATATTAAATTAAACTAAAAACAGTATATTATTTCAAAAAATAAAAA
AAAGGAACAATCTCCTGATTTTCTCCTAACCGTGGTTTTGGAAACTTATTTTTTTGGGGGAATTATTTCGATTTCCATAG
AGGAAACATTACTGCTCGTACCATCAGTGTTCGTAATAGTTTCTGTCCCTACAATAATTTCGCCATAGGTGCAACCTTTA
ATAAATCTATTCATTACAATTTCAGCTACATCCACTGCTAGTGAGATAGATCGCCCTCTGGCAAGTAATCTTACTGGTTT
GTCATTTAGGACCATCATTGCAGCCATCACATAATTCATTGTTTTCTTTCTGCCAATAAAAACTTTGTTATCATCATTTT
TTGCCATTAAATATCACCATTTCATTGTTTACATCAAAAACTCTATTATATCCTTTTGTAGTTCTAATTTTTATATGCAA
TAAGTAATTTTTCAATATTTACTTATGACTTATAAACAATATTTAGATTTTAAAATTATCTAATGGGAGTAAGGCTAATA
AAATTTAATTCAAAGCATTTAGAATTTCAACTAAATTCACAAACTAAGTGTTAATTTGTACTTAATAAAAAATAATAATA
AATTGACACTTCTTTACTAAATTATTGAGTTTGATTAAAAAAAGAAAAAATCAGTTATTATCAGATGCCAGTTAAAATTA
CTGACTTTGTTAAGAAGATAACGGTTGAGATTAAAAAAAAAGACTTAAGTACATCCCCAAATTTAAAAAAAATCTTTAAG
GAAATTAATCAACATTTATATGGGAAATTAAAATATACCGATACAGATACTCGAGCTCGTTCTAAACAAATTATAAATCT
TTTACTATGTAAATTAGTTGATGAAACAACTAAAGAACCTGAAGAAGTAGTAGATTTTTCCATCAGATATTTAGAATCCC
CTAAAATGTTATATGAAAGGATTCAATATTTCTTTGAGAGGAAAGTTAAAGAAAAATACAAAGAAATTATAGATGTTAGT
GAACAGATTAAGTTAAATGAAGAATTAGTTTATTTGATTGTGAAAGAACTTCAATATATATCATTAGTTCAGTCATCTAA
AGATATTTTAAGCGACGCGTTCGAAATTTTCGTGAGTAAAGTCTTAAAAGATGAAGCAGGGCAATTTTTTACCCCTCCTA
ATATTGTGAAATTCATGGTTTCTTATTTAAAACCTACAGCAGATTCTAAAACCCTAGATCCTGCCTGCGGTCATGGAGGG
TTTCTCTTAGAAACTAAGAATTTTTTATGGAACAAAATCAAATCTGAGAAAAGAAGGATTGAAACAGTTTCCAATTTGTT
TGGTATTGATAAAGACTTATTTTTAGCCAAGATAAGTAAATTATATTTAGAGATATTAAGTAATGGAAGATCTAACATAT
TTTGTGAAAATTCACTTGATAAGAAGAGTTACAGAATCTCTGCAAAAAAAGTGATTAAAGACGATTTTTTTGATTTTATC
TTTACAAATCCTCCCTTCGGAGTAAAGATCCCTATAAGTAATAAAGATTTATTAGCCGAATATGAGTTGGGTCATGCCTG
GAAAAATATAAATGGAAATTGGATAAAAAAAAAAAATTTAGTGAAAAAACTTCCACCACAAATTCTTTTTATTGAAAGAT
GTGTTCAATTACTTAAAGATGGAGGGAAACTAGGCATAATTTTACCAGAAGGTATCTATGGAAATCCCTCTGATCGCTAT
ATTTGGGAGTATCTAATTAGTAAAGGGAGAATCCTTGGAATAGTTTCATTAGGCCAGAATACTTTTCAACCGTATACTTG
TAATAAGGCAAGTATACTATTTTTTCAAAAGCAAGAAGATATTCCAAAAGATTATACTATTGATTTTGCCATAATTGAAA
ATGTAGGACATGATAAAGATGGTAAGATCTTATATGCATTAAATAAAGATGGAAGTAAAGCCTTAGATTTTCAAGGAAAT
CCAATTGTAAACGACGAGTTAATCAATCTTTGCTTAAAACTAAGGAATGCTGAAGATTTAAGCTTTGAGAAAGATCAAAA
AATTTTCAAAATTAATTTTAGTCAAATCAAAAATAGGATTTTCATTCCAAATTATTACATAGGTGTTGAAAAAACACTTA
GAAAACTATCTGTAAATAGAGATTATGTTCTTTACTCCATTAAAGATTTAATAGAAAAAGGTATAATCTTCACTAATAAA
GGAGGATATCTCCCGAGAGGTGATGAAATAGGTTCAAATGTTTATGGATTGGGTGAAATTCCGTTTATTCGAACTAGTGA
TTTTAATAATTGGGAAGTAAATTTAAATTCATATAAAAAAACTAGCATTGAAATTTATGAACAATATAAAAACAAACAAA
AAATTGAATCTGGAGACATTCTTTTAGTAAAAGATGGTGGTCCTAATTTAATTGGAAAAACAGCTTATATTACAGAATTA
GATACAAAAATAATTATCCAGAGCCATATTTTCCAAATAAAAACCTTGAACAACGAGGAGGGTGTTGATTCTTATCTACT
TTTATATCTACTTAACTTGGATATAGTTAAAAAGCAGATTGAAGCCATAACCTTTGTTA
>LokiG_000000000173
TAATCTCAAAAGTTTCCGACTAAATTTATTTGAGATGAAAAATAAAAATTAAATATCGACTATCTTTGAAAGTCAAGTTG
TAAGAAAAAAAGTGCATGGAAGAGAAACTCAACCTCTTACGCATCTAGATCTACTTCCGTCAACGTATCATTTAATGCAA
TTAGAGCAAAAAATTGTTAATTATGTGAGGTCTAGATATGCGATACTTAACAGATGTTTAAGTGAAATCAAATATTTATA
TGATTTTATCCTAATTGATTGTCCCCCTAACATTTATACAACAACTCACAATTCTCTATACGCTTCAGATTATTTTGTAA
TACCGACAATTCCAGATTATTTATCTATTAGTGGATTCCCTCTATTAATTAATTCACTCAATAAAACCATCGAGATTAAA
AAAGAAGAGAAAAATTCTTCAGTAGAATTAGCCGGGATAATAGTAAATTTACTTGATAAGCGAATTAATATTCACAAAGA
CGGACTAATAAGAATAAAACGAATTTTAGAACTTTTTAAGAGAGAGAAATTAGTAAATGAAAATGCAAAAATATTTAGTA
TCATTACCAATAAAGTAGATATTAAAAATGCTACAGGGAATTATCTGCCAATATGTATTGACAAACCTCGTTCAGAATCA
ACTATGGAATTTATAAAACTATGTAATGAAATTTTAAATCGAATATCAAATTAATATATAAAGAGGTTTAGGTAATTTTA
GGTTCTGTTAAACAAAAATTAGAGGAGATTAAAAGCTTTATTCAAGATAATTTTCAGAAATATGATTTAAAGCAGATTCA
AAATTTATTGCTGAAATTAGAACAAGAAATTAAATTTTGTGTAAAGATTGATGATTCTCTCGTAAAATTCTTTAAATATA
ATTTTAGAACCATATCTGATTTAAAAAAATTTTCTAATTCAAAACTGAATCATCTTGTTAAGAAAACTAAAAGAGCTGAC
GTCGAAAAAGAACTAGCAACTATTTCTACCTCTAAAAACTTGGATATTGAAGAATTAAAGAAACTTTCTGGAAAGTCTGA
TATTATAACTCAGAAACCAATTAAAACTGCAAGAAGAAAGGCTCCTGCAAAATCTCAAAAGTTTAAAATTAAAGATCAAA
CCGCCAGATGGCTAAGCTTAACCACTGAAAAATTAACAAATGAATTAAATGATTTAACAAGATATCCTAATACAACATCT
TTGAAACATGCAGCTTCTTCTATTCTCAAACCAAATGAAAAGAGATTTAGAAAAAGAGAGAAAATAATAAATATAATTTT
CGATCGAATTTTAGAAGAACAAGCAATCGCTCATTTAGGAAGGTAATTCTAATGTTTTTTCAAGAGAGAGAAAGTAAAAT
CACTGAAAAAGAAATTCAACTTTTATACCAAACACACCCTTATTTAATTGAAAAAAGATTTTTAAGCCAACATATTATAC
CACAATATTCTTTATCTTCTGGGTTTGCTGACATTGTTATAATTTTAGAAAATGAGATTGTTATAATAGAATTAAAAGTT
GACCATCTCAAATATTCCCATTTACTACAATTGAATGGCTATCTAGAAGATATGAAAAATGAAATAAAAAATGGAAAGAA
TTTAAGGGGAATTTTAATCGGAAAATCTCCTAAAGATGATATAAATAACGCAATTTCTAACTTGAGATTTGAGATTAAAT
ATATGATCTTGAACAGAGATGTATGCATTAATATTAAAATTTGTAATAAATGTAGATTAGCTAATGATATCAATAATTCA
GTTTGTGAATATTGCGTTGATAGTTCATTTTTATAATTAATAAAAATTTAAATATTAGAATGTAAGTAAAATATGGAAAT
TTAAGCATATGAATGATTCTAGTACCGAAACAATAACCCCTGCTTGGAAAATCCTTTATAAGGTTGCCGGAGCAGTTGTT
CTAATTGTATTTATATTATTCTTAATGGGGATCATTGGTCTCATCGGGAATCTTCAACCCGATACTATTAGCGGTTGGAT
TGCAAACAATTGGTTAGTTAAACTTTTCAAATTGAATGCGGGGATCAATGGAGAATCTATTTATGTGTTTAATCTCTTGG
ATATTTTAATCATAGGTCTCGTTGGCATCATATCTCTCGCCCTATATCCTGCCCTTAGAAAAGTTAGTAAAATTTGGTCG
ATAGTCGCTATTTCCGAACCCTTCCTTGGGATAGTAATCTTCATCATAACGCATTCGGCGGGGCGTTCTGGAGTGCTATC
TGCAGTTCTGACGATTTCAATCATAATGCTGTGGAGCAGTAATTTCAGTAAAATTACCGCTTATATGGGAATTTTGGCAG
GTGGGCTCTTGTTAACTGGTGATATCCTCTCAAGTTTCCCTTCGTTTATAATTGCTATCATTATAGCCTTTGGATATATA
CTTATAATGATATGGTACATCATGATTGCCCTGAAGCTTTTTCAATTATCGAAAATTGGCATATAGAAAACAAAGAGCTT
CTTCAATAAAACATGACCAAAATATCTTATTAGAATATAAGACAAATCTTTTTTTTCTCAGTGCTGTTCAAATGGAATAT
TTTGTGTCATTACGTCTATATTTTATACATTAGGATTAGAATCAATTATGTTTGTATGGATAGTTGTTCTAACAATTACT
TGGTACAGATATCCTATGTTAACTGTGTTATTTAGAAAACAAACACACTTAACCAAAGTGATATTCTAAGAAAATAATTG
ATTATTTAAGTAAAATCTGTAATTTTTTTACTCCAGTTATCTGATTCAAGATGCAGTAATTTTTGCTTTATTTTGATTCC
CCCACCATAACCAGTCAAAGAACCATCAGAACCTATTATCCTGTGACAGGGAATAATTACGGCAATAGAATTTTGCCCAT
TTGCATTTGCGATCGCTCGTACTGCTGTAGGTTGTCCAATTTTATTAACAATTTCAAGATAAGAAGCTGTCTTTCCATAT
TTTATTTGTAATAATGTATTCCAGACTTTTAATTGAAATGGACTTCCTCGAATATCTAAAGCAACTGTAAAACTCTTTAA
ATCTCCATGCAAATACTTTTCTAGTTCAATTTCAGCTAATTCTATGAACTGAGATGTTCCATAGGTTACAGAATCTCCAT
AATATTCATTAATTCGTTTAAGGATTCGTGGAAAACTTTTTTTATATTTAAAATCGAGTAAACATAGTCCTTTTTCAGAT
GATCCAAGTACCATGACACCAATCGGTGTCTTTACCTCTTTAAAAACTAAATTAGATTTTTTCAAATTACTATTTAAAGG
GATAAAACAAATAAAAGGCTATTCAACATCTTGTTTTTCTGCTCACAATTAAATATAAATTATAATTTTAATAGGAATTT
ATTAGAAATTAGAAATTAAATGATAATAGTGGTTAATCGAGAAGCATCAATAAAAATAAAATTGAATGAATATCTTGGAA
AAATTAATCCCTTTGTGCTAGGACAATTCATTGAACATTTCCCTCACCAAATTTATGGTGGAATTTATGAAGAGGGATCC
CCTTATTCTGATTCAAATGGATATCGCTTGGATGTAGAAAAAGCACTGAAAGACCTTGAACCTCCTATATTAAGATGGCC
TGGAGGTAATTATGCTAGTGGATATCATTGGAAATGGGGTGCTGGACCTAAAAATGAACGTGTAGAGCGTAAAAACCCTG
TTTGGGATGAATTTGAAAGTCATCATTTTGGAACGACTGAATTTGTCGAACATTGTCGACGGATTGGTGCCGAACCTTTT
ATTTGTGTGGGTGTCGGATGCAATGATGAAAATCCAACTCCAGAAGAAGCTGCTGCTTGGGTTCGTTATTGTAATGCTGT
TAATGGTCCAGAAGCAGAACTTCGCGTAAAAGCGGGGTATCCAGAACCCATGAATGTTAAATGGTGGGGATTAGGAAATG
AATGTTGGGGTCCATGGCAAATGGGATATTACAAAAATGGTGAGGATTATGGAAAGGATGTACTTGAATTCATTAAAGCC
ATGAAAAAATCCGATGCTTCACTTAAGTTTGTAGCCATAGGAGTAGATCCCAGCTTGTTTCATCCGAGATGGAACAAGCA
ACTGCTTTCGAACGATGATCTTGCAAGAGAAATGGATGCCCTCGCCTGGCATCATTACCTTCAAATAGGCGACCCCGACG
CAAGAATATCTCATATAGAAGCATCTATAGGATTGAGGAAGATAGAACGAAAATTGAGGAGAGTAATTAGAGAAATACAA
AACGCTTGCAAACGAATTGAAAGAGATGATTTGATTCAGATAGCCATAACTGAATGGAATGAGTATGGATGGATCCATAA
TCCATGGACGACGGATGTTAATGAAAAAAATAAGGCCCCAGAACAATACGATTTGGCTCATGCACTCTATACTGCAGGAT
TTTTGAACATTATCCTACGAAAATCCGCAAATATTTCAATGGCAAATTATTCTCCTGTCGTTAATACGCGAGGGCTCATT
TATGCGGATGAGAGAGGCATTCTCTTACGTTCGACTTATTTTGTATATCAAATGTATAGACCTTGTGCTAAAGGTATTTC
AATCGTAACTCAAATTGAATGCCCAAAATTAGAAGACACAAAAGCTTTAGCATTAGACGTAGCAGCTGTTAAAGTAGGTG
ATAAAAAAGTGTATCTATTTGTCGTAAACCGGGCTCTTGAGGATTTAGCCTGTCAAATTACAATCCCAGATTTTGCTGTT
AAATCATCCTCTGGAACGATATTAAGCGCGGAAAGTTTAAAATCTTATAATAGTTTTGAGAATCCTTATACGATAATTCC
TAGAGAGTTTGAATTAAATATGTCTGGTGAAAAGTTTAAGATTTCACTTCCAAAACATTCACTTTCCGTTTTATTGCTTG
AATAAGTATGTTAACCTTTTTCATCTATAAAAATAAAATCGACTGGAAAGCTGTGGTACAAGAAGAGAATGCGGATATAA
TTATGTTCATAGAAACTGGATACTGGGATGATAATAGCAATCAAAAGTTAAACCAATATGTAAATGAGTTTAATACCTAT
TTTGCAGATGAAGATCCTTATATTGGGTATTGTACTCAAGGAATATCGTTATCTACTGACGGGGCGGCAATCATGAGCCG
ATATCCTGTTCTTGCCTATAATCAAATAACACATGTTCCGCTGGGTAATACTACGAGTTATGATGTTACTCATGATTTCT
ATGATGTAGAAGTAAATGTAAGTGGGATACTTATACATATTATTGGGTCTCATTTAAAGGCCATGTCTGGAGCTATTAAT
GAACAAAAAAGAGAATGGGAGCAAGAAGGTATTATCAATTACATGGATAATTTAGGAAATATACCTCTAGTTTATCTGGG
TGATCTGAACTCCTTTTCTCCTGAAGACTGGGGGCTTAATACTCTTCAGAGAGGACTTGGCTATAGTCCTTTAAGTATGA
TGGTTTCCCCTTATAACAATCCTGCAACGGGAGGTGATTATAGTGCTTATTCATCTGCAATTCATAATTGGACTGACATC
TATCGAACTTTGAATCCTACTGATTGGGGTATAACTAATCCTAGTTGGGATTCCCGTATTGATTTTATTTATGTCAATCA
ATTTTTATCTTCCAATGTTATCAACTCTACTGCTGGAGATACTGCCCATGCCATGACTGGATCAGATCATTTCACCGTAG
ATGTTTTCATTAATCTTAACTGAGTGTGAAACAAATGAGGAGTAAATATATTATTCATTTATCATATTCCTATTTTCTAT
TAATGTTTCTTCATGACATAAAGGGCATTTAGTACGATTTCCTTTGATAGTGTTTGTTTCTAGATTTTGTACCTGTATTG
GAGATTTAAATCTACTACTACAATTATCACATATAACATATGTTGTCATAATTAAATCGTTAGAAAGATTCGTATAAATA
ATTACCTTCTATTCCTAAGAGTAAGAGAACGAAATTTAGTAAAGTTTGTGAAATGGTTAGAACTAAAAGTAAATTTTAAA
GTTTTTATTTTATTAAAAAATTTAAATTGAGTTATTAGTAAATCGACTTTGAACTTATAGAAATTAAGTAGACTTATTTA
AAAATTAAAATCAGAGTCAATTTTTTCCTTTAACTTCTTTATATCCTTAGTTGGGTACAATTTCACATTTCTTTCGTCAG
CGAATTTCTGCACATCTTCAGAAACTTTCTCATTTGGAAAAACTATAACTGCTATCGTTTCTCTATTGTAATTTTTTGAT
GATTCAACCGCAAAACCAGAAACCTGTGATACGTCAGATAATGTTGGGGCATAGGATTTTACTTCCACTGCTACATTGCC
TGTTTCACAAGTTAAGAATATATCTGCTCTTTGATTATTTATATTTAGCTCTGAAACATATTGACAATTTTCTTTTGAAT
CCCAATATTTTATTATTTCACTTGAAATATCTTCACTTTTTAACTTACTCTTATGATGGTATATAGGCAAAATTCCTCCC
TCCTAATTTATTATAATATAACCAGATCCCAAAATCTAGAATTAAAGTTAAAAGAAAAACTATTAATGATACTACAGTAT
ATGGTGAAAAGATAAAGAAATGATAAAGAAAATTACCTAATAATCCTATTGTTGTTATAAAAACTGAGAATGCAGGAATA
CTATTAATATGAACACGTTCAAATTCTGAAAAATTTACTTTTAGTTCTTCAAAATCAATTTTTTTAATAATTTTATTTTT
TTTTAATAATTTGACCTTTTTTATTTTTTTCTCATCTAAAAAACCTATTATCTTATCTCGCTGTTTAATAGCATAATTAA
TGTCATTTTCTCTTTTCCCAAAACATTCAATAATCATTTCCATAACTCTTCCTGACCCATTTAAAAATATGATAATAATT
TCACATACATCATCACAATATGAACCGTTATTCATAATCTGATCCTTCAAATTTAAAGCATTAATTTTGTTTAAAACTTT
TTTGGGGCTTTTTTGAATTGAATTAAAATAATTAATCTTATTAATTATATCTAAGATCTTTTCTTGAGTTCCATTCCATT
TAATCCTTATTGTAATCCTTACCATTTTTTAAACCCTTTAAATGTAAATTTTTATTAATTTACATGTCTTTTGTTTTCTT
TTTTTGAAGTATCGTCAAAAATTCATACAATCAATAATAACTGTTTTGTTTATGCTTAGAACGCGTTTTAAATACTTATA
TACATCATCAAAATCTTTTTGAACATCCTTATCCTCAAATTTGGAGTTTAATTTAGAATCCATTTTATTCCCATTAAAAA
AGAATTTTATTCTTTAATTATAATGTAACCAGGTTTTATATATTCATACCTTATTTTTCGGTTTTATGAGTATTTATATT
TCGCGAAATAACCGAAGTATTGATTTTAAAGATTAATTTTCAATTAATTTCTTTATAAAATTTGAGCAGAAATTTAAAAT
TTTAATTTCACTAAAACCATATATTTAATAGCATCAAGGTGAATTTAATGGGTAAAAATCGTAATCCAAACGATAATAGT
TCAAATGATAAAAATCTAAATTCTTCTGCTTAATAAGCAAATAGAGAGAATAGAACCAATCTTTTAAACCTCAATAATAA
ACAAACTGAAAAAAAGGTATTCTTTAAAGCAGAAGTAACTAATATAGATTTGTGGGAAAAATGGCAGAAGAAGATGAGGA
AACCTTACACCGAAATGAAGTGCAATTTGCAATAGAATGCGCAGTCTCAAGTGGTTGCTCAACATTTGAAGAAGTGTTAA
GTGCTATAGGTGGGGCCGATCCACATTTAGTCAGAGAACTATATGATGAGATAAGATCAAATCTGATTGATCTACAACTG
TCAGATGAAGAGAATTTTAAACACAAAAAATATATTGCTCGTAGACTAAGTGCAAATCTTCCACTTACTCTTCCAGCACC
AAATCCGATGCTGAGCCAATGGTGGTTCACTTTGGAAACTGTTTCTTCATTATCAGAACGCGTCTGGAATCTTAGTAAAG
GTAGTTCTACCGCCTTCCTAGGCACACCAACAGTTGGTTATCATTATGCTAATTGTTACGAGTATAAAACGACAATTCTA
GATGCTGATTCGCATTTATTAGAGACATTAAAACTACCAGATTCCGCTTCTAAATATTGTTATGATGTACGGGATGATTT
ACCCTCAGATTTACAAGGTAAATTTGGTGTGGTGTTAGTTGATCCACCTTGGTACATATCTTTTGTTGAATTATTTATAG
GAAGAGCTAATTCTCTTTTAAACAAGAGCGGATTCATTCTATGCGTATTACCCTCCAGACTAACTCGTCCTGGTTTGATA
AAAGAGCGAACAGAACTTATTAAAGAGTTAGTAGCCTCAAACTTTGAAATACTTGCAATAGAATTAAATGCTGTTCAATA
TAGAGTCCCTGACTTCGAAATTCTTGCCTATAATATGATTCCAGATTTTAAAGGGAGATGGTGGCGACATGGGGATCTAC
TTATTTTAAAAAGGAATAAAAATTCTAAAATCGAATTACCTAATTTAGAAAAAGATGAATTTTTAGTTTTTGCACGAAAT
CCTCAAAAATTGAGATTCTTCATGTTTGAGGATAAGTTTGATCAAAATTTATCAGATATTATTGAACCTGTAAAAGGTTT
TAGTACTTCTGTTAGCACTAGGCAGTTTTCGAGAGATGAAGTTGCTTTATGGGGTTCGAATAAAAAAGGTGTAAAAATTA
AAGACCCAGACATTTGCAAAAAGGTTCTTGAACTGTGGGCTCAAGGAAAATCTGAAATAGAAATAATTGAAATATTGGAT
AAAATAAATGATATTGAATCAATTATTCCAATGTTTGATGAAAATCTTGGGCTATGGAAAGATAGTGAATCTGCCATTCG
AAGAAGAACCACATCTCAATTAGAAGAACTCAGACTGAATGCAATATCAGATATAGCCTCAAAACCAACTAATCGTCTTT
ATGACTTCAAACAAGATGGATTTAGACTTGACTTTCAAAGAGATAGAGATCGGATTTTATGGTCACACTCCCTTAAACAA
CTTGCAAGTAAAACTCAGCTTTTTCCCGTTAAAAGTGATGATCAATATCGGCGTCGACTCACACATACTATTGAAGTCAT
GCAGATTGCTTCGACTATAGCAGTGGCATTTGGATTGGACAGATTCCTAACTGAAGCCGGAGCCCTTGGTCATGATTTAG
GTCACGCACCATTCGGGCATGCTGGAGAGGAAGCATTAAATGAAATTCTCAATGAAATTAATATAAATTTAGGAGGATTC
AATCATTATGAACATGGTATTGATGTAGTTCGTTGGATAGAAGACGTTTATCAATCACCCGGCTCTGATGGGTTTCCCGG
TTTAAACCTCACCTTTGAAACTATAGAGTGTATATTTAATCAATATAAGGGGAATTAGATGGATCTGAACTTCCAACTTC
ATTAGTTGCGACAACGGCATAGTACCATCTCCCTACTCCAGATTGAAGATTACGTCCATATTGAAGATTACGCCCATATT
GAATATAGAAGATTAGGTATCTATAACTGCGTTTTACATCCATTTCTTAATTCTTTTGCATTATCAATTTTTTTTAGTTC
ATTTTCTATTTCCCTATAAGTTTTTTCAGAAATAATAATTCTTGTACCCAAATGAATCCTAACTGCATCAGCTTTAGGAA
AATAATCAATAATGACAAAATCAATTCTTTTTCCTATGGCGTTAAAACTTAAGACATCACCTTTAGTAATAATACGATTT
TCTAACTTTCTCACTAATTGGTCAGAATTCCTTATTATTACTGCTTCCTTAACTGCTGCAAATGTAATTCTTTCTGCCAT
TCTTACTTCAATCCTACGTATCTTTACAAAATCATCTAAATGGGCATTTATATTCCTTTGTAATGAGGAATCAATTCGAA
CAGCATTAATACCTTTATCTTGATCTTTTCCAGGATAAAGTATGGGGGCAGTTTTTTTCCCTGACACCGGATGCTCTACT
TCTATCACATCACCAGTCTTTAGGTTTAACTCTTTAATAACATCTGGATCGATTCGAATCCTACATCTCCCTGCATCCCT
TTTATATGCATCCCTTACTCTAACTTTTATATTATCACCCTCACTTTTTCGATTTAATCCACTCAAATATTACCCCTCAT
GATACTAATTTTTCATATTTATTTCTATCAACACAATAAGTTGTTAATCAAAATTTTTCTCCGAATTGCACATTAAATAC
CTCTTGTTTAAGTTCGTGAAAGGGTTAGAATTCTAAAATGAAGAATTTAAATGTTAACTACTGTATCCACTGTCATACCT
GGATGTTCTTACCGATTGAAACTTCTGTAGCTTCAAATAATTTATATCCAATTTTAGTATAGAGATTCATAGCTCTTCTA
TTTGGGCTCCAGACTTCTAGTCTTGATTCATTAAGACCAATCTTCTTAAAATGTTCAAATGCATTATCCATTAAATAATC
AGCTATCCTTAATCTTCTATGTTCTTTATCAACAAACAAGTCTTCAACCCATCCATACTTATTCACTCCTTTTACTTCCA
CATGAAGAAGTATATTAGCAATCATCACATCATTCTTAAAAATGGATATATTTTTAAATCCTTCAATTTCCTGCAAATTT
CTAATCTTCTCAACATTATATGGAGCCCTACGGAAAATTTTAGAATGTTGAGCTATAAAATGTTTGATTTCTTCATCAGC
TCTTAGATTATTCTCTACTGACTTGTAATTGTTTGAAAAAATAAAGTAAAGATTAAATTAAACTTTTATACAACTTTTTA
TTTAGATATATAGATGTTAAGACAAAATCCTAAATTAAATAAATTATTGAGAAAAGCAAATCCCCAAAGTTTATTTTTTC
AAAGCTCAATAGAAGAAATAGAAATATTTTTTTATAAAGACTCAAAGAAATTCATAGAAGATGATTATTGCCAACTATAT
TATCTTTATGATAAAAAAAAAGCTGTAGTAATAGGATACTTTACACTTTCAATGGGTTCTGTTAGGCATGAGAAAGACAT
ACCAATTAAGAAATATGTGGAAAGAATTCCATGTGCTCTAATTGGTAGATTAGGTGTTCATAAATTATATGAAAGAGAAG
GATGGGGAGCTGATTTAGTAAAAGAAGCAATTTCTCTAATAATAAAACTTTCTCAAAAAATCGGATGTAGATGTGTATAT
GTTGATTCACTCACAACTCTAAATGCAATTCTATTCTATCTAAATCTAGGATTTAACTTCATAGATAAGAATTTAGGTCA
AAAGATACTAAGACTATTGAAAGATCAAAAAAAACCTCAGAAGAACTCAATAATGATGTATTTTGATTTGAAGAAAATTA
GAAAATAATACTATTTTATTTAATTTTACTCTTAATCTTATGATTCCTTTTGGTGTAAAATCTTGCTAAGGCTTCATCAA
ATCTAACATTCTCGAGTTCTTTAAGAAATAATTTATAAGATTCTTCAGATTCAAAATAAATATCATCATCTTTGGTGATA
ATATGAAAATTCTCTGGCTCCTGGATGTTTTCATATTTTATAATAGGTTTAACACTTAGGTTTCTATAACAAAAGGATTG
AAAAAAGTTCGGATTAAATCTCTCAAAATAAGTAATTCGATTTTTATCTTGAATGATATATCTTTTCAGGGATTTAAAAT
ATTCTAAAATTAGGTTGCTTAATAAGGAAGGATTAGCTAGAAGATAATTAATAAAATCTATTTTTGAATTGAATTGAATC
CTTCCTCTTAAATCAAAGATGATATCCATAAAATGATAAAAGTTTAAACGAATTAAGTACTTATCCTCTTTTAGAATTTT
CCAAACATCCAATGAGGCATCTGTAATATTTTTATATAAAAATTTCAGGTATTGCTGACTTTTACTACTTTTCACTATTA
AACGATGCTTTCGATATTCTTTTCGATAATCTGGATTAGAAATATATTCTGAGATTCTCTTTTTTTCATAATTTATAGGA
TCTCTATTAGAAAGTTCCCAACGATGTCTATTAAAATCATATTGCTGTTGATGTAGACGATTTGTAATCATAGCTATCAC
CTATTCAATGAAATTAGTGATTTTTTTTCTCTGAAATTCTTTTTTATTTCTTATTTCCTTCATATCAATTTCTGTCTCAG
ATTTACTCGATCTGACCCAATTGAATACCGAAATGATATCATCATTAGAAAAATCTGTTTTATTTAAATATGGTAACCCT
TCTTTAATAAAACCCATTGCTCTTTTAATTATCACATCTTGACGTTTTTCTGGTAAAACATATTCTTCCACTATTATGCT
GTAAGCGATTATTACATCTCTCATTATCGAGGAGACGAAGATTAGATTGTTGCTTTTCATAATAACAGCATATTGAATTA
AATCATATAATATATTTCCAATTAAATCTAGGTCTCTATTATCTATAGCATCTTCAAGGTTTTTCTTGATATTTATAATG
TATTCATTCATATTTCTCATATTTATTATAAGAATTAGAACCTATATTTTTTTTGGATTTTATTTTAAAATAGATTTCGT
ATTTATAATTCTTTCGACATTTTATATTATAAATTATTTGCTTAATTTAGATTCCAAAAAATAAATAAAAAATCATAAAA
AGAGTCTTTTGAATTTGTTTAATTAAATTAATTTTTGAGTTTATAATATTGAATTGGTCTGTAATTTCCTATTTTTCTTG
ATTCTACACTAAGTATACCTTTTTCTACAAATAGATTCAATTTATTTCTGGCTTGTCGTTGAGAAATCCCATAAATTTAA
GCATATTCTTTACTTAATATAGATTTGTTCTTAGCTCAAGCTCTAAAATCCTAATAGAATCTAAGCTCGTGCTAAGAGTT
ATGAGATTAGAACTGATATTCTAATAAGATTAGGGCAATAGAAAAGGAAAATTATGATTTGAATTTAGGTATTAAATTCA
AAGTTTTTACAAAAATGATAATAAAAATACTCTTCTAATGGGTTAAATTTCTTCCCAATTGATAAAACTCAAAATCAGGA
TTGTTATAACTGAAATTAAGTTAAGAATAAAACCATAGATAAAAGTATTGGTGTTTATCAATAGAACTACACTTGTAATA
AATAAACCTGCAAAGATTAGTTCAATTAGTTTTATTTTGTCAAATTTAATGATTCTATATGGTTTTTTTCTCTTTTCTTT
AGATATCTTTTTCAGCTTTTTTGGATACTTAATATAATCTTCAACTAACTGGATGTATCTATTTAGATTAGATTTTAATG
CTGAGTAAATAAATCTCTCATCCAATGGAATGTCTGCTCCCAAATAATTCGGAAATGTCCCAATAGGTTGTTTCATTATG
AACAGCGTTCTACCATTAGCATTATTCAATGCTGGTTCTACTTGTCCAAATTTTAATGAATCCATTTATTCTTGTAATAA
TCTGCAATTCTTTAATAGCCAATTCTCTTGTTCTCTTGTAAATTGTTCTGTTTTGTCTATGCTTTCGATAATAGAAAGGT
AAGTCTTTGCTCTTTCCAAGCTATTTTTTAATTTTGATTCTTTATAGTTATTCTTGAAGTTTAAAAACTTTAATTTAGTT
GTAAGTGCCATATTAACTATTTTTTGCCTTAACCTTGTTAATTTTTTGTATTTTCTTTAATTTCAGTCTGTTTTTCACCT
ATTTAAACTTATCACCCTGTTGATTTTTAATTTACCTTACTTTCATAAATCTTAAAAAAGGATTATAAGGATTCTAATCT
GAATAGAATGCTTAAGAAATAATATATAGAAAATAGATTAAGAATTAATGGATAAATAAATTTAATATTTTTCCTTAAAT
CTTTTTTAGTATGTTTGACAATTGCTGTAATTGTATTTATCGTCGCTGGTTTTTACCTCAAGACGTTAACTTCTAATCTA
ATCAGTCCACCTGCAGATTTTTACGGAACTTCTAGGGAATCATTTTATTTTTAATTTTTTTTCATATTATTTTAATTCTC
CGTAATTTTCTTAATCGTTTGAGTAACTTTATCTATACGATTGATAAGTGCTTGGTCTTTTTTACTTTGACCCCAAGCTT
TAAGTTTTTTAAAATTATCTAAGAATTCATTGAGATCTATTTTATTTTTAATCTTAAATTTAGATAATAGAAATGTAGAT
ATTTCATAAAATTTTAAACCCTCTTCATATTCTTGCTCCTTTATGATAGAATTAATTGCCATATTAACATATGGAAATAC
AACAACCTCCGGAAAGTCCTTCATTTCAGTCATTTTCATTAGATTAATAGCAATGTCCATATCTTGATTAACATCAATTT
CTATCATTATTTTATAAGCAAGCATTTTTAATTTGGTCTTTAACTTTGGATTCAGTGCTAGAGCTTTCTCAACATAGAAA
TCCACTTTTTTATAGTTCCTATGTTTAAAATATAAATCAGCAATGTCTTTAATAAATTTGATTTCTTTTGGAAAATGTTC
TATCGCACTTTCAAGGAATTGTATTGCATTCTTAAGATCTAAAAATTTTAATAATTTTCTCATTTGTAAATTAGAGGGAT
AATGATCAGGGAATGATATAATTACTTTTCTATTTATTTCAATAGCTTTCTCTATATTTCCTCTTTCATTATAAATAATC
GACATAAGTACAAGAATACGAGCATACATTTCATCATTTGGATCTTGCAAGCTTTTAGCTTTTTCTAACTGCTCAAGTGC
TTCATCTTTTTTATTTAAATGATAGAGTAAGGAAGCTTTATTCATTATAATTCCAATATCATCAGGTTCTTTTTCTAAAG
CATCATTTATTATTTTGAAAGCACTCCGTAAAGGACTAACTTTTTCATATCCAAAACATAGATTGGTGAGCTCAATGACT
AGCTCTTGGTTATTAGGAGAGACTTTCAAACCATTCTCAAGGATTTGTAAACCTTCAAGACCTCGATCAAGGTTATCAAG
AATATCAAGATGACCCATCCAAGATTCCACAGTTTCGGGTACAATATTAATTGAAATGAATGCTACTGACGCCAATGGAA
TCAGTTCTTACGCAATTTATATTGATGGTATATTTAGATCAGGTACAATTTCTTACTCTTGGGATACAACACAAGAAAAT
GATGGCATTCACACTATTCTCTGTGAGGCTACTGATCCTTTTGGTAATACTGGTTCTGCCACATTATCCATAACGGTTAA
TAATAGCGGAGAAGCAGATACTACGCCACCAATTGTTACTATTATTTCTCCTATAGCAAATTCGACTGTTTCGGGTATTG
TAACAATCACTATGAGTGCTACTGATGCCAATGGAATCAGTTCTTACGCGATTTATATTAATGACATATTGAGGTCAGCT
ACAAATATCTATTCTTGGAATACCACACAAGAAATAGATGGTTCTCATACTATTCTCTGTGAAGCTATCGATCCATCTGG
AAACAATGGCTCTGATACAATATCCGTGATTGTAAATAATTCCGCTATTATTCAGCAGCCTTCTGAAATCTTCAAGTTGA
TGACTTTCAACATCAAAAAGAGTGGTGAAGACCCTTCTTATCCTGATTGGAAAACGGTAGCACAAGAAGAGAATGCGGAT
ATAATTATGTTCATAGAAACTGGAGATTGGGATGATAATAGCAATCAAAAGCTAAACCAATATGTAAATGAGTTTAACAC
CTATTTTCCAGATGAAGATCCTTATATTGGATATTGTACTCAAGGAATATCGTTATCTACTGATGGAGCGGCAATAATGA
GCCGTTATCCTGTTATTGCCTACAATCAAATAACCAATGTTCCGCTGGATAATAGTACGAGTTATGATGTTACTCATGAT
TTCTATGATGTAGAAGTAAATGTAAGTGGGACATTAGTACATATTATTGGATCTCATTTAAAGGCCATGCCTGGAGCTCC
TGATGAACAAAGAAGAGAATGGGAACAAGAGGGTATTATCAATTATATGGATAATTTAGGAAATGTATCTATAGCTTATT
TGGGTGATTTAAACTCCTTCTCTCCTGAAGATTGGGGTCTTAATAATCAAACTGGGTTAGGCTATGGCCCATTAAGTATG
ATAATTTATCCATATAATAATCCCGACACTGGGGCGGATTTTAGTTCTTATTCATCTGCAATTCATAGTTGGATTGATGT
TCATCGAACTCTGAATCCAACCGATTGGGGTGTTACCTATCCAGGGGTATATAATTCCCGCATCGATTTTATTTTTGTCA
ATCAATTTTTATCTTCCAGTATTATCAACTCTACCACCGGAGATACTGCCCATGCATTGACTGGATCAGATCATTTAACT
GTTGATGTTTTCATTAATCTTAGCTTAGTTTGAAGTTATTGAACAGCACTTTCTGCTAATTTAAATAAATAGATTAGATC
TAATTCATTATCTCTGGTATTATTATTTAGATAACACCTTCATATATACATCTATAATATAAATCTTCGTGAAGCGCTTA
CAGAACCTAAAGTAAAAGATGAAAGGTCCATATACCCAAAAAAAAATGTTTCTATTTTTTAAGTTTAATATTTTTATGAT
AACTCTTAATTTCATCAAAGTAGTAATCACTTAAATAAAAACAAAAATATAATTTACAAAAAAGACAAAAGATATAGTTT
TTAAGGTGAGATCTAAATATGAAAATACTTCACACTTCAGATCTTCATTTAAAACAATTTGAAGATGAAAGATGGGATAC
TTTAATTAAACTTCTCGAAATCGGAAAAAAAGAGAAGGTAGAAATTTTTGTTATCAGTGGAGATTTATTTGATAAAGAAT
ATATTGCTGAGGATTTAAGACCTAATCTAAGAAAAATCTTCTCAAATAATGTTTTTAATATTTTACTTTTGCCAGGAAAT
CATGATAGTGAATCATATAAAAGTGGACTCTATTATGGAGAAAATGTGACTGTTCTAAATGAGTTAACTGTTCCATTTGA
TTATAAAAATATATCAGTATGGGGTATTCCTTATGAACCAATTGGAGAAAAACAAGTGCTTGAAAAACTTCATAGTATAA
AAAGTGAATTGAAACCAGATAAAACAAATATATTAATATATCATGGAGAATTACTTGATGCTTTTTTTTCCAGAAAGGAT
TTCGGGGAAGAAGGTGAAGAAAGATACATGCCAGTTAAATTATCTTATTTTAGAGATTTAAATCTTAATTATGTGCTTGC
TGGACATTTTCACTCTATATTTGAAGTCTGGCAGATTGATGAGAATAAATTTTTTGTTTATCCAAGCTCGCCAATTTCAA
TAAAAAAGAGTGAATTGGGGATCAGAAAAGTAAATATATTTGAAGTTGGAGAACCACCTCAAGAATATCCTTTAGATACA
CCCCATTTTGAACAAATAAGTATTGAATTTAATCCACTTGAAGATTCGGATCCATTAGAAATTGTAAAAAAATCACTAGT
AAATATACATCCACAAGCTCAGGTATGTTTAGAAGTTAAAGGTTATATTAATTCTCAATCTTTGGGAATTAATGAAAGAG
GGTTAGTTGAGCAAATAAATGAGGTAGTTAGTGATCAATGCTATGAAGTTGATTACCAATTTAAAGATATTAGTGTCATT
CTTGAGGATGAATTATTCAAAAAATTCATGAAAAAATTGCATTTAAGTGATTTTAATGATGATGTAAAGGATTATATGAA
AGATTTAGTAATTAAAAGTATGATGGGAGTTAAAAAATGAAGATTAAAGAATTTTCAATTTTAGAATACGGACCATTACC
AGAAAGAGGGCGAATTTCTCTTAGTGATTTCAATTTGTTTTATGGGAAAAATGAAAGTGGTAAAACTCTAACAATTGATG
CTCTTCTTAAAATCTTAACAGGAAAAGATATCCCTCAGTTTAAGAATATTAATCGCGTAGATGAAAAACCAGAAGGCTAT
ATCATTGTTTCAGATGATAATGGTAAATCTATTAAGTTGAAAGGTCCTAAAAATATAAGTAATTTAATTGAGCTGCCTTT
TAATGAATTTAATAACCTCTTTATAATTAGAGATAGCGATTTAGAATTATATCGAGAGGAAGATTTCTATAATAATGTTA
CCGATAAATTATTAGGTTTGCGGATAAACGATATTGAAAATATCTTAAATAATTTAAGAGATTTGGGAAAGTTAACCCAA
ACTGGAAAATTTAGGAATATTAAAGATGAAAAATTTGATGATAGAATAAATGATGCTGAAGATTGTATTCAAATTATTGA
ACAATTATACAAGAAAATTCAAAATGAGCAGTTTGATGAATTGGAAGAACAGTTATTATTCTATGAAGAAAAATTAGCAA
AATTAGACAAGGAGCTTGAAAACTATGAAAATGCAAGAAAAAGAGAAAAATATGAAAAAGGAATCGAAGCATTAAATATT
TTAAAGGAGAATAAGAAACAAATTGAAATTTTAGAAGTTTTTAATGAAAAAAATCGAGAAAATTGGAGAGATTTTGAAAG
GGAACAAAAGAGAGATTTTGAAAATAAAGAAAGATTAAATGCTAAACTTAATAAAAATAAAAAAGATTTGAATGATCTAA
GAGATCAACTAAAAGATCAAGAATTAGAATTTCAAATTCCTGAAAAAGAAAAAAAATATTAGTAGAAGATATAAAACCTG
AATTAAAAACATATGAAATAAATTGTGGATCTTGAAAATCAAGATATATCAAGGATTCCAAATATTTTACGTTATTTTTA
TCTATAGCTATGAAAACTTCATTAATTAAGTCGTTATAGTACCCACAAGAATTGAGCAATGAAATAAGATGCGAATAAAA
TTCTCCTTTTTTAAATAAGAATTCAAAGGTTTTTAGACAATGGATTTTAATATATTTTAAAACTGCTGGGATCCCAGATA
GGTCGTCAAGAAAAAAGAGTAATCTCCGTGTAATTTTATCATTGTTATCCTTGATGTAGTCACATGCATATCTAATAAAA
TCAAAAATAATGGATTTAGATTGCTTATTTTTGTCATAAAAATTAATAAAGATGTCGATTTGGTCTTTTATTGGTGATAG
AATATCCCATTGACTATCTAGTGATAATTCAGTAGTTTTTAAAATTTCAATATAATTTGAAATAAGATCAACATTAATCT
CGTAATTAATTTCTCTTGAGCTTAGTTCTTCATCTGGTTCATAATAGTCCACTTGATCAACTTCTTCAAAATCATAAATT
TCATAACGTAAACTCATTATTTTTCTACGATCTTGTTGGCTCATTCTCATAGTGTGCGATCCGTCTCGTATAAAAGAAGT
CCCTTCATTAAAAAAATCAATATTTAATGAAGGATTTCCTATCCTTTTCTTTAACTCGTAAACTATTCCTAGTTCAAAAT
AGAAGATACATAGTATAATTCGATTGGAATTTTGAAGAAAATCTGTAGATATTTGAATTCCATTATCACTTGATAATAAA
AAGTATTCATCTATTTTTGTTTCAATTAAAGGTTCAATGTGTATTTTTATTAACTGTTTTATTAGTTGAAAATCTGAGAA
TTCTACATTCACATGATTTCCAGTGAATTTTTCAAACTTTTCTTCAACACCTATGATTAAATAAGCCTCGTTAGAATCAG
TATCAAATTTTTTATTATTAATTAATCCTAGGATGTCTTTAAGTAATTCTCTTTGCTGATGTATTTTTGTCTTTGGATCT
TTGTCATTTAATCTATGCATATGGAGTTTAAAATCCAAATATTCGCACTCTTTCTTTTCCAATAGATTTCCCAGGAGTTT
AATTTTCTCTTCCTTATCTTTAATTTTTTGAGCTTTATATCTATTCTCACATCTGTCTATCTCATTTTCTATGATTTTCC
ATAGTTTCTCTACTTGATTTTGAATCTGTAGAATCGCATTATTTTTTATAAAATCTTCTAGATCAATAGAGGTAGGTTTT
AGAGGAAGGTTTTTAACTTTCTTTTCTCTACGATAATAACTTATTTTATATTCTTCATTCCTGGTTTCGACTAAATATTC
ACCATATACTTTATCAGTAGCATAAATATCCTTTTCAAGTAAAAAAATTAAGGATTCTTTATTTTCAGGTGATAAGTCTT
TGATTTTTTCAATATATTCAAAAGAATTTGGGGAATATTCCAAAAGATTGTAATCAAGATCATCAAAAATCTTAATTATC
TCTGATTTGATGTCTTGTGGGATATTTTCTTCTTTAGTAACAAATCTAGGTTTATAAATAAGAATCGATGGATTATTCTC
TATCTGGTTTGATATTACTTCAATCTGTCTTCCTTCCGGAATCAGTAAAGTCTTACTTTTTAGATCATTTAACCTTGATT
TAATGTCTAATACTTTTTCTAGAAAGTTATCTAACATATTATCCTAATGTTTAATGCCCTAATACTTATTAACTAATCGA
ATTTAATCATTTAAGCAATAAGATTTCATAAATAATCAACACATATTAGGTTTTACAAATTTCGTGAAACGGTTAGAATT
CCATATAAAATTTGACCAGAAATGTAAAATTTTTATTTAACACAAATCATATATTTAATTGAATCATAAAGGTGAATTTA
ATGGGAAAAAATAAGAGTCCAAACGATAACAGATCAAATTCAAAAAATCCAAATAATCCCTCCTCTAAAGCAGCGAGAGA
TAATAGATCAAATCAAAAGAACCCAAATAATCCTAGATCTCAAGGAAAATCAAAAAAGAAATAAAATCTATACAAATATT
TCGAGATCTCAATATAGAAAATTGGAAAAAATGAAAGTTTTAGATAATCCTTTCGCAATAACTAACGAAATTTTGCAAAT
AATCAAAGATTCTAAGGATTTCTTATACTTAGTTAGCCCATATACCCAATTTGAAAGAGAAGAATCAACAGAATTAAAAA
TAATTAAAGATGCTATAATTAGTTCTTTAAAACGAAACGTTGATGTTAATTTTATTACTCGAGATCCTGAGAATGAGAAA
ATAGATCCAAAAAAGAAACTTAGATTTATTCACGAAGAAGGATGTAAAATTTATTTAATTCCAAAATTACATTCAAAATT
ATACTGTAATGAGTCGTATGCTTTAATTACATCAATGAATCTATTTTTAGCTTCTATTTTAAATAATAAAGAGATAGGAG
TATTATTATCGAAAGATTTAGAATCACCAGAATTTAATGAAATCATTACTTATGTTAAAGAACTCATAAGGAGTGCTACT
CTTAAGTTAAATATTAAAATTGAAAAAAAAATAGTTTACGTTTTAAAATTGGGAAATGATAAATGGTATGTGGGGAAAAC
AGGTAATTTAAAACAAAGATTGTATCAACATAAAACTGGAAAAAATAGTCCATGGATACAAATGAATAGAGTGATTGACG
TCAAAGAGACAATACCTAATGGTGATCTAAAAGAAATTACTTTAGATTATATGAGAAAATATGGGTGGGAAAATGTTAGA
GGATACGCTTGGAGTCAATGGAATATGAAAAATCCTCCGAGGGAATTAAGAAATAAATAAAGTTTGATTTTCGTGAAATA
ACCGAAAATTATAGGAACCTCTTTTAGAATTTCATTAATTTTGACTACATAAAATGTAAATCGTGATTGAAATTCTTCCC
AGAGTTTACCTCTTATCAAATGATATATTAAAACTCCAGAGGATTTATTAATTCTATTTAATATCTTTGGTATGATAATA
ATTACTATTTCAAAATGAAAAACTAAATAGAGTAATGTAAAGTTAATGAAGGACCAAAATAAAATAGAAGAAAGAAATTC
GAATCCTGATAAGATTAAAATTAAAGTAAAAAGGTATATCAATAAAAATGAATCTATCATATCAAAACTTCTATATTTAG
TCTCAATTGGATGGTTTTTATTCGAAACCCATTATTCTTAGTCTCGTAGCTGCGTATATTAATTTATTGAACATTGTTGC
GTGGATTTACTTAATATTTATTGGAGTTTTTATTATATTAGTTCCAATTTTGTATTATTTAAAAATAATTAGAGAATTAA
ATTCTTCAGAAATTAAATCCTTTGAAATGTTAGGGTCTTTAATTTTTTTTGTAGCAGGTATAGTGGTTAATTACATACCA
GAGTTTACTATCATTATAATAAGCACATTTTATCCCGGCAAGTATCTCATTGGGATAATTACGATTGTATCTTTTATAAT
AGTAAGTGTAATATTCATTCGCAAACCAAGTACACAAGTTAAGAGTTCGTGAAATAACCGAAGTTAGTAAGATGTAAACA
AAAATTTAAATTTTAGTAGGTTCTTACTTCAGGTAAAATTTTGCGAAAAATTGATTTCATCCATTTAAAGTTAAAAGTAA
TATTAGATTTTGTAGCAAAATTATCATTATCCAAGGAAGTTTCAAATTTCATACTAATTTTATTAACCATCCCATTTTTT
TGGGAAGTATAAACACCTTCTAATTTGCTTAATGTTATATATCCTTTAATATTTTCAATTTTTATAATTGAATTATGATT
CTTTTGTATATAAGCTAGAATCATATCGATGATAGTCCTGATGCGACTCCCAAATTCTAAAGGAGTAATTCTATACTTAT
TTGATATCATTTGAGCATAATGATTTTTTTTCCTATCTGGTCCAAATTTTTTCTTTTCTATTTTATGCCATTCTGAATAT
GCAATTAAGAATTTTTTTTGAAGAAAGTGCTCAATAAAATCATTTAATACCATTTCGAAACCTACTGGAATATTTAAACA
TCTGAATTTTTCAGGTAGTTGATTGTTCTTTAAGAGGCTGGTTAATTCATATTGAGTAATATATTTATCTATTACTTTTG
GTTGCTTTGAGATGTGAGTGGATATAAGACTATCAAAATTAAGTGTAAAATTACTATCAATGAAAATGTTGATATATTCA
GATTCTAAGTTTAACAAGTTTGAAAGGTTAAAAGCATTGAATTCATCGATTTTCATAATGTATCTACTATCTAATGCCAA
ATTATTAGGAGATTTATTATCATTAATTTGAATTGAATAAAGTTTACCTGGAATCAATATTGGGTTTTTAACATACTGAT
CTAATAAATTCTCCAAATATTTTTCATCTTCCATAAAATTTTTAAAAGTTCTCAGTCTATATTGAAGAGATATTATTCGA
GAGTTTCCGTTATACTGTAAAAAGACCGGTGTAAAAA
>LokiG_000000000473
GTGAAAAGGGTATCATGAATCATTAGCCCTAAGAGGATAACGGGGGAGCCCTCAAAATCAATAATCGCAACTTTGTAGGG
AATGGGTTGATAACGATCGTTATTAGGTAACGGAATGGTTTTAATACAAAATTTTATCTCGGTAGGAATGGTTAAATTGC
TTAATTTGTTTGTCAGTGATGTAAAATCATACTTTTCAGTGATCTTCTCTGCAATTAGCCATTTCTTTATGGTGTTCATC
TCCACCTTGTCTTTTCCTCTTGGAGATTGTAATATTTATTGAGAAATGAGATTGAAGTAAAATAAAGCTTGGATAAGAAA
TATAAAGTATCAATTAATTGCTGTTCCTTATCAACAGGTTCAGGGTCAGAAAGTAGATCAGTCAAATACGATCGTGTAAG
ATCGAGTAAGGCCATGGATTCGTTATTAAACTGATTCAGAGCGAGTTTTTGGTTTTCAGGTAAATCCTTGCTTTCTGAGA
TTAGTAAAGTTATTACCACATTCACCGATAGGTTAAATAAATGCTCTGCTTGATTGAGAAAGTTTGAAAACTGGATTTGT
TCCGAAAATAAGGTTAGTAAGTTATCTAGAGTTAAATTATCTATAAAAACTTATCTGTTTTAAACAATAATAAGGAAATG
GCAAGGATCTTGAATACATTAAAGGGTATAGTACCTTTTTAGTAAATAATTAATTTCAGTTTCATTTAAATCAAACAGCT
GAAAAAAAAGTTGATTTAATATAACTTGAATAGTTTTTTTATCATGATTTTTTATCGCTCCGATAATTCTTGCTTTTAAT
TGGCTGTCTTTCGTCCAATGAAAATAAGTTGAATTTATTATTGAATTAATAGTGATTCCTTCATGAAGATTATCTTCAGC
AATGGAGAGTCTAGCCATAATATAAGAGATTTCTTCGATTAACTCTACAATGGAGAATTCTTCTTTAGTTTTGAAAATTA
ATTTAGAGGGAATCGGTAAAGCAAATTCCAGTTTGGTTTTACTTCTTTTTATCTTAATGTTTTTAGCTTTAAAAATGAAA
TCCACTAATTTTGAATTCAAATAAGCTAGAATAAAGAGATATTCTATTTTCTCATTAACTTTTGGCCAAAGGAAATAAGT
ATCAGAGGTGGCATAATATTGTTCATAGGAATAACCAAAAATATTGGCTTGTGAAATAAATTTTAAAAAAATTTTTTCAT
GGGAGTCATAAAGAGGTTCGAGATCCACTAATTCTCCAGTTAGATTTTTATTAGTTCTTCGGATGAGAGCTCCCCTTCTA
GGGAAGTAAATGTCATATGGATTTTCCTTAGCGTTAATTAAAGTTTTTTTTAATTCTTCCTTGAATTGAAGCAGATATTT
AGTTAACTGAGGATATTTCTCCTCAAAATATTGATTTCGCCTTAGGGAAGCAAATGGGTGGAATTCACGTTTATTAAAAT
AAATCAGATATCCAGTATGTTCATTTTTGTTATACCCATATTGTCTAATAGATTTGCTTTTATACACCCTTTTGAGTCTT
TTTTTTTCTACTTCAGATATTTTTACATACTTTTTGTTGATCTTAACATAAAAATCACTCTCTTTGATTTTTAATGTCTC
TCCTTCTTTTAAAATGAAAATCGAGTCTTTAATAAGGATTAATCCGTTTCGTATGATAAACCAGTCATTTAACCATGTTA
TTTTGTCATTAATCCTACAACGATTTTCGATTTTATCGATAATCTTTTGTACTTCAATAGGAAAGAGAAGGTTCCAACAA
TCATTGGCTTTTAAATGGTTGTTAGTTAATGCCGAAGTGTAATTTCTTACATATATTGAATTCTTTATTTGTGATAATTT
AATTATAATCTCATTATTAGAGGAATTTTCAATTTGATTGTATTTTTGTTTCTCAACAGCTTGGATAACCTCTATACTTT
TGTTTTTCTCGCTATTTTTCTCTTCCTCCGTTTTTTTTTGAAGAATGAAAATGCAATTATGTTGCCCTTTTGCTCCTTCA
AACAATTTTAAAGCTGATAGATCAATATATTGAAGCAGAAAACACTCGTTCAAAATATGAGGCTTTAAATGCTTTATACC
CGTCTTTTTTGATTTAGTTACCCAGTAGTTAGTTGTTATAAATGAAAGAAGTCCACCTGGTTTTAATTTGTCAATTCCTA
AATGGATAAAATAGTAAAATAAATCCATATTACCTACAAAATATTTTGCGCAAATATCGAATTTTCTGACATATTCCTGA
AAAATTCTTGAATTGTAATTTTGCCCTAGATATGGAGGATTTCCAATAATAATATCAAATTTTTCATTTGGATCACAACC
TAAGAAATTTTCAAACTTGAAGGTTATATTCGGATAAGCGCTTAGAAGATTTACTTTCAAATGATGATCTATTTCAAAAG
CAATAATGTTTTCTAATCCATTTTCAATTAGATACTTGAGAAAAATACCCTCTCCTACAGATGGTTCTAAAACCCTTAAA
TTTTGAGATTTGTTCTTTTCAATGAAATTGAATAGATTTTTTACCATAAATTCAGCTATATAACTCGGGGTAAAGATTTG
TCCAATTGAGCTATTTAAATTTGAATCTATGTTTTTTATAACCATCTGATACTAATATTGGTATACAAATCTAAAAATTT
GACGTAAATTACTTTTTAAAATAGTGATATAAAATGATAAAAAAACTAAAGACAGTTGTCCTAATTTCTTTTAATCATGG
TGATGCTCATGTTGTTCCATTTTAATATTAATGGGTCTCAGATTACCAATTGCCCAACCTGTGACCTCATTAAGAGAAGG
GTGGATAACCATAGAATTGTAAATTGGCATAAAAGAACCGGCTTCAGGACAAGATCTCTCTAATTTGGGTATTTCACTTT
CATCAACAGATTCGGGTAAGATACATGTAAATCCGGAATTCATTAAATAAACAAAAGGTTGTACTAAGACAGCGGCATGA
GGTCCTACGACGTGAGCACCCAAGATTTTGTATGACTTATCAACAATCAATTTTACAAATCCATCATCATCATCATCCTT
CTCATAACCCATTGCGTACCCTTTTGCTGTAGTTGAATATTGTTTAACAGCGACAAGAATCTCGTGACCTTTTTCAATTG
CTTCTGATTGAGTCATACCCACATGTCCAATTTGAGGATATGTAAATACTGCCCATGGAACAGCTGAATATTCTGCCGCT
TTCTTCCTTTCTGGGGGGCCAAAGATGTTATTTGTACAAATTTCAGCTTCATAATTAGCCTTATGCCTAAATTGATATAA
TCCATTAGCGTCCCCAAAACACCAAATATTTTTCTTAGAGGTTTCTAAATATTCATTAGTTTTAATCCAACCACGCCTGT
CCGTCTCAACGCCAGTATTCTCAACCTTTAAAAGGTCTGCATTCGATTTCCTACCCGCGGCTATAAAAATTTCTTCAGCT
TTTACTTCTGTCTGTTCCCCTGTTTGAGAGTTTTCAACAACAACCACCTTTTGATGCTTATTCTCGTAAGCTTTTACAGC
TTTATGATTTACCATAACTCTCATATGCTTCTTGAAGTTATGTTCAAGGAACGCACTTATTTCTGGTTCTTCAGTTGTTA
CAAGTCGAGGAAGCATTTCAACTATCGATACTTCGGTTCCAAAGGCGGAAAAGATGTGAGCAAACTCCGCAGCGATTACC
CCTCCTCCAATTATAATTAAACTCTTCCAAGGTTCTTTAGGGAACTTTTCTCCAAAAAAACTACGATTTGTGACATAGCC
TACCTCTTCAATACCCTCAATTGGAGGAATAAACGGCCTAGATCCCGATGTTAGAACGAATTTCTCTCCTTTAAATGTCC
CAAGACTTTTTTTCCCATCAATAGACTTCACTTCCATTTCATATTCTCCTGTAAACTCGCCCCTTCCTTTGTATAAAGTA
GGGTTTTCCATTTCAGATAAGCCCTTTTCCATCTGTTTGCTTTCGTCAATTTGGTCCCACATTCTTTTAGCAATTAAGCT
CCAATCAAATTTCTCGAGTTTAAAATGCAATCCAACTTTTTTAGCATGCTCTGCTTCTCGAATTAGGTCTGCAGGATGAA
CTAACACTTTTGATGGAATACAACCACGAGTTAGACACGTTCCACCGAGTTTAGTGGCCTCCAGAAGAGCAACTTTCATA
CCTACTTGAAGCCCAGTATTCATTAAACTGAGTCCCGCTCCACTCCCAATAATAACTAAATCGTATTTTTCCATATTTTC
TAAGTTGATTATATTTTATTTAAATTTTATAATAATAAAATAGAATTTGAGAAAAATAAGGAATTAGTTGGGTTGATAAG
AAAAAAAAGCTAAAGGGCTTCTGGAATTAAAAGAATAAAATTACTACCTTGTTTATAATCTCCTTTAATCCTATCTTCAA
CCCGGATCTCACCATGATAGCTGTCGATTATTTTCTTAACAAGTGATAAACCTAGACCCATGCCTTTACTTTTTTGGTTT
TTTCGAGTACCTTTCTGAAAAATTCCTTTTTTACGAAAAGCAGAAATTCCTATCCCATTATCTTTGAATTCTATTTGAAC
AGAATTCTTACTATCTATATCGATTCGGGATATGGTTATAATAATATTAATATTTGTGTTATTGTTATGCCTTACAGCGT
TAATTAGTATATTTTCAAAAACATCTAACAGAAGTTTGTTCACCATAACATAAATTTTTTTAGTTGAGCTGGTGATCTGA
ACTTCAATATTTCTGGTTTGAAAGCTATTCTTTAAATATTCAACCGCTCTATTCAAGATTAGATGAACTTCAGTTTTTTC
TAAAATTGTCTCAGTTTCATCAATTTCTGTTATTTTACTCACGTTATTTATTAATTTTTTTCCTCTGTTTACCTGTTCAT
TTATTATATCATATAGTTCCTTGATAGTATGCAATTTTTCGGGATTATTAATATAGAGGCTGCTAAGTTCGACAGATGAA
TAAATATTTTGAAGAATATTGTTAATGTCATGCGCAAAAATGTTTTTATACAGATTTGCTCGATAGAAAGATTTCCTATA
TTTTTCTTCAGATTCTTCTAATTCTTGTTGGATTTCTCTCTCTTCAGTCACATCTTTACTTATGCAAAGAATTCCTTGGT
GAATAGGGTACACACTCAGATCGTAAAATCTTGTTTTGCCATCAGGATGTGTAAAAGACTCAATAATGCGTTCTTCATTT
CTATTATTCATCACGGATTCATAAATCTTGAAGAAGGGGGTATCCTCAATACCTGGAAACAAATCCTGCATCTTATTTCC
TATTATCTTATCGCGAGATAAGTTATTAATATTTTCAGCACTTTTATTTACGAGAATATATTCCCAATCACTATTTAACG
CGAAAACACTATCTGTAATAGATTCTAATAACATTTCATATTGATTTGACAAATTTCGGTATTTTTCTTCAGATTTTTTT
AATTTTCCTTCAATTTCTTTTTCTTCAGTAATATCCCTAGCAATACATAAAATTCCTTCAGTTATCGGATACACACTTAC
CTCGTAAACCCCATATCGTCCATCGGGAAAGGTAAATTCGTTAAAAATTCTATCCATTTTTTTTGTTTCCATAACAGAGT
CATAGACTTTAAAGAAGGGAGTTTCCTCAATACCGGGGAGCAAATCAATTAAATTTTTATTCAATATCTCATCAACGGTT
AATTTTAGTAATTTTGCTGCTGCTTCATTTACTAAAATATAATTCCAATCTCTATTTAAGACATAAACACTATCTGTAGT
AGAGTCAACTAACATTTTATATTGTTGGAACAATTTGCGATATTTTTCTTCGGGTTCTTTTAATGTCTGTTCAATTAGAG
ATTTTTTTGTCAAATTCAGCTCACGGTGTTAGGTGTTATCTAAATTATTGTTTATCTTTGATTTGTTAATTTTAAAGGCT
TACTAGAGGTTCCTTTAATTTCCTAAAATATATACCTAGTTGATTTTGTATATTTAAATCTATGTTGTTTGCTTCCCTAC
TAGATTCATAAATAAAGCTGAATAAAATTAGTTGATTTCAAATTTTTTGTTTTTAAAAACATGTGAACACTGTGTTATTT
TTCATCTTCGATGGGGATTATCAACACAAAATTAGAACCTTGAGAATTATCTCCTTTTATTCTATCCTCAACCCATATTT
TACCATTGTAGAATTCTAGGATTTTCTTTACCAAAGATAACCCAAATCCCATTCCTTTTCCTTTTTTACTTTCCATGGAG
TCCGGTTTAAAAATCCATCCTTTTCTTTTATCAGATATGCCAATCCCGTTATCTTTAAATTCAATTTTTATGTAAATCTG
TGAA
>LokiG_000000000471
CCCCTTGAAATTCCTTTAGTTCTGGGTTACATTCTATAACTTTTTTTATATAATATTCGAAATCTGCTTGCTCCAATCGT
TTATTAGGATTTTGAATATTCCATTGTTTTATTATCTCTGGGATTTCTAAGAGAGCCTCACGGTGATCTGAACCATTATT
TAAGAGGACATTTGGTGTTGCAGTATATCGCTCCAACTTTTTTACCATGTTTTTAATTTTCCTAAGGGCTGATTTAAATT
CTCCTTTGATGTTTTTATTATCTATATCAGCCACTGAACCATAACCATAGATTAAATGAATTGCAAGAATACGAGCTGCT
TTTCCAGGTGCACTCCATGAAAATTCCATGTTTAATTTTTTTTCTTCAAACTCATTTCCGAAACCTCGCCAAAAAAGGAC
AGAAGGTATTTCAAAACCTTGGAGTATTTGGGGTAACTGCGCAATATGACCAAAAGGATCAGGAATATATCCTGCTTTCA
TAACTTTTCCAAAGCTCCTACCAATTTTAATCCCTAACATTAAATTTCTTATTAATGATTCTCCACTAACTAAAAATTCA
TCAGGTAATACATACATGGGGCCAATTGAAAGCCTTCCCTCTTTTACATATTTTGTTATTTCTTCTTTTCGCTCAGGACG
TACTTCTAAGTAATCTTCTAAAGGAATTATTTGTCCATCTAAAGTAAAATTTTTGTAATCGGGGTCTGTTCGAAGAATAT
CTAATAGTTTATCCATCATTATTACTAACTTAGCTCGAAATTCCTGAAAAGTTAAATACCATTCTCGATCCCAATGAGTT
TCCGGAACAATTATTATGTTATTTGCGAACATTTTATCATCTCAAAATTAATTGGTTCTTCATATCAATAAGACAAATAA
TAGTAAAAAAAGATTAATGATTAATAAAATTGACAAATCTCTCATTTTCAGGGAACTAAGGGATTTGTTAAAAATCATAC
TTGTTCTAAAGTTTAGTTATCTCATAATAAAGTTTTCCCGACCACACTTTGATGAGGTTTTTTTCCTAATAAATCTAGTA
ATGTTGGGACGATATCTGTTGTTGTACAGTAAGGAATTCTTGCTATAGGAACTTCTTGTGACCCTCCAATAATTAATGGG
ACAATCATAGATTTTCTTTGAGCTATATCATGGGTAAAGAGAGAATTTCCAATAGTTTTTCCATGTTCGTAACTAAAATT
ATACTCCCCTTTTGTTGATAACATAATATCGCATGAACGTGGATTCTTGAAATATCGGGGTAATTGATCAATTATATTCA
CAAATTCGGTATTATACGTTAATTTCACCCATTCATCGATAGTATGAAATCGATTGTCTAATAACTCACTTATTTCTTTG
TTATTATCGTAGCCAAAAACATCTTCTTTCTCAAAAAGGTATTTAGTTCTTTGGTCTCGTCCTATACCTTCAAATTTAAT
TGTTCCTTTTATTATTTTTCCTTTTTTCTCTTCACGGCGCCTCAAATATATCATTCCCTTATGAGGTTTATTATTATCAT
CAGGATAATACATTAATTTTGAACCTGGGATGTCCCATAATACTTTAAATAAGTTTAGAGTAGCACCTCCTGCTCCACTT
GTTTTAAAACTCTCCATTTGTGCTATTGTTGGATGGTGATGCCAGCTAATTCCGTGAAAATTGAAAAAACCAACACCACC
AAAATTAGAATCAAAATCACCTATTCCTGTTTTTGGATCATATGGTTTAAGTCCTTTTTGATGGAAAAAAGGTTCAAGAT
CATAAAACTTTTCAGCCTTGTAATTCCCATGATCTGACGTAACACAGATTGCAGTGTCTTCATAATGACCTGTTTGCTTG
AGTGTTTTAATTAACGATCCAATATACTTATCACATCTTATTACAAGATTGATATAATCTGGATGATCAAAACCTATTTT
ATGCATATAATTATCAGTATGAGGTATATAACCAACTGTGATTATAGGAACCTCTTTGTTTGAAAAAAAATTATTTGGAC
TTATGAAAACTTCTTCAATCTTTTTAAAAATAGATTCTACTTTAAATTCCTTAGGGATAGGGAATATAGAGCCCCGGTAT
ATAAAATTAATAACACTCAAAAGGTTTCCGTCAACTTGCTCAAAAATTGTTTTTACACTTGTCCCAACATCTTTATTGAT
TTTAAAAACATCACGTCGTACACTATAATTACGAATAACTGGGGATTTTTTTCTTTCTAAAGGAGGATCTCTACGATCTA
TCCAATGATAACTTGGTACACCACTACCTTCTTTAGGATAATATCCAGAATAAGCTCCAGTTAGAATATTTGAATAACAA
GGTAATGTAACACTGGGAAAAGATGTGACACAGTCTTGACTTGAGATCCCGTTTTCTGCAATTTGTGCTAGATTTGGAAG
TTTTCCCTCTTTCATCCAGTTAAATAGATGTTCAGCCCGCACATCATCTATGATGATTAATATAACTTGATTAACTTTTG
CATTTCGACCCATGATTATCACACTTTTGATAATAATTTATTTAACCTTTTAAGAACATATTGATGTAGAACATTTTCAT
AAAAGAATCATCTCCATAAAGCCTTAACTCAAAATTATAAAATCTGAAATGTAATGCGGTAACTGATAATGAGAACAAAT
CATAAGCTATATTTCAAAGACTCATCTAATATGTGTGAGCTAAAAAATGATTCCATAGATTTAATGATAACTTCACCACC
ATATCCCATGATTGAGATGTGGGATCCTTTATTTTCGTCTGCAAATTATGAGATTAAGAAAGCTCTAGAGAAAGAAGATG
GAAAAAAAGCATTCAACCTGATGCATGAAGACCTGAATAAAGTGTGGAGAGAAGTTGGGCGAGTGTTGAAAGTTGGTGGA
ATTGCTTGTGTAAATATTGGAGATGCAACAAGAAAAATTGGTAAAAATTTTCACTTATTCCCTAATCATGTTAAAATAAC
TCACTATTTCCATTCTAACAATTTTACAATCTTGCCATGTATTCTATGGAGAAAACCGACTAATATTCCTAATAAATTCT
TAGGGTCGGGGATGTTACCGCCAAATGCTTATGTTACGCTTGAGCATGAATATATTTTAATATGTAGGAAAGGAAATACC
AAACGCAAAATAGAACCAAAATCAGAAAAAAGATATAACAGCGCTTTTTTTTGGGAAGAAAGGAATAAATGGTTTTCAGA
TTTATGGGAAGATATAAGAGGTGTTCCTCAGAATTTAAATAATCCTGATAATCAGAATTTAAGAAACAGGTCAGCGGCTT
ATCCATTTGAATTACCATATCGTTTAGTAAATATGTTTTCTGTGTATGGAGATGTAGTATTAGATCCATTTTGGGGGACA
GGTACAACCTCGTTAGCGGCAATGATTTTAGCAAGGAATTCAATTGGATACGAGATAGATTCAGATCTAATTCACCTATT
CAAGAAGAATATCCGTGAGATTTCCCAATTAAACAAGAAAATTAATAGAAATCGGTTGAATCAGCATATTGAATTTATTA
ATAATTATAAAAATGAAGATAAAGACATAAAATATATATCTACTTACTATAAATTTCCTGTAATTACAAAACAAGAAAAG
GAGATTTTGTTATACTCTGTAAAAAGGCTTACTGAAGACAAAAATAACTTTATTCTCGATTATGACAAGTTTAAATGATT
TGAAAATAATGAAGTAAGAGTTAATACCGCAGGAATTAAGAGACACTTTCTAAAAATTTATAGGCAATATAATGAAAAGC
TTCATTAACATTTTCTCCTGTTTTCGCACTTGTTAAAATATAATGAAAATTATTTTTCTCAGCAATTTCTTTTATATCTT
CTTCACTGATAACTACTTTATTTGCTAAATCTGATTTATTTCCTATTATTATAACACTTACATTATCATCGATATGTGTT
TTAATATCATTGTACCAAATTTCAATACTCTTAAGATGATCTTCCCGAGTTCTGTCAACTACAATAAAAGCCGCATGCGC
ACCAACATAAAATCTTTTCCTATAAGGCGCCATCCTGGTGATTTGACCCCCTATATCCCAGATTGCGAAATCTACTTTTG
TGTTTTCACTCAAATTTAATATTTTCTGAGAGATTTCGACTCCTATGGTTGATTGATAACTATGTTTAAAGACGTTTTCT
ATAAATCTTAAAATTAGCGAGGACTTTCCTACTTGATAATCGCCCGTGAGTATTAACTTCATAGGAAATTCCCCCGTTGG
AATTTTTCCATCTTTTGTTTTTGCTAATAATCTTATGATTGCTGGAATTTCAAGAGACATTTCATCATTTTCTTCAAGTA
TGAGCTCAATCTTCCCTGCTACATATTCAGAATACACTCTTAATTCCGTATCTGATGTTTTTAAATCTGAAATAGTCAAT
AGTATAGACTTTAAACCCCTAGAACAATACGCGAATTTTTTATCACCCACAGTTAATATATTAAAAAAACTTGATTCCTC
ACTAAATTCCCTTTTAATCCTATCAATGTAGCTGTCAATAACCGCGGCAATTGCCCCTAAAACGGATTCATCCCCTGCAT
CCCCCCTACTCGCTGAAGTGATTATCAAACCCTCTCTATCACTGATAATAACCTCAATTACACCCTCTACATTATTCATG
TAGATTCTCAATAGTGATTGTAAGCGAGGTCCAAAAATAAAATATCACCCATTTAATATTGTTCCCTTAATCCCTTAAAT
GGTTAATAATAGATAAATTTATGTTTATTAGTTAATAAATATAAATCCGTACCCAAGTAGCATTTTCATCAAATAACTAT
CATTTTAAGGATTTTTTATTTGAGTCATGTGTTCTTCAATGTGAAAAAGGTATTGATGTAGGATACTTTAGGAGAGTTGA
GAGTAAGGAAACAATGCAGAATGAAAAATTCTGAATACACTAGGAAGCTTTTTCTAAAAATTTATAAGCAATATAAGTAA
AAGCTTCAATGACATTTTCTCCTGTTTTAGCGCTTGTTAAAATATAATGAAAATTATTTTTTTCTGCTATTCCTTTTATG
TCTTCTTCACTGATAACTATTTCATCTGCTAAATCTGATTTATTTCCAACTATTATAACTGTTACATTAGCTTGCACATG
CTTTTTTATATCATTATACCAAATTTCAATGCTCTTAAGATGATCTTCTCGAGTTCTATCTACTACAATAAAAGCTGCAT
ACGCACCGATATAAAATCTTTTCCTATAAGGCGCCATCCTTGTGATTTGACCACCTATATCCCAGATAGCGAAATGCATT
TTTGTCTCTTCACTCAAACTTATTTTTTTTTGAGATATTTCAACTCCTATAGTCGATTGATAACTATCCTTAAAAAGATT
TTCAACAAATCTTAAAATTAGCGAGGTCTTACCTACTTTAAAATCCCCTGTGAGTATCAACTTTAGGGAGAATTCTCCAG
TAGGAATTTTTCCATCTTTTGATTTTGCTAATACTCTTAGGATAGCGGGAATTTCAAGGGAAATATTTTCATTACCTTCA
AGTACCAGCTCAACCTTTGACGCTACGTGTTCAGAATACACTCTTAATTCAGTATCAGACGTTTTTAAATCTGAAATAGT
CAATAAAATAGATTTTAGACCCATAGAACAATATGCAAATTTTTTATCACCAACAGTCAAAATGTTAAAAAAACTTGATT
CCTCACTAAATTCGCCTTTAATTCTATCTATATAGCTGTCGATAATTGCGGCAATTGCTCCTAAAACAGATTCATCTCCT
GCATCCCCCCTGTTCTCTGAAGTGATAATTAAACCTTCTCTATCACTAATAACAACCGTAATTACACCCTCTACGTTATT
CATGTAACTTTTCAAGAGTGATTGTAAGTGAGTACCAAAAATAAATAAACACCGATTTAATATTGTTCCCTTATACCCTT
AAAATGTTAATAATTGATAAATTTATATTCATAATTCTCTATATTAATTAAAAATTTTTCTTTATTCACGAGATTTTTAA
CAGAAAAAAATTCTTAAATCAAATTGACATCTTTAAGGATTTTTAATACAACCATAAATTCTTTTGAAAAACTTTTTTTT
TATTGTTTAATTAGAGAAAAATCCTTACCCGAGCAGGGTTTTCATCAAATAACTTTCCTTATTAGGATTTTTTATTTGAG
TCATTATTATGGATTTTTTTTAATCACAATCTTTTGCTTGATTCAAATTAACTTTGATAAATGCTTCCTCTTGAATATTT
CTTTGTTCTGACTTAACAGATCTATATACTTGATTAAAATGTTTCATTGCATTTTCTTTCCCATTTTTTATGTTCTCTAT
TAGTTCTTTTTTATTTAAACCTCCAGAAACTACTAAAGCTGTTTGAAATGATTGTCCAGGTTTCAAAGTCTTAAATTGTG
ACTGTAAGGTTGATAAAATCTCTCCTTCTCCATCATGCAAAGTATTTGATAAATATAATCTATCGTGATCGATCTTAAAA
TCCTTTGTTAAACATGACTCATAATGCGTCGATTTTGAAGTAAGAGAAAACCCACCATGTAAACCTGTTTTATCATATTG
ATAAATAATGTCGTTTTGGCTGTCATATCCTGAAAGATCATTATCAAACCCATCTAAACCGTTTATATCGAAATCAAATA
TGAAATACATAGAAAAATCATTCATGTTAAAATCTGAAGTGTTCTTCAATGTAAAAAAGGTATTGATGTAAGGCACTTTA
GGAGCGTTAAAAATGTCGATGTACAATCTCACGAATTCCTTTTTCTTAAGTGGAGTTGTTTGTATTTTATTTTCTTCTAC
CAGTTTATTAAAATACTCCGTGACATTGAAATCTAGTGTAATTCGATTTATTACTCTTCCTGAACGGGTATTTACCATGT
TGTATATTGGCGTAGGCTCAATATTTTTTAAAACAACTGGTACTGTCTCAATTTCTTCACCTTCTAAAATAAATGAAAAC
CACGTTCCGGCAAATTCTTGTTCAGTAAGGTATACTAAATATTTATCCTTGTAAGTAAGCTCTTTAATTGAAAATCCCAT
AATATATCCCGCAGAATTTCAAGTAGCCAATACATCATGCCAACTGACCTTAATAACTATTTTTATTACCTCCTTTTCTA
AGATTTAAAAAAATTACCATATTTATTATGTCTTAATTTTTAAGAGTAGAGAATTTATAAAAAATTTTATATTTCTTGAG
ATCAAAAAGTGTGTTAATGGCACTTTTTTTTTATAGCGTCTCCTCTAAATATTTCTTTACCCATGACCAGTATGATCAAA
TATTTATAGAAAAAATTATATTTATTGGTTAGAAAGATAAGAAATTACTTAAAAACGTGGTTTTCGTTAGTTATCGATTT
CTTTTTAGGTTAATTAGCTGTATAGCTTTTTATTAATGCTATTTTTGTGCATTATCTACAAAAAATTAAAAAATGAATTA
GTTTATTGTAGTATTTAAGAAATAAAATTTTTCAGAAAAAGTAGAAAAAAGTGATATCATTAAAATGGATATGTTTAATA
AAAAGCTTAAAAATAGAGTCATAACACTGTTTTTTTTATTGTTTACGATACTTCTCCCCCTAATACTTAATTTACCGCTA
CAATTTTTTTCTTCCAGAACAAAGGATAAATTTGATTCCGAAATTGATAATCCGCAATCTCCCTTTCTTTCTTTAAATAA
CCCCAATGGTGCAAATTACTTTAGTTTTTATAAAAATATTACAATTGACTATACTAAAGTTGCTGGTTCGGGGAATCTCA
GCGATTTTCCCTTCTTACTTTCCATTCTTGATTCAGATTTACATGATGATGCTCAAACAGATGGGGATGATATAGCTTTT
GCTATTGCTAATTCTTGGCTGGATCATGAAATAGAACTATTTGATCCTACATACAGCCCTACTGAAGCTCAATTGATTGC
GTGGATCCGAATACCTTCATTATCCACTTCTGTTAATACCGTTGTTAGTATGTATTATGGAAATTCAACAATGAATTCAC
GTCAAAATCCTGTATCAGTATGGAATAATGACTATAAAGCGATATGGCATATGTCAGATGACCCTTCTGGTACGATTAAT
GACAGTACTTCCAACGACAATGATGGAACTACATTTGGGGGATTGGATTCTTCAGATCAAGTTTCATCAAAAATAGGCGG
TGGTATATCACTTGATGGTATTAATGACTATATTTTAATACCTCATAGTCCGAGTATAGATATCACAGGAAATCAAATAA
CTCTGGAGGCTTGGATAAATCTAGCGCAAGTTCCACATCAATACGACGCTCCAGTTATGGTAAAAGCCCCTAGCGATAAC
AATGAAAGATACATGCTAGGTGTTGACGGAGGAACTAGTCCTGCGCGAGTAAATCAGAGAATAACGGCCTCTATCTCAGG
ATATCGTCGTTATGATATACCAATTGCACCAACGCCTGGTATGTTATATCAAGATTCATGGACGCACATAAGTGTTGTAT
ATGACGGTACACTTGGAGTTAGTGAAAGATTTTTTGTATATATAAATGGTGCTCCGATTTCGGCTCAGTATGCTGCAGGA
ACAATTTTAAGCACTTCTGGTAACTTAAATATTGGTAGAAGAATAAGTACAAGTCGTTGGTTATACGGAATAATTGATGA
GCTTAGAATCTCAAGTGTTGCTCGTTCTGATAATTGGTTTACCACTCAATTTAACAACCAGAATGATCCATCCAATTTTT
ATTCCATTGGACTGGAACAGGATATATTCCATCAAGCTCAAATATATGCTATTGATTTATATGGCAAAGTAATACCAAAT
GCAAATATATCAATGTATAGTAACGCTAATTTAGTTCAAAGTGGAATCACAACATCGGATGGAAGTGTTCTATTCACAAA
TATCACTCAAGCTGAATATAACTTTACAGTTGAAATAATATCTGATATAGGAAACCATAGTGAAATTGTAAATAAAACAA
CATTATTAATAGATAATACACTTCCAATAATCTTTCTTGAATGTAATGTCAGTACTAACCTCTTTACAATTACAGATGTA
GATGGAGCTCCTGTAGATTCGGGGTGGGTTTTAGTTGGTAATAGTACAGATACCATTCAAAAATGCTCAGTTGATATCAA
TGGGAGTGCTACATTTCAGTGGTTAAATATTACACCCTATCAATATAATTATTCGGTGTATTACCAAGATGATAATTATT
ATCCAAATATTATTGAACTAGCTTCGGGGAATATTACTACCCCAAATTCATCTATTTTTATGCAATCTTATCTTACAACT
GTTGATTTCACAATTCTTTCACATTCTCCAGTGGAAACTGTTAGCGGAGCGAAAATCAAGTTAAGAGTTAATAATACATC
TGGTCCAAGTATTGTAAATTTAACAACTGATCAATACGGGAATGTTACATTAAGGTGGTTAAACTCCACTGGTATTAATG
GCAACTACTCCTTGCAAATTGAATTCTTTGGGGCAGAAAAACTTTTTAATACAACTGCAGGTGCTATTCCAACAGTAGAC
GAGTTGAGTTTCATTGTAAAAAATAAAAGTGTGTATGAATTTAGAATTGACATAAATCTATTAGATTTTGAAACGGAATT
AATTTCATTAAATCCTACTCTTAACATTGCAATTGAATGGGGTTCTCGTCTGAAATTAAGAGCTCTTTTTAATGTTACTA
AAGCTATTGGTTATGAAGGATTGCTAGGACCCAAAGATGCAGATTTAATGTCATACCAAGTTTCACTAGGAGGTATTCCA
ATATCATCTGGGGAAATATTAAAAGAAGAGATTAATGAAGGAAGACATTCTACTTTTATAGAGACTACTGGGTTAGAAAG
TGATACATCATATTTGATAAGAATCTTAGCACAAAAATCTGGTTATACTATCCCTTCTGATTTGATTCTTCAACTAAATA
TATTTAGAAATAATTTGGAATTGAATCAATCTGAAAATGATGATTCTATTCAATCAATATACTGGGCAGATAATATTAAT
ATGTCAGTAAAACCATATGGTAAAAAGTCAGAAACCTTTACGGTAAAAAATAATATTTTTAAAAATATCGATGATGAATT
TGATTTTTCGATTCCTGATATTGATCATAGCTGGAATTTATCAGAAATTACATTCAATATTTATAACATTTCTTGGAATG
CTGGCGCATTTGATATAAATATCTCAATTTTAGATCCTTATGGCTCTTTTTATATCTTTCATCCTGGTAACCATCCTGGA
TGGGATTTTCTCCTTGGACAATGGACTGGAATAACCCTTAACTTAGATAAAAAAAGTCCTTTAAACAATAATAACTTTAA
ATATACAATTGGGGGAACCTTTGATAACACTGTAGATATAATTGCTGAAGCTCTTTTAATTAGAGACTCTATTAATATTC
AATATTCAAAATTCAATGTAACTAATGAAATTGCCGTTTTAACGGAAAATGAAGGGTGGGCGATTAAAAATATCACTTTT
GAGATATCAAATTGTTTTGAAACGTCAACATGGGATCCAGCAAATTTAACTATTTTGTCTAATTTGAATATATCTACTAT
TGAAGGATCTAAATATTCTTTAGATTTTGGAGATGAAAATGGGATGGGGATTTTAATAATAGATGATCAAATTATTAATC
CATTAAACAATCAGTTCTTATTTGCGATTGAAAGTTATACTAACATAACTTTTAATGTTAGGATTAAAGTCGAGTACATT
CAAGAATTTTACCAAGATCTCCATTTAGAAACATTTACTATTTCTAAAGTTAAAGAAAATATAATTAATGGAGGAATATT
CGAAATTGGTATTTCAGAAATAGGTTGGATTGAAGCACAAGAAAGTGCTACATTATGGGTTAGGGGAATAAACAATGGAA
GCGCGGACTTTCTTCCTTCAGAAGTAGGGATGAATATGACGATAGGAGGTATTCCATATACAATTTCTGATGCTGCTCTA
GGAGAAGGTACAGTTTCCTTAATAAACTTTAATAAAAATGAAATTTTTCAGGCATTCATTGAAACAGCCCAATCTGTTAA
TTTTACGCTATCCTATACAATTACTTATTCAAGACAAATATCTTATGAAATTGAGGGGTCTGTTTCTTATCTGATACAAG
AAAAACAAACAATATCTGGAAATGTTCAATATTATGACACTTTACGCTATTATATCCAAGCTATTGATACTTCCTTAATA
AATGCTGCTGAGTATACAATAAGATTTAGTATTTCTAAAGATCATTATGTTTCTGCATCTAAAGATTTGAAATTAATTGT
ATTGAATCGCTTAACTTTGATAAATGGTGAAGCAACACTCTATAGAAGTCTAGAAAATATATATATCAATGATGCTGTAA
ACTTTACATTTTTTTATACAGATGCTATTACAGGTGAAAATATTACTAATATAAAAACCTCTTTGTTTATATGGGAGAAA
TACGATACTGAAGGGAATGTAATTGATAGCGGGCAAGGAACACTCAATGTCAACACAAATGATTCATATAACTTGGATTT
CACAACAGAAAACAAGACTATTGGTGATTATTTACTAATAGCGACATTAGAAAAAGATAATTACGAGTATAAAAATTCTA
TGATTCTATTAACCATAAACAAACGAGAAGTTGATTATATCTTAGGAGATAACTTCAAGGATAAACAAGCAAGTGTTGTA
CAGGGTAAAGATATTCCAATCATGATTTATTTAACAGATCCCACAAAAAATGATAACCCACTCATAAATGCTACAATTTC
TCTTATTATAGGTGGAGTCGAATATGAAATTAAGGAACTTGGGAATGGAACCTATAGAGCCTATTATGAAACAAGTAGTA
TTAATGCATTTTTTACATCAACTACACTCAGAGGAGTCATTAATATATCAAAAGAAGATTATATTTCTGAAGAATTTAGT
ATCATTATTGTGGTTGAGATGCAAGAGATATTCCCAGGGATCCCAACTTTCTATTTCCTACTAATTATTTCCGCTGTAAT
TGCTGTTGCTGCTAGTATTGTAGGATATAGAGTATATAAATATGCAAAGATACCAACTTTCGTAAAAAAAGTTAGAGCTA
TGAAAAAAGCAATTGAAGGAAAAAAGTCGATCTCTGAATCGCTACTTTATCGAACGAAGAATGCATTTATAGCAGAAAGA
GTCAAAGATAAATGGAAAGATATTGAATTATCAGTGGAAAACGTTTTGGGAATAAAATCCATTACAGAGAAAAAGGTTTC
TAAAGTTGAACGGAGAATCAGTGAGGTTGTTGATCGAAGAAATATTCAACCTATCGGTTTAATCCTAATGAAATGGGATG
AGAGGATAGGTACAGAAATCATTGCTAATTATCCAGAAGAAACTACAGTTTCAGAGAAAACACTAATGCAAATCTATAGT
ACTCATGAATACAGCGGTGATAAAGGGATTATCACGTTAACCTCAGGATCTTTAAATATTATATCTTATTATACTGGACC
AGAAAAGGGATATTACTTAGTCTTATTACTTAACATAGATGATGATCCTGATGTTTACGAGGGAGGTATGGCAGATATCT
TAAGAGTTCTTTTGGATAATATTGATGATGACTCATATTTAGAATTGATACCTTCACTTTTCCAACGCTTATCAGTTTAT
CCCTCTCTTAGTGATGAAGAAATTCTCTCTCTCAGTTATCATGATGAAATGAAGCGGATGATAATAGAGAACCTGAGAGA
TGTCGGCGCAATAACCAAATCTGAATTAATGATCTGGCTCAGAGATAAATATGTTGAAGGATTTATTGACATAGAAGCTA
CTCTTCTTGAACTTTTAAAGAGAGATATTGTAAAACAAGTGTCAATTAAGGGATTCCCATCGGATTTAATCTTTCTTACT
AATGATTTTTTCATGCTTCGTGTTCCGCCTGTTAAACTATTCGAAGATCCTGCTGGTAGAGGATTACCAACCCAATTTAT
AAAGGAATATAGAGCAGAGATTAAGAAATTCTTCCAGAATTATCACCCTACAGTAGAAGATAACCTAAAAATTATTGAAA
TTTTAATAAATCCCCAGGCATATGAAATAGTTAGATTGTTAAGAACCTCAATTGTTACTTTACAAGACTTAGAAAAACTT
AAGAAAAAAGGAATCGCAGATGCATCTAGCATCTTGAAATTACTCTGGGATAACCAAATGGTTAAAATTTTTAGAGATGA
GAATAACATTGATTATTACGCTCTCTTATCTGATTTTTATATGGATTTGATCTTTCCTAAGTACCTTTTAACTGTAATAA
AGACTGCTTATGAACAGAAATCTCACCCAAATAAAGTCTTGACTGAATACCTTAAATCACTAGAAGATACATATTTTGAC
TTAAAATCTCATGAAAAATCATAGTAAAATCATATTATTTTTTTTCTATCTTATTTTAAATAGACTTCTTTAAGATGTAT
AGAAATAGAATTGTTTATCAAACCATTTGAAGAAGACAAATTAAACCCAGAATCACTTTTGTATTAATTATATAAATTGA
ATATTTTTGTGCTGAAAAAAAATTTTCAATATCTTCCCTAAAGAGCATATCAAACAATTTAAAGAGTCTCGATCACTCTA
TAAGCTATATATAAGAATGCATCATTAACACTTTCCCCCGTTTTTGCAGATGTAAGAATATAATGGAACCCAAATTCATT
TGCAACCTCTCTAATATCATCCTCACTTATTACTAGTTGATCAGTTAAATCAGATTTGTTTCCAACTATTACAATTGGGA
TATTTTTAGGAATTGATTTTTTAATATCATTATACCATTTTTCTACACTTTTAAGATTGCCCGGACGAGTTCTGTCCACT
GTGATAAAGGCTGCATTAGCCCCACTGTAAAATTTAGATCTATAAGGAGCCATTTGAAAACTTTGACCTCCAATATCCCA
AATTATAAAGTTCATAATATTTTTATCAGTTAAATTAACAGTCTTTTTAGAAATTTGAACCCCCATAGTTGAGATATAAT
CTTTTCCAAAAGAATTTTCAACAAACCTTTTAATAAGTGAAGTCTTCCCCACCTGATAATCCCCTGTCAATATAACTTTA
TTTGAATATTCTCCTGACAGTTTTGGGAGGGCTCCATCTCTGGTTCTTGCTAATGCCTTGATGATTTCAGGGATCTTAGG
AGAAACCTCCTCATTTCCTTCAAGAATTAACTCAACCTTACCGGCAATATGTTCCGAGTAAACTTTTAGTGAGATATCAC
TTATGGATTGATCTGCAACTGTAGTTAAAATAGATTGTGGACCATGTGAACAGAAAGCAAATTTTCGGTCACCAGTCGAG
GTAATGTTGAAAAAGTTTCCTTGTGATCCAAATTCACTTTTAATTCTATCAATATAATTATCCAGAATAGCTGAAATTGC
ACCTATAACAGAATCTGATTCATTGTCATTCCCTTCTTTGAATTCAGAAGCGATTATAAATCCCTCTCTATCACATATCG
CTACTCCTAAAATCCCATCAAATTCTTTGAAATAATTTTTCAAGATTTCAGTTAAACGTTTAATATTTGGGAGCTTTTCC
ATTGAAACTCATTGAGAATCTTATATAGTTATCTATATAATATCCTAAAATAATTTAAATATAGGTATTTAGAAGATACC
CCCATACCACCCCAATACCATAGTATTTTATTTCCTAAATATTGATTTTTTCTATCATGATAACAAATTCTTCAATAAAG
GAACGCAATCAAGACCTCATAGAAAATGAAGAAAATATTGCTAAAATTTTAGATCGGGCAGTTAAACTCTTTCGAAGAAC
GAATTTAGGTGAACTTAGTGACAAATGGGAGCGAATATTAGAAACTTATAGAGCTAAAAAACAAATGTAAAGGAAAAAAA
ATTAGTTCTTTATCATTTTTTTATTCAATGAAATTTAAGCAATAATTCAAATTATCGACAATTTTGAAAAAAATTCTACA
AAATACCTTTAGTGGAAGGAATATCGTTTGAACTGACAAAAATTGCACCTTTAATTGCATGTGCAAGAGCTTTGAAGGCA
GCCTCGACTATATGGTGTTGGTCTTCTCCATAAAGCACGTGAAGATGAAGGTTCATCTTAGCATTTTCTGCAAAGGAATT
AAAAAAATGCTTAATGTCCTCAACGGCAATATCTTCTATATTGCAATCATTTAGGGTTAAATCTAATATTAGGGCTTTAC
GACCCGAGAAATCTAGAACACACCTAGCTAGTGTTTCATCCATAGGTATAAGTGCTGCCCCGTACCTATTTATGCCTTTT
TTATCCCCCAATGCATTATTAAAACTTTCACCTAAAGCGATCCCAATATCTTCAATTATGTGATGTGTTAAATCTCCACT
TGCTTTCACCTTAAGATCAATGTTAGCATGTTTTGTGAGTAAATCTAGCATATGATCAAGGAATTTAAATCCTGTATCAT
TATCGTATTTCCCTATACCATCTAAATTTAATTCTATCGTGATTTCTGTTTCGGATGTTTTTCTCGAAAGCTTGTCTGTT
CTTTCCATAACTTCTCCACCTATCAAATATTATGAAAACAAAGATTATATTTTTTGGGAATTTTCCATTAAGTATCATGC
TTAAAATTACATTTATTGGTGCGGGTTCTTTAATTTTTGGGAGAAATGTCCTTACTGACATCTTAACG
>LokiG_000000000327
CTATTGCTGCGGGGGTATGGAAAACATTACCTGATGGAAGTTCTGCTGAATGCGTAGTAAGACTTTCTGATTTTAAAACC
AATGAATACGCTAATCTAATTGGTGGTTGGATTTATGAGGGAGAAGAAAACAATCCGATGCTTGGATTTAGAGGTTGCTC
ACGTTATGTCCATGATGAATTTCAGCAAGCCTTTATGTTAGAAGTACGGGCAATCAAGAAAGCTAGAGATTGGGGGTTAA
TCAACATTATTCCGATGCTACCGTTCTGTAGATCGCCCGAAGAAGCAAGAAGGATAATGGATATTATGAAAAGTGAAGGA
CTGGTAAGAGGTCAAGACGGTTTAAAGGTGTATGTCATGGCAGAAATCCCATCAAATATTATTTGTGCTGATATATTTAG
CGAAGTTTTTGACGGATTTAGTATAGGATCAAACGACCTCACTCAGCTTACTTATGGAGTAGGAAGAGACAATGAAAAAA
TGATTCCATTAATGAATAATTACAAGTACAATACTAACAGCGAAGCAATAAGGAGATCAGTTAGTCATCTTATTAAAACT
GCACATGAATATGGCAGAAAAGTTGGAATTTGTGGTCAGGCACCAAGTGATGACCCCGATTTCTTGAGATTTCTCGTCCA
AGAGGGTATAGATTCTATTTCATTAAATTTTGATACGTTTGCTAAGGGCAGAATCAACACTTGGAGGACAGAGATTATTG
AAATCAAGCTTGAAGCCGAAAATAAATCAAAATCTTACGAGTTTTTAACTAATTGCGATGACCTTATCAATGAAATTAGG
ATTCCAAGGGGCAAACTTCATAATATGGTAAGAAAGCAGGGCAAAAAAGTCGATAAAAAGCTTTCAGAATCCAAAGACCA
GTTTGATGAAATATTTGAGAATATCCAAGCTATATCTAATGATTTTGTTAAAGAAATCGACCAAGGTCAAATTACGGAAT
TCAGCAATTTCTTTAGTAGATTCAACTCACAAATTACAGAATATAATGAAAAAATCCCCATTTTGAAACGTGAGATTAGG
AAATTCGGAATTTACTAAGTAAAAGTCAAAAATCAAAAAAATTAAATTTTAGCTAATATTTCCAATTTTAAATTTCTGAT
TATCTCAAAATACTATTTTTTGGTGATTTTTTATATGCCGACTGAGTTTAGTGAAGAAGTAAAAACGGCTTTTGTAACCG
TCGAAGAACTTTTAAATGGACTCCTAGGTGACCGGAGTGTACCTAGAAACATAAAAAGAGTTGCTCAAAAAAGTATAGAT
GAGCTCCATAAAGAAGGCGAAACTCATGGAGTTTTATCAAGCAACGTGATGTATATGGTTGATGATCTCGCTACTGATCC
AAATATCCCCCTGCATGCTCGCACTACAGTTTATCGAATAATATCTATGTTAGAGAAAATCAAGGATTAATTTTCAGAGG
TAATTGAAATTCTAAATAACAACTTTTTTCAGATTTACTTAAAAGAAGGGGAGATTTAAGATGGCAGAAAAAGAACTTAC
TCCTGAAGAAACATCAAAAATCTTCGAAGAGGTAAAAGAATTATTAACAGGGATGTTAAATGATAGATCTGTCCCAAGAA
ATATCAAAAGGGTATCTCAAAAATGTATTGATGAACTAAATAGGACAGATGAAACCTCTGGTGTATTGTCAGCAAACGCG
ATGTATAGTATTGGGGATATCAGCACAGATCCGAACGTACCGTTTCACACTAGAACAACAGTGTACAGAATCATCTCGAT
TCTAGAACGGGTAAAGGATAGCTAGGCTAAAATCAAGCCCGTTAAACTAGCGTATAGTGAACAATTATTAGTGTATAATT
TGCAGAATTTCTTTCAAGATCACTATTCCGTGAACTTAACCTTACAAAAAAAGAAGTATGAGATTGGCTGTAAATTAATG
AGTTATGTAATTTGGATCCATTTCTTTTTTAAACTCATCTTCATGTTTTTTAATCCAGTTAAAACAATCAATACAATACC
ATTGTTTTAAAAAAGGAACGTACCCCATATCTAAATCTGTTCTATGAAACCTATTAACCGGGAGGTAAATATTCGAGCAT
CCACCTCCTGCTGCACACTCACATATAGAACGACGAATAGTGCTAATCCCGCCTTCATCATGATCCTTCAAGTCGCCTGC
CAAAAAAGCTTCCAACCATAATAACCTTAGATTACTTCTTATCTTCTTAAGCCGAGGTGTCTTTATGATTATTGTTCTTT
CTTTTTTCATGTTAAAGAATCCTATTAGTTAATTAAAATGGAGGTAAATTAAATATTTATAGTTATGGTATTAGATTAGA
GCTCCAGAATGTACTGTGTCTGAACATACGGTAGAATTGAGGGTAATATTTCTTGATAAAATTATTAACTCTAAAGATTT
CACCATTTTTTCAAATTTTTCGAGATCATAACTAAAAATCCATTCTCTCTCTTGAGCATAAGGTTTGTTGGGATTAGGAA
TATCAATGAAACAATGTCCTTCAGGCTTGAGGACTCTAATTATTTCTAATAAAACAGCTTTTGCATACTCTAAGGGATAG
TATTCTAACATCCCTATACAAACAACCCAGTTGAAAATTCCATCAGGATAAGGTAATTTTTCGGTAATACCTTCACCTAT
TTTTACTACACTTTTTTCAATTCCTTCTTGTTTGACTTTGTATCTTAACTTCTCGAGCATCTTTGGAGATTGATCAATTC
CATAACAAATAGCACCAGCCTTAGCCATCTCGATTAAAAATGTTCCCGTTCCGGTGGCAATATCTAACACCACATCTCCT
TGTTTAATATTTACCGATTTCTTAAAACCTTCAAATTCCTCTAAAGCATTCTCATCATCCCACCAAATATTATCATAATC
ATTCGCATGATCATTGTAAAATCTCTTTCTAAATTTCTTTATTTCCTCAATTCCTTTTCCTTTTTTCTTCATTTTCAAAA
ACATCTACTTCCATAATGGTTCTTCTTATTATATAGGAGGGAAGTGACCGGAGAAATATATAAAACTCATAATGAAAAAA
CAAACCAGAATAAAAACAATAACTAAGAGTAAACTTCGAATAGCAGTGTTAATTTTTTTAACATCATCAAGTTTTTTCTC
AATATTTTTTAAATCATCTTGGATTTCATTCTCAGTCATGATAAAGTAATTAATTTGTGATTTTATTTATGTATTGTCTT
ATAATTTTTATTTAATAAATCACTCCCTACACCAGATTATTCAAATTTACCACTTTTTCTTATTTTGATAATTCATTTTA
ATCTCATGGAAAGATAAATTCAGCGTCTGATTTCAATGAAAATTCCATTGAAAAAACTTCTCCTATCATTATAATTCCAT
CCTCATCTTCTCCAAGAAATCTCGGGATAGAGACCAGTTTTCCTTTATTATCGACGAGTCAAATTCTTTGGAGATTGATC
AATTCCATAACAAATATAAGAATAGCAAATCTCACAATAATTAAAAAAAAATGACAACATTATCCTTAGATTTTCTTCTT
ATTATTCCGATTTGTATTATTTTTATTATATTACTTCTATATGGTGTGTATATAAGATCTCTAGATAAGAATCTTTTACT
TGGTATTTTTAGCTCAGCAATTTTATATGAAATGATATCTGTTAATTTTCCCATTGCGTTTACTTTTTCCTTTAATCTTA
TATCTTTTCTTTTCTATTTTGTATTTGGGTTTATAGGTGGAACTACTGCTGGTTTACTTAATGAAAATATAAAAAGAGGT
GTGTTAGGTGGCACATTAGGAATGATATTGGCTATGATTTTAATATATCCAATTATCTTCAATCCTGTAATTTTCTACGT
TAGTCAGTCACTTCCGACTATTTTAGGTGGAGCAATTGGTGGTGCTGCTGGAAGTCTAGTTATTAAAAGATATAATTTCA
AGAAAGAATCAATTTGAATCGAAGGATTTTTAAGATGATCGAGAATATTTTCTATAATCTCATATAACGGAACGGTTGGT
TTTGAATCTGATAATGCAAATCCAAATAGTTTTGAAAGGAATAAGTGAACGGGAAAAAAAAAATATGAATTCAAATTCAA
ATTCAATTTCAAGATAAAAGATATATCTTAAATTATAAAGGTGTATATAAATATGGAAAAGGAATGCTGGAAGAAAATAT
TACATATAATTTGAATGAAAATAAGGAACTAATTAAAGGACTATATAAATTGATATGATTACATTTAATTACACTATTGG
AAGTAGCTTTTTTTATGGGTATTCTGAGAACAGAAAATCTTCACTAATTAAATGGTTTATAATTTCCACGATCTTGACAC
CACTTTCCTATTTCCTCTATTACATCGTTGATGTCATTCATGGTTACATTAGAATGGTGTTCCTGTATGAAGTTTATTAA
CAGTTCTTCTTCATCATGCATATCTCTTTCCCGAAATAACATTATTATACTTGCAAAATAATATTTCATTTTATTTTCAT
TGTCGATTTGTGTTTCCCAAGCTAGATACTGATGCCTGATAAAGTTGACTGCTTGATCTAAGAAGCTCTTTGATAAATGT
AAGTTTTTTTTTATCTCATTTAAATATTTTATATAACCAAATATTAATATTTCAAATCCATCTCCCAATAAACTCGCACT
TCCCTTTTTCTTTAATTCTTTTTCAGCTTTTTTCCGACAAAATTTACATATTTTGTCTATATATCTACCATCATGACTAA
TGGTTATACCGTGAAGCCGTTCATTTAAACTATTGAGTGATATAAGTTCATATGGATGTTGTTTACAAACGGGACAAGTT
TTTTGTACTGACATTTTAAATTTTTTATTTACAAATCTTTTAATTCCATGGCTTGTAATATAAAAGAGTTTATCTGAATA
TTTAAAATCTTCCAAAAATTCAAAGATATATAAATATAAGTAAATATATTAAAACATAAGAGAAAAAGCTAGAGAAATCT
TGAAAGAGAGAAATAAATTTTCTATTTTTTCAGTAATAAGTGATTCAAGTTTTATTACCATCACTTAGAATCAACAGGAT
TCTAAGTTAATTATATATTCGGAGAAAATAAGACAATGCCAGGAAAAGTAAAACATATCCCAGAAAATTCAGTATCCTTA
ATTATCAAGTTTCAAACTATGGAAGAAAAATCAAGACTTATCCAAGATGAAGAGTTGCTCTTGCGAAACAATTCAAGGAA
TATAAATATACAGACCATAAATATTATGAGAGTTTAATAAGTAAATTTGAAAAACTTTTAAAATTTTATGAGGATTTAAG
ACTTGTTCGAACCAATAGCCATAATTAAACAATAAAAATTCCTTAATAATTTTGAAACAGAATTTTATACAATTTTGGAG
GAGGTCATTAAAGACTTGGGAATATTCTGGAACTTCTTGATTATTAACTTGTTTATTCTCCCTGAAGAAGAGGCAAAGAA
TTGGCACCGGAAACTACAATTCTTTCAGAAACGCTTAGATATCTTGATAGAAAAAGCGGGTATCCTCAAAAGATGTGGAA
AGTGTGGTGTTCAATTTCCCTCCACGAGAAAGCATTTTTATTTGAATATGGGATCAAAAGATAATTTGCGTCCTGATTGC
ATTAAGTGCCATAAAAAAGCCAAAAAAATCGAATATAATAGGAAGATTGCTCCAGAAAGTATCCATGGGTAATGTATCAG
GAGCGAAATAACACTTTTTGTTTAAATATTTTTAGTTTAAAACCCAGAACCGCCTCCTTCACCAAACGGAGAAACTGAAG
AAGAAGTAATCATTTCAGGATATTATGTTTTTTATTTCGTTTCAATTTTTACAATAGCTCTCATCTTAACAATAACAAAG
AAAAGGGTAAAATTCTTGAAAACTTAAATTTATCCAATTTAGTAATTGCTGGGAATTAGATATTTTTATCTCCACCACCT
TGATGATGTTATTGTTTATACCACAGTGTATTTATTATATTAGAATGTTAGATTTATTGGGATAAAAGAAAATGAGTTTT
AAACAATTTAATCTAACGATTACTATACTTATTGGTTAAGGGCTTCTGCAACTCTTATTACGAAAAAAATATACTGTCTT
AGAAATGGAATCAATTACACCAATGGGAGGAATAGAGGGTTAATAACCAAAATATAGTAGATTTCTGATTCCACACTGTT
TAAAAAATAACCGAAAATTTCCAAAGTTTAACATTTTGGTGACTGACTGTATTTATCAGTTTTAAAGCTTCAAAAATATC
ACATAGATTTAAATCAAGAGTGTTATTTATATTTTTTATAAATAGTAGTATTAAGTGAGATTAATGTTTTTACAAACATT
CGATATAGATAAATATGTGCCCTTTATAACCGCAGCAGTATTAATAGGGGGCGGCATCTTGCTTTTGAAATTCGGTTTAG
CGATAAATAGAGCTGAAAACAAAACTAATATGAAATGGGTCGCAATTAGTTTTTTTATTCAATATGGTGTAGCTCTTTTT
ATCAGTCTCCCTATTCTACTTGAGAAAATTACTGTTAGAGCCAACCAAGTCTATAACCCTCTCCTTAAATACGAAGGTCC
AAATGCCCCGGTGGCTGTATTAACAATCACTGTAGCGATTTTTATTCTGATAAACTTAATCAATATGATTCATAAAGTAG
GAATTAAGCGCTCGATAGTTATCATCTCGTTCCTTCTTGGTCCCATGATAGGAAGTATTTATCTAATATATTCTTATGGC
ATTTAACAAATATAAATGAATTTTGTGAAACTCATTAAAAACATCTATCAACAATAACATTTCTTTTTTGTACTATATTT
CTTATTAAGACTTATTAAGCACAAATATATTCTATAACTAAAAAAACATGGAAAAAAGGGACCATAACATTGAGTGGATT
TTACAGGATTTACTCGGGGATAATTTTCTTAATATTTCCTCATTTAATCTCAGTTTTGTAGAAAACCCGGTTTTGAAAGA
AAAAGAGATTAGAGCGTCCTTTTCTTATTTGTCCAATTTAGGAATCCCTCTCAAGAAAATAGCTGGTAACGCTCAATTAC
TTGTCTACAAATCTGAGAAAATTAAGTCAAACTTTAATGATTTGATAAAAATGGGGCTTTCTCGTTCTCAAGTTGTAAAG
CACGTCAATTTACTTGGTAGAAACCCAAACACTATTCAAGAGCATTACAACAACCTAAGAAAATTGGGAATATCTCCCAA
AAAGATTGATCTTTATCCATATCTTCTTAACTTTAATCCAAATACAATTCAAGAACATTACAACAATCTAAGAAAATTGG
GAATCGCTCCTCGTGAAATTAATACCAACGCTCAACTTATTAGTTTTAGCCCAAAAACTATTCAAAGTCATTATGATAAT
CTAATAATGTTGGGAATGACAACCCAAAAGATTAATATCAATGCAAATCTCCTTGCATTTAATCCAGAAACAGTCAATAA
CCACTATAATAATCTAATAAGGCTAGGAGTCTCCTCCCATAAGGTGAGTATGACTCCCCGTCTTCTTAGCATGAACGCAA
CCACGGTCTTGAATCATTATAATAATTTAAAGAAATTAGGAATTAAACCTCAAAAGATCTGTAAGTTCGCTCACTTTCTT
GGCATGAGTCCAACTACAGTCCGAATTCATTATAATAATCTGAAGAAATTAGGAATTTCCAAACAAAAAATAAATGCTAA
CACACAAATTCTTGGCTCCAACCCAATTACAGTCAAGAATCGTTACAATAACTTAAAAAAATTAGGAATTACGCCTGAAA
CAATAGTGGCTAACACGCAACTTCTAAACATGACCTCCAAAACAGTCCAAAATCATTATAATAATCTAAGAAGCTATGGG
ATCACTCTGCAAAAAATAAACAGATGTGCCAACCTTCTTTGGAGAGACTCAGAAACGATTAATACCAATTATGAGAATCT
AATAAATCTAGGAATGGCCCCCAGAAAGGTTATGAGTAGACCAGAACTCCTTGGAAACAACCCGATAACCATCTCCTCCA
ACTACAAATATTTATCTGAGGTACTTCACCTAGATAAGGCCACGATTCAAGATATGCCTTCTTTACTTTCTGAAAACCCT
GATTCATTCGCAAGGAAAATGAGAATTTTAAAGATTGCAATATTAGAACTAAAGCCAAATGAAGAATTTAATCCCAATGA
TTATAAAGATTTTGCCATAACCTCTCCCGCAACAATTATGGCCAAAAAGGATTATTGTATCGAAAATAATCTTGATTATA
AAAATAATCCGACTTGGCTGAAAATTACTTGGAAAAAATTAATGAGAAAAATAGAACCAAATATTACCCATGAGGGGGCT
AACAAAGAAAAACTGAAACGGACAACCCCTTACAAACAGCGATACGATTTATGGATGAAGGAATACAGAAAACGCGGGAG
AGAATTTTATGCAAGAACAAAGAGAAGAATAATTACTAGGTTATAAAATTATATAACACCATATTACTTCAATATTACAA
GTATATAAGACTTAATGTAACAATAAGGCAAAAAAAAGTATCTTTCATTAGTTCCTAATTTTTTATTTAAAAATGTTATT
ACTTTTATAATACCCCACATTAATTACTCTTTTTTTGAAAAGATACTCAAATTTTTAATTTAGAAATTTTTATGACTCAT
TTTTTTTATATTTTCACAAAAATAATTAATTTTATCCCATAATTAATATTTTAAATCCATTAACAATAATAGATTTAGTC
AAATGTTTTAATAATTACATCTCTATCTAATTCTTTAAAAATTAAATCGGTCAATTGAAAAATCCCTTTTATAATTTCTC
AATTTCTTCTAATGCTATTATATTCTCATTTTCTTCCAATTTTTTAAAAAATTGGTAAGAGGACTTAAAAAAAGAACGAG
TTTCATCATCAATTTCCATATTTTCAAGCTTTTTTTCGAGATCTTGTATCTCTTGCTCAGTTAATATGATCTCATCAGAA
TCATCAAAAAAAAAGTTTTCTTCAGATGCTTTTTCTTCCTTTTTAACTTCTTTTTCTCTTGGTGTTGTCATCATTATGCA
TATGGAATTATTACTATAAATGATTTATGATAATACCTTTAGTCTATAAGAGTGGACTGATAAATTAATTTTCACTTTTC
ATTTCATTACTACAAAATGTAATATAAGAATTTTTAATTAATTAAAAACAATAATTTTTTATCAATTTTAAAGCAACAGA
TGTAGAGATACTGTAGTGCTAAATCCCTAAATAAGACTTCCGGATTCGAGGTTCTTTCCTTAATTCTTCTTTTGTACCAC
TTATGCTAATCTTCCCTTCTTCTAGTAGGTTAATAGTATCTGCAATTTCCATTGCCCAATGCACATCCTGTTCTACTAAC
AAGGTGGTGGTTCCTTCCTGTCTTATTTTTTTTATAGCGGTAAATATCTTCTTTTTTATACCTGGTGCCAAACCAACGGA
AGGCTCATCTAACAAGAGAAGAATAGGATCCGACATCAAGGCGCGACCTATGGCAAGCATTTGCTGTTCACCACCACTGA
GCGTCCCTGCTTGCTGTTTTCGTCTTTCTCTTAGTCGAGGAAATATTTCGTAGACGAGTTCTCTCAATACTTTATATTTT
TTCTTATCTTTTAATACGTATGCCCCCAATCTTAAATTATCTGCTACATTTAAATGAGGAAATAATCGACGTCTGTCTGG
ACTTTGAGAAATTCCCATTCTTGTTATTTTGTGAGCTTTTAAGCCATCTATTCTTTCACCAAGGAATTCTATTTTTCCTC
GCTCAGGAGTTTCTAATCCAGATATACATCTAAGAAGTGTTGACTTTCCAACCCCATTTGGTCCAATAACAGCATTGAGA
GACTTATCTTCTATTTTTAAATTGAGTTCTTCAAGAATCTTTGCCCTTCCGTAATAGTGATAAATTTTCTTTATTACTAA
TAAATAATCCACATGTGCTTTCATTAGAAATCTTCATATAGTTAATTTTTCTCTATAAAACTAGATATATTTCTAGTCTT
ACTAGTGTCATCTTATTCATCAAGAATCTTAAAATTTGGCAATAATCGTTTCTAATGTAATTATGAAATGTTTTTTAACG
ATTACTTATTTTATAGATCGATCGATCGGTATTATTGTACCGATCGATGCAAAAATGATGTTTAAGCTATAATGATTGAT
ATTTCTGAAAAGGACACAATTCTTAGGGTTGCATTAGCATCAGGAAGAATAAAACTTAAAGAAGAAACGATCCAGAGAAT
ACAGAATAATCAAGTTCAAAAGGGGGATGTTTTTACAATTGCTAAAATAGCGGCTATTAATGCAGTTAAAAAAGTCCCTG
ATCTTATTCCTTTATGTCATCAAATTCCAATCTCGAAAATTGATGTAGATTTTGAAATTGAAAACGATACTGTCATAATC
GCCAGATGCAAGGTAAAAAGTAATGCTCAAACTGGAGTCGAGATGGAGGCTTTAACAGGAGTGGGTATAGCTCTTTTAAA
TATCTGGGATGTAGTAAAGATGTATGAAAAAGATGAGGACGGTTTATATCCATCCACATTAATTTACGATATAAAAGTTG
AAAAAAAGATAAAGAGAGAGATACTTAAATGAAAGATCGGCATAATCGAACAATTAAACATATTAGGTTCTCCGTCACCT
CAAAATGTCAATACTCGTGTCTATATTGTGATAGTGAAGGCTATAGTAAAACTAACGAGTTATCTGTCGATGAAATTACA
AAACTTTGTAAATTATTAGCTGAAATTTTAGACGTTACCCGAATTAAATTTACGGGAGGTGAACCTCTATGCCGGAAAGA
AATAATAGAGATAATAAAAAATGTTTCTGATTTACAACTTTATAAAGACATTTCTATGACAACAAATGGTTTACTTTTGT
CTGAGAAGGCAGAGGAATTGCACAAGGCTGGTTTAAACCGTATTAATGTTTCTTTGGCATCATTAAAACCAGAAACCTAT
AAGAAAGTTTATGGTATGGATACTCTAAAAACAGTATTAAAAGGCTTAAAAAAAGCGAAAGAAGTAGGATTTAATCCCAT
AAAATTAAACTTTGTGGCAATGAAAGGGTTGAATAATGGTGAATTGGACAACATGATTGATTATTGCGTAAAAAATGGCT
TTATATTGCAATTAATTGAGTTACATAAAGTCTCCAAAACAGTTGGGGGAAATGGTGATTTTTATAAGAAAAATCACTTA
GATCTAAAGCCTATAATCAAAGAACTTGAGTCCAGAGCAGAAAAAACATTAGTTAGAGGCTCCATGCAAAATCGAAGAGT
CTTTACATTACCAAATGGAGCCGTAATTGAGACAATATCACCGAGTCATGAGTTTTGCTTAGGTTGTACTAAATTACGAG
TTGGATGTGATGGCAATCTTTTTGGATGTTTATATCGATCAGACCTTGGAAAAAATATTAAAGAAGCTCTCCAAAATCAT
GATTCTCTTTCTCAATACGAACAAATCGTTAAACAAGTAATAGATTCAAGAGAACCTTTTTATTAAATAGAAGAAAAAAA
GAAATAATTTGATGGGATGATTGTAGAAGTTCTTTATTTTGCCGAATTTAAAGATATAACTGGCAAGGAGAAGGAAAAGA
TTGAATTATCAAAGAATCATGTAAAAGAATTAGTTAGTCAACTCATAATAAAATATAATATTCAGCATCTTTTATGGGAT
GAAGCAACTCAAAAAGTGCAAAATAATATTTCGATAATTATTAATAATGAGCCTGTATATGAAACCGATCCATTACTGAT
AAAGGTAAATGATGGTGATACAATTACCTTTTTATTGCCCGTCTCTGGAGGTTAAAACAAATTGAATGCAAGTCGAGATA
TTTTTATTAAATCAGGTATATATAAAAAAGGAGAGATCAATTTAGAGCAGATTATTAAGTCTATTAAGAGAAACCCTAAC
ATAGAGGAAGCAGGATCTCTCCATACTTTTACAGGGATTGTAAGAAATAGCTCAAAAGAGGGAAAACCTGTAGTTAGTCT
AAAAATTGACGCCTACAATGAGTTAGCAAATAAAAGTATTCAAAAGATTTGCGAAAGATTAAAACAAGAAAAGGGGATAA
TTGATGTTATAATTGTTCACTTTAAGGGTGAATTTGACCTCTCTGAAGATTTAGTGCATGTTGTAGTAGCTTCAGCGCAC
AGACAGGAAGGTTTTAATACAATTAGTAAAGCTGTTGATATGTACAAGAAAGAAATCGCAGTTTGGAAAAGGGAAAATTT
TAGTGATGGATTATCTGAATGGATCCATTAGAAAAGTTTTATATGATTTGTGGAACAGATGAAATTTCTAAAAACAATTA
AAGTGGAAGAATTTAAAGAAATCCTAGAATCCATTCCAATTTTAAGAACTGAGGAAGAAATTGTCAGTATTGATGAATGT
TTTAACCGTATAACTTCGAGGGATATTATAAGTAAAATAAATGTCCCTCACTTTCAAAAGTCCCGTATGGATGGTTATGC
AGTTCTCGCTGAGGACACTTTTGGAGCAGAAGAAGATAATTTTGTTGAGTTGGAACTTATTGAGGTAATTCAAGCAGGTG
ATATACCTAAAAAAGGATTATACAAAGGTCAATGCTCATATGTTGCAACTGGGGCTGCTATCCCTGAGAATGCAAATGGA
GTGGTTATGGTAGAATTTACGGAGAAAGAGGGTAATAAGATATCTATCTCAAGAGCAGTAACACCTGGTACTTACGTTAT
TTCAATTGGACATGATATAAAAGAGGGACAGGATATAGTTAAAAAAGGCACTTTAGTGGATTTAGCAACAATGGGAATCC
TCGCATCTTGCGGTATTAAAGATTTGCAAGTATTTAAAAGACCTGTTGTTTCTCTTATGAGCACTGGTAATGAGCTTGTT
GATCAAGGGGTGAAATCATTAGAGATTGGTAAGATTTACGATGTTAATTCTGTAGTATTGAGAAGAGCTATTGAAAATAC
AGGTGTTCTTGTTAAATTTTTAGGAATTATTGAAGATAACTACTCGGATTTGAAGAATAGTATTGATAAAGCTTTAGTCA
CATCTGATATTATAATATTGTCAGGAGGAACTTCTAAAGGGGAAGGTGATTTGGGCCCTAAGGTATTAGAAGAATACAAT
GATATAGAAATTTTAGTACACGGTGTTAAAATCAAACCTGGAAAGCCAATAATATTCACAAAAATGAAGAATAAAATCGT
ATTTATTTTACCGGGGTATCCTACATCTGCTCTTAGTTGCTTTTATGTATTTATTGATAACTTTTTAAGAAAAAGGTCGG
GTTACCCATTAAGAGAGAAATTTTCAAAAAAAATGGAAGTTGGAGAGAGAATTTATAGCACTATTGGTCGACACGAGTTT
AAAGCAGTTAAAATTGAAAAAGTTGATGGAATTAAGAAAATCATGCCAATTAAAACAGGTTCAGAAGCCATAAGTACCAT
GTTTTATGCTGACGGATACATTGAGATTCAAGAGCTTGAATCGATAATTGAAAAAGGTGAAAAAAGAAGATTTTTTAGAT
TTTAACTAAATTATTTTAAATTATTGATTAGTATGAAAAAAAAAATAAAAGTACACGAGGAGCATAAGCAAAAAGCCCCA
AAAGAAATAAATTTTGCTTTAATAATCGTGAGTACAAGCCGTTATAAGGAGATAAAATCGGGGAAACCGAACACCGATAG
GACAATTCCTATGGTTGAGAAGGTGTTAAAAAAGGAGGTAAATATTTCATTAATTTTTAAGAAGGTTGTTCCTGATTCAG
AAGAACACCTAAATAATGTACTAACAAAACTAATGAAAGATGATACAGTTGATTCAATTATTTTTAGTGGTGGGACAGGT
TTATCACCAAAAGATATCACATATGAAACGATAGAACCCCGATTAGAGAAAAAGTTCAGTGGGTTTGGAGAGATATTTAG
AAATATATCGTATAACGATATTGGTTCATCAGCTATGCTTTCAAGAGCTGTTGCTGGCATTTTAAGAAACAAAAATAAAA
ATAAAGCTGTGTTTTTACTCCCCGGATCCCCGAATGCTGTACGATTAGCCCTAGATGCATTGATTGTTCCTGAAATAGGT
CATATCATGTATATGATCAATAAAAAAGAGTAATTTATTATGGAAAAGCTCAAAAAGGTTGGTTTCTCTAAATTAACCTC
GGTAGAAGAGGCTCTGAAACAATTATCTTTTAGAATAAAAACGTGTCCCATTGAGGAAGTCAGAATACAAGAAGCTTTAA
ATCGAATATTGGGAGATGATATTACAAGTTCAATGAATATACCTCCCTTTGATAGATCCGCCATGGATGGATATGCTCTT
CGAGCTGAAGATACATTTGGGGCATCTCCTAGTAATCCAAAGAAAATAGAGTTAATAGGATCAATAGAAATTGGTGAAAC
CTCATCTCTTGAGCTTATGGGAAAGCAAGGTATTAGAATTTCAACTGGAGCTCCAATACCAAAAGGTGCGGATGCTGTCA
TAAAAATTGAAGATACTGAAATTGAAGACAAAACAATTATTCTGTATACTGCTCTTGTTCCAGGAAAAAATGTTTCTAAA
GAAGGAGAAGATATAAAGGAAGGTACCCAAGTATTAAGTAAAGGTATCGATATAAAAGCTGAACATATCGCTCTTTTAAC
ATCACTAGGATATAAGAATGCAAAAGTAATAACTAAGCCAAAAATAAGTGTTTTTTCCTCTGGTGACGAATTACTTGAAC
CGGGTGATATATTACAACCGGGAAAGATCTACAATTCAAACACTCCAATGATAGCTTCCTTAGTAAAACTTTACGGGGGA
ACTGTTATTAGAGCTGAAACTGTAAAAGATAATAAAATTGTCATCAAAAAAAAGTTATTGGAAGCAGCAGGTGATTCTGA
TATCATAGTCTTTACGGGAGGGACTTCCGTGGGTACTAAAGATTATCTACCTGAAATTGTAAAAGAGCTAGGAGACATTA
TAACTCATGGAATTGCTCAAAGACCGGGAGCCCCAGTTTTAATTGGGATATTAAGTGAAAAACTAATTTTTTGTTTACCA
GGAACTCCTGTAGCTTCGTATATTTCATTTTTGAAAATTGTAGGAATTGCCATTAGAAAAATGTTAGGATGTATAGCTAT
CGACCCGAGGATCGAGGTTTTAACCACTATTAGTAGAGATGTTCCTGTTTCTGGTCTCGGATTTCTCCATTATTTAAGAG
TAAAGATTGAAAGATCCGAAGACAAGTTTATTGCTCATCCAGTTAAGCTAAAAGGATCAGGTGTTATTAGTTCTCTTACA
GAGTCCGATGGGATAGTTGAGATTCCACCATACCAAGAAGGCTTAAAAAAAGGCGATAAGGTTATTGTAAAACTTTTTCC
TAAATAATTTTTACACCTATTTTATCTTTCTGATGTTCCATTTTTCTTAACCTTACATACATCTATATGTTGAAAATATG
TTTATTCACGTTGTTCTTATGGGAGATTATTTAGATTCAGATTTTTAGGAAAGATACTATAAAGAGAATTAGTTATTCCC
TAAAATTTGGGAGAAAAAATCTTTAATATTAGATAACCCTAACGTTTAAATATAAACAATAATAAGTCCTTCATGATAAT
TTATAAAAAATAAAAAATAAGGATGATATTTTTGTCAATTATAGATCTAATGGTTCCAATTTTTCTAGCGTTTCGAGAAG
GCTTAGAAGCAATATTAGTCATCGTTATCATACTACTATACTTGAAAAATACTGATCAGAAATTTTATTATAAACATGTC
TATATTGGGAGCATATTAGCGATAGCTTCGAGTATTGTTTTTGCTATTATCTTCACGGTAATATTTGGAGGATTTTCAGG
ACCTACGGAACAGATTTTTGAAGGTATTACTTTTATTATATCAGGTCTATTTGTAGTAACATTAGTTTTGTGGATGAGCA
AGGAAGGACCAAAAATGAAAAAGCATCTGGAACAAAGAGTCGAATTTTCCATTGAAACAGGAAGAAGTTTATCCATCGTA
TTTATTACTTATGTAATAATCATTCGGGAAGGAATCGAGCTTGTCCTGTTACTTGCGGGGGCAACCTCTGTTGGCGCTCT
AAACCAAATTAGTGTCGTTTTAGGATCGTTAATGGGCCTTGGTATATCTGTTGGTATAGGATTAGTCATTTATTTCGGTG
TAAAAAGTATTAATTTGTCAAAGTTTTTTAAAATAACCAATGTCATATTAATACTCTTTGTTGCTGGCTTAATTACATAT
GGAATCCATGAATTAATAGAGGCAGGAGTTGTAAACCCAATAATAAATGAAGTGTGGAATATAAAGCATATCCTACCTGA
AGGATTTCCTGATGGTAATCCCTTAACTCCAGAATGGCTTGAAATTATTGGATCGTTGTTGAAAGCGTTGTTTGGTTATA
ATGCAAATCCATCTCTATTGGAACTTATAATCTATCCGAGTATACTAATTTCAATTGGTTTAATTTCATTGAAATTGTGG
AACAGAACGAAAAACACGATTGTCGTTATGGAACTAGAAAAATCAGAACAGGCTAAACTTTCTTTAGATTAATTTTTTTT
TTTCTATTTTTTTTAATAATGTTTAATTCATTTTGTATCGGTTCTAACAAAATCAATAAATTCCTTATTCATTTTAATTG
CATATTTTTCTAAAAGATCAAAAATTTCATTAAGCTTTTTACTAAAATCTCTTCCCCCCAAAATCTCAAAAGTTTGGTTG
TAATCCTTGTCAATAAAATTTAGCTCATAAATATAAATATATCTATCAGGATAATTATGATTCATCAATTTTTTGTAAGG
TTTTAAACTCAATTTAATTCTATCAATATCTACCCAATTTACATGAAATATTGGTTGAGGGGGTACTATTATTTCAATGA
AATTTTCATTTACTATAAATTTCCTTAATTCTGAAGTACCTTTTAAAAATAGTCTGTAGAACATAAATATAATGAGTCCA
ATAACTATCCAAAGAATTATTAAAAACAATAAAGCCTTAATAATTCCTCCCAAGCCTATAATTATAGCAATAGATGCATA
AATCCAAAAAACAATAATAAATAAAATTAGGATTATTATTGTATTTTTTCCACCTTTCACGCTTTCAGTAATTTTAACGC
CTTCAAATGTAACTTCTGTAGTAGTCTTACTCAAATCTTTTTTATAAGACTTAAACTCAACATAATAAATTAACAAACCG
ATTGTCGAGAATATTCCAATAGTTAAAGATAATACAATTATATATGATACTGTAAGTTCTGATACTAAAAGTGCAGTTGT
AAAACCGAACAATCCAATAATGAAATACCAGAAAGAACAGAGATATTTGTGATAAAACCTTACTTTTTTTGTTTCCACCT
GATTTTCAACGATAAGATTTTCATTATTAAATATCTTCTTTAAATCCTTGTTACTAGGAAATTTTTCTTTCATAATTACT
CATTTCAGAGTATCCTTATGGTTTTTAGTTGAATTCATTAAATTAAATAATTATATCTAAATATTTAAAAATATCGTAAT
CTCTATGAGAATTCTTACTAGATAAAACCTTATGTCAACCAATTTTTTTAGCAACGATTTTTTTTTTTTTTTGTTTTAGT
TGTTAAGTGTTCAAATTTCTCATTCTATTGGCATTCTATTTTGAATGTAAAATTATTTTAGAGATGAATTATTTTCAAAA
ATTATATGGTTGATGTTAGAATTGTATCAGAGATACAGAAGAGATTTAAAATTATTGGAAGAACCGAAGAACTTAAGCAG
ATTATCCTAGCGCATAAAGTAAGTAAGAATATTTTATTGGAGGGTCCAGTAGGTGTAGGTAAAACCACTTTAGCCCGTGC
GATTGCTGAGTATTATAGATCGGATTCAGATGATTCTAAGTTTTATAGAGTTGATTGTAGTGAAGAATTATTACCGCACA
ATCTAGTTGGCTATTTTGATCCCCCACTTGTTATTTCTAAGGGATATGAAGAAGATTCCTACAAAAATGGTCCTTTAGCT
TTAGCTATGCTGAACGGGGGTTGTTTATTTGTAAATGAAATAAATAGAATGCCTGAAAACACCCAAAACTCATTATTAAC
AGCTCTAGATGAGGGAATACTTGAAATACCTAAATTAAAGACGATTAAAGCCCATAAAGAATTTTTTGTTATTGCTACTC
AAAACCCAGCAGCTCACGTAGGGGTTACAGTTTTAGGGGAAGCAATAATGGATAGATTCATATGGATATATCTTTCCTAT
CAAAATCCCGAAGAAGAGATTCAAATTATTAAACAAGAAGCTAATTTAAACCAGGATCATGAAGAAAAAGTAGCCACAAT
ATCTCAATATATTGTACAAGCGACGAGAGAGAGTTCATCAATACGTAGGGGAAGTTCAATTAGGGGTGCAATAGATTTAG
CCACAATTATAAGTCAATATGATAATCAAAGCAGCACAAGTAATTGGATCGAAGCTGCGGTAATGTCTTTATACAATAAG
ATTGAGTTGGAAGACGGACTTACACAATCGAAAAAAGAAATAATAACTAATATTGTCTTAGCTGCCCTAAATAAATCGGA
TTTTCAATAATCGATGATTTCTCTGAGGAGAACTCCGACGAGATTGAGAAGAAACTGCATGTTAGGCTTACTAAAAGCCG
TCCAGATAAAGAAATTTTAGAATACGAAATTCTTCGGAAAAAACATAAAAAACCAGATTATTTCAGACACCTCGCAAACA
CTTTGGATTATAAACAAATACAAGAATTAACTCGTTTAGCTATTCAACACAAAAACCTTGAGGCTGTGATGGGTTTACTC
AAAGCAAATGTATATGCTGCAACAGATATTCTAAATACTGAAGAGGGGGTTCAATTTTTCTCGGAAAAGGCACAAGAATC
TGGAGATTTTATGCCAGAGATTTATTTTTTTATAAGACGTCCAGCTTCAGGAAAATATAAATCAATATTTAGACGACTTG
CGCGCCAAAGTATAATAAAGTTATCTTTGAAAATTACTAGTAAAGGTATTCGAGGTCAATTCAAGAAAGCAATTCCTAAT
TATAAGATTGGGATGCCTGAGTTTAGTTTAGATGAGACTATTCAGCATAATCCACTAAAAATCTATGAAAAGAGCTTATC
TTATCAAGATATTTATGGTGTTGAAAGAAGACGCCAGAAACGTAAGGTAGTTTTAATATTAGATACTAGCGGTAGCATGT
ATGGTCGTCTGCTTCTAAATGCTGCCCTTACAACCTCCGTGTTAGCTTATAATATGGAAAAGGAGGACTTTGCAATCGTT
TTATTTAATTCAACAGCAATACTCTTAAAAAAAATTAATCAAAAAAGATCAATTATTAAAATAGTTGATGATATTTTAGA
TTCAGAAGCAGTTGGTTTTACAAACATTCAAATTGGGCTTGAAAAGGGATTAATAGAATTAAATAAAATTAGAGAAAAAA
GAAAAAGTCGTTTTGGTATATTAATTACAGATGGAAATTATAATCGTGGAGAAGATCCTGTGAAATTAGCAAGACAATTC
CCCAAATTGCATGTTATTGCAATACCAGCTGATAATGATGCATCTCAAGGCGTCAAAACATGTCGAGCTATAGCAAAGTC
TGGCCGGGGAAAATTCTACGCCGTAACTGATTATAGGGAAATTCCACGAGCGTTAATTGAATTATTATCGCAGACATAAA
TGGTAAAAAGGAGACTTGATATGGGAAAGAAGATGCGATTTGGAATACTAACTATTCAAAACCTTCCATGGGAAAAAGAA
GTTGAATGGTGGCAGTTTATTGAGGGTTTAGGATTTGATAGTGTCTGGTTAGCGGATCATTATGCTGACCCTGTAAATCC
TATCGGAAACTAGTTTGAATCTTGGTCACTTCTTGCTGCCCTTGCGGTTGTTACAGAAAAAATTAGATTTGGAACACTAG
TCACTTCAATTCCATTGAGAAATCCAGCAGTATTGGCAAGACAGGCACTCACGATCGATCATATTTCGAATGGGAGATTA
GAATTGGGAATTGGAACTGGCGTTCACGGGAGGGATCCTGTCTATGAAATGATAGGGATTGAAGATTGGGAAGGTCCAGA
ACCTGTGAAAAGATTTAAAGAGCAAATTGAAGTTATTGATAGACTTTTACGTCAGAGTACTTCAAATTACGATGGGCAAT
TTTATAGATTAAAAGAAGCAAAAATGAATCCCGCCCCTGTTCAAAAACCTCGACCACCGTTGACAATAGCTGCAATGGGA
GATAACATGTTGAAAATTGCAGCTCAATACGCCGATACTTGGAATTCCTATGGATCAACAGATTGGAGAGCCCCCGCTGA
TATAATTTTTGAGAATACTAAAACACGTGTTGAACTTATAGATAAATATTGTGAAGATATAGGACGTAACCCTGAATCCT
TGAGCCATTCTATGCTATTTTATAGCAAAAATTCGCTTAAAATCTTCAAGAATGAAGAGAACTTTAGCAAAATTGTACGT
CAATACCAAGGAATTGGTATTGATGAATTTATATTTTATCTTCCTTTTTATGAATCAGAACAAAGATCAGTGCTTAAAAA
GGTAGCTGAGGATATTATCCCTTCTCTAAGATAAAAAGTAATTTTAAATCTTTCTGGGCATTAAGATGTTTCATAATATA
CCGGATAAAATAAAAAAAAGGATGCTCTATTTAGAGGAGCTAGACTCAATAGATAGAAACGATGGATCCACTCGATTAAA
GAGATTACGACAGATACCTCCTGAAACTGGTAAGTTTATTTCGATCTTAGCAGCTTCTGCCCCTAAAGGTAAGTTCATTG
AAATTGGGACAAGCGCAGGTTACTCGACTTTATGGATAGCTCTCGCGTGCAAATTAATAGGGACCACAATAACTACCTTT
GAAATTTTGAAAGAAAAATCAAAATTAGCCGAGGAAACCTTCAAAGAAACAAATATGGAAGATCATATCGAATTGATTTT
AGGTGACGCCCGAGATTATATAAATACTTACAAAAATATAGCCTTTTGTTTTTTGGACGCTGAAAAAGAGGTATATGATG
TGTGTTATGATTTAATAATTCCTAATATGGTAAAGGGTGGAATTTTAATAGCTGATAATGCAATTAATCATTATGAGACT
CTAAAACCTATGATAGACAAAGCTTTAGCTGATGATCGTATAGATGCCTTAATAGTCACTATAGGTAAAGGAGAATTACT
CTGCAGAAAGTTATAATATTTAATGTATTTTATAAAGATATGAATCGTTTTTTTTTAAAAATTATAAATCTATTTTTATT
AGTTCGAATATAATAAATTGATGAAAGTATTCATATCATTTCTATGGAAACTAGAATATTGTTGAGGTAATTTGATAGAT
GATAAAGGCGAAAATATACGTTTTATTTTTAAAATCTGCCTAATAGGTAGTGGTGGTGTTGGAAAAACGTGTATTGCTCG
TAGGTTATGTTTTAACACCTTCCAGTTTAATACTCAATTAACTATAGGTATAGATTTTTACAACTACAGCGTTCCGCTTC
AAGTAGATGGTGAAAAAAAATTCGCTAAACTTTTTATTTGGGATTTTGGGGGACAGGAGCAATTTAAAACCCTTTTTAAG
TATTATATTGGTGGAGTCAATGGTGTCTTTTTAGTCTTTGATCTAACAAATATTCAGAGTCTTATACAGTTAAATTGGTG
GTATGACAAGTTGCTTGAACATAACGTGGATTGTCCGAAATTTCTGATCGGAACAAAATCTGACTTATTTGAGAACAAAC
CAAGTAAAATTGACGAGTTAATTGTTGAAGAATTTCTTAAAGAACACAATGAAAAAGATTATTTCAAAACTTCCTCTAAA
GAAGATACAAATATACTAGAAAGTATTAAAGAAATCGTAAAAAAAATATTAGATTCTCATAATTTAGATTATGATAAATT
ACTCTAATATTGATATTTGCCATTTTTAAAGAACATTTCAAACCAATTTTACTTTAGCTTCAAATTTTTAAACTGGTTAA
TTGAATAATTCACAATCTCTTTTGCATCCCCAACAGATTTCCACTTTTTAAACTTTACCCATTTGTGTGGTTCTAATCGT
TTATAGGTCTCATAGAATTCCTGGATTTCTTTAAGTCTGTGAGGGTTGACATCAGTAATGTCTTGGTAACCTTCAAACCT
TATGTCATCTACCAAAACAGATAATATTTTAGGATCATCTCCATGCTCATCCTCAATAATTAGAGCCCCAATAACTCGAA
CCTTTACTATACACCCAACTTCGAGTGGTTCATAGCTTAATACCATTATGTCTAGAGGATCCTTATCATCTGACCATGTT
TGGGGAACAAAACCATACTCTACAGGAAAAATAACGGATGAGGGAATAATTCTATCTAAAACAAATGCTTCCCATTCATG
TTTATACTCGTATTTATCTCTGGAGCCACTTATTACCTCGATCACAGCATTTAAGATAATAGGTGGATCCTCCCCTGAGG
GTATATTTTTCCAATAATCCATATTTATCTATATGAAAAAAGGGTTATTATTACAAAAATTTTATTATTAAATCAGTCCG
ATTTTGACTCAGATATTCGGTCTTCAATATCATCGGACAAAAAATTATTGTAAATTAAAGAAATAAATTTTGAATTATAA
AAGTGAAGTTTATTAGTTTTTAAGCCCCTTAACTCCTCATAAAGTTACTTGCGTTTAATTTTACTTAACATTGTTGTTGA
AACAAAAAAAAATATTGATTTATGATGAATAAGTTTGAAGAATTAAAAAAGAAATTAAATTTAAAAAATGATCTGGTAGG
TGTTAAACTTATTTATGAGCATAATGAAAACTCGAAGATAGATGCTCTATTTAAAGAAGATCTTAAATCAGAAAGATATT
GTGAATATGTAAAAAGAGCCTCCAGAGGAGAATTCTTAAAAATAAAACATGGAGATTTTTCTTGCCAGACAGCTGAAGTA
ATGCTTGGTTTTATTGAAACCGACAATTTGGAATTAACTATGCGATTAGATGTAAAGGGTCTTAAATATATTCTTCTATT
TCCAATCAATAAATATGATATTGAAAACTATGATAGTATAATATTAATGGTAAATCCTCGTAACAGCATGAAAATCATAC
AAGCTTATGTTAGAGCATATAAAAGACCCTTAAAAATAACATGCGGGGCAATTAATGGGGTGTGTAGTGAAGTAACTGCA
TATGTTATTAAACGGAATGAAGTAAATTTCTCATTTTTATGTACTGATTCTCGAGAAAATGGTACATTTGGTGATTGCGA
ACTATTGTGTGGAATACCCGCTGATATGACAAGTGATCTGATTAATGATATTGTTAGCTTTGATTAGTCGTTCAAATTAG
AAGGAAGCTACCTTAATTTTAAAAACATTTTTTATTTAAACAACTAAAAAGAATTAGGATCAAGCATCGACACAGCAAAA
ATTTCCCATACTGGTTTACTATTGTGATTTACTTTTTGAATAGCTCCCTTTAAGAGCCTATGATACATCTCCGGGATATT
CTTCACAATATCAACTTTCTCTCCTGCCCCTACTTGCTCGATCATCGGAATACACCATTTTTGTGGTACTTTAGCATACA
TGGCTTCAATTAATGCCAACTTTTGATACAATTCATACGATTCTTCACCATATTGATCAATAATTTGATCTATATCTTTC
CAAAAGTCGCTAAAGGCATTTACTTCAAATTTGTTTGATTTAGCCTGTATTTTAAGGATATCATTATATTTTTCCTCAAA
TTTTTGATTAATTTCCTCAGCAAGACCGCTAAGAATGGGCTCTGTGGATGACCCTAAAGGCATTTGGTAGTCAATAATTA
GGACCGAAAAAACATACTCCCCCGGACTAAATCGTGCTTCTAAATGCCCTGATCGAATCAATGACACACCAGAGGGAAAG
TCTAATTCTTTAACAAAATTATTGAGGGCAGCTAAAAATCCAGACATTAACTGATCTTTATCAGATTTTCCAAAATCAAC
AATTGAATATTTATTTAGTAAAATACCAGCATCTTTGGCTATAATGTATACTTCTACGCGATTCATGATTTTATCATTGG
TAATGTTGTTTTATGATTCTTTTAGTTCATTTACCATTAGGAGTTGAATATGGTTTTTTTTAGGTGAAAATCTATTCAAG
TCTTATTATATAATCGATTATATCAATATATTCTTTTCTTTGCTCAAAGATTAAACTCTTCTTCAAGAATCTGTTAGGAG
ATAGTTGAAAGATTTCTTCATTCAGAAGGAATTGTTTGTTTTTTCTTATTTATTTTATGTTTAGAAATTCATTCAGGAGA
AGAATCTATTTAATATTCCATATCATTTATCATGAATGTATGTCTATTAAGAGAAATATCAACCTAACATTAGATTTTTA
AATTCTGGAAACTAAAGAAAGATATTGGAAACAATGTTTTCACATAATTCTGAAAATAAAGAAGAAATTGAAGATTGGGA
GAGAGAATTTCTTGCTAACCATCGTTGGGGACGATTACGAGTTTGGTTCCATAAAAATCATGGTTCTTTAGATAGTAATA
CTATATCTAGCGAACATGTACATCTTAAGAATCTTTGGAAAAAAGCTCAACCATTTAACCAACCAGCTAATGGATATTAC
AAAAAGTATTATGGATCTTTAAATATGTAATTGGAATCTTGAAAACAGTATTATTATTATTTGTAAAGCAATAGGTGAAA
ATAAATCACCAGCACCTCCAATTGGGCATTTAAAATCGATCACACATGAGAGATGGAAGAATGTATGGGCATATTATTTA
GCTCTGCGTAATTGGCTTGTATTTAGGGTTACAAATGGTTATGAAGTACTTCATAACTTATGCGATCCTGATAGATTAGT
TCTGGAAAAGATTTCTGAATTACTTGGTGAAAGAAGTAGATTAAAGGATTTATATGTAGAGCGTCTCTGCCTTTTGTTTG
AATTTTGGCTTAGTGGGTATAACACTTCGGAAAAACATCCCCAAATGATTGCTCATCATGCTGCAGTAAAAGCAATTGAG
GGTAAAATCCTGAAAAAAGATCCAGAGAGCCTAATAATAAGAGCGATGAAGTCTGAAGGTGATGGAAGGCTCCAACCTTG
TAACCATAAAGCATTCCGTAGGTGCGATATAATAATTTCTAGTATCGGAGTAGATAAATGGAGAGCAACTAAAACCAAAC
AACCACGAGGAACTAATATCCAAGTTAAAATAGTCTGCGCACCCCTTTAAACATCCTATTAGATTTGTAGCAACATTATG
ATATTTTAAATTCTGAAGAATTTTTTGATTTTTCATTAAAACTTTCAATAACACACCCTCCTTTTATTTAATAATTTATT
TTTTAATAAATCTCCTTATCTCTGAGATTGAATAAACAATGCTTTTACCTATAGGTGCTTAATTACCCATAGAATAAAAC
TCTTGATAAAGGATTATATTAATCATTATTCTATAATAATTAAATATATGTTAGTACTTTAATAAATATTAAAAATTTAT
AGACTTCTACCTTTTTTATTATAGAGAGTAACAGTAACTATTGATTTAATTAAATTTTCGAGAAAATATAAGTTGGTCCG
ACCTCAGACAGAAAAAAATATTTGCCTTCGTTGTAAAGGAGGAAGGTTGTTATGTGGAAAAAAAATTTGTCCTATTTTAT
TAAAGAAATCTGTTCTAAAATCTATGGTTCCATTTGAGATTGATAAAACTCAAAGGAATGTAGAAATTTTTGGAGCAAGC
CCTCCAGGATTTTTCGTAGGTCATTTTAATTATCCAAATGTCTATTTAGGACCGTTAGTCCCTTTTCAAGAGTTTGAAAC
TGGGCTTGACATACAAGACTATCACATCTTAGATGCCCCAGAACTTTGGTTTGGAAAGAAAATGATAGATGTAATTCGCT
ATAGAAGCAGTTTAGTTAGAAGTAATTTCAAAACAAACGTATTCATTGGTCGGAAAAACAGAAAAAATTCACTTTCAATC
AAAACTAAAAAACTCTTAGAAACCTCACAGGAATTGTCAATGGCAGCAAGACCCGTAGACACGGAAACAAAATTAGAGAA
ATTGAATCTACGTATGATGATGGATAACCATTCTTTACCAATGGGACCTTCTGGAATGACGGAGAAAATCACAATAACAG
AAAATACAAAAGTCCATCCTACAGTAGATTATTGTGTTTCTGACACAGATTTAAAAGCATCTGAAGCTATTTCAGAACAT
TTATACTTCAAAGGGCACGTACCTGAATCTACAATTAAAAGAGTGTTTTCAGCAGGGCTTCTTGGAGAAGAAAAAAGAAG
AAGAATTGTTCCAACGAGATGGACAATAACTGCTGTTGATGACATCATCTCAAAGGGGCTGATTAAGGAAATCAAAAAGT
TTCCAGAATTAGATGATTATCAAATATTTGAAGCTACTTACCTTGATAACCACTTTAAGATCCTCTTATTCCCAGGTAAG
TTCATTTATGAAATGAATGAAGTGTGGGCTCCAAATACTTTATGGAATATATCTCTCGATGGAAATAACCAAAATTTGCA
GCCACAGATAATGACTGATTTTGAATTTTACGGGGGGAGAAAAAATTATGCAAGTAATATAACTGGTGCTTATTACGCTG
CAAGAAAGTCTGTTTGTGAGTACTTATATAAAATAAAGAAACAAGCCAGAGTTTTGGTTTTTCGAGAGGTTTCTGGTGGT
TATGTTGTGCCTTTAGGTGTTTGGGTTATAAGAGAAACCGTTAATAATGCGATGTTGACCAGCACTCCAATCATTATGGA
TAATTTTAATGATGCAATAAGAAACATGGCAGAGAATTTCATTGTTGATTATAAATATTGGAAAACAAGCAGTAAATTAA
TTAATTTCATTAAATCTCAAAGAACATTAGATCGATTTCTATGAAATAAATACTAATTGATTCCAATAAAATAGTTAAAA
AAAAAAAAAAGATAATATTAAATTATAATTCTTCAAAATCTCAATTTTTTCCTTTGCTTAAGTATTATAAGAGCAACACT
AAGAATTGCCATTAAAGAAATTATAGCTATTGGATAACTCGGGATAGCACCATCTCCTCCAGGAGCAGTATATTGGATTG
TTATAGCATCTGAAGCAACACCATACATATTTTTAACTTCCATTGTAATATCATAGTTTCCACTTGCGACAGAACCTAAG
TCCCAATCTAATTGACTCGGTGGAGAAGCCCAACCTGACCATGTTGAACCGTTTTGTATACGATATTGATAAGCAGTATC
AATATCACCATCGTTGTTATTATCAGCATCAGTGATTGTGATATTGAGCTTAAAATCAGTTGAGGTTGCACTCAAACTCC
CACTTTCTGTTGTCAAGCTGAAAGCTGGAGCTTGTTGCGCTGGTTTCGAATATAAAGTTATATTACCCATTGGTGGAGCA
AGAAGAAGATAAGCTTCCCAATTAGTTAAAATTCCGTCATCTGTGTAATTCATCTTCAAATAGGCATTATTAGATGTATT
CCAAAATGCAATAGAGTTTATATTAGGATAAACTTGTTAATGTTCCAAGTTATAGGATGCCACCATCTTCCCCGTGAAAA
CAGATACATTGTTCAAAATTGACAATGAAACTTTTCCATTATTTTCAACAGGGATTATAAATGGAAGGTTTCCTGAAGTA
TATCCAACCGTTTCATTCCAATAACCGAATCGTGCAACAGACGGCGGAAGTGATGTCTTCTCTCCTGAAGTTGCATTTAC
CAACCAAATGCTACCCCATACACAAGTACCATTTCCAGTCCCTGGATCTGTTATATTACCTTTTAGTATTCTAAGTTCCA
TCAACATTTCGGGAGACATCCCTGGCCCTGTTAAATTAAAAACATCCATTCAGAGGGATACACTGAAAATCCCGGTATGT
TTATTGTATCAACACCATCATAAGTCCATTCTTGAGCTGTCGTTCTTGGAATCAAAAAAGATGTGAATAAAAATATGCCA
AAGATATATATACATATTATTTTTTTTAGATTTTTCATGTTCTTGATACCATTGAATTTCTTTTTTTTCCAAAAATGTTT
AACAAATTTGTTAAATAACAAAATTGTTAATTTAAATTATCACAATTTAGTATTTATATCTATCTTGAATTATACGCATA
AACTAACCATTTTGGTATTAAAAACATAAACTGACCATTTATGACGATCTTGAGAATTTTATGGATTTTTATGATCGAAA
AAACGATCCGGATGATTTAAACAAGTTACAATTTAATGAAAACTCAAAATATAATCATGTAAATTTAAGAAATAAGCTAA
TTTATGAATTTCTTAAAGTTTAAAGCCGTGACACTCTAAAACAAGCATTGACATAATCTATTTATAGAAGCTAATCTATT
AGTTGTATTTTGTATACTTTCTTATAATAGCACTTGGTTTATCGCAATCTTTTGAATATTTTTTATCATGCAAAAGCAAC
TTAAATTAAATCAATATATATGGAACTCATTTTTATAAAATTTAATGAAAAGAAGTTTGAAATTATTGGTTAAATCGATA
AGTGTTCTTGGTTTATCTTTTTTAATATTATTTTCTCTTTTAAATTATTTTTATGATAAACAAGTTTATGAATGGGATTC
TTTTGAGTTAACCGTGAGTAGATTTGTAGTTCTAAATTTATTTAGTATCTTATTTTTTATTCTTTTATTTACAATTAGTA
TGAAAACATATAGAATTCTCTTTCTTGGTTTTATTACTTTTGGAATAATAGCATGGAATATTATTCATTTACAAACAAAC
CTCGCAGTTGAGTTAATGCCGATTACTCTATTACGTTTCCAAGAGGTTATTTTATTTATTTCCCTCACAATTGTAGCCCC
AGGTTTAACCCTTTTCATTATTTATTATGTTAAGAAAATAACTGTTAAATTTGAGGGTAATTTCATTGGTAAATACCATT
TACATGAAGGTTCTTTTGGATTTATTTTAATAGGAATAGGAATTTTATTTTTTTTCGTCAGGAGCAGTATGATTCAACTT
GATGTCTTCTTTAAAGAATTTAAACTGTTTCTTGCAATAACTATGATATTTTTGTATTTTTTCTTATTTTTTGCAGGATT
TTTTATTTTTAGAGATTTCCATGATGTTATTAGGTTAAAATTTTTAGAGAAAATAGAAAATTTAACAAAAGAACAAATTC
ATAGTACAAATATTTTCAATTCTATTAAAATCAAAGACCTTCATTTTTATAGAATTTTTAAGCTTAGCTTATTTCCCGTA
GGAATTTTGCTTATGGAATTCTCGTTTAATATGGTTGCAGGAGGAAATGAATTTCTACCTAAAGAATATTTCAGTAACGA
ATTTGTAGTAGGTTTAGGATATTTTCTTTGCTTCATTGCAGGAGGTATAATAGGTGTTGATTGGTTTAGAATTTTCAAAA
GGTTTTATCCTGCTCAGTATAGGGAAATAGAACAAAAACTAACTGAAATAAAAAAATCTAATAATTTACTTTAATTTTAA
GTACCAAATAAAGTAAGAAATATAAAGTGAACTAATTGATCTGGAAAACTAAAATTACCAAATTCACCAAAACAAAATAC
CCTCTTATTATGGGAGCATTTCAAGGTTTTGGGACAACCAAATTTGCCGCTTCATTCTCAAATGCTGGGGGTTTAGGGAT
AATTACTGGTTTAAACTATAGACATAAAGATTTTAAAAACGAACTTACAAAAATGGAATCATTAACAGACAAACCTTTTG
GGATAAATATAACAGTTGATGAAAATGGCAACAAAGATGAATATTTAAAACTTTTAGAAGTTGGAATAAATGCAGGAGTG
GAAATATTTTCAACATCAGCATATCAAGCGACGTATATCGGAGAAAGAATCCATGAAGCAGGTTGTTATTGGTTTCCAAA
GTGTCCATTAATGAAACATGCCTTATCCTTAGAAAAGAACGGAGCTGATGCTATAACACTTATGGGCATTGAAGGTGCAG
GATATAAGAACCCAAATCAGCATTCTACATTAGTTAATTTAACAATGGGAAAAAATCTGTTAACTGTACCTTTAATAGCT
GCGGGTGGTATAGGAGATGCACGTGGTTTCCTTGGTGCTTTAGCTTTGGGTGCTGAAGCAGTCTGCTTAGGAACTGCAAT
ACTAAGTACAGAGGAAAGTCCAATTTCGTTAAACAACAAATTAAACAGGATTCATACTGATATCTTCACAAAGGATTATC
ATCAAAGATTATACAATCGGACATTAGGTCAATCCTCAGTTCCATCCCCATCTGTAGCCTTCCAAGATGAAATTCTACCA
CTTAAAGATTTAATTGAAAATATTATGATTGGAGCGGAGAATTTATTGAAATCGTGGGGTTTTGATAAGAGAGAATTCAA
AACCTTTTCCCCATCAACTTAAAAATTTAAATTACTACCTTAATCATGAAATAGTTTAATTTTTAATGGATTTAATATTA
ATTTGAATAATATTTTAGATATAAGAAGGATATTAAAAATGGCAAATGAATCATCTGTATATTGGGCGTCCCCCTATGAG
CAACCAGCTCTACCTAATACT
>LokiG_000000000179
ATAGCCGCATTTGAATTAGCCACATCAGTATCTAAACTCACAGGAAAAGCATGCTTTCAACTAAAAGAAAAATCTGATTA
CATGCCTTTACTTGCAGCTGCACATGAGATGATGAGGACTGCTGCTATAATGTGTGACGAGGCAAGAGAAATTGAGAAAT
ATAATGATACGGTTATACGAAAACCTCATAATTCGAAGCAGCAACTTTTAACAAAAAAAGGATTATATGATAAGGAAACT
TAATTGAATCTAATTTAGTTAAGTTGAAAAATACTTAATTTTTTATTTATTTATATGTTAACCTAGAAATCAGAAGATTT
TAGGTATGTCTTTAAACTTTCAAAATATTCTCCATTCAAGGCATTTAATACACCTGAAAAAACTTCCGGCTGTTTTGTTT
TTGTAATTGCCATTAAAACTGCTCCATTAATAACTTCTTTTACTAAAATCCAACATTCCTCTGATTCGTAAATAACAGTA
GATAATTTTAAGGGAGAAAGGGTAGAAATATTTTGAAATTCCATAATCTTTTGATATATGCTATAAATATTAGAATCTAA
TGTTCCTATTTCAAACTTCATGAATTGCAATGGTTCTGATTCAAATTTGCCAAATGTAGAAGATATTATTAATCCATCAG
GTTGATTAAATAAGAAGTATTCTGATAAAGTATTAACCTTTAAATCATCTAGTATGTGCCTAATCTTTCCTAATCGTTGT
ATTGATAGAGTACTTTTCTGAATTTCGTAATCTAAAATTTCTATTAATCTATGTTGAGCACTACCTTCTTTTACAGACAC
TGGAGTAAAAGTGACTTTATCACTGAATTTGCCATTTAATCCTTTCGATAAAACTTCATAGAATTCATCTTCCTTTGATT
CTTGTAAATCAGTTTTGTTTAAGAGAACATATGCCTGACCAATTTGAGGTGAAAATTCAAATAAGTATTTTAAAAAGTTA
TCGAAGATATCCCGTACTTCAACATCTACAGTAGCAGAATCTACCATAAAAACTGCAGTTGTAACCTCTGAAAAAATTAA
TTCACGTTGGGATTCGGAGAAGTAACGCTCAATATATCTTTCCTGACCCCCCAAATCCCACAATGAAAGCTCCATGATTC
CACGAAAGATGAAATTCTCCCGTGAAACGCCTTTTGTGGGTTTTAAATTTATAACTTTCATAAAATTATAGCCCAAACAA
GTCGTTCTCATTAAGCTGGTCTTTCCAGCACCCGCCGGACCAAAAAGGAGCACTTTCACCTTGGTTTCACCATTATTTTT
GTTTTGAAAATTTAAAAGATAATAGAAATTGAATTAATTGATTTAATATATTTTTTATAAATTAATGATTATTTAATTTT
TTCTAATTCCTTAAAAGAATTTAATACAAAATTGCATTTCTGACGATTCAATTAAATATAATTTTTAATTAACATAATTA
AAGAAAATATGAAAAGAAAATTGAAAGAGAATGAATTCCATTGTTTTTTGATCAATTCTAATGATATTACGTCCAATATC
TCTCTTTTTAACTCATTAGGACATTTAGGATTCAAAGATGTTCAAATTTCGAAAGACACAGTTATTCCCGTAATTATTAT
TTATCATCCACTTGAAGATGGAATATTTAGAAACACACCTCCCGATTTTAATATTTCCATTATTGAAGAAGATTTAGTCT
CTACGTGGTATACGATAGATGGAGGAATAACAAATTATACCTTTACAGGTACAATTGGAACAATCGATCAAGACGCATGG
AATGTCGCTCTTGAAGGACAGATTAATATTACCTTTTATGCCCAAGATTCTGCCGGAAATATCGGAACTACGATTGTACA
CGTTACAAAAAGTGTTCCTTCAGAACCAGCTATTCCAGGATATAATCTATTCCTGCTAATTGGGGTAATTTCGGTGGCAT
CAATAATTATAGTAAAAATACAAAAAACCAAATTTTTCAAAGGAAAAATTGAAGCTGTATGAGAACTTCTCTTGCCATTT
AAATACTTAAAGCTTAACCTTAGGGTGATCGCTATTTTTTCGAATATCTTTGTTTTTTAAGATAACAAAAACCATTTCGC
AGGAGTAATGAACGTTACTTATTATTACCTACAATAAAAAAAAAGTAAATTTAGATATAAAACTGAACATAAAACTATTC
AGGTGAAGGTATTCCTGCAATGCTAATTGCTTCCGGAAATGTAGACAAAACTCTAATATCTGCTTCATATCCTTCGATGT
CCTTAAATTCATAAAAATAGGTATTTATTCGTCTAAATGCTTCTTCAAATTTTCCTTCTTTTACTTCCCAGATCGACAAT
ACTTTAAATCCTTTATTTGTAAATGCAACTGGTTGGGCTACAACTTCTCCTGTAGATTCATCTGTGGGATATTTAGGTAT
TAACTCAAGGTATTTTTTGATTACCTCATTTTGTTTGTGACTTGGGTAAGTATTTGTTGCAATAATATAAGGCATTTTAA
ATTTCTTCCTCCATATTTTTTATTTCTATACTTTTTTGTATAGAGTAAGAATTTAAATACGTCTTTACATATTAAATTTT
TTTACATAAACAGCTTATTCTGACTTTTATATTTATCATAGGAACCTCATATATGGGTTTTAAATATACTCTTTCACCAA
CCTCTAATCTTAGATGTGATTTTAATAAAAATAAATTTATAAGATCAGAGTTAATTACTGCTACTGCTTTATTACATGAT
ATAGGGCATTACCATCTCTCTCACAGTGGAGAAAATATTTTTAATGATTATATTTGTATTTCGGGTTTTTTAAAAAAATT
AATTTTTCCATACTTTTTTTTATAATAATTCAGCGAAGAGATAAAAAATTGACTCTGCTATTATCTTCGTGAAACGGTTA
TTGGAGGAATTACGATAAATTACGACAAAATAAATTAGAAAACTTGGTATGTATTTTTTGTTTTCAAAATAAAAATTATC
CCATATTTATGAGTAATGATAACGACAAAATATTTTGTCCTAATTGTAATAAAGAAATTAAATCTGGTCTGGAAATCTTT
GAGGGGGTAAATTACTGTTCAAATTGCAAAAAATGCTCTAAGAGTAAAAATACATATCAATTAATTGAAGAAGAGGATGA
AAGAAGAAGAAAGGAAAGGGAGAGGGAACCCTTAGAAAATCATAGGAAACATATGAGAACGAGACCCCCGCTAATCGGAG
GGGTTAATAATATTTATAATCTTGATAAATTCAATGGGTGGGGTGAAATTTTTGATAATTCTATTTTAGACGATAAGAAT
CCAACTGAAAATATTTTTACCGACAGCCAATCTACAGAAGAAATTGAGCCTTCTCAAGAACAACAAACAGATTCTGATAT
TATTTCATCAATATTGTCAGATAGTATTACACCAATTGAAACTGTTTTTCAATTAGACACATCACAAGCATTGTTGGCTC
AAAGAGATGTAAGACCATTTCGATATTGGAAATATTTTGAAACATTTTGTCAGGATTTGGCAGATATACTTTATGATATT
GATAAAATTAGTAAAAATAGTATCGATGTAGTTTCTAGATATATAGCAAATGATAATGAAAAATTGAATTTACTTAATAA
ACTAACAGCAATGCGTGATGGGACACTTCTCCCATCTAAACGGGGTAGATTTGAAAATTTTTTAGATAAAATTTATGCTC
GATTACTCCTCAAACTAGATGATTCGATTTCAGAAGAAATTGAAAAATTATTAGAAAAAGTCTTTAGCAATATATATTTA
ACTCTTGGATTCGAAAAAAAAAACATTTTTTACAGAAAATCAAAAATTTTACTGTATCAACTGGCAATAATTTTAAATAA
TTTTCATTCATTAAATGGAGAATCATTGATCTCGAGTGATAGCCTAAATAGTTTAACTAATGAACTTTTTATCGATAATT
ATAGGTATAATTTTTTTTATGAAAAAATGGATCGAAATAACCCTATACCCCAATCAATTCCAAATATTAAAAATTTACAA
GTAAGAACTATTAATTCCATTAATGCATTATTAAACAATAATATTATTGATTTTAGGATGAAACAGAAACTGGAAAACCT
AATTCTTCCTTTAATACAGAACTATCTTAACAACGCGAGAAATTACCGTAACTTAATTACTCATTTTGAAGAAAAGAAAA
AAGCATATGAAGAAAATTCGAATATTAACCGTATAAAACTTATAGAAATGATTTACAATAGCCATAGTGCATTTTTAGCT
ATTGACACTCAGAGTAGGTTCTCAAAACTTTTATTTGGGAGGACAGACTATATCGATACTCTATTTTTCAATAATATAGA
ATCACGACCAAATTTATCAACTTTATATAGAATTATTTATAATTCCCTTTTTTGGAGAGATAAGGATTTTGATTTTCAAA
TAGGAGACTTAGAGCTTAATTTAATTAAAGATAAAATTAGCAAAATTATAGAAGATTTTGTTTTTTCCGATGCATACCCA
GACGATCCTTATATCCCCCCCACAATTACTAGATTTGGAATGTCTTTTAGCAAAGATTATCTAAAATCTGAATATCAATT
AACTACGATAGTTTGGCTAGCAATGGCACTCCATGAAGGTGATCCTAAATTTAACTGGGAAAAAGCTTTCTCTAAATATA
ATATAGCCCCACAGGGTATTTTGTTAAACAAACAAAATAGAAATATAGGTATGGGCATTCTTAGGAGAGTTTTAGAAATA
ACAAATACTTTTATTAAAGAATTATCTATATCATCTATAAAAATGGAAATATACACAGATGTTATAAGTTCAGTTAAATT
ATATGCTGCTAACAGATATTTAGCATTAGACGGTTTATCCTATAATGAAAGACGGGAAAATAATTATCATGAATTATTTA
ATGATCCTCGAATTGTTGGTACAAACATTATAATGCATTTATTAATGTATGCAGGAATAAATCCCTATAATGGTCGTTTT
CTAAAACCTGAATTATTCGATGGAGTTTCGGATACTGGTATATTCGGCAGGCACCATTTATTTGAATTGGATAAACAACT
TTTTGCTTGTGGTGAAACCATTACATTACCAAGGTCCTTTCATAATTCAATAGAATTTCTTTCGAGAACACAGGTAGGAA
AAAATATTCAGAAAAAACTACTATCAGCTGTAAATTATTTGGTTTTAAAAAATACTATTATAACTCCTGCTGATATTGAT
TATTATTTAGGAGAAATTGAGATTTCATCAGGAAATGATAATATATCTATCGCGGATTTATGGAAAGGAAACAGAACACC
ACAAGAACTCAATAATTTTTTAAATAAATGGAATAAGGCAAGAAACAATATTAAGAAATCTAGGTTTTATGACATGTTAA
ACGAAAATTTCGAACTCGAAAATGGTGAAAATCCCATAATAGATAAATATTGGAGTACAGCTCAAAACGTTATTACTGTA
TATACGATGATAAAAAATTTCGATGATTTTTCATATTTGTTTACACAGAGTGATCAAGAATTTTTGAAAAAATTATGGAA
AATTTAATATTTATTAATAGTACTGTTAGGTATTTTTCATACAATTTTAAATGTAAAATTTAATTAGAAAAATCATTATA
AACTAATCTTAAAAACTGAAATTTAATGGATTTAGATTTGAATAAGTATATTCGAACTATAAAAGATTTCCCGATCAAAG
GAATTCAATTCAAAGATATAACAACTCTTGCTAAAGTTCATGCCCCATTTAAGGAATCATGCGATAGGATAATAAACCAC
TTCAAAGAAAATGGGATTACGAAAGTAGCTGCAATTGAAGCGAGAGGATATGTATGGGGCGGAGTGTTAGCTTACCACCT
AAACGCAGGATTTATACTGATAAGAAAACCTGGAAAATTACCCGCTGCTACTATTAGTGAAACTTACGATCTTGAATATG
GAAAGGACTCAATTGAAATGCATAAAGACGCCATTGAAAATGGAGAAAAAGTATTGGTTTTTGATGATTTACTAGCAACT
GGTGGCACCGCAAGGGCTGCTTGTAACTTAATCGAAAAAGCTGGAGGGATTATAGTCGGGGTTGCATTTATAATTGAATT
AACTGGAAGTTTAAATGGAAGAGAAAAATTGGATGATTATGATGTGTTATCCTTAGTTAAGATTGCTGTAGAGGAATAAA
CCTTTCAAAATTAGTGTATTCCTTTGAATTCAGGGGGATTAAATCCAAAAGTTTTAAAAAATCTCATTTTTACTTGTTCT
AAATTAAAATTTTGGGTTTGAGCTCCAACTGTTTCAACAACAAATGAGCTAGTTGTCGATCCTAATCTACAGGAATCTAT
TAAGGTCATGTTCAAAATTAAACCTGTCAGAACACCAGCGCGATACCCATCTCCAGCTCCAGTTGTATCTTCTATCTTGT
TAGGCGTTGCAATTGGTATGGGAATTGACCTGATGTTTTTATTTTCATCCTTATAAATTAAATCAGAACCATCAGGGCCC
TTTGTTATAATAATTGCCTTTACGAAATTTAAAATTTCCTCTTCATTTAATTCAGATTTTTCCTTAATCCTTTTTATTTC
GTGGTTATTACCAATTAAAATTTCTGTTTTCTTAATTATCTCTCTTAATGTGTCTTTTTTGAAAAGTGGTGTTACTT
>LokiG_000000000475
TAAATTTAAAGAGAAATTTATAATGCTTTATCTAAGTTAAATTAGGTTATTTACATATTTAAATTGTAATCCATTTATAT
GGACATTTTTATTCCTTTGATGTAAAATATAATTAACCCTTTATAACGTAATATTAGAGTTCATATATATGATCTCGGGT
TGCAATCGCAACCTATAAAAATTTGAAAAATGAATGTTAAATAACGATTAATGAAAATTCACTATCTAAAAAAGCAATGA
AAATTATACGACTGCAAATTCCGGGAAATTTCCTTGAATATATTGGGTTTGCTGAATTGTTTCAAGAACTTGAATTTGTT
GAAATTTTAAATGCGTTCCAATATGACCAAACCCATTTTTTTGCTCTTCAAAAAATTAGATTTAAGTCAAATTCAATAAA
AATTATAGACCGTGTAATAAAAGAGCAATTCAAACCACAATTTTTTAAGTTATTGAACCAGACGGGGAATGAGATAGTAT
GTATAATGAGGCAGAGCAGATCCACAGGATTTTTCCCGATCATAGATGCTGGACCATGGGCACTTTTATTCCCCATCCAT
ATTTCTCAGGATTTGCTGCTAATTAACATTATATGTCAAAACGAATATATCAATAAATTATTCGATGATATTTCATCCTT
TACTGAAAACTATATAATTATAGGGATGACTGATGTGGATAAACTAGACAAATTTGATAATACGCTCTGGAGATCTGCAA
TACCTTTTCCAGAATTTACAAAACGTCAGAAAGATATTGCAACTTATGCTGCTAAACATGGTTATTTTAGTTCACCTAAA
AAAGTAAGTGCATCCAAAATAGCAGAACATTTTAGAATTTCAGTTTCAGCAGTTAATACACTTTTAAAGAAAGCAGAAAA
TATAGCGATGGAGTTTTTTTTTGGAAAATATTAATTCCTGTTTCAACAATCCAACTATGAGTAAAAGCTAATTTTTCTCA
AATTTTAACGGATTTGATAATCGGAAACTGTGTTTATGTCACATAACAAACTTTTTTATATATAATTATTCTATTTTGAT
CATAGTAAGAGATATAAATAATAGATTTGAAAAAAAAAAGAATTACTTATGTGAAAAAGGCTTATTTAATGGAGAAAACA
AAAATTCGCCCACGGGAAATATACCAGAGAAGTGAGGAATTTGGATTATTGTCTTCAGCAAATATGTTAATAGGTATCAT
AGAATCAGATAACGATAATAAAAGAAGACTAGAATCGATCAAATATTTAGCTCTAATAAGTGATAATTCGACAGAAATAA
AAGAAGGGTCTTTTACTATATTTGAAAATTTATTAGTATCTTCAGATCAAGTTGTAATTAAGAGTGAAGCTGCAAAAGCA
CTTGGAAGGATTAAACATGAAAAAGGATTAAAGCCATTAAAATGGATATTGGAACAAAACCAAATTAATGATCAAATAAA
ATTGTCTGCTTTAAAAGCAATAAAGGAAATCAGATTTCATGAACCAGAAGTTGAACTCTTTATCCATGAATTAGATGATA
GTTTTAAGCCAATAAGAGATTTTGTTTCAGTTCAATTATTAGGCTTAAGTCCAAATAAGTTAGTAGATTTATTATTAGAT
TCGTTAAAGAACAGAAGCCTTTCAAATTTTCACAAAATGGAATCGATTAAATTACTCGCACATAAACTGTCAGGTATTAA
CAATATAAGAATAAAGAAACCTGAAATTTTAACAAATTTAATCTTTTACAAAAAGGCTCTGCTTAGCGCTATCATCCAGA
TCTTAAGTAAAGATGATATGGAATTGATGAATTCCGCTTTCATAATATTGAAATTATTGGAAAAAGAAATTGAGACTGAT
TTAATAAGGCTATTATTAGTTGATGATATAGTAGTAAAGAAAAACGCAACAATTTTGATTGGTAAATTAAAACTTAAGAA
TGCCGTCGATTTACTCATAACGAATTTAGATGATATTGATAATGAGGTTAGCATCGCTTCTATTGAAAGTTTAAGCGAAA
TTGGAGATAAATCGGTTGTACCTGAGCTTTTAAACATTTTAGATATTGAAGATTTGAATGCCGATTTAGACATGAGACTT
TATATTGCAGATGCAATTAAAAAGATTTATTTTACTAATAAGGACGCTTCTTATGATTGTTTATACTCATGTCTAAACAG
ACAAAATACTGCAATAAGAGAGAGCGTTGCTTTCATCTTAGGAGAAATAGGTAATGATGAATTTGTAAACCATTTAGTTG
ATTTATTAAGCGTTAAAAATGTAGACATCCAAAAAAGCACTATTATCGCGCTAGGAAAAATAGGAAGCGTTGCTCCTTTA
GATAATTTAATTAAAATTTTGGAAGATAGAAATTCTTACTGGCTAATAAAGAAGGTTGCTGTGGATGCAATATTTAACAT
ATTCCAAAATAATTGGTTCAAAACAAGAGGCGATGAAAAAGTTATCAGAAGACTATTAAAAAAAAATCTTGCGATGCTAG
TCAGCTATTTGGGAAACACAGCAGAAGAAAACTATAAAGTTAAATTAAGCCTAATAAAATTATTAGAAACTTATGGGAAT
GAACAATCTTTAAGTGAATTACTTAAACTGGTAAACGACTTCCACAGAGTTGTCAGAATTCATGCTTCTAATGCCATAAA
AAAAATTCAAGAAAGAATTGATTTAGAAAACACTGACGAATAATTTCCTTTACTCAAATTTGTGACCTATTTTTATTTTT
CTTAAATTATTTTGTTCGAAGATTAATTTGGAAAAAAGGTCAAATATGAATACCTTTTGATTATATCCAGAAGAAACAAA
AGGGGAAAAATACAAATTAATTCCCTTTATTCTACTTTTAGACTTATTTTTAAACAAGAGATAATTAGTTTTTTATCACC
ATAGTAATCTTTTTCTTACAAAATCTATTATAATTATTTGATATTTTCAATTTTTTAATTATCAATATTGAGTTTCTAAA
AAATTATTATGACAGAAGATAAAACTGAAGATGAGAAATCTAAATCCCAGTATGAATATTCCTTTGATTACATTTCAAAG
AAATTAACTGGGAAGAAAGACAGCTATGGACTTTTAGTTAAAGATATTATTCGAACCGGAATTTGCACGGAATGCGGAAC
TTGTGCAGCAGTTTGCCCAGTTCTGGAATGGGACCAAGTTGCGGGGCAACCTAAACTGATTGGGAAATGTAACGGTTGCG
GAATTTGCTATAATCAATGTCCACGAACAATCACAGACCCTATTCAGTTAATGGGAGAATTTAAATCGGGATACGTATCA
AATACTAACATCCCGGAGGTGATTGGTGGACAGGATGGTGGGACGGTGACGACTTTATTATGTTATCTATTTGATGAGCA
TTTAATAGATGCTGCGATTGTAACTATGAGGGACCCAAAACACCCATGGATGCCTGCTGCCCAAATTATAACAAGTAAAC
CTGATGCGATAAGATCTTCGGGTTCAATTTACACTCATTCTCAAACGGTAGAAGCTTTAATGGAAGCTGTGCGTCAAGAA
TATCGTTCAATAGCTTTTGTCGGTACTCCTTGCAATATTGATGCTGTCAATAAAATGATAAATTCACCGGCAGGTATGCT
TCGTTATTTTATGCGCGCAAATGTTTTTAAGATTGGGATATTTTGTATGGATGCCTTTTCAACAGAAACGCTTTACCCTA
AGTTCGAGGAAGATGGAATTGACTTATCCAAAGTCGTTAAAATGGATATAAATAAGGGTAAATTTCATATATATTACGAA
AATCAAGATGAACCAGTTAAATCGTATCCAATCGGTTCATTACATAAGTATAAATCTCCTAGTTGTACTTTTTGTACGGA
TTTGACCGCTGAAAATGCTGATATCTCTGTAGGTTCAGTTGGAAGTGGAGCTAAGAAAAACACTGTTTTTGCAAGAACAG
GTATAGGCGCGGAAATAATAGAAGATGCCGCAAAAAAAGGTTATCTAATAATGGAACCGTATAATGCAATTAATTTAAAT
GCGGTGTTAAATTTAAGTAAGAGAAAAAAGGCAGCCCAGTATAATGTCCAGAGAAGAAAAGTGTTTGTCGTAAGAGATGT
TTTAGGAGAAGATGAAGAAGAATCGAATATCGAAACTATGCCGGAGGTTGAAAAACCACAACCTCTAAAGGGAACTCGAA
GAGCTATTAGTGTGTCAAAAAAATTAAATGAAAAAGATAAGACCTTAGATCTCACGATTACAAATACAGTTGGTTTTGCA
TTAGACGACATAAAAATTAGGGTTGCAGCTGTTGACGAACTTTTTGAAACTAAACCATGGATAACAACGATAAAAGAACT
CTTTCCATTTGAAAATATTGAAATACCCTACCCACTAGAAACCTTAGAAGGAAGCGTATTAGTTGAGGCAACATCGAAGA
CTTATGGAAAAATTTTCTCTCGAACTTTGAAATACTCAGCAGAAAAAAAATAACACAATCCTTTTATTATCAAGGAAAAT
AATAAAGTATTAAAAAAATTATATTTATTTTAGATTCTATATATTAAATTATGTTTAAACTTAAACTAAATATCAAGAAG
GTGTGGTTCTCTTAAAAATTAGCCTTATTGGACTAGCTGGATGTGGTAAAACAAGTCTATATTTAGTGGGATTTACAGAA
GCAACACCAGAGCAGACAAAATCATTATCTCCTACAATTTTATATGAAACTCGTCGTCATCCATTTTTAGGATTAAATGT
GGGCATCTGGGATATGGGTGGTCAAGAACAATACAGAAAAGATTACATGGAAAACACAGAACCCCTAAAAGGGACAGACA
TTCTTATCCCTATAGTGGATTTACACGATCCTGATAATTTTGAAAAGGCAAAAGAGTATTTTCTTGACCTATTAGATATC
TATAGAAAAAATAATGAGAAACCAAAGATTTTTCTCTTTCTACATAAATTTGACGTTCAGAATTATCAGAAAGAGCTTTT
AGATACAAATACAAAGAAGGCAAAGGAAATTTTCTTAGACCTTTTCAAAACATATGATTTTGATTTTACTTTTACAAGTA
TTTTTGAGCAAGATAAATTGGCCAAGGTATTTAGAAACCTATTAATGACTTCATATACAGAATTGAAGAATAATGTTGAA
AAAGCTGATAAACAACTTGAAGAAATTAAAGCAAAAATTATTATTTCTGATATATCTGGGAATGTGCTTTCTCATAATAT
TCCGGGTGTAACAAGTGGTTTAACTCTAAGAAGTGATCTAAGAGATTTCATTAATGCAAGTAATGTCATACGAGAAAATA
TTTTCATGAATGATTCCGCTAATTTTAGAGGAGAAGATGAGGATGGAAAGGTGATTGAATTATTTATTTTTAAATATATA
ATTTCTGTATTAATTATGAAGTCAGGAGAATTAGATACGGAATCTCAAGATAAACTAAACATATTACTAAAAGATATGAA
ATTGTTTGCTGATTTGATTATTTCACGTCATACAGACTAAACAATCCCTTTTTTGTCTTTTTAATAATGAAAAATGTGGG
AGAGAAAGAAATTGTTATAATAAAGAATAATCAATTACACATCTACGATTTATTAAAAAAAAATTTAATAAAAACCAATC
ATATAGAAATTAATATTTTTGCTTTTAAGGAATTTGATAGAATTAAAATTATCTCGTTCAGAGAATAGTTCTACATTTAT
TGGAAGTAAATTAAAGGTAGTAGCACGTTATATTTTCGAAGAAGATACGTCGATATTATGGAGTGGTATCACGCTATTAA
CAAATCCCCCGTGTGCGAAAGAACTCCAAATTTTAAAAGAGGAAATATTTTCAAAGGGTTTTTTTGA
>LokiG_000000000278
ACTATTCCAAGGATTCTCCCTTTACTAATTAGATACTCCCAAATATAGCGATCAGAGGGATTTCCATAGATACCTTCAGG
TAAAATTATACCTAGTTTCCCTCCATTTTTAAGTAGTTGAATGCATCTTTCAATAAAAAGAACTTGTGGTGGGAGTTGCT
TAATTAAATTATTTTGTTTTATCCATTTTCCATTAGTATTTTTCCAGGTGTGACCTAAATCATATTCAGCCAATAATTTT
TTATTATTTATCGGAATCTTTACTCCAAAGGGAGGATTTGTAAAAATAACATCAAAAAAATCGTCTTTGATTATTTTTTT
TGCAGAGATTCTATAACTCTTCCTGTCAAGCGAATTTTCACAAAAAATGTTAGATTTTCCATTACTTAATATTTCTAAAT
ATAATTTGCTTATCTTGGCTAAAAATAAGTCTTTATCAATGCCAAACAAATTAGAAACAACTTCAATCTTTCTTTTCTCA
GATTTGATTTTAGTCCATAAAAAATCCTTAGCTTCTAAGAGAAATCCACCATGACCACAGGCAGGATCCAAGATTTTGGA
ATTTGGTGTAGGTTTTAAATAAGAAACCATGAATTTAACAATATTTGGTGGTGTAAAGAATTGCCCTGCTTCATCCTTTA
AGACTTTACTTACAAAAATTTCGAATGCGTCGCTTAAAATATCTTTAGATGATTGAAGTAATGATATATATTGAAGTTCT
TGTACAATTAAATATACTAACTCTTCATTTAACTCAATTTGTTCCCTAGCATCTATAATTTCCTTGTATTTTTCCCGAAC
ATTCCTCTCAAAGAAGTATTGGATCCTCTCATATAACATTTTAGGGGATTCGCCATTTCTAATGGAAAAATCTACTACTT
CTTCAGGTTCTTTATTTGTCTCATCAACTAATTTACATAGTAATAGATATATAATTTGTTTAGAACGAGCCCGAGTATCT
GTATCGGTATACTTTAATTTCCCATATAAATGTTGATTAATTTCTTTAAAGATTTTTTTTAAATTTGAGGATTTACCCAA
ATCTTTTTTTTTTATCTCAACCGATGTCTCTTTAGTAAAATCAGTAATTTTAACTGGCATCTAATAATAATAGGTTTTTT
CTTTTTTCATATCAAGCTCTATAATTTAGTAAAGAAGTGTCAATTTAATATCATTTTTTATTAAGTACAAATTAAACTTA
GTTTGTGAATTTAAGGGAAATTACAAATGCTTTGAATAAAATTTTATTAGCCCAACTTCCATTAGATAATTTTAAAATCT
AAATATTGTTAATAAGTCTTAAGTAAATATTGAAAAATTACTTAATGCATACAAAAAAAAGAATTACAAGAATTTTTGAT
GTTAACAATGAAATGGTGATATTTAATGGCAAAGAATGATGATAACAAAGTTTTTATTGGCAGGAAGAAAACAATGAATT
ATGTGATGGCTGCAATGATGGTCCTAAATGACAAACCAGTAAGGTTGCTCGCCAGAGGGCGATCTATCTCACTAGCGGTG
GATGTAGCTGAAATTCTAAAAAATAGATTTTTAACAGGTTGCACCTACGGCGAAATTATAGTAGGAACAGAAACCATTAC
GAACACTGATGGTACGAGCAGTAATGTTTCCTCTATGGAAATCGAATTAATTCCCCCAAAAAAATAAGTTTCCAAAACCA
CAGTTAGGAGAAAATCAGGAGATCGTTCCTTTTTTTCATTTTTTGAAATAATAGAAAGTTTTTATTTAAATTTAATACGG
TTTATATCAATCTCTGGATAATCCCCAATTTTTTGATGAACATAATTTGAAATAGGGTTATTTAAACCCGATTAAGGTTT
AATTGAATATAAAATATTAAGTGGATTGTTAATCGGAATCTCTTTAACTTCGCTGAAACCGGATTCCATACACAGGTCTC
TTAATTTTGAGGGAGGTAAGCCCATAGTTCCTAACCCTTCACCTCCTTGTGAAAGGGATTGAGTCATACAATACATAATT
GAAAATGTATACATTATTTGTGCTGTTGGGGTTATATTTTCTTCAAGTTTATCTGAACATTTCATTTCTAGTAACAATAA
GACACCATTAGGTTTAAGAGCATCTTTAATTGCTATTAATCCCCCTTTTGGATTTGCCATATCATGAATAACATCAAATA
CAGTAATTAAATCATACTTCTCAGGAAATCCTTTGGTGGCATCAATTTGCCTGAAATTTGTATTGCTTGATACTACATCT
TTATTAGCATATGATATTGCTGTGGAAATATTAGATTCTAAGATATCATATCCTGTAAATACAGAGTTCGGAAATTCACT
AGCTAATTTTATTATAGCTTTACCCGATCCACAACCAACATCCGCAACCTTTATACCGTGATTTAGATCTTCCTGTATTT
CTGGAAGAAGTGGGAGCCATTGATCAATCAAAAGATTTTCATACCTTGAGCCATTAAATCGTTCCATACCTTTCCAAAAA
TTATCATTGTATGAAGAAGAAGAAACACCCCCACCATTTTTAAAGGCTTCTAGGACTTTATCCATCACTTCCCAGAAAGA
TGATATGTATAGATATCCACCACAAACCCCAAATTCTTGAGCCAGAAGCTCAGCATGTTCAGGAGGGAGTGTAAACTGTT
TAGTCAAGGGATCATACTCTAGGTATTCTGCTGATGTGAGTGAACTCAACCATTCCCGAGTATACCGTTCATTAATTCTC
AGACGATCGGCAATTTCTCTACTAGTTCCCGGTCCATCAGTTGATAGTGTTCTAAATAACCCCATTCGATCTCCAATATA
AACCGTCATACCGATGAAATTACCGCTCAAATCACTAAAGACTTTCTGAGAGAAAGATCTTAATTTTTTCACATTTAACT
CTTTATTATTACTCATTCTATTCACATTGGTTTTTCATTCATAAATTATAAGCAAATAAAATTGACTTGTATTTATATCC
GCTTTTAAAAAATTATATGGTCGGAGTAATATTTAAGATTTGAGATCTCCCTTTAAAGCTTCTAATTTACTAATAATGTT
ATCAATTTCAGATTTATCTGTCTTATTTTCACTCAGATTAGTAATTAAACTAATAAAATCTTTTATTAGGGGATGCTCCA
CGATTGTGCACTTTTGAGTAAGAGTATTCACATCTAATATTAGAGCAGACGTTACAATTTCCCCCATTCCTAAAATATCT
TTAAGATTTAATTCACTTTTTTCATCATAAGAGATTATAACGATATCCTCTAGCATCTGAGAACCGTCATTTTTTTTTAT
TATTTTGAATTCGCACATTTTTACTTTGGTTTTGTCTAAATTTATTTAAATAATAAAAAGAAATATCTGTATTATAATTT
CATTCTTATAGAATATCTTTTTTCAATAAAAATAGACTATTTCAAAGAAAATAAAAGGTAAATGGCAGAAATGAAAAGTG
AAGATATTTGTTTTATGCCCGCGTGGCAAATGAAGGAAAAAATTAAAAATCAAGAAATTTCCTCACAGGAAATAACTGAA
AAAATTATTGAACGGATTGAAAAAATAAATCCTATTATTAATGCGTATTGCACCCCAACATTTGATCTAGCAAGAACAAT
GGCGAAAAACGCTGATGACCGAGTTAGGAAAAATCAAACAAATCTTCCTTTATTGAACGGAATTCCGACATCCTTAAAAG
ATTTAGTGGAATTAAAGGGAGTTAGAACTACATTTGGTTCAAGACTTTATGAAAATTTTGTCTCTGTTAAGGATTCTGTT
GTTGTGAAACGTTTAAAAGATGCTGGTTGTGTAATATTAGGAAAAACAAATACTCCCGAATTTGGTTTCAAGGGAGTAAC
AGATAATAAAATATTTGGAGCAACAAAAAATCCTTGGAATATTGAGAGGACTCCAGGGGGATCGAGTGGAGGAGCAGCAG
CAGCAGCAGTATCTGGACTAAGTCCGCTAGCGCAAGGATCAGATGGAGGAGGAAGTATTCGCATTCCTAGCTGTTTTTCT
GGGGTGTATGGGATAAAACCCAGTTTTGGACGAATACCTTCTGCATCAATGAAAACCTCTGGTGTAACAGGTACATTATC
CTGTAAAGGCCCCATTACGAGATATGTCAGAGATGCAGCATTAATGTTAGACGCTATGGTTGGTGAAGACGATATTGATA
GATACTCATTACCAAAACCACACTTCAGCTTTTTAGAAAAATTAAGGGATGATCTTAGACAATTGAAAATTGGTTATTCC
CTGGATCTAGGATTTGTAGAGGTACTTGACTCCGAAGTTGAAAAATCAGTTTTAAATGCTGTGTATCAATTCGAAAAGTT
AGGATGGCTTGTAGAAAATAATAAAGAAATCAAAATTACAGAAGCTAAGCGTGTCTTGCAAACATACTGGTTTGCTGGTT
ATAATCCAACTGAAGGGATAGTAAAACAAGGTTTAACCAAAACAGATGAACAAATCCAGAAAATGGCTCAATTAGCCTCA
AAATTTACTGTGAATGATGTAAAATGGGCAGATTTACATAGAGAACGTATATATGATGAAATATGTAAGCATTTTAAACA
ATATGATATTTTGGTAACTCCTACCTTAGCATGTACTGCTTTTGAATTGGGAACAAATTATGCACTCAAAATTGATGGTA
AAGATGTAAGTCACCAACCCCTAGCATGGCAACATTACACTTACCCATTTAACTTGAGTGGCCATCCAGCAGCTTCTATT
CCCTGTGGTTGGTCTAAAGACGGCTTACCTATTGGAATGCAAATCGTCGGTAGAAGATTAGATGATTTAACTGTTCTTCA
AGTTTCACAGGCTTTTGAGGAACTTTCTCCCTGGCAAGATAAAAAACCTAATTTTAGTCAGTAAGTTAAAAAATAAAATA
ATAAAAATACAGATGAAATCATGAAGAATGAAGAAATTTGTTATATGTCTGCTTATGAAATGGCAGAAAAGATTAAGAAT
CAAGAATTAAGCTCGGAAGAAATAACTGAAATAATAATTGAGAGAATTGAAAAGATAAATCCTAAAATAAATGCTTATTG
TACTCCCACATTCGATCTTGCTAGAGAATTAGCAAAAAAAGCGGATTTGGCAGTAAAGAAAGGAGAAAAGTTAGGAG
>LokiG_000000000332
TTTTTTTCATATTGCTGGAGTAAATACATGTGAGATCAGCATTTATACAGCTACAACTCAACTGCTTATATTGAATCCTC
GAGATATTGACTATATCATAAAGCTCATGGAGAAATATCATCCAACAAATCTATCAAATGTACCTTCCTTATACCAACTT
TTGATGAGAAATCCTAAATTTAAGGAGTTGGATCATTCTCAATTGCGATTTTGTTTTTGTGCGGCATCTCCCTTTCCAAA
AGAATCTCAAGGAGAATTAGAGAGTATAATCGGAAAAAATAAGCTTATAGAAGTCTATGGAATGACCGAGTTATCACCTG
TGGCAACTGTGAATCCTTATTTGGGGCTGAAAAAGTTGGGTACTATCGGATTACCTATTCAGAATGTTAATTTAAAAATT
GTTAATACGGAGACAGGAGAAGAAGTACCTTTAGGAGAACCTGGAGAAATACTCGTTGCTGGTCCTTTAGTAATGCCCGG
TTATCATAATAAGCCTGAAGAAACTAAAAATGCTATAGACAAGGATGGCTACATGCATACTGGGGATGTTGGGATCATGG
ATGCGGATGGTTACATAAAAATAGTTGATCGTACAAAAGATATGATAATTGTTGGTGGATTTAAAGTATTTTCTGCCAAA
ATAGAAGATGTGTTGGCCAAACACCCAGCAGTAGGTACGATCGCATTGATTGGAACTCCTAACCCAAACCGTCCAGGATC
TGAAATTGTGAAAGCTTATATACAACTTCATCCGGAATATGAATACAGTGGAAGTGAAGATGTTGTTAAAGAAGATATAA
AAAAATTTGCTAAAAATAATTGTGCACCTTATGAAGTTCCTAAAATTATAGAAATAGTTGAAGAATTACCACTTACAGCT
GTGGGAAAAATCGATAAAAAGGTATTACGTACAATAAAATCGTAAGTTACTTCTGATAAAAAGAAGATGTTTTCTCAAAA
ACTGCACGTATTTTTGTATGGTAAATTTTATAGCTAAATCCCTTAGGTATTTCTTCATCTATAATTTTAAGTAATTCTTT
GACTTTTTTTTCATTTGGTTTGAAATTTTCATCAAATTTGTGAAGAAATATAGATAATTCAAAGGAATACCCAGCAGTTT
TTAAAATAGTGAGAATCTCTCTTAAAAAAACAACAGATATAAAGTAAACATTTTCATCCTGAATATCGATAACATAAATA
ATTTCATTTGTTTCTGCTATGTATTTATTCATGTTTTGCTTGTGTTCTTCCAAATATTGCTCTTGTCCTCCAAAATCCCA
TAACAAATATTCAGTGTTATCTTCTTCATTTATAAATTTCGAAATGTCTAACCCACTTGTTGGAAGCAATGCCGTATAAG
AGGATAAACTTGTTATATCTCGCATCGAAAGTGTAATAGACGTTTTACCACTATTCGCTAAACCTAAGATAAGGACTTTC
TTTTTTTTTTCCATTCATAATGCTAAGATAAAAGATGTTATTTAAAACATCATTATTACACAGATTTAAATAGTGAAAGT
CTAAGAAGATTTCTAGGATAAAATAACAACTTGACAATATTCTATCCTTTTTGAATTAAATTACTAATTAGTTTTAGGAT
TACAAATTTCGATTTTAAAGAATACTAGAACATTTATAAGTTGGAAATTTAATAATTTATTTTTTTTTATTCTATTTTTA
ACTTATTCTCAACCAAGGAAACGATTTCAGGAAGAAATTCTCCTATTTTTTCATGAATAACTACTTCTGCTGATGTATCC
ATGCCAGTTTCTTGAATATTCATAATAGCTAACTTCGCGCCAATAGAGAGTGCTTTTTGAGGGTAAGACGCAACAGGATA
GACAATTAAAGAAGATCCCAGTACAATTAATAAATCACAATTTGTTATCATTTGATCTGCAGCCTGTAATGTTTTAGATT
CAAGGGATTCTCCGAAAAAAATTGTATTAGGTTTTAGTGTTCCATTGCATATTTCGCAAGCAGGTATGTGTCCCCTTAAC
GCTTGATTAACCATATTTGTAATAGGGAAAATATTTTTGCATTGTAAACATTTAGCTTCCATAACGTTTCCATGTAATTC
AACTATGTTTTTAGTTTTTGCTTTATGGTGTAAACGATCTATATTTTGAGTGAGAATACCATTTAATTTGTTGAGTTTTT
GAAGTTTAGTAAGAGCCTTATGTCCTTTGTTTGGTCTTGCACTAAAAATAGTTTTACCTATTTCTAACATAAAATCCAGG
TTTTTAATTGGATGGGTTATATAAGAATCTATTGATGCAAATTCATAAGGGTCAATTTTTTCCCATAAACCTGTACCAGG
ACTTCGAAAGTCAGCAATTCCACTTTCTGTGCTCATCCCCGCGCCAGTGAGAGCAATTATATTTTTTGAATTGATTATTA
ATTGCGCAAATGCTTTAATTCTATCTTCTAAGGTACTCATCTTCATATATTTTCAAATAATTGACTCTAATAGAAATAAT
TATAGTTAATCCCATAAGTAATCATGAAATATTGAATATAAATAGAGCTGATGGTATATGTTCTAAAAAAAGAAATCCAT
TAAATCATAGAGTCCAATTAGTTTTTCAATTGTGAGGTTAGAATATCCTTTTACCTCATCTAGGGTTTTATTTTGGAGAT
CTTTTTGATCTTTCCAAAACATAGTAAATATCATACCTAGATATTTACCGTATACTAAAATACCTCCCTCAAAACTACCA
TCTTTATCATAAGTAATCATCCCAAAAGCGTTTTCATCCTCATCAGCAGATAAAAAATCCAGTAATCGTAGATATGCTTT
TGAACTCATGAAAGATCTATCCTGAACACCTGCAACCTTATGGTCAAATCCTCTTCCTCCTCTTCTTGGAACTTTTAAAT
GGTAAAATCTTAATGTTTTTTCTACTTCATTAATACTATCTCTTGCATTATCAAGATAATGACCATTAAGGGAAGCCTCT
TCCTCTGCCTCTACATCATCAATCTTTTGAGATCCTCTGTGTCTTCCATTATTATCAATGAAGGCAATAAATGGTGGACA
ATCTTTAGAATTGGGATGATTTTTGATTAGAATCGTAAAAAGCCCGGTTTTTTTTTGATATTCCACCTGCTTTCGAAAAC
TCTCCTTACAATAAGGACAGATCATATTCACTAGTGGTGCTTCTTCAGTCCCAATCACAGTACTTTCATATGAGTAACCT
ACTTAGAATTTTTAAATTTTGGTAAAAGTAAAATCAAATTTATTTGTGGGATGAATAGACTACTAAAATTATTTACCTAA
AAAAAAAAAATTTAAAATCGGTTTTAAATCACAAAAATTTAATAAAAGGATTTTTATTAATCAAATATATTAATATAGTT
ACTCAAACATGTTTGAATCATTGTTTTAAACCGAGTTAAAAATATTAAGGATCTTTGGTTCTCAAGTGTTTTTGAGTGAT
CTAATTAACTAAAATGGTGAATGGGTAAAATTTCTCTGAGATCATTTATTTATAAGATATGTGTCGTTGGAGACGGTGGA
GTAGGTAAATAGATTTAAACACTTCGTTTAACTGGTCTATAACTTCCATGGTCTTACGCTATTGCGAGAGTACTTTTAAG
GAAAGTTATATAATGACCATAGGTTCTAATTTTAGTACTAAATCAATTGAATTACCAGATTATCCTAACTATAATGTTAA
ACTTCAGATCTGGGATTTAGCTGGACAAAAACACTTTTCTTTTGTCAGACCTCCTTTTTATCGCGGTAGTGCCGCAACAA
TTATGACATTTGACTTAACTCGTCGTAGTTCTTTCGCTAATTTGCATGATTGGAAGGAAGAAGTTGAAAAAGTTGTCGGG
CCAAAACCAACTATTTTGGTTGGGAATAAATTAGACCTCGCAGTTGATGGAATAAGAGAAGTTGGAACAAAAGAAGGAGA
AGCATTCAAAGATGAGATTGGGGCGATTGCTTATTATGAAGGGAGCGCTAAAGATGGCACTTCTGTTAATGAGATCTTTA
CGGAGATTTCCATTGCGATATTAAAAGCCACAGCAAAAATCTAGATTACTCCGCGCTTAGAGAAAGCAGTGAAATAAGTG
CAGAACTTATTATAATTATTTTCAATTTGTAAAATTTTAATCTTTAAAGACTTATGATTTCAATTTTGGAAAACACTCAA
AAGCCTTAACTTTTTATTTAATATAAACATTAAATTAAAATTTTGGAAAATATTTTGATTATTATCATTTTTAATTCAAT
TTCAAATTTTTAAACACAGAGTTAGGAAAAAAAATGTTTGGTGGATCAAGTAGTAGAGGATATGATAGGGCATTAACCGT
ATTCTCCCCAGAAGGGAGACTCTTTCAAGTAGAATACGCGTTAGAAGCTGTGAGACGAGGAACAATAGCAATCGCCGTGA
AGAGTCAAAATGATGTATGTATATGCGCTCAAATTAAGATCCCTTCCACGCTAATGGATGCAGATTCAATTGATAAAATT
TTTCAGGTGGATGACCATATAGGTGTTGCGATATCTGGTTTACACGCAGATTCACGCGCACTTGTTAATTATGCAAGGGT
CCAAGCGCAATCATTTAGATTAACGTATGATGAACCTGTTCGACTTAATTTGCTCGCTAAAACTCTTGCTGATATGGCAC
AACAATATTCACAGTTTGGTGGAATTAGACCATTCGGGTGCGCCCTTTTCTTTATTGGTATTGATGCTTCCGGCCCTCAG
ATTTTTACAACGTCCCCTAGTGGAATTTATCGCTCATTTAAAGCATATGCATTAGGAAACGGAGAAGCAGCTGCGCGAGA
ATATTTAATTGAAAACTATAAGGATGGGATGACATTCGGGGAAATTGTAGATTTAAACCTAAAAACTCTTAAAGAATCCG
TTGATGAGGACCTTACTAAAGAAAACGTCAGGCTAGCTTATATAAAGAAAGATGAACAGTTTCACATGGCTTCTAAAGAG
GAAATAGGAGCTTTTTTAGCTAAATTAGAATAACCCTCTTTTTTCACTTTAAGATAAAAACTTATTTTGAAATTCTAAGG
ATTTATTTAGATTTTCCTTTATCTAAAATAAGTAGGATTTGATTAATATCTCCATTAAGTTGTTTATAAAGACTACCAGA
TATGTTCTCTATAATCAAAATAAAATCTTCCTTATTTTCGTCATAGGATTCATCAAGTTTAAATACCTTTTCAAGGAATT
CTTTATCAATAAATTGATAATCCAATAACTAATTTCCCTTTTCGTCAATTTTGAATAATAAGTGTTTTTTTTTAATTAAA
TATTTAATATTATTTGGGATATCAGATAAATCGGGATTCCTACTTACATCAAGGAACTCAAGCCTTTTAAGCTTTCCGAG
TGATTCTGGGAGGATTTTTAATAAATTATTTCTTAAAGTTAGCCGTTTTAAATTACTTAAAGTTTCAATCTCCACCGGAA
CAGATTCTAAGTTACACCATTCAATTATTAGTTCGGTAACCAACCCATCTTCGTAAGAGAACCCTACTTCAATATAGGGA
CTATCTCCTAGAACTCTAAACATTTTTCCAATCTTCTCTTGAACGTTTCTCATATTGATCGAATCTGGCTCTCTCAGAAA
CGAAAGAAATGATAAAGAACAATCTTCCGTGAAGGAATCTATAAGATCACTTACATACGTTACAAAACTTTTTTGGTCTT
GAGCTTTCAATTGATGAATCGATTTGATGAACTGTTGAGGATTATCATATACCATTTCTTCGATAAACTGGTCATATTTC
ATTGAAGGATATTTAAGTTCTTTCTGACTTTCTATTAACTTCTCTAAAAAATTCACATCAGGAATACTTAACAACCATCC
AATATCTTCTTTCAGGAGAATATTAAAATTTAAAAAAAATCTTATTCCATCAAATTCATTATTTTTAAGACAAAATTTGA
TTATTTGCCTTTGATCATAGATAGTTTCACCATACGGAAATGATTGAATAATTTGTTCTTGAATCCATTCATCAAGATAT
CTATACACATTATACGCCTTATCAATCAGCTCGGAGTCATTCATTTCAGAACATTCTATAAAAGCTTCTGACAATGTTTT
TAAAGGTCCGGGATAATTACTTTTATTGATATTAATTAAATCATCAACCCCTCCTTCAAAGTCGTCTAGAAACTCAATTA
ATTCTTGGGCACCAAATAAAGAATAAACCTCATCAATCGCGTTGTGAAAATCAGGCCAATCATATTGGAGATCAACTCTG
AAACTGAGTTTATTTAATTCCCCTGCTCTGTTTAAGAAATAACCCTTCCCATATTGTCCCCTCCTTAAGGCTTTTTTTAA
CTTTTGAACTGCCTCATCTCCTAGATTTTTTAATTCTTTAATAGAGTCTGAGTTTAAAACAAATGTCCCTTCATACCATA
CAGTTATTATTTGTAAGAGGAGGTCAATACAATTTTCTTTATCTGCTAATATATATCTAATAATATCTGAAGTTAGATTA
TTTTCCATATATCGCCATATAATTTTTAGAACCTTCATGCAGCGATTCTTAGCGTGAGGTTTATCTTCGTTAAGCACCTT
AACGATCTCTTTAACAACAGGAGTGTCCATAGTAAAGAACCTCCAATTCCATATCTTTTCTAGTATTACCTCAAGGGATT
TAGTTTCTTCGAGCGGGAAAGATAATAAATCGTAAATGAGTTCAAAAGAACCTTTCCGAAAAATTTCGGCTATTCCGTCA
TATAAAGGTTCCTTGAGAATAAGATCCTTACCATATAATAAATTTAAAATTTCAAGGGTATAATATCTGGTAAGTTTAAA
CTCCTCCAGTAAATTTCTTAAAGAATCTTTTAAAATATTATTCTCATTAAAAAATCTCCTTTTTAATCCATTTGGAGATT
TTTGGTTAAGGTCATTGAAATATGAGATAAATTCATCATACTCAAGATTTCCATTTTTAAAAATTATATCTATGAGTTCC
GAATTTTCAATAACATAATCCAATTCTTCAGTTCCTAAAAATTCAATATAATTTTCTTCAAATAAATAAAGTATAACTGT
CTGATTCCCCTCTTCAAACCGTTCAGCTATTTCCTCCTTAAATACTTTTTTCGCAGAAGGATCTCCCACTTCCGTTAATT
TCTTGAGAAGAGGAAATGAAAGGTTGCTGTGAAGCAATCTCGAATTATAGTTATTTTCAGCCCACACTTGAAGATTAGAA
CAATGACCTCGAAATTCTTGCTCTGGAGAAACCGTACTTGTATCTATGGTAATATCCTGACCTTCCCTTGACCAACCTAA
TTTTTCAATTACATCATCAATAGATTCAATTTCTTTAGTAAATGTTAAAGAATTCGTAGGTAATTGAAATAAAATAGAAG
CACATTGATTAAAGAGCTCATCATTTACATAAATGTTAGTCGTTTCATCTTCTAATTTTAAAGTTATATAGTTATTTATT
CTAAATTCACTCATAATCCTTTTTTGTTTTATAAATGACGAAACGATATTTTAACTTATAGCTTTTAAATATAATAAACT
TTAACAATTAATATTAGTTTAATTCCTTAAGGAACAGTCTGAGAAAGGGAAATCCACTAATTTATTTAAAGAAAAAGAGA
GAAAAAGTTTTGTAACATCCGATAAAAAATAAACAGTCTTTTTTCTTTTAAATAATAAACAATCTTTAATTATAAAAAAG
AGATCAGGTTATACTATGGAACGACAAGACAATCAAATACAAGAACTTTTTCAAGAATTCATAGATAATCAGAACGGAAC
TATAGAAGATGTTGCTAACTTTACTTATGTTCTCTATAATAAATAGAAAGGATTCTAGAAGAATTCTGTTGAATGAAGAG
TATCTTTTGATCAAACCTTATTATCTAAAAACTCTAAAAATTCGAGGAAATTGTAGATTTGAACCTAAAAACTCTTAAAG
AATCCGTTGATGAAGATCTTACCAATAAAAACGTCAGGCTAGCTTATATAAAGAAAGATGAACAGTTTCACATGGCTTCT
AAAGAGGAAATAGACGGTTTTTTATCAAAATTAGAATAAATCTCTTTTTTTAATTTAATTATAAAAGATTTTAATCTCAA
AATTTATATAATATTTAGGAAAAAACAATCACAAATTTTCCGTATAGATTTATATAGGCATTGATTATGGCAAATAAAAA
GAAAATCAGAGAGCAGTTTAATGACATCTTTCAAAATGGCGATGAAAAAGCAATTAAAAAAATGTTAGCGAAAAATCCAT
GGCTACAAGATGAAATATCAAGTTCCATGAATGCCGGGATAAATGAACAGAATCAAATAATTGCAGCTTTGGGTGTAATG
GAAGATGAACTCGGTGGGGCTGTACCTATTGATGAAATTGTATTTAGCCTTAGAGTAGATTTTAATATTAGGAAAGTTGA
AACGGAAGTACAAGATATCTTAAGTAAAGTCAAAGATTTAAATCTAGTAAAAAAAGAAAATAGCGGTTGGACTCTCACAA
ATGAAGGGGGAAAGATTTGTGATGATTATCTGAATAAGAATTTAGGAAAGCTGGAACTATAATTGATTAAATTTTTATTT
TTGTCTAATGAATTCTAGTTATTGAAAATGTCATATTTATTTTTTATCCAGATTATTATTTGATTGTTTTATATTTAATT
TTTTTAAATACAGATGGACATCATGAATGATCAAGACAAAGAAGATTTTGAAAAAAAGTTTGATGAAAATGGTTTCGATC
CAACTAAAGATGCATTTTTTTCAGATTTGATGGGAATGGAAGAAGAAATTGCTACCGAAGCCTATCAGTTAGTAGAACAT
GCACTAAATCTAATTGAATCTAAATTTTTTGATGACGGTATTGAGATTTTACGTCAAGCTATTGGAGTGTATGCCCAAAT
CAATAGAGAAGAAGAAATTAAAGCAATTAACGAAAAAATAGCTGAAGTTTACCTATTAAAAGAAAAGTCTTTTCGAGAAG
GGGAAATGGAAGCATTACCCCAAATTAATATTAAAACTACTAAGGAAGAATCGTCTACTACAGAAACTGAGGTTGAAGCT
AAACCGATCAGAGATGAAAAGTCAGTTAGAAGGGCAGATCAGTTGATAAATGAGGTGAATGATTTATTAAACTCGAAGAA
ATTTGAAGAAGCTCTGGATAAATATGATGGGGCTATTGAAATTTATGAGGAACATGATAAATCCGATGAAATTGATCACG
TGTATAAATTAATCGAAGAAGTTTATAATCAGAAAGCAGAATTTCTCCGAAACGTTAAGAAAGAAACACCTGAATTATAT
AAAAAAGAAGAAATTGAAGAAGAAATCGAAATTGGAGTAACAAAATTAAAAGAGGAGGAATTACAGCGATATTTAGTTTC
GAAGAAAAGAGAGGAAGAAATCTCGGTACAAGCTTATGATTTATTAGGTAAGGCCGCCGAACTAGCTAAATTAAAAGACT
TTAATAAAGCTATACAACTTTACACAGAAGGTGCTAACTTATTCCGTGATATGAATTGGACTTACGAAGTTAAAAAAGTT
CAGGACACTATATCCCAACTGGAGTTAGAGAGAAAATCATTACAAGAAGGACTTGTGAAACAGAGAAGCGAAGTTAAAGA
AGAAAATAAAACACCCGCACTTCAAGTAAAAGAAATTGAGCAGCAATTAAGAGTTCAGGAAGAACAAGAAAAACATAAAC
AAATAGAACGATTAAGAGAAATTGAACTTCAAAAAATGGAAGATGAGTTTTTTAAAGCCCAAATTGATAACATGGCAACA
GAAGCTTCAGTTATGGCTCGTGAATACGAATTAGCTATGCAAAAAGCCATTAAAAAGGGTGAGATAATTGATGAATGTGC
TTATCCTAAAGTTATTGAAATTTATAAGAAGATGAAGAAATTGCTTATTGATAAAGGTTGGAATACCGAAGCAACCATCT
ATAATGATACTATTAATATTTATATTCAAAAATTCGATCAAGATAAAAAAATCAGACAGATAGAAATCAAGAAGGCAAAT
AAACAGAGAGAATCTAAAGAAATGCTAAAAGTTTCAAAACAAGAAGAAACGGTTGGATTAAGCGAGGAACAGTTACAAAA
AATTGAAGATCAGAGAAAAAAAGAATTAGAAGTTCAAACTCTCAGAGAAAAGCTTGACGATATGTCAAATAAAGCTGAAA
GATTGTCAAGGGAATATGAAGTAGCATTAAGAAAAGGGAGCTTTAAGTTAAAATGTCCCTATCCTGAAATTATTAATATA
TACCTATCAGCACGCCAGATAGCGATTGAAAAAGGTTGGGAGACGGAAACCTTGATCTATTTGAGCCAAATTCAAGCTTA
TACAGAAAAGTTGGAAAAAGATAAAAGACTAAGAGAAATAGAAGCAGAAAAGATAAAAAAACAAAAGGATTTTGAAGATA
CACTCAAAGTAAAGCAAGAAGAAAAAGCCTTAGGCTTGGATATAGAAAAATTAAGGGTAATTGAAGAACAGAAGAAGGGA
GATAAGGAAGAAGAAGAATTTAAGCAAATAATCGAGGAAATGGTAAAAAAAGCCGATAGAATGGCACGTGAATATGAATT
GGCAATGAAAAAGGCTGTAAGGCAAGGAAAATTAGCGGAAAACCCTCCTTTTGCAGAGGTTGTAAGGATTTATGAAAGAG
TAAAGCAGATGGCAATTGCCAAAGGGAAAAATGACGATACGATTATTTATGATAATCAAATAAAGTATTATTCTCAAAAA
TGGGAAAAAGATAATGTTTTGCGTGAGATTGACGCTAAAAAGCTTCAAAAACAACAAAAAATTGAGGACTTGCATAAAGT
TAAAGGAGAGACTGAAAGAAGCAAAAGATTATTAAAAGTTATGGAAAAAAAGAAAGAAGAAGAAGATTTTGAAAAGACCA
TTACAGACCAGATAAGTATTGCTGAAAAAATGGTACGAGACTATGAAATTTCAATGAGAAAAGCTCTAAGGAAAGGAGAG
ATTTTAGAAAACACACCTTATTTAGATGTAATCGAAATTTATAAAGATTTACGTGAGAAGGTTTTGGAACAGGGTTGGAA
AGAACAAGCTAGGATTTACAGCTCTCAAATACGGATTTATCAGGATAAATTAGAGAAACATGAAAAGATTCATGAGATTG
AGAAGAAAAAAGCCGTAAGAAAACTTGAAATTGAAGATATGCATAAAATAAAAGAAGTGGCCGAAGAAAACAAAAGTATA
TCAAAATTTGTTGAAAAGAAGAAAGAGGAAGAAGATTTTGAGAAATCTGTTGCAGATCAGGTCAATATTGCAGAAAAACT
GGTACGAGACCATGAGATTTCAATGAGAAAAGCTCTAAGGAAAGGAGACGTATTAGAAAGCACACCGTATTTAGAGGTCA
TTGAAATATATAAACAAATTAGAGAGAAAGTTTTTGCAAAAGGATGGAAAGAGCAAGCCGAAGTATATGCAAATCAAATT
AAGATTTATATGGAAAAATTAGAAAAACATGAGAAACTGTTTGAAATAGAGGCTCAAAAAGCCCAAAGACAGAAAGATCT
TGAAAGCATGCATAAAGCAGATAAAATTATAAAAGTTGACATCAAAAAATCCAAAGGTGTTGAACGGAAAAAAGAAGATC
AAAAATTTCAGGACCTAATAATACAATTAGTTAATAAAGCTGAGAAATTAGAAAGAGAACATGACTCTATTGTGAGGAAA
GCATTGAAGAAGGGGGAGATTGTTGAAAATAACCCATATCCTCAAATTATTAATATTTACGATGATATTAAAGCAAAATT
ATTAGAAAAGGGATGGTCAGAGCAAGCCGAAGTATATGCAAATCAAATTAAGATTTATGTGGAAAAATTAGAAAAACATG
AGAAACTGTTTGAAATAGAGGCTCAAAAAGCCCAAAGACAGAAAGATCTTGAAAGCATGCATAAAGCAGATAAAATTATA
AAAGTTGACATCAAAAAATCCAAAGGTGTTGAACGGAAAAAAGAAGATCAAAAATTTCAGGACCTAATAATACAATTAGT
TAATAAAGCTGAGAAATTAGAAAGAGAACATGACTCTATTGTGAGGAAAGCATTGAAGAAGGGGGAGATTGTTGAAAATA
ACCCATATCCTCAAATTATTAATATTTACGATGATATTAAAGCAAAATTATTAGAAAAGGGATGGTCAGAGCAAGCAACA
ATTTATTCTAATCAAATAAAAATTTATAAGGAAAAATTAAAGAGAAGTGAAGTGCTGCAAGAAGTCGAAGCCAAGAAAGC
AGAAAGACAGAAAGGTATTGATGATATGCACAAAATGAAAAAGGAATTTAAACCTGTAAAACGGGATAAAATAGAAGCTG
TTGTGACAGAAGAAGATCTTATATTGGATGAAGCTATGAAGCTCATAGATGATGCTGAAAGAGCTGTAAAAAAATATGAG
TTAAGTATTAAAACTGATGTTCTGTTATATAAAAGTCCTTATAAAAATGCTATTGCGAATTATAAAAAAGCAAAAGATTT
ATTTCAAAAAATAGGTTGGAATGATGAGGCCAGTCAATTAATAAGTACTATCAAGTTTTACAAAGAAAAGCTGGAAAAAG
ATGAAAATTTAAGAGAAATTGAAAAATCTAAATTAGAAAAACCGGAAGAAAAATGGATGGTTGCTAAAGTTGATACTGAA
AAAGAATTATTTGGCCGAGAAAAAAGAATATCTGAATATGAACAAAAGAAGAAGAAGAAAGATAAATTAGCAGAAGGAAT
ATTTAATGAAATTCATAAAGCTGAAAGATTAGCTAAAGATTATGAGTTCCGAAAAAGGGGTGTTCTTATTGAGCAAGAAG
CCCCTTATGAAGATATTCTTGAGATATACCGTGTTGCTAGAAAAAGTTTTGAAGAGATTGGTTGGATGGAAGAATCAATG
AAACTCATAAGTACAGTACAATTTTATAAAGAGAAATTTGAGAATGATAATAAGCTACGTGCATTAGAAAGAAGAAAAGA
AATAGAAAGAGATGATGCGTTAAAAGCACAACAGAACTTATTACACCAGGCCAGGGAAGAACAAGAAAAATTAGTGAAAA
CCCGAAAAGAAAATCAGCTCAAAAGGAAGGCTAATGTTGATGAACTTGAAACTATTAAAGGTAAAGCATTTATTTTAATG
GATCAAGCTAAAGCAGAATTGGAAATAAACAATTTTGATAAAGCTATTGAATTATACAATCAGAGTGAAGCAATTTTTTC
TGAAATAAGTTGGAAAGAAGGGATAAATATGATAAAAGATTCCATTACCACGATTAAAAGGAGAAAGCAATCATATGAGC
TCGAACAAAAAACTCTTGAGGAAGAAAAATTAAAAAGATTGGAAACTGAGGCACAATTAGAAGATAAGTTTGCTAAAGCT
GAAGAATTGAGAAAGTTGCAGCAAGAAGAAAAAAGAAAAGAATTTTTAAAAGTGCAGAGTGAAAAGCAACGGGAAAGAGA
AAAATCAGAGGAGGCTTATGCAATTTTAGAACAAGGAACTATTTTATTAGAATACAAAAAATTTGATGAAGCTTATGAAA
AATATGTTGAAGCACGAAAAATATTTAATCAAATTTCATGGAAACAAGAAGTCTCTCGTATCAATAACGATTTATTGTTC
AAACTTAAAAGAGAGAGGAAAACTTTTGAAGTGCTTAAGGACATAAAAGAGAAAAAAGTTGAAGAAGATAAAGCAATGGA
AGAATTAAAAAAGGAAACTGAAAAACAAAGACGGGATCTTGAAAAAAGTGAGAAGGAAGAGAAACGTAAATTAGCAAAAG
AAGGTGTATTTAAGAAAATATTGAAAGAAATAGAACGAGCAGAAAGCCTTTTTGAGAACTTTAAATTTAATGAAGGAATT
CTTTTGCTTAAAGAACAACATAGGAAATTAGAAAAAGGTGGAAAACGCGAAGAAATCAAGAAAATTGATGATTTAATAAA
AGATATAAAAAATCGAGCAGAAGTTCCAATAATTGTTTTGGAAAATATAGAACAAAATGATAATTTTAAAGCTGGCTATA
AGGCTTTGGATAGCGCCCAAACCTCATTATCGCATAACCAGTTTATGAAAGTTATTTCTGAGTTAAAAGAAGCTAAGTTT
AACCTTCACGAACTTAAAATTAACAAGAAACATCTTAAAGAAATCGAAGAAATGATAAAAAATATGCGAGAAAAATTAGG
TAGAAAGCCTACAGAAAAAGATTTTGATACTAAAACAAAAGAACATGAAGCTGACATGGAAATGTTAAGATCTCGAATTT
CGAAAAGACGTGAGGAGAGAAGGAAGAAAGTCCTAGACCTATTAAAGGAGAAAACAGATTAGTATTTCATTAAGTGTAAA
ATCTAATTTTCTTTTGTTTTATCTGGTTTAAGTTTTTAAAAAAAAAGATTAAAAAAGAAATAATTAAGTAAATACGTTTT
CTTCTACTTCATTTTGAACTTTAGATTCTATTATGGAGGATTTTTTCTCTCCATCTATTCTTTCATCAATTAAATATTCT
AATTTAATTAAGTCACGAATTGAAACTCTGATAGCTTCACTTCTATTAGGAAAACGGCCAGCAACGACAAGATTTTCCAG
CATATTTAGATAGGACTCGGGTAAATTTACAGAAATTAATTTTATAACAATCACCTTAGTTTAATTTGATAAATATATAT
CACCTCCATAGTATATAAACTTTTCAATAGAAACCAACCCCAAAAAATGCGACAGAATTTGTTAATGATTTGAACTAAAG
AATTCTCAGATTTGATCAATGAATTTGGATAAAAAGTAAAAATTTGAAGCATACCAAAAGTAGTGGGATTCAATTTCTTT
TGTTAGGATATTTTTTTTGAAATATAACCAAAAAATTTTTATCTAAGTATAATATGTTACATGTAACATAAAATTTACTA
AGTTAATCATCGAAAAAAAGTGGAAATTGATTTATCATGGCTAGTATAGAAGCTCAGCTAAGAGAACATCTAGAAGTTGG
TAAGGATTGGGAGAAGATGGATACACCTATAGAAGGGGTTAGTGTAGTTAAAGTACCTGCGACAAAAACTAGACCCGCAC
TGCTATTCTTGGAGATCAATCCTATTAAAGAAGATGGTAAGCCATTAAAGAGGAAAGGGTTGTTTGTCGGAAGTAAGGAA
ATACTGATAAAATTCAGTGAAGCCTTAAATGATGATAAAACCTTTCAATTGATAGGCGAACTAGAAAAAATTAATCCAGA
AGTGGCTGGAAATGGCAGAAGTAAAAAGTTAGAAATGTAAGTTTGAAGATTTTTTTTTATTTTTCGCAATAATTTAGCTT
CCTCCTGGGTGTTTTTAATTTTTATTCTCTAGTTTATCGTAGGTTTCATGAATAAAATAACCTATGTAAAAACAGGCAGA
CTCCAACCTTTTTATAGCACTATGTCATAAATATTAACTAAATATTACCTAATTTTAATGAGTAAAATGTTGGAGATTTA
CACTGGTTTTATGGTATTTGAGGTCAAGGATAATGGGGAACATTTTAAATTAGAAATCAATGAAGATAAATTTTGCCATC
ATAACGGTGATATTGTATTACATCCTTTACAAGTTGTTATAATTGTTAAAGAAGAACTTCGAAGAATCTTTATATGGAAG
GGAGTTTCATCTTCAGTTAGAAAAAAATTCATAGCGTCTCGAGTTGCTTCAGAAATACAGAGAGAGCTAATGAATTTATC
AGCTTTTCACCGATGTAAAATTGTTTCAGTTGATCAAGGAGATGAACCTGAGGAATTTCTTGACGCCTTTGGATTCCAAA
AGATTTCTATTAAATTTGAGCTTGTAGATCCAAATATTCCATTTATGACGGAAACGGGACAATTACCTACGAGTTTAAAC
CAACGCATTGAACTAAAAACAGTTACAATTGAAAATCTAAAAAAAAAAAGGTTCAGTGAAGAAAAGAAACAACCATCGTA
CGAGAGATTAAAGAAAGATCAGCGATTAAAGGAAATTTTAAAAGACGTCTTAAAAATCGATGTCCCTGAAAACTTCAAGC
GTAAGAATATACTGATAGGAAATAGTAAGCTTTATGGGATGGTAACACGGAAAGCAGAAATTTTTTGTGAAGTTGTCGAG
GAAAGAGAATGGGGAAATATTTCAAATATTTCACAAGATATATTTGAACTTGAGGGATATAAGCTCAGAATTCATTTTAA
TAAAGGTTTAGGAGAAATTGAAGCAATAGAAATTTTAGAAAAAATCCCCTCCGTTAAAAAACCTAGTACTAAAGATATTG
TGGACAATTATAAGAAGTGGACAGTAAAGCAATTAAGGCAATTTTGCCGTGATAAAGGTATTAAGGCTCCTGCCTCTTTT
CGGAAAGCTGAAATTATTCGATTAATTATAGATTTTAATGCATCGAACTAGTGAAAATACTGAACATTATATATCTATCA
TTAATTGGCATTTTAGATCCCGCAGTGTATCTAAAATTAATAGTGATGAAACAAATTTTATCAAATTAACAAATTTTTTT
CCAGATTTTTCATAAATTAAGTACTTTGAAATATTTTGCTTTTAAGAAGATATTTATTTTTAAATAATATTATTTATTTA
ATTATTACATAGTTTACAATTCAATTACAATTAATTTATATTAAAATTGATGTGATTAAACAATGAGTCATCAAGAAGAT
GGAATCCATTGCATAGCATGCGGAAAAGATCAATTCTCTTTAGCCCATGATGAGTGGATGAGGCGTGCATTCCCTTTTGT
GGAGCAAGGACAGCTCAAAATGTGTGCAGGCTGTGGAGCTAAATATTTAGTATGTGATGAATGCGGAGGTCTATATTGTC
GCATACATCCTGCATTAGAGTCTTGGGAATTACCAGATAAATGCCCTAAATGTGGGTACGTCAACAAAGAAGTAAAAGTT
TGGGATGGAACTTCTGCTCGGCATTTTTAGTAAATTCTTTTTAAAATTACTTCCTATTCTTAAATTTTTTCTAACATCTG
TCAATTTTCTAGACTTTTAACTCAGAATTTATTAAAAATTAAATAGTCTCAAGAGAGTGGAAAACTAAAAATCAATCTAC
GATAAAAAAATTAACAATATTTTCAAGAATTCAATTAAACTAAAGTCAAGAAAATTTATATTTAAAAGAATTAATAATTA
TTTTATTACAGATGAAAAATATAAAAGTAGAAATAGCTTCCCCAGAACTCATCGATGAATTACAAGATTTAACCAAATTT
TTGGTAGAAGGGCTAGGAGAAGAATTTGACATAAAACGGTTTGATTGGGGGATTCGTCGAAGATTATACGATCCACTCCA
AAGACATGGAATTCTCATTGCTATTGATGAAGATGATAATTCGGTTGTAGGGATGATTGTTGCGGAGCTTCGGATTGATC
CTTTAGGGGCTTCTGAGGGGTATATCAAACAATTTTTCTTAAAGGAAGAATATCGACGAAGAGGTGTTGGTCATCATCTA
TTAGAAAAGGCAATAGAGCACTTAAAGAAAATTAAGGTTGAAAAAGTAAAAGTTAATATAAAAAGTCAAGCCTTAGAAGC
TACGAATTTATATGCAAAGCTGAAATTCAAGAAAATTTATGAGGTTTTAGAATTAGATTTGACAGATGAGACAAAAAGCG
ACAGTTAAACTTCTGAAAAAATGAATTTAGAAATCCCTTGGGTCGAGAAATATCGTCCGAAGAATTTTAAAGATATTGTG
AGTCAAAGTATTGCAATAAATTCACTGCAAGAATTTATTCAAACTCCTAATATGCCGCATATGATTTTTGTAGGACCCGC
AGGGACAGGAAAAACTAGTACTGCTTTAATTATAGCGAAAACTTTACTAAAAAATGAACTATTAAGTACAAATCTTTTAG
AAGTGAATGCTTCTGATCAGTAATATTTTCTACCTAATGTTCCGGATCATGAATTTAATTAGAAAATTTATCAAAACAAT
CCTTACAAAATTTAAAAAAACAAATCCATTTAGCATTATTATGAAAAATATTTTTCTTTATTTTTCTCAATTTCTTTAAT
TCCGTTTTTATTAATTATAGCACCTTCTTTATTTAAATGAATTAATTTTTCCTCGTACAAGCCATTTAAATAAGTTGAAA
TATATGAAGATTTTTTTGGTTTTAAGATTATATTTAATTCCTGTCTAGTCATTCTTTTTGGAAATTGATATAAAACTAAC
AATAACTCTTCTTTAAATAGTAATCCTCTTTTAAGAATCATTATTTCACTATTTTCGAATTTTTCAATAGTAGGTATTTT
CCTTTCCATAATTGAGTTAGTTAAAATTAAGGAATCTTCTAAAGAAACATTGAGATAAATTATTATTAATTGAGACATTA
CCCAATTGCATGAAGTGATAACAAGTTCAAAATCTATTGAATCAGCATTAGTCATTTTTATATGGGCAACTCTTTTTTTG
CTTCTAATAGTAAAAATAGCTTTCAGAACTTGTGGAATAACAGAATATAACATTTCTTCTTTAGCAGAAGGTTTAGGTAA
ATTTCGCAAATCTTCATAAAATTTTCCAAATGCAATTTTGTTTAAGTTGATCTTTTTTGATGGTTCTGATAACTGTTTCA
GACAAGCAATACAAATTTCACTAAATCTAGCAGCATGTAATATTCCTTTGGTAACATCTCCTAACCAATAAGCAGATTTT
GATTTTTCAAACTCAAAAAGAATCTCTTTTGCAAAGGATTGACCAAATACTTTTTGAAATTTTTGCATTAAAATTTTTTG
GCTCATAGTTGACAAGTTTCACCCTCTAAATATGACTTTAGCATTTCAAGAGCTTTTTTCTCACCAGCATATGTTAATTG
CATTGCAGACTTTGGCTTATTTGCTGAAAAATACTTCATATAGGATTTGCTGCTATTCAATAAATCCAAGCGATCAGGGG
AAGTTCTGCTATCCCTCAAGAGAGTTTTTCCAGAAAATTTATTCACATAATACACTTTTTTTAATAAAACTCCTAATAAC
ATTAATGTTTTAATTTGTAAACTTTTCCTAGTATTTTCTTTTATTGGAGTACAGATTCTGATTCCTTCTTTTTGGAATTC
AAATAATATTTTTAGCTTTTCTTCATCTATTCCATTATCCTTAGCAAAAGAAACTATATTCTGATTCAATTCATCCGCAT
TAATTGAGATTTTATCAGATATATCTTTTGTTATTCTACTTCTAAATTTTAAATCAAAATTTGAGGTATTTTCTATTAAA
TCTTTCAAGAGCATAATTCCTTTCTGGAATCCAAGAGATGTAATCCTGTATGAGGTTTTTATACTTCCAATAGGCCCCCT
TTTATGAATTATGTAGGTAGAATAGTTTTTCAAAGTAGAACTGAAGTTTCTCATTTCTACACCAGCATTCATTAAGCTTT
TCCTCAATTCAGAGGAGTTAATTTCATCCAAATCATAAATTAATTTATTTATTGTAAGAAATAAGAGAGCTGCTTTAACA
TGGCCTTCACGATTTGTTGACCCTTTCCACCCTTTTAATAAAATAATTTCATTATCTACAATATTAACTACTGAATATAA
ATCATCTAAAGTTAAATTATGCTTTACAATTTCATTTTTCAATGATTCTTCTTGAAATGTTTTTATAATTTTTTGAGATA
GATACTCAGAAGTTTGTTTTTTAATGTTTGTTTTCTTTTTTTCTACGGATTTTGCCTTTTTTGAGGTGAAAGTTGTATCT
ATTTTCTTTTTAAATAAATATTTTTCTGTTAAGAGATTTAGCTGCATCTCTATTTCATAGAATTTAATGGCATAAGAATT
ATTTTCTATTCCAATAATTTTACTTTTGGCAAGATCCCCTAATGGTCCAGATAGAGTAGTTTGAGCAATATCAATCTCTT
CACTCATATATCTAGAAGTTATTTGTATATCGTTGTTTAATCCTAATTCTTTTGAGAAATATGAGCCTATTAGAAAAATT
ATTATTTTTTCTTTCACAATAAATGGGAATTCTGGTGAAATAATGATTTTACCGGATTTACTTTCTATTTTCAGGAAAGA
TTTTGATTTTTCAACTAATCTTCTTAAGTCTTCAAGAGTGCATTCTTCATCAACTAAGAGGTCTTTTAGTATATCGAGTC
TTTTATTATCCATTTTATTATTACTCTATAAACTGATAATTAATATAAAATCATACTTAAATTTAAAATTTATTATATTT
TTTGAATAGTGACATAATAATATGAAAATAGAATAATAATTCTTCCTCATTTTATTTGGATGAGTTAATTCCTTAATGTA
AGTTATTGGATTTAATAAATAATACTTCAGGTCAATTTGATTCATTTAAAAATATATCACAAATAAATTTGATGTTTTTG
GAGAGGGAAAAAGGAATTATGAAAAAAGTTTTAGTATGAAATTTTTAATATTAAAGTTACTCCTAAAACTTCTAATCTTT
TTGTGATATAATACACTCAACAAAGCACTCTACATGGATGTAATAAATAATAGGTAGTCTAGAATCTTCCTCTCATTGTT
TTTTTAACTACCACTTTTTTTTATTGTAAAAAAAAAATTCTTAGATATTATTTAAGTAATAGGGATAATTGAATTTCTGA
TTATAATTCCCCTAAGCAAATAGCGAAAACTCTACTAAAGAATGAAGCATTGAAGTTTAAGGAGCGGCATTATGTTATGT
AACGACTTTTCTTCTGTTCTTCCTTAGAAATAACTTTCTTAAAAGAACTATCCATATTTTTAAAATTAATTTTATAATCT
AACTCACTTAATGGGGTGAAATTTAAAAAATCCTCAAATGTATCAATCGACATCAAATCAAAATTCTCGGGTATTTTTAA
AAATAATTCTTCATATGAGGTAATAATAATTCCTTTCTCAATGTTTATATGTTCAGGAATCTTAAAATCAATTTTATTAT
TATTCACATAAGTTAATCGATCATCGAGTTTATTGAAGAATTCTTGTAACTTAGATAAACGACGAGAAAAGTCAGCACTT
CCTATATAATATACATTTTCACCTTCTCGAGCATGCCACGGACCATAGTTTTTAGCTTCAATTAAATATAATTCTCCTGA
GATTTTGGCAATAAAATCGATCTCCCCTATTCCATAAGTCTTATTTCTTAGAATAACTCTACCACAATCTGAAGAATTAA
TTAAATATTCTATGTAATCCTCAAACCAAGTACCACGTTCTTTCTTTGAGCTAAATAACTGCTCGTAATACATAGAAAGA
GTAGTAAAAAATAAAACAGAACCCATGAGTGATCCATCTTTTAATTGATATTGCCAAATATTATTAAAGTCTTCAATTAA
TTTCGAGCTCACAAAAATTTCATCCCTCTCCATCTCATAGATATGCATTATAACGTTATCATAAATTATTTTCTCTCCTA
ACTGAAAATTTACAGACTTTTGGTATAAATCTCTTTTAAATTTATTTTGAAAAATTCCATATAAGTCCTTGATATCTTCT
TGGTATTGTTTAAAAAAACCTTCACGCACTATAAGATTCTTAAATAAATGTAATAGATTTAAATGGAAAGGATAAGAAAT
TCTATAACAAATAACAGAATTTATTGTATGGGTAGAACCTGAATCGCATATATGAGGAATAAGGAGTTCTCTAACATTAG
ATTTAAGGTTAACAAAACCATTATATGGATCTATGGAATTATATTTTGCCCAAATATAGGGTTGTACCATTTTTTTAGAT
AATGAGAAGAAATATTTAGGAGAACTGTATATAGCAGTGCTGCTATTAACCTTTTTTTTTATAGTTGATTTACCTCTCTT
TACTTCCTTATAACTCTTATCTAAAATTCGGAAGGTTTCCATCTGATTTTTATATTTCTCTAAGATATATTGAATACCTT
CTCTATTATCCTCTAAATTTATTATATAGTTTATATCTTTAAGATCCTCTTTAGAAAATAATAAACAACCATCTTTATTT
TTAATTAATGTAATCCAAGAAGTGTTAAGAGAAATAGAATTTAAAAAATAATTTAATGGTGAAATTATACCCTTATTTAA
AGCTGAAACGTCAAAATCATCTTTCGCATAATCTTTAGGTTTTATTTTAAAATATTCAATAAGAGTATTAATATATGGGA
TGACAGTATAGTCACCTGGAGCTGTAAATGAAGATAGTAAATTAGTTTCTCTAAAATAGATTAGATATTTAGCCCTACTG
TCTTGATCAAATTGTTTTAATACGTTTAAGATCGCTCTCTGAAGGAATAAATCTATTTTCTCTAAAAACTTAATCGCAAA
TTCATCTTTTATTTTACTCACTTTAAATTCTAAAAATTCACAGATTACTCCTTCCTTTCTACATTTTTTAACATGATTGC
ATGCAAAACAACGACAAGGAACGTTAAATTCATCACAAAACCCAATATTTTTTATTAATTTGATTTTTTTACATATTTTT
TTAGGAGGAAGTTTTAATCGAATTAATTTCTGGCTTCTCATAACTTCTCAACATACTATACTATTTTTGTATTTTATTAA
TATTTGTGATTAATTCTCACATTTATTTATTAGAGTCTAAAAGGATCTTCAATTATATTAGGATTAAATTTTTGAAACAG
AAAAATCACAAAGATTTTTATAAAACAAAGACACAAAGAAGAATTAGAAGTAAAGCTATTAAAATTTGATTTAATTTAAT
TAATATTTGCTCATAAGGGTTAAGGAATTATATGCATTTATATCACTTTTGCGTTGTAGAAAGTGTAAAATGGTCTTGTG
ATGTTAAAAAAATATAAAGAAATTGTATGTAATAAATTTTTAATATTTCATCTATAAATGAATAAATTCTTTAATCTAAA
TTCCAAAAACTAAAGAAAGAAAAATGAGTAATTAGAGATAACTAATAGTTAGAATAAAAATTAATGATTGTAAAAATTTA
ACAATTTGGAAGTAGTTTTATGTTTGGAGATGGCCGAAAGGAACAGAAGAGAGAGGATATGTTGGTTTGCGAAAAAAAAC
ATCGAAAAGTTTCAGGACTGCTTGAAAAAAACCTCGAAAATCATACCTTAAATGAAACAATTGAACCTTTCGGTAGGAAA
TTATCTTGTACTAAATACCCTCAAAATCATATAATGACTAAAACTTCTACAGATATGGTAGATAATCATCTTTCGGAACA
ATATAATAGTCGAATAAATATATTTCTTAAAGAGGATCATACAAAAAATGAATCAGTAGAAAATATTGATAATGAAGATC
AAGATTATTTAGAAATTTCTAGAGGACTATGTAGAAATTTACTGGAAAGTGAGACAGGATTTCATAATCAATGTTCACGA
AAAATATTAAAACATGATCAAACCAAGACCTTTATAAACATTAAACCAGATTTAATTAAAAACAAGAGAGATTCGTTTAT
GAGTCAGAGAAATGATGTTATGATAGATGGTGTATGGTATAAGAGTGCTAAAAATCTCAATTGTAAACGAAAAATTTTAG
TGAATGTTGCAAAAAACCGATTTTGGACTATTGCTGATACCAGCACATTAGTTTCTAATACAGCACTTTTCAAAAAAATG
ATTACTTGGATAAATGAAAAAATCATAACATATAAGTCTTCTGGTAAGGTAGCTTTTAGACGTGAAAACAGAATTGGACG
AAACCAAAGGCAAACTTCCTATATTTCTGAATCTCAAGAGTTTGCAAAAAAAATTAACATTAATAGGGTAACTGTTCAAC
AGTGGATTAGGCAGTATTTAATAGCTGTCAATGGGCTTGAATCAGGGGGGGATTTACATGAAAAGGTATTTAGTAGTAAC
CCACAAAGAAAAAAAATCCCGTGGAATTCTTATAAGTTTCTGGAGGATTTAGTTAGAGAGGTTTCGATGAGAAAAACAGG
ATTACTTGCAAG
>LokiG_000000000271
TTTGTTGATTTTAATGATAACTCCCCCATCTCTTGGATTGGAACTTCGAGAGCATTTGCCATGACTTCTAAGAATCTACC
GGTCCCTGCAGCACATTTATCATTCATTTGAAAATCCATAACGCTACCCGTTTTTTTTGAAATCAAAATTGCTTTGCTAT
CTTGCCCTCCAATATCTATTACAGAGTGAGCATCTGGAAAGAAATGTTGTACACCACGGGCATGTGCTGTGATTTCGGTA
ATGCGATCGTCAGCAAAGTCCACAGAATTTCGTCCGTAGCCAGTGCTCATACAAAAAACATCTTCTTTCTTTAAATCATA
CTTTTCTAATAAATCATTAAATAAATTACGTCCAATACGCTTGAAATCATATGTAGATCTCTCTGTTTGGTGATCTAATA
GCTTTCCATCCTGAAAAATCGCTATTTTTGTAGCTAACGACCCAATATCAATCCCTACGAATGCTTTCAATAAAATTCTT
ACTCAATGTATTGTTTTAGGTGGGAAAAGGTCTCAAAAAATTTTAAGTTTTTCATTATAAAAATAAATTTCTGTTTTCTG
AGACTGCATATGATTAAAAATCACCAAGAAATAAAATCATGACTATTATAGTGAAAATGCAATTAAAATTCTAAATATAT
ATGCTACCTTCTCCTTAGGTTAGTTGTCCAAGTAACAAGGAAATTATCAGCGTAACGACTCCCGCTGCAACTAAATTAAC
TGCATATCTAACGCGTCCTCCTCCAGAAATCTTACCTAAATAATTTCCAAGATATATAAGTAAACCAATTAGGACGAGAT
AAGAAACTATGAAATGCATCAAATATAACTTACTGCCAAAAAAAAAAGGGAGTAGTGGTAATGTAGAGCCAAGAACAGGT
GCCCCCCCATCAACCAATGATGCGACTATAGTTGCGAACTTTTCGGCTCTCTCAATCAAAGTTTTTTTAGTCTTCTTCTT
TTTTTTTGAGAGATTTAAATCCTTATCATCTTCATCTATCATTGCCATATCTCTTTTTATATCATCTACCTTTTTCTTTC
TGCTTCTTCAGAAAGAAATGCACCCCATAGTCCACTGATTCTGATTGCTATTGCAGTCGCGAAACCAGTAATAATCACAT
TCTGAGGCGTAAATTGAAGTGAAGAGGAACCTTAAATTCAATAATTTAAGTTAGTTGAGATAATAAGAGAGTTACAACTA
ATGTGACAATCCCTGCTGTAACTAAGTGGAGTGCATATCTTAGTTTTCCCCCACCTGAAATGTTTCCTAAAAATATTCCT
AAATATACGAGCAACGCCGCAAGAATAATATAGGAAAAGATAAAATGCATAATCGTTAAAGTAACCCCAAAGAAAAATGG
AATTAGTGGAAGTACACTTCCAATTGCAGGGGCACCCCCATCAACCAGAGAGGCGACGATAGTGGCAAAATTCTCAGCTT
TCTCGAGGATTGTTTTAGTTTTTTTGCTATTCTTCCCATTATTATTTTCTTTTTCATCACTATCTTCAATAATTGCCATG
TCTCTTTTTAACCCATCAACTTTCTTCTTGCGCTCAGCCTCTTCAGACAGGAATGCACCCCATAACCCCGAGATACCAAT
AGCGATAGCGGTAGCGAATCCTGTCATCAAAACATTTAGAGGTGTGAATTGGATTGTGCTGGAGGCGGCTAGAAATATCA
TGAAGATACCGGAAACTAAACCCGCAGTTGTCAACGCGCCATCGAAGCAATTGTTAAAGAATTTTCGTCGAGATATCTCA
CCTAAATCTGAAAGTTTTCCATATTGCTTCCACTTTCTAATAGTTTCCCT
>LokiG_000000000274
TGAAGAAGGAGGGAAAATCAAACCAAAATTTAGTGAAGGGTTTCACGCGTCTGGACATGCATCAAAGAAAGATTTAAGGT
GGGCAATTGAGACTGTCGATCCCGATACAATAATCCCCGTTCATACCGATAATCCAGAATGGTTTAGAGAAAACTTTGAA
AATGCTGTCCTTTTAAAGAATGGTCAACGCTATCCTTAAAATAAATTTAAAATAAAACCTAATCGAAAACAAATTTTTAA
TTTTAATGATTGAATAATTAAATTTAACTTATCGAGGATTTAAAATGACAAAGAATAAAATTCGACCAGGAGTCTATTTA
TATCCAATGCCTGTGTCGATTATTGGTACAAATGTCAATGGAAAACCAACTTTCATGGCATTAGCTTGGGTTAACATAGT
TGAATATAAACCTCCCTTATTTGCAATAGCCTCCTATGAAACACATAATACTAATATTGGGATAAAAGAAAATGGAACAT
TTAGTGTTAATATCCCTTCAGAAGGAATGGTAGAAGTTACCGATTACGTTGGGCTCGTGTCTGGTAAAACCGTTGACAAA
TCGGAAGTTTTTGAAGTGTTCTATGGAGAGTTAGAAACAGCACCTATGATTATGCATGCTCCAATTAATATGGAGTGCAA
AGTTGTAAAAAAAATTAATACAACTGAATTTACTGACGCTGAAAAGGGGCATGAGATCTTTATCGGAAAAGTTATTAACG
CATATGCTGATGAATTTTACCTCACAAATGATCGTCCAGATATAGAAAAACTGAAACCTTTTGTTTATTCAATTGATAAT
AAATACTGGAAGATAGGAGAATATCTTGGAAAAGCATTTAGTATAGGAAAAGATTATAAAAATCAATGAAATAAATTGGT
TTCACTTAAATCTAAAGTTCCGAGAGAATCGTATAATAACCTATGATAATATTTTTATAATTATCTATCATGTTATGATT
TATGTCAGAAGTAGATAATTATGAATTAGTACGGCAAAAATTAACACTGGGACCGTTGACTACACCAAAACACAGAA
>LokiG_000000000275
ATAATTAGATATTTAGTCGGAATAAGATTTAAAAGATTTTAAAATAAGGTTTATTTATAGATTTAAAAATACACTCATTA
GTAGAGAATTACTAAAAAATAAGATAGCTTTATCAAGAGATTAGATTATTCAAATTTTAAATAAATAAGCCCTATTATGG
GCATTTAACTTAAAAATGACTCCTGCTAAAATTTATATTCTATTAATTTTTTTTAGTAGATTTATTTTTTCAACAGTAAA
ATAAGAATGTGTTGTATATAGCTTCTCAAGGTATTGATCATTTGAGACATCAAAATTCATTACATGACTTTCCACAAATA
GCCAATATCAGAAAAAAAAAAAAATTCGAAATTTTATTGATTTATTACATTTTGAAATAAGAAAGTGATTAATTTTAATA
AAAAAAAGACTCTAATTTGTAGGATTTTGATAAAAAGGAGGTTATAATGTATAAGTGAAATTTATAAATCCACTCTTACC
CATTTTCACCTTAAATCTATACTATAAAAGTGAGATTGTTGACAAAAATGAATAATAAATATAAAAAGAGATTTATGACA
AAATGAAGAATAAAAGATTTAGCATTATTTTACTGGCCGTTGTTGGCTTATCAATAATTCTTTTTGCTTCAAGAGTATCC
CTCGTTGGAGCACAATCAGCTGATTTAAATGCACCTCTTGTAACTGGAGCAATTACCATTGATGGTATAGATGACGAACC
ATTCTGGGGAAACGCTACAAGTCAAACATTTACAACTACAAAAACCTCAGCAGCGACCGGGACAATACCGGCAGATCAAC
AAAGTGTAGAAGTAAAAGCTGTCATAACTGCTACAGAAATTAGGATTTTCTTTAAGTGGAAAGACCCAACCGCAAATAAT
ACTGGAGTTAGTCATGAGGAGGATCGACTTGCTATAATGCTACTTAATGATGATGCGAATGCTATGGCTGCACCATGCAT
GTTAATAGGTTCGAATGGAGCAACTACCAGTGGGACAGCAGACCTATGGCATTGGAAAGCCGCAAGAACGGATTCTGATG
GAGGGAAATATACAGCAGTCGACAGGGGAGGAATAATGTTCAATTTAACTAGTGGTGATGCGACTTATACAAGTTTAGAA
TCTGACAAAGGTTGGTTTAATTTCACAGCGAACCCCCTTCCTAACGGAAACCCTCAAATTGGAGATGTTGTTTATACTAA
TGGGACTGATGGTTTTTTTCTAGTTGCTAATGCTACTGGTGTAGGAACTGTTACGAAATTAGCTCTTACTGCTCATTCTC
ATTCTTTTGCTGAAAACGAATATTTAGATACGACTTCTCGAAAGAGGTCCGGTGATAGCGAATATACTGCTTTTGGGATC
TTACCTACATCCCTTAGTGGCGAGGATCGTTATCTCGTTAAAGCTAAAGGCAGTCGTGCTACATCAGACTATTGGACGTT
GGAGATAGTTAGAACCTTAGCAGTCAGCAATTCTACTATTGATAGACACATGAAAAGTGGAGACACTATCAAGTTTGCAA
TTGCTCTCTTTGACGCTGGTTTCGATCATGACGGTGACGAAAAATACATTACAAATGCATGGAAGACTTTACACTTAGAA
GCAGGTCCTGCCATTCCAGGTTATCCATTGATTTTAGTGGGATTAATAACCATTGGATCTTTAGGTGTCCTATTCATTAT
AGCAAAAAGATCGAAAATTAGCAGAAAGTAAACATTTATTTTTAGATAAATAATCTAAAACCTTATTTTTTTTTTTAATA
AAATCTATCACATCAGAGTAAATTATTTCTACATTTTTTGGAAACATAACCTTTCAAATTACATTTTTAACTTATTAGTT
TGAGGTTTTCATATCTTATATTAGAATTTCATAGAATTTATCCCTCAACAGAAGTAATTAAGATTTTTTTAGACTTCTGG
ATATCTCCAAGTTAATATCAGGAAACCGTTCAAAAGTATCATAAGAAAGTAAGAATCTGAAGCCTCAATAAAAAGAAAAG
CTGTACAGAAAATAACAAAAATTCCGTAACTATACTGCTTCATTGTTTGATTTTTCTTTGACTTTCCTAGGATCCATAAA
AAGTAACCACCAAGAGCAATTAAACCAAGAGCTATTGCAGATGAGTTTATGACAAATAAGCTACCCTGGATCTCAGTATA
CCCCAAAATATAAATTACCATCCACGCAAAAAGATCAGTTGGAAGTATGATATGTTGATCATCCGTTGTAATAATTTGCA
TTGGTGAATTAATGAAACCTATAATTATAATGACAACAACGAGAATTATAATAATAGGTATTTTCTTGAAAAATCCTCTT
AACTTAATTTTTTCCCTAAAAAGGAAGGGTAAAGCGAAAAAAAGTGGAGCGATTAAAAAAACTGACATTAATTGCGCAAT
GCCAAACATGAATCCATGAAAAGCATAAGGTATTTCATATAGGGAATCTAAAGTGAAAAATATTTGATGAATAAGAGCTA
AGTTAAAAGTAATAACTAGTACTAGTAAAAATATTAAAATTAGTTTGTATTCTGCAAACTTCTTCCTCAATATAGTTTGA
ATTAAGAGGTAGTTTATTAAAAAACCAATTACCACCAACCCTATTACCTGGTATATTGCGTGGAACGGAAATTCAAGAAA
ATAGAAAGTATAACTGGCTATAAAATAGGAGAACACAAAGATTAATAGGTATTTAGATAAGTTATCTAATCCACCTCTGA
AAATAATCAACCCAAGGAGAATAAAATTCAAAAAAACAACTATATATCTAGCAATACTTCCAATGTTATAAATGGCATAA
TAAACATCAAGGGGTAGAAAGACCATTCCTACTCTATAGAAGATTCTTGCAATTAATATCTCTATTAAAAGAAATAACAT
AAAAGCTTTTTGTAGTTGATAGAAAATATCATTTAAATCATTATCTGCTCGAATTGTCATATGTAGAACCTCTTTTAGCT
AAGATCTTACAGAATATAAAGATCGTTAACATTAATAATTTGGGAGTTCAATAACAAAATAAAAAAAAAATAAGGTTTTA
GATTATTTATATAAAATAAATGTTTAATTTCTGCTAATTTTCGATCTTTTTGCTATAATGAATAGGACACCTAAAGCTCC
TATGGTTATTAATCCCACTAAAATCAATGGATAACCTGGAATAGCCGGACCTGATGCAACTGGGCCTAAGTGTACAGTCT
TCCATGCACTAGTAATGTACTTTTCGTCATGGTCATGACCAACACCACCGTCATATAGTCCAACTGCAAATTTGACTGTA
TCTCCACTAGCTAGGGCTTTATCGATAACATTATTAGTGACTGCTAAGTCCCTAACCATTTCCAATGTCCAATAGCCTGA
TGTATCACGGCTACCTTTAGCTTCAATGAGGTAACGATCCTCTGAACTAAGGGATGTAGGTAAGATCCCAAAAGCAGTAT
ATTCGCTATCACCGGACCTCTTTCGAGAAGTCGTATCTAAAAATTCGTTTTCAGCATAAGAATGAGCATGGGGTAAAGGA
ACTAATTGCGTAACGGTTCCTACACCAGTTGTAGTGTTAATTACAAAAGAACCATAAGACCCATTTGTATAAACAAGGTC
TCCAATTACAGGATTTCCGCCAGGAAGAGGGTTCTCTGTGAAATTAAACCAACCTTTGTCAGATTCTAAACTTGTGTATC
TTGCTTCACCGCCAGCTACATCGAAGTCTATTCCACCTCTACCAACAACGTCATGTTTCCCTCCTGCAGAATCTGTTCTT
GCCGCTTTCCAGTGCCATTGGTCTGCTGTCCCACTGGTTGTTGCTCCATTCGAACCTATTAACATGCATGGTGCAGCCAT
AGCATTCGCATCATCATTAAGTAGCATTAAAGCAAGTCGATCTTCATTACCCGATCCAGTATTACTGGAGGAGTTGTCTA
GCCACTTAAAGAACCATCTAATTTCTGTAGCAGTTATTACAACTTTTACTTCTACACTTCGTTGAGCTGCAATTACAATG
CCAGTATCCGCTGTGGTTTTTGTAGTCGAGAATGATTGACTGGACGCGTCTGCCCAGAATGTTTCGTCATCATTCCCATC
AACTGTAATTGCACCAGTTACAAGAGGTGCATTTAAATCAGCTGCTTGTGCTCCAACGAGGGATATCTTTGACGCAAAAA
GGATTATTGATAAGCCAACAATAGCCATTATAGTAATGGTAAATTTTTTATTCTTCATTTTGTCTTAAATCACTTTTTAT
ATTTTTTGTTAAATTTTTTACGACCAAATCCTAAGATTTGTTTTTTATAATTTTTATATATTATTGATGTTTTTTAAAAT
TTGTGAGTATATATTTGAACAATTAGGCCAAAGAAAAGTATAAATTTGAAACATTTCCTCAATATAAGTCTAAAATTGTA
ATAAAAAAAGAATAAAAATAATGAATTCGATATTAAAAACACAAGTTTTTTATTAAAAATGAAAAACTTTTTATTAAAGA
TATGATCCATATCGATAATTTCTTCAAACTTAATGATCTATTTTGATAACTTATTAAAAATTTTAGTTTTTTTTATCTCC
TTTAATATTATGTAGATATTATAACATATTATGTAATATCATGATCACATTGTATTCATAATGGTAGAATGTAAATTCTC
GGATTTTGTGGGAGATTTTCTTGTTTCAAAAGAGATAGAGGAAGGGTGTGCACCATCTACAATAAAAGCCTACAAGTACG
ATCTTGAAAAATTTATTAATTTAGTCGACGATATCGATATGAATTCTCCCCTGGTTAGGCAGAGAATAAGGTTATTTTTA
AAAAAAATTAAAGATCTTGGCTATACGAAAAAGGGAATTGGGAGAAAGATCGCTACATTGCGTAGTTATTTTAAATTTTT
AACTTTGAATGAGTTTATTAATAAAAATCCTATGAGTACTATAAAGTCACCGAAGATTAAAATTGAGGAGTCGTTACCAA
AGTTTCTTAATCTCTCGGATATTACCATTATGTTTGAAAAATTAAAAGACAGAACGATTTTTAACTCGAAAAAGAGTCGA
CGTTATTATTTAATTGTTAGACTACTATATTCTACTATGGCACGGGTTAGTGAATTATGTAATATTAAAATAAGGGACGT
AGATTTCGATAATGGATATATACACTTACGAGGTAAAGGAAATAAAGAAAGGATTGTACCTGTAGATCGAAAGACGTTAG
AATTATTTGAAGAATCACTTCACAATCGGATTTCATATGATACTGAAGAATATTTATTAACAAATACAAGAAACCATAGA
TTAAGTCCTAGGGTTGTCCAGTCAGATATTAAGAGTATAAAGGAGAAATGTGGATTTCCAGATTCGAAAATTATTACACC
ACATGTGTTTAGACATACAGGTGCGACACATTTGAGAAGAGAGGGTATGGATATTAGTGAACTCCAAGATATTTTAGGTC
ATTCAAGCCCTAATACTACGAGAATTTATGCTAAAAATGATATCACTAAATTAAAGCAATCCTATTCCACAATGCATCCC
TTAAGCAATTCAGATAAGTTCTAAGAAAAAATCTAGATTTTCTTAAAAATAGAATTAGGAATAAATATACGATAGTTCAA
AAGTATAACAAACTTTAAACTTAATTTGTTCTATTAATACTTATAAATCAATATATTAAAGTAACTCATTCGATTTATTA
TGGACAAGGATGAATTTAGAAAACAGATTATGAAGAAGTCTGTTTTTAAGCAAGTGAGTTCTCTTGACAAAAGTTGGGTG
CCAGAAAAGTTATATTGTCGGGAAGAAGCTTTAAAAACACTAATTGTAAATTATCGAAGGATTTTAGTGGAAACAGAACA
ACCCTCGATCAATTGCTTAGTATTGGGAAAAGGTGGAATAGGAAAAACAACTTTAGCACGCTATTTTGGGAAGAATCTTA
GAACTAACGCAATTGAAAATGAGGTTAATCTTTTTGTTGAATACTTTGATTGTATAAATTTCAGATCAAAAAGCAAAATC
ATCAGAGAATTGTTAGCTAAGTATACTCATGGTTCTGGACGTGGTTATTCAGATGATGAGGCATTAAAATTAATTCTTAC
AAAATTAATTCGAGAAAAGGGTTACATGTTGTTAATAATTGATGAAATCCATATTTTGAAACCCGATGATGTCCTTGCTT
TTTTAAATATTGCTGAAACCTTTGGGCATCAAAATGCGAAGCTCTCAATCTTATTAATCTGTAGAGGTACAGATTGGATG
AGAATTGAAAACGAAAAAATTTTAAGTCGCCTCAATGAAAAAATTACTCTTCAACCTTATAATTTTGATGAATCAATGAA
AATTTTAACCTATCGTAGTGAAATTGCACTAAAAGAATACATTATGGATGGGGAGCTTCTAACAATGATTGCTCAAATTG
TTGTAGAAAATAAAAATATGAGACATGGGATAGAAATCTTAAGAAAAAGTGGTTTGTATTGTGATAAAGAAAGTTTAGAA
AAAGTCACAGCCGATATCATCAGAGAAGCTTCTGATGATGTTTATCCAACATTTAGAGCTGAAGTAATTGATGGTCTTAA
GGATCAAGAACTTTTAGCATTACACGGGATTGTACGATCCCTCATCAATGACGGCACACCCTTTACACTTGTGGATGATG
CCTATGACGAATATCTCTCTATCTGTGAAAGCTATTCAGTAGAATCTCATGTAAAAATGAGTTTTAGGAAATACGTTCGA
CAACTTAATCAACTTAAAATTATTGCTTCTAAAACTGTAAGAATTGAGGATGCTACACGGGGTAGGCATTTAGAAATAAC
TTTACTTGATATTCCAGTGAAAAAATTAGAGGAATTGCTAGAAGATATTTTTGAAAGGAAATTTGCGCATGAGAATTAAT
TTTTACTCATTAAAATTAGAGGTGTTAATGATCTTAAATCTTTAATGCATTCATTTCATACTTCAATAATTTATTGAACT
TGTTAAAAACTTTCTTTTTCAGATTTTGATTTTGAATACCAATCTAACCATTCTTTACGCCGATTTTTCTTTTTTTGTGA
TTCATCTGCGTTTGAAAAATTTTCATCTCTTACTTTTTTCCAATATCCATCTAGTTCATGTCTCGTTAGAGAAAGACCAC
AGGATTGACAGACAATCAATTTACTGAAACTCTGGTACTTAGAAAAACCCCCGCATTCTGGGCAACGTGACATTTTCTCT
TAACTTTTTTTTATATATTTCTTATTTATTAAAATAAAGGAAAGTTAAAATATTTAATGGCTTGAAAATAAGATCTTTCA
TAGTATGAGCAAAATAATGTTACTCTTTAATTAACCCAAATACGGATTTTAAAACGATAGTATTTAGGAAAAAAATATCA
ATTTTCATACAAAGAGTAAAGAGAAGACTTTAATAATTATTTAGGACACTTTCTGTTTATGAGTTCTACAAAATCAAAAG
TCTATTTCGGTTCAGTTCAGCATGGTAGCCCTTCACGATTCGCATCTTTTGCCGCAAAAGTTGATAAAATTACTGAAATG
TTGATTGAACAGACAAAAATTAATAAGAGAAATAAAGTCGCCATTAAAATGCATCTTGGTTTCAATGATGGTTATCAAAC
AGTTCCAGTTTTTTTTGTACGTCGTATTGTAGAAAAAATAAAGAAAATTGGCGCTTTTCCTTTCATAACAGATAATCCAA
CCGCGGTTTACAATGCTGTAAATAGAGGTTATACACAAGAAACATGTGGATGTCCACTTATTCCCATAGCGGGAGTAAAA
GATGGTTATATAACTCCTGTAGAAATCAATTTCAAAGGGGTTGATTCTCTTGACCTAGGGGGAGTACTTAAAGATGCTGA
TGCTTTAATAGATTTGTCCCATGCTAAAGGTCATGGAGCATGCGGTTATGGAGGAGCAATTAAGAACCTTGCATTAGGGG
GTTATTCTGGTGGTACTCGTTGGATGAAGATTCATGGTATTTCTCAATTTGACAAGTACTGGGATAAAGAGAAAGGAACT
CCTGAGCATGCTAAAAGACTTGTTGAAGCTTGCCCATATAAAGCACTTCGATATGATGCTGCAAATAATAACCTAATACG
AAATTACCATGACTGCCATCAATGCTTCACTTGCTTAGAAATTGATAGCGAAATAGGAGCTGTAAAAGTTCCTCGAGAAA
GCTATACAGCGTTTCAAGAGATGTTAGCAATCGCGTCTAGTAAAGTACTTGAGACATTTAACCCAGAAAAGGTTTTCTAT
TTAAATTTCGCTTTACAAATTACGACTTATTGTGATTGTATGGGGACAGGTCAACCTCCTGTTATTAATGATATTGGTGT
CCTTGGTTCGAAAGATATAGTATCGATCGAATATGCTACGCTTGACTTAATTAAGAAAGAAGGATTAATTGAAAAGAACA
TTCCGCCATTTTTAAAACATGTTAATCTTGATAAAGATAAAGATTTGCATCCTTTTTCAAGACTTCACGGACCATATAAA
GATCCATATGAATCAGCAAGGTTTTTGGAGAAAATGGGTAAAGGAACTTCTCAATATGAGTTAATAGAAATATTATCTCC
CGAAGAAGTCTCCAAAATGAAGGCACCAGCAAAAGTTTTTGAAGGAGAACCTTCGTTTTTCTAATTTTACTTACTTTTTT
TTTGCATTATATTACTACTATTTTATAAAGATCCGCACGGTTCGAATCAAGAATACACTAATAGAATATTTAATTAAAAT
GCAAAATTGAAAAAAATTAAAATGACACTGTTAAGTTTGAGAAAGCCATATATGGAAAGAGTGAATTTTCTGAAAATTCT
GTATTATTG
>LokiG_000000000276
CCTTTAGGATATTTATTGATAAAAGCTGGAGCACCACCGCATTTAGGCATTACTTTTTGTTGGATAGGTCGATCAGTATC
CTCTCCTAATAATTCGCGAAGAAATCTTACACCTTCGCCTAGAACTACATGATCTACATACTTCTTTTTAGTTTCTTCAT
CATATTGTGCAGCAAAAGCTTGAGCACCATAACTTCCCAAGAGAATTTTCGTTTCGGGAGATTTTTCCCGTATATATGTA
CACATCTTCATTACCATATCAAGGTGTACAGGAAATGCACTAATACCTATCATCGCATATTCTTTGTCAACTTCTTCGAT
AAAATTATTCCAACGTGGGTACTCAAGCAGAGTAGCTGGTATGTTGATATTCTGTGCTAAGATATGATTGGCGTAACAAT
GAGTGTGGGAAACAAGTGAAAAAATATCATCTCCATGTGTAAAACGTTGGCCGGTAGCATCGGTTAGACTGTCGTTCGCA
GGCAAACTTGGGTAAGGATAACACGGGGTTGTCAATAAAATACGATTTGTGATCATAATTTATTCATTTTTAATCTTAAT
TATTATATTTTTGTATAGGATTCTAATTAATATTAATTATTTTTCTATAAATTTTTCTTAAATTAATACAGATTCCGTAT
TGATTTAAAGATAAAATGTTTAGAGTTTAAGTAAAAAAAAAAGGATTTAATATTTACAACCACAGATAGAAGAAGAAGAT
TCCTGCTGAAAACATCAAAATCGGCCAGAAATATCGTAGGTGTTTAGCATAGTTTCTATGTCTACGCCCATCTTCAGTTT
CAATCGTGTCTACTTGGATGTATGGTGATGGACCTCTTCTATACCATCCTTTAATTCTAACACGTTTTCCTATTAATCTT
CTTACTGTCCTAAGAGAAAAAATCATATCAACTATGCCTATTCCAAACCTATAATCAATGTACATTAATCCTGTATCATC
CTGAAAAATCATATCCTCACTAAAATAATACCCCGGAACTCCTTTTCCTACCACGACGCCTTCTACTACAGTTGGTATAC
ATCTCACAGGAGAAACCTTTACTTGAGTTACAAGGTCTACTACTTTTTTCGCTTCAAATCCACTCTTATACATGAATCTT
GTTTTTACAATCGACAAAAATCCAATAATGTAAAAACCTACTGCCCACATGAATATAATGTTTCGAGTATATTGGATTGG
TAAAGTAGAAAAAGTGATAATGCTAATTACCCATGGTATTGATAACCCAATTAATGCGATAAAAGTCAATGCAGGAAGTG
TTTTAACAATTACATCACTGAGAAACTCATCCCACATCGATTTTCCAGCTTGAGCTTCTTTTATTTTTCTAGCATTTGAG
AAATCTATTGTAGGTTTAACACCATAAAATTCACATTGAGCATTCAATCGCATTATTCTCTTTGCGGGTAAAGGATGTGT
AGAACGAAACTGATAATATTTAGCCCATGGATTAAATAAATCCCATGCTGCTGCCGCTTGAATCGCTTCCATTGACAAGA
CTTTAGTAGAAGAGACACTTATAATTCCTAACCCTTTAGCAGCGTTTGGATCAAAAATTCCTAATCCCCTAAGAGCTCGT
ACTCTAGACCTATTTCTCTCTTTAACTTGGCCATTATTGGCATCCATCAATAAACCATAAGCTATCTTAACTAAGCCAGT
AGCAAGAGCATTAGGATCCTCTAATACTTCTGCACTATGCTCATCCGCATAATATTCTCTGATCCTGCTTACGATAAGTG
ATATTAAGTATCCTAGATAATAACTTATGTAGGCTAAAACAGCTACTGCGATTAATATAAGCCCTAAAAGATTTCCCTCA
TCATCACTTGAACGTCTCCTCCCGGAATACCAACCAGCATAATAAGCCCATCTTGCAACTGTTAGCAATACTAAGGGAAT
TGCGAACACTATGGTCATTATTATAAAATCTGAATGCACAACATGGCCTAATTCATGTGAAAATACAGCATTTTGTTCTT
TTTCATTCAGATACTCTAGAATTCCATCTGTAATTACCACTCTCGCTGAATTTTTACTCCATCCAAAAGTGAAAGCATTT
GGGTTGAGGTCATGGATTATACCTAACCGAGGGACTTTGATTCCATTAACTGCTACTACTTTATCAAGAGAATCAGCTAA
ATGTGGATATTGCCTAGCAAATTCTTCATATGGAATCCAATCAATGGAATAAAGCCAACCAACGATTAAAGGGGAAATTC
CATATTGAAAAAGAATGATCAGCAAAGTAAAACCAATCATAAGTAATAAACCAAATAGCGACGATGGCAGAAACCATACC
CCAATCACGAAAACTACGGCGTAGAGAAGCGCAAATAAAGCAGTAATAGCTAGTCCTGAAGCCACTTTTAATCCTATTAT
TCTTCACCTAATTTTTTTTTTAGATTTTTAGCAAAAATTATGAAATTCTGCTATTTTTTAATAATTATGGAAATTTTTAA
GTAATAAAGAACTACACTCGTATTAATTCTTTTCGTTTAATTTTTAAAAAAAATTGAATTGGTTGAAAAGATATAGTTTA
TTTCAAAACTGATTGATTTCTTTTTAGTTTCTTTCTTTTAAACTCTCTTTTAACCCACTTCATATTTTTCTGTATTATCT
AATTCAGATATATGAAAAAGATAATTATTATTTGCACGTTAGTTCAAAAATAATCGTAAAGTAAATTAGTTTTGAAATTT
TAAAAACGTATACAAATGAATTCAAAGAGACTGATGAATTCCCTGATTCTGATAGATGTTAGGGTGGTTTAAAATCAATA
TATTCAGATTAACTAAAAGATATAACATTCTATTTAATTTGCAGTTGTTCTAATTTCATTAGAAGAGGATCTATTATATC
TAAATCTTTAGTGTGAGTAAAGGGGACGTATTTTTCCATTAATAAAGTTTGGAAATGGGAAATAAATCTCTTCTTTAGTT
TTTGAAAAAAACCTACTATTAATCCAACCGCCATGAATTGCCATTTCTGGTTAAGAATTTTTGCAATCGGAAGTCCATAA
GTATTAGATACTAACACTTTTTCTACAACAAGAATAATTATCCCTCCTCTATCTCCTGTATTAAAATATTGATTGTAAAA
ATTTAATTTCTCAATTTCTTCGTTTTTTCCACCGAGATTTTTTTTTCTTTTTTTCTAATAATTTATCAGGTACAGGAATA
TTATTCCTGCGAGCGAGAACGATAGCAGTCATTTTTGAGACTAAATTGACTGAGGAGTAATTTACTAGCAATCTCTGAAC
ACAGGTAAAATGGTCATCTTCAATCCAATCAATTTCAAGTTGATCTGTTAACCCTATACCTGAATCATAACAAATCTCAC
CCATTTTCGCAGAACCATATAGGCCTAACCCTCTTTCCACCAATAAATCTACAAAAGTCTTCAATTTATCATTAGTTAGA
GCCATGTTCCCACCTCGAAAGTCCTTAATGCTTCAACATATTTTTGGATATCCTTATTAATAATAGAGCCATGCTGGGGG
CAAATCATATTTATTTCTAAGTTCTTTATCTTATTTAAGAAATTCTCAATAGCAGATTTGTGTGGGATATAAGGTTCATG
AAAGACTCTCATCGCTTCGATATAATTTTCATTTGCATAAAGTTCCCAATCTATTGAAAACGCACCGAAAATATCGGATG
AGAAAAGAGTTTTAGTTTGTTTATCATATGTAGTAAATGCTCCTGGGAAATGTAGGTATGGTGATGTTATAAACATTAAC
TCTCTCCCATTCTCCAGTTCTAATATATCACCATCCATAATTGGTGTGACTTCTGTATATACGTCATAGTAGGGAATGAA
AAGAGCAGTTCGCATAGTCGTAATTATTTCAAAATTATCTCTTCCAATAATTTCCTCAAATAATGGAATTGAGGCGCACA
GATCAGGATCTTGGTGGTGAACAATGATGTGTGTTAGTTTTTCTATCGGAATAATTGATTCTATTTTCTTTTTGACGATA
CTGAAATGATCCTTCCGTCGAGAACCAGGATCAATTAATACGACATCTTCTTCTTCAACTATTAAATATGGATTGTTGGC
AAAACCAGCATTAGTATCACTCCAACCAACCCAATATATCCCTTCATTTATTTCTATGGCTTCATTAATTGTCAGGTTGT
AACACCTTAACCTATTGTTATTTAAACTCTTTATTTCTAAACATAAAGAAATAGAATTTTAATTTATATTTTGAGATTAT
AAATTATTTAATAATAAAGAGAAAAACAGTTTTAACACACAAATTCAAGGAATAATCCAAGTTTATTTTAACAATTAGTT
ATAGTATGTGAATACCTAGGATGAATTGAACTGATAAACACAAAAAAAAGAAATGTAATTTATATTGTTAGATTATGAAT
TATTCAGTAATACTGTCAAGTTCAAACATTAAAAAGATAAACGCTAATTACAGTTTATTTCAAAAATAATCGTAAAATAA
ATGTAGATCCTTTATTCCGTCCTTTAGATTTTACTAAGATTTCACCAATATGTAATTTAACAATTTCATTTGCGATATAC
AATCCAAGACCTGGTCCTTCAATATCCACATCCATACCTTTTCCGTATCTTTCTATTTTACCAAATTTTTTAAATAGGAT
TGGTATTTCTTTATCGGTTAATCCTACACCCGTGTCTCTTATGATTATATCTATAAAATTATGATGTTCAATTGATTTGA
TGAAAATATTGCCATTGGGTAGTGTGTTTTTTACAGCATTAGATAATAGATTTAAAATTGCTTTTTTAATCATTTCTTTA
TCTACATCTACATTTAAATCGGTAGGAAGCTCAAGATTTATGAATATTTTACGCTTTTCAGCCTGAAAAATTAAATCTTC
AACACATTTTTTAATGATAGGAATCAGATTTTCTCGTTTTATTTTAAATATCAATTGCTCAGTTTCTAGTTCGTAAGCAG
TAATTAAATTATTGACCATCTCTCTTAATCTGTAGCCCCCTTGATAGATAATTTTAACAATATTGCTAACATCATCACTC
ATTTTGTTATTTTTAAAATCCAAAAGATATTGGGAACCATTCAAAATAGATATTAACGGTGTATTTAATTCGTGGGATAT
TCTTCTTATAAGGTCGTTCCTAATTTGATCGAGCTCTTTTAATTGCTTTATTTCCCTTTTTATCATATCATCTATATTTT
TTCTTTCTGTATTATCGCTTATTAATCCAAAAACCTTAAGTTCATTATTAATTTCCACCAAGCTCCATCTGGCAGAAATT
GGTACAAAGTATCCTTTTTTATGTTTTAATCTGCATTCTATCGAAACAGGTTTTTGAGTTTTTAATGCCTTACTGGCGGT
TTCCTTAAATGAATTTATATCTTCAATGTGTACAAAATCCATGAAATTCAAACCGATTAGTTCTTCTGATTGATATTCAA
TTATATTCTTTATTTGAGGACTAATATAAGTAAGAATCCCATTAGGTTCCGACTCCAACAAAACATCGGAAATATTGGTT
ATCATATTTTGAACTTTTTCCTCTGATTCTTTTAATTCTATAGTCCTTTCTTCTACTTTTTGCTCTAAAATACTACTCAA
ACTTCTATATTTCTGTTCTGATTTCTCCAAAGCCTCTAGTGTTTGACTATTAAATAGCGATATTGAAGCTAATTCGGCAA
ACGCGGTAAGTACCCTTGCTTCTTCGTCTGTGAATCCACCTTCCCTCCCTGTTAAACCCATGAAACCATTTACCTCATCA
TTAATTATTAGTGGGGCAATTAATACATTTTTGAGTGGGATATGCCCTTTAGGTAAGAAATTTATCCAATCAGTATTCGA
AAAGTCATTTTGGGACAAAGCTTTTTTGGATTTCATTACCTTAGCTAGCATTCCTCGAATTGGCATTGGCAAATCGGGAT
CTACTTCGCATGTCAAACTTCTAGGATTTACAAAAATTTTATGATATTCTTTCTTACTTGGATTTAATACTGCAACATAA
CCCGCATCCGCTCCAATTAAATTATTACAACAATTAAATATCCTTTTTTGGGCTATTTCAAAATCACTATATTGTAAAAC
CGCCCTTGAAGCATCTAAAAGCATTAAGATTTCTTTATTTCGATTTTGGATCGCTCGTTCTGCTATTTTTCTCTCTGTTG
TGTCCATTCCATACACATTTACATAGTTTTCTTCCGGTATTGGTGTAATTACAAATGAATAAATATGGTCGTTTAATTCT
ATTTCAGCTGTTTTAGTTATTTTAGCTTTCATTACTTTGTTAACCATATCTTTAAGCAACATTGGAGTTTTATCACCTTC
TTCAATCTTAAATAGATCCTGACTTACTTTATTGGCATAGATAATTTCATTTCTATTAATCCTTAATACCGGACTTGGGT
TTTCAGAAGGAAATTTTGCTAAATTGTTAATCATTTCTTCATCTTTATTACGTTCTGTGATATCTCGAGCAAGGCTAATT
ATAGTGCTTTTTCCCCAATAATTAAAAATTCGGGAACTAATTTCAACAGGAATGATGTTTCCATCTTTTGTCAAATGTTC
AGATTCCATCACGATCCTCCCTTTTTCATAAAGAGTTTTTATATTTGTTTGCAGATCAATTTTATATCCTGGAGGGATAA
TATCTTTAAGAGACAACCTCAATAATTCTTCTCTGGTATAACCCAATCGTTCGCAAGCCGTTTTATTTATCTCAATAAAT
TGACTACTTCCGTCATGAATAAAAATAGAATCATTAGTATTGTTAAATAGAGCTCTAAATTTTGCCTCAGATTCTTTAAT
TTCTTGTTCTGCTTTCTTACGTTCTGTAATGTCCATTCCATAAATATTGGCATAACCAGCTCTCATTATCGGCGTAATAT
TCAAGGAATACGTATGGTTGTTGAGCTCAATTTCAACCTTATTGACTGTATTCATGTCGAGTGCTGTAGAAACCTCATCT
TCCAACAATCTTGGGATTTTATCCCCTTCTTTGACATTAAACAAACTTTCACCTTTTTTATTTGTATAAATCACGCTCTC
CCTTGTAACCCTTAACACTGGATTTGGATTTTCTGAGGGAAATTTAGCTAAATCGGTTATCTGTTTTTCATTCCTTTTAC
GTTCAGTAATATTACGGGCGATGGTTGAGGCACCCAAAACTTTTCCCTGTTTATCTTCTATAGGAGATATTGTTAAAGAG
ACAGGGATTTTCGCACCATCTTTTGTTACACGGTCGGTTTCAAAATGATCAACTCGTTCCCTTCGTTTGATTTTTTCAAG
AATTTGAGTTACTTCATCTTGGCGATCGGGAGGAACCATGATGTTAATTGGTTTTCCTATAACTTCTTTAGCCATATAGC
CATATATTTTTGTTGCACCAGTATTCCAACTTGTAATAATGCCATCTAATCTCTTCCCAATTATTGCATCATCTGAAGAA
TCCACAATAGCAGCCAATCTATTATTTTTCTTCTCTGATTTTTTTCTTTCAATGAAAAAACTTATTTGTTTTGCTATAAC
ATTTATCAAATCTCTCTCTTCTTTAAAGAATGGACCTTCATCAAATTCAGGCATTTTTTCAAAGTATATAACTTCTAAAA
TTCCAGCTTTTTTTCCATTTTCTTTAATCTCTGCTATTTGTTTCCATTGAGCTTCTTGAAAATTTTCTGTTTTAAATATC
TTTCCTTCATATGTTATCCTAGCGCAAGTTACTTCTGGAAATTGCCAGGCAGGAGGTATAAAAGTTAATAATTTAGTAAA
AAATTGTTCTATTGAAATTTCATCGTCTTCAATTAACCTTGAGATACTATAGAGGCATGTAAGTTCCTTAACTCGTTCTC
TAAGATTATGTTCAGAATTCTTTAAAGCTTCTTCCGTCTCTTTGCGTTCGGTGATATTTATCACCATTGATCGAGATTCT
ACAATCTCACCCTTCTGATTCTTAATAGGTTTTACAGTTAAACTTACCCAGAAGGGATTTCCGTTTTTATGTTTCATCTG
AATTTCTACATCTTGGATATTTTTCCCTTCTAAGAATTGCTTAAATAATCTTTTGGCTTTCTGCAAACCCTCTGATGAAT
TATAATACAAATCAAAGACTTTCATGGTTAGAATTTCTTTCTTATTATAACCTAAAAGTTCACATGCAGGCTGATTACAA
CCCTTTATAGATTTGTCTGGATTAACTGAGAAATATGCGTTTGGAGCATTTTCATACAATTCTCTGTATTTTTCTTCGGA
ATCTTTTAATTTTTGCTCAGTTTGTTGTTTCTCAGCAATTAAGTGTTGTTTTTCAATAGAGTTCTTGAGATTTGTTAACA
GATTTTCCAGATTTATAGGTTTGAGGATATATCCTGATGCACCGTTGTTCAAAGCCTGTACTGCCGAATTTAAAGAGGCA
TTTCCAGTCATTATTATAACATCCATTTTTGGATGTTTTTCTTTTAAACGCTTTAAAAGTTCTGTTCCTTCAATATCAGG
TAGTTTTATGTCCAATAGAGCGACAATATAGAATTCTTTAGTAATTTTATTAATTCCTTCTTGTCCTGTTTGAGCAGTCT
CCGTTTTATAACCTACCTTATTCAAAAAAAGTGATAAAGAATCGCATACATCATCATCATCATCAATAATAATAATTTTT
TCCTTAGCCTTCATATTTTAATCTTACTCTAATATTTTTTTTTAAAAATATTTTTATAAAGATTATTTAGTAAATTCATA
CCAAGGGCTTAAAGTACATACATACTCAAAAATTTATGTTTTAAATTTTTATGTTTTAAATTTTAAATTCAAAAGTAAGT
GATTTTATTATCGGAATCAATGCTTTCTCTATTTTTATTACCGAATAACTATAATCAACAATAACATAAAAAAACGTACT
ATATCAAAAAATCATAAAATTGTGATAAGAGAAATAACTATTGTTTTGGTATTCCTTCTGGAATTAGTAACACAAAATTA
CTTCCTTTAGTATAATCTCCTTTATTCTATCTTTAATTTTTATAATTCCTTCATTGCATAATATATAACATCAGGAATAT
TTTCTACTAAGTGACGATATTTTTCTTCTGATTCTCTTGATTTTTGCTCTGCTTTATGTTTATCTGTGACATCTCCTACA
AATACAATTACTATGTCTTTGGAATGAATAATATAGCGAGATTCCAAATATTTAATTTTTTCTTGTATTGGAGTTCAAGT
TCCAATGTTAGAGTTTTTTTTGTTTTAAATGCTTTATTAATTGTGTCCATCTGCAATTTCGCAATTTCTTTTGGTATAAT
ATCTATTATTTTTTTAACCATAAATTCCTCTGGAGATATGTATAGATTTTCCCTATTTCCAAAAAAATCTAAATAAGTTC
CATCATGAGAAACTATAAAAATTAGGTCATGAAATGCTTCAAAACTCTTTTCTAATAATTCTTCTCTTGAAGACAATTTT
TAATTTAAATCAATCAAAATTTGTGAACTTCACCCAATATAAAGATGAATATTCTATAACCAAAAATGCAAACTTAATCT
TATTATTTATAAAGAAATTGTATTTAAATTATTCCATTAAAATCTATTAATTGGTTCTAAATAAATTGAGGAAAATATCA
TTAGGTCAAAAATATTATTTAAATCAAACTTAGATTAGCAATTGGATATTCATGAGTTATATGTAGGATGCAATATAAGT
AAAATATGAACTTTAATCAATTTTGAGATTAGAAACTTTCATCCGTATAATTTGTGTGGAGGATTTTAACCAGTTAGTAT
AATCTTCTATAATCTTTTTCACTTGTGAATTTTATTAAAACTAAATTGTTATTAAAGGGTTCATAGATAACTGTTCTCCC
CTGGTTTCCGCCAGTTTCCTCTCTAACAATCTTTAAGTTTAATTTTGCTAAATGAGTTTTAACAGTTTCAATATTGTCTC
CACTTATTCCGATATCCATGTTATTGAAGATGCTAGATCCCCCTATAATAATAGCTTTAATGTTTTTCAAATAAGCACCT
TTAGAAATTAATTCATATGCTAAGCATTTTACTGAAAGATCGGCATATTTATGAGGAAAATTTATATTCTTTGCCTTTTC
AGATGAAGGAAGTAAAATATGAGACATGCTACCTATTTTTTTTAGACTGTCGAATAATATCAAGGCTATACATGAACCTA
AACCATAAATAATGGCTCTTGGTTTTGATCTAAACCTCTCTTTAGAATAATCAATTATAGTATAGTGTCCTATGTGTAAC
ATTATATCTCCTGATTCTGTAAGATTTTGTGTGTAACCCGGAAAAAAATTTGAATAAAAGAAGTTATGATTTAATAAATT
TTCACTAAATACTTCTTGATCTAGTTTAAACAATTGAATTCCAAAATTTTTATGAAATTCATTACTAAAATCTAATGAGG
AGGCCTTATAAATTTAATTCACCATCCTATCATTTTTATCTATCAATTTAAAGAATTCAGTGCCAATTTTTATATCTGTC
TTTCCAATGTCGCTAAGTAGAGTGTTTTGATTCATGTTTTTTGAACAATTTTTGCATGTTGGATGACCTCCACAATTTCT
TAATGCTAGGTTCATTTTTATCAAAGTTTTTCCAAATGTTTGAAATGGGGCAATGTCTCCCTTAAACTGTTTTATATTTT
GTCTATAATTATTAAAAAACAAATTTGCTATTTTATGCATCTTAAAATTGATTTCAATTGGATTGTCGTCAAAATCTGTA
ATTAAGATAAATAAAAGGCTCTCATCATTAGGATCTTCATATAAGTAGATTAATAACTTCTCAAAGTTAATATAGTTTAT
TGATGTTCCTATAATTGCTATAGAGAATTTTTGAATTACTGTAAAGAAGTTTGATAAAAAATCTTTTTTAAGATCAATTG
AATGACAATTACCAAAATTTTGCGATGTGAGCAAAATTCCGTTCTTACTTATTAAAATATTCTGTATCATACTAAGCACC
ATTTCAAACTAAAGAAACTTAAAAACTTTTTGAACACAAAAGTTGTTTTAATCATCCTCTTTTTGTATACAAAGTATCTT
TTTTTATCATAAACTATTCATAATAGAATTTCTATTTAAACACATTTATAATATTCTAAAAATGCTTATACAAAAGTTTT
AAAATCTAAAAAAGAAATACAAGAAAGTATAATTAGTCCTTTTCATTAAATTGATATGTATTAGTATAATGGCTTTTATT
CAGTTTTTTTTTTAATGGTCTATAGGTTTACACTGTAATTTCTAATATTACCAGAAATTATATTAGAATGAAAGTTGATT
AAAAAAAAGAAGTAAGGATTTTAATTCCTTAAATTAATTTAAGTAGTGCTTGTTTACCATCCTATCGAATGCTAGACGCT
GAACAATCAATATCTATACCATTTGTATAAACCCCTGGAAAAACTATCTTTCTAATTTTTATAACCAATCTATTTATTTA
AGGATAAAAATTTAAATTAGGAAACTTCTATTTTTTTTTTGCATATAGAATCTCATTGAAAAAAGAAATTATTTAGATGT
ATTCTTTAAAAGATAATTTAGGGTTGATAAACATTCAATTAGGCATGATTTAACAGAGTTAGAAAAGATGAAAATTAAAG
AGAGAGTTATTATAATAGAATGCTTTTCCTCATCTCTTAATCTGAAGGATGAAGACTATGAGACGGAGATCATAACGACA
GGTCAAAAGGGACTTAATAAAATAATCCTAAATTTTTCTTTTCCATACAAATAGTTAATGAATAAATTTACAAATCGTAT
GTTGGAAAAACTGCTCTCTAATATGATAATAAATTGAAGAGGGAATAAAATTGGAAAATGTCAATTCTATTGAAAGGAAA
AATATCGATATGAGAAATAAAATTATTTCTAAATTTGAAATTCAAAAATGGCAAAACATAGTAAATATTCTAGCCAATAT
TTTTGAAGTCCCTGCTGCATTGATTATGAAACTTGAGGGTCATTTTATTGAAGTTTTTCGAGCAAGTGATTCTAAAAATA
ATCCGTATAAGGTTGGTAAAAGAGAAAAATTACCAGGCCTTTATTGTGAAACTGTAATAAAAACAGGACAAAGACTTTTG
GTTCCTAATGCTTTAACTGATAAGAAATGGGAAAGGAATCCAGATATCAAACATGGGATGATATCCTACTTAGGATTTCC
CCTCATATGGCCGGATAGTGAAATTTTTGGTACTATTTGTGTTCTTGATCAAAAAGAAAATAGATATAATAAGGATCATA
TTGAATTATTGAAGCAATTTAAAGAGCTTATTGAGAGTTACTTTGAAGTAATCTATGAAAAAATGAGCCTAGAAGAAGAG
ATAATAAAACAAGCTCAAATAGTTGAAAATATTTCTGAGGCGATTATTTCTACAGATTTAGATTTTAATATTATTAGTTG
GAACAATGCGGCAGAAAAAATATATGGATGGAAAGCAGAAGAAGTGATAGGAAAAAATATCATGGAAACGATTGCCGTAG
AATATCCCTATGATGAGCAAGAAAGCGTTCTAAAACAATTTTCGGAGGAAGGTTATTGGAAAGGTGAAGTAATTCAACCC
CATAAAAATGGTACCCCAATAAATGTATTAACCTCAGTTTCTATAATTAAAAATATTACCGGTGCGCCTATAGGAGCTGT
TGCTGTTAACCGGGATATTACTGCACGTACCAAATCAGAAGAGGCTCTTAAGGAAAATGAGAAACGGTTAAAAGATGCTC
AAGTTTTAGGAAAAATTGGATATTGGGAGTATGATATAACCAACCAAAAAATAATCTGGTCCAACCAAGTTTTCAAACTC
TATGCTCGAGATCCTTCTTTGGGACCACCTTCTGTCGAGGAAGAAGCAATATACTACACTCCCGAGGTCAATAAAAGATT
GAAAGAATATGCTAGGCGTGTTATCGAAAATGGAGAAGAATTCGATTATGATTTTGAAGCCAATTTACCTGATGGAACGG
TTGTTCAGTTAACGGGATTAATGCGTCCTGTTAAAGATAAAATGCGACAGGTTATGAAATTAGTTGGAACAGTTCAGGAC
ATCACAGATCGAAAAACATCAGAACAAAAATTAAAAGAATCTGAAAGATCACTACGTAAATCTAAGCTTGAGTTAGAAAT
TAAAAATCAAATCTCAAACATTTTTCTCACTGTTCCAGATGAAAAAATGTACAATGAAGTTTTATCAATTATTTTAAAAA
ATTTGAAGAGTGAATTTGGTATCTTTGGATACTTAGACGAAAATGAAAATTTAGTGGAACCATCATTAACTGAAGATGTA
TGGGAAAAATGCGCGGTAGAAGAGAAAAGACATGTTTTTTCTAAAAAATTATGGGTAAAGAATATTTATGGTCGAGTAAT
TAATGGAAAAAACACTTTGTATGTAAACAAATTCTTCAATGTGCCAGAGGGTCATATTCCAATATCCAACTTTTTAGGAA
GTCCAATTATTTATAATAATAAAGTTATTGGAATTTTTATTGTGTCAAATAAAGAAAGTGATTATGAAGAACAGGATGTT
AGACTAATAGAATCGATCTCTGATTTAATCGCCCCTATTCTCGCGGTGAGATTAGAACGAGATAGAATAGAAAATATTCG
TCAAAGAGCTGAACAAGATTTAAAAGAATCTGAAGAAAAATATCGGGAAGCCTATGAGCGAGCGAGCTTCTATAAAAGCC
TTTTTGCTCATGACATAAGAAATATTCTTCAAAGTATCAGTTCCTCAGAGCAGATATTCTCGCTTTTTTTAAATAATCCT
AACAAATTAAAAGAAAGAGAAAAATTATTAGAAATTATTAGAAGACAAGTTAATAGAGGTAATATATTAATCTCAAACGT
TCAAAAACTCTCACAACTAGAAGAAATTGGAATTTCAATAAAAAAAGTTAAAATTCAAGAGGTTTTAGACGAATCAATAA
ATTTTATAAATAGAAGTTTTCCAGCAAAAAAAATTGATATAACTCTTGATATGCCAGATCAAGAATATGGGGTCTTTGCT
AATGAATTATTATTAGATGCATTTGAAAACATATTGCATAATTCTGTAAAACATAATGATAATCAATTAATAGAAATTGA
TATTAGGGTCTCTGAAGTTCAATGGGAGGAGACAAATTGTGTTAAATTAGAGTTCATTGATAACGGGAGAGGTATCTCTG
CTACTAAAAAAGATAGGATTTTCCAAAAAGAACCTCAAAAAGATATAATGTCTCAAGGTATGGGTATAGGGTTATCACTT
GTAAAGGTGATAATAGAAAACTACAATGGTCACATTCTGGTTGAAGATAAAGTTAAGGGTGATTTTACAAAGGGAACCAA
TTTTATTATCCTAATACCTAAGGCAACATAAATTAACGCACTTTATTAAAAGATCATAAAATTGTGATAAGAGAAATAAC
TATTGTTATGGTACTCCTTCTGGAATCAATATCACAAAATTACAACCTTTAGTAAAATCTCCTTTCACTCTGTCTTCTAT
CCAAATTTGTCCATTATAGGTTTTTATGGCCCCCTTAACAAGTGATAATCCTAATCCCATTCCCTTACCCCTTTTATGTT
CATTATCCCCTTTTTTAAATATGATTTCTTTCTTGGCATTTGATATGCCTATTCCATTGTCAATAAACTCCAATTTAATA
TATGCCTGTCCTTCTTTTTGAATTTTGGAAATATTAACGAGAATTTCCACTGATGGATTTTTATTATAATTCACAGCATT
ATCTAAAATATTTTCAAATACATTTTTTAAGAGAATATTGGCTTGAACAAAGATTTTTTTATGATTCACATTAATCTGAA
TATTTACTTCTCGATCTTGAGTCCTATCCTTCAA
>LokiG_000000000110
AAAATTATTTGGCAAAAAAAGAGATTATTACATTATAGAAGAAGTTAATCAAGATAATAGGATGTTTAAATGGACAATAA
TTATGTGTATACAATACATCCTTGGTTTTTTGGTTATCTCCCTCACGTTTAATCTTTACAAGTTTTTAGGTTATAATGCA
ATGACCAGTTTTTGGATTTTTGGTTCTGAATTTGGGTTAGTCATAGGAATCATAATTTTTCTGAAAATGTTTCCAAAAAT
ATCTATAGAATTAGGAGCGGGAAAGGAAGTAATGAAATGGTTCACAGCAAATTTCAATTATCTAATTAAAACAATTGTTA
CTCTATCTATCAAGAAAGGAAATCTTTTAACCTCAGAGCAATCAATGGAGATCATAAAAGAAGAGTATTTTATCTCAAAT
CCTATCAGAAAGCCTTGGATATCTGATAAAGATAGAGGAAATGAGTTAGAATCTCTTATTGATTATATGATTGATGATAT
ACTTCGTGTAGCTAATCGAATTTTCCTATTGAAATTGAAAAATTAGCAGGAATGGAAACGCAATGAATAAGAAATGCATA
ATTATAGGTAATAATAAGGTAAGGCAATTGTTGGGGCAGGAATGAATATAGAGTATAGTCCAAATATTAGAAAGACACAA
GCAATAATTAAACTTATCCTTCGTGTTTTTTTAGGAAACAAATTATCAAATGAAACAGATAAGAATCCAATAATTACAAA
AATAAAAGCAACGTTTAAGCCGATCTTTGCATAAAAATCGACATTTGATATCACCCACATTTCCAAATAAAACTGATATT
CCAATGCATCTATTCTATCCCGATACTCTTCATTAGATATTTTCTCATCATCATATGCCTTCATTAAACTCTGTAGTGAA
AAGCTATAGTTGCTATAGCTGAGTCCTATGCCTGCTTGACTTACCACAACTACAGTTCCGATAATCATTGTAACGATTAC
ACTAATCTTAATATGTCTGATTTTTTTACTTCCTTGAATAGGAATTCTTCTTTTTTTAAGCACTGGAGCACCACATTCTG
CACATACATTCCATTCTGCTTGAACTGAAGCCCCACAGTCTGTACATAATTTCGCCATACCTTAAAATTAGGATAGATTA
TATTTAAACCTTCTTAACAAAAAAGAGATATTATCAGTAGAATTCTAAGATAGATGATAAATTATTCATTCGAAATTATA
ATTTGATAATATAATGGGAGAGTCACATAAATCAAATATAGATAAAATATAGATCAAATCTTTTCAAAACTTTTTATTGT
TAACTTCATTTTTCATTAATTATTATCAATTTGGGATGGAAGAAGAATGAAGGATTTTAAGGATAAGAATGGTTTTTTAA
CTGGAGCCGCAAGTGGTATAGGTCGATCCTTTGCTCTTGCTTTGGCAAAACGAGGAATGAATCTTTTCCTCGCTGATATT
AATATGGAAGGATTAGAAAAAGTCAAGGAAGAGGTGGAAAAGGAAGGTGTTAAAGTTTTCACTTGTAAATGTGACGTATC
CAAATACGAAGATTATGAAAACGCTTCTAATGATTTTTACGATAAATTTGATGGTTTAGATTTTCTTTTAAATAATGCTG
GAATATCTATTGGTGGAGATATACTCCATATTGATTTAAAAGTGTGGAAGAAAGTAATTGATACAAATTTATGGAGTATA
ATTCATTCGATGAAGGCGTTTTTACCTCGAATGGTTAAAAGGCGCTCTGGACACATCGCAAATGTAGCTTCTGGAGCAGG
AATTATAGGATCAGCTGAAGCCCTTCCATATATTGCATCGAAGTTTGGTGTCGTAGGTCTTTCAGAAACTTTTTTTGCAC
GACTTAAAAATCTCGGGATAAATGTTTCTGTTATTATTCCCGCCTGGATAAAAACAAATATACTTGTTATTGATTTGGAA
AAAATTCAATATCCCCCAAAACTTTTAAAAGATTTTGGAAAGGAAAAATTAGATAAAGCATATGGAACATTGATGGATGA
GATAGCATCAGGAGCGGTATCACCTGACTATGCTGTGGAAAAATATCTAGAAGAAATTCAAAAGGATAAATTATATGTTT
TTGAGAATCCCATTTATTATGACCTTTTAGCTATGAAAGGAAAAGATCCACGACAATATGAAAATGTTTTAGTAGAAGGA
ATAACAAATAGAGGTAAAGCTTTTAGAGAACACTTTCATAAACATGGAATTAATATTGAAGATTATATTTAATAATTGTT
AAAAGCAAGATAACTCAATTTAAAATGAAATTATAAGGGAAAGATATGAAAGAATTGAAAGGAAAAAATTGTTTTATAAC
AGGTGCGGCTAGTAATAAAGGGATAGGACGCTCTCTAGCGATTGAACTAGCGAAAGAGGGAATGAACTTGTTTATAACTG
ATATTAACATGAAAGATTTAGAAAAAGTGAAAAAAGAGATTGAGGAATTCGGAGTTAAGATATTTGCTGGTAAATGTGAT
GTCTCCAAGTTTGAGGATTGGGAGAAATATGAAGAAGATTTTAGATCCAGCTTAGGAGAAATTGATCAGTTAATAAACAA
TGCGGGAATAGCGATAGGGGGTAGTATAATAGAACTTAGTTTAGAAGATTGGGAAAAAGTACTTGGTGTAAACTTGTGGA
GTATTATCTACTCGTTGAAAACATTCGTTCCTAGAATGATGGCAAAAGGATCGGGTCATTTAGTGAATGTTGCCTCAGGA
GCTGGAATATTAGGATCATCGGAGCCTCTCCCTTATGTTACATCAAAGTTCTCGATTGTGGGAATGTCCGAGGCATTATA
TGGCAGCCTACATGGTTTAGGCATAAAGGTATCTATAATTCTACCTTGGATTATAGCGACTAATATATGGACGTCCTCTG
AAGCCAGGTTTCCTCAGAAATTACTAGATAATTTTGGGATTCAAAAGCTAGAAGAAATAGGTCAGAAAGTTAGAGAAAGT
GTCCTTGAAACTGCTGTATCACCTGATGAGGTTGCGAAAATTTATGTAAAAGAAATTAAAGAAGATAAATTATACATTTG
TGATAATAAAGATTATTTCAATATTCTTGAATTAAAGGGTAAGCCAAAACAGTATGAGAATTTACTTAAATTTGTACATG
CGCAAAGTGCAAAATCCATGAAAGATGCTTACCGCAGGGCTGGTATTAAAATAGATGATTATAGAAAATTTAATTGAGAG
GGAAAAACTATGAAAGAATTTAAGGATAAAGTAGCAGTTATTACGGGAGCCGGAAGCGGGATAGGTTTTGCTCTGGCAGA
AAGGTGTGCACGAGAAGGTATGAAAGTAATGTTGGCTGACATCATTAATGCTATCAAATGAAGCTGCAGATATCATATTT
CAAGGTATTAAAGATGAAAAATTATATATCTTCACTCATAAAGATCCACTAATGAAAAGATTGGTTAAAGAACGATTTGA
TGAAATACTTGACGAATTAGATAGCTAAATTTAATTATTTTATTATTTTGATTAAAATTTAATGAGAAAAATGACAGAGG
AAAAGATAATTGCTACGGCTTGTAGCAATGATTGTGGAGGAGGCTGTATTCTTAAAGCCCATGTAAGAGATGGCAAGATT
ATTAGGATTGAAACAGATAATGAAGAAGAGCCTCAATATCGTGCTTGTGTTCGAGGAAGGGCATGGAGACAGAGAATTTA
CGCTCCTGATCGTCTTAAATATCCACTAAAAAGAGTTGGGGAGAGGGGGTCAGGGAAATTTGAAAAAATCTCTTGGGATG
AGGCATTAGATATAGTATCCAGTGAATTACTCAAAGTAAGAGAGAAATATGGACCTGCATCAATTATAGTTCTTCATGCT
ATTGGTGATGATAATAATATCCATCATGCTCCTCTATTCTGGAGACTTTTTAATTTAGCAGGAGGATTCACTGGAACTTG
GGCGTTTTTTTCTTTTGAACAAGCAATGTTTGCCGAAATCGCTACATTTGGAATACCTATGGAACGAAATAGTCCTATAG
GACTTCTTAATTCCAAGATGATTATCTTATGGGGATGTAATCCCGCCGTTACTCGGCATGAAACTAAAGCTATGTATTAC
ATGAAACAAGCGAAGGAAGCGGGTGTTAAAATTGTTTGTATAGATCCAAAATATACAAGAACAGCAGCTATTTTAGCCGA
TAAATGGATTCCTATAAAACCTACAACGGATACGGCAATGTTACTCGCAATGGCATATGTAATGATTAAAGAAGATTTGT
ACGACCATGAATTTATTGAAAAATATACTTATGGATTTGATAAGTTTAAAGCATATGTTATGGGTGAAGAGGATGGAATA
CCTAAGGATCCAAAATGGGCAGAAAAAATTACGTCAGTTAAAGCGAGTGATATTGAAGAACTTGCAAGAGAATATGCAGC
GACTAAACCCGCAGCTTTAATAAGTGGAATTTCACCGAGTAGAAGTGCTTATGGTGAACAATATACAAGGGCTACGATTA
CTCTCTCAGCAATGACAGGGAACATAGGTCGAAAGGGTGGGGAAGCTTCGTCTAGAACATACCCAGGTGGGAAGTACCAA
AATGCTCCCTTTTTATTTGGCCTAAGTGCTCCATTTCCTCTATCTATAGGAAAGAGTCCAGTTATGGCAAAAGGTCCATT
TCAATCTCATTTAATACCAGACGCAAAACTTATGGCAGAAGGTAAAGTTGGAATAAATTCACATCAAGTTGCTGATGCAA
TCTTAAAAGGTAAAGCTGGAGGTTATCCTGCCGACTATAAAGCAATATTCATTCCCTGTGGTAATTATCTCAATCAAGAT
TGTAATACAAACAAAACTGTAAAGGCATTCAAATCAGTAGATTTCATTGTTACCTTAGATCATTTTCTTACCCCTTCTGC
ACAATATTCAGATATAGTGCTACCTGTGGCTAGTTTATTCGAGAGAAGTGCCATCATGAGTACTGTTAATGGAGGACCCT
ACTGGGCATTTGCTCCAAAAATTATTGAACCTATTGGTGAGGCTAAAACTCATCTTGAAATAGCGGAGTTATTAGCGAAA
AAAATGGGTATCACTGACTTTAATGAAAAAACAGAGAATGAGTTAAATGAAGCTAGTTACAATACTATAAAGCCGGTATT
AAGTGAGTTTCCTAA
>LokiG_000000000371
AGGTCTGGAAGTTCCCGGTTATAACTCGAGCGTATTTTTAATATCAAGGAGCCACATTTTGGACATGCTCCATCAAAGTA
ATCTTCGACAGGAATGTCGTGAAATGACGTGTTAACAACCGTCTTAAAGTTCATATTTAAGAAGGGGTATTATCGTGGTA
ATATTAGAGTGTGATATGCTCGTGATATCTTCCATGAGAAAAATTTTTATTTTTTCGTTTCCTACAAAAAACTTAACATT
TAATCCTAATTTCAGAATAGAATAATAAATAGGAATTATTAATCTCATATCAAGCCCCCATGTAATCCATTATAGAAGGC
TGGTTATCCATTACCATTTTAGAAAGCTTCTTAATATCGTAATTCATACATATATATTCTCTCGATTTGTGAGGGTTTTG
AGCATTTGTACTATACTGTACTTCAATTTCCTTTATCTTCCACCATGCTTCTTTGAGAGAGTCTATGTAAAAACCACATT
TACCACCAATACTAAGCATACAATTGAATGGGGTTTCCTGAACCATTTCTATTAAGTCATAATGGTCATCAGGTAAAAAA
TCATTTCCATAATAAATCTCGGTACCAGGGAAAGGAGGATCTGCATATACAAAACATTCTTGAGTTAATCCTTTTCTCTT
AAAGAAAGCCCTAAAAAATAGTTTATAAGCCTTCCTGAAATCATAATTTGTGATATTAACATATCTTAACCGTCTAATTG
CTCCAGGATCAATAGGTGTTAATAGACCACAATCATTATTCGTGTAAGGTCTACTGACTTTAGGGTTAATCCCCTTATAA
CTTTTCTTTCTCACACCTCTGGGGATAATGCCCCTATAATGTGCTTTTACTTTAGCAACACTATCTTTCTTACAGCTTGT
TGGTAATGTAACCCCTCTATAACTATTACCCTCACTACCAAAACTAAGCTTATTTATATAGTAAAAGAACACAGCTCTTT
CAATATCATCTTTCGGTTCTAATTTACTGTCAACAATATCATTATAGACCTGCTGACTTACTAATCCAAAAAGACCTTTT
TTTTTTTCATCAAATTCTTTTGGATGGAATGTCATTACTTCAAAATAATTAATTATATCACTGTTTTTATCATTAAATAA
CTCATATTGGCATCTGGGTTTATTTAGTTCATACCAACCAGCACCAAGAAACATCGATAAGAAGAATTCATGCTTTGGTG
TATAATTATCTAATAACTTCCTTGTTCTAAAATTCCCCCCAATCTGCTTAATACCGGGCTTAATCATTTTCTCCCTGAAA
GTTCACCATTATAAAAACTTTAAAACAAATGATATAAATTCCAATTTTTTTTGGTATCAATAGTATCTAGTTCTTCTATC
CTTTAATCAGGGATTTTCATTTAGGTAATTAAGGAAGAACATACCATTTTATTATATTTTGAACAGAATTCCTACACCTT
GCTACAAGCGTTCATATAATAGACTCTAAAACATGTTAATAACCTTCCACGTTTAAGGAAAAACGGGATAGATTCGAAAC
CGACTCAAATCCTTCACTGACCTTGAATATAATTCGGTTAAAGAAAAGCAAAAATAATGAAAACCTCAACTATTTAGGTT
GAAATCTCTAATATCTAAATATTGCACGAAACAAATAAAGAAGGTTTAAAGAAATGGTTTTAGTTTTCATTGACGAATCT
GGAAACCCAAGTTTTTCAGATAACGAGGAACTCTTTGTTCTAACTGCAATCTTAATAAAGGAAGAGGATTATAAGGATAT
TGACTTACAAGTATCGAATTTTAGAGAAGAATTGTCTTATGAGTATAATATCCCATTCAACTTCGAGATCCATATTAGAT
CACTTTTAGGAAACGTTAAAAAAAAAGACAACCTTTCTGACTTTAAGAAGATCTCATACGAAGAAAGACGTGAAATATTC
CAAAAAATATACGAGCTTTGCAAAGAACTAAACTTTAGGACAATTTCTGTAGCATACTCAAAAACGAGCTAAGAATAAAG
AAAAATGTTAGATTCTGGGCAAATGTGATGTTACTTGAAAGAATACAAATGTTCACTGAGGATCTATCAGGACATCATGC
AATTCTCTTTATGGATCATGAAAACACAGAATGGAATGAAAAAAAAATTGGGATACTAAAAGGTGCAATATATTATCCAG
AAAACCATCCCAGTTATATAAAAATAGATAGAATAATTCCGACGATATATTTTCAAGACTCTACTATAAGCATGGGGATT
CAAATCGCTGATGCTTTATGTTATTGCATTAGGAGATGGCTAAGGTATACTATTTACAACAAAAAGGGAGAAATTGACAA
AATAAATATCAAATCGTTTGAATTAATTAAAGAAAAATTTCATAAATATCCTGATTGTATTCAAAAAGGATTAAAAATAT
TTCCATCAAAATGTTTAGATAAAATCAGAAAAAGTTTAAGATGAGCGGAGGATTAGAAAATCCTCCTTCATTTCCCCCAC
TCGTCAGCGTTGGAGGTAAGTGATTAATAAACCACATCTCTCCCGTTAACTTCAAGTTAAATAAAACAATTAGAAAATAT
AAATGTTTTGACTGTTTAAGATTTATGAAAACTATTTATTCCCTTTTATTTATAATCTACACATAGCAGCATAATAAGAA
AAAAAAAGAATTTAATATATTTTTTATGTGCTAGGGTTTTCAGGGATGAGACTCATAGCAAACTTATCCATCTTATTCTT
ACCGGGTGTATATATAGTGTAAGGGTTTTCCCCCACTTCCTCAATAATGTCCGCTATCTCATACCCATGAGCAAATACGT
AGTGTTTCTTAGTATCTACATTGTCAATATATTCAATTAAGAAGAGTAATTCCTTGCAATCAATACAATTCCAAAGGTAC
TTTTCTGGTGACTCAGGTAATTTTTTACAATCAAAAATATCTCTTAGCTGACGATTAAAAGCACGTAACGGCATAATTTT
TATCCACAAATCTATAAATCTTTATTACTTAATTTAACCAAGTATATTTCACGACCTTCTTCATCTGTAACCTTATCTAT
AATATCTAATATTAAATGATACTTATCACAGAATTTCGGAAGGTAACTAATATTAAAATAAAACCATCGAAAAGGTTTAC
CAAAAACACCTTTCCAATATGGAGTATATTTTGAACTGTAATATTTCCGTCTATAATCAGCATGGCGAACTGTAGCTATT
ATTTTTCCATTTTTTTTCAAAAGAGTAGCTAATATTTTAATCAGTTTCTTAGTCCTTGAAAAAGTCCCCCCCAATCCAAT
GTTATTTTCAAACAGAGTTATTGTATCATATTTCTTTGAGGGTTTATAATGGTAAATATCAGCAACATGACACTCTTCAA
TACGATTTACATTAGCAATTCCTATTGCTTCTTCCGATATATCAATGGCATCTACAATCCCATTCTTCTTTAAAGCAGGG
ATATAATATCCCGTCGCACAACCCACATCTAATATTTCTCCATCAGCTAGAGATATAGCTTTTTTCTCCAAGTCTGAAAA
TTCTTCGTAATCTCTAAAATAGTAAGATAGATCAAGGTCGAATATCGTATTATCTTTCTTAACACATCTCAGCTTAAGGG
TTCTATCAATAGAATATTCATATATAGCTTTACCGAACAGATTTTCCATATTCTCCACAAGACTTAATATTAGTAAGTTA
CAATTACTTTTACTACAATAAATTTAAAATACGCTTAATTATTGAATAAAGAGATATTTTTTCTCAGGTTGTATAATTTA
TTACATAGTTGTTAACTCTCTTTCCTGAGGTAGCAATATCCTATTTTTACCCTTTCTCCTTAAAAATAAAACAATTAGAA
GTAATACACCTGAAATTATAAATAAAAAAAAGGAAATCACTACTAAATTTTCGTAACGGTTATTATCTGAGAGATAGGTA
CCTAAAGGAACAAATATTAGACTTGCTATTGAGGAGGGGGTCGCAAGGAGTTGATATGTGAAGGTTTTGTGTTTACATTT
AATTGAGAAATCAGTAACATAGGAAATATACGTAAGAGAGAGAATACTTGCTATAATGGTCAAAATACTTTCCAAGACCA
TAAACATTGTAAAATTAGAGACCGTCATTAAAAGCATTATCGGTGAATACAGACATATAGAAATAAATAAGATTGAAGTC
ATATTGCTGGTTTTCTGTTCTATAACGGATGACAGATAATATCCAACCATACCTATAAGAATAAAAACAAAGTAAAGGGA
ACTATAAACCCTAAAACTGTTTTCTGTAAATTTATCATAAATCCACTCGCTTCTTGGAAAAAAAGTGAGACTTTCAGAGT
ATGATAAAAAGATTGCAATATAGATAATCCCCATAATAAGAATTTGGGTAACGGAAAGCTTATTTCTTTTGTTTCTTATA
TTTTCACTGTTTTTACCTTCTGCACTTTTAAGAAATTTAATCCGTTTTACAAACAAAAAGGTTAGAATCATTATTGGAAT
TGAAAACACCCATCCTAAAGCGAAAAATAAATTCCATGAAGTTAAGGACGTAATATTAAACACAAAGAAATTAAAAACAA
ATGACACGAGTAGAAATCCAACAGAAGATGCTGAGTTTGTAGATACAATTATCTTCATCTTTCGATCAGTATATTCGTGT
GAGTCTTCAGCTTCTTCTACGAAATCTAAGTATTTGCTTGTTGTTCCCGTTCTAACCAATGTTTTTGAAACAATACTAAG
GAATGCAAACACACCGTAAAGTGCTAATATATGTTTAAAAAAAACAAAGATTAGAAATGATGCACATAACGGAATAAGAG
ATAAAAGCAAAAATAATTTTGCCTGTTTCTCTTTTTTTATATGGTTATCATAAATAAAAGCTAGTAGAGGAGCTGAAAAT
AAAGCAAGATATGATAATAGCTGTATAAAAGCCAATTCTGTTCGATTAACCCTCAAAATACTAGAGTAATATAACGGGAT
ATAAAGCATGAAAAAAGCATCAAAAACGCCAATTATTAAGTAAATCAAGAAGTATCCCACCACTATATTATTTTTTCTTG
AATTTAATAACATCGGTGGATCTCCTCCTTGTATGTACCCCACAAAATGTAAGGTATCCCGACTAAACTCCAAATAAAGT
CAATAACCTCGCATTCATGTAAGAAATTGTACTTAAACCCAAACTTGATTAAAAAGAAACCCTCATTGCAATTGGGACAA
GACCAATTTAATTCTTCTGGTTTTTCAGGTAATCCTGTAATACAATTAAAATCTCTTGCTAATTCAATACAAAACCCTCG
TAAAGCCATGACAGAATTTTCAAAATAAAGATTAAAAACTAACATTTTTTCTAAGAAAAAGAAATTATTCTTCATTATCG
TCTCCACCAGAACTCTCAGATAATCTAGATAATAAGTCCTGATAATAACCAAATGTGACTTGTTGGTTAAGGTATAATAT
CATATTTCTCAATGTTTGGTTGTCTATTGGAAATTCCGAAACATCGGAAGTGAAAAAACGTGACTCCGCCTTTCTGATAT
AAAGGAATTCTCTCTTGTTTTTCTCCTTAATCACGTGCGTATTGAAAAAATGCTTTAATGCTCTATGGGATTCCTTAATA
CTTAATCTTTCATTAATTATTCCGATCTTTTTTGTTCCTAATAGTCCTGTTAGCTTTCTCTTAGGGTATCTTTTAGGTTC
ATTCTTCATTTCATTAGATTCATTCTTCACCTCATGGGACTCAACCTGAGTTTTGTTAATCTTCTTATCCACCTTTTCCC
TTAGTTTCTCAATCTCCTTTTCTTTTTGAACAAAGTAAACATCAAGGTCTAAATTCATGAATTCTATTATATCCTCCCCA
TCTTTACGAACATCATTCATTTTAAATCCCCCCTACTAATATTTCTGGCAATACGATTCATATCTAATTTTTCTTTGTAC
AATCTCTGCAAGAGAGCTACTTTCTGTTTACTGAATTCTCCTTCTTTTGCCAACCGAGAAATTTCACTAAAAAGTGATTG
GAAGTCATAATATCCTTCCTTATAGTCTAAGAATTCATTGTCTTTAATGAATATCACATTCTCCCGATTTATAGGACTAT
ATATAGCACATCTGTCTTTAATCATACCTGTTGGTTTAATCAATCCCCTTACCTTTAGTCTTTTAACAGTTGTAGCAACA
ACATTCAATTTCTGTCTATCTAATTCAGAATTTGGAAAAAGCTTTTTGGCAATCTCCTTATAGGTTAGATTCTCGGTTAT
CAGTATTTCCATTATTCTTTTTGAATATGACATTTCTTTACCACCAATCCTCAGGTTCTAGTTTATAATTAATCTCTTTA
AATCGCTTACATTTTGCTTTCCTACTAACCATATATAAAGGCATTTTATAAGCATTACATCTATCACTCATATACGGTCC
ATCTGGATTCGCACATCTGGTACAAAGTCTTCCAGCAATGTCCTCTTCATATTCATAATCAGGGTCTCCATAGATTTCAT
CCTCAGTATACCCATAATCTCTAAGTAGGTCTCTCACTCTACTGCACCCCACCATAAGTTAAATGCCTTACAGTTTTTAA
GTTCAGCCAAAAAATGTGAAATCTGCTCTTTGTCAAATGTACATATACCATTTACAGTATTAACAAAATAATAAGAACAA
TTCTCACAACAGAACCTTACAATTCCTTTCAATACCAATTTTATTGATGTAATTTTCATTTTTTTTCTCCTGATACTATT
TTTTAATTTAATTATTTAAAGTTCAATGAAATGTTCAACGAATTGATAGAATGTTCAACAAATTGTTCAATGGAATATTT
CGAATGTTCAATTTAGTGTTCAATAAGGAAAAAAGAATCTCGAATATTTTACAATAGAGAGACTTACATAATTCTAAATT
ATCAAAAACAATATTTAAAGGAAAAATTTCGAGTTTATAATAAAGTAGCAATATAGAAAAAAGAGTTTCTTAATACAAAC
CATATTTTAGTTCACATTCTACAAAATCAAGGATTTCAGACTCTAAACTGATAAGGTTCGTTAAATGGTATTCATCAATT
TTTTTATATTCAACTAAATGACCTATAATCAAAAATCTTATTTTCTCAATAATTCTATCAATACAAGCAATAACATTTTT
GTTATAACCAACCATTAAGGAAAGATTGCAAGGATAAATAACAGACTGATGCATTATCAAAGTAGATATACTTTCAAACG
GAAGTAATCTCTCTACGGGGATAAACTCTATGATTAAATCATCCTCCAATTCAAACTTTATAAATTTAGGAGGACCTATT
TTCCTAAAATCCCCCGTAAGAGCAGTAAGATGGCCTACAATCTCAACACTGTCTCTACAAGGAAAATCCTTTAATATTAT
ATCAAGAATAACATTACCTGACATACTATCGTACAAAGTTAGAAGATAAATCATTTCTATTTTTTTTACATTTCTGGTGA
AAATTAATCTACATGAAAGGTAAATAAGGATAACTATTTTTATCCCAAAAAAGAGATGTGATTGGCAAGAAGGGATGAAT
CGGCTAAAATTCAGAGGTATAAAGTTAGAAATTTTGCTATTGATGAACCGGCAAATGATAATTTCTGGCTAAAAAAGACA
ACTCGATTTACGATATCTGGAGGTACGAGAGAACTAAATAGAATAAATGGTGAACATTTAACTAAGAAAGATTTCTATAA
GGCGTGGCTTCTCATAATGCAAAACGATTTATTGAAATACGAAGGAGGTATCTGGGTCATAGACCAAGATAGCAAGTTTT
ACAATCCGAACCCCAAACTAGGCTTTCAGAATATATTATTCACAAATGGTGATCCACTTCAACCTATAAAGTTTAGTACT
GGAGTAGACTTGCAGAGTGCTGATTTCCCTCTTACTGGTAAGCTAGATATCATCTTACAAGATGTGTTTGGGTTCACTGG
TTATACATCTTTGTTTACAGGTTTTATGACGTTTTCAGAAGAGACTACAGGTAATTTTATAATTGAGTTTATTCTTCATA
GTTTTAATGACCTAAGTGTATTAAATAGAGAGTTTAATATTCAAGGCCCTTCACATGGAGTATTTAGGTGGGTTAGATCT
GGAGAATTAGATTCATTCTATACTGACATCTTTATCAATGGATTTTCACATGTTATTAGTGATACCACAAATCCAAACTT
TATTACACCTAATCGGCAGGCTTTTCTAGATGAGTATTTTGAAATTTACCAACCATTAAAATCTCAAGATTTCGAAGATG
CTAGAGATATTTTTCTGGATGGTTATCTTTCTGATTATTTTGATCAGGCCACAAAAAATGAAAAGTTCCTTATTGGTAAA
AATAGGATTTTTGAATTTCTAGCCCGTAAAGTCGATGATATCGTGGATGTAGTATTTTCAGCTTACGGTCCTTATACAAT
GTATGACCAATTTTTAGAAGATCCGAATATTTGGGCATACAGAACAAGAAAACAAGCAAAGAATTGGTTAAGGGTTTATC
TTGAAGATCCCCCAGATAGTCAGGAAAGTCCCATAGCAATTCTTAAGAGAATACTCCAGAATGGAAATGATGGTGTTATT
AGTTTACAAGCAAGTGGCGGTGGTTCTGGTTATAACAAGTTATATGGGTACAACGAACTTTTTCAAGACGGCTTAGAGAT
CCCTATAAGTTATGATGAACTTGTAGAGTTTGCCTCATATGATAAAAGTGATACATTCTCTGATAGCATCTTATATGTTT
TGCAGTCGCCTTTTTTTGGGATTTCAGACAATTCTTTTGGATTTCTGGATTTCAGACAATTCTGGGCAATGGAAGGTGAA
GATATAGGAAATAAACTCACTACAGCTTTCAATATACTTGAGGATATGTTCAATGTGTTTAATCTTGGGGACCTTTACGA
TAAAGAATTTAAAGTTAGATTCATTAGGGATGGAGGGGGTGGTGTATCTAGCAATCCCCGTTATACCGACTTTCTATTTC
ACCCAAATAACCCTACCCAGCTTCATAACGCTATCGCCAATACACTTACATATTTGTTGCTTTATCCTGATTCTTTTGTT
GACATCAAAATGGGTAAAATGTGGCATTTTATTTTTGCGGATTTATTTTCACTTCACACAATTGAATATGTTAAAGCAAC
TACTTATACTTCAACTAAAGTTAGTGGTATACTCATGTGGGATCGGAATATGCTAGGAACAGGATTAAACAGAGAAAAAT
ACAACACTTATATGCACGAATTTACGGGAATTTTCGACCATATAGATCAACACCATTTCTCAACGTTCGGCAGTTCCTAT
GGTGATATGCTAGACATATTTGAAGATTTCTTCAGAGAAAACTTTGACCTCATGATTCGATTAGATAATTTTAGAGTATA
ACCAGACCAAATCTAATTACTTTTTTTCTATTTTAGAATATTAACTTTTCTTCGTCTAAGATTGTCCACTAGACTTGGAA
ATTCTTCACTTAATCCCTTCAGAAACAAACTTCTTAAATTTTTGAGATATAAAATCGAATAAGGTAATTTTTGAATCGGA
TTTTCACGTATATCCAGACTTTTAAGTGACAGCATATTTCCAATTGATTCTGGAATAATTTCGATTAGATTATTTCCAAG
GATAAAATCTTTTAACGACGTAAGTTTTCCAATAGACTCTGGTAAGATTTCTATTAAATTGTTGCCTACAAATAACACTT
CTAACTGAATCAGATTACCAATAGAAGCGGGCAATTTCTTTAATTTGTTGTGTTGCAGCTTTAACTGTTTTAATCTTTCG
AGATTTCCAACCACTTCTGGAATTTCTTTTAATTGATTATTAGCAACATCAAGGACTTCAAGTTGATTAAAATCACCGAT
CCATTTGGGAAGAATCTCTAACGAATTCCTACTAAGGGTAAGACCTTTCAATAACTTCAATTCTCTTACAATTTCAGGTA
CCTTTTTAATTCCGCAATTATCTAAGCTTAACCATTCAACGACGCCGTTTTCTACTACGAATCCGTACGAATCTGGATTT
AATCTTGTATTAATTATCAAGGGTTTTCCTAATAACGTTCCCAGCTTAGATATAATATCGCCATCCTTAATTAAGCTTAA
AGTTTCTTCTCTAGACAAATCTTTTAAATATCCTTCTTCTCTGAGAAAAGATTGGATTTTAGTGTTACCATATATAAACC
GTTGTGCAATCTCTTCTTTGTATCTCTTTTTAGCTAGCGGATCTCCGCTTTTAGATAATTTTTGTAATAGAGAAAATGCG
AGATTTGAGTGCAGAAGACGTGTGTTATAATCGTTCTCATACCACACTTGAAGATTTGAGCAGTGCGCCCAAAATTCTAC
TTCTGGAGTAATATTATAGTGATAACCTTCTATCTCTTCAAGGGTTGGATCTAGCAATTCAGCAGCGTCATCAATCGATT
CTATCTTATTAAATGAGAGTATCTCTTCTACCGGGATATTGATCAGAAGGAAAGTGCATTGTTTGAATAACTCTTCCTTT
ATGTAAATGTTTGATTTTTTGCCTTCAAGCCTTATTGTTATATATTCATTTATTCTAACTTCATTCATTTCTTAAATTCT
TTTCATATATTCCCAATTAAAATAAACATTAACATGAATTTAATAGATGCTCCATAAATTTAAGCTTAAGGTCTTATTCA
GTTTTACGGCTTAATATATTTTTTTGTCAGCATCTTTTTAAACTTTTTATTTTTTTAATATAACATACTTTTAAGCTAAT
ATTTCGTAAGATTATCTACATCGATAATTTACTTACTTTAGTTTTTTTATCTATTATAACTGAATTAAAATACTTTTATA
CTTATTCTTAATATCGATGATATAACTTCAAACAGTGTTGAATTATGACCGAGTTCAAACAGTTGTGAACTCCTCAAATT
TTCTAGAAGGTTTTGTTGGTTAATCAGTTAAACGCTTTTAACAATTCTAAAAAATGAAAATTATAATTTTAGTTTTAGTG
AAAAATAAAAAATATTCCCGATACCACCACTATGGTTTGTCATCCTGTGACTAAAATTTTCTCACGAGATTCATTCGATC
GGTTTAATTCTTCTTTTCATCATCTGAGCTTTTTTTTTGATTAGATTTTATAGCTTCTCTAAGAGGGTTCCCACCTAAAT
TTGCGATTTCTTCTGAAATTCTAATTGCTTCAGTTTGGAATCTCTGCCCTTCAGCCGCACTACAGTGAAATATCTGCACT
CTCTCTGGGGAGATGCCAGTTACTTCTAAGATCGCCTTAACATATTCTACATTTCTTTCCGCTACTAGATTTCCTGTTTC
GTAATCGCATTCCCCTTGATGTCACGCCCCCAAAATCACGCCATCTGCACCTCTGCCGATCCCTCGCATTATTAAAGATG
GTGTTACTCGTCCTGTGCAGTTAATCCTCACGGGTCTTAGAGTTGCAGGATATTGTGCTCGAATTGTACCTGCCATGTCA
CCTGCGCCATAACCTCATTTCCAGCAAAGGAAAGCTAAAATCTTTATATCACTCATGGATTCACTTGCCATTATTTTACG
CCTCTTTATATTTCCTCCAAGATTGCATCTATTTGTTTTTCATATTGAGGTTCTCTGTAATATCTTAATGTAATGGCCTC
TGAAGGGCACGCACCACATCACGCACCACATCCTCTACATAAAATTTCATTCACTTCGGCTCCATCGTCTTCTACCTTTA
TTGCGTTGTAGGGACAGTTCAATTCACATAATCCACATTTAGCACATTTCTCCTTATCTTCTACCACTGCTCGAATTAGA
AGGATGCGATATTTGTCTTTCCCCATAAGTCTAGCTAAGGAGGAGGCTGCTGCTCGTCCATGAACAATCGATTCAGCAAT
CGCTTTTGGACCTTGACTAACTCCCGCAAGTGTAATTCCCGGTATTTTCGTATCAATAGTGTTTAGTCTTGCATGAAACT
CTTTAAAAAATTTATCTCGGCTTAACTCAAGCTTTAGAAGTTTTTGAATGCTTTCTACACCTTTAGCTGGCACCATTGCT
GCTGAGAGAACGACCATATCATATTCCAGTTCTTGAAGTTCATTTGAGCTTAATGTGTTTTGCATGATAATTTTAAGATT
ATGAGTTTTTGAGTCTTCTTTTATCCTACTAACATTTGTTCTTATGTACTTTATACCTTCTTTTCGTGATGCTGTAAAAT
ACTCCTCATAATCTTTACCTGCAGCTCGCATATCCATATAAGCAACCGTTATTTCAGATTCAGGTGAGTGTTGTTTAATC
AACTTACTATTTTTTATTGAAATCATACAGCATACTCCCGAACTACAATATGTATTCATAGTTAGATCTCTTGAACCTAC
ACATTGAATGAACAGAATTCTTTTTGGTTCCTTCCCATCTGAAGGTCGAACTAAATGTCCTAAGGTAGGACCATTAGGTG
CAAGGATTCTTTCAAGTTTTAGCTGAGTTATTACGTTAGGATAAGTATTATATCCTAAATATCCTGTCGGTGGCTCAAAT
TCATCCCAACCCGTAGCGACTACAATCGATCCGATATCAATATCCAAGATTTCGTCAACTTGATCGAAATCAATTGCATT
TACTTCACAAGCAACCTTACATAATTCGCATTTGATGCATCTATCCATATCAATCTGGGCTAATGAAGGAACGGCTTGAG
CAAAAGATGAATATATGGCTTTTCTTGAATCAAGCCCTTCATTGAATTCATTGTATCCATAAGTAGGACATACTTCCCAA
CAAGCCCCACAACCATTACAGTCTTTATTTACATAACGAGCCTTCTTTCGAATTTTTACTGTGAAATTACCAACAAAACC
TTTTACATCTTCTACCACACTATAAGTATGTAAGTTAAGTCCCGGGGTTCTTACTGCTTGAAGCATAACAGGTCCTAATA
TTCATATACTGCAATCATCAGTGGGAAATGTACGATCTAATTTTGCCATTTTACCGCCAATTGTAGGACTCCTTTCAACA
AGATGTACCTCATATCCTTCCTCAGCTAAATCAATTGCTGCTGATAATCCCGAAACACCTCCTCCGATGACTAATGTCTT
CCTTGTTATGTCAACTTCCTTTACCAAGACACGTTCTAAAACTGAAGCCCTTGCTACAGCTGATCGAATAATATCTTCAG
CAACCTTCCTCGCCCCTTCCCTGTCTTGTCTATGGACAAAACTCGAATGTTCACGGATATTTGCAAATTCTAAATAAGAA
GAATCGATTCCCATTGACTCTAAAACACTTTTAAAAACTGGTTCATGGGTTTTTGGAGTACAAGCACCAACTACTAATCG
ATTAGCTTTACTCTCAATCATTTTCTCCTTTATAAATTCAGCACCAGGCTCGGTTCAAAGACTAATATAATCAACTGCTT
CTACTACATGTGGAAGTGTCTTTGAAAATTCTGCCAATCCTTCAGTATTAATAATTTCTGCTATATTAAGCCCTCATCGA
CAGATAAACACAGCTATCCTTGGATCTTCTTCGTCTTTTTGAATAATTTGATTTTTTGTTTCTACCATTGCATGTTTTCC
CTTCCTAATTTTGTAAATTCCTCCAATATCAGTTTTTTAATGTAAATCTAAATATTCCATTTAAATTAAATAAATTTAAA
TATTTTTAAAAGATATAAGTTAAAAACCATTTTAAAAAGTAATTTATTTAGCAGATCGTAGAGTAGATTATATTAATAAA
GTGAAATTTATGTTTTTACAAATACCTGGAATCCCTTCCCAATATATTCCCTTTATTATAGCAGCAGCATTATTAGGGGG
GGGCGTTTTAATACTAAAAATAGGTTTAGCAATGACTAATGCTGAATCTAAAACTAATATGAAATGGGTTGCAGGCAGTT
TCTTTATTCAATTTGGTGTCACTGTTTTTATTAGCGTGCCAATGATTTTAGATATGATTTTAGACCCGGATTTTGGAACA
CCAGAATTTGATTATCTCCCACCTCCATTCTTACTGACTATAATAGTTATTTTTTCACTTTTTGTTGTAGCAAACATGAT
AAATACGATTCATCAACCAGGAATAATCCGTTCAATTGTCATTACTCTATTAATTCTAGGACCTATAATAATAAGTAATT
ATCTAATTTTTAGTAATCTTGGAAAGATCCTTTGATCTTTCTGAAGCTTTTGAATATAGCTTAATGATTAAATTAACCCA
ATCTCTTTATTGATATTTTTATTCATTTTCATAATTACTTCCCTAGCTGCTTTACTAAAATTGGTTGGTGAGGATTTTTT
ATCCGTATTATAAGCATAGATTATTCCTCTTGAGGAATTCACTATCCCCCCTAAACCCTTATCTGTAAATCCGTTTTTTA
TATCTTTGGCTTTAGCACCTTGAACACCATAGCCAGGTATTAAAATGAATGAATTTTTTACAATATTTCTAATAGTTTTT
AATTCTTTGGGGTAAGTTGCTCCAACCACGGCTCCAAGGTTAGAAAAATTTGAGAATCTAGGTAAATCTGAACCCCAATC
TCGAACTAACTCCGCCATAGCAA
>LokiG_000000000377
ATAAGACCTCAACTCCAAAATGATGGGGGGGATGTTGAACTGGTTTCTGTTGAAGATGATGGAACCGTTAAGGTTCGCTT
AATGGGTCATTGTGCTGGATGTCCGATGAGTCAACAAACCGTAAAATTCGGTATCGAACGAGCACTCAAAACTCACATCC
CTGAAGTAAAGGAAGTTATTAGTGTACCATTCTAAAAGAAGCTACATAAAGGTCTTTTTTACATATTCTTTTTTATATTT
TTATTTCACATTATTAAATAGGACTGGTCTTGTTTTTATTTAGGTCTTGAAAGTTTTTCATAATTCTAAATTAGGTGGTT
TTTATCTGGTAAATTTCAAGAAGAGGAATAATTCTACATCGGGTTTTTATGAAGGCTTATTATAAAAAAGTTAATTATCT
TAGAATAATTTACTAATTTACTAATATAATTTGAAGTAATAAGTAAATTATGAAAGACACTGAAAATGATGGAAATCGTA
GTGTAGAAAGTTCAAACCAGATAAAAATAAAAGAGCAAAAAAGTAAAAAAAAATCACCTAGAAGAACACAAGGTCAAGTC
ATTCAAGAAGCTTTAGGATTAAATCCAATAGATATCCAAGAAGTGGAGAAAAAGTTATTCATCGTGCGATTTCTCGATTT
CTTCTCTGAAGATACATTAGAGTTTATCTATAAGGAGCGCGTAGTCGGGAAAAATATTGAACGGATGACGACATATTTGG
ATACTTTACAAATGGAAAGAGAGGAAGAAAAATTACTGAAGCAATTTTTTGATTCAAAAAATGTTGTTGGGATTATAAAA
AAAATTAAAAATAAAGCTGAAACTCTAGCTTCTAGTAAAGGAATAAAGGGATCTGTTAATAAAAGAATGCGAAAATTAAC
CATATTTATAACCATTCCCTTATTTGTATTACTTACTGTATTTACAGTTATCCCTATATTTGCCAATCTATATTTCATCT
TTTTTCCAATCTTATGTTTTGTTTGCTTAGCACCACAATTAATAAGAGGGAAGGTGGCAAAAAAATGGGCTCAATTTAAA
GAACAGAACAAGGATGAGGTTTATTCAGATAATCGGGATGATATTATGATTTTAAAGAGTTTTGCTGGAGAATTATTGAA
TAACATAAGATCTCGACTGTTAGAATTAGAAGTACCGCTCCAGTTAATCAAATTCACACTTTTTAGCAGAGATTATGAGA
ATTTGAAATTGATTAATCAAAAAAATGTTAGAGGTTTCAAACAATACTTTTATACCTTTGATTATCCTCCTGAAATGGCA
CCGATTGCGATACCTGAGACACTTCAGCAATACCAACAACCTCTTTTTCCCGATAAGAAAGGAGAAAAAGCGGAGAAGAA
TTTTATAGTTCTAACAGAAATGAAAGGTAAAGATGGAATTATAACGAATTTTGTACCAACGCTTAAACAAAATCTTGCTG
AAAAAATTAATGATTTATTAAACGAGTGTAAGTTCTCTAAAGCCCCTAGTGGTCTAAACACAATTATCCCCGATTATTCA
GAGGAAAAACCAATTTATTGTGTTTGTGGTGAAATCGCTGAGATTGTATCCATTCAAATGTGTAATTGGAGAAAAATATT
TGAATTTTATCTATTCGAAGCTAAAGAGTGTAATTGTGGTGAAACTGTTTATGCCCTTTCATTAATGGATGAAACCGTAG
ATGTACCTGATGAATTTAAAGAAATATTTTTGGGTTAGTTTTTATTTAATTTTTTTTTATTTTTGAATGCCACTCATATA
ACAACTTATACCCCCTAATTGCTCGTTCAACCTCATTTTCGAAAATTGGGATTTTTAGTTCTGTTGCAGTTTTTTTAACC
CTCTTAGCACCCTCATGTTCAGCTTGAATTAGGATACCGATAATTGGTTTATCAGAATAGACCTTTTTAATTTCTTTGAA
TATATTAAAATCAAATTCGATTTCATTAAAAAATTCTAAAGCTAGGATTAATCCATCAACAGAATCATCTTTTAATAAAG
CTTGTGAGGATGTGTTATATATATCACAAACTATAGTTCCAACTAATCTTTCTGGTGGCCAATAGTCAATGGGATTCCCT
AGCTCGCTTGTAGAACCTATGACTTTATCAAGAATTATCTCTTTTTGGTTTTTTTCTACTACAGCAAGAGAAAGATTCTG
TTTTCGCATTTCTTTAATAATTAGTTCAATTGCACCAGAGCTGGGGCCGATTAGACCAATGGCTGAACCTTTTGGTTCTG
GGCACCATAGCAATATTTTTGCAAATTCGAACAATTCTATATAACTCGTTACAGCAATTCCACCCGCTCTAGCTAATTCT
TTTTCCTTCTCTTCATCTATGCCTACGTAAAAAAATAGAACTGGTTTAATCGCTGCTAAATTTTGAGTTGAAGTAACAAT
TCTGTCAGTAATCTCCCTTAGGAAAAATACAATTACTTTCGTGGCTTTATCGTCTTTAAAATAATCCAATACATCCGCAT
CGTCAATATCGAATCCATATCCTAAATGTATAACCTTGGATACAGGGAGATTTTGAGAAGGTTTCCACCAACCCATAGCT
CCTGCTAAGCCACCAGATTGAGCAATAAAGCTTACTCCTTCTTGTGTCTTTCTGTGCTGCTGCATAAGATATTGTCTTAC
TGGAATTATTGATGTTGTAAAATTATTATGAAAATTTATGATTCCAAGCATAGAAGGGCCCATATATGAAATCTTATTCT
TTTTACTAATCTGATTTAATTTTTCAATAACCTCTATATCTGTGGGATCAATTTTTATTTCAGATTCAATAGCAATATTC
TTAATCCCAAAAATTGCTAATTTTTCAAAAATTGTGATAAGATCCCTACCAAAAACGATCACAGCTAGTTCAGGAACCTC
GGGTAATTCAGCTAAAGTACTATATGATTTTACACCTAGAATTTCATCTGCATTGGGATTTAGAATATACAACCTTCCTT
TATAACAAATCTCTAAAAGATTCTTCAGTATTGTATAGCTAAACGTATTAGCTTTACGTGAAGCTCCTACTATTAAGATA
CTTTTAGGATTAAAAAAAGGTTCAATATTTTTCAAAGTCAATTTTCATGTTGATTTAATTATTTATTTGTAAAAATTAAG
AAGGTTTATTTTATAATTTCATTCGATTGATATTTAAATATTCTTTTAATAAGAACGAAAAAGTTATGAATAGGTACTAA
ATAGAAAAATTATCAGGTTTTTACAAAAGCTAGTTCATAAAAAGGGATTTCTCTTCTCTTCTTGGCATTATAAAATGGCA
AACCAGCTTGTTTTAGAAGTTCAGGCGTTTTATACTCTAAAACAACTGTTTGGCAAGGACTTGAGATCTTCATTGAAGCA
ATTCTAAGCCGATCCCTGACAATTGCTAGATTTTTTAGTTGAATACCCACATCGACGATTATTTGCCCCGCTCTGACTCG
AGCACACACTCCAGTTGATCTACCGAATGAATTTCTCATACCTGATTGAACTCGGTCAGCACCTGCAAAAGCTAACATTC
GATTCTCTCGAAATTTCTGAAATGGTTTAGGGCGTATTCTTAACCTAAAATTCTGTCTTCCTAGAGTTTTTTGAAGGCCA
CTATTAATTGTAATTCTAATAGCTTCGAGTGAATTAGATGAGATTTGAATTTGACGATTAACTTTAAGGCCGACAACTAA
TTCCCACTCATTCCATGGAGTTTCCTTATTTCCACCCCAGAAGCGAACAATCTTACTTTGTGCACCTCCTCTTGCATACT
CTCTACGATGATTTTTACTACGTTTATGTTGGTATGCTCTCCTAGTCCATTTCGAGTAACAATGCCATGGGCGTTTGTTT
GCCACAATATCACCAATAGTGTTATTAGAACGAATAACTCGCTCCATTAAGTTGTATTAATGAGGTAATTATCATACTAT
AAATTCATGATAATTATCATTAAAACTTTATTTACTTAAAATGATAAATTTCTAATAAGTTTTATTGTTTTTAATTTACA
AGTGTATTTGAAAAAACCTCAAAGATAAATCTTTCTGCCATCGTGAAGATTTCACAACATTTTTGTCTGGTGAGTGTGGT
TTATCACTTAAGTTTTTTTTAATATTATTTGTGAAGAAGGAGAGGTTTTTGGTATTTTTATCCCCTAAGTTCCTGAAATA
CCTTATCTACAAGATTTTTACTGGTCTCACTTAACAATATCTTCTGAGGACGAGATTTCGTTTCCCTAATAATAAGATTG
TCGTTTTCAAGTGCTTTTAGCACGGCACTTACTTGAGTCTTATCTATATATAGACAAAAAAATGGTGTATAAAATGGTTG
TATTGTATGATGAGAATGGCGATGTTGCAGGAGATGTTGAATACAAAGAAACAATAGAGAAAAAAATCGAAAACTTAAAT
TCTAAAATTAAAGAATTTCAAGAACAAATTTAAATTTCTATTTCTATTTTTCTTTTTTAAATAAAGCTTTAAGCTCTTTG
AACTAGAATTTCTCCCAATCTTTAAAATTCATAATTCTATTTCACTCCAAAAGTTTAAATCGGTGATTACTTATTACAAT
CTGAAGCAATAAAATTATATTGAAAAGATAAAATACCAAAGAGCTTGAAATGGATCAGTTTAGAATAAATGAATATATTA
CGCTTAAACTAGAGGCTGGCAAAACGGTCATATATATTAGGAATATCAAATTCATGATCTGTAAACGACTTATTATCAAT
ATTTCAGAAGATGAACCTGATTCATATAAATTTAGTGATTCCATTGATGAAGTAGTAGAAGAAAATAAACATTTCCTATA
CAAAAATCAGATTTATGAAGAACCTGAAGGGTATTTAGTAGAAGAATCTACGTCCCAGTATCTTATTAAGCCTGAAGAAG
AATTTTGGGGGCATTGTTCAAATCTCCAAGCGTGGGCTGAGAATAATTATGATACAAGGCTTCTTCGCAATAATCTAGCA
TTCCCTCTCTTGAAAAAGTTGACAGACTTTGGCGCTCCTCTAGCGAAATCAATACTTAAACAAGAGATAGTCAAGAGATT
GGCTTCTAGGTTTCAACCAATAATTGAATATTTATTCAATGAGCACTATGTATGGGATTATTTAGATAATGAAGAGATTC
TTTCAATTATTTTAGATTTATCAGATTACGACGCACTGATTGATGCGTTTCCTAAAAAATATAAGGAATTAACGTTTCAA
ATTGGGCGATCTAATATACATGATAGAATCATGGATCCAATAAATATTGCGATTGTGAAAGGGAGAATTGTTGAATTAAC
GCTAGATAGTATGGATTTAAATGAATTTCCTGAAGCGATAACAAGATTAACGGCTCTAGAAAAATTGTGGCTTTCCTTTA
ACAAAATTAAAACCCTTCCTAAAACTTTAGGAAATCTTAAAAAACTTAAAGTACTTGACATAGGACATAATCTACTCACC
GAAGTTCCGGATTCAATCACCAACTTGACTTTGTTAGAAGAAATTTGGATAAGCGGAAACCAAATTAATAATATTCCTGA
AAAAATAAAAAAAATAAGGAACCTATGCAAACTTAATTAATGGCATAATTTCAGACGCATCGGTTATTCCCGCTATAAAT
AAAAATCTCTGCATTACAATTGCTCTTTCATTTATATCTTTCATGAACAAATGCGCTGGTATAGTATCATGAAACTCCCA
TACAACTAATCCATCCCCAGAATCTTTCTTCCATTCTCGGGAATACTTGTTGGTGAGGTAAGTGCCCATTGTTCCAAGTC
TATAATTGGGGGCAAGTGGCTGGGATGCCAAACTTGTCATATAATAATCGTCGTTATGCATTTCCCTCAAGGAAATAGAT
AATAACCCTTTATGAGTCTCACTACTTGAAGTGTCCTTAATAAAGGCAGTGCCCCCAAAAACCGCGAGAAAATAGATTAT
TGATATCGTAACCAATTCAAAATTATCAGAGGCCTTATCAATTGTATAAGATAAACCATATCCCCCGTCACCTAATTCAA
CGAAATCTACGCTTAATTTTTTCATAACTTTATCGAATCGTGAATTTCGGCCAAACCCATTAGCTTTTTCTTGATGAAAC
ACTACCTCAATTTGAGTGCCATCTGATAACTCAGAAAGAATCTCATGCAATTTAACGTATGAATGCTCTACTTTGGATTC
AATTTTAGGTAATGTAGGTAAAAACGATAATACCTGATTTTGCAAATTCACTCCATCATAATATAAGGTAAGAATTATCA
AAATTAAAAGTAAAGACATGATTAACTATCAGAAATAGCAATTTCTTGTCCCTAAATTGAAGAAATTAAATAAAACGATC
AATTTAAATTGCTCCGAACTTATAAAATTATTTAATTCGATAATTTCTATCTTCCTTTTTTTTATAAATTCGAAATTTAG
TGCCAGAATGACATTTGAATTGGTCAATTGTGCAAAAATTACCCTTATCTTTATAAAATGAATTAGAATATATTATTAAA
GGAGTCATTATGTTATTATTATAAAAGTTTTTTTAAAACTTTTTACAATAACGTACGAAGTTAAATTTTTGTATAATGTT
TGATCATGAAATAGAGGATTCACAAGCCGAAAATGTTGAAGAAGCAGAAACAATCCTTTTTAATCCAAATGTAATTTTAG
ACATTCAGTCTCTAAAAGAGATAGAAAAGTTGTTAGAAGATGTACCAAATAGTAATATTGTGTTAGACTTTTGGGCCGAG
TGGTGTGGACCATGTAAGGCATTTTCACCGGTATTTGAAGAGCTACATAGAAATTTTTCTGATGAATTTATCTTTGTGAA
GGTGAATGTGGGGAAGGATGACAGAATTTCTTATAGATATAAAATAACAAGCATTCCAACTTATATGATAATAAAAAATG
GCAAATTAGCCTATAAACGGGCAGGACTTATCGACTATTCAAGATTAAAAGAACTTCTTGAGAGATATCGGAGCTTTCGG
TATAAATTTTAAAGTTTTTTGTAGCAGGAATACTTATTTTTAAAAAAATTACTAAAAATTTTCTTATTCGTGTCTTATTA
AACGAGATAGATTTCAAATTATATGAATTTTGTTTATGTTTAATAAAAATTAAAATTAAATAAGACTAATAGTTTCATCC
CATAACTACTTATTAAAAAATTTTATAAGATTTTCCGATTTCTATTTATATAGATCTCATGATAGACATACATCAGGCGT
TCGAAATCAAAACAGAATTACTCTGTAAAGGTTTATATTTAAATCCAGAATTGATAGATCATTATAAAAAACAAGGATTA
GACATAGATTACGGAAGAAAAGGGGGTGCTGGTCCTTCTGGTGGAAGATATTTTTTGTTAGAGGATGAAACAACTTATGC
CAATGTAGCACTTTGGAATAATCCTGATATGACAAATCTATTCTTAAAAGAAAACAAAGATGGATATTTTGAAGTTATTG
ATAATAATACCAATACTTTCTATGCGAAATTAAAACTTATTCAACACCCAGCCTTCTATGATCCCAAATTTAAAACTTCA
GATGGAACACCAATGAAGAAGATTGCTTTAGTACATGGAATGGATTGTCTATCAAGCACAATATATCAAAAATGTGTATA
TTGGGGGTGTGGAGAAGCATGTTCTTTCTGTAGCATTGAAACAAGTTTACAAAACGATACAACTGTTTTAGAAAAAAATG
CCACTCAAATGTCGGAGGTTATTACAGCTGCTAAAAAAGAGGGAAGATGTAATCACATGACTTTAACCAGTGGTACAGAT
GAAAATATTGATAAGGGAGCAAAACGTTATATCGAAATGTTAAAAAAAGTCAAAAAAAATCATCCAGATGTCCCAATTCA
TGTCCAGATCGAAGCACTAGAAAATTTAGAGTATATCGATAAATTAAAAGAAGCAGGAGCAGATACCATTGGTATTCATA
TTGAAGTGCTTGATGAAACACTCCGTAAAGAAATTACACCTGGGAAATCTCACCTACCATATGAACTATTTAAAGAAAAT
TGGGAAAGAGCAATTCAAGTTTTTGGGAAAAATCAGGTTAGTAGCTACGTCTTAACTGGATTCGGGGAAGAAAAAAATGC
ATTTCTAAAGGATGTAGAAAAACTTGTTTCGCTGGGAGTGATCCCATATATTACACCTGTAAGAGCAGCCCCTGGAAGGA
AGGGCATCTCCAGAGTGGATTATAAAGAACTTATGGATATTTATATTAAAACTGCTAAAATAATGAAACAATTTGGAGTT
AATCCCTTAAAAAATAAAGCTGGTTGTGTCAGATGCAGTGATTGTTCATCGCTCAAAGAAGCCTACTTAACAATTTAATG
TAATCATAATTGAATGTTTTACGATTTTTTTAATATGCTATTAAAAGAGAAGAATATTATTATAACTGGCTCGGGTAGAG
GCATTGGAAGAGCTGTAGCGATAGCATGTGCCAAGGAAGGTGCAAACATTGGATTAACTTCTCGTACACTGGAACAATTA
AACAAAGTCAAAAGAGAAATTGAAAATTTAGAAACGGGAGTTCGAGTTATTACAAAAGTCGCCGACATTACGGTGTACGA
ACAAGTTGAGGAGATTTTTAAAGATTTTCATGACGACTTAGGCCCACTAAATGGAGTGGTGGCTAATGCTGGAGCATCTT
GGAGAGCGAAAGCTCATGAGGTCCCTCCCGAGAAATTTGCGATGGTCATCAATGCAAATATTCTAGGTGTTTTTCATACT
TTTAGAGCTTCTTATCCTTATTTAAAGAAAGATGATAAGAATAATAAAGCACGGTTTATTATAACAGGAAGTGCTGTTTA
TCCTAGTGTAATGGGTGGATTTTCATCATATACTACATCAAAATATGGTGTTGTAGGATTACAAAGAGAACTGGCTACGG
AGTATAAGCGAGATAATATAACTGTTAATATGATACTACCAATGCAAGTCGATACAAAAATGCTGCGAGGTAGAAGAGCC
GGTGACGGTGACAAGCCTCCAGGAGTATTGGATCCAGAAGATTTAGTTGATTATTATCTGTTTTTTCTCTCTGATAATGC
AAATAGAATTAATGACGAATTAATTTATCCAAGCAATTTTGAGGCTATGAAAATGATAATAAAGAAAGCACCGGAAGAAA
AAAGAGAAAATTGGGAGATATTTAAAGTATATCTAGAAGAAATTTCTCCGAACCTATATAATGATGTTAAAAAATATGGA
AAATTAGGAGGATTTATACTAAATAATTCAAAATAAAATTATTTAAAAGGATTTTTCTCATTAAGAATTTTTTGTTGATA
CTCTTTTAACGGTGGTGGGCATAATCCTGCCTTGATCGCTTCCTTCTTTAATGATTTCATAATTTCTCCTAAATTTATAG
ATACAGGGCACCAATGGCGACAATTTTCACAACCTGTACAGAAAAACAGACCATCCTTCACAGCACCTTCAATTCCATTG
TGGATATAATCTCGAATAATCCCATCAGCCCCTAATCCATATTTTGATGCAAATATATTACCAAATGCTCGTGATGCTGT
ACAAGTATAGTTACATGTTTTGCAGCCAATACATCTTAAAAAATCTTTGTAAAATAAGTTTTCCTTCATCGCCTTTTTCC
TCCAATCATCTACTAAAATCACAACAACTTCTTTGGCACCGTACATCCCAAGTACTTTCTCACCTTGAATATCAGCTGTA
GCAGATGGACCTGTTATAAGACTAATATAGTTAAATGATACATTATTGATTCTTGTTTGTAATTTCACAACGAGAACGGC
ATCTAAAATGGTTGGTACAATTTTCGTAATTCCACATAAAACAATATGTTTTTCAGTTGCCCTAGTCAATAAACTTATAT
TTCCTTCATTTTCTCCAAGCAATATTGTACCATCTTCGGCAGATATTGCATTTGCAGATGTTAATGATACTTTTACATCA
TTAAGTAATTCTTTACGGTAGGAATTTCTATAATATTCTACAATCGCGCTTGCTGTTGGTTCAAGTTCTACACCATGGAC
CTCTTTTATTTTCGAAACAATTTGTTCTCTTGTAAAGTGAGCTCCAGGCCCCACTCCGAAACTTGGTAATTTATAATCAA
ACAATTGAACGAGTACATCACCTAAATCTGTTTCTTTAATTTTGATATTGTTTTGCTTTAGAACCTCTAGAATCCCAATA
TCTTTCGCCTCATTCGACTTTGATTTATAAATTACTTTAATGTCTCCCATCTCCTTTAAAAATATTTCATGTGCTTCTTC
GTTAGTTTCTGCATAATAAACTGTCATGTTGTTCACTTCCCGCATGACTTTTATACATTTTTCCACATAATAATCCATGT
TTTCTATGAAATCTTCTTTCATTGCAATAAGTTGATCTCTGTACTTATTTACGAACTCTCTACTCGAATCTTCGTAGAGA
TACCTCATATCATGTTGTTTTGGCATTATAGCGCTTACATATTTCCAAAATGAACCAAAATTATATTCTAATGTCCCTTT
TTCTTGAAGTACGGCTATTCTATCTTTAACATGCTCATACAATTCATTTCCCTTGTCACTCAAATTATAGGATCAACTCC
CTCCATCAATTTGACAATAAAATCTTCAAACTTAATAACCGGTGTTTTCAAGTTATTCTCTTTTTCAATTCGTTTCAAAG
CTGTATAGCAAAACGGACAAGCTGTTAATAAAGCTTTTCCTTTATTCATGTTTTGGAATATTGTTTTAGCGTTATAATCA
CTATTTTCTTTAAAAATAGAATAGACTCCGCCTCCCGCTCCACAACATATACTTTTAGTTCTATTTAAATCCATTTCAAC
TACTTCAATATTATCAATTGAATTGAGTATTAACCTTGGTTCATCTATTATTGGAGTTGAGGAATTTCGTAGATGACAAG
CATCATGATAATTTACCTTGAGGTTTTTTTCAGGATATTTTAAATTTAGTTTGGTCATATTATTAGGTTCAGCAAGGAAT
TGTAGTAAATGTTGTACTTTAACATTAAATTCTGAGCCTAAAAATTCTTTATAATAACGAGAAAAATAAGCATAACATCC
CGCGCAAATTGTGACTAGTTCGGTAACATTATTCTCCTTAAACCAATCATTGACAAATTTGATATGTTCACTTAAAATTT
CATCAGAAGTGATATGAAATGATAAAGAACCACAACACGGAGGATCATCTATAACTAGAAATTCATAATCTAAGAATTGA
ATTAGTTTTTTTGCATTATTACATGTGGATTCATAGTTTTTGGCACTTAAACAACCAAAGTAAATAAGTTTAGTCATAAT
TAAACTTTTTTTGTTTATTAACTGTAAATTGGTTGAAAAGAATTAAAATTCAATCCTTTTTTGAGTCAATCATGACTTTT
AAATAACTTTTATTATTTAATGTGATGAGAAAGCTGAACCTTTGTTAAAATAATTTAATAATAAATGCTTCACTTCCAAT
AAGAAAAAATAGTATTAATTAGTTTAAACCATATAAATAAGGAAGATATACATGTCTGATACAAAACCTTATATCGATTT
AATAGAACATTATAGAAATTGGATATTTGGTTTACCCGATTCTAAATTCCTCCAACCTATGTTAGAAGCGAGATTTACAC
CAAAGGATGCTCAATTTCTTGCGCAAATACCATTTATCGGTCATAGTATTGAGAAGCTATCTAAGAAACTAAGTATGCCA
TTAGAAGAACTCAAAGAAAAGTTAGATTTTTTTGCGAAAAAGGGGATAATTTTAAGAAGTACGAGAGGAGATAATGTTAG
ATATTCTCTATGCGATTCAGACTTTGTTTTTTATCGATCTACAGGATGGAGAAAAGAGTTGGATGACTGGAGTTATGAGA
TGGCAAAACCTCAAGCCAATTATTGGATTAATGATTATGCTAGGGAATTTTTAGGACATGAAACTCAAGGTCTACGATCA
GTTCCCATAAACAAAACTATTGAAGATCCTCGAAAAGTTATGCCCTATGAAGATATTATAAAAATTATTGACAATCTTGA
TTATTATTCGGTTTCAATTTGTCCATGTGCTAGTAAATATAATATCATTCCCGAATTTCATGATTGTAACCATAATTTCG
AAAGGTGTCTGCATTTTGGTGATCTTGGAAGATATTGTGTAGAAGAAGGGCTAGGGCGAGAAATAACAAAAGAGGAAACA
TTGGAAATATTAAAGAGATCCGCGGATGAGGGATTGGTTCACGGAGTTTCAAATAATCAAACAGATATTGATACAATTTG
TAATTGTTGCTCATGTTGCTGCGTTTTCTTAGATTCTCTCGTAAAAATGCCTGGGATTATACCAAGAGGCCACCAAAAAT
CCAATTACTTACGCGCAATTAGGGAAGAAGATTGTATTGGATGTGGTGTGTGTGTCAAAAGTTGTCCGATGAATGCTCTT
GAACTGGAGGATAAGAAAGTGATCTTCGTAGCAGAAAGGTGCTTAGGATGCGGTGTATGCGTTCATAAATGTAAACAAAA
TGCTACGTATTTAAAACATCGAAAAGAAGAACAAAATATCCCCAAAGATGGAAGGGAACAAGTAACTAGATACCTTACTG
AAAGAGGGTTAGATCCTAACGAATCTTTTAGAAGGAATTTCATAATGTAATTGCTTAATTTTCAATTTCTTTTCACATTT
AACTAGCTTAGTTAATCTATGAATTATTATTTTGAAGAATCTCTAAAAATTAATATAATTACAAACTCTTATCTAATTTG
AGATTAAATACAACATAAGTTATTTATTGTATAGCTAAATAGATTGAATGAGCGATTTTTATGACAGAATTTGATAAAAT
CAAAGAAGATATGGAAGAATGGAAGACCGCCTTCCCAAATAATAAAGAAAGGCAAAAAAGTTTTAGAAACCTTTCAGATA
TAGAAATTAAGCGTATTTATACTCCTAATGATATAAAACAATTAAATTATGGGTTGGATTTAGGATTTCCAGGACAATTT
CCTTTTACAAGAGGTGCTTATCCTAATATGTTCAGAGGACAACTATGGACGATGAGACAATTTGCAGGGTTTGGGTCTGC
TGAACAAACTAATAGCCGATATAAATTTCTAATTGAGCATGGGCAAACAGGATTAAGCGTAGCTTTTAGTTTACATACTA
TTTATGGAATTGAAGCAGCTGATCAAAAAGCATTAGGAGAAGTGGGAAAGGAAGGAGTTGCTATTGATACATTAAAAGAC
ATGGAGACATTATTCGAAGGGATAGATCTATCGAAAATAAGCACTTCAATGACAATTAACGCCCCCGCTTCAATATTGTT
TGCCATGTACATTGTTACGGCAGAAAAACAGGGCCATTCTCCAAATCAGTTGAGAGGGACAATTCAGAATGATATTTTAA
AGGAGTACATAGCACAAAAATCTTGGATATTTCCCCCAGAACCTTCTATGAGATTAATTATTGACACTATTGAATATTGT
ACAAAGGTCGTTCCTCAATGGTATACAATTAGTATAAGTGGATATCATATAAGAGAAGCAGGTTCTACTGCAGTTCAAGA
GCTAGCTTTCACATTAGCAGATGGTTTTGCATATGTTGAGGCAGCTCTTGAGAGAGGCCTAAATGTTGATGATTTTTCGC
CTCGTCTCTCTTTTTTCTTTAATTCTCATAATGACTTTTTTGAAGAAGTCTGTAAATATCGAGCTGCAAGAAGAATATGG
GCAAAGAGAATGAAAAATAAGTATGGAGCAAAAAAACCAGAATCTATGAGATTACGTTTCCACACACAAACCGCGGGTGT
ATCTTTAACTGCCCAAGAACCAGAAAATAATATCATCCGAGTGACACTCCAAGGATTAGCGGCCGTCCTAGGGGGTACAC
AATCCTTACATACAAATTCTTTTGACGAAGCGTTGTGTCTTCCAACAGAAAAGGCTGTAAAAATAGCATTGAGAACTCAA
CAAATCATCGCTCATGAATCAGGGGTAACTGATACGGTAGATCCATTAGCGGGGTCTTATTATGTGGAATGGCTCACAAA
CAAGATGGAAGAAGAAGCAGAAAAATATTTTCAACAGATAGAAGAATTAGGAGGGGTAATTCCAGCAATAAAAGCCAACT
TTCTCCAAAAAGAAATTGCTAATGCTTCTTATAAATATCAACGAGAAATTGAAAGTAATGAAAGAATTATTGTTGGAGTA
AACCAATATCAACAAGATGATCAATATAATGTACCTTTGTTAAAGGTAGATGAGGGAGTTGCTACCGAACAGGTGAATAA
ATTAAATAAATTAAAGTTAGAAAGAGATAATAACATGGTTCAACAAACATTATTAAAATTGAAGGAAGCTGCTAAGGGTA
CAGAAAATTTAATGCCTTATATTATGGCTGCTATACGAGTTTATGCGTCAATTGGTGAAATTATTAATACATTAAAGGAA
GTATTTGGAATTTATATTGAAGATTCAATTTTTTAATGAGGGATATTAAATGACAGAAGAAAAGAAAATAAAAGTACTAG
TTTGTAAGCCTGGTTTAGATGGTCATGATAGGGGGGCAAAGGTTTTAGCTAGAGCTTTACGAGATGCCGGTATGGAAGTA
ATCTATACTGGAATCCATCAGACTCCCGATGATATAGTAAATACTATAGTCCAAGAAGATCCTGATGCTGTTATGTTAAG
TATACTGTCGGGATCTCACAATGTACTTTGCCCTGTCATAATGAAAAAGTTAGAAGAACATAATATTGATGATGTTCTGG
TTGCTGTAGGGGGAATTATTCCTGATGAAGATAAACCCTTTCTAGAAAAACATGGTTTAAAGGGTTTTTATGGACCTGGC
ACTAATTTGAAAACAATCGTTGAATTTGTAAAAACTAATTTAAAAAGATAAGTGCACATGGATTACTCTGACTTAATAAG
GAATCTATTAATAGGGAATACTCGTGCAGCGGCAAGATTAATAAGTATTGTAGAAAACAGCATAGACGCCGCAGAAGAAA
TTATAAATTCTATTTATGAACATACAGGAAATGCCTATATAATAGGGATAACAGGAGCACCTGGGACGGGTAAATCTAGC
TTCATTTCAACTTTAACTACTATTTTTATTAAAGAAGGTAAAAAAATTGGAATTATTTGTGTCGATCCAACATCTCCACT
TACAGGGGGTGCTCTCCTCGGAGATAGAATACGGATGAAACAACACTTTTCACTTGATAATGTGTTCATAAGAAGTATGG
CTAACCGGGGACAATTGGGTGGGTTAGCAAGAGCGACTGAAGATACAATTAAAATTTTAGATGCATATGGATGTGATATA
ATAATTGTCGAAACTGTTGGAGTGGGACAATCGGAAGTGGATATTTTTAAATCAGCCCATACAGTTGTAGTTTTATTAGT
ACCAGGTATGGGAGATGAAATACAAGCCATAAAAGCGGGAATCATGGAAATTGTTGATATTTTTGTTGTAAACAAAATGG
ATTTGCAAGGTGCAGATAAAAAAGTCGCAGACATAATGCAAATGTTAGAATTAAGAAAAGGTTACAAATACAAATCAACA
AAAAAAAAGATTTTTGAAAAAATAGATCTATGGATGCCAGAAATTACAAAAGTGAATTCAAGAACAGGAGAAAATTTTAA
TTATTTATTTGAACTCATCAATAAACATAAAGATTTTATAGAAAACTCCGGCGTTATCTCAAACTACATGAATAATAGGA
TTAAAAATGAAACTATTGAGATTTTAAAATACAAACTAACGAGAAAAGTAGAAGAAATCTTGAACTCCGATTCTAAGATT
GAATCTTTAATAGAAAAAGTGAAAGAAAAATCTCTGGATCCTTATTCTATGGCAAATTTAATTATTAAAATGCTTGGTCT
TGAAGAATAAAAACAGACTAATCTTTTATTACGCCCTGGGTTGCAACATACAATTGGATCATAAAGATTGTCCTCATATT
ATTTCTTTCTTTTTTTTGGATCAATCCATTCGGAGTAAATTTCTACAACAATTAAGGAATCTTTTTTCTGGCACTCTTTA
CAATCTTTATCCGTAAACTTCTTGAACACAAAATCTCCAGCTTTGAAAAATCTTGTGTATTTAGCTTGACATGCTCCGCA
TTTTATAACACTATGCTTCTCTTCAAAAAACCTATCCTTCCTGTCAAGAACTTCACCAATATCAGGCAAATCCGGGAATT
GGGGCTCGTCACTCATATTTACTTTATCTCTTTTGGTTTAAAATAAAGTTTAAAATATTCATTTACAATCTAATTATAAT
GAATCAATTTAGATCTTAAAGCATACCAATGCAAATAATATTTTGGGTTTAATTCAATAATTGTTTCGGCAAAAAATTGT
AATTTTTTTTCCCTTTTTCTTTCATCCGATTTAGATGAGAATTTAACTACTTGAAAATTTGTACTCCCTTTTTTTCTAAA
TCCTTTGGAAACTGCAAAAAATCTTTGTTTAAGCTTATATTTAAAATTCTAAGTGATTGGATCGAACTTATCGAGTCGGG
AATCTTTAACAGTTTATTCCCTCTCAAATTAAGTTCTTCTAATGAAGAAAGTGATCCAATCCATTCAGGAATATCTGTAA
TATCATTCCAACTTAAATCTAGCAGTCTAAGAGAGGATAATTTTTTAAATGACTCGGGTAATTTAGTCAGATGATTATTT
GGCATTACTAGTACTTCTAAAGAACTTAATAATCCAATCGATTCAGGTAATTCTTTAATGTTATTATCATATAGGTTTAA
TTCCATAATTGATGGTAATAACTCAAACCATTCTTTAAATTTGGATAGTTTTTTATTTCGTCCTAATCCTAATTTTTTGA
GAGATCTAAGTTTTCTGATCCAACTTGGTACACTGATTAAATTATTTAACCCTAGGTTCAATTCTTCAAGTGAAATTAAG
TTTCCTATTGTTGAGGGGAGCATTTTTAATTGATTGCCATGAAGATTTAAATAATTTAGAGATGTTAGTTTCCCAATGGA
TGTTGGAAGAGAATTCAATTTATTATGTTTTAAATCTAATGATTTCAAAGATCTCAAAGAACTAATTGAATCTGGAATTT
CAGTCAAATTATTATATCTTAAATTTAAAAATTCCAAGGATTTTAAACCATGAAAATCATTGGGCAACTGATTTATATTG
TTATGACTCAAATCTAAATGTTTGAGATAATTTAAAGAAAATATTGATTCTGGAACTTTCCCAAGTTTATTACTTTGCAA
TTCTAACCTTTTTAGATGTTTTAATACTCTCAAGAATTCAGTTAAATTTTTTAATACTTTCCAACCATAAGTATAATCTA
GTATAAATGATAAATCTAACTCAACTACATTTCCATCTTCTAGGTGGTACTTAACAGAATTTCTAATATCTTCAAAGAAG
TTAATAATAATATAGTTATTAATAATTTCTACCAACGCGTCGGTATTAAAACTTTGAATTTCATTATTTTTTAAAATATT
AATAAGGCTCTCGTTGAATTTATATTTTTCGAAATTTTTTATTTTATCAATTAATACTGTTTTCGCATCATTGCTATTTA
TTTCCTTTATTAGCAATACTATCAGCATTAATATTTGCCAAGACTTCTCATGATCCAATACCCACCTCAAAGGATCCAGA
GCCTTCTCTTGAAATAAAGCTTTTAAGCCTGTAGCTGCTAGTTCTTTTATCTCCTGATTAGAATCAGATAATAATAGGTT
CTCTAAAATGGAAAAAGTTTTATTGCTCTTATCTCCAATTTTATTAAGAATTTCAATAATCTCTACCCTAATTTCAATAC
TATCATTGTTTCCCATTATATAAATTAAAGAATCAATAG
>LokiG_000000000079
ATTCTTCTACGCTATATCCTAAGATTTTACTCATACTTGGATTCACCAAGGTAGTATTTGCATTTTCATCAATAACCCAT
ACACCTTCTAAAGAATCTTCAATTAATTGACGATATTTTTCTTCAGATTCTTTTAAGTTTTGTTCTGATTTCTTTCTTTC
AGTAATGTCTGTAAATGTGACTGCAAAATATCCCTTTTTTGGGGAATATCCTGCTACTTTATACCAGCGATCTATTGATT
CTGAATAATCCTCAACATTTAATGGAATTCCAGTAAGCCCTACATTGCCATATTTACCAATCCAATCCGCAGGGTCGTCT
TCTATTCCAGGTAAAATTTCTGTAACATTTTTCCCGATCATATCCTCTGCTTTTAGACCCGTGAGCTTCTCAAAAGCAGG
ATTAACTTCTATATACTTGTAATCAATTGGTTTTTTCTCACTATCAACAATTACTTCATGGTATGCAAATCCTGCAGTCA
TATTATTGAATAGTGAGCGATAATTTTCTTCAGATTCTTTAAGTTTTTGTTCTGCTTTTTTACGTTCGGAAATATCCCGT
ATGAAACCGCTAAAACCAATCTTTTCACCATCTGAATCGTATCTGAGGTAAATAGAAGATTCCCCATAAAGATTTTCTTC
ATTTTTATTAATAAGCTCGTATTGAAACGCTGGTAGCTCGACTCCTGTTCTGTAGACTTTATTAAAAGCTTTAAAAGTTA
ATTTCCTATTTTTATCGTTCATATAGTTTTTAAAATTCATCCCCATTAATTCCTTTGGAGAATATTTTAATAGATTACTT
AAAGCACTGTTAAAAAAGGTGAAATTACCTTCTAAATCAACTTCATAATAGCCTTCTTTTGCATTTTCAATTATTGTTCT
AAATTTTTCCTCAGATTCTTTTAATTTTTGTTTAGCTTTCAATTGTTCAGTAACATCACTTACCACAACAATGATTTTTT
TATCCCCTTCAATTTCTACAAGACTCCCTTTTGCAGATAAGGAAATGTAATGTCCTTTCTTATGTAAGACTCGACTTTCT
ATTGATAATTTTTTAACTGAATCATTATTATTATTTTTTAATAAATCTCCCATTTCTTTCATAGATTTCTTTAAATCTTC
AGGATGGATAAATTTTAATCCTTCTCCTCCAATTAACTCATCCGGATTATATCCTAAAATATCATAAACTTGAGGGCTAA
CATAAGTAAAGATCCCATTCACATCAAGTTCTACAATTATATCTAAAATGTTATTTACAATTTGATGGAATCTTTGCTCA
TAATATTCTATTTTTGGCATTAATTTTTTCATCTCCTAACTTAGAAGAAGATGATTTTTATATATCATACCTTGTCTGTT
CATAAAAATTTTAGGAAATAGAAAGGAACAAAGATAAAAAAATAATAGTAAATAATGTCAAGGTACACTCTATCCTCACC
TTTCTTAGTTTTAAATTTTGAGAAAGTATTGATTTTGAAAAAGGATATAATAAAACGTTTATAATAAATAATAATCAAGA
GTCATTTTAACTTAGTATAATGATTGGTAGTATTGTAGGAAATCCCGAAAAAGTAGATATGACGAGTTCTGGACTTGGTG
AGGTAATAAAATCACTTGAAAACCAAGTTACTCAGGGTTTACATACGGGTGCTCAACTTCATGTGGCGAGAAGAGGGGAA
ACTGTACTTAATATTGCGGTGGGCGAGGCTCAACCTGGAGTTCCGATAAACACGGATTCTGTTTTACTTTTGTGGTCTAG
TGGTAAGCCATGGACATCAGTAGCCATTGCTCAACTTTTAGAAAAGGAAAAAATAAAACTAAGCCAAACTATCCAAAGTT
TCATTCCAGAATTCAAAAATGGAAAAGAATCTTGTACCATTAGGCATGTACTGATACATGCTGGCGGATTTCCTATGTTA
ACTTATTCAAAATGGCTTACTGCGAGTCCAGAAGAACTTTTAAAGGACGCGTGTAATGAAAAAGCAGAATACAAACCTGG
AACTCAGTGTGGATATCATCCAAGAATGGCTTGGATCATTTTGGGGGAAATTGTCCGCAGAGTAGATGGACATCGCATTG
AAGATTACTTGAAAGAAGAAATTTTCGTGCCATTGGGAATGAATTCTTCTTTCATGGGGATGACACGAGAAAGAGCACTA
AATATAGGGAATTTATTGGCATTAAAAGATTCTCCAGATCCCTCAGAAAAAAAATTTCTATGGGTAAACGATTTCAAGGG
AAGAATATTCCCGGGTAGTACAGGTTATAGCTCAGCAAGTGATATGGGTAAATTTTACAAAGCACTTTGGAATGGTGGTG
AATGGAACGGGAACCGCATTCTTCAAAGAAAAACAGTAGAGTATATCACAGCAACTCATAGGAGAGGAATTGCTGATTTG
ACCTTTAGCACACCCGAAATGGCAATAGTTCCTGATTATGGTCTCGGTTTTTCTAAAGGAAAATCAAATTCCATTCTTTG
CTCTAGAGACGCGTTTGGACATGGCGGAAGAAGTTCCTGCATAAATTTTTGCGATCCTAAAGTAAATTTAATCATCAATT
TTAATAGTAATACTATGCTCCCAATTGAGAGAAATATACCAAGAGGTTATGAAATTATTTCTAAAATATATAATAGTTGC
CGGGCATGACCATATTCCTCTACCCTACTAATTGCAAAATATAATATCCTTAGAGTATAAATGTTATATTAAGATAATAT
TACAGTAACAAAGGCTTTTATTTCCTTAAAAGGTTTTATTATACTAAGGATTTGGTTTCAAAAATTCAAAATTGTCAAAT
CTCATCAAGTGTTATCTGCTACTTTAAAATAGATCCGGGTTTTTTTTGATTAAAATCAAGTGGAATTCCTATGAAACTCG
TTCTTTCCCGAAACGATCTCCCAAAATTTGTACTTCTTGATGCCTAAAATAAGTATTGTAAAGCGTAGCATATTCACCAC
CTTGAGATAACAAAGTATCATGAGTTCCTTCTTCAATAATTTTCCCATGATCTAAAACAATAATTCGATCAGCATTTTTA
ACTGTACTTAGACGGTGGGCGATAATAATAGAAGTTCGGCCTTTCATGAGTTCTTCCAAAGATTCTTGGATAACTGATTC
GGTGTATGCGTCCACAGCGGAAGTTGCCTCATCCAAAATTAATATCCTCGGGTCAGCAAGAAGAGCCCGAGCAAAACTAA
CTAATTGTCTTTGACCCGTACTTAATAATTCCCCTTTTTCGCCCACTTGTGTTTGTAATCCATCCTTTAAGTACTCAAGA
ATTTCATTCACTCTCGAAATTTCTAGAGCACGTTTAAGATCTGCTTCAGCTGCATCTCTTCTCCCATACCGAATATTTTC
CTCTATTGTACCATAAAATAAAAGTGGAGTCTGTAAGACTATCCCTAAATGCTTTCTAAATGATTTTAATTTTAAATTCC
GAATATCTTCTCCATCAATCAAGATTGTACCCTTTTGAAATTCATAAAAACGAGCCACTAATGAAATAATCGAGGTTTTC
CCGGCTCCAGTATGACCAACTATGGCAATACTTTCTCCAGGGTTAATATCTAAAGAAAAATCCGTTAGAACAGGATGATC
TGTTTTGTACGCGAAATCAACATTTTGGAATTCAATTTTCCCATCAAAATTTTTTATGGCTTTATTACCAATATCCTGTA
TTTCTGGTGAACTGTCAAGAATTTCAAGAACTCTTTCAAAGGAGATGAATCCAGCTTGAATTTGCGAGTAGATATTTACA
AATTGAGTTATTGGAGCAAAAAAATAATTAAGTAAAGAGATAAAAATATATAATTCTCCAGCGGAGATTAATCCAAGACC
TTTCATTACTCCACGACCACCAAAGATTAATATAGCTATAATTGCAGCAGAATTTAACATAGTTACTATTGGAAAAAACA
TTTCCATTGAAGTAGTCCGTCGAAAACCTGCTACAGAATGCTTCTGGTTTAATTTTTTAAACTCTTCGAGGCTTTCAGTT
TCAATCCCTAGTGATTTACAAACATGAATTCCATCAACTAATTCAGCAACCGTAGCATTGATGGCTCCATGGATCCTTGT
GAACGATTTACTAGTTTTACGAGCAATTTTTCGAAATAAATAAGTTAATATTAGTAGAATTGGAATAAGAGTTGATAAAA
TGAGTGTAAGTGGCAAACTAATGGTAGCTAGGATAACAAATACAAAGCCAATCATGAAAATATTCCCTAATATTGTCATT
GAAGATACCACGGCTCCTACATATGCCCCAGGATCACTTGAAAGTCTCGTATTTAGACCTCCGCTTCGATGTCTATCAAA
AAACTTAATATCTTGTGCTTGTAAAGCATCGAAGATTTCAGTTCGTAATGTTACCATGAAGTTAGGGAAGATTTTTGCCA
TTTGCATCGAAATAGTGTAGTCTCCAAACCATGTTGAGATTTTTACAATAAAATAGCTTACACCAGTTAAAATTATTATC
CAAAGGATAACTCTACTTAAATCTGTTATTGAATCAATAATGAAACCAAAGATTATATTAGATAATATTTGTGAAAGTGT
AACTAAGACAATGAGAAGGGTTATACCAATAATTCGCTTTTTAAAGGGTTTTAACCGTCTAAAAGTGCGATGAAATAATT
CTCTATCAGAGTATTTTCTTTTCGTATCACCAATGTCCAGTCCCTCAAAAATCCAACCCATTAAGTAGTACCTCCTGATT
TCATTTTTCTCAACGGTGGTAGATCCGCGTTTTTACCAAAAATACGCCGATAATCTGGTGAGGTATATATGAGATCTGAA
TGATGTCCTTTTGCGACAATCTCTGCTCCTTTTAGTACCATAACACAATCAGACTCTCTTATGGTTGAAAGTCTGTGAGT
AATAATGAACATAGTCCTCCCTTGGCGTACATTATTTATCGCCTTCACAATTTCTTCCTCCGTTTTTGAATCCACAGAGG
AGGTAGAGTCGTCTAATATTAATACATGAGGATTAGTTAAGAAAGTCCTTGCTAGAGCAATTCTTTGCTTTTGACCACCA
GATAATTGACTCCCTCCTTCTCCTACATAAGTTTCATAACCTTTAGGTAAATCATTTAGAATGAATTCCTCTGCTTGGGC
TAATTTAGCAGCATTTTCGATTTCTAATTGAGTCGCATTTCTCAAACCAAATGCAATATTTTCTCTAATTGTTCGTGGAA
AAAGATAGATATCTTGTTCGATACGACCAATAGATTTTCTAAGAGATTCCAACGAAATATCCTTGATATTAATTCCATCA
ATCTTGATCGTTCCCTCATATTCATAAAGTCTAAGTAATAATTGCGTGAGTGAAGATTTTCCTGATCCTGTAGGCCCAAT
AATTGCGATAGTCTGACCCGGAGTAACAGTAAAAGATATATTTTTTAAAACAGGCTTCATACTTGTTGGATACTGAAACG
ATACATTTTCAAAAACTATTTGACCTCTAACCTCCGAAACTTCAATATTTCTTTTTCTTGTTTCTTCTCCTTCTTCTTTG
TTTTGCATAGTATAAATTCTTCGAGCTCCAGCGAGGGCTCCATTATAGAGGGTGACAGCAAAAGGAAGATCATATGTGTT
GTAAAGTAAAAAAAGTAAAAATCCATCAACGGAAACTAACGCACCAATTGTTAAGTTTCCATAAATAATGAGAAAAACCC
CAAATAATCCAAGAAAGCTAATAGCACCAAGAAGAATAAGTGAAGGAAAATATCGTGCTTGAAGGATCAATCGTTTATGC
CATGTTTGTTTTAAATCTAAAATATGTTTATGAAATTTTTCTCGTTCGTATGATTCTTCTGCAAAAGCTCGAATTACTTT
TGCTGCATTAATGTTTTCTTGCACTGCTGTTGACATTATTCCATATTTCCTCATAAAACCCTCACTTACGGGTGCCATAT
TTCGGTTAAATCTAATAAATGTCAAGATATAAGCAATTAAAAATGGGATTAAACAGAAAAATAATAAGGGAGTATTTAGA
ACACTTAAGAAAAAGAATAACGAGAAAAAGATTGAAATGATAATATTCATGAAAACTCTTAGACCGGGATTAATAAATTC
AACTATTTGTTGAACATCAATATTTGCAAGAGAGATTATTTCCCCAGTTCGTATGGCATCGTGAAACTTCATGGGCTTAT
TTTGTATTTGTTCAAAAAATTCGTTTTTTATTCTTTTATTAGCATTCCATGCTAACCAAGAACTCGAACTAACTATTACA
AAGCTTATTATAAATCTTATTAGATATAATATTAGTATTATTAGGATGTCAGTATTTAACAAAGATAAGCCTTCACTTAT
ATTTCCGTTCCATGAAATTGCTAAGTCAACGATTTTTCCCACTATCACAAGACCTAGCATATTGATCCCAATCAAAATAC
AGGTATTCAGAACTATACTTATGAAGATAATAGGATTTGAAAAGAGATGGCTAAGATACCAATGCTTAAAAGATTCTTTT
TTACTGGAAGACATGGATTTCAATTAAAACTCGGAATTTATGTTTTTAATTACTGAAAGTATTAATATAAATAGTTACAA
TTCAAATAAACTTTCTCATTTCTCATCAAACTTCCTCCTTGACACATTTTATGACATGGGATTAACGAACTTGTCACTCA
CATAAAACAATTTGCTGTTCTTTAAACAAAATTAAATAAATTAAATAAATTAAATAAATAAAAATACATTTGATATGTCA
TGCCAAACAGTATTGAGATAAAGGGATTCTGTAATCCGCAATTTAAGGCAGTACAAGATGTTTTTGCGGAAAATTTTGAA
CTATTTGATGAAGTGGGAGCATCACTTGCTGTGACATTAAATGGAAAATTCGTTATGGATATTTGGGGAGGTTATACTGA
TGCTACTAAAACTCGATTGTGGGAGGAGAACACAATTGTTTGTGTGTTTTCTATTACAAAAATAATGACTTCTATCTGCA
TTTTAATACTGGTTGAGAGAGGACTTATAGATCTTAACAACCCTGTGAGTAAGTATTGGCCCGAATTCGGACAGAATGGC
AAAGAAAAAATTCTCATCAAACATGTTCTTGGTCATACTGCAGGTATACCAAGTTGGGATGAGCTGTTCCCTCGGGAAGA
ATTCTTGAATTGGGAGAAGATGATAAAACTTTTGGTAAAACAAAAACCATGGTGGGAACCGGGAACAATGGGGGGGTATC
ACGCATTTACTTTTGGCTTTATACTAGGAGAAGTTGTAAAAAGGGTCACAGGAAAAACGCTAAGTACTTTCTTTAAGGAG
AACGTTGCCCAAACTTTAGATGCCGATTTCACGATAGGAATTCCAATTGAATATCAGAAACGTGTAGCAGATTTAATACC
ACCGGATATACCTTTTAATGATCTGCTGGAAAAAGGTTCAATTATTTATAAAATACTCGGTATTCCCAGTGGATGGACCT
TAGGTGGGGATGGGACAAAAGAATTCGTGAAATTTTGCAACACACGTGCTTTCCGTAAATTTGATTTACCAGCCACAAAC
GGTTTCGGAAATGCCAGATCGGTAGCAAGAATAGCATCAGCGATTGCATGTGGTGGGAATATTGATGGTGTGCATCTACT
TTCACAAAAAACTCTCAATGAAGCATTGAAAGAACAATTTAATGGAAAAGGATACTTATTTGTTGAAGGAATTCGTTACG
GGACAGGATTCGGTCTTCCGAGTGATATTCTGCCAATCAAAAATCCCAATACTTTATTTTGGACGGGATGGGGTGGTTGT
TCTTGTATAATGGACATGGATGCAAAATTGTGCATCTCATATATGATGAACAGAATGAGATTAGAGTCTCCCGAAGTTTC
CAGAAAAAATAAATTTGTCAGCTATTCAAGAGCCAACAGAATTGCTTCTTCTGTCTATGAAGTACTTTAACAGAAGAAAG
AAAAATTCAAATTAGAAAAAGCTTAAATCTCTAACATCGTTAATCCCAAGATTTTTATGACCTTAATTATTTAAATAATT
AATGAAGATGAAAAAAGAAAAAGATGACAATATGTCATGCCAATCCACTGATAGTCCCAGCGAGTGGAAGGGAAGAACAA
TAGAAATTGATGATGCTGGGACTGGGGATCTCGTCGGAGATGCCTTTATTGGATTTCGAGACTCGGAAACTAGAAAGATA
ATATTTCAATCAGTTCCTGTAGGGCTCTATAGTCAAGGTAATAAGTTCGGAGATCGTCCAAAGAAATATATCGTAAATGT
TGTAAAAAAGGGTCTTAAAGCACTTAATCACAGCAAAGGAGATAGAATTCTTCTATGTAGAGGTGATTGTTTCGATCTAG
TGAGAGAATATTTTAAAGAGAATGATATATACTACGAACCTGCGATTATTGAAGGTAAACTTCAAGATGAAGTAGAAGGT
AGATATATCCAACACCTTAGAAAACTTGGAATAACTTCTCGCAACCTTACAGTTGAGTCTGGTGCGAAAAGATATTTTAT
CTCTTTTGACTGGGTCTGCCGAGATTTTCCAAATCGTGAACGGTACGTCAAGTTAGGTTCCCCATCTTGGGGGAAGAAGT
GGCGGAAGATTGCTCTAGAGAGATATGAAAAATATCAAGGAAGCAAAACCCGTGATGCCATTAAAAAAAGAGCAGCTAAG
ATATATGAAAATATGGTAGAAAATCCTATTTCTGTCAAAAAAGCTATTCCAAGAGTCAATAAAACTCACAAGATTTATTG
AATTTTTTTTAAGTATTGGAATGGTTAAAATTATTACTTCAAATAGTTTTTTGTAATATTATATGATTAAATTCTTTTTG
TAGGAACAAAAGGAGGATTGATTTGAAACGGATAATAATTTTTATAGATAATAGCAACATTTTTAAGGGTTTTAGAAAGT
ATGACATAAAAGCTGATTACGAAAAGCTAAAGAATGTTATATGCAGAGACAGAGAGTTACAAAATATATTTCTATATGAA
GGGGTTGTGTACCCCATAAGCCCTGAGAAGAAAAATTGGTATAAGGGGTTAAGTAAAAGAAGTGGATATTCGATCAAAGC
AAGTTTTGACAAGATTGCTTTAGGTGGTGCTGTTGAAAAAAAGGTGGATATCAAAATAGCGATTGATGTAATCTCTCTTG
CATATGAAGATGCCTATGATACGGCCGTGCTGGTTTCTGGGGACGGGGATTTTATCCCTGTTGTAAAGAAGGTAAGGGAA
TTGAACAAAAAAGTAGAATTATGGGCGTTCAAATACTCATTGGCAAACAAATTACAAGAGGAACTAGGTCAAACAAATGT
TTTTTTCATTGATGACATCCTGAGTGAAATAACAATGTAATATTAACTCAGATCTGCTTTCCTTTTGAGGAACCTCTCTA
TTCTATCAAATTTAAGTCAAAAATCAGATTTGAGAAGATTCAAAGAGAATATTTGGATAATAAGTGGAAAACTAATCATC
CCAAAGTATAGTAAAATATAAGAGTAGGGAACTCATAAAGAACTTCTAAATGCTAAAGGATTCTATTACAGGTTGTATAC
GCATCAATTTAGAGAAGAGCGGGAAAAAGAATTGCATATTTTAGATTAATATCTAATAATATTCTCCTGTAACAATTTTT
AAATTAGAAAAGATTTGAGATATACATGGTAGGTTTAACAATTAAAGAAATTGGAATCAAATTAACTCAAGCGGGAATGT
TAAAGACAAGTGTATTATGTGTTTACGGTTCAGACACAATTCCTGTAAATGCAACTCCAATGAGGAAGATTAATCGTTGT
CTTGCGAATGTCATTTTTACTCTATCAACTCAGAAAATCATCAATAAGGTATATATTGGAGAAGATGATTTGAAGGGTTA
TTGTCCGGGGGGACAAGCTTGGTTTGGTTATAAGACCTTTATACCAATGTTAAAGTATTTTTTATCAACCGGTTCAGAGG
ATTTTAGAGGTGGAGCTGCAGAATTTTTGATAGCCAATCCAGACCTTGCTGAAAAGCAGTTAAGATCAATTGGTAAAATC
TCACCTCTCGGGAGGTATACTGTAATTCAAAAATGTGATGAATTAGACGATCAAAATCTTGAAGCAAAAGCGTTTATATG
TTTTGGAGTTTCTGAGCAAATAAGAAATCTATGTTCTTTAGCACATTTTCGACCTGAGAATGCCGTTAATATTCAAAACC
TTTGGGGAGCTTCATGTGCTTCTTTTGTCACGTATCCAGCAGGAATGGCTGAAAACAGTCCAAAAAATAGTATTATTATT
GGTCCCTCTGATCCAACTGGAAATTATTGGTTTCCTCGAAATTATTTATCAATCGGCATTGCCTTTGAGATTGCTACACG
AATGGCTCGCGATCTTGATCAATCTTTTATTACCAAACGATCTGAAGTAGCGTACCCAGTAAATCGAACATCATTTAAGT
CCTAGGCATAAGATACAACCATCAAAATCAAATTTAAGTGTATATCAAGTAAATGAACCTAATTTGTAATAAATTACTAG
TATGGTAAAAATCATGAAATCAAATACAAAGTCAAAAATTATAATTTTAATCACTTTAGTAAGTCTATTCACTTTATCAC
CAAAAATTACCAAAAATCTTAGTTCTAGTGGCAGTATTAACAACAGTCCAGACCATAGCGATGTAATTAATCTAGATAAG
GAAAATTTGAAAATCTCAGCATTATCAGGGCCAATTTTTATTGATAATAATTGGTCTGCTGCGAAAGCAGCGGGAATATG
TACGGGTGAGGGAACTTATTCAAATCCTTACGTTTTAGAGGATTTAGTAATCGAGGGTAATCATTCGGGATCAGGTATCC
AAATTTCAAATTCCACAGTGTATTTTAAGATAGAAAATTGTATAATTTATAATTTTAGCAATGGAATCCTCTTATACTAT
GCTAACAATGGAACTTTAAATGAGAATAACTTTTCAAATAATACTTTTGGAATCCATATAAATCACTCTGATAATAATAC
CGTTATAGGAAATATCGCAGATGGCAACTCAAATAGTGGAATATTTTTAGATAACTCCTCAAAGCATTTAATTTCGGGAA
ATATTGCAGACGGCAACTCAAAAAGGGGAATATTTTTAGATAATTCCTCAAACCATTTAATTTCGGGAAATATTATCAGT
AGGAATGTTGAAATTGGGATACATATACAGGATTCTACTAATAATAGTATCTACGAAAACTTTTTCATTGACAATGGTTT
GGAAAATGCCTGGGATGATGAATTAAGTAATCATTGGGACAATGGAATGATAGGGAATTATTGGTCGGATTATTCGGGTA
TTGATGCTAATGATGACGGTATAGGAGATACCCCTTATGATATTCCAGGAGTAGAAGGT
>LokiG_000000000379
ATAGAATTCATGTAATTTCCGAAATAACAAAAATCAAGTACGAAATAATCACTATTCTTTATCAAAAAGTTTAATATTAT
GTTAAAATTCTATCAAGTGTTTTCAAAATACTAATTTATAGAGGGAAATTAAATTGGACATAAAAGAAGTATGGTTAATA
GATTATGCTCGTACCGCATTTTCTCGGTCTAGGCCACGACAGCCTGAAAGGGATGTGTTTGGGGAGATTAGAGGTGACGA
GCTTCTTGCTAGCTTGGTAATGAAGTTTTTTGATGGAAAACTGGCTGATAAGGGAGTCACAAAGGAAGATGTGGACGAGA
TAACTTTAGGAAGTGCAATGGGTGTTGATGAAAACTGGGCTTATGGTGGAAAATCAATGTCATTTTTGGCAGAATTTCCT
GTGAAAGTGTCTTCCGTGTTCCTTGACAAACAATGTGGTTCCGCAGGAGCTGGAATGCATATGGGCATCATGGAAATAAT
GACTGGCTTTAGTAAGTGTGTACTATCTACTGGAGTTGAGCATATGACGCGAGTGAGTATGCAGAATAACCACATAAAAC
CTAACCTAAACATAATAAATAAAAAGAGCAAATGGTATCGTCCGCAATACGATTTCTTAACGACCAGTAATATGCTTCAA
ACGGCACAAAAGTTATATGAAGAGGAGATCCCTAATTTTACTAAAGAAGATATGGATAAAATAGGGGTTAGAGCTCACAA
TTTAACGGTAAAAAATACAGAAGAAGGCTGGTTTAAAGGAGAGATTATCCCAATCGAAGGTCACGTTGAAGGGAATGTAG
AAGAACCTTTGATGGTTGATAGAGACATGGCTGCTCGAAAATCCACATTGGAAGGCGTTGGTCAATTAAGGAGGTTATCT
AAACCTTTCTATTTGGAGAAGAACGGAGGAAAAGAAGGTTACGAGAAGAGAGAGGGTACCGTTGAAGGCGTGATTACTGC
GGGTAATTCATCACCATTAAACGCTGGAGCAACTGCTTGCTTACTAATGGAGGCAGAAGAAGCAAAACAGAGAGGCATTG
AACCATTGGCGAGGATTGTCTCGCTTGGATGGTCGGGAGTTGATCCTACTGTAATGGGAAGAGGTCCCGTCCCAGCATCT
CAAAGAGCTTTAGAATATGCCGGATTAACCGCAGACGATATTGATTTTTGGGAAATTAACGAAGCTTTCTGTATTGTTGC
TTTAAATTGCATGCATAAGCTAAACATTCCGGAAGAAAAGGTTAATGTCATGGGTGGCTCCACTGCTATTGGCCATCCTC
TTGGCTCTACCATGATACGTCTTCCTGGAACTTTGGCTCGTATTCTAAAGGATAATAAAGCCAAGTACGGAATCGCTAAT
GCTTGTGTGGGAGGAGGCCAAGGTATAGCTACTTTAATCGAAAATCTTGATGCTTAATACGTTAAAACGTATTTCCATAA
TTATTATTTTTTTTCTATTTTTATATTCCTTTTGTATTTCTACTAAATCCTAATTTAGTCTTAATTTCACCATTATATCT
ATAGTAATTATCGAGTTTCGGTTAATCACTAGGAGAAAAAGGACATATCAATAAAAAATCATTGGAGACTTCACAGAAAA
AAGGAAAACATTAAGAGAGAACATCTAGATGCTTAAATATTTATATTTTCTTTTTTTTATTATTTTATTACTTTTATTTG
GTCGTTTTCATTTATTAACAACATATTTAAATATAAACGAATAACAAATAAACTTACAAAAAACTGAAAAATGGATATTT
ATATGCCAGTTTACAAAAGTATTCAATTGGTGGGAACATCAGAAAAGAACTGGGCTGACGCAGTTAAGAATTGCTATGAG
GAGGCTAAAAAAACTCTACGCGGAATAAGGGTTATAGAAATTCTCAAATCTGATGTTAAAGTTAAAGAGGATGTTGATAA
GCTCATATATAAGAATATTCGCTTCGAATATTTCATATAAAGAGTAAGAGTTCAAATCAACTTCCAATTAGAACGATAAA
TTATTAAATAATTTTTTTTTTTTTCTTTAGGTTAAAGTTGGGAACATAATAATTAGTTAAATTTTAAATATCACGAGTTC
TATTTAGATTTTATAACCTAAAGGAAATTTTTCTATGTTTCAGTTAGATGGATTAGGAGATATACTAGCCGACCCCGCAA
TTATAAGATATTTAATAGGGGGTATAATAATTCTTGTAATAATTATCATCTGTTATAGTATCCATAACAAATTAACAAAA
GCATAATTTATGGTAACGCCAAGCTCCTTTTATTAGGTACTAGGTTATTAACTAGTTTTGATTTTCTAAAGATTTGAGCA
AATTGGGTAATCTTTCTTTGTTAATTATTAAATAATCACCATCTATCTTAAAATCATATTTTTGACCCCATTCAATTATT
AAATCAATCAATTTTTCACGTTCTAAGTTTAATAGACTTTGAATCATATCAATTTTAATACGTTTTGACATTCCTAATAA
AGATTTAACCTTATCTAGGTTTGGTAATTTGGTTGTCATTACTTTACTTTTATTCAATTCATCTAAATTACTCAGGATAT
GATTTCTTGCATTACTGGCATAAGGAAAATTGGAGTCTATCTCTAATGCTCTCTCATAGTATTTTAATGCCTCAAGAAAA
TTCCCTTCCCCTTCAAAAATTAACCCCAGGTTGTAAAAACAATGTTTATAATCTGGTTTAATTTTAATTGCTTTTTCATA
GCACTCTTTAGCTTGTTTCATATTTTCTAAATTAAAATGGGCGATTCCAAGATTATAGTGAGCTCGATAATTAGATGGAT
CGATCTTTATGATTTTCTTGAATATTTCTTGAGCTTTTTTATATTGTAGAGTAAATTCGTCATTCAGATATCCTCCATAA
GCAAACAAAGAATCTACAAGGTTTTTCCTAATATGTGATGATTTGGGATGATTTGAAAATAGAGTTTCTAATATTTTTAT
CGCTTCTTCAAATTTTTCTTGTTTAGTAAATTCTTCTGCTTTTCTGATTAAGTCTTTGACATTTTCTGTCATAGCTATTC
TCATTTAGGAGTAATTATTATTTTATTCAAGTGATTTATTCTATATGTTTTTTTCTCTCTTCAGATTTAATTACAGCTTA
ATAAGAATTCTTTTTTAGAATTTTTACCAATCTAAAATGATAAAAAATGAGCAATAAAGCAGAAAAAAAGAAATTATTAA
TTCCTGTAAAAAGATTACAGAAGGGAGCAGTAGTTCCAAAACCATCTAAACTTGGTGATGCCGGAGCAGATGCTCGAATC
ATAGGTTTTAAAAAGATTACAATTCAAGAAACTGAAAGAGAATTACAGGATGTTAATGCAGATTCTTATACCCTAAAACC
ATTAGAGAGAATTGGGTGCCCATTGGGATTTGCTACAGCAATTCCTGAAGGATATTACTTCAAAGTTGTTCCCCGCAGTG
GTTTAGCATTATGGGAAGGGCTATCTATATTGAATTCTCCTGGTACTATCGATTCTGGCTACAGAAATGAATGGATGGCT
ATTGTCATAAATCTGTCAAATACTGATGTCACGTTGAAAAAGGGTGATAGAATTTGTCAGATCATTTTAACAAGGATAGT
AGAATATCAATTTGAAGAAGTTAATGAGTTATCCGAGTCTGATAGAGGACAAGGAGGTTTTGGAAGCACAGGAAAGGAAT
AAAAAAAGTTTTGAATTCTTTTTTAATATAACGCTTATCAACTAATATGACTTTACATTCAAGTTTAATGTTAGTTATTA
AAATCTATATACCTTCGATGTTATGTTTAACATTAATTTAAAGGATTATTATAAGAACAGACTGTTTTTATTCTATTGTT
CATCAAAAAAAAGTTGTGAATATTGGAATTATTGGATCAAAAAGATTTTTAAATATTGACTGAAAAATATTAGTATGTCA
GAACTGACTCAAGAAGAGAAATTTATTATCGATAAATTAAAAGAAAATGGCGGAAAATTGAATTATAAAGAGTTGCAAAA
CCTATGTCAGGATGAGTTTGAAGGAGTTAGGTTAATTTTAAAGAAGTTAAAGGAAAAGACAATTGTTGACTATGAGGGTA
TGATTCCCGGATTTTCAGCTGAAATTGAGTTATTAAGGGATACTTTGTAGGCCTAAATCTTTATTTAACTATACTCAGAT
TATCTTTTTAAGTTATTTTTATCATATTTTTTTTAGAAGACATTTGAATTATTAGTAGAAATCTCGATAGATCCGAGATT
TTCTAAGAAGAAATCTAAGTAATTATTTAAATAAATTCGTTCATTAATCACTTGAAAAAGCGTAAAAAAACATATTTTCA
TGTGAATATGCCTATTGATTTTTATGATCCACCTTCAGCGATCCTAGCATCAGGAACAAAAGAAGGTGTTGATCTGGGGG
GATCAAAACTAATATTGAGTATTGATGCTTTCCATAACCTTTATTCAGAGGGAATAATTTTTAGTGAGCTAAGTTGGGCT
GCTTTTTATCAGGGGATTGAGGGTTTAGACGACCAGATTGATACTTTTGAAACTAAGGAATACGATTCCGTACGCGAGAA
CCCTGAAGCTCTAATTAAAACGATTATAAAAAGTATTTACGATATAATGAATAATCATAAACTTTTCTATGGTGTCGTAG
ATTTTGAAGTTGATGCTTTTCTTAACCAAAATACGGTTATTCCTGGTCTAAAATTAGATTACCTAATAATAAATAAATTA
CTTGACGCTCATAAGAAGACACGAGATGCAGAGTTATTTCCAAAAATTTCTTTAGGAGGAGAAGAGAGAAAAAAAATCAA
ATTAGAATTTCAAGGAGATAAAAAAAGAAAACTTCATCTAAATGGCACTAAACTTGAAGATTATGCTGATATTTTGAGAA
TGGCTAAAGGGTTTGCTACGGGGATTGTATGCACATCTCGAGGTGCCGCGAATCTTTATATTATGAGTGATAATATAACT
TTTAAAGAGGATTTAATTCCAGAGCTATATATTGATCAAGATAACCTAGTAATTATAGATATGGGAATAGAAAGAGAATT
GTTGTTTCCTATTAGCTGGTTTAGAATTGACCTTGGAATTAAATCTTTGGAGACTTTAGATCTGTGGGATAAGATTAACG
ATAATCCTAAATTGATAAAAGCTTTGGAGTACTACGAACGCTATATTCTTGGGTTAATCCAAAAGAAATTTAAGGTTATG
GCTTCCGTAATTGGTACTGATGTTGGGGATAATTTTGACAATTTAAACCCAATGGAAAGAAGGCAAGCACTCAGAGATAT
GGCTCAAGCAATTAGAAAACTAACTGAAGAATATAAGAAATAACAGCTATTTTCTCTTATTCTTTTAATATCCTAGGAGC
TTTAAAGTACCCATCCTGTTTATGTTTAGAGTTTTTAGTTGCCTCCTCATTAGAAAGGGATTCCCGTGGAATATCCTCTC
TGAAAACATTTACAAGCCCTTCTATCGGATGAATAGTAGGTTTTATATTGCGAGTATCTAAAGTATCTAGCTTTTTAAAA
TAACTGAGAATGTCTCCTAATTGTTTAGATAGTTTCTCTTTTTCCTCTTCAGATAAATCTATTAAAGCTAATTTTGAGAT
ATGGTCTATCGTCTCTTTTGTAAATTCTCCATTCTTAGGCATAAATTAGTTCAAATAATTATAGTTATATTTATTAATTA
AGCTTAACCATTGGAAATTTTAGAAGAAAACTAATATAAATCTCATAAGATTAAAACGGATAAAATCTATATAATATAAC
AGTAAAAATTAACTTGAACTGATTTCCTAGATAAATATGCCAGACAAGGAAAATTTAAGGGCAGAAATTCCAGAGTATGC
TTATATCTCTTTAGCTCGGCGTGGAATGGAAAAAATTTCATTAGATCAGTGTTTTTTGAAAAATTGCGATAATAAGGATA
TTAAATTATTAGAACCTTTTAAAAAAGTAGAATATGAGGAGAAAAATAAGCAGATAAAGGAAATCTTTATTCGGTGCAAA
AAATGCGAAGGAATCTTTATCTTAAAACTTGAGAACTTGAAGAGAGTAGCAAAATCGACTAAGGATGATGATGAAGAACC
TTTGTCAATGTGAACTATTTTCCTTCTTTCAAGATTTTCTTAGCTTTTTCCCTTAATATCTCGTTTAAGTATTCTGAGAC
AGAGTGATACCCAAGCTTTTTTTTTTAATTTTATATATGTTTTAGCCTATTATTGCATCGATGACAGAAATTATAAATAA
TGTAATTGAAATAGGGATATCAGTAATTTTGTTTACTAAAATTTACCTTATCCCTTTTCTGAGGAAATACATTAAGAAAA
AAAGGAAAAAGCAACCCTTAACCTTTGTGTTAAAAGGATAAAGAGATTAGATATTTTTAGAAAGATGATGAATTACACAG
AAAAGAGGATGATTAAAAATTTAAGAGACGCTTAAGAACAATTTTCGACGATTAATCTTAGAAAATCCCCAACTTTCAAA
TCTAATAGTTCTACAATTTTTTTATCACTTTCGATGGCTTTCCTCATTGTCTATATATTTAATTCGAATTTTTTATTTAT
TTCTATTAATATTCATGAAAAATGAAAAGACCAGAATTTTGAGTTTTGTCGTATATTTTTTACGGGAATTTTTAATATTT
ATCATAGCATATTACTATTGTGAATAAATATTAAGAGACTTTATTCCAGTTAATAGAACCGAGATAAACAACTTCTTCCG
CAAATTCTCTCAATATGTCGTTAACTAAGTAAGAATGCAATGGAATTATTTGATATACCATTTTAGAAATTATGAGGAAT
GCAACTACTGAAATTATAACCTAGGGGTTTATATTAATATCTAGATACAAATTCTCATTAGACGAAATAAAAAAGGTTAA
AAATTTAGAATATATATTAAATATACTAGGATTTATTCTAGAATAAAAAGATCAATGGTTGTGAATTCAAAATGACTCAC
AATGGAGAGTTATTCTCTAATGGATTTGATGATTTTTCTTCTGATTTTTTCCTTATTAAACCCTTTTCTCAGATTAGCAA
CCTTGTAATCGAAAGGAAAACAAAACCCAATATTGTTGAAGTTATTCTACAGGAACTCTACAATTTTTTTTTAGATAAGA
AAGAATATAGAACGATTTCTGATGTAGATCAAGTATTAAAAATACTTGAACCGATATTTCAAGAGGTAGGGTATAATCTT
GAGTCACTTACAGATGAAGAGAAAGAAGAGCGATCTCGTGATATTATTCAAGAGTTTGAAAATTTTATTGATATGCATCA
GGAAGAGATTGAGAAATCTTGTTTAAATCCTGACTTTGAGCCTTTTCTATCTGATTGGATTTTGAATCTAGATACAAGCA
TGAAAATCTTCTCAGAGACATTTGAATTATTTGAAATTAAAAAACGGAGAATGGAAAGATTTAGTAAGAGAGGAATCAAA
AAATTATTTGAACGGTTAATGGATCTAATGAAAGCGCTGTTTCTTGTTCTTTATAGGATTACAGAGCAGATTTTTATTCT
TCTAAAAAAGTTACCGTATACTTTAGATGATGAACTTGATTATTTGTTAAACGATGTCATTTATTTAGAAAATATTCAGC
GTTTTGTCATAAAGTCATTTAGTTAAATTACAGAGGTTCCAGACCTTTGGCGGATTTCTTCTTTTTGGATTCTAATATAA
TTTTTGGTTATTGTAATCCATATGATCGACTATATCCAGTAATTAAACCATTTTATAATAAAATTGCAAACAAGAGCAAT
ATTTTCCTATTATTATCGATTGAAAAAGAATTCTATAGAAAGATCAGAAATATCTTTGATATTTTTAAAAGAAAAGTTTC
TAAATATTTAAAAGGTGGTAATAAACCCCAAATTAACTTTATTCAATCTAAATTAGCAAAAGACCCGCATAATGCAATGT
ATTTCTTTGAACAATACGTATTTGATCTCTTTGATAAAAATCGTATAACTCAGCTTTCCTATAGTAATATGATGAAGGTA
TTATCAATTTTTAATAATGATATGCGGAACTGCTTTAAAACCTTAATTACACACTGGATTAAAAGACCAAGAGCAAATGA
TTATGAAACAGTAATACATGATACAATTTATAGTAAATATATAAAAATGATTGGAAATCTTCTTCATTATCCAGACAATC
TTCATTTAGCTTTGGCAGCTTATTATGTAGAAACTAGAAATCTGAAATCTAATCAGCATAATTATATTTTCTATACTGAT
GATCAAAGATTCCTTACCAACAATCTTGAGCAAGTCATAAATATCTCAAATCTTAAAATAAAGAAAATCCCTTACGAAAA
ACGGAGAGAACTTCTCTATAATTCCAGTACTAGGAGATTTGATATCCCAAAAGATGTCCTTAAATTCATTCCTTAAGATC
TTTAATACAAAATAATATCTTATTCCTCTAAGTGATGTATAATAGTCTAAAATGTAGTATATTATGTCTTTTTGGCATTC
ATTAAATTTCATATCTGCAAATAACCGACAAAATTTGATGTATTTTCTCTTATTCTTTTAATATCCTAGGAGCTTTAAAG
TACCCATCTTGTTTGTGTTTAGAGTTTTTAGTTGCCTCCTCATTTAAAAGTGATTCCCATGGAATATCCTCTCTGAAAAC
ATTAACAAGCCCTTCTATCGGATGAGTAGTAGGTTTTATATTGCGAGTATCTAAAGTATCTAGCTTTTTAAAATAACTGA
GAATGTCTCCTAATTGTTTAGATAGTTTCTCTTTTTCCTCTTCAGATAAATCTATTAAAGCTAATTTTGAGATATGGTCT
ATCGTCTCTTTTGTAAATTCTCCATTCTTAGGCATAAATTAGTTCAAATAATTATAGTTATATTTATTAATTAAGCTTAA
CCATTGGAAATTTTAGAAGAAAACTAATATAAATCTCATAAGATTAAAACGGATAAAATCTATATAATATAACAGTAAAA
ATTAACTTGAACTGATTTCCTAGATAAATATGCCAGACAAGGAAAATTTAAGGGCAGAAATTCCAGAGTATGCTTATATC
TCTTTAGCTCGGCGTGGAATGGAAAAAATTTCATTAGATCAGTGTTTTTTGAAAAATTGCGATAATAATGATATTAAATT
ATTAGAACCTTTTAAAAAAGAAGAATATGAGGATGAAAATAAACAGATAAAAGAAATCTATATTCGGTGCAAAAAATGCG
AAGGAATCTTTATTTTAAAACTTGAGACCTTGAAGAATGTAGGAAAATCTACTAAAGATGATGATGGGGATCCTATATCC
ATGGGAATGGTTTATTCATTAGATGAAAATAAGAACAATCTCGGTCATATAGGTTATTATTGATTTAGTGAATTTTCCTA
GAAACCTTTAATGTTATTGTTTTTATAATAATTTGCAAATATATAGCTTTCACAAAAGCTATATATGTTCTTTTCACAAC
TCTAATTTTGGGGAGTTAAACTTAAAATAGTTTCAGTATTTAATTTAAAAGACAAAAAAATAGTAAATCTTCTGAGTTTT
ACGAATTTGCATTTATTTAAAGATAAATATAAATATCATTTTTACCTCTATTAATATAGACATCAAAAATAATTTGAGAT
CCTTAAAATCTTAAAGTTTTAGATTTGTTTTTAAACTACATCTCATGTAGCATTGTCCTTCTTAATGATTTCGACAGTGA
GAGTGACAAATATCTTTTAACTTTTATAACAGTGATTCCTTAAATTTGAAGATATTATAAGATTAGAAAAGGATTATTCA
CTCAAAACAACAATAAACTATCAAGGGAATAGAGTAGTTTTTCTAAAAACTGCCTCTTATTTCTCTATTCACCTAACCTA
AAATTGAAAAGAGGTTTAAAATAAATGACGGTACAAACAGAAAGTAAAACTAATATTTTGAGAAATTATCCTTTCTCATT
ATTAGATATTGACGGTTTATCAGAATTGTGGAAGAAAATATATAATCCTTACATAGATTTAATCGAGAGTAATATTACTA
TATCAAAAGATGATTCTATTACGACATTTAGAAATCACAATTTTGCTTCTAAGAATGAAGTTAAGCAAAGAATTGCCGAT
TTAATTGTTATTCGTGAACCTGAAATACAAAAATCTAACCTAGGTTCTAAGAGTTTAAGAAATAATTTGAATAAATCAAA
GGAAAAAATCGAAGATCAATATTCTGATGGGGTAGAAAAAGAAAATTTTAATCTTAAAATTACCTTTGTTTTTGCCAACA
AGAAAGTACGACCATTAAAATTAATTCAGCTGCTAAAATTATCAGATGAAGTAAATAAATATACTCAATTACTACATAAA
CAGCTGAAACAATATTCTGAGATAACTCCTCAAATTATTTTTCTTTCACTATTTGGTTTTGAAATTTCAATAGGAGACTA
TTTAAGAGATAATCTTCATGGAAAAATACGTAGAAATATATCAATTATGGTTGTTCCACCTATTAATAATAAGTTATGGA
ACAATTATCCTATGGAAAATTCAATAGAAGATAATATTAATGAAACAAAAGATAAATGGGGTCTTAACTTCAACGATTAT
AAAAAATTGAGGAATAATGGTGCAGTTAATAAATCCCAATTAGATAGAATGGAAACATATTATAAGGATTTAAAGGATTC
TAAAGAACTCTCAGACTATAATTATCAACATTTAAATATTTGGTCAGATATCTTAAGCATTAAAAATTCTTCTACACTAT
TAGATATAAGAAATTCAGGAAGCATGATTAAAGAATTAGAAATTAAGTAATTTCTACAATAACTCTTTTTTATTTTCTAT
TACATAGTGAAGTTCGATCTTTTTAATAAGTCGTAGACTTGTTCTGAGATTGTAAAAATTTTGGAATATGAAAAAGGAGG
CTATTTATGTAAAAATTGCCATTCTGTAATTCAATATTCACTATTAGATCTTCAACTTTTAAATAATATTTATAAAGATA
AATATAAAGTAAAAGATATTTTAAAGGATTTAAATAACGTTAAGCAACAATTTAAGCTTTTAAGGAATGAAGATAAGATT
GAAGAACTATTAAATAAGACAATTGATATTAATGAGAACCTTATAAAATATTTAGAAGCATTTTATGAGATTTCTTTGCA
GGGTCAGAATATAACTGTAAAAAATTTAATGAAATATTTAGGATTGAGTGTTGGGGGGGTGTCCGCTTTCTTTAGAAGGC
ATAGGTCTTTAATCACTTATTTTACAGATATTAAATATAAAGATCCTAAATATTTTACAAGTTTTAAGGATATTTATGTT
TTGACTGAAAAAGGAAAGAACTATATTGAATTAATATATTATTTTAGAGATTTTTATAAAAGTTAATTATGAGAATGTCT
GTGAAAAATATTAAAAATATAAAAAAATATATGAGAGAATTTATTTTATTTTTCAATAAATTCATATCTTAATAATTTAG
AAGGTAATTTCTATTCCCAATTTAAATGAAGAAGATAATCTAAGATTAAAAGTTTGGCGTATACTGAATATAATACAGGC
GAATCAATTATTTGTACATTCTCATAATTTAAACATCAAATATTTAGATGACAAGAATAAGATACATACAAAAGTCTTAC
CAGAAATTCTAAGTTTATGCATATTAAATGCTATAGTTCCTAATTCAGCTATGTTATTGATTGGCGGCCACGGTGGCGGA
AAAACAACTGTAGTAAAATTACTTGGACGTATGTTTACTAGTAAATCATTAGGCGAAATTGAGAACTCAATCGTAAGGGG
TCATAGTTAAACATGGTTAATGGTTAACGGCTAACCTCAACTTACGGAAGAGAAATTAATTGGTACTTTAAAATTAGGTA
AATTAATGAAAGACGGTGAGGAAGAGGTTGTATGGCGGCAATTTGTAACTAATTTTTGGAAAATTATCGATGAAGTAAAT
CGTTTGACACCCTATGCTCAAGATATTTTATTATCCATGCTTGCTGAGGGCACCGTTAAGTACTATGACTCTATAATAAC
AATCAACAAATTTTCTCTTTTCGCTACAATAAACCCAAACGATGTGGGAACTTTCGAATTATCGCAACCGTTTTTAGACA
GATTTGGCATTTCGGTTCCTATTTCAATGCCAACGAGTCACGACTTACAATTAATCCTATCAGGGAAAGATGAGAAATAT
TCAGGGTATGATGAGTTAATTCAAGTCCCCAAAGTCTTAAGCATAGATGAATTAATGGAAATCTGGTATTTTGTTAATAG
GATATCTTTCACTCCTGAAGTAAATAACTATATACATGCCATAATAAGAGAATTTACTTTATGTTCTAGAATTGATAAGG
GAAATACTGAAAGTATAAAACCTAGTGGAGG
>LokiG_000000000469
AACATATCCCAATTATTATTTGGATCTAAATCGTCTATATATATGGGAGACATGATTGTAGAAGTTTTTACTGGGAGTGA
AGAGGAAGCTTGATAATTTTCTCTATTGTTCATAAAAATACTACCAGAAATTACTATAACTGTCCCCAAAACTAAACCCG
CCAAAAAACATAATTTAGTAACCTTTGAGATCTTCATTTTCTCACCATTTATTTTTTTATACATAAGTAAATTTTAAACT
ATTTAAAGAAAAATTTTTTTTACTAACTTTTGATACCGACTGTAATCTCCATATGCAACTCTTTACAAATAATTTTAACA
TATTGTTAGTTCCTTTAAATCATTGGTGTTAAATGGGAGAATGTATTTAGAATTTCATCCTCAGAAATGTTCTTTACTTC
TCCTAAAGTTAAGATATTTACCTTTTTGAGCTGGTCTGAATTTACACCCTCTAAGAGCAAAAGGTGCAGGACACTTGCTG
GAAGGTGTAAAATATCACAGAAATCCTCACAAATTTCTTTTCGTTTCTGACGTGAAACATTCTTTGAGTAGTGGCCCTTA
AATACTAAGAAAATATGGAAATAATACCAAAATAACTTAGAGAACCTTTTCATCGCTAGGATCGATTCAAATTTATTAAC
TTTTTCAAAACTCAGTTCACAACACCTCGTAAGATATATTTATAAGATTTTTAAACTAAAAGTATTTAAATAAAAACTAT
TTTTTAGTTCCTGATATATTACCCATGGATACTTTCTGGAGCAATTTTCCTGTTATATCCGATTCTTTTGGTTTCTTTAT
GGCATTTAATGCAATCAGGACGTAAATTATCTTTTGATCCCATATTCAAATAAAAATACTTTCTCGTGGAGGGAAATTGA
ACACCACACTTTCCACATCTTTTGAGGATACCCGCTTTTTCTATCAAGATGTCTAAACGCTTCCGGAAAAGTTGTAGTTT
CCGGTGCCAATTCTTTGCCTCTTCTTCAGGGAGAATAAACAAGTTAATAATCAAGAAGTTCCAGAATATTCCCAAGTCCT
TAATGACCTCTCCTAAAATTGTATAAAACTCTGTTTCAAAACGTTTAGTCACAGTAATTCCACTCATTCTGACTAATAGA
TTTCCAAAGAATTTGATTGACTCCATAGTTATTCATCTCTACGCAAATAAAAATGATTTTATATTCAATATTTAATTGTT
ATTTTTAAAGAAAAAACTGCAATGATTTTGAATCACTAATCCATTCAAGATAAAGATTGTGTGAGAGATAAAAAGGAAAA
AAAGTAATTTAGTTGGTAAATGACTCGTATGATGCCCCTTTTCGAAGGACTATACTCTCTAATTGAGCCTTACACTTCTG
AAACTCTTCATCTTGTATAAGATCTGATTTTTCTTCCATTGTTTGAAATTTGATGATCAAACAAATCGAATTTTCAGGGA
TATGCTTAACTTTTCTTGTCATGAGCTATTTTTTTCCAAATAATTTTAAACTTAGAAACCTGCTGAAAACTTATAAAAGA
AAAGTTTTCTCTAGTTTTATCTAGAAATCTTAGAAAACAACATTTTACTTAGAAACCTATGAAAAACTAAGAAAAAGGTT
AGATTTCTATATTTCTTCCTATAATTCTTAGAATTCTTTACAAAACTTAGAAACCTGATAAAAACTAGATTTAATTAAGA
AAGATCTTACTATTTACAAAACAAAAAAAGAAGAAGCAAATAGAAAATTAATTTAAGATTAATTCATAAAAGCTTCAATT
TGTAGAGTCCTTATCTAGATTCTAAATGAATCCGATTTTCCTCAGTATCCAATTTTCGATGATGAACTCTTGCTTAATAT
TTTTCTTTCTAGAAAATTTTGAATCGATAAATCTCTTTGGAACCCAAAATTTTCTCCCATCTACCAATCTAATAAGTAGT
GATCTTGGATTCTCTTCCATATAATAGCCTTCTATTTTGTTGTTCAAGCCCAAGCTCATCAATTCTTTTGGATGTAATGA
TTCTACCATAACCCTTAATATATTAGCGTTAATAAAAGAAAAGGAAGAGTGAAAAATTAGTAAAATTATTATACCATATT
TATTCTTTAATTTGATGAGAGTGAAGATCAAATAGCAATTTCACATAAAAATATTAGAGATTATTCAAATACTAATGAAA
AACTTAAAGAATCTGAATATTTACCTATTATAGGAGAAGAATTGCATACAAGGGTCGGTCAATGATTTCGCCTGAAAGAT
GGGAAAAAGATATTGGGAAATATTATAAAGAAATATGTTCCATTATTATTGATGCGGGAATGAAGACACAGTTGCACTCA
GATGGAGATGTAACCGAAATGGTTCGTATTTTAAAGAGAATAGGATTTAACGGGGTTCAAAGGTGGGAAGGGGGGGCTAA
TCCCATTACCGTGAATGAGAAACATCCAGATTTTGTGATTATTGGTTTTGGTGATATCTCCCAGGTTATACCTTTCGGTT
CCAAGGAAGAGATTTTCAATCATGTGAAAGAGCTTATGAATACTCTAAAGGAAAATCGTCATTTTATAATCGGACCGAGT
ACAGTCATTTATGAAGGTATACCATTCAAAAATGTGGAATATTTCATTGAGGCATCGAGGCGTTACGGCAAATACTAAGA
AATGTTTTTAAAGAAAGTGTTACTATATTAGGATTGGATGCGTCCAAACTTCTGATGATATCCAATTTCTTGTTTAGAAA
TCAAATCAAAATCATATTGGATGTACATTGCTCGTGCTCTTACCATAAGCCCCATAAAGAAAAACCTTACTGAGATTAAT
ATTAGTTATTCTGATGGAAGTAAGGGAGGTATAATATTATTTAGCCTTTTTTTTTGAATATTTTCCATATTTACGAGTAA
TATTATACATTGCAATTTATCTGTGAAAATCAAAAGCATTTTTCGTTATTACATCTCGATACCATAGAGCACTCTTTTTC
CACATTCTTTCTTGTGTTTCATAATCAACCCTAATTAACCCAAAACGCTTGGAATAGCCCATAATCCATTCAAAATTATC
CATTAAGGACCAAACAAAATAACCTTTTAAGTTCACACCCTCCTTTATGGCTCTATTTGCGGCTTCAAAATAACGCTGGA
GATAACTCAAGCGATCGTCATCTTGTACCACTTTAGCAATGATATTTCCATCTTTGCATGCCATTCCATTTTCAGTTATG
TAAATAAGGGGATGATCGTAATCCTTGTCAACCCTTTTTAGAAGATCGTATAATCCATCAGGACATACTTCCCAACCCAT
ATCGCTTACTTCGACTCCCTTTTCAGGTTTTTTTGGTAATAGTATTTTGTAAAAATCTGAAGGTTTATTAATGGGTTTCT
TTAAGTTCACGCGATTACAAGAGTAATTGTTAATGCCCAAAAAGTCCAAAGGATTATCTTTTAGTAATTGTAAATCCTCA
TCTGGAATTGAAGGAAAATCGAAATGCTTTTCAAGAAGAGCTAAAGTATCGCTTGGATATTCACCCTTGAAGACTGCATC
TAAAAACCAACGATTCAAGAGTCCGTCGAGGATAGTAGCAGCTTCCTTATTCAATGATGTGTCTGATTTAGGATATACCG
AATCTAAGTTAAGAGTCGTACCAATTAAACCATCTGGATTATTTGAATCACGATAAGCCTCTATTGCTCTTGCGTGTGCT
ACGTTGACGAGGTGAGTCGCGCGAAAACCTGCAGCAATATCTCCCCCGCCGTAAAGACCAAGAAAATAAAACCACACAGC
AAAAACCATAGGTTCGTTAAAAGTGATCCATTTTTTAACTCGATCTCCATAGTGGTTGAACATAAATTTCGCATAATCCA
CAAACGCGTCTACAACCTCTCGGCTTTCCCAAGCTCCTAATTTATTAAATTCAAGGGGTAAATCCCAATGATAAAGTGTG
ACGAATGGCTCTATGTCGTTCGAAATTAACTCGTTAATCAAACTATCGTAAAACTCGACACCTTTAGGATTAATCTTTCC
TCTACCCTTTGGGAAAATACGAGGCCATGACACTGAAAATCGATACGCTTGAAGATTCATTTCTTTCATCAATTGAACAT
CTTCCTTATATCGGTTGTAATGATCACACGCAATATCGCCTGTATCACCGTCATGTATAGCGTTTGTTGTATGACATATG
GCATCCCACACGCTTTCTCCCTTACCATCTTCTTTCCATCCCCCCTCAATCTGATAACTGGAAGTGGCAGCACCCCAAAT
AAAACCTTCTGGAAAGGTAATTTCCCTCATCTTATTTTATTTTTATTATTGATTTATTTACATTACTATAAGCTATTTTA
TAATAAAAAAGAATTATAAAAAATTTGTTATTTAAAGCATATTTTCAAATTGAATAATGAAGATTCTTTAAAAATAAAAA
AAAGGTAATACAAATTAAAAAATTATTAGTATAAAAATTATTCAATTACTAGTTCTTTAATCATCTTTCTTGAATTTATT
ACATCCAATAGTGCAGAAGAATTTTTAATGCTCAAAGCATCTGACCAAATATTTAACTGTTGATAATTATAATCTGAGGT
CTCTTTAGCCTCTTTTAAATCCCTATAATGGGTTTCCATTTGATTAACTTGACGTTGATTAACGCCCCCTTTTTTACTCA
AAGCTTTATAATCGTTGAAACTGAGGCCCCATTTACTTTTTTCATCATCATGATTACCTTCTAATGAATTCTTCACAAAA
TAATTATTCCATAACTTATTGTCAATAGGTGGAACAACCAGGACGGATATATTTCTATTTTTTTCTCCATAAAGATTATT
TTTTAGATAGTCTCCTATTGAACTTTCAAAACCAAATAATGATATAAAAATAATCTGTGGAATTATATTAGAATATTGTC
TAAGATCTTTTTTATGTAGTAATTGAGTATATTTCTTTATTTCATCTGTTAGTTTAAGAATCTGAATTAATTTTAACGGT
TGCATTTTCTTATTGGTAAGAACTAAGGTAATTTTAAGATTATAATTTTCTTTTTCTACAATATCAGAATATTGATCTTC
GATTTTTTCCATTGATTTATTCACATTATTTCTAGAACTCTTAGAAACTGGATTAGAAATCTGGTTTTCAAGTTCAATAA
CGATTAAATCAGCAATTCTTTGCTGAAGTGCATTATTAAAAGCAAAATTGTGATTTCTAATTGTACTTAAAGAATCATTT
TTTAGCGTAATAATTTTACTCTCGATTAAATCTATGTAAGGATCATATATTTTCTGCCACATTTCCGATAAACCATCCAC
ATCTAATAATGAGAAAGGATAATTTCTCAAAATATTAGATTCACTTTCTGTATTTACTGTCATTTATTTTAAACCTTTTT
TCACTTTTAGATGAGGTGAAGAGAGAAACGAGGGGATAATTTTTAGAAAAATTGCTCTATTCCCCTAATAGTTTATTGTT
ATTTGAGTGATTATCCCCTTTCTAATCTCATAATATTTTCAATTTTAAGGAATCTTTGTCAAAATAGTTATAAGATATTT
GTCACTTTCATTGTCGAAATCATTAAGGACGACAATGATACACGAGATATGGTTAAAAAACACATCTATAACTTTAAGAT
TTTAAGGATCTCAAATTATTTTTATGTCTGTATTAATAGAAGTAAAAATGATATTTATATTTATCTTTAAATAATTCTAA
ATTATAATATTGGCTTGAGAATTTTAAGAGTTAAGAAGAGTGAAAAAAGTATTAAATAATTTAATGGAGGATGATTTTAT
TGGCAATAAAAACTCAATTACAATTAAGAGATCTCAGGTTTTTCCTTTTCACTAATCTAAGAAGCATACAAAACAAAAAA
AAATAAGAAAGATTTATATTAGTTCACTTAAAAGAACTTCCACTAGTTTCTCTTCTTCTGGGGTTAGCATGACTCCACTT
TCTCTTGATAAGATTTCTTTAGATTCGTACATCGAAATAATCTTAGAGAGACTACCCACTTTATGGCTTATGAAGTCCTC
AATTTTTGAATATGCATCTTGCCCGTTTTTTTGAAGGGTTTGAAACATTTGTACCACAATTTATCCAAGACCTAATGGAT
GGTGCTGAAAAGACAATACATATAGTTAGCAACGATCCTGAACTTACCAACGATGATAGACATAAAATTTTAGCGAGTAT
CATGAAAAGTTCATCATATTTTGTCGCCTCAGAAGTTCCAGTATGGATCGAATTAGAAAATCAGTATACAGGTCATATCG
ACTTACTTTTATTTAATCCTGCTACAAAGACTATCTATGTTACTGATTACAAGCCCAATTTAGTTTATAATAACTTAGGT
AAGTTAGCTTTTACCAACGCCATACCTCAATTAGCCGCCTATGGGTTAACAATTCAAGAACAAGCAGATATAAATCTACA
ATGTATTATATTTAACGATGAAGCGGCATGGATATTTGATCCCGCCTTAGTGCTTGGCCCAATTGATGAATTCATGATGG
ATCAGTTTTCCGGCTGGATTCCACCTTGGGTCGATTTCTTTTATTACTTAAGCTTTTCAGAATTTCTCTAAAATTCTAGT
AAATACTTAAAATTAATTTTTTTTCCAATTCTTCAATTTCTGCTTTTTGGATCTCTAAATTAAAATTAAATTTTAGCTCG
AATATCTTTAAGGATCTAAGACTACACATTAAGGAGACAGGTAAAGTTTTTAAAGTTGTTTTGCTCAGAGACAAATGGTT
TAGCTTTTTTAGATTTATAATCGAGTTTGGGATATTTTTCAATTTAACGAAATAAAGATATAACTCTTCTAGATTGGTTA
GCTTTTTAAAAGAGTTTTCAAAAGATATAGTAGGTTTGTTAAAGGGTTCAGAACCTCGAACTCTTAAATATCTTAGATTA
GGAAAATAGTGGAATGAATCTGGAATAATTACATTAGAATCGCAAATAATAGTGAGGTATATTACTGATGGTATGTTAAA
TATTTCTTCAAAAATATTACCAGTATAGCTAACATCTATATATATATTTAATCTACGCAGAGCAGTTAAGTTTTCTATTT
CTCTCGGAATCCGATTTAGATGTTTATTTAATACAATTTCAAATTCTTTAATTTTACCATCATCAAGGCTCATAAAGATT
TTATTCTTAGGGGGGTCTATATCTCGCAATTTTTCAAAATATGGAATTATAGCATACAATTCGCCAGAACTAATAACTTT
CTCCATAAATATTCCATTTTTAGGAGTAAGTATCCCATTTATTATATCCTCGTTGGATAAATAAGAGAGGTAGTTCTCTT
CAAATAAGAACTCCCGAACCACTGCGTTACCGTATCTATACCTTCTAGCTATTTTCTCCCTAAACTTCTGTTTTGCTAAA
ATATCTCCTTATTCTGACAAGATTTTTAATAGAGGGAAAGCTAGGTTTCTATGCAATAGATCTGTATTGTAATGATTTTC
AACCCATGCTTGTAGGTTTGAGCAATGGGCAGTAAATTCTTCTTCTGGAAGTATGCCTAATTTGTCATATTCCATACTAT
TATCGAGAATCTCTGCCGCTTCATCAATAGATTTAACTTCTTGGACATCTTCAATTTCATCATCTGGAATATCGAGGAGT
AAATATTTGCATTGCTTGAATTCTTGGTTATTGACATATAAAATTGTCTTGTTATCTTCTAAGCGAAGACTGATTAAGTT
ATTAACTCTGAATTCTTTTACCATATAAATCTCTTTTAAATTGTAACTTCTATTTCCAATACTTTCTTCCTTTAATTTTT
ACCATTTCTTATGATGTTATAGACAACTCACAAATTTAAATGTATATACCGTGCGAAACGACTTATTTTCGTTGTTATAA
AAAGTTATAACAATTTTCACCATTCAATGTGATTTCTTTGTTCGCAAAGATTTGTTGTTAGGGAATGTGATAACGCATAG
TTGGAATGATTTCATAAATTCAGCAACGTATCACGCTTTTGGTAATCAAAAAGTGAGATTCAATATTAGATGCAATAATT
GTCCATTTATTAATCTATGTCATGGAGACTGTCAAAAACATCGATTTAATATTTTAAACTCCTCAAAAACCTTAAGTATA
TTATGTAAAGGATGGAAAAAATTTTACGCTAATTATTTGCCTCGATTTAAAGTTTTAGCAGATCAAATAATAAATAACAA
TGAATTAAATTCAACATTTCAAATTAAAGTTAAAAAAATTGGTCGTAATTCACTATGCCCTTGTAAAAGTGGAAAAAAAT
ACAAAGATTGTTGTTTGAGATGAAAAATTTTATAGAATTACTCAAAAGTTAATATTATTTATTATTGTTTCCTATTGTTT
ATTTTACTTTAATGCTAGATTTAAAATAAAATTTTAAAAGCAAATGACATTGCATTTTATAACTAAATATTTTTTAACTA
TAAAATAATTTAGGTTGATAATCAAAATGGTTGACGAAAATTTAATAAAAGAATTAAAAGAAGCCAGAGAGAAGGGTACA
AGCGAACCTTCTGCTGCTCTTAAAATGTATGAATTCATTAAGCAACTCGCTGCCGAAAATGAAGAATTAAAAGAAGAACT
TGAAGATATTGATACAATACTTGTCCAACAAGAAATAACTGATATAGATTATAAATTTTGGATCAAATTTGGTGAAGGAT
CAGTTGATTATGCTGAAGGAGCAAGTGATGATGCTAGTGTCACTATGAAAGCAACCCAAGCAACTTGGGCTGGATTGCAA
TCACAAGAAATTGATTCCACTAGCGCATATATGTCTGGAGATCTTGTAATTGAAGGAAACCTGCAAGACGCTATTGCGTA
TGGGGAAATCCTTGCACTCGCTTTGGAACTTGGTGCAGATCTTCTCGAATAATAGAGCTCTTCGGGTAAATTTTTCTTTT
CAAATAGTTTTTTTTTAATTTCCTTTTTTTTTTTAATCCTAGTATGAGAACAGTATTTCAATTCATATAATACTTCAAAT
AAAATAAGACAAGATATTTTAATACAAATTATTGAAAAAAAAAAAAAAATAGATCTTGTTCAAAAAATCATTTACATCGA
TTATACAACTGAGTTGAATCAAATTAGAGGAAAAATTATGATTTGGGCATGTCTTAACATTCAATCGATTTACACCTTAG
GTACAGCAGCAGAATGTGAGAGAGAAGTCTGACATATGGTACGCAACCTAGGGACTCCTTGGGGAGGAATGGGAGCTTAT
TTTTATCCACAAGTTGATCATATCCAAGTGACTCAAGCAAATATTAATGCTTTTTCTGAGGGATTAACTAAATATGGTAA
TTATAAAAAACTTCCCGATCACTGTTGGAGATATCCAGTTGTAGATAATTGGAAAGATAATGAAGTACCTCCATTACCAC
CAAAACAAAATTAATACTCTTGATATTCTTAAGTGTAATAATTAGGAGAAAGAACTAGAATAAAGTCTTTATAGTAAGAA
TACTTTTTTGGTTTATAAAGAAACATAACTGAAATATATGGGTTATTCGTTAGATAATTTTCTGCTTGATCTCGGAATTG
TTGGGATTGCTTTTTTATATGTAGGTATAACAATATTAACCCCGATGGTACTTTATAAAAAAGATAGAATTTCGAAGTTT
ACAGCAAGAAAAATTGTTCACATGTTTGCTGGTTTAGTTGTGGTAACAGCACCTTTTTATATTTGGCCATTTTGGACCAC
AATAATTGCTGGTGTATTTACAGCTGTAGTATATCTCAGCTCAAAGGATTCAAATATAAAACAATTAAAAGACCTTTATA
ATACCATATCTGAAGAGCAGGAAGAAGGCTTAAAAAGAGCTTTTCTCCAAGGCCCTTTTTTCTATGCCGTTTCTATTACC
TTATTATTTACAATTTTTGCATTTTTTAATCCAGATCAATTTTATTTTGCCATCGCGGGAATACTGATAATGATAATTGC
TGATACATTAGCTTCAGTAGTAGGTAAGCGTTGGGGTAAAATAAACTTAAGTCTTAAATGGACAAATTCAAAGCGAACTC
TCGAGGGGTCCCTCACTTTCTTCGTAAGTGCCTTTATTCTCTGTTTTATTTCTTTTTTCTTGTTTGGTTCACTTTTTCCT
GCTTTGCAAGATCCTTTGACATTTAATACTACTATAATTTACTCTCTCATTACCAGTTCTATAGCTACTTTCATTGAATT
AGTCTCGCCGAGTACATATGACGATCTCACCGTTCCGCTAGGGAGCACATTAATTATTTACATATTATCTTTATTATGAT
TTTTATCATATTATTTATAAAATATGAAAAACTATAAAAAAAAGTTAGAATTTAAAGCTATTTACCATGGAGAACATTCA
AAAGTCTTTTGATATTATTGTAGTTGGAGCGGGTACTGGAGGTACTACCGCCGCAAGGTTCGCAGCGAAAAGCGGTTTAA
ATGTATGTTTAATTGATAGGAAACCAAAAACGGAAATTGGAAATAAAATATGTGGTGATGCTGTAGGAAATGATATTTTC
GGGCTCATCAATATTAATCCCCCTAAGAACGAAGAACTTTCATGTCATATTAAGGGTGCAAAAATGTATTCCCCCAATCT
TAAAAAATGCATAACTTTAATAGATCCTAAGCAAGCAGGTTACATTGTGAATAGACTAGAGTTTGGACAGAGATTATTGA
ACGAAGCTATTGATGCTGGGATCACTCAGTTTCTAGATAAAACCATGGCTTTAGATTTATTATATAAGGACGGCACCGTT
AACGGATTGAAAGTTAAATTAAAAAATGGTGAAAAGACCGATTTTAAGGCCAAATTGGTCCTTGATGCAAGTGGCTTTTA
TTCTCCCTTAAGAAAAGCAGTTAAGAGTGCTTTAATTGAAACAAGTATCTCAAAGGAAGATAGTATCTTATGTTATCGAG
AAATTGTAAATTTTTCCCCAAAAGATCATGAGGTTCAAGATTCGGAATATATTTCAATAATTCTTGATCAGGAAAAAGCT
CCAGGAGGATATATTTGGTACTTTCCAAAAAGTGAGTCATCAATTAATATTGGAATAGGAACTTTTATGCATTACAAAGG
AAAAGTAAAGGAACTTTACCAAAAATATGTATTCAAAGAATTTCTTAAAAATTCTAAGGTTGAGATTGAATCTACTGGTG
GAGGTGTAGTTCCCGTCAGAAGACCACTCTGGTCATGCGCTGATAATGGAATTATGCTCATTGGGGATTCAGCTTGCCAA
GTGAACCCTCTCCATGGTGGGGGGATTGATCCCTCCATGCGGGCAGGATTTTATGCGGCTAGTTCAGCCGTGAGTGCTAT
AGAAGAAGATGATTATTCAATAAATAAATTATGGGAATACAACCATAAAGTAATGACCGGTTTCGGAGCTGAATTTGCCG
CGTTAGACCTCTTAAGGATAGTTCTTCAATCACTTTCAAATGCAGATCTAAACTTTGGATTAGAACACGATTTACTAAGT
GGAGAAGAAATTTTAGAACTATCATCGAAAGGTGGGTTAAACCTATCTTTCATAACTATGGCAGTAAAAGTAATCAAAGG
GATTTCACGCCCAAATTTATTATTGGATTTAAATTTTCTTAGGATAAGAATGAATGAAATATCTAAACTCTATAGGGCTT
TTCCAGAAAAAATAGATGATTTTTCAAGATGGAAAGGAAAAGTTATTGGGATTTATGATAAAATTAAAAGAATGATTGTT
CATACTAATAAAAATATATGAATCTTATGTAGTGATGTAAATGGTTGATATTTTAATTGATGAGTATATTGAGAAAAGTG
CTTATGAGTATGTCATAAACAAAATAAATAGTGAAGGTGCTTTACATTTTTCTTTAATAGATCCCGACCCTTTAAGGCAA
AGTCCAAATAAAGCTGCTAAAATGGCAAAATTTGCTGAGCAAGCAGGGACAGATGCCATTTTAATTGGCGGGAGTACAGT
GTTTAATCAAAACTTTGTAGATAAAACAATCATAACGATAAAAGAAAAAGTAGAAATCCCTATAATAATTTTCCCGGGAG
GTACGAGTAATATATCTCAATATGCTGATGCCATTTTGTTCATGTCTTTATTAAATTCAACAAATCCCTATTTTATTATA
GGCCAACAAGCTTTAGCTTCATATACTATTAAAACCGCGAATTTAGAATATATTTCAATGGCATATTTAATAATCGAACC
AGGAGGAAGTGCTGGCTGGATTGGAAGTGCAAAACTTTTACCAAGGAAAAAACCACAATTGACCTCTGCTTATGCTTTAG
CTGCCGAAATGCTAGGTTTTAAGATTGTATATTTAGAGGCAGGATCAGGGAGTGAAAGGATCCCAACAGAACATATAGAA
AATTGTTCACAGATCCTAAATATTCCTCTTATAGCAGGAGGTGGAGTTGATAACAAAGAGGATGCAAGAGCCTTTGTTGA
AGCAGGTGCGGATATCATAGTTATGGGCACATTC
>LokiG_000000000468
TCGGCATGGTCAAAAACAGCGTCTATATCGTCAAGCAATTGATAACTTAACGCATTATGCTTTTCAGGCCTGTTTAGAGT
AATATAACCAATCTTATCTTTACTTTTCACCTAAATACATTTGCCAAAGTGGCAAACTTTGTGATCCACCCCATAATTGA
GCGGGATGCCCTAAAATTGCATCATCTGCTGCGACTGAAATATCACAACAAAGCTGAAGGTAACACCCCGCATCAGTACA
ATTACCATGAATTTGAGCAATTGTTACCTTTGGAAAATTAAATATACGTGTATATTTCGCATATATTTTTTTTCTTAATA
TATCATAGGAATTTTTGTATTTCCAACCACCTTCAGGAGGAGTTAAATAATAGGATCCCTTAAGGTCAAAACCAGAGCAA
AAGCTTTTACCTGCACCTTTTAATACAATTACTTTTACACTATTATCAGCTTCGGCATGGTCAAAAACAGCGTCTATATC
GTCAAGCAATTGATAACTTAACGCATTATGCTTTTCAGGCCTGTTTAGCGTAATATAACCAATCTTATCCTTACTTTCAT
AAAGAATAGTTTCAAATTCTTTTGAACTCATTTTTAATTTTCACCTTTATTTTTTTTTTTATTAACTGATTTTATCTCTC
AAAATATTTAAAACTTTGATTCTTCGATTTCAACGCTATTGTCAATATAGAAATGCAAAATCATAATAATAATGACTCCA
ATTCTTTCAGTTTTCTCATGACTATTGATTCTTATTTTCCTATCAAAGCAGATATAAGAAAATTATTACAATTCTTTTTA
AGGAGTATTTAAAAGGCATTGAAATTAAGATAAATCAAAAATATTATATTTTATCAAGATTAAATATGATTTAATTAAAA
CTAATTGAGAATATTAAAATATGAGGGATATAAAATATGTGTAATACCTGCTTCACCCATACCCGTGCCGGCAGGTTATG
GTTCAAAGATGCCAAACGGTATTCACGATTCATGTATCATCGAACTCGTGTTGAGCAGACAAAAAAGAATACAAAACGCA
TAAAAGGTGGAACTGCAGCAATCGAAGCCGCAGCCGGACCTATGATTGCTCAAGCAATTGATGCCTATAATCTTAAAGAA
GATAGGTTTCCTGATCTTATGCGAGCTGCAAACAGATTTCACGTTCAAGTTCAAGGTGCTCAAACGCTTACTCTTCAAGA
TGCAATAGATCTAATTGATATAAGCTCACCGATTTGCTTCATCCATTGTGAGTGCAGGAAATTCAAATTTGGATACGTAG
AAAGAGACCGTTCAAAAATGACTTGTTTAGGTCTTGGTATTGGAATGCTTAGATGGGAAAAAACTCCTGCTCGGTATGTT
GCTGGAGCAGAATGGGTTGATCATGATGAAGCGGTTGAGTGGGTTACGAAATGGAACAAAAAAGGATTAGTACAAAACTT
GATGAACTTTGGGATGAGAAATGGCGGTCCTTATATTGGTGGCTTATGTAATTGTTCAAGACCTGATTGCGCATCGATTG
AAAATAGACTACGTTATGGTCAAAAGCAGTTAATTAAAGGTGAAAGAGTTGCAATCCATAATAAGGAGAATTGCACTGGA
TGCATGAATTGTGTTAAAAGATGTCAATTTGGAGCAATAGCTGCAGATATACGACAAAATAAGGTACAAATTGATGCTCA
GATGTGTTTTGGATGTGGACTTTGTGAAAGCGTTTGTAACGATGATGCTATTGAACTGAAGAATAGAAGGGATTTCCCTA
TTTTAAGATATGATTGGTAGGAGGAGATAATGAAATGTCAATACAAATCAAAAATATAGATCTTCCAAGTATTAGAGTTA
AAGTAGATAGAGAAAAATGTCAAATACCCATGAACTGTAGCTATAAATGTTATACAGCCTGCCCTCAAGGAGTTTTTCAT
GTCCACTCATACCCACAGGTCTCAGGTGCTTTTATGAAACCAGATCCAAATAGTCCTAAAAATTATTTAGTTGCTGGATC
CGCCGCCCCAAAATGTACAGGATGTATGGTTTGTACAGAAAATTGCCCTGAGGATGCGATAACTATCGAAATTACACTTC
CTGAAGTAAAAGAGGGAGAACATCCATATAAACACCCATTCGAATCAATGGAAGTTGCGATGGAAAATCAAAAAAGAATT
GAAGAATTGGATTCAACATATAAGGGGTTGAAAAAAATATGATGCAACCAAAATTTAATTACAACCTCTCTGAAGAACTC
TTTAAATCAATTGAAGATCAATTTGGGGGAGTAAAAATTGCTGAGAAATATCTAAATTCGAAGGATGATTCTGTGTTTGA
TGAGTGGGGCAAAAACCTGATGGAAAAAGCCTATGAGTTAGGGACAAAACCAGAATTTAACGATCATCTTTATGAGATGG
TCCAAATGGTCGCCAAAAAAACTGGAGAGGTAAGATTTCCCCATGAAGCTCAAAGATTCATAGAAATTGCGTGCCTTTCA
ATACATTTAATGAGCGTTGTATTAATCCAAACAGCCTATAACAAAGAATTGAGCTTTTCAATTGTAGAGGGGACTTGTAC
CGTTCATAATAAGTTAAAAGAGACCCTGTCGGAAGAAGAATTAAAATCTTTACCATGTAAAGGTGGATGTAAAACGGCCT
GGCAAACAATTTTTAATATCCTTAAAATGGATGATGTTGAAGTCAGTCAAACTCAAGAAATCCCTAGCGATGGGA
>LokiG_000000000189
CTTTCATTTAACAGGATTTTTATTAGTAATAGCATACTTTGGGTTTTTTCCCCTTTTTCCAGTTACTCGAATCATAAATG
ATAGTGTTATAGAATTAATTAAAGATATTAAACCGGCGTATGAACTCCTTTGGGGGGACATACTACGATATCCCTTTATG
TATGGGGATTTTCGAGCTGTTATATACCTTACAATGATGGCATTAATTGGTGTGTTAATGTTTGCGATAATTTCTGATTT
AATCCGGATAATATGGGGTCCGGAATATTCCGTCTTTAATTTTTTAACAAGGTCTATCCTGAGAAATAAGGAGAAAAATG
CCGTAGGTCCGCAGATTTATATTATAACAGGATTCATTTTTTCTTATATGCTATATATGGTGGGAATCCTCCATATTTTA
GCAGTGTTTTCAGGAATACTTATCGCGTGTCTTTCGGATGCAGCCGCTGCATTGATTGGAAGAAAATATGGAAAACATAA
AATTATTGTTTTCAGTAAAGACACAAAATCTATTGAAGGTTTTCTAGCTGGAATGATCACAGCATATTTAATAGGATTAA
TTTTGGTAGGCCCAATATATTCAATTATTGGAACAATTGTGTTCTTCATAACGGATTACTTCCCAAGATACACCTCTGAT
AACATTCTAAATCCTATTTTCATACCAATCGGGATCCAAATCTTTATACTTGTGTTAGGGTTGCCAGTAGGTTGGTTTGG
ATTATAATTATAAAATATAAATATTATTGCTATGCTAGAATTAATAGATGAGTTAAAATACATAAAATTGGCAATATTTG
ATTTAGACGGAGTTGTGTATCGAGGAGATAAACTAATTCCTAATGCTGAAAAAGTTATAAGGGAGCTGAAAGAAAAATCA
ATTGAAGTCGTATATAATACAAATAATTCTACGATAACAAGACAGAGTTTTGTAGAAAAATTAAAAAAGTTAGGTATTTC
AAGTAAATTATCTAATATTTACACAAGCGCTTCAATTACTTCCGCTGAAATAACAAGAATTAAAAAAAAAGCGAAAATAT
ATGTAATAGGGGAAACTGGTTTAAGAGAAGAGTTGAAGTCCCTTGGGCATACGATTGAGACCAATCCGACGATTTATAAG
GATATTGATTTTGTTATTGTGGGGCTTGATAGAGCCTTCAGTTATGATAGACTAGCAATTGCTCAAAAATGTATCTTAGA
AGGAGATTCACAATTTTATGCAACAAATATGGACCCTACTTTACCCGTTGCTATAGGTTTTAAACCAGGGGCAGGGGTGA
TGGTAAATGCAGTTACAACTTGCACAGATAAGAAACCTATTAGAGTTTTTGGGAAACCTGAACCTTTCGGGATTAAATTA
ATTCTAAAGGACAAGAAATTTTCACCAGAAGAAGCATGTATTTTTGGAGATCGTTTAAATACGGATATATTAGCCGGAAA
TCGTGCTGAAATTACTTCAATTGCTGTTTTAACTGGTGTATCTACAAAGAAAATGATAATTGATTTAAAAAAGAAAGTGA
ATGAAACAAAAGATAAAGATATCAAAATGTTGCCTGATCTAGTTATCGATAAACTAGATGATATTTTTAAGGAAATGTAG
TTTTTGGAATAAGCATCATTATTAAAGCATCAAGGTGCAAGAAGATTAGCTTTCTTCATCATTAAGCGGCTAATTTCGAA
AAAAACTTCATGTACATTTTGACCATCTTTAGATGAGCATTCAATGTAACCAAATAAACTATTTTCTTTTGCTAATTCAT
ATGCTTCACTTCTAGAGACGGCTCTTTTGTATTCGAGATCTAATTTACTTCCAACCATTAGTATTGGAACCTGATCTATC
GGACCTTTATATCCACGTTTAAAAATGTCTAACCATTCATAAAAATTCTTAAGAGAAGTATATCGGGTGATATCAAACAT
GAAAATACCACCAGAAGCACCTAAAACGTAACTTGGCAATAAAAATCTGAAACGGCCTTCACCAGCAAAATCCCAAATTT
GTAGAGTAACACGTTTTCCTTGAATATCTAATTTCTTTATATGGAAGTCAACACCAATCGTTATCTCGGAATTACCCTTG
AAAACACCAGTAAGGTATCGGTTTATCAAGGTAGTCTTTCCTACACCACCATCTCCGAATAAACAAACTTTAAACATAGC
ATCGCTCGTGTTAATAGTCCAATTCACCAATTTGGGGCTTAATCATTTCCAATTTATTGAGTTTAATGTTTCGATATAAA
TGTTCTATTTCTTTATATTAAAAATATAATAAATTGGATTTTTAAATATAATTGGTTTCAGATAATTAGAAACAAATAAT
TTACTAAAGTTGTGTTGTCTCAAAAAGAGGGAAAGATTCAAGGAAACTATTAATTTTTTCCTAAATTTATATATTTGATG
AATAATGCCATCCAAGATAAGTATTGTAAATGTCAATGATTATGGTAGCATTAATGATGCTGTAAATAGTGCAATTAAAC
TAGTAGAAGATAATTTTCATTTTAATTTTACTGAATCTAAGAAAATTCTTTTGAAACCAAATTTATTAACAACAAAAGAA
AATGCTTGTACTCAACCTAGTTTTGTTGAGGGAATAATCACATATCTTAAAGATAATGGTGTTTCTATGGAGAATATTTA
CTTAGGAGACTCACCTGGTCAATCACAAAAACTCGGATCTAATGTTGCTAGGAAGATAGGTATTTATGAAATTTGTGAAG
AATACGGAATCAATTTTATAGACTTTGAAAGCGATATCCCAATAGATGAAAATGTTGATGGTGCTTTAAGACTAAAAAAG
ATTAAAGTTGCTAAGATCGTTAAGGACTGTGATATATTGATTAATCTACCGCGATTGAAATCTCATATTGAAGCAACAAT
GACAGGAGCAATAAAAAATTATTGGGGTATTATCCCAGGAGGATTAAAAGCAAAATATCATCTATTGGGAAAAACAGCCG
AACAATTCGGGCAAGTTCTGGTAGACAATTTTTCTTGGGTGGTGAAAAACAAACCCAATAGGTTAACTGTCTATGACTTA
CAGGAAATAATGGAAGGTCCTAAGGGTCCTGGAGGTGGAAATATGAGAAAATGGGATCTAATTCTTGCTGGAACAGATGA
ATTAGCGTTGGATATAGTGGCTCTGGAAATCGGCAAAATTAAGCCAAAAAAAGTACCCCATGTTAAGAATGGAATAGAGC
GTAACCTTGGTGCTGGAAATCTTGATGACATTGAAGTTATAGGTTTACCTCTTGAGGAAGCAAAAAAACAAGTCCCAAAA
TTTAGAGTACCGAGTAGTTATTTTTCATCTTTTATTGCTTTCATGTCAGGACACATAGGTTATAAAATAATTAAGAAGAT
TCCTAAACTAGTAAAAGTTAATTGTGTTAAATGTGGAGATTGTGCTCAAAATTGTCCAGCTGAAGCAATTGAATTTGAAG
AAGGTGCTTTTCCAGTATTTCAACGAAAGAAATGCATTTCATGTTTTTGTTGTGCTGAATTATGTAGTGATAATGCGATA
AGTGCAAAAACTAGGGGTTTGGCAGGATTATTCGATTAAACAGAGTGCTCACTTTTATTTTTAATTAATTGGGAATAAAT
TTTTAGAAATTTATAATTAGACAATCGGGTATTAACGATTGAATCATATTGAATAAATTCATTTGGAGCATGAGCATATC
CTCCAATTCCTAAACCACCTACTACGAAATTTAGACCTAATATTTTCTGAATACTGCTTAATGGAGAAGCTGCCGCACTT
AATGGCCATATCTGTGTTTCTACTCCTAAGGTTTTAGCACTTTTAATTAAACTCTGGACTAGTTCTGAATCTTTTTTTAT
TCTAGAACCTTCGTAACCAACATTTTTAGATAATTTGATGTCAGATTCTACCGTTTTCGAAAACAAGTCAATTTTCTCTT
TAATTTCTTGAAAAATATGATTCACAGTAATATTATGTGCGAATCTAATATCAACATTGCATAAAGCTTTATTCGGAACA
TAATTTCTTGATCCTTTATCTAAAAAACCAGATTTTAAGGTAGAAATATTAAAAGATGGTTTAAACATAAAATTGTTAAT
AACTTCGAGAGTATCATTTTCATGTGTTTTTTGGATTCCAGCTTTTTTCTTTACTGTTTCAAAATCAAATTTACTCATTA
AATCATGAATTATTAATTTTTCTTCAGTTGAAACTTCATAATCTTTGCTTAAAGACTCAATTTGAAATTCGTTATTAGCA
TATAAGGTGTTTAGTAAAGAAATTAAATCCATTGCAGGGTTAGGAATCAATGCACTGAATGCTGAATGAATTTCTTTATT
ATGTGACGATATTTCTATTCTCAAAGATAAAATTCCTTTATATCCAAGTTTTAAAACAGCATTTCCAGTAAGATCCTGTT
TTGTTGAAGGGTAATATGCATCAATACAATTTTTAAATAAATCTTTATTTTTAACAATGAATTTAAGAAGACTCGGTGAA
CCTATTTCTTCCTCACCATCAATTAACAGAACTAAAGATATCGGTAATTCACCTATTTCTTTTAGGATTTTTATGATATT
TAAAAAGCATATAAGGGGAGTTTTTGAATTATAAGCTCCTCGTGCAATGATACAATTTCCCAGGACATCTAATGGAGGAG
GAAGAGTAGAAATTTCAGCACCAAATGGTTTACTAACCCAATTCTTTTCTGAATCGATTGGTTGAGTATCATACATCATA
TAAATCAGCAATTCAGTCTCTAAAGAGCCTTTAACCCTTGCTAAAATTAAAGGATTAATATCTCCAGAAAAAATTTTAAC
ATCCTCGCAGAATCCGGATATATAAGAAATTAGAAAATCTTTTCCTTCATTTATACCTTTTTTATTATTTGAATTACTGG
GGATTTTTAAAAACGGTTGGAGATCCACTTCAATAAACTTTTCATTAGTTTCTTTAATTTGTTTTTCATGTTTATAAAAC
GAATTCATATATATATTCAATAGTTAAATTAAGTGATTAATTAATTTATTTATCTGATTTAAAGCTGTAATAAATATGAA
AGAAAAAGTACTTGAGAATCTTGCTCCTAATAAGGAATTAAACACAAATCTAGATGATTTAAAAGAAAAAGGTAAATTTG
AAGGGATAATAGTAGCAAGTCGTAGTGGAGAAGTTATTTATAAAAATATAGAAAATATTAATGACATTAAAAAATTTGCC
TCGATGTGTGCTTCTGTTTTAGAAAGTGCATTGGGGCTCGGAAAAACTATGGGGAATCAAATGCCTAAAAAAATTATAGC
TGAATTAGAAGAAAAAACAATTTTGATTATAGAGATTTCTGAAAAAAAGTTTATTATATTTATCTTAAACTCACAAACCA
AAACCAATTTGGTTTTAAACCAATTGGATGAATATCTCGAAAAACTTTTTTAACTATGAAGAAAAATTATTTTGATCTTG
ATTAAAAATTATAATGAATTCATCCAATCGGGATCTATACGATTTAGGGCATTTTCTACTTCCTTTTTAACATCCCAATT
ATCATCCCCTAACATCTCAGTTAATGGTTTTATAGCCTCTTTTTTTCCTATTTCTCCTAAAGCTCTTGCTGCAGACACGC
GGATTTTGTAATCATCTTCTTTTAGTAAAATGATGAATGGTTCTATTGAATCAATATCTTTAAGCCTACCGAGAGCCATT
GCTGCCCAGCTTTTAATATAAACATCTGAATCGTTAAGACAACTAATTAAGGAATTAGTTGAACTCTTGCTCCCCGTTCT
TATTAATAATTTGACTGCAGTTCTTCTTACTTTCCAATTCGAAGTTTTTAAAGCATTTTTTGCTAAATTTATTACTGTTT
CAGAGTCAAAGTTTAACAAACTATCAACAGCCGCCTTCCTTACGCTACCATTTTCATCATTAATTAAATTAAAAATTATC
TCAATTGTATTAGGATCTCCTACTTCACCTAAAATTTTTGTACAATACATTCTAATTTGAGGGGATTTATCGGTTAAACC
GTTCACAATTAATTGATTCGGGTGTTTTCCATTAATTTTCAATATAGCTCTAGATGCAGTTCTCCGTAAGCTGGCTACTT
TACTGTTGAAGATTTTTATTAATAATGGAATTGCGGTTTCATCTTTCAGCATACCTATCAGGTTAATTGCTTCCCTTCTT
GCTTCTAGATTTCTCCCATTAATAACACTATAAATTGTTTCGTAAGTTTTTGAGTCACTGAGAATCTTAAAGAGAGCATT
CCGAGCAAGACTCCTAAGTTTTAAATCTTTCTCTTTTAAAATTTCTATTAGCGGCTTTATAGCTCTTTTGCTACCAATAT
TTCCTAAAATTCGAATTGCTTCTTTCTCTACTTCTACATCGGGGTCATTAAGGATATCCATAATGTGTTTTACATTTTTT
AATTCAATAATTTTTTCTAATGCTTTAACTGAATTTTTCCGAACTATTGGATTTTCATCCTTTAAATTAGTGATTAAAAG
GTTTTCACTAAATTGATTACCAATTTTTCCTAAAATTACAGGTATTTCCCTTTTTATAGCAGAATCCTCCGAATTAATAT
ATTTATTAATAACATCCATATCCCCTTTTTTACCGAGTTTCACTATAGAACTGATCAAATCGTTATGGATCTCTGAATTT
CTGAAGTGTAATAATTCGATTAATGGGACTAGAGCTTCATTAGTTCTAGTTTTACCCAAAAAATTTATTGCAGACTTCTT
GGATTCGATATTTGTATCGCCTAAAGCCTCAATGAGGAAGGGTACAGAATTCTCTAGATCAATTTTTCCAACCATTTCAA
TTAGATCCCTCCTCACAGCCCCATCTCTGCAATTCTTATATTGTTCTTTTAAAAAAACTATCCCGTCTTTTTTATAACAG
AAGGTGAATAACTCTATCAACTTAAGTCGAAGTTGGGGGTGTCTATCGTTTAAAAAAACATTTTTTAATAGCTGAAAACG
CTTTTTCTCAGGGTCGTCAAACCGAATTAAAAATTCAACAGCTTTTTCTTTTATTTCCCATTCTTCAGAAGATTTTAAAA
TGGAAAGAAGCGCTTCAATAGCCTCATCCATTTCCATCGTTTCTATTTTTTTTAATAATTGAAGGCTATTAGGTCTCATA
TTATTACATTAAATAATACAAAAAGAAAAATCTTGAGATAATATTAGAAAAAGATTTATTTATTTTTATTGATTTAAAAA
ATAACTTAAATAAATTGGAAATTTATAAAGTGCGCTAAGTATAAAAGAATTAAAAACAGAATAAAATATTTAAATAAATT
ATTAACCTATTTCTACATCCATTTTCTTACAAGGTAAAGTATCTGTAAAAATAATAAATTGACTGAAATAATAGACATAG
AACAATTATGGAAAACTTTGGCTTCTAAATATGATATTTCTAAAATCACGGGTATAAGATTCGAATCTAAAGGGAGAGTT
TCAATTTCGGAATATTTTTGGGATAGATCTTTTGATGAGAAAATAAGATTACAGTCATATAATTCTTTTATTTTTAATAT
TAATCGCGTAATGAGATTATTTGAAGATTTTATATCTGTTGAACCAATTATAACTGAAAGAGAAGAGTTATGGATTAATT
TAAATTACCAAGTATTTTCTGAGACTATTTTAATTTTATTAATTTCGTCATTAGAAGAATATTTAGCAGACACATTTAAA
ATTTTAGCAAATGAAATACAAATTAATAATATTAATTCCGAGGTTCTATTGAAATTTATAAAAAAATATAATTTGTATGA
TAACGCTTTAGTATTAAGTTTGGAAAAAAATAATTTTCAATTCCCTTTAGCAGATATATTACCACTGCGATTAAATTTTC
AAAATAAAGATTTCCTAAAAATAAATTATTCTGTAATTGATATTGATTTACCAAGTATAGATTATGTATTATGGGGAAAA
ATTTTTTCTAAGGATGAAGATAGTTATATTCAAACAAGACATCGGCTAGTTCATGAAGGTAGTAAGGAATTTTTAGAAAT
TAAAAGATGTTTTTCCCGAGAATATATTAAAAAAGCCATTTTGGATATTATTGAATATGTATATAAGATAGAATATCATA
TATCTTCAAAATTACCTCCTGAAAATCAGGATTTATAATAAAATTACTTCTCTAATGAGAGAATTTCTATTCTAACACTA
TTCATCTCATTTATGGTACTTCCCAATAAGGTTATTATTACTTGATTCAACATTTCAAGGATAAAGATTATATGAAATAA
CTTCTTATTTCTATATTTTCCTTTAGTCATACCTATGAAACCTTAAGTATTAGTATTCTATTTTGAATTCCCTCTTATTG
AAAACTAACTAACTCTTTCTAATTAAGAATTATTTTTTCTTTAAATAATTTTAAAATTAGTATTTATTAATAGTTTAAAT
TAATTAATTTTGGATTTTAAAATAAAATGAGTGATAGAAAAGATTTAGAATTATTTTGTAAGGACAAAAAAAGGAAATTT
AAGGATATAAGAAGTAATTGTAATTTAAGTGCTAATTTTGAATATAAAATTAAAAATATTAATTCACTTGAAGCTATAAA
GGATATTTTCATTGTAGAAATTCCTGAGAATAGCCCTTTATGGAGATTAAGAGCTTATTTTTTAGGTTTTTTTTATACTG
ATGGTTCTATATTTCGAATAAAAAAACCAATTCAATATATGGTATATGCAGCTCAAAATGAAAAAGATAAAGATATTATA
GAAAACTTACAAAAAGCCATAGGTGGAAATATAACAGGCCCAAATGAAGTGGGGAGGATTCGCTTGGAATTTACAAATAA
AGAGTTATATTTCAAATTACAAAAATTGGGTATGGTAGAAAAACATAACCTTAAGGTTGGAGCATTAAAAGTCAGAGTTC
CTATTATAGTTAATAGAAAAATTAATGGAATTTCTCTTTTAAGAGATTTTGTTCGTGGACTTCTGGAAGGAGACGGATGT
TTTTCTGGATGTTATGAGGATTGTAGCCTCCGATATCAATTACTAGGTCCAAAACAATTTATAAAAGCATTAAATGAAAG
AATTTTAGAAGAAATTCCAGATATCTCATCTTTTATAACCCCAGCTTATTTAAAAGTTTTTCTTAAGGATAACAAGGAGT
ATATCTTTTTTGGAAAGAACCGAATTTATATTAAGGGGCGTGGACTTTATGAATTAACCCCAAAAGATTTAGAAAACGGG
AAAATAGAGAGACGGGAACATAAATGGTTAACTAAATTACATTTTGCTGGTGCTTTTAATAGTATAAGATTTTTCAAATG
GTTATATTGTGATGATGATAATTTCGATGAAATAGAAATTATTGGTATTAAACTATGTGGATCTCGGAAGTTTCAAAAAG
CATTATTTGCATTAGGAAATAAAACTAAAAGAAAAGAAAAATTAGCTCCTGAGTGGAGAGATATAATATATCAAGTCATT
CCGGAATTAGATAATAAATTTTATGAATCTAGAGAACTTATGCAAATAGTAAATGAATCTTTAAGGGAAACCCTAAATAA
ATTAGAAGTAGAACATATTTTTGAAGGGAAAAAAATAACTAAACTCGATTCTTTTGTATATAGATTAAAGTTTTTTGAAT
ATGTTGATAATCTTATTGGTCATTTCAGGAAAAAGGAAGGAAAAGTATGTAAAAATTATTACTATAGCAAATTAAACCCA
CCAAAAAACCTACCCAATAATATGTTTTATTATATTGATTTGGTAAAATTAAACGGAGAAATCATTAGAAATATCAAGAA
CCTAATTATTAGTTTATTTATAAGGAATAATATAGTAAAGAGCTTTGAAATAATATTAGAGGAAATTTTGGAGACGAAAA
TTTTTTCAAAAAGTTCAGTCCCAAAGAGTAGGATTAAACTATATCTTATGGAATTAGTAGCATTTAATATTTTATTAGCT
GATGATGGCATGGAAGATATTAAAAGTAATAAATTTTTTTTTAATCTGAATGCTCTTGAAGATATTTTCAAATTAGATTC
TAAAGTTATAAAAAATAAATACTATAAATTTCTGAGCTCGCTAACAAAGATATAGACAAAATAAAAAAGAATTATATAGA
TTTAACCTATTTCAATATCCAATTTCTTGCGTTCAGCAATTAGATCGTCCACAACAGAAGGATCGGCTAATGTTGTAACA
TTACCAATTTCTGTTCCCGCAGCAATAGCTTTTAAGATTCTCCGCATTATCTTACCACTCCTAGTCTTAGGCAGTGCATC
AGCGAATTGAATGACATCTGGTTGAAAAACTGGCCCAATTTCTTGTCTAACATGCATCCTAATTTCTTTGGATAATTTCG
CTGATTTTTTAATTCCTTGCATTAATGTCACATAAGCATAAATTGCTTGTCCTTTAATTTTATGAGGAAAGGGGGCAACT
GCAGCTTCCGCAACGCTTGGGTGACTTACTAGAGCGGATTCTATTTCCATAGTACCGATTCTATGCCCTGATACCTTAAT
AACATCATCAAGTCTCCCTAAAATCCAGTAATATCCATCTTCGTCTTTTCTAGCACCATCATCAGTATAATAATACCCAG
GAAATTTAGTGAGGTAAGTTGATTTAAATCTCTCTGTATCCTCCCATATATCTCTTAACATACCCGGCCAACTTTGAGCT
ATACATAAATACCCACCTTCATCTGCTTCAGTGACTTCATTACCTTCCAAATCAAAGATGATTGGTTTAATGCCCAAAAA
GGGTAGACAACATGATCCCGGTTTTGTTGGGGTAGCAGTTGCAATAGGTGTCATAATAATCCCACCAGTTTCAGTTTGCC
AGTAAGTATCTACAATTGGGCATCTTGATTTCCCCACAACTCGATGGTACCATGTCCAAGCCTCTGGATTTATGGGTTCC
CCTACAGTTCCAAGCAATTTAAGAGAGCTGAGGTCATGTCTTTTAACAGGCTCATCACCAAACCTCATAATGGCTCTAAT
CGCAGTAGGGGCTGTGTAGAAATGTGTTACTTTATGATCTTCACAAATTTGCCAAAATCTATCAACGTCTGGGTAAGTCG
GAACACCCTCAAACATTAAAGTTGTGGCTCCATTAGCCAAGGGTCCGTATATGATGTAAGAATGTCCTGTTATCCAGCCT
ATGTCAGCAGTACAATACCAAATATCTCCTTCCTTGTAATTAAAAACAATTCTATGTGAAAAAGAAGTATAAAGTATGTA
ACCTCCTGTAGTGTGTTTAACACCTTTTGGTTTTCCTGTGGTTCCACTTGTATAAAGAATAAATAATGTATCTTCAGAAT
CCATTTCCTCGCATGCACAATTTTCGCTTTCATTAGCAATAAAGTCAGAATACCAGATATCTTTCTTAGTATGAGGAATT
TCGTTCCCTGACCGTTTAACAACAATAACCTGTTCAATTGTGTGGACAGCGTCAATAATCTTAACGACATCAGCCATTTT
AGGATAGAACTTTCCAGCTCTTACAGTTTCATCGCTTGTGAATAAAAGACGTGAATTTGAATCTTGAATCCTATCTTTTA
CAGCTTCCTTGGAAAATCCACCAAATACTATAGAATGAATAACACCGAGTCTAGTACACGCTAGCATGATAATCGCTAAT
TCCGGGATCATTGGTAACCAAATTGTAACTCGATCACCTTTTTTTAATCCCAATTTCTTCATCCCATTAGCTACTTTACT
CACTTCTCTTAATAACTCATTATATGTATATTTCTTTACTTGTTCTGGTTCATCTGCCTCCCAAATTATCGCTATTTTAT
CTCCTTTTCCTGCTTTAACATGCCTATCAATACAGTTATAACACACATTAAGTTTTCCACCAACAAACCACTTTCCTGGA
AAAAAATCCGATTTTTCCCATACTTTATCATAGGGTTTAAACCAATCAATAGATTTTGCTTGTTCGCCCCAAAAAACCTC
ATTATCTTCAATAGATTGCTTATATAACTCTTGATATTCCTCCATTGACATCCCTGTATTAGCATATTCTTCATTTAGAT
CTCTAGGATTAAAAATTCGAGTTTCTGTAAGGACACTTTCCATTTTAGATTCTTCTTTGGACAAAATAATTCACTTTTTG
TTTTTTTTCCAAATTAATTTATTTAGATTAGTAGATCATTAAATTTTTCAAAAATTTATTTCTGGATTACCTTGTTTTAA
TTTAACCAAGTTTAATTCAAATAAAGGTATTAAATATTATTTTTAAACATTTTATTTATAATTCCAAAAAAATTAATAAA
AGTAGTTTTAAATAAAAAAAGCTATAGTAAAAACAGATTCTATAATAGAGATAAAAATTATTATAAACTGGATTTTTCGA
TATGGACCATTTGAAAATTACGGATTTAGAATGGCGAAATAAATGGAAAGTGAAGGAGATTACGGTAGGTGAAGCTATAG
AGAAAATTAGTCCAGGAAATAGGATTTTCCTAGATTCTGGCTGTTCAGAACCACCAATGTTAACAAAAGAATTGATTAAA
AACTCTGAAAGATTGATTGATACCGAAATTCTTCATTTTTTATCAATCGGTCCCAAAAGATTTTTTAAAAATAAAGCAGA
AGATCTTTTTAGACACAATGCGTTTTTTATCGGGAAAACTATCCGTGAGGAAATTAATAAGGGTCAAGCCGATTATACAC
CAATTTATGCAAGTGAAATTCCGTCTCTCTTTTTAACAGGCCGAAAGCATATTGATGTTGCATTAATTCAAGTCTCACCT
CCAGACCCGTATGGATTTTGTTCACTAGGAATTAATGTAGACATTGTTAAGCCATTGACGCAATCTTCTCCTTTAACTAT
TGCTGAAATTAATCCCCAAATGCCTCGAACTTTAGGTAACAGTTTTATTCACATGAAAGAAATTGATTTTTTCGTTTTTA
ATAATTCACCTCTATTAGAGTTTCATTTTGATGAACCAGATGATGTTGCAAATAGAATTGGAAAAAATGTCTCAGGTTTA
ATAGAAAATAAGTCAACTATTCATATTGGTTTTGGCGATTTGCCAAATTCTATTTTAAAAGCCCTAGATGATAAAAAGGA
CTTAGGAATGCATTCACACTCTATTACAGATAATATTATTCCGCTTATTGAAGCAGGGATCTTAACATGCAGAAAAAAAA
ACTTCCACCCCGAGAAAATAATCACCAGTTTCGCTTTAGGGAGTAAAAAACTTTATAATTTTGTGAATAACAATCCATTC
ATTGAATTTTACCCCTCAGATTATGTATGTAACCCAAGGAATATTGGAATGAATAAAAAAATGGTATCAATTAATTCTGC
CCGGCAAATTGATTTAACTGGTCAAGTTAATGCTGCTACAGAAGGTTATCAATTTTATTCGGGTTTTGGGGAAACTATTG
ATTTTATGAGAGGTGCAGCATTTTCCAAAGGAGGAAAACCTATCATTATTATACCTTCCACTTCTCGTGATGGTAAAAAA
TCACGTATAGTTCCACATTTAGATGAAGGAGCGGGAGTAATGTTATCTCGTGGAGATGTGCATTATGTTGTCACTGAATG
GGGGGTTGCTTATCTTCATGGTAAAACAATTCGGGAGAGAGTACTTGAATTAATTTGTATTTCTCATCCAGATTTCCGAC
AATTATTATTAGAGGAGGCAAAGAAGCTTAAGTATATCTACTCAGATCAATTACTATCATGTGATGAACATGGGCATATT
TGTTTATATCCATCTGAATATGAAACAATTTATACCGGGAGGAATAACGAGAAAATTAAAATAAGACCCGTTAAAACTAC
AGATGAACGATTATTAAAAGAATTATATTACTCCTTAAATGAAAAAGATAGATATTTGCGATTTTTTGGCGTTAAAAAAG
AATTTTCTCACTCCAAAACTCAATCTGAAGTAAACATCGACTACAATAAAATTTTCTCTATAGGAGCTTTTGTGGGGGAA
ATTGGGAGAGAAAAAATGATAGGAAATGCGACGTATTACCTTAATCCTAAATTAAATACAGCAGAATACAGTTTCCTCGT
TAGTGATGAATATAGAGGAAAAGGAATAGGGACTTTTCTTTACCAACATATGATCCTAATTGCAAAGGAGAAGGGAATAA
AGGGATTTTATGGGAATATCCACATTCAGAATAAGAGCACGGTACGGATTATTCAAAGAGGAGGGTATACCAAAATAACT
CCACCTGAATTAGGTGAAAAAGAACTATTTTATGAAGTATTCTTTGATAGAGAAGATTCAATTGATTAAGCAACCAGAAT
TTTTATTTCTCTTCCCTAATTATACAATTTAACAAATTATGAAGTTTAAATTTACTGATTACCAC
>LokiG_000000000182
TCCTTCTAAAATTTTGTAGTTCCTCTCAATTACATCCATGGTATATCCCTATTTCATAATAAGTGAATAATTTGTTATAT
TTTTCATAACTTTAATTTTTTTCTAATATTGATCATAGGTTTCATTAAGTCCTTCGAAAAATTCTTTCTTCGTATTTTCG
AAGCCTTTTCTCAATGCTCGAACAATTATTTTCTTACCAAATTTTCCCACAAAATTTATTCTTAATATCGAAATATCGGA
CTCAACGATTTTAATACTCTTTTCTGTTATATTTAGTTGGTTTCTTAAATTCTTTTCTGCTTGTTCTTTTGATTTAAAGG
CCACTCGACATAATTCACCATAATCATTTACATCTTCTTTGACGGCTAAAAGTTTAGCAACTTCTGTTAGATAATTAATA
AAAGTCTCTTTTGCTGCTTGTCTCAATTTACCATAGTTTTTATGGGCATGATTGGTTTGATTATATGTTTGATCTGCTTT
TTCAAATTTAGGAAAATTATCAAAAATTATTTTTTCAAAAAGCTCCTCAGAGGCTCCGTCTTTAACCAGTTTAATACCAG
CATCCAAAGTAATTTTAATTTGCTTTAATGTGTTAGCTTTCGCGTCTCTTTCACTCCAGTGGTCATAGAAAGTCTTAACA
ATAGGTTTAACGATAAAGTTTAATAAACCAGTATCTAACTCAGAATCAATAAGCGTTCTCCCAAACTTTAAAGAATTTTC
CATCTGTTCAACCATGCGCAGTTTTACTATAGCATAGTTTCTTTCTAAGTAATTCAATGCTCAATCTCCGATTCTCTCAA
AACAAAACTATAAATTAACAAACTCAATTATTTATTATTAAAAGAGTTCTATTCTTTTAAAATGATTTCATAAGTAGAAC
ACTTTTAATTTTATAGATAAAAATGCAGAGTTAAACGATCATTAAAATTGAAAGATAAATTTAAATAGTAGAAAATGTCA
ACCTTTTATTTTAAAACTTTAATTCTTGGAAATCCCGATACAACTCATTTTTTCGTCGCGAGGGCATTTGATGGACCAGG
GGAAGACAAGAATACTTATTTTTCATGGTATAAAGAGATAAAAGTTGTAGAGAATACATGCGATTTGGAAATTAACGTAA
TAACAAAAATATATGCTGATTTAGATGAAATGATTCCAATGGCGGATGGCATTATCTACTTCATAAATCCTCTAATAGAG
GAAGAATCTGAAATCCTTAAAATGGTTATTCCAGATATATTTTCAGTAAAACATGATATCCCTCTAATAATTATTTTTTA
TGATCAAAATGGGATTATTCCTGTATCCGTGAATGACCTATTAACAGAGGTTTGGGTTAAATACCCTAATTTTGAAGCAT
TTGTTAATCTAAATCCTAAAGAATTTCACCAAGTACTCCAAGCTCTCTGTATGGCGATGATTAGTGGGGAAACTCCATTA
AATATTGAGAATGCTTGGATGAGGTTTCCCATTTTCATCCAAATGGCAAATATATATTATGATAATAAAAATTATTTTTA
TGCTGCTCAAGCGGTAAGAAAAGCTGCTTTAATTGCAGAAATTTACAAAAAAGAAGAATATTTTATTTTTTCTGAACAGG
CAGCTTATCTCTTTTCAAAAATTAATTTATACTTAGAAGCGAGTAATATTTTGAACGATATCGATGTGCAAAAATCAAAA
AATTTTAAGAATTTATATGTTGAGGCAATGATTAGAGAGGGGAATATCAATTTTAACAAGCAGGAATTTGATTTGGCAGC
AAAAAATTATGAAAGAGCGGGCCAGTGGGCCAGTATTGAGTTATTAGAAAAGGAAATAATTAATGAAGCGTTTAAATTGG
CAATTACTTCCTGGATATCTGCTTGTAAGGTTGAGAACGCCTTTAAAATCCTTGATACTTTACCCCACACGGAAGCTATA
CAATTATTGAAAGAATTTTTAGAAAAGATCAAAGCAGCAGCAGAATTTCTGATAAAATCTAAGAAATATAAATTAGGAAA
AGAACAATTATATCTAGCAATAGATAGATTTCAGAGCAAATCTCTTTCTGATGGATTAAAGGAGCTTACAACTCAATTAA
CTGAAATCTTAATTCAGATTTTTAAAACTCAAGTGTCTTCGGATGAATTGTATGCAGCAAGCGATACATATGATGAAATT
GAAAACATGTGGGAATCGTATAATGTAGAACAATCCGATTTAGATGTAACTCTAAAAGCCTTGATCTCCTCCTTTTTAGA
TAGATATAACTTTGGAATCGCTACTATTCTAATTAATAAATTAAATTCCCTAATGTTAAAACAAGATTTAACTAAATTGA
GTGCTGAAGTGGAAGATAAATTTAAAACCGCGAAAAAAAAAGAAATCGAGGAAAATATTAAAAAAGGAGTAAAAATTCTT
TCTGAATTTGTTAAAGCTGAGCTTGATATAATTGTCGATATGAATAACAAGAAAATTCAAGAAACAGAAGAATTCAAAAA
GCAAAAAAAGTACTTAAAAGGAGCAAAGCATTTACAAGACCATGCTGAATTTCTTAAAAAGATTGGAAAGAAGGAAATAA
TGAATCTAATACTCAAGAAATCTTTAGACGTTTTGCTGGAAGGTTATTTATATGAAGAATTTTTCATCACTTTTAAGAGC
TTATCAAAAGACAATAAGACGAGATATTTGAAAGAAGTTTTTCCTATTTATCTTGATAAATTAAAAGAAATTGATACCCT
AGAAAACTATCAAAGAATCGATAGAGTTTTAGAATCATCAAATAGTTTATATCGGAAATCCGAATTGTATGATGAATCCA
AAGAAATTAGTTTTATTTTCATAGAAAACATCAAAACAGAAGCTATTAAAACTCTCAAGCTTGAAGAGACCTTGTTAGGA
ATTAAAAAAGCAAATGAACTTTTAAAGAAAGCTTATACCATTATTTCATCAACTAATTTTGAAAATAAAGGCCAGATCAA
TATTAACTTTGATAGTGTTTATGAGAGAATAGCAGAAATATCAATAAATGAAGGTGATTTACCTTCTGCATTAAAGTACA
ATGATAAAATTGAAAACAAAGCCATTAAATCAGAAATTCACAAGAAGATTGATAGCCTTGAAACCAAAAGGAGCGCAATA
CGAACTCGAAGGGTAGAAGAGGATAGAGAAGGGGAAATTTTGAATGAAAGGCTTTCGATTATCGAAAATAAAGGAAGAGA
TGCTAGAGGAGATCGAGATAGCGAATTTAAAAAAAGGAAAGCTTTAAAACGAGCTTACTTTAATGCAGCTTTAAACCATA
TTACCAACCAAGAATTTAAAAAAGCAATAGACGTATATAAAGAAACAATAACTCGGTTAACCAATAGTCAAAAATATAAT
CTCGCAGGTGTTTCATTAGCCGTTATTAGTTTATTACTCATTCATGAAAATAAATTGCAGGAAATAAAACAATCATTAGA
GGAAACAATTAGGAACTTAGCTGGATTAGGAAAACTATTTTCTGAAACATTTGCAGTTACATTAGTTGAGTACAGTCTAC
AACTTAAAAAATTTCAAGAAGAAACAAAATTTAAGCAAGCTCTTAATTTTTATAAAAATCTTCCGTTATTTGAAGAAGAA
TTAAATTTATTGAGAGTTCTACTTGGTGAGGAAATAACTGAAGAAGAAACTGAAAAGAAATTAACTAGAGAAGAAGTTGG
TAAATTATCTAGATTGAGTATCGAATTAGACCAAAATTTTGGCAAGCTTCAATCTGAAATGGAAGGAGAAGATGCGGAGA
AAGAAAGTCTATTTCGTAAGCGAAACGCCATGAAAAGAAGATTTTACAAATCCATTTTGGATTTGCTTAAATTACATAAA
TTTAAAGAAAGTGCTATAAAATATATTGAATTGACCGGAACTTTTTCAAAAAGAGGAGATTTTAGATCTGGTTCATTTCT
AATGCTTTTACATGGATTATGTTTGCTAAAAGCAAATGAGCCTTATATTTCAATAATCCAGAATCTTGACTTATTTTTAA
ATGGTTTGGGGAGAAATAAGAAGCTAGTTTCAGACACCTACAATATAAGGCTAATTCAGGTCCTTATTAATGTTAAAATG
AATAGTTTGGAGCAGTACCTACCGAAAATTAAAAATATGCTAGAAGTGTTACCTCTATTTGAAGAAGAAAAACAGCTGTT
AGATCTGGAATCATAAGCGATATTCCTAAAAGAACTCTAATTCATATTTTTCTAAGGACCTCACTTAATAACGTTAGCAT
ATTTTTGTAAATCTTTAACCCGCATCCTCAACGTTACCTCTGTAACCATGGCTAATTTGGAAATTTCTTTCTGCGTTCTA
TTTTCGTTACTTATTTTTGAGCCAATATAGATAGCTGCTGCAGCGATTCCCTTCGGATCTTTGCCAGCCGAATTAAATCC
ACTCTCAGTCGCTCTTTTAATTAATTTTACAGCAATATTCCTACATTGCATAGAAAGTTTTAATTCTTCATTAAATTTAT
CAACATAGCGGTCAGCTGTAAAGTGTTGAACCTTCATGCCAAGTTTTGGAAGTATTTCCATAAGGATTAAGCGATAACTT
TTTATAACTTTTTTTTTTGGGATTTGAGCAATTTTTGCTATTTCTTCAGCTGTTCTGGGTATTCCATGTACGCGTAAGGC
GGCAAAGATTGATGCAGATAATAATGTATCAATACTCCTTCCCATGGTCAGTTTTTTCTTCACAGTTTCTGTATATATTC
GAAGAGCATCCTCTGCTGCTGCATCTGGAATTCCTAATCTCTTTTGTAAACGTTGTAAATTTGGCAAAGCAATCCATAAA
TTTCTTTCAAAACTGGTTGTTAAAGATCTATGAATTTTTGCTAGCCTATTAAAGTTTGACTTAGATTTAGGGCTTAATAA
AGTACCTCTCGCATCTCTAGAACCTCTAATAATAGTTCTTGGTCCGATAGGGCTATATACTCTTTCATTGCTCTTTCGAT
TTTGGATTTCTTCTTGAGTGAAAGCTCGACGAGGACTATCATCAAGAATTCGTGAGAAAACATTTCCACAATTTAGACAA
ACATAAAATCCGTCTTCCTCACTAATTTTTGGACTATCACAACATTGTGGACCACTTTCTCTATTTTCCTCAAAGAAATT
ATTATCTTCAAAAGGAGGTGGCATATTTAAAGGAAAAATTGAATTTTTTTGTATTGAATACATATTATTTTTTCTTTTTA
TTTTTATCGTTTCTTAAGGATTAATGCATGATATGAGGTAGTTATTTTTCATATAAGAAAAAGAAGGTTAAAATAATCAA
ACCATTAAAATAATGGTCTTATTCAGCTTGAGAATCAAAAACACTGGCTAAACCGCCCATTTTTAGACTCTCTTGAGCAT
TCGGATTATATTTCTTTTTGCTTGATAGCTAAATTTTAGAAGGTTATGAACATTAAGATTTGTGAAGGTTGTTATGAATT
TTTGGAATTCTAATAATAAAACTTATTTGTTTATTCTTATTAAAAGATTTCAAATACCCGTTAAAATTGAAATAGTTAAT
GTAGCTGTGAAAATTTAAATCTAATCTTTTTAGAATGGAATATAAACCTATAACAATAAAAACAAAATTTACCTATTAAT
ACTTAAAGAAAAGTCGATTTTGCTATGTCCTCAGAAATGTCTAGTCTTATCAAGGTGTTTTCTAAATTTTTAGACTCAGA
TTCAGTTAAACTTAGTAAGTTACATGAAATTAAAGACATTAAAAAATTACCACTTCATTCTTACAAGTTTCTAGATAAAG
AAGAATCAACAATGATAAAACAACTACTAGATATTTCTACTATTGGTGATGCTTCTAAGTTAGATAAAGATAACCCGTTT
GGGGATATAATAATAATAGAAGATTCAGTTGAATCTAAAGCTTTAAATGAAGACCTAAAACTAAAAACCGAAGCTTTAAA
AATAAAATACCCTACACTTGAAGCAAAGATAAAAAAGGCGGTTACAATTAGTGCTCTCATTTTAAGTATAGAAGAAGATA
AAGAGGGTATAGAACTTACGGGTCAAAAAGTCCTAGTAGCGGGATTAGATAATGCCGGAAAAACTGCAACACTCTCTAAA
TTCGGAGGGCGTTTAGGTATTAGCGACACAATAGCAACTCATCCAACTAAGGGTGTTGTTAGAATGAAATTTGGAAATAA
AAAGCTGAATTTATTCATTTGGGATCTTGGTGGACAGGAAGAATACCGAGAACGGTACTTAACCCATCCGGAGCAATATT
TCATTCAATTAGATTTATTACTTTATGTGATTGATATCCAAGATCCAATTAGGTTTGATGAATCATTAGATTATTTTAAT
AAAATTCTAGATTCTCTTATTTTATTAGAAGAGAATCCCTTTATCTTATTTTTTATTCATAAATTTGATCCTGAGTTAAA
AGGAGATCCAAAAATTCTCTTAAATATAGAACTCTTAAAAGATAATCTTAATGAAATTATTAAAAATAAGAATAATAGAT
TTGAAATTGAAATATATTTAACATCAATATATACAATGATTTCTCGTGAGCCACAATTCGCAAAATATATTAAAAATCTT
ATGAGCTCGCACTATTCATTAACGGATCCTACTGTACGTAAGGTAGATGGATTAGGTAAGACTCTTGAAGAAACTTTGAA
TGCCGTAATTCGTTTATCCGAAAGTCTATCTACTCAACTTAATGATATAGATAGCCGTCTGCGTGTTTTGGAGGCGGGTG
CGTTTCATGCTGCCCAGACAGGAATACCTCTCGAAATTGCGAGTCCGTCTCAAAGTTCATCCAAACTGAAGGAAAACACT
AGATTAAAGGTATTAAATGAACTAAAGGATTTATTTGGTAGAAGAAAAAGTTTGGATCTTTAAATATTTTGACACCGACA
TTAAAAGTAATCTTTAATATATTTATAAGTAGCTGAAACAGCAATTGCTAAATATATAATAACACATAAAACTAGATACA
TAAAATTATTTAATAACATTGAATTTATTTGTTGATAATCAATATCATGAATTGCTACCTTTTCTAGGTAGGTTATACTA
ATTTGGATTAAGGGTGTAGCAAAGTAAATTGAAATTAGGAACCCAATTATTCCAATTAAATAGCCAAAAATAACATCAGA
AGGGTAGTGCACACCTAACTGAATCCGGGAAAAACAAACTAAAATAACCAACAATTGCATTAAAAATGTTATTAATGGGG
ATTTCATTAAAATAAAACCAAATAATAATCCATAAGCTCCGACATTATATGAATGCCAAGAGGGAAAACTCTTTGATTTA
GGCTTTTTTTCAAGAATTTTTAATTCTTTTTTATCATATTTATCAAAAGGTCTTGATCTTTTAACAGAATATTTAATTGG
TACCACTAAAATTAAGCCAGTAAGAAAAATAGCAGATATATGAGAAAGCAAAAGTGGATCATACCAGATCAGTAAATAAA
AAGCTATTAGAGAGATCCAAAAAGTTTCTCTCCCAAAAAAAGACAAGATCTTTAAGATATAAGTAAATGGTTTCCCACCA
AAATTATTATACTTTAAAATTATCTTTTGGTCCCACTCATTGATCCGTATCAAAAAATCTTTAAATTTCATACAGGTATC
GTTGGAATTAGGTTTTAATTAAATTTAGAAATAATTGTGCTCTTTTAACTTTTTCAATCCTGCCTTCAAAATAATCTTTT
GAATGAGAATCTGATCCAACGAAAAATTTACCACCCTCTTTACTTAATGATACCACAACACTTTTTGAAGGAAAAGGTCT
ACCAATTGGAAATTTTTCCCCTGATAAGTTATATTCTATACCAATTTTATTCTTCACACATAAAAGTCCTAATTCTATAA
CTCTGTCTTCTGATACATTACAATCTTCCTCAGGTTTTATATCATTATCATTAATATATCGAAAAATAACATCGAGGTGG
CAAATATTCTTAAATATGTTAGATTCAATCATCGACTTGCATGTTCTAAAGTACTCATCTATAATATGCTTCATTGGCTT
TTTTTCCAGAAATAATAACAATTTTTCTCTAGTGGTAACTGGATATCCAGAAATCCATTCATGAACAGTCCCACTTATAA
AATCTAACTCTTTTTCATAATCATCCATAAATTCTAATAATTCTGTTTCCCTATCTTTATAATATTCAAGTTCAAGACCT
CCAAATATGAAATCATAAGTTTCTTTAATTTGATCAATTTCTTCTAAATAATTATCGATACAGCCGTTGTAGAAAGGATT
GGATTTATCACGTTCGATAGAATATAGTTCAAAATGTTCGAGAAAGCACACGTTTATTTCATTAATTTCCGCCAATTTAA
TATAATCTTCAAAATTAGATCCATTTTTGGGGATGTCCGAGCTCCATTTAGCTGTATGAACGTGGTAATCAGTAAATTTA
AACTTCATAATTTGTTAAATTGTATAATTAGGGAAGAGAAATAAAAATTCTGGTTGCTAATCAATTGAATCTTCTCTATC
AAAGAATACTTCATAAAATAATTCTTTTTCACCTAATTCAGGTGGAGTTATTTTGGTATATCCTCCTCTTTGAATAATCC
GTACCGTGCTCTTATTCTGAATGTGGATATTGCCATAAAATCCCTTTAATCCCTTCTCCTTTGCAATTAGGATCATATGT
TGGTAAAGAAAAGTCCCTATTCCTTTTCCTCTATATTCACCGTTAACGAGGAAACTGTATTCTCCTGTATTTAATTTAGG
ATTTAGGTAATACGTCGCATTTCCTATCATTTTTTCCCTCCCAATTTCCCCCACAAAAGCCCCTATAGAGAAAATTTTAT
TGTAGTCGATATTTACTTCAGATTGAGTTTTGGAGTGAGTAAATTCTTTTTTAACACCAAAAAATCGCAAATACCTATCT
TTTTCATTTAATGAGTAATACAATTCTTTTAGTAATCGTTCATCTGTTGTTTTAACGGGTCTTATTTTAATTTGCTCATT
ATTCCTCCCAGTATAAATTGTTTCATATTCAGACGGATATAAACAAATACGACCATGGTCATCACATGAAAGTAATTGAT
CTGAGTAGATATAATTTAGCCTCTTTGCTTCCTCTAATAATAATTGTCGGAAATCAGGATGGGAAATACAAATTAATTCA
AGTACTCTCTCCCGGATTGTTTTACCATGAAGATATGCAACTCCCCATTCAGTGACAACATAATATACATCTCCACGAGA
TAACATTACTCCCGCTCCTTCATCTAAATGTGGAACAATACGTGATTTTTTACCATCTCGAGAGGTAGAAGGTATAACAA
TGATAGGTTTTCCCCCTTTCGAAAATGCTGCACCTCTCATAAAATCAATAGTTTCCCCCAAACCCGAATAAAATTGATAA
CCTTCTGTAGCAGCATTTACTTGACCAGTTAGATCAATTTGTCTGGCAGAATTAATTGAGATCATTTTTTTGTTCATTCC
AATATTCCTTGGGTTACATACATAATTAGATGGGTAAAATTCAATAAATGGATTATTATCTACAAAATTATAAAGCTTTT
TACTCCCTAAAGCGAAACTGGTGATAACCTTCTCGGGATGGAAGTTTTTTTTTCTGCATGTTAAGACTCCTTCTTCGATA
AGTGGAATAATATTATCTGTAATAGAGTGTGAATGCATTCCTAAGTCTTTTTTATCTCCTAAAAACTTTAAAGTAGAATT
TGGCAAATCGCCAAAACCAATATGAATAGTTGATTTATTTTCTATTATACCTGCGAGATTTTTACCAATCCTATTTGCAA
TTTCATCTGGTTCATCAAAATTAAACTCTAATAAAGGTGAATTATTAAAAACGAAATAGTCAATTTCTTTCATGTGAACA
AAACTATTACCTAAAGTTCGAGGCATTTGGGGATTAATTTCAGCAATAGTTAAGGGAGAAGATTGCGCTAGTGGCTTAAC
AATATCTACATTAATTCCTAGTGAACAAAATCCATACGGGTCCGGAGGTGAAACTTGAATCAATGCAACATCAATATGCT
TTCGACCTGTTAAAAATAATGATGGGATTTCACTTGCATAAATTGGTGTATAATCTGCTTGACCCCTATTAATTTCCTCA
CGGATAGTTTTCCCAATAAAAAATGCATTGTGTCTAAAAAGATCTTCTTCTTTATTTTTAAAATATTTTTTGGGTCCGAT
TGATAAAAAATGAAGGATTTCAGTATCAATTAATCTTTCAGAGTTTTTAATCAATTCGTTTGTTAACATCTGTGGTTCTG
AACAACCAGAACTTAGAAAAATTCTATTTCCTGGAATAATTTTCCTTAATGCCTCATTTACCGAGATTTCCTTATCTTTC
CATTTATTTCGCCATTCTAAATCCATTACTTTCAAATGTTCCATATCGGAAAATCCATTTTAAATATCTATTATCTCTGA
AGAACTATTATTATTAATTTTTTTGGAATTATAAATAAAATGTTTAAAAATAATATTTAATACATTTATTTGAATTAAAT
TTGTTTAAATTAAAACAAGAACTTTAATTGAGGTAATCTAGATATAAGTTTTTGAAAAATTTTGAAGAAAGTTAATGGTA
TGTTATTCTAAATTAATTTGGTAAAAAAACTAAACGTGAAATATTTTGTCTAAAGAAGAATCTAAAATGGAAAGTGTCCT
TACAGAAACTCGGATTTTTAATCCTAGAGATCTAAATGAAGAATATGCAAATACTGGGATATCCATAAAGGAATATCAAG
AGTTGTATAGGCAGTCAATTGAAGATAAAGAGGGTTTTTGGGGTGAACAAGCAAAATCTATTGATTGGTTTAAACCCTAT
GATAAAGTATGGGAAAAATCAGATTTTTTTCCAGGAAAGTGGTTTGTTGGGGGAAAACTTAATGTGTGTTATAACTGTAT
TGATAGGCATGTTAAAGCAGGAAAAGGAGATAAAATTGCGATAATTTGGGAAGCAGATGAACCAGAACAGGTAAAGAAAT
ATACATATAATGAGTTATTAAGAGAAGTGAGTAAAGTAGCTAATGGGATGAAGAAAATGGGATTAAAAAAAGGTGATCGA
GTTACAATTTGGTTACCAATGATCCCAGAATTAGCGATTATCATGCTAGCGTGTACTAGACTCGGTGTTATTCATTCTAT
AGTATTTGGTGGATTTTCCAAGGAAGCTGTAAAAGATAGGATTCAAGATTCCAACTCACGACTTTTATTCACAAGCGATG
AAACTGTAAGAGCTGGAAAGTTCTATCCTAAAATGGCTGATGTTGTTAAGATCATTGACGCTGTCTCTACAATTGAACAG
GTAATTGTTGTTAAACGGTCAGGGAACGAAATCCCTCATACTAAGAAAGATATCTGGTATAGTGATTTTATTGCTAATGA
AAGCGAAAATTGTGAATGCGAGGAAATGGATTCTGAAGATACTTTATTTATTCTTTATACAAGTGGAACCACAGGAAAAC
CAAAAGGTGTTAAACACACTACAGGAGGTTACATACTTTATACTTCTTTTTCCCATAAAATTGTTTTTAATTACAAGGAA
GGAGATATTTGGTATTGTACTGCTGATATAGGTTGGATAACAGGACATTCTTACATCGTATACGGACCCTTGGCTAATGG
AGCCACAACTTTAATGTTTGAGGGTGTTCCTACTTACCCAGACGTTGATAGATTTTGGCAAATTTGTGAAGATCATAAAG
TAACGCAGTTCTACACAGCCCCTACTGCGATTAGAGCCATCATGAGGTTTGGTGATGAGCCCGTTAAAAGACATGACCTT
AGCTCTCTTAAATTGCTTGGAACTGTAGGGGAGCCTATAAATCCAGAGGCTTGGACATGGTATCATCGTGTTGTGGGGAA
ATCAAGATGTCCAATTGTAGATACTTACTGGCAAACTGAAACTGGAGGGATTATTATGACACCTATTGCAACTGCCACGC
CAACAAAACCAGGTTCATGTTGTTCACCCTTTTTGGGCATTAAACCAATCATCTTTGATTTGGAAGGTGATGAAGTCACT
GAAGCAGATGAAGGTGGATATTTATGTATAGCTCAACCATGGCCAGGGATGTTAAGAGATGTGTGGGGAGATACCGAGAG
ATTCAAGTCGACTTACCTCACTAAATTTCCTGGGTATTATTATACTGATGATGGTGCCAGAAGAGATGAAGATGGATATT
ACTGGATTTTAGGAAGACTAGATGATGTTATTAAGGTATCAGGTCATAGAATCGGTACCATGGAAATAGAATCCGCTCTA
GTAAGTCATCCAAGCGTTGCGGAAGCCGCTGTTGCCCCATTTCCACATAAAATTAAAGGACAAGCAATTTATGCATATGT
AACATTAATGCAGGGAGTTGAAAAATCAGCGAGGTTATCCAAAGAAATCAGGATGCATGTTAGACAAGAAATTGGGCCAG
TATTTCAACCAGATGTTATTCAATTTGCTGATGCTTTGCCAAAAACGAGAAGTGGTAAGATTATGCGAAGAATATTAAAA
GCGATTGCCGCCGGAACTGATATAGGAAATGTAACTACACTGGCGGATCCAACTGTTGTAGAAACCCTATTAGAAGAACG
TAAGAAGATGGATATTGAAATAGGTTAAAATTTTTTTTCTTTTTTGCAAAAGAACGTTTTTCAACTACATATAATAAAAA
CAGATTTCTAAAATCGTTCATATTGAGATATAAATGATTGAAATCCATGTTTTCTTAAGAGCTCAAGTAAATTTTTATTA
TTGTAATGCACGTTTATTACATTAAAAAAAGTTATTTTTTAGATCAATAAAAATAAATAAATATTTTTCTAATATTATCT
CAAGATTTTTCTTTTTGGATTATTTAATGTAATAGTATGACACCTACTAATAGCCTTCAATTATTAAAAAAAATAGAAAC
GATGGAAATAGATGAGGCTATTGAAGCGCTTCTTTCCATTTTAAAATCTTCTGAAGAATGGGAAATAAAAGAAAAAGCTG
TTGAACTTTTAATTCGGTTTGATGATCCTGAGAAAAAACGTTTTCAGCTATTAAAAAATGTTTTTTTAAACGATAGGCAC
CCTCAACTTCGGCTAAAGGTGATTGAGTTATTTACCTTTTGTTATAAAAAAGACGGGATAGTTTTTTTAAAAGAACAATA
TAAGAATTGCAAAGATGGGGCTGTGAGGAGGAATCTAATTGAAATGGTTGGAAAAATTGATCTAGAGAATTCTATACCCT
TCCTCATTGAGGCTTTAGGCGATACAAATATCGAATCCAAGAAGTCTGCAATAAATTTTTTAGGTAAAACTAGAACTAAT
GAAGCTATAGTCCCACTAATCAAATTATTACACTTCAGAAATTCAGAGATCCGTAACGATTTGATCAGTTCTATAGTGAA
ACTCGGTAAAAAAGGGGATATGGATGTTATTAATAAATATATTAATTCGGAGGATTCTGCTATAAAAAGGGAAATACCTG
TAATTTTAGGAAAAATTGGTAATCAATTTAGTGAAAACCTTTTAATCACTAATTTAAAGGATGAAAATCCAATAGTTCGG
AAAAATTCAGTTAAAGCATTAGAAAAAATTATTGAATTAAAAAATGTAAAACACATTATGGATATCCTTAATGACCCCGA
TGTAGAAGTAGAGAAAGAAGCAATTCGAGTTTTAGGAAATATTGGTAGCAAAAGAGCTATAAAGCCGTTAATAGAAATTT
TAAAAGAGAAAGATTTAAAACTTAGGAATCTTGCTCGGAATGCTCTCTTTAAGCTTCTCAGTGACTCAAAAACTTACGAA
GCAATATATAGCGCTATTAGTGGAAGAAATCTCGAAGCAAGAAGAGAAGCAATTAACCTGATAGGTATGCTGAAAGATGA
AACCGCAATTCCATTATTAATAAAAATCTTCAACAGTAAAGTAGCCAGCTTACGAAGAACTGCATATAGAGCTATTTTGA
AAATTAATAGAAAACACCCGAATGAATTAATTGTGAATGGTTTAAACGATAAATCCCCTCAAATTAGAATGTATTGTACA
AAAATTTTGGGTGAAGTAGGAGATCCTAATACAATTGAGATAATTTTCAATTTAATTAATGATGAAAATGGTAGTGTAAG
GAAGGCAGCTATTGATAGTTTGTTAAACTTTGAATCTGAAACAGTTATAAATTTAGCAAAAAAGGCTTTAAAAACTTCGA
ATTGGAAAGTGAGAAGAACTGCAGTCAAATTATTAATAAGAACGGAGAGCAATAGTTCAACTGATTCCTTAATTACTTGT
CTTAACGATTCAGATGTTTATATTAAAAGCTGGGCAGCAATGGCTCTCGGAAGGCTTAAAGATATTGATTCAATAGAACC
ATTCATCATTTTGCTAAAAGAAGATGATTACAAAATCCGCGTTTCTGCAGCAAAAGCTTTAGGAGAAATAGGAAAAAAAG
AGGCTATAAAACCATTAACTGAGATATTAGGGGATGATAATTGGGATGTTAAAAAGGAAGTAGAAAATGCCCTTAATCGT
ATAGATCCCGATTGGATGAATTCATTATAATTTTTAATCAAGAACAAAACAAATTATATTCATAGTTAAAAAAGTTTTTC
GAGATATTCATCCAATTGATTTAGAACCAAATTAGTTTTGGTCTGTGTGTTTAAGATAAATATAATAAAAGTTTTATCAG
AAATCTCAATAATCAAAATTGTTTTTTCTTCTAATTCAGCTGTAATTTTTTTAGGTATTTGATTCCCCATAGTTTTTCCA
AGCCCCAATGCACTTTCTAAAACAGAAGCACACATCGAGGTAAATTTTTTAATATCATTGATATTTTCTAAATTTTCATA
AATAATTTCCCCACTACGACTTGCTACTAATATCCCCTCAAATTTGCCTTTTTCTTTTAAATCATTAAGAACTGCATTTA
ATTCCTTATTAGCAGCAGAGCTATTAATTGCTTTTTCTTTCATATTTATTACAGCTTGAAGTCAGATAAATAAATTAATT
AATCATTTAATTTAACTATTGAATATACATGAATTCATTTTATAAATTCGAAAATTATATCAAAGAAACTAATGAAAAGT
TTATTGAAGTGGATCTCCAACCGTTTTTAAAAATTCCCAGTAATTCATTTAATAAAAAAGGTATAGAGGATGCAAAAGAA
TTTCTAATTTCTTACATGTCCGGGTTCTGCGAGGATATTAAAATTCATTCTGGGGATATTAATCCTTTAATTTTAGCATG
GGTTAAAGGTTCTCTAAAAAAGCAATTACTAATTTATATGATGTATGATACTCAACCAGTCGATTCAGAAAAAAATTGGC
TTAGCAAACCATTTGGCGCTGAAATCTCTATTCTCCCTCCTCCATTAGATATCCTAGGTAATTGTATTATTGCAAGGGGT
GCTTATAATTCAAAAACTCCTCTTATGTGCTTTTTGAATATCATAAAAATCCTAAAAGAAAAAGGTGAATTACCTATATC
TTTAATTCTGCTAATTGATGGTGAAGAGGAAATAGGGTCACCTAGTCTTCATAAATTCATTATTGAAAAAAAAAAGTTAT
TTAAAAATTGTATTGATGCATATTACCCCTCTGCAAAGCAGGATCTTGATGGAAATGCTGTATTGAAACTCGGATATAAA
GGAATTTTATCTTTGAGAATAGAAGTATCGTCATATAATAAAGAAACTCATTCAGCATTCAGTACTTTGATTCCTAATCC
TGCATTGGATTTAATTTCTTTATTAAACTCGTTATATTCCAATAACGAATTTCAGATTGAGTCTTTAAGCAGAGATTATG
AAATTTCAACAGAAGAAAAATCAATTATCCATGATTTAATAAGTAAATTTGATTTTGAAATTGTAAAGAAAAAAGCGGGA
ATCCAAAAAACACATGAAAAAGATATACATGAAATTATTAACAATTTTATGTTTAAACCAACTTTTAATATTTCTACTTT
AAAATCTGGTTTTTTAGATGAAGGATCAAGAAATTATGTTCCGAATAAGGCTATATGTAAGATTGATATTAGATTCGCAC
ATAATATTGCTTTGAATCACATTTTTCAAGAAATTAAAGAGAAGGTTGATCTGTTTTCGAAAACGGTACGTTCTGACATC
AAAATATCTAAAAATGTTGGTTACGAAGCTTCCAGGATAAAAAAAGAATCAGAACTAGTCCAAAGTTTAATTAAAAGTGC
TAAAGTCTTAGGAGTAGAAACACAAATATGGCCATTAAGTGCTGCTGCTGCTCCATTAAGCCATATTCAAAAGGTTTTAG
GTCTAAACTTTGTAGCTGGTGGTTTAGGAATTGGAGGATTTGCTCATGCCCCAAATGAATTTATTCAATATGACTCAATC
GTTAATACTCGATTATCTAATTATAAATTTCTAAAAATTTATTCCCGGTTAATTAAAGATAAAATTGAAAACTACGTTTA
ATTAGATAATCAACATTCATCAAATATGTTAATTTATCTAAAACCAATTATTTTTAAAAATTAAGTCTATTATTTTTATA
TATAAAAAATAGAATATTTAAATCAAAACAATAGGCTCTATAAAGGGAAAAAATTTACCTCAAAAATAGTGAATTGGACT
ATGAGCACAAGCGATGCTATGTTTAAAATTTGTTTATTCGGAGATGGTGGAGTAGGGAAGACTACATTGATAAGTCGATA
TCTTACCGGTGTTTTCAACGCAAAAAATGCAATTACGATTGGTGTAGACTTCCATATTAAAAAGTTGGATATTATGGGTA
AGCGAGTATCTTTACAAATTTGGGATTTTGCTGGTGAAGGTCGTTTCAGATTTTTATTACCAAGTTACGTTTTTGGTGCT
TCTGGAGGTATTTTCATGTTTGATATCACCCGATATACTTCTCTAAAGAATTTTCAGGAGTGGTTAGATATTTTTAAACG
GGGATACAAAGGTCCGATAGATCAAGTTCCTATACTAATGGTTGGGAGCAAGTTAGATCTCGCATATAAAAGAGCTGTTT
CTAAAAGTGAAGCATCTAAATTAGCAAAAGAAAATGGTTTAATTGGTTACATGGAATGTTCCTCTAAAGATGGTCAAAAT
GTACATGAAATTTTTTCCGAAATTGGACGTTTAGTCATGAAAAAAGCTAATCTCCTTAAATCTTAATACTTTCATCCATG
ATGATTCTAAAGACTAAGCTCTCTTAAAAATATCATCTAGTTTATTGATAACTAAATCAGGCAACATTTTAACGTCTACA
TCCAATTTTTCCTTTACTTTCTTTTTTAAATCATTTATCATCTTCTTTGTAGACACACCAGTTAAAACAGCAACCGAAAT
AATTCCTGCACGATTTCCGGCTAAAATATCCGTATTTAAACGATCTCCAAAAATACATGCTTCTTCTGGTGAAAATTTCC
TGTCTTTTAGTATTAATTTAATCCCAAAAGGTTCAGGTTTCCCAAAAATTCTAATAGGCTTCTTATCTGTGCAAGTAGTA
ACTGCGTTTACCATCACTCCAGCCCCTGGTTTAAGACCTATAGCAACTGGTAAAGTAAAATCCAGGTTTGTTGCATAAAA
TTGTGCATCCCCCTCTAAGATACATCTTTGAGCAAAAGCCAATTTATCATAGCTGAAGTCTCTATCAAGCCCCACAATAA
CAAAATCAATATCTTTATAAATCGTTGGATTGGTCTCAATCGTATGCCCAAGAGACTTCAACTCATCTCTTAAACCAGTT
TCCCCTATTACATATATCTTCGCATTTGTTTTAATTCTTGTAATTTCCGCCGAAGTAATAGAAGCACTTGTGTAAAAGTC
AGATAAATTACTTGTAATACCGAACTGTTTTAATCTTTCTACATAACTCTGTCTTGTTATTGTTGAATTATTCGTATTAT
AAACAATTTCAATTGATTTTCGTTTCAGCTCCTTTATAATTTTTTCAGCATTAGGAATAAGTTTATCTCCTCGATACACA
ACCCCGTCCAAGTCAAATATTGCCAACTTTATGTATTTTAACTTATCTATTAATTCTGGCATGATTATAATATTTATAGT
TTATTTTTATAATCCAAACCAACCCACTGGTAATCCTAACACAAATATAAAGATTTGGATTCCAATTGGTATGAAAATTG
GGTTTAGAATGTTATCAGCCGTGTACCGTGGGAAATAGTCTGTTATAAAGAAAATAAGAGTTCCGATTATAGCGTATATC
GGACCTATCAAAATTAATCCTATTAAATAGGCTGTGATCATTCCAGCTAAAAAACCCTCAATCGATTTTATATCTTTACT
GAAAACAACAACTTTATGCTTTCCATATCTTCTTCCAACCAATGCAGCGGCTGCATCCGAAAGACACGCAATAAGTATTC
CTGAAAACACTGCTAAAATATGGAGGATTCCCGCCATATATAACATATATGAAAAAATAAATCCTGTTATAATATAAATC
TGCGGACCTACGGCATTTTTCTCCTTATTTCTCAGCATGGACCTTGTTAAAAAATTAAATAAGGAATATTCCGGCCCCCA
TAATATCCGGATCAAATCCGAAATTAACCCGAACATTAACGCACCAATTAATGCCATCATTGTAAGATATATAACAGCTC
GAAAATCCCCAAACGTAAAGGGATATCGTAGTATATCCCCCCAAATGAGTTCATACGCCGGTTTAATATCATTAATTAAT
TCTATAACACTATCACTTATGATTCGAGTAACTGGAAAAAGGGAGAAAAACCCAAAGTATGCTATTAATAAAAAAAGCCC
TGATAAATGAAAG
>LokiG_000000000460
GGTGAAGGTCGAGCATTCTGCTCTGGGTTGGATTTAAAAGATGGGCAAGTACTTTTTAATAAAAAAGTACCAGAAGAATT
TCAGCAATTTGAATACCTTCAAAATAAGGACAAGATTAAAAGAGCAGTAATAGTACAGAAATTAATATCTCAATTAATGG
TAACTCTTAGGAGAATCCCTCAACCCGTCATAGCAGCAATAAAAGGAGCAGCATATGGGGGAGGTCTTACTTTTGCTATG
GCAGCCGATATTAGGATTGCAGGAGAAAGTGCTAAATTTTGTAACGCTTTCATTAACATTGGACTTTCTGGAGCTGATTG
TGGAAGTTCATATTGGTTACCTCGACTGATTGGGTTCTCAAGAGCAGCAGAATTTATGTACACTGGAAGAGTTTTTAATG
CTCAAGAAGCTGATAAAATTGGGTTTGTCTCTAAAGTCGTACCTGATGACAAAGTCCTTTATGAAGCTCTTAAAATAGCA
AAACATATATTAACAAAGAGCCCGATTGGGATACGATTCACGAAGGATGCTCTAAATATGAATATTGACGCTTCCTCACT
CGAATCCGCCATAAAATTGGAAAATAGGACTCAAGTAATTTGCATAAATGCAGAGGATGCCCTGGAAGGTGTTTTTGCCA
CGCTCGAAAAAAGAGAGTCGAAATATGATAAATGGTAATAGCTTGCTTAAAATGTAGTTGTACAGCGTAAGTTTAATCTA
TATTTTTTATTCTAAATTTCTTTTATTTTTCAAAAATCGATTCGAGGAGATCATCGCTCATAATCACTCATGTTTACTGA
ACGAGAGAGTTCTACTAAACCGTTGGGTTAAAATGTACGACTTATCGTAGCAATACTATTTTGAGGATTTGATGGAGATG
AGTTTGTAATCTTAAGAAATTGCCTCAAATTAAAAAATCATTTCACTCCTTCTCCTCTGAGACTTCATCTTCTAAGACTT
TCAATAACTCTTTTTTTCTCTTTTGAATATCGATATCCAATTCATTGTTTGTGAGTAATAAACCATCTTCCTCTTCAAAA
TCTAGCGCAGTCATTTTCTCGATAAAACCTTCATTTAAACCATCAATAATATTTTTTAAATTGGAAATCGAAGCTTTGAG
ATTAGGGTTTGTTTTAACGCTACCCTCACTACTTTCTATCTCTTTACTTATTAATTCTAACTCTCTTGACATCTCTTCTA
AGGATTCAAATATATGTCTGTCGGATTCTAACTGAGTTAATTTCTGTTCCTCTGATTTCTTTCTAGTCTCCTCTACGGTT
TTCCAATATAACTCACTTATCCAATCTTTAATTAGTCTTTCATTTTTTTTTATCCTATCTTTATCAGTTTCATCGTAATT
ACGTAGGTCATTTATATAGAACCCCGTATAAATGACTTTATTCGATCGCATCACTTCAATAAATTTCCTGCATAAAGATG
CAATGATTCTTTCAATTTCCGGAGAAATCTGTTGATAAATAATTATTGAAACCATCAACATTTCTTTGGATCCCCGAGCC
CAATCTGAGGGGATTTGAAAGTAGTAATTTAAAAATTTAAAATCCTCGAAGGAGTGTATGAAAAATTCTTCCTCATTCTG
CTGTGTCATAACATCATAAAGCCTATCTGATATTTCCTCCCCTACTTGATGTGGAGGATATGAATAAAATATCAATGGAC
CTTTTTTTGTATGAAAAAATGTTAACAGAACGATCGTTTTCTTCCACTCCTAGTTCAATCTTTTATATGTTTTAATAAGA
TTTAAATTAATGTACTCTCGGAGACTTATTACATCTTATAAATTTGTAACACTATTCAATCTCGACATTTGAATTAAAAA
AAATAACTTATTTATTAATTAAATTAAGGTGGGAACTATCCTATTCATTCAAATGCTATCATCTAAAATTTGATTAAAAT
CGAAGTTTTCATTTAACAACTCAGTTTTATACTCCCCTACATCAACCATATTAAACACAGCTTTTTTAATCAGCGGTTTC
AATTCTTTTTTGTTTAAATTTTTTCCTAGCATCAAAATACCCACCAATCTATTATTGTTTAGTATGAATTTTCTACAAAA
ACCCTCTTGAAATGAAAACCATGAGATTTCATCAAAATTTTTCTTTGAGTGAGTAATACCAACTGCAATAGCTGTAAATC
CAAATATTTTAATCGATTGAATCGGAATTACTCCTTTATATAGTAAATTGCCCCCCGTCATATTCACTGCTGCAATTCTT
CCTTGTTTCTTCGCATTCCCCCATGTTGGGTGAAGTATTGGTTTTTCATAGAGAGGATCGTATGTTTGGGCAACATCTCC
AGCAGCAAAAATACTGGAGATATTGGTTCTCATATTTTCATCAACCAGTATCCCCTCTTTTATTTTAACTCCACTATCAA
CAAGAAAATCAATATTCGGTTTGATTCCAATTGTTATAATTGCTATATCTGCTGGAATTTTTTCACCATTCTTTAAAACA
ACAAAAGTTAATTTATTATTATCACCCTGGAACTCAACAACCTCTTCATTAAGATAAATATGAATGCCGTTTTCTTTTAT
CGTTTCTTCGATAATTCGAGCAACTTTTCGATCGAAGCCTATTGGCCACAGATGTGATGCTTTTTCTATAATTGAAATGT
TTAAACCAATTTTCTTGAAGTTTTGGATGGTTTTCATAGCAGTGGAACCCCCCCCGATGATTACTGCATTTTTTACATTA
CAAGCTTGTTCTGCAACATCTTTCGCATCATCAAGACTATATAATGTGGAAACACCTTCGAGATCCACACCTTTCCAGGG
TAATTTCAATGGACTTCCCCCAGAAGCTATTAATAAAAAATCGTAATTAAGCCTAGTGCCATTTTCTAATAATATTTGCT
TATTCTCCGAATTAACTTTTTTTACTTGGTTGTGAACAAAATTTACATTATTTTTTTCATAGAGAGTTTTTCCCTTTATA
AACAGATCATCTTCAGAGCAACTTGCTGAAACAAGATTAATTATTTTACTCCTTTTATAGAATTGATAATTCTCATTTGA
AATCAGAACTATTTCTCCTGCTGGATCTAAACCTCTTATTTCTAACGCTGCAGTTGCTCCTGCGGGACCACCCCCAATAA
TAATATATTGTGTAATGGGAAACTCAACTCGTTTTAAATTTGCAGTTTATGGTTAATACCCAATTTAATTGTTTTATACA
AAAAATGTGAGTTTAATAATTTATTGATAATATCTTATAAACGAATTTTGATCAAATGTATGATTAATTCTGACGTTAAA
TAGTTCTGATTATCGAAGAAATTAATAAAAAAAAGTAATAACTATTTTATGAATTTTTTAAAAAAATCCTTTATTTTGCC
AATTTAACTCCAAATTCTTTGCATTTTGGGAGATCTTCGTCTGCGATGGGACCTTTCATACCATTAACTTTTATAGATAA
ACCCTGACTCGCTTTCTTCAAAGCAGGCTGACTTTCACTAACCTGTTTTTCCATCTTCTTGACTACTATCTCAACTTGAT
CCCCCATGTATGTGTCAAATACAGCAAAAGAGCTTCCTTTTAATGGTGAATCTGCTAACGATGTGATGAATTTCTGGACT
GATTTGGTATGACTTTTTGCATGATTGGGGGAACCTATTAAAATTAAATCATAAGATGTTTCATTGGTCACGTCAATTTC
TTTAACATTATCAATTGTAACTTCATTACCTTCCTTAGTATTTATTCCTTCACCAATTAATTCAGCGACTTTCTTAGTAT
TTCCATGCATGGTATCATATACTATTAATACTTTCATTTCTAAACACTTCTTTTATACAAATATTATTGTGATTTAATTT
TCATAATTATTTTTAATACAAAAATATAATCATCAATACTTGAAGCATCTCAAGTAATCTTCCATAACTTTAAAAATTCT
TTACAATGAGATCCAAATCTTATTTAACTTTTCTATTTTGATATTCATCCTAAATTAGATAATAATTTATCCAGTTTAGT
TTTAATATCTATTTTTGCAGCAGATGGATCTTTTAAAACATGCTTTGTTTCTATGAAAATATTGGTGCTAATCTGTTTCA
TCAATTTAAGATCAACATCTCCTTCAATGATAAAAACGAAATAAATTAACTTGTCATCCCCGAATAATTCTTTGGTAATG
ATAACAATTTCATAAGCTTCTCCATAAGAAATCTTAGCAATATCTTCTTTAAATAATTGCTTCCCGATAAGTCCGATAGC
AGAAATTAAACCACTAAAAATAGTGGGATCTAATTCTCCTAATTTTGGATCCATTGTCTTAGAATAAAATGGGTATCCTT
GAGAGTCACAAACTAGTATCGATTGGATCATTTTTATCTGAGATCTTTACTTTTTATTTTTAATATAATTATAAGACTTT
TTATTTTTAATTTTCGGGTTATTTAAAATGTTTTCCACTTTTTAACAACAAATTACTATTAAAAGATAGAAAAGGGATTT
CACAATTAGATTTTAAATTAAAAATATTGATTTTCTAACTTCTTAATAAAATCTTTATGATTTTTTGGAGCTTCACCGTA
TTCCTCGTCAATCTCATTAAACTTTGAGAGTAATTGGCCTACTTGTTTCATAGATAAATTCCGATCCATCCAGGGATATA
GAATTTCGTCTTCTTTTTTGATGTGCTCAGGCAAGATTTCGCTGTAAGCCCGTAAATGCTCTGCTAAGGAGTTCCTATCT
TTATTCTCAATTGCTCGAATCATCGCTTTTACGTGATCCCGAACTTTTATATGATCATTACGGATAACTTTAAAAATATC
CAGATTTTCATTGAAATATTTGAAGGTTTCGTCCTCCTCTTTTGCATGATGGTATTTATCGGCATAATTACGGATAAAAC
TAATTCCTTTATTAATAATTTCTATACCTTCTTCAGTTTCTAAGTCTATGTTTTCTATTACTTTTGGGATGAGCACTAAC
CATCTTTTTATTAGAACATGCTCATCAACCATCTTTTTCATCGGAGGTGAATATTTTATTTCATTTTTATCCTGTGGTTT
TCTTTCCCTTTTTGGAAACGTAATTTTTTTATCGGGATAAATAACCTGTGAAATCTTTAACATTAATTCACCCTCTAAAT
CTTCTTCTAAATAATGAATCTCTAATATATCTTTCAAGAGGCATAACCCCTCTCCGCATGTACCACAACCAATATTATAC
TCATCTAGAATCTCTTCAATTTTAGGAAATTCCGTTATGATTTCTTTTATATTTCTATTAAGATAAACTTCCACACTCAC
TTTATTTTCACCACTATATAAAATTCATTTGACCTAATTTAAAAGAGAATTTGAGTTCATATAACTTTAGCTGCGAACAT
GTTTCAAAATTATTGTCTTTTTCTAAAGAAGTAGGGATTTGATGTTATTATATAGAATGAGAGGATTCCTTTATTTTTCC
CACAGGAGCTATCAACACCACAAACTCGTCTTTTCCATCCAGTTCAAGCAATGTATCGATCTTATTTTGTTCATAAAACC
CAATAGCAACGGTTCCAAGATTAATTACTTCACAAGCTAAATATAAATTCTCACAAACTGCTCCTAAATCAATTGCTATG
AATTTATGGGCAACTATGGTATATCGCCATTCAGTACGGTATGGTATAGCAACCCAACAGAATATAACTGCCCCTTTACC
CACAAATTTTTGACCAAAAGCTAGATCTCCAATAGTTTTTTCAGCATCCTTAATACTTTTTAAGAATAATACATGGTGAG
TAAACGAAATATAGCGATAAAGACCTGGTTCAAGCCCTTCAACTCGATTTATTATGAGATATGTCTCAAAGGGACTTTTT
GCTCCAGCAGATGGAACAGTTCTTAAAACTCCACGTCTACTCTTAAGAACTTGCTTCACTCCTTGTGTACACCATAGCAG
AACTGATAATTCCTCAAGAGTTAATCGCTCAGTTGTGTAATTCCTGCGGCTCATTCTTCGATTAAATACGTCCAAGAAAG
ATATTTTTCCTATATTGAAATTTTCAGGAGAGATTAACTCAACAAGTTTGGAATCTTCAGCGTATTCTTTTTGAAATAAA
GGGAACGGCTTATTCTTTTGTTCATCAGATTCTGGAACCACCCTATCATACTCATCTTTATCAAAGAAACGCAGGAATTT
GCGGTTATTTTTCATTTGATGATATCACGATTGAAAAATTATAATTAATTCATTATCCTTTTTCATTCGTTTTCAATTTT
GTCTAAAAAAAGTGTGAAAATAAGTTATTCATAGCTAAGAGTAAAGTGTAAAGACTAAGGTTTATTAAAGATATCAAAAC
GTGAATAATGACCACTAATATCAAAATTATGACGTTCTTCTATAGCAACAATCGGATCAATGTCAGCATAAATAATTCCC
TCCTCGTCAATTAACGGACCTGCTACAACCTTTCCCCTTGGATCCACAATTAAAGTTCCTCCATTCTGCCAGTAATCATT
TCGAGATTCCATCATATCCTTTATAGGAAACTCATCCATGCCTAAATGAGAAACATCCGAAGGTCGAAACATACCAGAAA
CAGAAATAACCCAAGATCGTCCTTCGAGGGCAATGAATCGTGTTATATCTTGGGTGTTCGATAAGCCACCAGGCCAGACT
GCTACATGTAAGATTTCTTCTTGTAAATGTAATTTAGCTCTAGCTAATGGAAGCCAATTCTCCCAGCAATTTAAACCGCC
TATTTTGATATCATTTAAGGTATAGGTTTTAAGTCCCAATCCATCTCCATCAGCCCAAACTAAGCGTTCCCTATAAGTTG
GTTTAATTTTACGATGCCTACCTAATATCTCTCCCTCTTGGTTTATTGTGAGTAGTGTACAGTAAATAGATCCCCCATAT
TTCTCAGCTATCCCTCCCATCATCATTATTCCCAATTCCTTAGAAAGAGCTTTCATCTTTTCAATGATCTCGCTCTTATC
TAGCTTGAGACTTTCGCTCCAGTATTTACCATAAATCTTCTTCTGATCCCTGGGTGAAACTTCTAACCATATCCATGTTG
GATAACAAGGAATTAATGTTTCACCTCATGTTACTAACTCTGCTCCATTAGATTTAGCCTTTCTAATGTAACCCGCTAAC
TTCTCCCAAGTTTTTTGGGCATTAAGAAAAACAGACGCTATTTGAATTCCAGCTACTCTAATCATATCATTTTAAAGTCG
TTATGACGTAAAAAACTTCTGGAAAATTAATATAATTTGGTTTATAAATGTAATTTTAATGGTAATCTAAGGATACTGAC
CTTAATCTACCCAGCCAATTCCGATCATATCCCCATGATGTTCGAAAACTTCCCATTTTGAGAAACCTGCTTCATTATAA
TCTTTTTCTAATTCATCGATTTCATATATTGTATAGTGATGTGCTTTTTCATATAATTCTAAAATCGTACTTGCGATGCG
TCCCTCAACTTTTGGAAGTTTACTTTGAGCAGTAATGATGACTACACCTGTCTTTTTAGTAATTCTCGCTGCTTCTTTAA
GAAGATCAACTCGATTTAGGTTAAATGCCTTGGAATCTTTATAATAGAAAGGAAAAAATACCATGTCAAATGCATCATTC
GGTTCGCGAATCTTCCCATTATAAATTGAAGAAGATTTAACATTTTTTAATCCACTATTTATTAAATCTTTTGAAAAATC
ATTTCTGGATAATAAAAACAATGATTCAGCCACTTCATAAACAACTCTTATTATTTGGATATCGAAAAATTCATTGAGCC
ATATAACAAAGATACCTTCGAAGCTTGTCTTTTTAATTTTCTCAATTATAACTTTCTTCATAGAATGCATAATAGATTCT
TCAGCTCTCACTCCAAAATTAATAAAATGTTTAAGAGTTGCATTCATAAAAGGCCCCGTTAAATCAGTTGCTTCTATAGC
CTCAACTTTACCTTTAGCATTGTACATACATGAGATTAGTCCCATTTTTTCTAAATTTTTAAGGTTATTATAGAAGCTAG
AAGTAGAAAGCTTTTTCCTATTCCTAAGAAATTGAAGGTACAGCTTTTCGCTCGAAGATAAATTTGGTGAATCTAGAGCA
TTGAGTGAAGTTCTCTCACTTTGGAGAAATTGAGTAACCTCTAAATATAATGTGTGTCTTACAATTGGTTCTGTATGTCT
TAAAAGTAACTGTAAAGTCAACACTTCAACGAGAGAAAGGTCTATAAAATCAGCTATTGAATAATCTATAATTTTCTCAT
TAAAAGTCATTTCATCCCCGAATTTAACATTATCTTCCATATAATATTGATAGTTTTTTAAGTAAATAAATTTTTCATTT
TTGAAAAATAAAAATTGAATATTTGAAAAATCTTCGTCATAAATAAAAGAAATATTAGAATTCAGCGTTTAAAAGTTAAA
TATATCCTTTTTTCAGTTTTGGAAAAAGAAAAACTTAAATATAAAAATTATATATTATAAATATATAAAATAGAGTTTTC
AACATACCTCATAAAAATTTGGATGTAAAAAAATTATGTTAGAATTAAATGCCTTAGTATTTGAGTATTCGTTAATCATG
GTGGGTGCTGCAATAATTTTTTCTATTGTTTGCTTGAAAAGGAGAGATCTCTTAGCTTGGCTTCCCACTTACATTTTTGC
AGCAATCGGTTTTGTACTAGTTAATTTTGAGTCCTTATTGGAAGAAATTTCCTTAATCTCATATGTATTTCTAATGTTGT
CTGTTATCAGCATCTCCTTTGCTGTAGTAAAAGAATATTACTATACATTCATAAAATATAAATTATCAAGAAATCAGTCA
ACAACCATAGCTGCAGTTTCTCTGCTAAATTTTGCGATTAATGGAATACAAATAGTATTATTAATGCTACTCCTTTTGAG
TCTATTTCTATTTTTACGAATTTACATGAAAAAACGCACTCCAACCCATGCCTTTTTAGGCATAACAATATTAGCTGCTC
TAATAGTAGTTATTAACAATTTAAACTCGTCTTTTGGGGGAACTGTAATTGAAAATTTTGGAGAAGGATTAATGATCTTT
TTTGTTACTATTCTTTTGGTAACGGGATTAGTTGCTTTAATAGAACAAAGGATAATACGAGTCAATGATACTTTAAATGC
AGTTTTTGATGCTGCTTCAGAAGCAAGTCTCAATATTTCTAACATCGCGACAGAATTGGTATCAAGTGCAACTGAGGTAA
ATACCGCTTCAGAAGAGATTTCTTTATCTACTCAAGAGATGGTAAAAACAACTCAAAATGTCGTGAAATCGTCTGAAGAA
ATTCACAATATAATGAGGATCATTACTAATATAGCAGAACAAACTAATTTATTAGCCCTAAATGCAAGTATAGAAGCAGG
AAGAGCAGGTGAGTATGGGAGAGGGTTTGCTGTGGTAGCTGATGAAGTTCGCAAATTAGCTGAAGCATCAAAATCCGCAG
TTAAAACTTCAGGGATTAAAATAAATGAAATTATATATAAAATTAAACAAGCTTTTAATCCAATGGAAGGGATAAGTGCT
TCTACTGAGCAGCAAACCGCATCTATGGAAGAGATAACAGCCACAGCTCATAAACTTGGATATTTGGGTGAAGTTCTAAA
AGAATTATTGTTAGAATCAGATCATATTAGAGGAAATAATCAAAATGTACAACCAAAAAAGCTGGGTACTATACTGTAAA
TAATAATCTAAAGAAGACCTATGGTAATAAAAGCACCAAAAAAAAAGGATAATTCAAAACCTAAAGTTTTTATTGTTGAT
GACGACATATCAGCAATAACTATTTATACGGGGATTCTTGATGCAAGCGGTTTAAAAGTTATTGATACAGCAAAAAATGG
GAAAGAAGCTGTGAATAAGTTTAAAACCTTGTTTAAAAATTATGATGGAATTCCCGATGTTATTTTAATGGATCATAGGA
TGCCTATAAAAAATGGATTAGAGGCGACTAAGGAAATTATACAAATTGAAGCAAGAGCTAAAATAATTTTTGTAAGTGCA
GATTCTCAAATAAGAGAGGAAGCTATTATGGCGGGGGCTATTGGTTTTCTGGAAAAACCTTTTAAAATTCAGGATATTAT
AACCACTATAAAAAACGTGTTAAGACCTAAAATTGATTATTATGACCAAATTCTCGAAATTTATAACCAATTCCCTTCTG
GAAACAATGAAAACCAATTAATGATCCATAAACTTATAATTGAAATCACTGAAAAGCTGCTAAAAGATGTTACAAAACAA
GAATATCTTAATTTCTTAATACTTATTCAAAATTTATTTATGACTGATATCCCTGATTATTGCCATTGTAGAGGTAAACC
AATAAAAATGCTTAATCGTCCTGAATATGATGCATATTCGTCATTAATGGTAGAAGAATTTATAATTTTATGATTCTAGT
TATCAAACTTTCTGATTTAGTAAATAGTGAAGTTTAAATATACTTGCTGGAGTTACCTGCATGTAATCCACAAAACTTGT
TCTTTTTAACCACTTTTTAAAATCTAGTCTTTTCTTCTGTCGATTATTAATTCTCCACCGACTCCCACGTTTTCAGGCTT
ATTCTCCTTTATTAAAACTACATAAGCTTGTCTAGGTATTTTATAAGCCTTTTCCATGGCGTCTGTAATCTCTTTTACTA
AAACTCTCTTTCTTTCTAAATCTTCTATTGGTGGTCCATCTATTGTTGCATTTGGCATTTTCTCAACCCTCCCTAATTAA
ATTTTTTTGTTTTCACTTTATTATAATATAATACAATAGTATTTCTTTAATTACAATTTAAGATTTCGCTGTTGCTACAT
CTACACTAGAAACTTTTCTAATAACATCTTCAAAAACCTCGTAAGGTTGGGCTCCAACTATGAATTTACCGCCAATTAAA
AATGTGGGAACTCCGTTTATTCCGTATCTACCTAATTCTAAGCTAGCCTCCTTTAATAAATTAGCAGGCTCATCACTTTT
AATATAGTCTAGTATTTCATTTTTATCCACACCAATTGATTCTGCAAGATCCAACAGCAAAGATCGATCTCCAATATCTT
TTCCCTCTTTCCAATACTTTTCAAATACCAACTTATGAAATTCGTCAAACTTACCTTTTTTTTTCATGAATTCAGCGATG
TATAACGCTAATTGTGAATTCGGTAGTTTCCCGGAAAATTTAATCTCAAGTCCATCTTCATCAGCTAATCTTTTTACGTT
TGCTAAAACCATCTCTAAATACTCTCTTGGGAAAGATATACTGTCCATCCTAAACCCTTCTTTAGGAGTTTCAGGGTGGA
GCTCAAACGGTCTCCATTCGACTTCAAGATCGAATTGTTCTTTAAGCTTTTCGATCCGATGGTAGCCGATGTAGCAAAAA
GGGCAGATATAATCTGAGTAAACAATTACATTTAACTTTTTTTGGCTCATATAATTCACTTTTTATTAGGGAAAGTAAAT
TTTTATACTTTATTGAATAAATAATTAAGAATTTTTTTTAATTTTACTTTATCTGATTTACTTTCTCCTTAAGTGTAAAA
TCCTAAATTTAAATATAATCATCTATTTATGAAACTAAAACTTTTTGTTCTTGAGTGAGAGATTGATGTCTGAAATTGTG
GTTAAAGAATTCCCAACAAGTGCTGGTAAAATGGTGTACAACAAGTTTATGGGAAGAAAACAAGAGGTGGTAATTTTATA
TATTCACGGTTTAGGTCCTATAACTTCGCGATATAAAGAGGGTTTTGCACGTCAATTTAAAGAACTGTTTCTATCTGAAT
ACACACTGATTCTCCCCAATTTAATTGGGTTCGGAGAATCTGCAAAACCTCATCAGTTGGATCTATATACGATGGAAAAT
CAAGGTCAATACCTTTATAATCTTCTCCTTGTAGAAAAAATCCGAAATGTTGTAATTATGGCTACTTCCATGGGTGGTCC
TATCGCAATTTCCCTTATAGAAAATATTAAAAATAGGAAGAATAATATAATAAAAATCAAAGGATTAATTTATTTAGAGG
GAAATCTCGATATTAATGACACGTTCTTTTCTTCAACTATTGCTAAAAATTCCTTCTCACAATTTAAAGAGAAATTTGAT
TCATGGGTAGATAGCCAAATTGAGTTATGGAAATCAACTTATTTAGAAGAATACCGTTCAATGGGACCTTGGTCAATTTG
GGGCAGCGCTCACGATTTAGTTAAATTATCAGAAAGTGATCAACTGTTTCCACGGTTACTACAATTAATTGAGTTTCCTG
TATATTTTATTTTCGGAGAAAAAAATATAGGAAGATATACATCAGAAACATTAATTAAAAATGCTAATTTACCTGTCAAA
TATATTCCTAATGCTGCACATTTAATGCGTATTAATAATCCGCAAGGTTATTGGAAACTAATTAAAGAATTACTCCATTC
CTTTAATTTGTAATATGTGTTCTCTTTCAGATTTGTAAACTAGCACCCAATTGACCACTAGTTCTAAAAAAGTGAAAATA
TCTTTATGGTTTTGAATTAGAGAAATATCCCGAACTTTTCTTGATGTTCAGGGGAATTGATTATTCTGATGTCTGAAGGA
ATATGAATATAATTACTAATAAGAAAACAGATTAAAACTATTCTTCAAAAAGAATTGAGATTTGAAGGAATATTTACCAA
AATTCATTGACTTAACAGAATTTCTGTAAGATCTATAAAAGAGTTTTCTACATTCTGACCTGTTTTTGTTGAGATTTCAC
TATAACTTGATAAATTATATTTTTTAGCGATTTCAATTCCCCTCTCTCGTTGTAATTCGCGAAATTCTTTTATTTCCATT
TTACTACCAATCAATATAATTGGAATATCACTTTTTTTTTCTCGTAAAATATTAGTCAGTTCTGAAATTTGATTTAAAGA
TTGAGAATTCGTAATATCAAATAGGATCATCGCAGCATTTGCTCCATTACAATAAATCGGTGTGAGGAATCTAAATCTTT
CATCTCCCCCTATATCCCAAATTTGTAATTTAATTTTCTTTCCTTGTAATTCTACTGTTTTAACATAAAAGTCTACTCCA
ACGGGTAACTTCTCTGAAGGACTAAAAATGTCTAAGCAGAATTTTTGAGCTAAAGCCGTCTTTTCTACTCCCGGTTCACC
TAATAACATAATTTTAAATGTATAATCATAACTATAGGGGGGTCTAAAGATAACTTTCCTTCTTTTCCGGACTATTCTCT
TGTTCCAAAACTTCATTAATTTTGAAATACCTTTTACCTCAATTTTTAAAAGGTCTTTTGTGAATATAAATTTTACAGTT
TAGTCCGTTTTTCACATGACTTAAAAGACATTTATTTATTCTTTTCTAGATTTTCATATCGAAATATATTTTTAATTTTC
TCTACTATAATCTCTTGACAAAAAATTTGGGAATGTTCTTCTAAAAATATCGAAGAAAAACCTAACAGCTGATAGAAATG
TGTTTATAACGCTCAATTAAAGCAGTATTTCTTAATATCTGTCGAAAATCTAATTTGTAATTCTATATCGTGTTGCTTTA
AGTAAGAATGTTTTGGATGAATGTCTATTGAAATATATCTAATCTATTAGCTTAATTTAATAACTTCTTCACAAGGAGGT
GCATCTTCTCCAACTGACCATAAAAAGAAGTGAGCTCCTGTTGGTCCTAACCATTTAAATTTCTTTGATAAAATCTTTTG
TTTTTCTTCATATGGCTCGTTTTGAAATGATTTTAAATAGTTTTCAAACGATCCATGCGTCCTCAGTAATTTTAAGAATA
CCTTTGCATTGGATACAATCGCATTCACTTTTCTCGCATTCCTAATTATCTTAGGAGAAGACAGTGCATCCGATATTTCA
TCGACCGTCCAATTTGAAAGCGTATCGGGGTCAAATTTTTGAAAAACTTCCTTGATTCCCTCCCATTTATTATTTACAAC
TTGGTAGGAAAAGCCAGCATTGAATACAGCCTTACTTAAAACTTCAAAATAACCTTTATTATCTTTAGGTTTCTTTTTTG
GTGGTGTAACTTTTTGGTACATTTTTTTTCATCTTCTAATATTATGATTTTAATTTATTTTTCCTCAATCTCATTATAAG
TTACTTGAAAATCTAGGGAAATCGAATTGATACAATATCGACAGGCCTTAGGGTTTTGACCATCGTCAAAAACATGGCCC
AAATGTCCTCCACAATTACTACAGAGAACCTCGGTTCGGGTCATACCATGACTTGTATCTACTTTTTCTTCAATATTTTT
TTCATCGAAAGGTTCTTCAAAACTCGACCACCCTGATCTTGAATTAAATTTTTTTTCAGAAGAAAATAGTGGTGCACCAC
AACCTGCACATTTATAAATCCCTTTTTCATAAGTATTCAAATATTTTCCCGTAAAAGCAGGTTCAGTTCCTTTCTCACGG
AGTACATGATATTGAGATCTGGTTAATTTTTTTTTCCATTTATCTTTCGAAGGTTTATACTCCATAGAGTTGATAAGAAT
TTTCTACTATTAGAATCGTTGCATTATAGAGATTAAATATTTTTGAGATTCTTGGTTATGAGAATAATCTAAAATCTGTT
ATTAATTTATACAAAATTAGACTTAGGTTTAACTCCCAGAATTCCTAAATAAATACAATGGAAGATCAAAAAGCAATATT
TGCAGCAGGCTGTTTCTGGGGTGTTGAAGAGAGGTTTCGGAAAATAAATGGTGTCATATCTACTCGCGTGGGT
>LokiG_000000000181
CGTTGATATGACTCGTGAAGAATTTCTTAGCCTTATTAAATAGTAAATACTTACCCTTAATTATACAAAGGAGATTTATT
CATAGAGATAAGGACTCCCTTCAACTTTATATAGACTCTCTAGAAGAACTTTTCAGGCTTGTTCTTTAGAAAAATATAAA
ATCATTGCTATTTTTAGAGACAAATGTTTTTATGCAATTTCTTTTACTAGAGATTAAATTGAGAATGAGTTAAAACTATT
AGATATAAGGAAAGAATATAGTGTTTAAGCTTCCACCCAAAGTAGGAGTGTAAAATGGTTAAGAAGGAAAAAGGGAAAAA
ATCTAAAACTCTAAATGAAGAAAACGTTCCTATTAATAATCAGAAACCCAGAAGAAATGATATTTTCTCTAAGTTAGATA
ATTTAGATGCCATAAGTAAGGAGAAGAGTCGGGCAACAGAGGAAAAGCTAAGAAGAGGGTTAATAGAAAGTGAAGCAACA
GAAAGAGAAAAAAAAATTAAGAAATCCACCGTTAAAATTAGTGAAATTAAACAAGAGATTGAGAGATTAAAGAATATTAA
AATAGGATTATATAAAAGCAAAGATTATAAAAAATCCATAGAGATTGCTAAAAAAATAATAACGATTGCTGAGAAAAACG
AAATGAGTATTATTTTGAATGAGGAAAAAAAGTTTATCGATGTAACTCAAAAAATTTTAACTCCAGAAAATCACAATGAG
AACAGGCTTGAAGAATTAAAGATATTAAGACATTCTTATTATTCGAGTGGAAAATATGATGAGGCAATTCAGATATCAAA
TGTTTTAATCGAAATAGCGAGTGAAGCAAACTTGGTTGAGACCGTTAAAACTGAAGAAAATTTTATAGCACTATTACAAG
ATAAAATCAATCAAAAATCGTCAAAAGTAGAATCATTTGAATCGTTGAAAAATTTGGGGTTAGTTAAGCAAAAACAAGCT
AGTTCTCTGAAAATAAAACAAAAATCCGAAATAAATTTAGATTCGACATTATCTGCTGAAGAAAATAAAATTAGATTGAC
CAAAGTAAAGCTAGAAGAAGAAAAAGAAAATTTCTTACTGGAAAAACGAGAATTTGAATCTAACAAAGAAATATTCATGG
AAGAGCAACGAAAATTCAAAGAGGAGAGAGAAATTTTTGAGCAGGAAAAAATTAACCTTGAAGAAGAAAAAGAAAATTTC
AATCAGGAAAAACTAATGTTTGAAGAAGCAAAAAAGAAGCTCTTGTGAAGAGTGCTTGGTTGAAATTTGAAATTATTATC
AGAAGATTAAAATTTATTATTTCCGATCCCACCATTCTTTAACATCTGTATACATAAACTCAGGGGTCTTAAATGAAGGT
CTTTCAAATAATTCTAGGTGAAATCCAAGTGTACTCATAGTGTTAAAAATATGTACCTTCCTTGAATTAGGGTTGAAATT
CTCTTTACCTACAAGATTTTCCCACTCTAATGGAAACGAAATTATTGGTACAATTCCCTCATCCTTAAAATCCTGAATTG
TCTTTTTGATATCGTCTACTAAAAATGTTATATTATGAACCCCTGGACCAGATCTTTTAAGTTGATCGTACCAAGGACCT
ACTTCAGCTATTGGCTGAATATATTGTAAAACAACATTACTTAAATTTATGTGAGCAACCTTGGAAAAATCACCATCTAA
GAATTGAGCAAATTTAACCTCCACTTTTTTAGAACCAAAGACTTTTTGAAGAAATTGATGTGTCTTCTCTAGATCGGGCA
CAACCAATTCGATATGAAGCATTGGAGAGACATTACCAATCAGCTTATCATAACCTGTGACATACTTTTGCTGAGGAGGT
GTGAACCCTTCTTTAATAAGCGGTTCATACAATTCAAGGTGAAAACCAAGTATTTCCATAGTATCCATTATAACAACCGG
TTGTGGGTTTGGTTTCAAGGTTTCTGCTGGAATTATTTTTTCCCAATCAAAATCCATAACGATTAATTCAGAAATTCCCT
CCTCTTTGAAAATTTCTCTTGTTTTTTGCATATTGTCGACCCCAAAAGTAATATTATGTACACCTGGACCAGAATTTTTC
AGTTGATCTGACCAAGAACCTATATAACTTTTTGGTTGAACAAATTGGAATACCGCATCACCAAGGCCGACATGAATATC
CAAAGCACCTTCACCTCCTAATAATTTCGCTAACTCTTCTTGAACTTTTAACGCTCCGAGTGTTTTGTTTAGAAGTTGAA
AAGCAGTCTCTGCATCATTAATTGAGATTTCAATATGTGTGAGAGGTGACAAATTAACAATCATAGTTATTCACATTTTA
TTTTTTATCCATTTAATTTCTTAATCTTTTTTAAGACTAGTAAATACCCATTTTGAGAAAAAATCAAATTCCTCACCAGT
TGGCATTTGACCATGCTCAAGATGAAATCCGAGCTTGTCAATAGTGTTCATCATGTAATAAGGTGGGGAGTTAGGTGCGA
GTCTATTTTTAAAAATCCGTGGTATTTCTTCCTTCTTGAATTTTCTTACCGTTTCCTTTATATCATCAACAAGAAAGTTA
AGATTGTGCACATAAGCGCCATTTTTTTGCAAAAGATCATACCACGTTCCAGTTTTCCCTATTGGTTGGCAATATTGGAG
GACCACATTACTCAGATTCACATGAATTATCCGCATAAAATCACTATCTAGAATCCCTGCAAACTCAATTTCCACCTTTT
CTGACCCAAATACTTTTTGTAAGAATTCATATGTTTTCTCTGCATTGGGGGTCACCAGCTCAATGTGCAGCATTGTAGAT
GCGTCACCGATTAAATTATCAAAGCCAGTTACATATTGGGTTTGAGGGAAAATTAACTCGTTTTGTCCGGGTTTTTCAGA
TAAACATAAATGAAAACCAATCTTTTCCATCGTATCCATTGTATATATTGTTTTTCTGTTAGGATTTGTAAAATCCGATG
CAATAAGTTTTTCCCATTCAAGGTCAAATGTTAAGAGAGGATCAATACCGCCTTGTTTCTCCATCTCTTCAATCACATCT
TTAATATTTTCAACAATAAATGTAAGGTTAGATACACCTGGCCCTTTTTTTATCAAATGATTATACCATGCCCCTTCTTT
AGCGATAGGTTCTATAAATTGTAAAATAACATCACCAAGTCCGACGTGGATTACTTTTGTTATATCTCCATTCAAAAAAT
TTGTAAGTTCTTCTTGTACTTTTTGAGCACCAAATAAATTAAAAAGAAGTTGATATGCTTCTTCAGCATTAGGAACAATT
ACTCCTATATTAACCAAAGGTGAAAGCTTAACGGTCATTTAGACCAACGATTTTGTCATTTATTAATAAGAATAGTAGAA
ATTGTTCTTTTAAAAAGGTAACATAAAAAATTTCTAATTAAAGAATTAAGATTTTTATTCATTTTTCTTAATTCGGATTC
TTTTTGCCTGAATGGCAATTGTTTCAAGGAGTCTAAGTTGATTGGTTGAGAGTGAGGGGCCTTCACAATCTACAGCAGCA
TAGGGTATATTGCTTTTATTAGCTAATGGTCGTATTATTGCTTGTGAATTCATGGCGGGTTGACAGTTAAAAGTCCCTAA
GTTAACTAAACCATCATAAACACCCATTTTTATAGTATTAATGAATCTACCAGTAATCAGCGTGGTTTCTGTACAGCTAT
TTGATGTCACATATTTGTTTCCTTCTTCTAAAAGATCGAGATAACTCAGATGGGGATCAAATAGTAAACCAGACTTACCT
ATTAACTTTTTAAATACCAAACACTGTGTGTCAATAAAATCCATTTTTTTTCTATTCCTAATAGCTTTATCAACTTCTCC
TCGATTTTTATCGTTCAGATTTGAATAATCGATTAGAGACTCATCAAATTGTTCTTGCGGTGAGATCAGTCCCCTTTTAA
ATCCAAACCTGAGGATGCTTTCAGATACGATAAAAAGAAGAGATTCAGCTAAATCAACAACTTTTGGTATAATCCCCATT
TTTAGAAAAAAATCCTCAACAGGATAGTGAAGAAATAGTAAATTTAGACCGCCGAAAATTAATACTTTAGGAGTTTCTTC
CACCTTAGCTTTGAGGGGGATTTTTCTAATTTCTTTCGCCCATCTTACTAAACCAGTTCTTAATTTACTCACTCCTTCCT
TCAAGCTTTCTATAAAAACACTTGTAGTTTTTTCAAAAATCTTCATAGATGATGAAGCATCCTCAGCTACGCACTGTAGA
GCATTTCTCGCTTCAGTAAGGTAATGTCCTATCTGAAAACCAATATTCTCCCATGCTGTTAAATCAGAATTTAACCCTAA
ATACTTATTTCGAAAATTAGGTGCAACATAAAGAATTATATTTTTAACATTCAACCTTTTAGAAAATGTCTTCCATAGAA
CAGGCCAACCTCCATTCTGACAAGGACCATGCTGTTCTATTGGTGTATGGTATAGTGTAATTTCATTCTCCGTTCTGTAT
TCAGTTATGTCTTTTAACACCCCCCCAGCTATTGCAACTGAGGCTAGGCACTCTCTTCCAGAACAAATTTTCTTTCCGTA
CTGCAAAATTTCAGCATTAGTATCTTTACTAATTCTAACATTGCGATTATAACTTTTATACAAATTAATAACAATATGTC
TTCCATATGGATTTCGAGGTTCTGGGAGAACATGGACTATACGTGGATCATCAAGGTCTACTTTTTGTCCATCACTATCA
ATAATATAGAAGCCATCGTCTGATAGTCTAGCTTGGTCTATCTTTCCTGAATTTATATTGTCAATTTCTATTTCAGTCAT
AATACTAGTTCAACTCATTACAGCTAATAGTGTTTCTTTTCTTTTTTTCCTACGACGTTCTTCAATAATATCAAGAAATG
CCCCTACCCGAGTTTCAAAACCTGCATGTGCAGTCTGCGAATCAATTTCTAGGTAGCAAAACGTATTTCCCGCCAACTCT
TGGCGAAAATGATGATAGATTATTGCGTCTGGACCGCACGAAAAGCAAGAGACAAGACAAATATTTAAATTGGGGTATTT
TTTAACATATTTCACTGCATTTTCTATTTGTTGAGTAAAATGCCATACATTTCTTTCTGATACCTCTCTATCCTTTAGGG
GAGGTAGCATGTCCGCAGGGATCACATTGTACCCTCTACTTATAATTTTGCGTGGTAGTGCTAAATTAACTTCTGAAGGA
CAAATAACATAAGGTCTCCCTGCGATAATCACTGATGGAGTTTTCTTGAGTTCATCAATTTTTCTTTTTCCTAGCTCTTG
ATATTTCTTTGAGAACTCTCGATAATGAGATATAGCTTTTTTTCCCGCGTTTACCCCAATTTTTGGATTCAATCCCAAAC
TCACCGAAACTCTTCTAAGTTCCTTTAATGTCGTCTCAATAAGATCTTTAGAAAGTGCGATATGTGGGGATATTATCTTA
TCTTTGTCACTTTCAAAAGCAGCACGTATTATATCGGGAATCATACCTGTAGAAGGGCAAACATAACCATGTTTGAATCC
TTTTGGAATCTCTAATTCAATTACATGAGGTAAAAATATGTAATCGGCACCTCGATTTAATAGATCAAGTACTGCGCCAT
GAACAAGTTCGCATGGGTAACATATTGAAGCTAATGTTTTTGTATTACCCAGTCTTGAGTGCTTGGATAGCATTACGTTA
TAACCAAGTTCATTAATGAATTTTACATATAATGGGAATAAAGAATGTGAAGTAAGAGTCATTGGAAGACCTATTGTACC
AAGAGATTCCTCCACATGTTGAGCACCAAATTCTTCAATCATTAGCTTATTTCGCAATTCTACTAAATCTTGACCTTCTT
CTATTTTGATGCCTTTTTGGCGTAGCAATCTGTATTTAGAGCATAATCCCCCAAAAGGATACACTTTTCCTCTAATTGAT
ATATTTTGAATTTCACAATTGTTTTCACATGCCTTACATCTAAATAATTTTTTTAATTCCATATCTCCTTTTATTAAATC
TTTAAGCACAAAATCCCGCTCACTTGTAATACCTTCTTGTAAGAGATCTCGAGCCATAAGAGCCGTACCCACACTTCCCA
TGAGTTCTGGGTGGGCCGGAACGATAACATTTCGTTGAGACCGCGAGGCAATAGCCAATCCTACTGATTTATTTAACGCA
ACACCACCTAAAAAAAGAAGGGTTTTACCCATTTGACGAGGTCCAACAATACGGGATATATAGTTTTCTGCTATTGAATA
AACAAGCCCAGCAACAACGTCTTCTTGTTTAGCGCCTTGTTGGAGAGCATTTCTCAAATCTGTATTAATAAAAGCAGCAC
ATCTCTCCCCAAAGGCTATTGGATTTGTACTCTTAATTGCAATATCACTAATTTTCTCGACCGGGATCCCCATATCTACT
GATGCGGATTCCTCAAGAAAACTACCTGTTCCCGCGGAACATCCCTCATTCATTGCATAATCAATAGGAACTCCTTTTAA
AAAAGAGATGAATTTTGAATCCTGACCACCTATTTCGAATACAGTGTCGACATCTGGAACCTCCTCAACTGCACCTCTTG
CATGTGCCAGAATTTCATTGAAACTTCGGCAATTATCTAAATAAACCGATACCATTTCTCTTGCAGAACCTGTTACACCG
CATTGAATGATGTCTATTCTTTTTTCTCCTACAGAGTTAATAAGTTTTTTAAGACATTTCTTGGTTGCTAAGATTGGGTT
TCCTAACGTTCGCAAATAAGCGCTAGCTCCTACAGTGTCATCTAATGCATTGAATAAGACTGCCTTGGTTGTGGTTGATC
CAGCATCAACTCCAAGTATATATTGTCCATTATTAACTATTTTCTTTTGGGTATCTGATTCTACACGATAATCCAAAAGA
GATTCCGCATTAATGAGTGACTTTTGATTAACAAATTCAACTGTGGTCTTCGAAAACCATTCACCACGCGCTGGTGCGAC
TTCTTGAAGTTCGGAAGCATATAAAGAAGCACCAAATACTTCAAGAAAAGGGCTTTCAGGTAAAACTTTAATTTCTGAAT
CGACAAGATAATATTGCAAGTTTTCAAGAAACACATCATTAAGTGCCACACCCCCTGATAATATAATTAAATCTTTTGGC
CATTGGGCTGAATCAATCATTTCGCTTACCTTTCTCGCTAAGTCATGGATTAATGTCTTTATTATATCTTCAGGTGTGCA
TTCACCCTTATTGAGTCGGTGTGTAGCATCTGACTTACAATGAACAGAGCATCGAGTCGCAAGTTGAGTATATTGCCCAT
TCTTACTAGCCTTAATCCCATCTTCAATTGTCATTCCCATTCTAAGTAGTTGTTGGACAATAAATTCACCCGTTCCTGCA
GCACATTTAGTGGTCGCGATGATATTTTTAATAATACCGTCTTTCATTGGATACACACTAAATGTCTCTCCTCCAAGGGA
GATAAGGATATCAGGTTTTAAATTAAAATATAAAAGTGCTTTTTCTAGACACTCCGCTTCGGCATAATAGGGCAGGTTGA
GGAAATTCTTTGTAGCATGGCCTGTTATCGTAATTTTAGATTTTTCATTTGTTTGATATTTATGAAAGATCTCTTGAATT
TTTTCTTTTGGGTAACCCTCATGTCGTTTGACTTCACTAATAACATGCCCTTCTAGTGATCTACGTACCCACTTTACGGA
AACCGCTCCAACCTCTAATCCTTCGAAACATTGAGGGTCACCTTGACTGGATTTACTAAGACTCGTATCTATCATAATAT
ATCAAATATGACGATTATAAATTTATTTAAATTAGAATATGATATATATTTATTTGAATCTTAAGGTTATAGGTAATTAA
TCTTTATGTGCTAGCTTTAAGTTGTGTTCTTAGTTCACCTTGGTTTTAGGATTTTTGGAATAATACTTTCCAATTATCCA
AAACCAAGCTTCTGACATGGTTAGATTTTGAAATGCTTTTCATTATAACCGTTTGAAAAAACTTCAGATGCTTACTCTAT
GAAATCTTGACTGGGTAATCCCGGGGGGAACTTCCCCTGCTCTTGTAGGCGACGAACCATCTCATCACGGACGAGTATGT
TAGGGTAAGACAGACCCATACGCGTGAATCCAGGACGATTGTCAGTTAATAAGTTGACATCGAGGGTGTTTGCATATCGA
AAATAGATATCGGCTATCTTCTCGGTGGTTTCAACAATCCATTGAGCGGTCGGAGGGCGAAACTGCTCATAGGGGGAGCC
TGGAGTCGGAACCATTACCAAGGGCGCACTGTAAACTCCTTTTGAAATCCTTTCTTCCACTCCCTCTACTAATGAGGACA
TGGGTTCGATGCCCGTAACCATGCTTTGGAAAGCTCCACGCCCACTTCCGAAAACCTCGACAGCAACTTCTTGAGCTTCT
TTCCATTGTTCCTGAGAAACAGTTTTGCTCTTTCCAGGACAGATCGCCTTGAAATATGCAGGATCCATTACCTCCAGATC
AAATTCGGCAGCACTTACCCCAAGATCTTTCCACTTGTCAAGTTCCTCAAGATCTTTAGGGGGATACACG
>LokiG_000000000185
CTTCTGATGTGACGGCTACTGACTTAGCTAAGCAGATGAAAGTTGATTATATTGTACTTATGTCAGCTGTGAATGATTTA
ATTGATCATAATTTAGGAGGTTTTAAAGAAGAAGAAGTTTTTAAGGTTTCTCTTAATGAAGAAGGTGAAATTTATTTAAA
AAATGGTCTACCCGAACGCCAGCTAATAAATTTGCTATTAAAAAAGGGTATAAGGGAAATAGACTTAGAAGTCTTATTAA
AACATTCAAATTTTGATAAAAATCTTTTTTATATTGGGATTGCAAATTTAAGAAGAAATGGATGGATTGCTCAAAGTAAA
GCCTCAGGAGAAAGTAAAATTTTTTTAATAGAGGAGGAGTTTCCTCAAACGAATTTAGAAAAATTTTTAATTAAATTTGG
GGAAAATGAAGAAATAATATATATTGAATTATCAAAAGATGAAAAAATTCTCTTAGATGTTTTAAATAAAAGAAAGTTGA
TAGACAAAAAGCGTAAAACCAAGCGTGTAATATACTTAACAGACGAGGGTAAAAATATTGCAATATCAGAGATAAAAGAA
TTAAAGCTGGTAAGCAAAATCACTTCTGAAATGTTAATCTCAGAAGATTGGGAAAATTTTGAACTAAAACCATTTGATGT
TTCTAAATCAGGTCCACGATTGAAAGCAGGAAAAATCCATCCAATAATAAATTTAATCAATGAAATTAGAGAAATTTTTT
TATCAATGGGCTTTACAGAAATAAGAGGTCCAATTATTGAAAGCGCCTTTTACAATTTTGATGCGTTATTTCAACCGCAA
GATCATCCTGCGAGAGAGATGCAAGATACATTTTATTTAAAAAACCCGAATATAGCTCATTTACCCGAACGTGATCGCGT
TTTAGCTGTAAAAGAAACTCATGAAAGTGGCGGAGAAAGTGGATCCATTGGGTGGGCATATGAGTGGGATGAAAAAATTG
CCAAAAAAACTGTACTAAGAACTCACACTACGGCAACTACCATGCGTAGGTTGGCACAGTTTTACAGGGATAATGAAAAA
GTACCTGTGAAAGTATTCTGTGTAGATAGAGTTTTTCGAAATGAGAAAGTTGATAAATCTCATTTAGCAGAATTTACCCA
GGTAGAAGGGATCGTGATTGATGACAACGTCAATCTATGTGATTTAATTGGATTACTCTCAGAATTCTATAGAAAAATGG
GATTCAAGAAGATTTTCACCAGACCAGGATTTTTTCCTTATACAGAGCCTTCAATGGAAGTTTCAGTTTATTATGATAAG
TTGGGTGAATGGTTAGAAATGGGAGGATCTGGGATTTTTAGACCAGAAGTTACATATCCCTGGGGGATTAAAGAACCAAC
ACGTGTTTTAGCATGGGGTCAGGGTCTTGAAAGAATTGCAATGTTGTATTATAATCGAACTGATATTCGAGATTTTTACA
TCAATCCATTAAAATGGTTAAGACAACAGTCATATTTCAAGTAAGGTGAGAATGGTGCCAACGATAGAATTAAAGATTGA
AAGATTAGAAAGATTAGTGGGAAGAAAATTAATTTTAAAGGAGTTAGAATACGATCTACAATGGATTGGTTTAGATTTAG
AAGATATCAATGAAGAAGAAAGAAAAATTAAGGTTGAGTATAGCCCCAACAGGCCAGATTTTTCCAGTCCAGAGGGAATC
GCTAGATCTCTAAAAGGATATTATGAGATTGAATTAGGTATTCCTTCTTGGAAGATTGCAGAGGGAAATATTGTTTTAAA
TGTTGATCCAAGTGTGAAAGAAGTTCGACCTTACATTGTTTGCGGAATAATTAGAGATGTTAATTTAGACGAGGATGAGG
TTGCTACATTGATGAGTATTCAAGAACATTTGCATTGGGCAGTAGGGAGAGATAGAAAAAAAGTGGCGATTGGAGTTCAC
GATTTAGATAAAGTAACTCCTCCCTATAAATATACAGCAGTGAAACCAGATTCATTAAGTTTTGTTCCTCTACATGGTGA
TGGGTATCCAATGAATTTAGAAGAAATATTGTTGCTACATGAGAAAGGAATTGAATATTCTCACATTTTAGAAGGAAAAG
AAATATATCCCATTATTTTAGATAAAAATAATGAAGTTCTCTCTTTTCCACCCATAATAAATGGGGAGTTAACAACTGTT
TCGGACGGTACTAAGAATCTATTTTTAGATCTAACCGGAACCGATATTAAATCCGTAAATTTGGCTTTAAATATTTTATC
AACAACGTTAGCAGATATGGGAGCAAAGATTGAATCCGTAAAAGTAAATTATCTTGAAGGAGGTGAGTATATCACACCTA
ACTTAGACCCTCAAAAATGGGAAATAGAAACTGATTATATAAATAGTGTTATTGGTTTGAATCTTTCAAATTCAGAAATG
ATCAAATGCTTTAGAAAAGTTAGAATGGATGCTGAAGTCTCCAAGAGAAAAAATTATATAAACATTTTGGTCCCAGCATA
CAGAGGAGATATTATACATCCTATCGATTTCACTGAGGAATGTGCTATTGGATTTGGTTATGCTAATTTACCACTTACAA
TCAGAGAAGGAGGTGTTGGAGAATACCATCCTATTCAAGTTTTTTCAGACATAATTAGAAAAATTATGATCGGAGCAGGA
TTTCTAGAAGTTCTTAACTTTTTACTAGCAAGTTCAGAAAAACAATTTAGCTTTATGAATCAAACCTATGAAGAAAGTAA
GATTATTGAAATTGCAAATCCTGTATCTAAAGAATACAACACAATGAGAACTAAAATACTTCCAAAATTAATGAATACTA
TCCGAAATAATCGATCTGAAGAGAAACCGATAAAGATTTTTGAGGTTGGGGATGTAATCTCACTAGATTCTAGTAAGCAA
ACTGGAGCAAAAAGAGAAATTCATCTCTCAGCAGCTACTTATCATGAAAATGCAGATTTTACAGAAATTCGATCCACTTT
AGATTTTATTATGACATCCTTAGGGATTATAGATGATTATAAGGTAAAACCTGAAAAAGATTCAAGTTATATCAATGGGC
GATACGGTGATATTTTCTTAAAAGGAACTAAAATTGGTGAATTGGGGGAGATTCATCCTCAAGTTTTATTAAATTTCAAG
CTAGTATTTCCGGTAGCAGCAATGGAGATAAATTTACAACCATTTTTTGAGTAATAATTTTAAGAATTTTAACTATTATT
TGAGTTGTTTTTATGAGCGAAGATGGAAATTATAAGGATAAAATTGAGGAATCTAGGATAGAGATCAACAAAATTGATGA
CAAATTGATAGATTTAATCAATAAAAGAGGTAAAATTGCTCAAAAAATTGGGGAATTTAAAAAATCGTTAAATATGGATA
TTTATCAACCTCTTAGAGAGAAAGAGATCATCAACAGAATAAAAGAAAAATCAACGATATTTAAACCTGGGAGCATAGAA
GCTATATGGAGAGAGATGATGAGTGCAAGTAAGCAAATCCAAGGTTTTATTTCTAAAGTTGGATTTCTAGGACCAGATGG
AACTTTCACTCATATTGCTGCATTAGAATATTTTCCAAAATCTGGAACAGAATTCAAGGCTTTTAATAACTCAAAAGATA
TCTTTGAAAATATCGAAAGAGAAGAGATTGATTTTGGAGTCGTTCCAATTGAAAATAGTCTTCACGGCACTGTTAGAGAA
ACACTTGATTTATTGATAGAAAAGAATCTTATAATCAATGGCGAAATTGAACAAAGAATCACGCAAAACTTAATGTCTTT
GGAAACTTCTAATTTATCTAAAATTAAAACAATAATATCTCATCCACAAGCTTTTGCTCAAACAAGAAAATGGATTAATA
CAAATCTATCATACGTAAATTTAATAAATGCAAACTCAACAGCTGATGCTGCTCAAAGAGTCAGAGATGGTGAAGATGAA
TCTTTTGCTGCAATTGGTCCCAAGATTTCAAGTAAACTCTATAATTTAAAAATCCTAAGTACTAGTATTGAAGATAATCC
CCAAAATTTTACTCGATTTCTTATAATTTCTAAAAAAGAAAATAAGCAAAAAGAGGGAAAAATAAAAACATCAATTGTAT
TTGTTACCAAGCATACTCCGGGAGCGTTATATAATGCTTTGAAAATTTATGCGGAAAGAAAAATTAATTTACTAAAAATA
GAATCTCGTCCAAGAAGAAAGGGTCGCTGGGAATATATATTTCTTATGGATTTTGAAGGTGACAAGGATGATTCTCAAAT
AAAAGATGTTTTGGAAAAATTGAATGAAAATGTTATTTGGTATAAAATATTAGGATCTTATCCTATGGTGAAATAAACAA
TTTTCATCTCTACACCTAATTTCTAGTTTTAGAAACTTTTTTACTTTACAAAAAATAATTGAACATATCATTGACTTACT
AAAATAAAAACGGATTGAAGTTAATTGGTTGGAAGCATAAGATTTGATGGTCGTAAAAATGATGAAATAAGGAAAACGAC
AATCATACGAGATTTCCTTAAATACCCAGAAGGATCTGTTTTAATCACTCAAGGAAGCACTAAAATAATTGTTACTGCCT
CGGTTGAAGAGTCTGTTCCAAAATTTTTAGCTGATACCGGAACGGGTTGGATTACAGCAGAATATTCAATGTTACCAAGA
GCTACGCAGAATAGAAATAGGAGAAAAACTAATGATGGAAGATCAATGGAAATCCAAAGATTGATTGGAAGAAGTATGCG
TGCTGCGTTCAATTATGAGAAACTAGGTGAACGCACAATTAAAGTTGATTGCGATGTAATTCAAGCAGATGGAGGTACAA
GATGTGCCTCCATAACTGGAGCTTGGGTAGCGGTTTTTGATGCTTTAAATTACCTATATAATAATCAATTAATATATAAC
TTCCCGGATTACAAAATATTATCAGCAATTTCATTGGGAATAAAAGACAATGAGATACTACTTGATTTGAATTATGCAGA
AGATTCAAAAGTTGATGTTGATTTCAATTTAGTGATGAATGAAGACTTTGAGATTATTGAAATTCAAGGAACAGCTGAAG
GAGCAACTTTTTCCATAAAAAAATTAAATGAAATTGTTGAATTGGGAAAAAAAGGAATTTTAGAATTAATTCAAATTCAA
AAAAAAGTAGTAAACATATAGAAGACCCTTGATTAATTGAATAACATTTTACTAACTGTTATTCCGTTTTTTCTAATTTT
TTTAAGTCTAATTTCAAAATAGCGTTTATAATTTTAGATTTTTCTTTTGTTGATTCATTGCGTTTTTGAATATGCTTTTC
CTTAATCTCTCTAAATTCTTGTAGCAACAATTTTTTTTTACCAGAGAGGTTAGTTTTTTCATTCGGATCATTTATCAAAT
TAAAAATAAACTCTTCTTCTTTTTCTTCACTATATATGTATTTCCATTCGTTATTTTTTCTTATCGATAATAGAATATAT
CCTTCTCGTTGGTTTCTTTTCATGGAATAATTTTTCTGATAACATTCAGAAATTACAAGATCTTCTCTGTCTATTGGTTC
TCCTTTAATAGTTGCTAATAAACTCTTTCCTTGAAAATTACGGGGGATATCTAAATCAAAATACTCTAAAATCGTGGGGG
CAATATCAATTAATTGGACAGTATCCTGAACATGATTTAAGGAATTATTTTTACCAATTTCAGCTATAATTAATGGAATT
TTTAACACTTCCTCATATACACTTCCTTGATGACCGAATATCCCATGTTCATAAAAACTTTCTCCATGATCAGCTACTAT
AATTACTAAACAATCATCATTGAATTTTTTATAAATCAAATTTAGCAGTTTAGCTAAGAATTCATCTAAAAAATGAATTT
CACCATCATAAAGAAATTTTAAATCATCAACCATTTTCTCGGATATTATAAATTTATGAGAATGAGAATAAACTTTGCTA
GTTAGAAATTCTCTCTCTGAAATACTAAAATCTTGATTTCTAAATTCTATAACATTTTTTTTTGGAGGATTGTAAGGGCT
ATGAACATCCATAAAATGAGCCCAGACAAAAAACGGTTTTTTAATGTTTCCAATAAGCGTAGATA
>LokiG_000000000504
TGTTCAAATAAGATTTTTATAGGTTTCATGAAATTATTTAAGACCAATTGTCCTCTTTTTAACATGTTTGGGGGTATAGT
AGAATTCCTAAAAAACTCGCTTATTTTGTTAAAATTAACCACTTATATCACATCTATATCTTCATATTAAAATCAATATT
TATATTAAGTAAATATGTAAATTAAAGCATTTAATCAATTAATTTTTTAATTAATTTTGAAAGATGCATTACATATTATT
AATAAATTATTTAATTAAAACAACCACGTTAGGGTAGATTTTTTATTTCAATTCGCAAAATTCAGGGAAACGAGAATCTA
TTTATGATTTTTGGAGATATTAATGGAAGATTTCCACATTGTCACAGCTATTTATCTATTAATAATGAAGAGATAACAAT
CTTTGATCCCCAATGTGGGATATCTCTCATAAAAAATGGGCTTAAAATTTTGCAAAAATCGTGGAAAGACATCAAATATA
TAATTAACACACATTTCCATGTGGATCACACAGCAAGTAATAGTTTTATCAAGGATAAAAACCCTGATGTCAAAATAATG
ATTCACAAAGATGACGCAGAAGCAATGAAAAATAAAAAAGAATATTTCAGACATTATGGGTTAGATGATCAGGTCTCCAT
TCAATATAATAGCATTTTCAATAATATGGGTTACCAAGAGATAATTCCTCATTACATCTTTAAAGATGGTGATTTGATAC
CTGGGGGTTTTGAAGTAATTCATTCTCCGGGTCATACACCAGGACATTGCTGTTTTTATAAATCAAATACTTTAATTTCA
GGAGATTTGGATTGCACTAGACCCTGGTTCGGAAACATTACATCAGATGTAGGAGATTTTCTTAATTCTATCAATAAAAT
AAAAAAATTGAATATTGATTCCTTCTTACCTGGTCATGGGAATCCAATGTTTGAAAGCGAAAAAATTCAAACCGAGTTGA
GTATTTATCAACAGAAACTTTTAGATACTGAATCGAAGATTCTAAATTTAATTCATGGTAGTTTACAACTTGAAGAAGTA
ATAAATAGGCGAAATCAAGGAAATATTTTACCATTTTGGAAACAAAATCCTTTAATGGAATTATTTCGAAAATATGAAAC
AAATAACTATCTTATTCACCTACAAGAAACAGGAAAAATTTCCAGAATTAAAAAAGATAAGTTTACTCTTTGGGTGAAAA
ATTAAAAATGGCGGCTCCCGAGGGGATTTTCTTGAAAAAAGGAACTCTTTTTTCAGATCGAACCCCTATCCCTTCGCAGG
ATAACTGGGTTTGAAGCCCAGCGTCAGAGACCACTCCAACCATCAGGAGCCTTAGGATAACGATTTATTTTATTGATCAA
ATACTTCTGAAATGCTTTTACCATCTTCAAATAATGAATTGGCGTGTTCCATAAAAGTAGGAATATCTATTTGTTGAGGA
CATTTATCAAGGCATTCTCCACATTGAATACATAATGTTGCAGCTCCATCAACTTCTTCACCATCTGCTTTTCTTTTTTG
GAAATTTTCTTCTGTTTTTGCCATCCTACTATAGAAAAAAGCAATTCTCGGTCGTCCCCTATCACCCCAGTAATAAAGGT
CATTCACTATCCTAAAAACCCCTGGGATTGCAACTCCATTGGGACATGGAATACAATAACCGCAACTTGTACAAGGAATA
AGAATATATTTGCTATATGCTTCACGCAATTTTGAAATAGTTTTTAAATCATTCTTTGTTAGTGAATTCATCTCGGAATT
TTTTGCGGATTCAACATTTTCTATAACCTGTTGCATAGTACTCATCCCACTTAATACTACTGAAACTTCAGGGTGGTTCC
ATACGAATTGTAAAGCCCAGTCTGGCATACTTCTCTTTACTTCAGCTTCGTTTAGCACTTCTTTAATTTCAGGTTTTCTG
TCTAAAACTCGTTCAGGAATTGCTAACTTTCCACCCCGAATTGGTTCCATAATTATCAATGCTATCCCCTTGTCCCCTAC
ATACTTAACTCCTTCTGTACCAGCTTGATAATCTATATCAAGATAATTGTATTGGATCTGACAGCAATCCCAATTGAAGT
AATCAACAATTTCTTTAAATACCTCCAAATTATCATGAAATGAAAAGCCGATATATTTTATGAGTCCCTTCGCTTTGGCG
TCTTCCATTTTTTCGATCAGATTTAAATCTTTAATCTTTTGAAGTCGATTTCTATTTAATCCATGAAGGAGATAAATATC
AGGAGTTGTCTGTAATCTTTCAATTTGTTCATCAAGAAATGTATCAAAATCTTCTCTCTTTTTAATCATCCAAACTGGTG
ATTTTGTGGTTAGATGTACTTTTTCACGATATCCATCTTTAAGAGCTTTTCCTACAACTACTTCACTTTCTCCATTATGA
TAAGGATAAGCTGTATCGACATAAGTCACACCATTATCAATAGCATAACGAATCATTTTAATTGCTTCTTCTTCATTTAT
TTTCATTTGTTTATTAATAGGTAATCTCATTGCACCAAACCCAAGAGCAGAAACATCCCAATCAAGTGAACCCATTTTCC
TATACTTCATTTCATACGCCTTTAATCTTTATTTTTAAATTAATAAAAAAAATTTACAATGGTAATTGAACTTTATTCAT
AATTCTTCTTAAACTGGATTTTTATTTTTATTTTGGGTAAAAATTATTGTGTATATATTATAATGGTTAATAACGAATCA
TCTTTTAAATAAAGGTAATTCAACGGAAAAAATTACTAATTTTGAACTATGTTTCGCTTTATATATAGTTAATATTTATT
TCTGTAAAAGTAAAAAATTGGGAAATTTAAATGATTAGTGATACAGATCTTACAATCGTTTTAAATTTACATGAATGCCC
TTTTTACTCAACTTGCAATCTTCCCAAAATTCAGTTCTGCAAAGTACCCGAGTGTAAAAACTGTCCAGATTATTGCTCTA
AATGGGAAAAAATAAAAAAAGTCTTCCCATTGCGAAAAGGATGTTCTTAAAAATCACCTAGCAAGGTTATCTTTAATATC
ATCAATAGTAGCCCTTCTAGAACCTGGTGTTGTTAATTGTGTCATATGAACCCTTTCAATATAGTTAACAATGCAATGAG
CAGTGGCTCCAAAAATCTTATACTTTGTTCTATTTTCCGGAGAGATATATTCGTAGGTTCCAAGCGCAATGAGATTACCT
CTTACATGGAAAATTTTTTCACTATAATGTTGTTTATCAGCGAAAAAATTAATTGGTATTTTTAGTATTTCATGAACTTC
TGTTTCTTGTTTTACGATTTTTTGGTTTTTGCTGGTACATGCAATGAAGGGTGTTATAATATATCCTTTAGGAGTAATAT
GATCGTCAATACATCCGATAATTTGGACTTCTGAATTGCGAATTCCCATTTCTTCTTTTAATTCTCTTAATGCTGTATCT
AAATAATCATTATCTAATTTTTGATCGAATTTCCCCCCAGGGAAAGCCATTTCTCCTGAGTGTTTATCATTTTCTCTTGT
AGTGCGCTTGATTAATACTAAATCATAGGGTTTAGTTTTGTGTGGGATTATTAAAATCACTATTGCAGCATTAATAAATC
TTTCATGATGTAAAGATAATCTCTCTGGTGATTTGAAATCCATTAATCTACTCTGAATTAGATTACTATCAAAAATATAG
TTAAATTTTTTCATCTTTTTCTTTTTCTGGTTGAAATTTTAAAATTTTTCGGTAAGGTGGTTTCTAAATTTAATATATTC
TTTCACATGCTTAATTTGTTCAAGTTTAAATCTATTTAAACCTAGAGTTGATATTGTGAGATCATAGATCTTTTCAATAT
ATGACACAATCATGTAAGCTGTAGCCCCCCAAACAGTGTATTGTTGTTGTTTTTCCGAATCAAAATAATTAAAGTAAAAA
ACGGGAAATTTCCTATCCTCTACATCAATGGTCTGTTCTCTGAAATTGGTCTTACTCGTAAAAAAATCTATTGGAATCTT
TACTATTTCTTGGACTTCCCTCTCATCTTTAACTAGTTTTTGATCTTTATCAATGAGCCCTAAGAATGGAGTGATAATAT
ACTGAGACATTGTTGGAAAATCATCTAAACAACCTAATAATTTAATATTTTCCTTAGGAACACCTATTTCCTCTTCAGTT
TCTCTCAAAGCTGTATCTTCCAAATTTTTGTCAAAAGTTGGATCAAATTTCCCCCCTGGAAAAGACATTTCACCTCTATG
TCTTGTCCCCATATCTGAACGGTGAATTAAAATTAGTTCATAAGGTTTATTTTCATGGGGAATTATAGAAAAAATAACTG
CGGCTTTTGTAAAAAAATCATCTCTTAAATAAACTCTAGAAGGTGAATCACAAGGAAGAAGTCTCTGCTTAATCAGGTTT
TCATTGAAAATTAGGTTTTTCTTATCCATTTTATATATTATGGCAAAAAATTTAAGATATGATTTATTACAACATAATAT
TTAATCATAATAAAGTTTTTAGCAAGTGTTTATATATGAAAATTCCTAAGGAGCTTAGAGATAAAAGGGAATTAGCGGGA
TATGCTAAGAAAAGAAAATGTTCAGTTAAGGGTTGTAGTGAAAAGGCAATTCGTTCCCTTTCTAAGAATGCTTGGAAAAA
ATATGTGGAAAAAGGGGGGTTAAAAATAAAGGATAGTCCCCTTCGGAAAATTTATTTATGTAAATCTCACTATTCTCAAG
CTAATAAGTTCAAAAAATCTTTAGAAAAGAATTTTCAGAAGAAAGGCTTTTTAGATAATTCCAGATCTACTAAAAAGGGA
AATTGGGAAATTTAAGGAACTTTAGGCATGATCTCATATATTATTTCTATTAAATTGTGTTGGCCTTGAGCAATTCCAAT
GGTTAATAGTGAAAGTGCTATAATCAAAATTACCATACCTATTATCTTATTTCTCATCTTTATCGAGTTTTAAAATGATT
CCTTATAAAAATAGTTTAACATTAAATTTTACTTTGTTAGTTGGTCTAAGGTCTTAATTTTAGTTTGGTTTTTTTTCAAT
CTCAGGTCAAATTCTTTATCATTAGTATGAAATTCCTCCTCTGTTATTTCTTTTGAATGGTATCGACCTTTGTTAAGTTT
GCGCTCACTTGATAATTCAGCTTTCTCCATTTTCAAATCTTGGATCCAGAACTTCATGCCTGTGATTAACTCGTCTCGTT
CCGTTTCTAATTCAAACTTTTCTTGTTTATATTTTTCTTTTAATTTTTTAAAAGTATCATGATCTACCTTGCGCAATTTA
TGTTCACGGCTTAAATTCTCAAGTTGAAACACCTTTTTCTCAATATTGTTATTTATTCTTTGCACAATAAATGGTTCTTC
TAAATTTTGTCTTACTACGCTTTCCTTTTGCTTCATCTCACTTATTAGAGTTTTGACTGCTTCTAATTTTATATTCACAT
CTTTCTTGAAATCTGATTCATATTCATATCTAGAATCTTTAGTTAGTTTCGAAATTTCATTTAATTTCTCTGCTAGTACT
TTCTTATTTAATTGAATATCATTAAATTCTATATAATATTCCATTTGTTCTTTTACTTTTTCTGGAAGAGCTTGTATTTC
CATTAGGTCTAACTTTTTTTTAGATTTCTTATTTTCTTTATTTGTTTTTGTCAAATCTATTATTTCTTCCTTTTGTTCAT
CATGTTCCAATTCCTCTTCATAGTCTTGCTTCTTGTTAATTTGCTTTTCCTCAACCTTACTAGAATCTCTATGATCCTTT
TTCTTTTCACTTTTTGGAAGATCTGTAAGAAGTGGCTTACCACATATGATACAGAATTTATCCGATGCTTTTGTTGCGTT
TCCGCAAAAGGGACAAAACTTAGGACTCATTTGATTTTCACTCACATTTAGTAAATAAGTTATATATTATCTATAATATA
AATAATAAATAAAATTCATTGAGTCCAATTTTTAAAATTTTAAGAATTTATTAAAATGAATATTGTTCTTTTTTATCGAA
TTTCATTATTGAAATCTGCTATATTTTTTACAATCTTTTTCCATTAAGATATTGTTCAATTGTTTCTTTTCGCTTCCTTT
TTGCATTGTTTTGATTAAAATCGCCCGGAATGAAAATCACTTCTTTATTTCTAACAGCTTTTAAAGAAAGGGAGACTACA
TCTTCAGAGGTCATCCATGATTCTTTAGGGAACCAATTGCGTTGAAACCCATGCATAGTTTTTGTATCATGGAATTCAGA
ATATGTAAAACCGGGGCAGAGACTTTGAATATATATTCCGGTATCTTTAATTTTTTCTTGAATTAATTCAGAAAAAACGG
TGAGAGCTGTTTTAGTAGTAGTATACATTACACCCATTGGACTCTTATTTATAGCTGATGTAGATGAGGTGTTTATTATC
ACCCCCCGTTTTCTTTTTATCATAACAGGAATAGCCGCGTGACTAAACATAACAGGACTTGTGAAATGTACATTAATCAT
ATCAACATGCTGGGCTAAATCTGTGTTTAAAAAGGTATTATTAATTCCAAAACCCGCATTGTTCACAAGAATATCAAGAT
TTTCTATTTCTTTAATTGTGGATACGATCTTTTCGTTTTCACTCAGCTTTGAAAGATCAGCAACTAATATTTTAGTATTT
ATTGAATTCTCTTTTTCCAATTCTTTGGTTAATGCTTCGAGTTTATCTTTTCTCCTAGCTACTAAAATTAAACTAAAACC
TTGGGTTGCTAGTTGCCGAGTAAATTCCGCCCCAATTCCTGAAGATGACCCTGTTATTAAAGCTACCTCAGGATTATCCC
AATTCATGAAATTCTCTTTTTTACTCATCAGAAAATCATTTATTACATATTTATTTTTAAAATTTTATTTTTATCTAATT
AAAAGCAAATGAACAATTTAGGTATTATGAAATATTAATCTTTGCATTAAATGAGGATAGAAGGAATGTGATTATTATAA
ATAAGGAATTTATATCTTTCATCATATACGTAATTAGTTAAAAATGGATATCACAACGAAAATTCCAGTACACATCGGAT
TATTTGGTCACATCGACTCAGGTAAAACTTCAGTGGCGGCTAGTCTAAGTGAGATTATTTCTACAGCGGGGCTTGATGCA
CATCCACAAAGTAAAGAAAGGGGAATCACTATAGATCTGGGTTTTACGAGTTTTATTCTAAATGATTACATTGTAACTCT
TGTAGATAGTCCGGGTCACGCTGATTTAATTAAAATTAGCGCTTCTTCTGTAGAAATTATTGATTGTGCTTTAATAGTCA
TTGACATTAACAAGGGACCACAAGTTCAGACTGGAGAACATCTGATTATGATCGAATCTCTCCACATAGAGAAAATTATA
GTTATCCTTAATAAGATTGACATATTCAATGGAAAAGTCGAAGATGAGATAATTAAAATAAAAGAATTTTTTAGATCTAC
TACTTTTGGTTCAGATATTCCTGTATATGCTGTTTCTGCCAAAAATAAAAATGGATTTAAAGATTTAAAGCACGGAATCT
TTGCCATCATTAATTCTTTAAAATTAAACAGGGATATTAAAGGGAACATAATAATACCAATAGATCATTATTTTTTAATC
AAAGGAATGGGAGTCGTATTAACTGGCACATTATTGAGTGGACAATTAACACTAAATCAGAGTTTAGAAATTTTACCGAT
AAAGTTGTTGGGGAGAGTCAAAAGTATTCAGATTTTCCATGAAAATGTTGAATCTGCAAAAGCGGGTGATCGGATAGGAA
TCAACATGAAAGGTTTAGACATTAATAAGATTTATAGAGGATGTTATGCTACTGATAACCCAAAAGCTTTTGATTACTGT
GATATAATTAAAGTACAAGTTAATAATAACAGTCTTTTTAAACCCCAAACTCGTTTTGGAACTCAAATTCATGTTACAAT
TGGGATGCTTACTACAGTTGGATTCATTTATCCATATATTGAAAAAGGCGGAAAAAAGATTAAAAAAAGCATTTCAAACA
AAGATCGGGGATTTAAAGCGATAATCTTATTAATCGAAAAGATTTTGCTTAGAAAGGGAAAGACAGTCATACTTTTGAGT
CGATTAGATTTACCTCCTACAACTCTCAGAATTTTGGGGTCAGCTGAAATTTTAAAAATTTATAAGAAACCTCCTTTATT
ATATAAATATAAAATTAAAAAAGGATACGTTAAAGATGCAGAGCATGTTCAAGGCGTGATCTGTCAAGGTTTAGCTCAAA
GTTTTACTGGTGCGAAAAAAATAATAGGGAGAGATTTAGAATCTCCATTCACAAAAGTTTTAAGTACATTCGGCACTAAA
GGTGCAGTAATTGTTGGAGTAGATAACAGCGAAAGGATCGTCAGAAAAGGAGATCCTGTTTTTCTAAAAGAACTGAGAAG
TCTTCATCTAAAAAATATTTAAATTCTTAAAATTCATTATAATTATAGAGGTTTAAAAATTGGAAAATGGTACTGAAATT
GAAATTAGTCAACAAATCAAAGATGAGCTAATGAGAACTTTAGAAATATTAGAAAGCTCAACCGATTTAGAAGGAACCGC
TATCGTTTCAAAAACTGGATTAAGAATTGCTAGTTCTGAAACGACTGACGTTGTGGGGGATATATATAGCGCGAGTCCAG
CAATATTGATCTCCCTAGGTGAAAAGATTAGCCAAGGATTAAATCAAGGTAATTTAAAGGATGTTGTTATAAAAGGAACT
AAAGGTTATACTATTATTTTAGTTGGCGATTCTGACAATGATTTTATGCTTTTTACTAATTGCAAAAAAGGATCTTTATT
AGGATATTATACCCATAAAATTAGAAAAGCTTTCAAGGAAATGGAACCTGTACTGAAACAAATCCAGACTAAGGATGTTA
GTTACTAAAAGCTTTATTTCAAACTTATCTCAAAATTTAAAAATAAATTGTTTTCAACCCAATTACGATACAAATTTCCA
ATTTACTGTATCATTATCAAGCAAATTAAAATAATTCGAGGGTAAATTTGGAGGAGGATCATTGTTTATCCAATATATCC
ACCCTACACCTACACCATTTATCTCTTCAACCAATAATCCCCAGTTAAAATTCCTAACTCTAATAACGGTGCTATTAGCC
AATGCGTGATAGGCTGTTGTTTCGTAACTAGTTAAGTTTATGTCTTTAAAGAAATCATTCTCTTTGACTCCAGAATAATC
AACAAATAAGGATATGTTTGTTACCTCGAATTTCTTTTCTCTTTCGTTAATATTAATCTGATTTAAATCTGATTGGAGAT
CGGGAAAAATATAAAAATTGAATAAAATTAGTACAGTAAAACTTAAAGTAGTAATTATTCCAATTACAATGTATTTTATC
TTCTTTTTCATGGGATAAGTTAATAAAAAATAAAAAAAATTATGTTAATTATGTTAGATTAGTTTTGTTCTTATTTCTTC
TTTTTAAATTTGGTTATTAAAATTATTGATGTTATCATTATAGTTCCATAGAGTATATATATTTGAAAAGAAGGAATTGA
AGGTTCTCCGGGAAAGCTTGGAAGATTTATTAGAGTCATTTCAAGAGTGTAATTACCAAAGCTTGTATTTGTATAAATTA
ACAATCCAGAATTTTTATCATAGATACATTTAGTTTCTTGCTGCGAAGAAGTCTTCTGCTTAAAATCAATTGTAATGCTT
TGTGAAGTTTGGAGTATAGTTACTGTTGCATTCATCCATGGTGGTTCGTCCTGGGCATACGCTTCTTGCGTTAAGTTGTT
AAAATCGTTAATTGGGATTAAAAATCCTGATTTAAATTGGTTATAGCCTAAGAGTAAATTCAGAGCCGCTTCTCCATTTG
AAACATTTAAAAGTGTAGTGTTAGTAAGGAGAATATTTGATCTATTTTCTATGAATTCAATATTCATATATGGCATCGGA
CTTTCAAAGAGATTAAAAAAGTCATTAGGATCTTTCTCATAAAAGCCAGTAAAATTAACCTTAATTTGACCTCCTGGGGT
TATATTTACAAATCCTTTCGTTGGTGCAAACCAGTTAACATCTGCCCATTCAAGGGGTTTTGTTGTATTAAACGCAGTGA
CGTTGTAAATATAGATTTGATCTAAATCTAAATTTTTGTTGAATTTATCAGGAATGCTCATATCTGCCTTAACTGATTGA
ACCGAAAAGAATAATAATGGTAGGAGAGTTAATGAAACAATAACATATGTACGCATTTTTAGATTTTTCATTTTTTTTAC
TCAATATTTTTTTTACAAAAATGTCGGAAAAATTAGGATAACTTTCCCATGACAAAAAATTATTCCCCCTTTATTAAAAT
TTTGATTTTTAATAAATTAAATACTCTAAGACCTCACGACACTTAGATGGATAAAAAGATATATTTTTATTGAGAAAAGT
AAAAAATTTTAGAATATTATGACTCGAAGCGGTGTAGGAATATTAGATGACAATGAAGAGGCTGATATAGCTGGTTTTAT
GTTAGAAGCGTGCGGAATATCTTCTACCGACTTTCTCATGAACGAAAGACTTTTGACAAGGGAGAATTTTGAGAAAAATT
TCAAGTTTCTTGTGAAAATGGCAGAGAACCGTGGATATAGAAGATCTTCATATTTTGTTTTAGGTTATTTTATACTTCTA
ACAGGAACGGGAATATCTGAAAAGATGCGTCAGAAGATACTAAATGCGGCGAAATGGGAGCATGAAGAAGGCTATTGGCA
TGATAAGGGCTTCGCTCTCAAGAGAAAGATTTACCTTGAAGAATTTCGCGAGAAAATCCGTATCCATAAAGCTGGGACAA
AATTACACCCCGCAATATTCAAGTATGATTGGATGGACTTTCTTGCCTCGAAAGTCCTCATTGGTGTTAAACAATTTCAG
AATTTTAATGAAAGCAGAGAGTTTTATGATATAGAGCATGTGAATTTAGATGGGTGTAATTTAAAGTCAATTCCCGAAGA
AATTTATGACCTTCGAAACCTTAAGACATTAAGCTTAGAATTTAATCAAATATCAGAAATTGATAAAGAAACTTCAAACT
TGGTATCACTTAAGCATCTTTATTTAGATTATAATCAGCTCGAATCCCTTCCCGAGTCAATTGGAAATTTATTATCCCTG
AAAGGCTTAAGCGTCGTACACAACAATGTAGAAAGATTACCAATCTCGATAAAGAAGCTAAAAAATTTAAAATATATCTA
TGTAAGAGGGACGGGTATAAATCGCGTACCTATATTCCTTAAAAATTCTAGATTTGATACCCTAAGCGAAACTATTTACC
TATAGGAGCTCAGTAATTACCCATAAAACCGCTTATATATGTTTTTTTAGCAGTTTCGAATATTTAAAAACTTGTGATAA
CGAAGAAACTTATAAATTTGATATTCCTTGTAAATGTGGATTGATTCGTAATTTAAACCATAAACAAATATTTGTTTTTA
ATATGCATAACCTACAATGTAATTGCGGAAATATTATAATTGAAGGTGATAGCTCTGAATAAAAACCAAATTAATAAGGT
GAAAAAAATGAAATTAATTGAAAGTGAAATCGGAAGGTATCTTAACAAAGAAATTCTAAATTTCCATTACTAACATTTCC
ATGTGGATGTCAATGATATAATAACGATCTGGATGAGTTAATAATTAACAAATCTTCTATCATAAAAAACACTATGAACT
AATTATTATTAGACATCTTTTTTCGTATTTAATTAAACTCTATATCTAAGGCAACGTTTTATTTTTTAATACTTTAAACG
CACTTTCCCAAGATCTTTCAAACCAGTTACGAGCTTCTTGCCATTCTGGATCCTTTCTCCAACCCGTATGGAATAAATGA
ATAATAGTTTTATTTGGGATATTTTTTTTTTGAGAGAAAAAAGCAATTACATGAGTAAGGGGATCAGCAAAATTCATGAA
CGATTTAAATTGAAGAGGTCCTTTCCAATCAAATGAAATAAATTTATCATTTTCAAATCCCGTAGTTTTACATCCAATAG
TACTATTGTCCTCTCGATTGTCAGGATCCCAAAATAGTTCGTATTTACCTCCAACTTTAAGCTCTACTTCTGCTTTATTG
GTTAACCACCTTTCTAATAACTTATTTTCTGTAAACATATCAAAAGCAGTGGTTATATCACAATCTATTTCTACCCGTAA
TTGAATTATATTTTCCATTGCTATTCACAAATCTCTAATGATTAATAAAGGGGGATATAGGGGATATAGGTAATT
>LokiG_000000000500
TTTCAATTGAATACAGTTTCAACCACATTAATTCATTTTAAGAATTAGATAATCATATTCGATCTATAGGAAAATTTATT
AAGAAAACAGTTAAAATATAGATTAATTAGAAATCTTTCTACATAAAACTAAAAAATGATTTAAAATGAAAAAACCAAAA
TTAATGATATCTTTCTTTTTAATGTTAGGTATGACTTTAGCAATTACCCCACCAGCTTATTCCCAGGTTGGGACTTATAT
ATTTCATGGGGCACCCGGAGATCAGAAGATATTGATAGTAAAAGCTGCAAACAACCAAAGTATGGAAGATTTATTTGGAG
CAGGTTATGTTGGGATTTTTGAAAATTTGTTTGGTGTCGGATCTTTACAAGAAGGTGCTAGAAAAAAATCTCTTGTAACT
GCTGTTAATTTTAGTTTTGATGTTTGGGGTCAGGAGGGAGTAAAATATACAACAGATAACTGGGATTGGACTTTAGGAGA
GTTTGGAAACACTTCAGATATTGTTGATTTTGATGTTTGGAGTTTTTATAGCCCAAAGAATATTACATGGAGGACTAATT
TATTCTGGAGTAAAAACACTTCAATCTACAATGGAGCGCTTTATTTCGCTCAATTACCCACTCCTGTAGACCAATATTTA
GAAGAAATTACTTGGGCTCCGAAATGGCAGAATTTAGGTAATACAGTTGTTCATAATGCTGAAGCCGGAGATTTTATTAT
AGATTTTCCCCTTTTTCCTCCTGTTATAGGTATCTACTTAGAAAATTGTACAGAAACTTGGACTTATGATGAAACTTATG
GAGCTTGGATTGGTTATCAAATAAAAGACAATGAGACAAATATTATTTATGAATTTTCTATAGAATTGCCTTCAACTGCA
GCGATTCCTGGTTTTGAAATTCCAATTTTGTTAAGTATTTCTGTGGGAATCACGATAAGCTTGATTTATGTGATAATGAA
AAAGAAGCAATTAAAATAATGGAAAGAATTTAAAATATTTTTTTTATTTTTTTATTTAATTTATTCATTTGTTTTTCTAC
CGAATAAATTCCCAAATAGATTAATTTTTTCAGTAATAATTCCACGTGATAAGTACATAAAAGGTGTATCTATAATGCCA
AAAAACCATTTTGTTAAAATTTGACCCCATATAATCGGCCAGAGAGGCAATAACCCTTCGAATACGAAGCTAACGAAAAG
AAAACTATCCAAGGTAAGAGTTAGGGTATTGTTAACCACATATTTTGTCCAGAAATTTTTGTTATTTATCATTATTTCTC
ATTATCTAATTAGATTGATATTTAAACAAATCTTGAGAGTTAAACTTAAATATCGTGTCCTAATCTAATTCTAATAATAT
CAAATATTAAAATTCCTAGTGAAGTGAGAATTATTTCAGCAATTAGTACTTGAACAAACATCAACCAGATTGGGAGCATG
AAAACGAGGTTTAAAACAATTGCTACATAGATCGAAATTATAATAGAGTAAAGAACACCTCCCAGATACTTCAGAATTTT
TTTATCTCTGAACAAAACAATACAATAGAGGGCTGGTATATTCACAATGCAGCTAATTAAGTCAATCGGTCCTAATGGTG
ATGTTAAATTAACAAAAAATACACCGATCACATTTCCTACCAAACCTTCTAAAGGAAACAGAATAGACATACCAACGATT
AACTCTGCTACTCGAAATTGTAAGCCGAGGAAATTTAAAGGCTGGAAAATGTATCCCAGAGCGATATAGAGGGCAGCTGT
AATTGCGGTTAGGGCTACTTTAATACTAACATTTCTTTCGCCTGAAATTTTTGCGTTTATCCCTTCAGTTTTACTTTCCA
TTTCCAGATCCATTTTTTTAACCTTAAATGACATACTTTAGTTACATATTCTTAGCATTATGAATATTTGAAAAATATTA
AATTTAATTGTTTATGAGTTTTTAAGGTGAAAAAGGGAATATAATGAGAGAAGAAACAAAATGGTTTAATAGAAATTGGT
GGGTTTCACCTCTAAATTACAATAAAGAAGTAAAAGAACCGCTTAAACTTCCAGAAAGAGTATATGTGAGGGATTCAACA
ATCAGAGAGGGTGAAGAAACGCCTGGTGTCTATTTTACCCTAGAGCAAAAAATTAAAATTGTAGAGAAACTAGAAAAATT
AGGTGTAGAACATATTGACTGTGGATATATAGGGCAAGTTCAAGATCAGTGGGATTTAGCTAATGAATTAAAGGAATTAG
GATTTAAAATTAAAACGTATTCTCATTTAAGTTCAAATCCTTCAAGGTGGACAGCCGAGATTAAGAAATCTTTGGATGCC
AGAATCGATTATATTGGGTTTGGAATTGTACTTACAGAATGGCAACTTCAACTTTTTACACATGATGAGAATGTTACTCC
TGACGTAATGATTTCAATGATTCCAACTGTTCTGAAAAGAATTAAGAGGATGGGTGGTAATACTATTTTAGATTGCGTTG
ATGCTACTCGAACAGATCTTCCAACATTAATAAATGCCATTGATAAGGGAATGAAATATGGAGCAGCCATGGTAATGCTC
TACGACACCGTTGGAGCTTGTAATGTATCTGCTATTTCTTATTTAATAAAACAATTAATCCCAATTGTAAAGAATATTCC
CTTAGGGATTCATGTTCATGATGATTTCGGTTTGGGCACGGCATCCACAATTGCTGCAATAGAGCAAGGTGTAGTATTCA
TGGATTTAGTAGTCAATAAACTTGGAGATAGGGCGGGAAACACCTCATTTGAAGAAGTTATTGTAGGCTTAGAAATGTTA
TATAGTATAGATACTGGTATTGACCTTTCAAATTTGTATAATTTAAGTAAATATATCGAGAAAGTATCTGGAGTTCCGTT
ACCCTACAACAAACCAATTGTCGGCAGAAATACATTTTTACACGAGAGTGAACTTCATGTAATGAGTGCTTTAGAAAAAG
ATAAATTTTGGATGTGTTTCACACATTACCGACCTGAAATTGTTGGGCAAAAAGAACGGGTTATTTTTGGACCAACTACT
CTTCATGGAGACGCCATTAGGATGAAGTGCGAACAATTGGGATTAAAAAATTGTGATAACTATTTAGAAGAAATTCTAGA
GAATATTCAGTCCAGGATCACAGAAAAAAAATTCATTTCTGAAGGGGAATTAGAAACTATAATTAAAAAGGTGGTAAAAT
AGGCCTCTCTACTGGATTAGAAAAATTAGTTTTATATGTGTATTTTCTCATTTTTATCTAAAGTAAATTTTGTTGATGAA
TATAGAGATTATTAGCAATATAATATCTTTAAAAAGGAAAGGACTTATCATACCAGCAGAAGTAGAGTAATTGATTTTTT
TTTTCAATTCTATTTTTATTAATTTAAATATTAACAATCATCTTTTTCAATTGAGAGGTTATTGGCTATCAAAAAAACAG
AGATTGCTGAAATTCTTGATTTATTGATTAGGTTTATTAAAGGAGAGCCTTCTGCATCGAAAATTTTTGGTAATAATCCC
AAAACTATTCATTATTATTATGAAATTATAAGATATTGGAATAAGATAAATTTTATAATTAATAGAACGAGTTTCAATTC
CACACTTCATTCTGAAATTAAGTTAGCAAAACAATTTTATGCTGTTTATAGAATATTTTGGGAAAAAGCCTCAAATGAAA
CTATCTTAAGGGAATTAACGAATATCGATAGGATATTCCTGAAAAATATAAGACAATTTTCTTGGGAGAAGGCTTTAGCA
AGAAAAACTGAGATAGAGAAGTTAAGTATATACGAAGGGATTCCAACTTTTATAATCAACCATCTTTTACCCGTGATGAA
ACTCGAATTTATTAAAGAGAATATTAAATATATGGACAATTCAAAAAATAATGGTATAGCTTATCTTCGATTTAATAAAT
TAAAGAAAAAATACCCGCTAAAAAAGATCTTTTCTCAAATTAAAGAAGAGCTAAAAAAGGAGAATATTAGATTTAATGAG
GATATACAGATACCATATTTGATAAATATTCCAATGACAATGAAGAGTAAAGTTATTCAAAATTATTGGTATCAAAAAGG
TTATCTGATGTTCCAAGATAAAGCCTCTGTCGCAGTGATTCAAGCGTTATCACCACAACCAGGAGAACTAATATTTGATA
TGTGTGCTGCACCGGGAAATAAAACAAGTTTAATTGCTCAAAGTATGAAAAATAAAGGTCACCTCATAGCTGGAGATTTC
AGGTCTAGCAGAATAAAAGGAATGAATAAATTACTCAAACATTTAAATGTATTAAATACACATATAATCAATGTTGACAG
TATAAAATTCCCGGTTAGATTCAAAAATCATTTTGATCGTATTTTGCTTGATGCTCCGTGCACGGGGAACGGAACCTTAT
CAGCAAATCCCGAATTAAAATGGCGACAAAATGAAATATTTTTACACCAGTGTACGACATTACAAGAAAAATTATTTGAG
AGTGCTCTTAAAATATTAAAACACGATGGTATTCTTGTATATTCAACTTGCAGCCTATATCCTGAAGAAGGGGAATATCT
GATATCGAAATTTATTGATCGGTTAGAACCTTTAGATTTACCTCATTGGATTTCTCCTAGTTATACCCTTGAGAATTCGA
TAATACCGGGAACTGGTAGATTATTTCCCTCAATCCACCATACTCAGGGTTTTTTTATAGGAAAATTCAAAAAAAAAGAA
ATATAGTATTCCTTATTACAGTTAAATGATGTGACGGTTTGTTAATGCCACAAGAAATTAGAAAGTACGTGAAAATCGGC
CAAATTGATGCTACTGGAGTAAGAGGTCCTCATGAAAAAGAACTTGAAGATATTAGCAAAGCTAAATATGGTCTCTTTAT
TGATATAGACTTAAAAAAGCTTAAGACTATTGTGAATAATGATTTAGGTGGTCGAATTGAAAATATTGGTTTTAATGAAG
ATTGGTCAATAACTCTTGAAATGTTTCCTGAGGTAAACATACATATGTCTTACTCTTATTTTGGTGATGAGTTTGGAGAT
GATATTGAGGCAGAATTCATATTTTATTTTTCAGGTAAACATGTTACTTGGGTGCCTGGTGAAGATAGTGCCACCTATAT
TGATATTGTTCTGGATTTTATTGAAAGAAAATTAAAGGAGAAACCACCATTTGAAAAAAAATATAAGTCAAAATCAGAAT
TGATGAAAAAGGTTCTCCTGCAAAGAAGTGAACCATTCAAATATTTGCGAGAAAATGACATAGAGCCACTCTCGGGTTTT
TTAAGAGCTCAGGTTTGGAAAATAGACAATATCTGGAGAATAAAAAAAGAAATCTTCCCAGAGATTTTTACTGAGCTAAT
TTGGGATAAAAATGATGGATTGGATATCAAATTTTATGGGGAAAAATTAGTATCAAATTTAGATAGTTACCATGCTGAAT
TTATAGGCATCTTCGTAATAAATCACATTCTTCGATTTATTACAGTAAATAACCTAGATAAAAACTTACCTGACATCTGT
TATATTATGTTCTCACGATACTATACAAAAAATATTGGAAAATGGGATCACAGGACAAGATAAAATAAAAGTAGAAAAAT
TATAATGCAATCCAAAGTTGTGATCTTCCTTTTTTTTCCGCACGTTTGATTTTTTTAGAATTCTCCAATTCAGACATGAC
TTTCCATATTTGAGAGTTACTTAATTTAAAGTATCGCCTTAATTCAGGAGTTGACATTTTTACACCGCTTAATAAATTTG
GAATCAATCTTTTGATCTCTTCTATTTCATCTTCCTCGTTATTCTCAGGCTGGTTGACATTGTCTACTTCCAATTCCACC
TCTGTCACAATTTTGGAAGCAATTTTGTTTAACTGTTTGATATTATTTTCAATCCCTTGTGGCTTCATGAACAGACAACA
TAATTCAAGGTCATTTGGGAATGCAACTATATAAAAATTGTCATACAAAATAGCTCGGGGTTTCTTCCCCTGATTGCCAC
CTCGAAAAGCAAGGTAGAAATTCATAGCAAAATCATCTAGATTTACACTATATTTTTCATTAGCACCGCTATATTCCTTC
TTCCACTTAAGAAATGGGCCATCTATCATATCAAATCCAATTATAGCAGCCCCGAATATTTCTTCTTTACTAAAATTCAT
TTTCTCAAACCCCTCCTAATAGCAATTTTTTCTAATTCTTTTTTAATTATGTTAATTAAATTTGCCCTTTCTGATGAATT
TATGGCAGTTAACCCATAAGTCTTCACATGAAGTAGATCTTCAACTCTTTTGGCACTCATTCTTCCATCTTTTCTTACCA
AGTCTTGTTTGTTCGCAATTGCAATTATTGGGCATTCTTTTCCCACAAAATGACAAGCGTAATTTATTAGCTCTCTTGAA
TTTAACACATTCCTTGGGGTCGAGTCAGTTACCACAAATATAATATCTGATCCTAAAAGGTAATCCTTGGTATAAGTCTT
CAAATAAGCAGATTGCCCACCTAAATCCCAAATCCTCAGCACGAAATCCCCAAACTTTACCGTTTTTAAATCCAACCCAT
GAGTTGGCATATAAAATCGACTTATTTCATTTTCTGATAAAAGTTTAGTCATCGTTGTCTTTCCTGTCGCAGGGTGACCG
ATTAGTGTAATTTTCACTAATTTATTAATTTCTGAACTTAGCATAACGTCTACGATCTATTATAAGGCTATTAATAAAAC
GTAGGCAGAATAAAAATTTTAATTAGGGTAATATTCTGATATTACTGGTATCGTGTATATAAATGTAAAACATTTAAATA
CTTATTACATTACTATTCTATTAACCTAAAATTATTATAAAAATATTAAATAAAAAGTGAAAAAAATATGCCAAAGAAAC
CAAAAGAACTGACTAAAAATATCAATGTTCGTATATCAGAAGAACAGGAAAAGGAATGGAGAAATTACATGAAAAAAAAT
CATTTTTCAAATCTCAGTACATTTGTAAGATGGTGTGTCGAAGAGATTGTTGAAGGCTATTATAATCAAAAGGGGAATTT
TGATGAAAAAGAGGTTTTAAGGAAAAAAATTGAAGAGCATGACGTAAGGCTTGGAGAGCTCTTGAAATCTCAGCAAGATA
TATTAAAGATTGTAGCTCAGAAATCACCAACTAAGGAAACTGACAAACCATTACAAGAATATCAGAAAGGAATAATGTTA
AATTATTTAAATACCCCTCATGATGAAAAAGATATCGGTAAATTATTTTCAGATTTAACAGAAGTAGAAATCTTGAATAT
CATCAATGAATTATTAGAATCCAATCTAATAGGGCAAGTAGATGATAAATACGTGAGGTTTGAATAAATGGATGAGTCGA
AATATAAGAATTATGAAGATCATTTTAAAGGAGAGAAGGCCTTAATTCTAACAAATAAGACAAATCAATTTTATGTAAAT
AGTTATTTGGTGGAAGTTAAAAAAAGGAGTGATGGCGCATATCGTAATCAAAAGAGTGCTTTAAAGTCTTTTTTTGACTA
CTTAGATAAACCAGTTGATAAAATATACATGTGGGATGTAATAAATTATTTTAATGATGTTTTAGAGGGGAAATCTATCC
TTAAAGATTCAAAAGAAACAAGAAGAAGCTATTTAAAAAGCTTTTTTTCATATGTCCAAGGAACCCTTGCATCCAAGCAA
ACTATTTATCAAAATCCCGTTCCAAATTACCAAATTTACAAATTCAAAAGCAGGGATACAGATATTAAAAAACAATCAGA
AAAAAATGAGAAAATTTTAACTAAAACCCAACTTCTTGAAATTCTAAATTATATTAAAAAAAACTACACGAAAAATAAGA
GGACTTTTATTTTCTTTTGTTTATGCGAATGTACAGGAGCTCGTTATTCTGAAATTCGGACGATTAAAATTGAAAATATT
AATTTAGAAGAAAGATATTTTGAGACGGGATTTGAAAAAAATGCTATGAAATCAACCAGAACCACAGGTGAATCTCTCCT
ATTCTTTTTTCCAGATACATTCAAAACATACCTTAAAAATTACATTATCTTATGTGAGAAAAAAGGAGAAAAATGGCTGT
TCCCTTCCCCTCATAACAATCAAAAACACATCGGAATTAATGGTGTCGATTATTATTATCAACAAGTACGTAAAGCATTA
GGATTTCATTTTTCAATGCATTATTTTAGACATTCTTTAATTAATCATTTGAAAAGGAATGGATGCTCCAGGGATGACCG
AGAAATGCTTTTGAATCATGTTCCAAGTTCTACTGAAGGAAGACACTATGAACATGATGAAATTGAACAAATGCGTGAGA
TTTATGATAAATACTTTCCGTATTATTCTTTTCCTTATTTTAAAAAATTCTAATTTTTTTATTTTTTAAATCCTGGTCCT
AAAATAAAATTTTTACCAGAGATATTATTATATTTCATAATTTTCTTCAATTTCACTAAAAATAGCACATAAATTTGGGA
AAGCACTCTCGAGCTTGCTTCGTCCTGCTTCATTTAATATTCTCTTAATTTTTTTTCTATTTGCGTGTTTGTCTATCTCT
GCCTTCAACTGAGATCTCCAATTTCCATCTCTTCTTATTGGTGGAAGATCAATTTGAATATTCAGTTGTAATTCAACAAG
TTTTAATAATTCTTCCTCTATACAATTTGTTAAACCTGAAATATTACAAAAAAGATTAAAATCTCTATTACCTAATCTAC
ATTTTAATAAAAATGCCTCTTGAAGAGGTGTTTCATCTAAAATACTTATTCCAATTAAACGATTCTTAATTTCAGCATTT
GCATCTCTCATAATG
>LokiG_000000000267
GGAACGATCGGCTACGTAACAATCGATCCATATCGGGGCAAATTAAAGATAAAAAAAGAGTTGTCCAGACCGGTAGGCGC
CGGTCTGAACGCGACATTTAAGTTGTTCGCACTAATGTCAATTCAAAATAATCTTGCGGAAAATATAAATTCTATCCTCC
GGGCTATTATCCGATTAAGAGGTCCAAAAACAATAGAATCCGTGGAACGGCGTATTAGGGCAACATTAAAGATACGGAAT
CATCCCGAAATCTTAGACGAGGTGCGAATTATAAGGCAAGTGAGGGGAAATTTTTTAATGAACAATCTAAAACTCATCGA
ATGCGCCGATCTACTAGAACGGGGGATTATAATGTAAGAAAATAAAAAAAGGGGTTAATTTATAATTGTTAATTCGTTTA
TAAAATTAACCAAGATTTTAAATAAACCTATTATTTTTGAATCTTTAGAAAACACAAACGTGTTTAAGGAATCGTTTACC
GCAGTTTAATTTAAACTAGGAGAATATGAATTTCTATAAACTACGAAGATAGTCAGGTCTACGCGTTTTAGGGTCCCTAA
TTCCTGTTTCAATTATTTTAAGGAATTTTTTTTTATCTCTCCCTAATTCTCCTTTCAAACTTAAATAATTGGATGCATGA
TTTGTGTTAAACCAACACTTCTGGAGATCATCTGATGTATATTCAATCATAGTATATAGTTCCTCTAAAATTTGAGTAGC
AGAACACGGTTGGAATTCTCCATTTGATTTTTGTGTCCACAAATCCGTACCTGGAGTAATCCCTAATGTTAAAGGTGATA
TATACCAATTGATTGGATCTGGAGGTGCCATTCTATTAATTAATTTAGCAGATTCAATTGAATGTTTTTTACTTTTTTCA
AGATCATTGCCTGCAAGTCCTAGAAGAAAAATTCCCGACCAAGCAATTCCAGCCTTATAACATTTTTGAGCTGCAAGAGC
GATCTCATCTTGTGTAGTTCCTTTTTTACAATCTTTTAGAACTTCGTTATCTCCACTTTCAATGCCCACATAAACCATTG
TAAATCCGGCATCTGCAATTTTTTTCAAATCCTCATCTGATTTTTTTAGAATATCTTTAGCATGAGAATATGAACTAACT
TTTTCGAGATTTGGATGAATTCTATAGCAATATTCGGTTAACTCGGTAAGAATTTCAGGCTTCACAACAAATGCATTACC
ATCCTCGAAAAATATTTTACGTACTCGATTTCCGTAAAATACTCCTGCTCTTTTAATATCCATCTTGATTTCTTCAATGT
CTTTACGCATAGAAAATTGTTTTGATCTATACATAGAGCAGAATGTACATTGACGGGTACATCCATTTGTTATTGCAATC
AATAAAGCATCCCATTCAGAAGGAGGTCTAAATACAGGTTCTACTAAATTTCCAACTACAAAATTCATGGTCCTTCAATT
TATATTATGATTTTTTTAACTTTAACTTATTCATTTATTATTATAATTTAAACTAAGTTTATTCTATGCAGTAAATAAAC
ATTTTGTTCTCTTAAGTTTCCCTAATAGTAGATTATATAAATTTTTAAATGTTCCTTAAGTAAAGTACTAATACTAAATA
ATGAAATAACAATGGTAAAAGATTTTCGACAAGATAATGACCATGAAATAAACAGTGCTCCTTAATAATAAAGCATCCTA
CTCAAAAGAAAGGCAAAAGATAAGAGAACCTATAGGTCCAGATATATAATTCATGGTTTCTTCCATTCATACAGTGATTT
CTCTGGCATGAGCAAAATGACTAACTTTTCTTTGTAGCTTGAGTTTTTTTAGCAGGTTTTTTTTTAACTTGAGTCTTTTT
GATTGGCACCTTCTTAGTAGGCTCTTTTATGGCTTCTATTTCTTTAACAGGTTTCTTTATATCTTCTTTTTTTTTACCGG
CTTTTTTTTTAGCTTGAGTGTTTTTAATTGGAGCCTTCATATTGGGTTGAGCTGGTTTGGGAGCTTTAATTGAAGTTTTC
AGTCTTCTTATCATGTCATTAAGATCTCGGTTTTTCTTTGACATTTGAAAATGTAAAAAAATAGAGATCCCTGCAACCAC
AGCACCGATAATAACAGCTATTACAGCAATACTGAATGCTCCCGTATCTGCCACTCCATCTGCCCCACCTGCCCCACCTG
CCCCACCTGCTCCATCTGCTCCCGCTGCTCCATCTGCTCCATCTGCTCCATCTGCTCCATCTGCTCCCGTTGCTCCATCT
GCTCCATCTGCTCCATCTGCTCCATCTGCTCCATCTGCTCCATCTGCTCCATCCACTCCACCGGGAATTGGAGGAAGAAC
CTTAGTTAAAGTATTATTATAGATGAAATTAACAATGCAATTAACCAATATAATATCTTTAGTATTATTTTGGATTGTAT
TCTGTGTGATTGTATTGTAATTACTCGTATCTAGTTCCATTCCATTTTGAGAATTTAAATTTACTGTGTTTCTAGTAAAG
TTATTAGTATCACTTAACAATAAAGAAATTCCATTGTTGTCATTGTACATCGCAGAATTATCTGAAATATTGTTAAGATC
ACTATTTTCAATTGTAAGTCCATTCAAGGTATTATAATTGGCTATATTATCTAAAATATCATTGTGATCACCTTGTTTTA
AATTAATACCACTTTCTTGGTTGTTGTTTATTGTATTACCAGTTATTGAGTTGTTGCTACTTCCTTCTAAAAATATTCCT
GAACCTAAATTGTAATAAATGAAATTTCCCGTTATATTATTTTGATCAGAGTTATAGAGGTGTATTCCATTATCACTATT
GCTGTTAACAATATTAGCAATTAGGGAATTTGAATTAGAATTCCATAAATATATTCCGTATCCGACACTATTTGAGCTAT
CACTTCCTTTTATTACTCCGTTCTCAACGTTTTGTAACTTAATCGCTGCATCTTGTATTCCAGTTTGAGTATTATAGATT
GTACAGTCTAGAATTAAAAAATTGGTATTTGAGTCTCTTATATTTACTGAACTTTCTAAAATGTAATCATCAAATATTAG
ATTACTGATCAAATATGGGTCATTCTGTGTTCCAGTACCACTACACCAATTAAATAGAGCGGCTTCTGCCCAAGTCATTG
CGCCAGAACTACCTCCATTATCATCAATGAAGAGAGATGAATAAATACCGTCAATCAGATTCATTATAAGAATATTACCT
ACACAATTAGTTTCTTGAATTGATAATAAGTTATTCGTTAGAATATTAGCAGTAATGATGTTGTCATTGCTTGAATCTTC
CAATAATATCCCATAATTAGAACTACTATCAATTATGTTATAAGTTATAATATTACTTGCACTAGCATCAAGATTAATTC
CGATGTCATTAAGATTTAAACTATTTCCAGTGATATTACCATTAGAACTTGAAATTAACATGATTCCTGTGCTAGCATTA
TAAATAGTTAAGTTCTGAATAATAAATTCGGTAACAGAATCAATTATTTTAATACCATAACTCCCCCCTTTTGCATCTAT
AATTAGGTCTTGAATCATAAAAGGACTATTCTGAGTAATCCATGGAATAAAGGAAACGATCTCGCTCCATGTGTATGCAC
CCGAGGTTCCTCCGTTATTGTCTATAAGGATTGGTGAACAAATCCCATTATCAATATTAATGGTAAATTCATTGTATCTG
GAATTTATCTCACTAATTCCCGCAACGCCTCCACCAAATATGTTCCCTATTATATGACTCCCATTACTCTGTTCTAAATA
TAAACCATTTACCGTACTGGTTATTACAGTATTAGCAAATACCGAGTTGTTATTACTTCTATATAAACCTATACCGTTTG
CTCCATTGAGCACAAAATTATTGGTTATGGTATTATTATCTGAGTTATCTTCAAGGTATATTCCATATTGATTATTATCT
ACTAAAATATTATTGTAAATTGAGTTGTAATCATTGTTATCCTTTAGATATATCCCATATTCTTGGGTGGATGTATCTAC
ATTACTTGCTGTATTATTTCTAATGGTGATGTAGGTACAATCTTGCCAGATATAAAATCCATATAATGCATTATCTGTAG
CAACATTATTCCAAATTGTAAAGTTGCTGCTTAACCCTCTTATATAAAAACCATAAAAATTGCCATCAGCTATATTTCCA
CTTACATTATATGATTTAGAATTATCGGCATATAACCCAATTAGGTTTGATGTAAAGTTATTATCAGTAAGTGTACCATT
GTTTGATAAATAGATATAAGCTGCATTTACAGCATTATCTTCAAATAGATTTCCTGCTATTTCAGTCCAGTCTGATTGAG
ATATATATATACCATTTTGTCCATTATTTTTAATGGTATTATTGATAATTTTCGTATTTGTATTATTCCAATAAAGAAAA
ATTCCAGTCTGTTTGTTATTGGACACATTACTATTTCGAATGGTTATGTTTGCTGTATTCTTTATAACAATTCCACCTGC
TAAAAAAAGATCGATAGAATTATAAACTGTAACATTCTCAATTAAGACGTGAGCAGTAGAATCGCGAATATCAATACCGT
TACTTGCATTCTGACCATTAATTTCAAGGTCTCTAATGGTGTAAGGATCTGCAATGGTCCCTGAACCGGATATCCATGGA
ATCAGGGAAACAACCTTGTACCACGTGGGTGAATCCTCAACTCCTCCATTATTATCAATAGAAATTGGTGAACAAATCCC
ATTATCAATATTAATTGTAAATTTATTGTATCTGGAATTTGTCTCACTAATTCCCGCAACGCCTCCACCAAATATGTTCC
CTATTATATGACTCCCATTACTCTGTTCTAAATATAAACCATTTACCGTACTGGTTATTACAGTATTACCAACTACCGAG
TTGTTATTACTTCTATACAAACCAATACCTTTAAGTCCATTGCGCACAAAATTATTGGTTATGTTATTATAATCGCTGTT
ATCCCCTATATATATTCCATATTGATTATTATCTACTAAAATATTATTGTAAATTGAGTTGTAATCATTGTAATCCTTTA
AATATATCCCATATTCTTGGGTGGATGTATCTACATTACTTGCTGTATTATTTCTAATGGTGATGTAGGTACAATTTTGC
CAGATATAAAATCCATATAATGCATTATCTGTAGCAACATTATTCCAAATTGTAAAGTTGCTGCTTAACCCTCTTATATA
AAAACCATAAAAATTGCCATCAGCTATATTTCCACTTACATTATATGATTTAGAATTATCGGCATATAACCCAATTTGGT
TTGATGTAAAGTTATTATCAGTAAGTGTACCATTGTTTGATAAATAGATATAAGCTGCATATACAGTATTATCTTCAAAC
AGATTTCCTTCTATTTCAGTCCAGTCTGATTGAGATATATATATACCATTTTGTCCATTATCTTTGATGATGTTATTGAA
AACTATTATATTACTAGTTCTATAAAGGAAAATTCCAGTCTGTTTGTTATTGGACACATTACTATCTCGGATTATAATAT
TGTCTGAATCCTTCAGTACGATACCACCAGCCAAAGAGATATCCGTAGAGTTATAAACCGTACAATTTTCAATTATCGCA
TAAACAAATGGTGTATTTGTGTTTATGATCTCGATGCCATTACTTGCATTTTGAGCATTGATAATAAGATCCTCTATAAC
GAGAGGGTCTTCTGGTGTATTACTCCCTGAAACCCAAGCTCTTTGGTATGCCCAGTACCATGAAGTATTTCCTGTTACAA
TTCCAGATCCATTGATAAAAATTGGACTACCATCATGGAAAGGATTTCCATAAATCGGCATTTCATCTATAGCAAGTGCT
GTTCCAGGTATTGTAAAGTTATTATCGCAGATTCCATCATCATTGCCATCTACATCAATATGATCATCCCAAGAGTTACC
TACCCATGACGAATTCCATATATTATTAGTTCCATCATCTCGGGCATTATCACCTGTATTTCCTGTAAAATAATTTTTAA
ATGCATTATTATAATTGCTAAAAGTAGAAACAGATTTTAACCAAAGTCCAATTCCTCCAAGTCCGCTGAAAGTATTAATT
GAGATTTCATTGTAATCACTATCACTTAATTCTAATCCATTAGACCCAGAAGAATATAATTTATTCTTTTTAAAGAAATT
ATAATTCGAATTTGTAAAGTACATAGCGTTAACACTTGCTCCCCTGATACGGTTATCATAGAAAGTATTATTATTACTAG
AAATTGAAGCATTAATTCCCGTCGAAACCGCATCAATTTTATTGGCGATAAAATTAGAGTTGTTAGAATTTTTTAGCCAA
AAACCGTACATACGATTAGAATCTAAAGAATTATCGATAAAATAATTATTTGTGCTATTAACTACGTGTACTCCCGCTAA
TCCATTTATATTATCAGTGTTTCCTATTATATTTTTAGTGATTGTAGTATTATGGACATTCTTCAAATCAATATTGTATA
CTTCATTATTAGAAATATTATTATTATAAATTAATCCGTTGGTTACGTTAAATAATCGGATACCTGCTTCATAAATAGGT
GCGGATCCTATGCCTGCTCCATATATTGTATTATTTATGATTCTGAAAAAATCTCTTGAATTATTTATAAAAATACCGCT
GCCAAAACCACCACTATCGATAATATAATCTTTTATTACCCACGGATCCTCTTCAGTGCCACTACCCGTGCAAATTCCTG
AAGATTCGGCGGCAGTCCAATTCATATCTATATAAATAGGCGCATGAACGGCACTGATCTGAATAGTTCCATCAACTTCG
TATCTCTTATCAGTATATAAAGGATTACCACTTGATCTATGCTGAGTATTAACTGAAAAAATTGTCACTGTTGTCATGCT
AATGAAAACAACTAGAAGCAATACAAAATAGTTTTGATTTTTTTTGAACATAATTTCACTTTTTGCTAATTTTGTTAGGT
ATTTGATCAAAATTCAATACAATAATAAAATGTAGAAATTCTTCTTCATTGAAATACTTCGTGGAAAAAGAAAAAACTTT
TTTTGACGATATCAGAGTACAACTTTTTTTTTCAATTAAGAAGGGGAATTTATAACATTAATTTTCTCTACTCTGGAAGA
TATAAATTTTTAAATGCTCCATAAGTAAAGTACTTAATACTAAATAATGAAATAACTTAATCATTTTGTAAAGGTGTAAA
AGATCTCCGATAAAATAATGAGCATGAGAGAAGCAGTACAGAAAAATGTTCATGATAATCAGTTGGTTTTTTTTGGTGGG
TTTGGAAATGGTATGACTTTTTCTGCTGCGCATGAAATTATTAGGCAGAAAAAGAGAAATCTTAAAGTCACTAAGTGCGG
TGGGGGAATTCTCTTTGATCAATTAATAGGTGCAGGAGTTACAAACCATATCATCACGTCACATACGTGGAATGCTCAAG
GGCCTCAACCAGCGTATAATCTAAGGCGCTCAATGGAGGAGGGAATTCCCCAAAAGATAATTTATAATGAACAATCTCTT
TTTATGATAAACATGTCTTTTTTCGCTGGATATATGGGAATTCCTTTTGTACCTATCCGTTCTATTGTTGGTACAGGTAT
TTATGATCACCCAAAAGAAGTAGGATTAAAAGCAGCTAGAGTAGAATGCCCTTTTACTGGAGAAAATATCTGCGTAGTTC
CAGCTATCAATCCTGATATTGGATTTATACAGGTGCAAAGGGCAGATAAAGAAGGAAATGCTCAGCTATGGGGTCTGATC
GGAGACACGAAGTACGGAATTAATTCTTGTAAAAAAATAATTGTGGCTGCAGAGGAAATTGTAGAAAAGAGTGTCATCAT
GGAATCACCTGAACGCACTATAGTGAGTGCTTATAAAGTTGATGCTGTTGTTCATGAACCGTGGGGTGGACATCCTGGTA
GTTTACAAGGTCATTACTACACAGATCTAGAATACAGATATAAATATGGGCAAGAAACAAAGACTATTGAAGACTGGGAA
GATTGGCT
>LokiG_000000000178
GAGGGAATATTTTTATGTGGATTCTGTCAAGGACCGATGGACATTCCAGAAACCGTTTCTGATGCTAGCGGAGTAGCATC
CCAGATAGCTATGTTATTGAATCCTGCCAAATTCACTCAAATGAAGGAGAAAATAGTAGAAGAGGTTGAAAAAGAAGTAA
AAATTACAGATAAACCTCGAATTGGTGTATTAATTTGTTGGTGTGGTATTAACATTGGTAAGTATGTAAACGTCCCTAAC
GTAGCGGAATATATCCGAACATTGCCTAACGTAATACATTGTGAAGATAATTTGTATTCTTGTAGTTCGGACTCTCAAGT
AAAAATTAAAGAATTAATTAAAGAACATAAATTGAACAGATTCATTGTTGCCTCATGCACTCCGAGAACACATGAGTCTC
TTTTTCAAGAAACCTGTGAGGAAATCGGTTTAAATAAGTATTTGTTCGAGATGGTCAATATCAGGGACCAGTGCTCATGG
GTTCATATGACAGAGTTCGAAGCTGCTACGCAAAAAGCGAAAGATTTAATTGAAATGGCCGTTGCGAAATCAAGGCTATT
GAAACCTTTAAAAGAAGAATTATTAGAAATTACCCCAACCGCATTAATAATTGGTGGGGGGATTGCAGGATTAACTTCTG
CATTGAATTTAGCTAATCAAGGATTTCAAACCTATGTTGTTGAGAAGGAAAAGTTCTTAGGTGGAAACCTAAACTATTTA
AACAAACTCTATCCCATACATGAAGATGCTTCAATTCTTCTTGAAAAAACTAAAGAACTAGTTCTAAAGAATAAACATAT
TCAAGTTTTCTTAGAATCTGAAGCGAAGAATATTAAAGGATACATTGGTAATTATAGTATTTCTGTAGCAAACTCGAAAG
GAGTACACGATCTCACAATTGGAACTATTATTGTTGCGACAGGAGGTCAAGAATTTAAGCCTAAAGGTCTTTTTCAATAT
AATGGTAAGAATAAAAATGTGATTACTCAATTAGAATTAGAGCAAAAATTAAAGAATGGAGCAAAAGCTTGGCTTGAAAA
TATTAATCGAGTAACTACAATTTTGTGTGTGAACGCACGGCAAAAAGAAGGGAAAGGTTTAACCTACTGTTCCAACACCT
GCTGCGGGAATGCCATTAAAAATATAAGTTTTTTAAGAGAACTGAAACCTGAACTTGAAATAATTGTTCTTTACAGAGAT
CTTCAAATGGCCAAAAAGAAATACGAGGAATATTATCGTAATAGGAGAAAAGATGCAATGTTTTTGAGATATGATTTAGA
TAGTATTCCAGAAGTTACTAAGAAAAGTAGTAACCCCGAAAAATATGAAATAAGCGTATTTGATACAAATTTGCAAGAGT
CGATTGAGTTTGATACAGATTTGGTTGTGCTATCAACACCGATGGTTCCCGCAGATAATTTAGTAGAATTAGCAAAACAA
CTGAAAGTACCTTTAGATAAAAATGGATTCTTTTTAGAAGCTCATGTTAAATTAAGACCTTTAGATTTTGCCACGGAAGG
AATTTTTCTCTGTGGATGCGCACAGTGGCCTAAAAATATACAGGATTCAATTGCTCAAGCAAATGGAGCCGCTGGAAGAG
CAAGCAGATTTTTAAGTGCGAAGCAAATAACGACTTCCGGAATTGTAGCTGAATCAAATCCAGAAATGTGCATTGGATGT
GGGAAATGTGTTGAGGTTTGTCCCTACAACGCCATAGAACTTATCGAATCTTCACAAGATTATGAAGAAGTTAGCTTAGT
TGTAAAAAAGTCTTTTATTCATCCTGCACTATGTAAAGGATGTGGAACATGTGCTGCTACTTGCCCAAATGGAGCAATAG
CTGTAAAACACTACGATTTTGATCAAATTATATCCATGATTGAAACGTATTTAGACAAATATAATTAAAAAAGAAGTTGT
AGAAAGGGATTTACAGAAATATGTTGGTACAACTTCATTAGAAGGTGCTAGGGTCAAAATTTATGAAAATATTGATTTTA
AAGTAAGTTGACATATATTAATTGATCTATAATTCACTATTATTAATAGCCATTATTGGCTTGAGACCACATATAATTAT
GCATTATGCAGTTAATTTACTAATGTCATTTTTTATACGAGGTTTTATTGTTTGTATGAACCTTATCACCTGATCTTTAC
CATAATAGGGAACATACCAACGCTTACTGGAGGGATATTGATAGGGGGAGCCCTCCCGGAAAGAAAGCTTACCCATCGCA
TTTCTTATAAAATCAAGGTCTTTAAGTTTCTTTGCGTAGAACCTTATTTCAGATTTTAAAGAATTATATCGCTTATCTTC
CCTAATTGAAAGCTTCCCGTGCTCCTCGTAAAAATCCCTGACTTTTACTAAAAGCTCGTTCATATCCCCAATCAATTCTA
TGGGAGAATCAAGGAATGCTAAATCAGAGAATTTTTTCTTGATGATACCTTCCCCTTTTTTTATTATTTCAATCAAAAAA
GGGAGTACTTTCACATCATCCTCACCGTATTCTAATATTTCTTGTTCGAGGGGTTCTCCTTTTTCGATATGGGTAAGATA
TTTAAGTGTGGCTATAAATCCGTCAAGATGAGTGTGTTTGAAGGGATATTTGAATAATTTTCCCATATCCTTTAAGGCAT
AACTTTGATTCGGGGTGATAAAGCTTCTTTTTATAAGAGTACAAAGGTCTATATGGAGATGGGATATCAACTCATTTGTA
TCCATTCCGAATCGTTCCATAGCACTTTTTAGAACTCTGATATCGAAATTCGTTCCAGAAAAGCTTACCAAGTTGACTTT
AGGATTGGCTTTCAAAACTTCCACAAATTTAAGTAAAATTTCCATCTCTTGCTCCCAAGTATCGGCGTAAAATTGAGTAT
ATTTTCCGTCAATCTCAAGTCCAATGAGCCAAATCTTTCCAGAATTGATGTCTGTCTCGATGTCAAAGTAAATAATTCTC
TCGTCGGGAAAGATAAATGTGGCGATTTGGTAAATCTCGTTATTTACAAAAGACTCGGCTTTTAATTTGTATTTTTTAAG
AGTTGACAATGAGATTTTCGACCTATCGGCTAATTCCGCAAGATTTTTGTGTTTTATCAGCTGGTTTAAGCTAGTGATTC
CGCATTCTCTAAATTTTTTAGCCCCTTCAGGACCTATGCCGTGGATTTGCATTAAGTCTTCTGTTGTTGAATCGACCACT
AGATCCAATGAATTT
>LokiG_000000000262
GTATGGAGCAGGGATACCTTGGTGGATTGGGTTAAAATGCCCAGATTTTATCAAAGAAATAAGTAATATCCTTTATAATC
AAGAGTTAAGAAAATCCATTAGATTATTTGAAGAAGGTGTGGATACCTGGCTATATCAGCAGCATAAACGCCTAAAAAGG
TTGAAGAAGCTTGTATTTATTGAGCCCTTCTATGTTATATTTAAGCTTTTCAGTAGATTAATAATCTATTACGCTAGAAT
TAAAAAAAAATTAAGAAACGAAAGTTATATCAATTATATACAAAATAAATTCCTTCCAAAATTAGAAAAAAAGGGATACA
ATCCGAAAATTACAAATATTGTATTTGGTCATACTCATCAAGTTGCCAAAATTCAAATATTCAACATAGCAAATACTGGT
GAACGTGTAGTTAACTGTGATGCCACCAATTCAGGTGCATGGCAACAAGTAAGACGACCAAGCTTATTTGAAATCAATGA
TAAAGGAGTAGTTAAACCAGCTTATTTTTAAAGGACGATACGTTAACCAGTCCTGTACAAAATATAACTATAGCATTGAA
GGTGAGGCTTGTCTTTTCATTAATTATGTTGTGTTAGATTTCATAATAGCTCATAAACTGTCTTAACAAGACGGTTTCCT
CTACTATCGGATGTGTATTTATTTTTTTGAGTTTCATCCAATGGTTGTCTCCGCATCTTGTTCATTACATAGGCTATACT
CATCTTATTATCTAAATCCATAATGATTGAAGAACCTCCCATACCCCCCCAATAAGCCGTATTCGGACTTGGCAGGGAAT
GATAATCAGTTTTAAGCCCCCAACCCAATCCATACCGATTTTTACTACCCAGCACCAAATCTGTGTCAAAAATTTGCTCT
TCCATAGATTTAGCAATCGTCCCTGCAGTTAAAATTTGGACACCATCTAAAAACCCCCCATTAGCAATAATAGATCCTAG
TTTTGCAACCGATCTTGCATTTCCAAATCCACGGGTTGCAATTTCACACCATATTGGATCATTATCATGTACCTTCCTTA
AATCTGGATTAGACCAAACTTTAAAAAGATATGAGTTTCGATCTGTTTCATCCCATACAAATGAACTAAATGTAACTTTT
GGGGGTATCATATCCGCACGGTTAGTTTGGAATTTTTCAGGTAACATGATATGATAATCAATACTGAAAGGTTTTCCGAT
TTCTTCTCTGAAAAACTTATTTATTGGTTTACCTGAAATTCTCCTAACCAATTCTCCAAGTAAATAATACATTGTAGTCG
CATGATAACCAATTTTTATTCCGGGTTCCCACCAAGGTTTTTGTTTAGCTATAATGTTAATTATTTTATCCCAATCTTTT
AAATCCTCAACTGTAATTTTTTCATCAAATCCGGGGAGTCCTGCTGAATGACTAAATAAACAGCGTACTAATAATTTTTC
CTTGCCCGCTTGCGCGAATTCAGGCCAGTATCTAGCAACAGGGGCGTCCAAATCTAATAGTCCTTTATCTACAAGAATGA
GCGCGCAGATAGAGGCGATAACCTTATTCGTTGAATAAACTTTAGCGATTGAATCTTTATTCCATAAGTTCGTTTTTTCT
GGGTTTGAATGTCCCCCCCAAATATCTATAACAAATTTATTATCTAAGAAAACCGCAAAGGAAGCCCCGACCTCATTGAA
TTCCTCAAAATTCTCCTTAAAGGCATCTTTTATCATTTCAAATTTCGGATCTGTATAACCCTGTATATCTACTTCGTTTG
ACATGTCTTTAACTTTGCTTTTAAAATATTTAAAATCTAACAATTAGAAAAAAAGGAAAATTAAATAAAAATTTACGTAA
AAGCATATGATATTATTTCATAAATGCTCTCAAATGCTAATCGTGTAGAAATTACAAGTTTTCTATTAAGGCTTAGTCAA
TTTTTTCTTTAGATTTTTTTACAAAAAGCCTTAAAAACCTTCTTAAATTAAGAAAAATAGGAGTTTTAAAAAGTGTATTG
AAAATGAAGATAGAAGATATTGAAAGTATCATTTATGAAAAAGAAGATAATGGGATATGTACTGCTATAATTAGTAGACC
AGATAAAAGAAATGCTGTTTCTGTTTTTTCATTTTTAGAAATTCGAACTATTTTAGATGACATGGAAAAAGATAAAAATG
CCAAGGTTTTAATTATTACAGGAGATCCTCGCGGTCGGGCATTTTCTTCAGGGGCTTTTTTTGATTCCAACATGTTAAAA
AACGCAAGTAAAGAGCTATTAAGTGAGATTGATATGAATGATGTAGCGCAAAAAGAAACTACATTAAGTTTATTCAAGTT
CACTAAGCCTATCATTGCGGCTATCAATGGATTGGCAATCGGGGGGGCATACACAATGCTTTTAGTGGGGGCTGATTTAA
TATACATGGCGGAAGATGCTTGGTTAGGATTATATTTCAGCCAACGTGCAATAATTCCAGAGTTTGGCTCTTCATTTCTT
CTCCCACTCTTGGTTGGTTTTCAGAAAGCGAAAGAGATTTGTTATTTTGGAGAAAACATATCCGCCCAAGAAGCAGAAAA
ACTTGGTTTAGTAAATAAAGTTCTCCCAAATGATGAGTTAATTCCATTTGCAAGAGAACAAGCCCTTCGATTAATTCCAC
CAAAAGGTCCAATCGCGGCAATACAATCAATGAAACGAACTATGCACTCATATTACATAAATATCCTTAGTTCTACTTTA
GATTTAGAAAATGAAGGTATGCGCAAAGCTTTTGCTTCGAGTGATTTTAGGGAGTCAGTTAAATCGCTCCAAGAGAAAAG
AAAACCTATTTTCAAAGGACAATAATTCTCATAAAATTGGTATAAATCAATTTTAATTGTTTAATTTAAGCCATCCACTC
ATTAGAATCCATCGGGTAACTAATATAAATAAGAAAAAGGATTATTTTTTACTTTACTACCAACACATCACATTTCGCGT
TATTTAATACGTATTCAGGTACCGTCCCTAAAAATGTTCGTTTAAGTTTGGAATGTTCACCAGCGCAACCTAACAAAACT
AAATCAAAGCCTTCTCTTTCTACCTGTTTCTCGATATAGTATTGAGGCCCGATATCGTATTTCAATCTCGTTTCAACATG
TACGTTTGCCTTTTCAAATATATCCTTCACTTCATCTAAAAGCTCTTTAGCCTCTTTTTCTCGATTTTCACGTAATTCAT
ATATAAGCCTTCCACCGGGGTATATATCTTGAGTCATAACAGGGGAAAAATCCGAGAATTTATGTATAACTGAATGAAAT
ACTACAACTTCGCTATTGTCTCTTTTATATAACTCTATAGCTTTGTTAATTGCTTTCATAGCATGGTCAGACCTATCAAC
ACCTAATAGTATTTTTTTATACATTTAAATCATCTCGCAATAAAATTAGTTAGTTTTATTTCAAGTAAATTAGAAAAGAT
AGGAATGTTAAATCTACTCATTTTGAATTATTATAATGTCCACCAGTTCGCCAATAAATAATAATTCCTTTAAAATTTTT
TACAATATTTTAGAATAAATCTTAATATTCCTTAAAAAATCTGTAACAATTTAGATATTTCCTATTGTTTAATGCGATAA
TAATGTAACAAATTTTTTTTAAATCATTCAGTTTTTACTTTAAAACCTAAAATTATTTAAATCTACAATAATCCATGAAT
AATAAACCTA
>LokiG_000000000260
CTTGTTCTTCTTCACTTTTAGAGAGATCTTGATTTGATATATATTTTTCAGCAATGGTAATTTCTTCTAAATATCGAGAA
GCACCAATTTCAAATTTCATACCGGCATCGGGATTCTCTAATTCAAGATCTTGAGATAAGATCGAGTCTTCAGTAACCGT
TATCGCTTTTTCAATTAACCATGTAATCTTTTGCTCAGCGGGATAAGTTTTCGAGCGCTCAATCATGTAAGACAATGTAT
AATTTAAACTTCTCCTCCATATGTCTTTAAAGTATTTCCTTGTTTTAGAAGTGGTTGTAGTTCTTTGTATTTTTAAAAGG
AAACTCGAGAGAGACAAAATATTAATTCTTCCTTTATAGAGCATACTAGTATTTTTTACGAGCTTAAAATCGTCTGTTAC
GAGATGTACGGTCGATAAGTCTTCACTATTAATTAGATTTTTTGCGATATAAACAAGTGAGAGATCAGGGTCTTGTGCAG
GGAACCTTATTTTATATTTACTTAAGTCATTCTTTACTTCTTCAATTTGATTAGGGAGAATTTCTTCTACATTCAAAATT
TGTCGTAATTTGTCTAAATATGTATGAGGGGCTTTAATTTCATTAAATACGACCTTCGAGATATAGAATTCATAACCTAA
CTCATTTGCAGCTATTTCTAAATTCCCTAAAATGTTCCGGGCTCTAATTTGTAGCATACATATGAAGAAATTGGCATCAA
AAACGACTCTATCTTTTTTTTTACTCATCGAAATTATAATGTTTATTATTGAAATATAATGTTTATTATTGAATTGGTTA
ATATTAAAATTATGGGTTATAAGTATCTTCAAATTGTAGGCAATATTTAATCGTGTGATTATTATTAAAATTATTGATGT
TATTGGATATTCGGGGTCAGGAAAGACTTATTTTATTAGAAAATTGATAACCTTACTCAAAACAAAGTTGGGTTATAGGG
TTGCTGTAGTGAAAAACGTTAAACATCATCAAATAGATAAGGAAGGAAAAGATTCCTATAAATTTACAGAATCAGGAGCA
TCATATTCCATAATCAAAAATAATAACAACGATTATGGTATATTCTTAAATGTAAATGAAGATAATCTAAAAAAAATAGT
CAATTGGGTACATCAGGGTCCTATTCAAATAGATATTCTATTGACAGAGGGTTTTAGGACTTTAGATCATCCCACAACTT
TATGTGTACGTAATCTGGACGAGATTGAACAGCAGTTGAACAAGAATGTAAAATTGATTTCTGGGATAATTTGCTCAAAA
AATATTAACACTAATACTTTTTCAAATTTACCTATATTGGATATAGAAAAAAATTTCTTTAAATTTAAAGATCTTTTTCA
AATATAACAGATTTAACAAAAAGACATTGACTACTTAGATCTTTCAAGAGTTTTCCAAAATGGAGCAAGCTGCTGACATA
TAAATCTATAATCTTTTACCATTTCTTTATCTTCAACATCCTTTAGAAAAAACTCACTCAACTTTTCGTAAACTTCTATA
TCATTTGCTGGATCATCTACAGAGTTTTTAATATTCAAAATTAAGTCATTTAATGGAATGATTATTTCATGGATTAACCA
TTCTTCGAAATATTGCTGATCAGAACATGATTCTATATTATATGTAAGCATTATTTGGGTTAATTCTTCATCAGTATAAA
AGGAAGTGCTTGGGATTGAAAGATTAAATGGTTCCTTAACCTCCTTTTTAATATTGTCTTTATTTAAACTAATTACGTAA
TCAGGCCAAATATCATCGCTATAATTTATATCTTGGAATACAAACAGTTCAAGAACACGTAATGCAATGTTTTTACCAAT
ATACCTACTCCTAGGATCAATAAAGTTTTTCGATGCATCATTTGGATCTTCCTTGAGAAATATCTTCTCTATTAACACAT
ACAGAATTCTACACATGTTTTCTACAAGTAAATTAAATGAGAGTGGGGAATTTTCAGGATTTTCAAGAAGTGCCTCATTT
TTTTGATTAATTTTTAACATAAAATTTGAGTTAAAACTTCTTAAAAACGTCTTGAAAAAACCATAATTCAGTTGAGATAT
GTTTTTCTTAAAGATTTTTCTGAAAAAAAGATTAATGTATTCGATGTTTGACAGAGCATAGAGAAAATTCAAAAAATTCT
GGATATTATTAATTGAATTTGTACCTATGACGTCATCTACATTATTGTTATATCCATTAAGAGTGGTTTTGAAAATCTTT
GGTAAAAAAAGGAGATCACCTACTTCTAAAACTTCAAGCCCACTTCCGAGATAATATTTCATATACAATAAAAAAAGGTT
TAATTGAGATTGGGGAGATGGAAGATTATTTGCTTGAAATGTCGAATAGAGAGTTGATTTTTTATCTAGGTAATCAAAAA
ATTCAATTATAACATTTTTTTTTGTATCACTATACTCGTCCATATTGATTAAATACTCTTTTTTAATAATGTCAACCTTA
GAAAATAAAGAGTCTTCTACTCTAGCGCCAACAAAATTAAAAAAATCCAATAATGGTGAAAAACTTTGTAGGATAGTACA
TTTTTTATAGAAATAATATAAGAGATCAACCAATTTTTCTTTTGCAAAGGGATACTTTTCTAAAGCAAGCTGATATAATT
TTTCTCTTCCTTCTAATAATTTTCTAAAATATTTTTCGGGGATTTCTTCAAAAGGTCTAAGAAAATAATAAAGAACCATT
TGATAATAGCTATGAAAGACTTCATCTTTACTATCCTTTATAAGAATCATGAAATTCAAAATATTATTTTTTTCCCCTTT
CTGGATGGTAAGTGCATCAAGTAAAATGAAGGTTTTTTCTTGAATGGTTTTTCTTATAATCATCCCTAAGTGTCTGACGA
GAAAATAGAGATATCTCATAGGAGAGGATACCCCTTCATATAATTGATTATCGAATTTTTTTGAATTATCCTTTAAATGT
TTATCTTCTACGGAAGTCAGTGTATAGTCATATTCCAATATTAATAAATCATCTGAAATTTTTTCTTTTTTGGTCAATTT
TATGGAATTTTCATCAAATCCAAAAAAATTTTGGAGAAAGTATCCAAAGAAATGGTGAAAATTGTCATAGAAAAAGGTTG
TAAAAGTTCTCTTTATAACCTTGTTTTTATTATTTTTATTAAATTCATCCCATTTTAAACTAATATCTTTTTGAAACTCT
CGCATATCATCCTTTTTTATGTTTAAAATTTCAAGTAGAATTTTTGTCTCTAACTGAAAGTTATACCCTACTCTTTTAAC
ATCTTGTTCGTCGGCATCTAAGATTTGGGTGGATTTGTTCTTACTCAAATTTCATCAGAGATTTTGTTTTATTATGTATG
AAACTTTACCATATAAAAAAAATAAAGACGATACTTACTAATAAAATAACCATTTGAAAATAAAAATATTAGTTAAATTG
CAGAATATTATTAATTACTGAGCATTTGAGAGTTCAATTCAGAAAATTTTTGTTATTTCATCAGTTTCAGAATAATATAA
AGGATTTAATTTTCCATTTTTATCTTTAATCTTTAAACCTTTCTCTTTTTTAACAAAAATCCCAATTCTCTCGGCACTAA
TGTTATTGTTTCTTAATAAATCAATTAAGTCTGAGAATCTTTCATTTTTTACTCCAATTAAAAGTGAACCAGATGATATT
GTGCCCATAGGGTTCAAATCGAAGATTTTACTTAATTCCAAAGATTCAGGTAATAGACTTTTATTTATCATATCTCTTTC
AATAATTACACCTGTATTGGATGCTATTGCCATTTCAGCTATCCCTGTAAAAAGTCCACCTTCAGTAGGATCATGCATTG
AACTTATCTCAAAATTTTCATTTGCTAGAAGAGCTTCCTTATAGACGCTAATTCCTGGATCAAAAAGATAATTTTGGCAT
TTTTGAATAAAATCATTACCCATTCCTCTTTCAAATAATATTTTTTCTTTTTCGCGTCCAATGATGGAAGTTCCTTCTAT
GAAGATTCCTTTAGTTAAAATTAAAGCATCTCCTGGAGTCGCTCCAGAAGTTAGAACTAGTTTATCTTTCTCAACCTCTC
CTAGTAATGTTCCAATTACTATAGGTCTATCGAACTTTGATGTAATTTCTGTATGACCCCCAATTAC
>LokiG_000000000095
GAGGGAATATTTTTATGTGGATTCTGTCAAGGACCGATGGACATTCCAGAAACCGTTTCTGATGCTAGCGGAGTAGCCTC
TCAGATAGCTATGTTATTGAATCCTGTCAAATTCACTCAAATGAATGAGAAAGTAGTAGAAGAGGTTGAAAAAGAAGTAA
AAATTACAGATAAACCTCGAATTGGGGTATTAATTTGTTGGTGTGGTATTAACATTGGTAAGTATGTAAATGTCCCTAAC
GTAGCAGAATATATCCGAACATTGCCTAACGTAATACATTGCGAAGATAATTTGTATTCTTGTAGTTCTGACTCTCAAGT
AAAAATTAAGGAATTAATTAAAGAACATAAATTGAACCGATTCATTGTTGCTTCATGTACTCCAAGAACGCATGAGTCTC
TTTTTCAAGAAACATGCGAAGAGATCGGCTTAAATAAGTATCTGTTCGAGATGGTCAATATCAGGGACCAATGCTCTTGG
GTCCATATGACAGAGTTCGAAGCAGCTACGGCAAAAGCGAAAGATTTAATTGAAATGGCTGTTGCGAAATCAAGGCTATT
GAAACCCCTAAAAGAAGAATTATTAGAAATTACCCCAACTGCATTAATAATTGGTGGGGGGATCTCAGGATTAACTGCTG
CATTGAATTTAGCTAATCAAGGATTTCAGACCTATGTAGTTGAGAAGGAAAAGTTCCTAGGTGGAAATTTAAACTATTTA
AATAAACTCTATCCTATTCATGAAGATGCTTCAATTCTTCTTGAAAAAACTATAGAACTAGTTCAAAAGAATGAAAATAT
TCAAGTTTTTTTAGAATCTGAAGCGAAGAATATAAAAGGTTACATTGGAAATTATAATATTTCTGTAGCTAACTCGAAAG
GAGTGCACGATCTCACAATTGGAACAATTATCGTTGCTACAGGAGGTCAAGAATTTAAACCTAAAGGTCTTTTTCAATAT
AATAGCAAGAATAAAAATGTAATAACTCAATTAGAATTAGAACAAAAATTAAAGAATGGAGCAAAAACTTGGCTTGAGAA
CATTAATCGAATAACTACAATTTTGTGTGTGAATGCACGGCAAAAAGAGGGGAAAGGTATAACCTACTGTTCCAATACCT
GCTGCGGGAATGCCATTAAAAATATAAGTTTTTTAAGAGAACTTAAACCTGAACTTGAAATAATTGTTCTTTACAGAGAT
CTTCAAATGGCCAAAAAGAAATACGAGGAATATTATCGTAA
>LokiG_000000000476
TATGTTTTTTATTTCGTTTCAATTTTTACAATAACTATTGTGGTTGCAATAACCAAGAAAAAGATGAAATCCAGAAACCT
TATAAGAGAAGATAAGATAAATTAATGAAGATCCGAAAGACCAGTTTACACTAATTTTTTTCCTATACTATTATTCTTAA
ATGGATATTTATTGTAATATAATAAAATTTTTTATCTTAAACAACACTCTTTGTATTTTTTTCCACTTTTACAGGGACAA
ATTGAATTACGACCAATCTTTTTTACCTTAATTTGAAAGGATGAATTTAATTCTTTATTACTCATTATTTGTTCTACCAA
AACCTTAAATTGAGGTAGACAATTAACATAAAATTTTTTCCATCCCTTGCATAATATACTTAAAGATTGTGAGGATTTGG
GAAGATTATGGCGATGTTTTTGACAATCTCCGTGACATAAATTAATGAAAGGACAATTCTTGCACATTTTATTAAATCTC
GCTTTTTGAATGCCAAAAGTATGGAATGTTGGTGATTCGAAGAAATCACCCCAACTATGAGTTTTAACATTTCCTAATAG
TAGATCTTTCCGAACGAAGAAGTCACAAGGATAAACTTTCCCATCATATTCAACCACGAAATATTGACAACAATTATTTC
CCATAAAACAAACGCTATATGTTCCAGATACCAAATAATTCAAGATAGAATCAAATAGTCGAATTGAGATCTTAGTAATA
TCTTCTTTTATCCACTCTTCAAACAAATCGCAAAGAAAATCCCCCCAATCTGCTCCCGTAATAGAAAATGGTTTGGGCTT
ACCTTTTTCATCAAATTCCACACATGGGATATATTGATGGTAGAAAAAACCTTGACTTTTTAAATATTGATAAATTTCGC
TTGCTTTCTTTACTGTATTATTATTAATTAAAGTGAGGATGTTGAATTCAACATTGTATTTCTTTAAACGATTAATTCCA
CGTAATACCAAGGAATGAGTTGGTTTACGACTAATTGTTTTTCTATAAAAATCATGTAGATGTTCTGGGCCATCAAGACT
AACACCAAGAAGAAACTTATATTCAGCAAAAAATTCTGCCATTTCATTGGTAATAAGAGTTCCATTTGTTTGCAACCCAT
TACTTATAACTGCATTAGGAGGAGCGTGTTTTGTTTGAAGTTCTACGACTTTTTTAAAGAATTTCAGACCCATAAGGGTT
GGTTCTCCGCCTTGCCACCCAAATGCATAATTATTATTCTGATTAGTCTGCAGGTAACCCTCTATCATACTGTCTAATAT
ATTTTCTGACATTCTAGGGTGATTTTCCGCAATTTTTAGGTGATCAATATAAAAACAATATTGACATCTAAGATTACAAT
CAGCAGAGGCAGGTTTGATCAATAATGAGAAGGATTTCATTTTAATTTTAACTTACGTTCAAAGTAACAATGTTACGTTT
ACTTTGCTTTTCTTTTGACTAGTTCCGGAATATTTCTAAAATAACCTTTTAACCTTTCTGGAATATAGCTATTAAAAGCT
TCGTTAATGACTTCTTCATCTATTTCAAAGATTTTCTTACTTTTAATAATTCTTTCGAATTCTAAAACCCACTGATCTTG
CATTGGTTTAGGTATATTATTTAGATAAAGGTAAAACATACTCTTTCCCTTATTTTTCCAGATTATCTCAGTTTCACCGA
TTTTATCTTTTATCTCTGCTCGAATTTCTCCCAATACACAATGCTTATTTGTTATTTCGCTGTCAATAGTTATACCAAGA
CGCTTATATTGTTCAATGGGTGCATCATTTTTCTTCATTTCCTTAATCATTGACATAATCATCCTTTTTTCAATCTCAGC
ATCGATGATTGGATGTTCTTGGGTTGGATCATTTTGTAGATCAAAAAGGTAACTACCATATATATATGGATTGATCCAAA
ATCTTGAATTGAATCTCATTGTCTTACATCCCTTTGTAAAATCAAAAGGTTCGGCTAATGTTATTGTTTTTATTTGATTA
AGACCAATAAATCCACGCATTACTGTTGGTATAAGTGTGTAATTATAAAGCGGTTTGTTCTTTGGATTTACGGGACCTCT
CATATATACATATCGTCCGTCTGTTATATTTACATGAGCACCATGTATACCAAAGAGCGCTACGTCCCTCACTTTAACAT
CAGAATCAATTACTTCTTTTAAAACATAACCTTGCATATCCTTTGGACGTTTAACGTTAAAGAATTCTAGAATAGTTGGT
GCTAAATCGGTTGTTTGTACAAGAGCACTTCGATTTTCATTGCGTTTTCCTGATCTCGGATCCCATATAAATAGTGGTAT
CTGGGCAATTTCATTATAAACTGGTTGTATCATTTTTCCCCACCAATCCTTTTCACTTAATAGAAATCCATGATCGGTTG
TGACAATCAGTAAAGTATCTTTCCACATATCATTTTTATCCATAAAATCTAAAATTTTGCCAAGATAATTATCGCACATA
CTTACTGAAGCAGCATATTCTTTTCGACAATGCTCTACTGCTTCAGGAGATTCTGTTACTACTGAATAATTCGGCCAATC
AAAATGGGGTCCGTTATAATCATCTTCATATAAATCTTTATATTTTTGTGGTGCATAAAAGGGTTCGTGAGGATCAAATG
TTTCCAAGTGTAGGAACCAGTGATCTTCCATATGATTATTTTCAAGAAACTCTAATCCCAATTTAAAAGTTTTTGCTTGA
GGCATATCTTCCTCTTTGCGCATATATTTCCTATTAACCCAATCTTGACGCCAATGTTCGTTACCAGTTCTCATATTAGG
GATGTGATCAGGAATTTCAGGATCCTTTACTTCACCTTTCCATGCATCTCCCTCATGTCCTCGAACAATTTCCCATGAAG
AATATCTATTATGGTAAGTTCCACCCCCATCTTCCCAGTAATGATAATGATCACTTACAAGATGAGAGTAAACACCGTTT
CTTTTTAAAATTTCTGGCATAGAATCATCAAAAGGTTCTAAGGATCCCCAACTTCTATGTAGGAAATTGTACCTTCCTGT
ATGTAATTCTCTTCTTGCTGGCATACACGGTAGACTTCCAACATAATGGTTATCAAAAATTACAGTTTTTTCTGCAAGTC
TTTTAAAATTTGGAGCGTGAACCCAATCATATTCTAAAAATCTCTTATTTAGAGTATCAAAAATAATAAAGATTGCCTTC
ATTTTTATCCACTAAAAATTACTTATTGTAAAGAATTTTTAATTAAATTTATAAAATCCCCATTGGTAATTATAGTTATC
TGTGGTAGAGAGAATATTTCGATGACTTTAGTGTTTACGCGTGGTATTGTTAGAAAGCCTTCAAAAAATTTGCAAGATGG
TTTAACTACTTCAAATTTGGGAAAACCGGATTATATTAAAGCAATTAAACAGCATTCAACTTATATCAAAGCATTAAAAA
AATGTGGAATGGAGATTATAACATTAGATTCTGATGAGAGATTTCCAGATTCAACGTTTGTGGAAGATACAGCTGTTGTC
AACGAAGATCTAGCAATTATTACTAATTTGGGAGCACCAAGCAGGAGAGGGGAAGAAAGAGAGATTAAAACTGTTTTAGA
GAGATATTTCGATATTGTAAAGTCAATTAAAAATCCAGGGACATTAGAAGGTGGAGATGTCTTAAGAATAGAAGATACCT
ATTATGTTGGACTTTCTACAAGAACTAATGAGGGAGGTGCAAACCAATTCAAAAAAATTTTAAAAGTCTATGGATATTCA
TGCTCAATAGTTCCTTTAATAAATTTTCTTCATCTAAAATCAGGGGTGGCTTATATTGGAGACAATAATTTGATTGTATC
AGGAGAATTTAAAGATAGTCCAATTTTCAAAGACTTCAATAGAATTGAAGTTGAACCAAATGAGCAATATGCTGCTAATT
GTATAAAAGTAAATAATTATATTCTTATTGCCAAAGGATTTAAGAAGTTGAAAAAGTCTGTATCAAGCTTAGGATATGAG
ATCCTTGAAATTGATATGTCGGAATTTAGAAAGATGGATGGAGGGCTTTCTTGCTTATCACTAAGGTTTTAGTATTATAA
GGAGTATATATATAATTAATTTGATTACCATTATTAGCTATGATTGATGAAGGACGTTTATTACAAAATTTGAGGACTTT
TTCCTTTCCTAGGCTATCTGGGACTGAATTTGAAAAAAAAAGTTTTACTATTGCTCAGCAAAAAATAGAAAATTTTAATC
TAACTTATAGAGCTCAGGAGTTCGTTTTCAGCACTTTTTATTCTAGAGTCTATCCGAAGATCTCTTTAGCTTTACTATTT
TGGATCATTTTAACCTTATATCTAAATTTTAATACTATTTTTACAAGAACAAGTTTAATAACAAGTATATCTCTACTATT
TAGTTTGATTGTATTAACAAGAAATCCTGAGAAAATTAAAATTGGAAAGAAATTTCACTCACAAAATTTATATGTAAAAA
TTCCATCAAAGTCAAATCAGAATACTTCCCAAGATGACGTTATTGAAGATTTTACTGATGAAAGAAAAAAAATACTCCTT
TTTTCACACTTGGATTCAAAGGGTCAATTAATATCAATAAAATTTCGTGTTTTATTTTATAAAATCTGGATAATTTCTTT
TATGATTAGTCTTTTGATTAATATTGTTAACTCCTTCATCATTTATAATTTAAATTTAGTTTTCAATAGTTTTGCTTTGT
TGATATTAAGCATTAATTTTATAACAACTGGGGCTATCTTGCTAAACTCTACTAACAATAAATCCAAGGGTGCAATCGAT
GATGCATCGGGAATATCTTGTTTAATGGAGTTAATACCCTATTATTTAAATAACGAAAATAGGCTTAAAAATCATGATTT
GTATTTTGTTTTTACAGGTGCGGAAGAATCTGGCACGATGGGAATAAGAAATTTTAAATCTTTCATGTATCTTTTAGAAA
ATAAGGAAATCTTGATTCTGGAAAAGGCAAAAAGATTTTATATCGGGACGTATAGTGATGGTATTTATCTTTTAAATCAT
AAATTTCAAGGAATTGGTAACGGAGATAAAAGTTCTTACAATTATGTTCATTCTGTTAATGATAATGTAGATAAAATAGA
TGTATCTGTTTTGAAAAAACTCTGTCACTTTTATATAATGTTATTAAATGATCTTGATGAATAAATCAATGTATTATCGT
GGGGTGTCGATTACTTATCGGTTTTAATAATAAAGAATTAGGAGTAGTTATAACTCCACCCAAAACAGCAGAATATATAT
TATCACGACTCGGGGAGATAAAAGAAGGTCAAAAAATTTTGGATCCTTGCGTTGGTCCAGGTATATTTGTGAAAAAGTTA
TTAGAATCAGGAATCAATAAAGATCTGATAACAGGATATGATATAAACTCGAGTTTAAAGAATCCAATGGAGGATTTAGG
GATATTTTTTAAGGAACAAGATACACTCATCTCGTTATATCCTGACTCGTATAATGAATTTGATTTCATTATAGGAAATC
CACCCTATCTAAATAAAGCAAGTACTTATGTACGGACGAATAAATTAAAACTCAAAAAAATTTATGGTAAAATAAATGCT
CATGAAACTTATTCAATGTTCATAGTAAATAGTATTTGGAGATTAAAAGAGGGAGGAAAATTAGGTTTTATAACAAGTGA
TTCATTTTTAACCCTAATCACTCATAAAAAGCTAAGGAGATTTATTCTTAATAACTGTCTAATTAATGAAATTCTTCTTG
CACCAAAGGGTTTATTTTCTAATCAAAAAGTAAGTACAAGCCCTGTTATTTTTATTTTAACGAAATGTACTGGTCGGAAG
AATAAAATAATTAGAGAAAATAATGTTATGAGAATTATTCCTCGTGTAAATAGTGAAGATGATTATAAATCACCGAAAGA
GATTTTTGAATTAAAGCAGGTGAAATACTATTCTTTCCCATTCAACATATTTCATATCGATGTTGAGAAAGAAGTTATAG
AATTATTTGAAAAATCCCCTAAACTGGAAGATTACATAAGGGGTTTTATTGGAATGCATACCCATAATAATAGGAAATAT
GTGGCTGCTATTGAGGATACTAAGTTAGGAGAGATATTTAGAAAGAGAAATGATAAAATATCAGATCCTTATCGAACTTT
TAAAATCATTTCCAAACAAGAATTTGAATCAATTAAATGGAAACCTTATTTAAAAAGAGGAGGTGCTGAACAATATTATA
GACCTATAATGGAAGCGCTATACTGGAGTAAAGAGTCTATTAAAAATTACGACATTCCAATAAACGTACCATTTGAAGAG
GAAGGTTTAGTAATTAGCGGCGTAAGCTCGAGATTAGCAGCACGCTGCATGCCAAGCGGTTGTTATTGGGATTCCAATAA
AGCTATTGGATTTATTATGAAAGATAAAATCATGTCCATTCCTTACATGTTAGGTTTGTTGAATAGTTCTTTATATAATT
ACCTCGCTAAGGGGATAATCAATAATACTAATAGTATACAGATTACTGGGATACATGCCCTGCCGATAATTATTCCAGAT
AAACAAACAAGAGAAAAAATAGAGAAACTTGTCAGAATAATAATTGATGGCAAAATAAAAGATGAAAATTTTATCTATTC
TAAAGAACAGAAAAAGATAGATGAAATTATTTTTAATTTCTACTCAAATAAATTCCATTTTCCCATGAGCCTAAAACAAA
AATTAGATGAAAATTTTGCTATTTATTGAAAATTTCTTATCCCTCTCTTTTTATAAGGAAAATCTCAAGATTTAAACATA
GATACCACTTTAAGGTATAATATTCTACTTAGCTGATGGGTAAAATGCCTTCTGTATTGGAAAAGATTCGTGTTTTAGGA
GAAAATTCAAAATATGATATATGTGCTAGTACTGCTTCCAGTCGTACAGAAAAATATCCAAAGCTCTTTGGAGATTCAAA
TAAATGGATAGGTGCCACTGCAAGTGCAGGAATTTGCCACAGTTATACACCTGATGGTAGATGTATGAGTTTATTCAAGA
CTCTTTATACTAATAAGTGTATATACAATTGTAAATACTGCTTTTCTCATTCCTGTAAGAAAAAAATGAGTTTCACACCA
GAAGAATACGCTCGTACGTTTATGAAGCTCTATTCAATGAATGTTGTAGAAGGAGTATTCATATCATCTGCCGTCAGTGG
TAGTGCTGATGAAACAACGGAGGAAATGTTAGAAGCAATTCAACTTCTTCGATTCAAATATAATTTTCGCGGGTATGTGC
ATTTTAAGTGTTTACCCGGCGTAAGTCAGTATCTGCTTAAGGAAGCTATAACCTTATCTGACCGTATCTCAATCAATACA
GAAGCCTCCACTAAAGAGTATCTTGCAGAAATTGCGGAACAAAAAGATTTTAATAATGATATTCTAACTCGTCAACGTTG
GTTAAAACAAATTCGCATTAAGCATAATTGTGAAACACTCAAAGTCATGAGAGATTTGAAACAAGACAATTCGGGTAAAA
ACCAGGAAAAGATGATTACGGATCGAAGATCAAACGGTTACAAGAAATTTAAATGGGATGGAGCTCCAATACTTAATAGT
GGTCAAACAACTCAATTTGTAGTAGGTGCTGCAGAAGATGAAACTGATTATGACTTACTTAAAAGAATTGATTGGGGGTA
TCGAGAAGTTGATCTTAGGCGAGCTTATTTTTCATCATTTATTCCAATTGAAGGAACACCATTAGGAAACAAGCAGGCCG
CTTCCCTAGAAAGAGAACACCGATTATATCAAACTGATTGGTTATTACGCATATATCAATATAATTTGAAAGATCTTAGA
GAAATTATTACGGATAACGGTAATTTACCCCGAGGGGACCCCAAGATCCATTTAGCTCACCATTATTTTAATGATCATAA
CCTTGTAGATACACCTGTTGCTAAAAAAATCAATCATATGATGCGAGAAGTCTCTACAGAATCATATCGTGCAATACAAT
TTACACGAACAGAAATCAACAATCGTGGGGTGCTTTATGGAGTTGTTTTCCTCAAACATCGAGTGATTGATCTTGTCTTA
AAATACTTGCATGAAAGATTTGGTTCCCATTGCATAATTTGTTTATATAACGAGGGTACTCATAAAACTGCGATTATGAA
TGAGAAGGGGAGGATACGTGTTGTTAAATCCTCACTAATGAAAATTGTCAAAGACCTAAGCGAGAATCGCCCCATAATTC
CATATTTCGATGATATCCAATTTTCAGGACAGAAAATTTTTGAGACTCTGTATGCTTCACAATTTATTTCTGAAAGAAAA
AACAAAAGTTATTTTAAAAAAATGATACCTGATAAGTGTTTTGAATTACCTGGGATGAGAGGAGGAGTAGAAAAAGGTTT
TCGGAATAAAAAGATTAATGATTTTCTTTAGTTTTAGATAATTTTAGCAAATAAGTCCTTTGCTTTTTTATAAGCATTAG
TTTCATTAGATAAAAGTAAAAGATTTTCACCAATTAAATTCATTCTACTTATTTCATCGCTATTAGAAATAAAACCTAAG
AGATTCACATTTTTTTCATTAATTGACGCTACTTCTTCTTTTAGAATATCTTTAACTTTATCTGGAAACCGATTACCAAC
AATCCAAATGTTTTCAAATAATAAATCTACCTCTTTCGTTAGTTCTAATATCCGTTTCATAGTATGAATGCCCATTTTGC
TAGGATCAGTTACTATTACTAAATCTGTGACATTTCGACCTGTTTTACGTGAAAAATATTCTAAACCGGCTGGTGCATCA
ATGAATGTAATATCGTAATTTTTTGATAAAACGTCAATGACCCGTTTTAATGTGTTATTTACACTACAGTAGCACCCCTC
ACCTTCACTACGTCCCATTTCAAGGATATCAAAGTTATCCATTTCAATCAATGCACTGAAGACCTCAGACTCAATAATTT
GATCTTTTGATACATCAAGGGGAATTTGCCGTTGCTGTATTTTATTTTTGAGGACTTTCATTTTTCCTCCAATAGTTTCC
TTAAAGCTTATTTCTTTTCCGATGATGTCTCCGATATTTGCGTCGGGATCGGCATCAATTACGAGGATATCCAGTTTATT
ATTTTTTTCAAGAAGATACTTTAACATTAATACAAGGAGGGTAGATTTTCCAACTCCACCCTTTCCAGAAAATGAGATTA
TTTTTTTCATACTTAAGATTACTTAACAATCGTATTTATCTAAATAAAGATAATTGATTTATGATTAAAAACTTAATATA
AATAATTCAGAAGATTAATGAAATATCAAATAGGAAAAATTAATTTATTTAGTATAGAGATTAATGAAAAATAAGATATT
CTAAAAAACTTTTTTACAAGGGAGGAATGAATCCTGAAAAAAAATGAAAATCACATAATACGAGACATTAAGAATAACGA
GATGAGTAAATTATTAGAACTATATACCCACCTCCATCGGAAAGATGCTCCTCTACCAGAGAAGTCAAAATTAGAATCAA
TTTGGGAAGAAATTACAGCTAATCCCCTATTACATTACTTTGTTGTAGAACATAATAACAAAATCGTCTCTTCTTGCTCT
CTTTCAGTTATACCTAATTTAACAAGGGGAGGAAGACCCTATGGATTGATTGAAAATGTGGTAACTCATACCGAATATCG
TAGACGCGGATTTGGTACATCATGTCTCCAATTTGCGGTTGAAATAGCTTGGAAAAATAAATGTTATAAAGTTATGTTAT
TAACTGGTTCAAAAGATCCCTCAATTCATCATCTTTATGAGAAGGTGGGTTTTAAAAAGGGAATAAAAACTGGTTTTGTT
GCAAAGGCATTTGATTTTTATTATTAGGAGTGGTTAAATCCTGAAAAATGAAATAAAAAATATTAAAGGAATTATTTTTG
ATTTTGATTTTACCCTAGCAGACTCTTCAAGGGGAGTTGTAAAGTGTGTTAATTATGCGTTAAAAGAGCTTAATTTTACA
GAATTCTCAGAAGAAGAGATTAAGAAGACAATTGGTCACTCCCTTGAGCAGACTCTTACGAAATTAGTTGGAAATCACCA
TTTAAACAAAGTTAAAGAATTTAAATCTTATTTTATAGAAAAGGCAAATGATGTTATGTCTGATCTTACTGATCTGTTCA
AGGAAACTCCTAAAGTAATAAGGTTGTTAAATCGCAACAATTTTAAGTTAGGAATTGTCTCTACAAAATATCGATTTAGA
ATAGAAACTATTTTGAGAAGAGAAAATATTTTAAATCTATTTGAAGTCATCATAGGAGGGGAAGATGTTCGAGAATTAAA
ACCAAATCCATTTGGATTAATCTTAGCAACAAAGAAATTGAACTTGCTCCCTTCGGACGTAGTATATATTGGAGATACAA
CAATTGATGCTGAAACCGCATATAGAGCCGGTGTATCCTTTTTAGCAATTCTCTCTGGTGTCACTCTTAGATGTGCTTTT
AAAGGCTTTCAAGTCAAGCATTTTCTTGAAAATATCTCTGCTATCCCTCCCCTATTAGGAATTGAATAGAAATTCAATAA
GGAACTATATAGAATAGATATAGATTATTAGGTTTTATCAAGTATTCATAAAATTAGTGAGTTATATAAAAAATTATCTT
CGTTGAGGTCGTTGCTGTCTTTGTTGTTCTTGGCGGTATACAGGGACAATTTTTGATGTAAATTCTTCTAGTGTATAGGG
AAATTCCTCCTCACTCCCGATTTTTCCTAATTCAAGCATAATTTGTCTCGCCATAAACCAAAATGCCAATCCCAATGCTT
TTTTACCTCGATTATTTGCAGGGATTGCTAGATCAATGCCATCTAGAGTATCATCAGTATCAAAAAGAGATACTACAGGA
ATCCGAGCTAGTTTTGCTTCATTAAGGATGACCTTGTCTGCATGAGGATCGACTATGACCACTACACTCGCATCTTTGAT
ATAAGTTTCTATAATAGGATTTGTTAGGCTTCCCGGGATAAATCGTGTAGTAATACCTTTACAACCTAAGACTTCACAGA
ATTTCTTTACTGGTTCTTTTCCATATCTTCTTACTGAACATACAATTACTCGGTCACTTCCTTCTTCAATATACTTGCTA
AGATATTTTGCTGCAATATTTAATCTTTCATCAGTCTTTGTTAAATCAATAACATATAATCCATAGTTTGTTTGCCGATA
TATGAACCTACGAGCGTCTCCTGTTAATAATTTTGTACCAATATGGATTCCACAACTCAAATAAAGTTGCTTTCTTTCTT
CGTCTTTATCAAGAAGTTCCGATTTTTCTTCCACAATGACTTCAGTATCTTCTGTATCTAACAATTCCAGTTCTTCTATG
AGATCAAGATCTTCTTTGAAATCTTCCTCAAAGTTTTCTTCAATCTCTGGTTTGTTTTCCTCTTCCTCAGTCTTCTTTTT
CTTCCTAGCCAATATAGTAGCCTTGCTTATTTTTTTCTTAACACAAATTTAAAATTTAATACAAGAATTTTTAAAAACCT
ATGAATATTTGAGTAAAATTCAGAATAGCTTTAATATTTTATTACGTATATCTTTCTAAGGAAATTAGAAGTTAAGGATT
AATATAACAAAAATGCTTTTAATTATTAATTTAACTTATCGATCATAATTATAAATAAAAATTTATTTTTATTCTGGGTA
AAATAATGGCTTCTTATAGATTGATATTTGGGATTATAATTGGGATTGTTTTAAGCTTTTTAAGCGTGTTTTTCTTTAAT
ATGGAAAGTATTTCTAACCAAATTCAAACTGAACCTAGTTTATTAAGAGCCATTGCTTTATTGATTGGTGCCAATTTTAA
TTATGATATCATCGCTTTTTTTACTGGTACTCCATCAGTGACAGGATTTTTTGCAGCCCAACTCCTTGCATGGTTATTTA
TTGGTTACGTAAGTGGTACAATAGCTAAGGGATTAAAAAGAGGTATTACAGCAAGTTTGTTGGTGGTAGTAATAGATATT
TTAATTTGGATCATTTTAAATATAATCGTGGGTATAGATATGATGGCCTTTTTTCAAGGAAATCAATTATCTGAAACTTT
AGGTGGTTTAATAAGTGCATTCATTGGAGTATTTATAGGAGGTTCAGTTGGAGGTTTAATTAGCGGTCCCAATGAAGAAT
ATTATTAAAGTCTTCACAATTAAATCTTAAGCTTTTTATTATTGTTTACTTCAAATTTATGTTAACCTTGAATCATCATC
TTTAAGTTATTTAGTAATTTCAAATAAATACAATTGATCCGAGATGACTAATTATTAAAATGGATAAGAAAGAAGAAATT
TTGCCCGATAGGACTTTTGTGATTGATCTTCTTAGAAGGTTAAATATTCCCCATTCTGTGATGAAACACTCCAAAAAAGT
AGCTGAAAAAGCTTTAGAAATCGCAAGCAATATAACTAAGACAAAAGTAAACATGGATTTAATTGAAATTGGAGCTATAT
TGCATGATATTGGAAGAACGAAGACACATGGCTTTGATCACGCATTTATGGGGGGTAAAATATTGAGAAAAAGAGGGTTT
TCAGTAAAACTTGCGAAAATCTGTGAAACACACATATTGGGAGGATTGGATAAAGAGGATGCTAAAAAAATTGGTCTCCC
TGAAAACGAATATTTACCAATGTCAATAGAGGAAAAAATTATTTGTTTGGCTGACAAGTATATAGCTGGAACAAGGGAGG
TTTCCATTGAAGAGAGGTTTAGTCAATGGTTTCAAAAATATGGGAGGAGTGAGATTTTATTGAAATCTAAAAAGCGCATT
GAAAAAATCCAAAAAGAAATTAATAACCTAATGTAACTGATTCAGTTTAATAACTTCTTCCTTAATTGATTGATAATCCC
GCCTTCTTCTAAAATTTTTGTTAAAAATTTGGGTAATTTTTCAAAATTAATTTTTAAATCCTTAGTGATATTAAAAATAA
CTCCTTCACTTAATGAAATCTCTAATTTGTCATCTTGAGAAAAGTAATCTGGACTCCAATTTAGATGAATTCCGGGAATT
CCTAAATTAATTAAGTTTCTAAAATAAATACGCGCAAATGATCTTGCAATAACGCATTTTATACCAAGATCTTTAAAAAC
ATTAACCGCTTCCTCTCGTGAACTGCCGGTTCCAAAATTTTCCCCCGCAATTAGGATATTATATTTAGAAATATTTTTTA
CAAATTGAGGATCAATAAATTCAAGCGTATGTTTAGCAACTTCATTAGTATCTCTAAGAGTTAATGCGCTATTTGGGACA
ATATCATCTGTATTGATATCATCTCCTAAAATATACACAAATCCTACTATTTTTTTAAACAACTACAACATCCCCCTTGG
ATCTGAGATCTTTCCACTGATTGCAGAAGCTGCAACCGTTGCTGGAGAGGCAAGATATATTTGAGATTTTGGTGAGCCCA
TTCTTCCAATAAAATTACGATTTGAACTACTGATACAAATTTCATCTGAACCTAATACCCCCATATGTCCACCTATACAG
GGTCCACAAGTAGAATGCCCAACAACCGCTCCAGCGTTTAAAAATATTTCTATCAATCCTTCCCTTAAAGCTTCTTTATA
TATTTGATTAGAAGCAGGGATTATGATTAGACGTATTTTCGGATTTATCGTCTTTCCATTTAAAATCTTAGCAGCTATGC
GAAAATCTTCCATTCTCCCATTTGTACAACTTCCTATAAAAGCTTGGTCGATTTCGATTCCCTCAACCTCTTCAATATTA
GCTAAATTATCGGGTTTCGAAGGTTTAGCCACCACAGGAGTAATTTCTGACAGATTATAATCAATATTTTTCTCATAATT
TGCTCCTTTATCAGGATATATAGTATTGTAAGGTCCTTTGATTCTTTCATCTAACCATTCTGTTAACTTTTTATCTGGTA
AAAAAACCCCAAATTTAGCACCAGCCTCCACAACCATATTTGAAATCGTCATACGTCCATCTATAGATAAGGAATTTGTT
CCATCTCCGTGAAACTCCAATGATTTATAAATCGCACCTCTAGTTGTTAAATCACCGATTAGTTTTAGTATAAAGTCTTT
TGACATCACCCCTCTATTCAATTTTCCAGTAAGGTTTATTTTGAAAGATTCAGGTACTTTAAACCATAATTTTCCTGTAG
CGAATACAATGGAAATATCAGTAGCACCGACACCAGTGGATAAGCAATTAAAGGCACCATAGGTAGTTGTATGGCTATCT
GATCCGACTATTAGCATACCTGGTTGGGAAAATCCCATTTCGGGTAAAACTTGATGACAAATTCCCTTATTCATACCTAT
ATTATGGATAAATCTATATTTTTTAGCGAATTCTCTGCACTCTTTGTGCATTTCTGCTGCTGAAATTGTAGGAGCAGGCA
CCCAATGATCAAGAATAAAAAAAATCTTTTCAGGATCCCATACGTAATCAATATTCAACTTTTTATATTCCTTATTAATT
CGGCCACCTAGCTGTTCGTGAACCATTACTAAATCAATTGCACCTTCAATAAATTGCCCTGGAAAAACCTGCTTTTGATT
AGAGTGATTTAATAATATTTTTTCAGCGACTGTATAGCTCATCTTTCCACCTCCTCTAATTCTAATTTTCGTTTTTAATT
TGTATATCGATAAATCCCATAAATGTAGCCTTTCTTTATGACAAACATACTTGAAAAATGCGTTATACTTTTATTGTTTT
AGATTCTCTATGGCTTTCAATTAATAATGATCATTTTTTCTCAAGGTTAATAATTTTTCTAACACTATCTTCTGAATCTT
CTCTTGAACAGATTCTATTATCCCATCAGTATTGATCATACAATAACCTTCTTCTTTAATCCTATTTAGGTAGAGATTTC
TCACTTGTGTTAAAAACGAAATATTCTCAAACTTCTCTAAATCTTCCCCATTTTTCCTGATCAATGCTATTTCCGGATCA
ATATCTAAAATTATTGTTAAATCAGGTTTACCAACAAATTTATTCAATTGTTTTATCCAATCAATAGAAATTTCTTCAGA
TTGAACTGATTGATAAATTATAGATGATTCTAGATAACGATCAGAGATTACCACAAATCCTTCATCTAAATTTTTCTTTA
TTTCATTATGATAATGGAGATCTCTGTCTGCTGCAAACATTAATGCATCAGTAGTAGGTGGTATTTCTTTGCTTTTCAAA
AATTTTCTCAATAATTTTCCAATTTCACTCTCAGAAGGCTCATGGGTTAGATGAACTTTATATCCTTTGTATTCTAAAAA
CCCTTTAAGAAGCTTACTATGAGTACTTGTTCCCGAACCATCAATTCCATCAAAAACTATGAATAGTGGTGTATTAGGTT
TTAAAAATTTATTTTCTTGTGTCAAGATTGTTAAAAGTTATTATAAAATTGATTTTCTAATCCAAAAGGATGTATTAATA
TTAATTATAATTACCTTATTTTATTTATTTTTTAACATTAAAGCTTGATTCATTACTTCGTCTTAAAAGAGGTTAAAAAA
TTCAACCCAAAATAAATAATTTACCTCTTTTTAGTAGATATGAATTTCGGATGCATTTTAAAGAAGAAATTTTAAAAGAA
TATAACTTTTCAATATTATGGATTTGTAGTTTTTAAAATAACAAATAGTGAAAAAATGCCCCGGTATGGTTTCTGCCCGT
CATGCAACAAACAGGTCTTATTAAAGCGTGAAGACATTGATATCTGTCTTGCGGTAATTTTACTAATTTTTACAGTCGGT
ATCGGATTAATCCTTTATTTAGTTTTTTATTACAAGAAACAGGAGGATAGGTGTAATATTTGTGGTATAAAAATAACTTC
TTCAAAATCCCCTGGTCTTTATGGCTACGATAATCAACCGCGAAATCAATATACCTCAATTTCAACAATAACACGACCAC
CAGAGGACTTTTCTGAAGAGTTAGATATCCCCCGTTTTTGTCCTCTCTGTGGTGAGAAAATAGTGTATGGTATTTTTTAT
TGTCCGAAATGTGGAAGTAAAGTAAAAAATAATTAAAATCACGTACGAATTGGTTCAACTCGTTTTCAAGTAGCATATAA
AAAATGTGAAACAAAAATTGGACTCCAATTTTTTTTAATTCAATTGAAATCGCATATATACTAAGAAAAATAATTTGGAG
TATAAAAAATGTCAATTATGTATTGTTCAAAATGTAATATGAATGTTGAAACTAAAAAAAAGGATTTTAACATTGTCTTG
GCAGTTATTTTAGCTATTTTTACAGGAGGTCTTGGTCTTTTAATTTATGTAGCAATTTATATGGAGAAAGCGTATAAATG
CATTCATTGTAATAGTGTCTGTAAAACCAAAAATATGAGGAATCAACCAGTTTCAAATTATCAATTAAATGGTTATTCCA
ATCAAACACAGTATCAGAAAGCTATTGTAGTGGAGACTCAAGTAGCTGCAGTAAGGGGAAAATTCTGCTATAACTGTGGA
ACAGAGCTGGATCAGAGAGAAACTGCTAATTTTTGCCCTCTATGTGGAAGTAATTCTGAATAAATGCTAATTTATTTTTT
TCTTTTTAGTATTTCAAGTAAATTATTATTTTTTAAAATATTTTATTTTGTTGTTAACTTTTCCCTTATTATTCTTAGGA
TTGTGGATTCAACAATCA
>LokiG_000000000103
GTGTATCAGTCTCCCATAATTCCGATAGAGAACCTTGAAAAATAATTGATCCTCCACTACTTCCAGCTCCAGGTCCTAAA
TCGATGGCATTATCTGCTACAGAAGCCGCTATTCTATCATGCTCAACAAAAATAACGGGACCAGGCATTTTATGAAAAAT
TGGTAAAAATTTTATGATATTTGTAACATGTTGACCAATCGTAGGCTCATCAAGTATATGTAACACATCTTCAAGCTGAT
TAATTAAGGTGAGTGCAATTCTTACTCGTTGGGATTCACCTCGAGATAAAGTAGGGGATGATCGATTTAGTGTTAAATAA
CCAAGCCCTACATCTTTTAGTGCTGTTAATCGTTTTATAATTTCAGATAACAGACGATTTGTAGAAGCTAATATCTTAGT
GTCTTCAAATAATTTTAAAGCTTCTTTTACTGAATAAGTTAATAGTTGCGTAATTAGTAAACCCGAAAAAAATACTGATG
ATGCGAAAGGATGTATACCCGTATTATTACATTGTTTACAACCTTTTCTTTTACAGAATGGACAAACCATATGAAAGTAT
TTAGGTTCAATATCTTTCAACCAAGTACCGCATTCCACACAAGATTTTACTGTACTAACTTTCTCAACTCTTTTACCAGT
ATTTATTTGAAGTATATTTGATCCCAAGAGATGACTTTTTAAAACAATATCTCTCACATCATCGAATGAAGTTGAACTAT
CTATCTGAGCTAGTTTTATAAAGATTTTATGTTGTTTATTTGGATTAAGCTGTAATCCGTCCCATTTTTTGTCATCTATA
AATAAATCTCCTAAAGAAAATTGCTCTAAAAGAAGTTTTAATAAGGTCTTATGACTCCCAAGGGAGTTATTTACCAGCTG
AGAATATACAACTCTAGGTTTTTCTTTAACTATACCAAAAAGATAATTAAGAATTTCATCTTGAGTTAGGACTATTATAT
CAGCACCACAATTTGGACACTTTCTTACTCCAAACCTTGCATAAAGTAATCTAAGTAAAGGGTGTAACCCTGAAGCCGTA
GCTAAAGTAGAACTTGGATTTCTGTTTATTAAATTTTGTCCAACAGCCACTGCAGGACCTAATCCTGTTATTGACGCAAC
CTTTGCTGGAGAGAGTTTATAAGAAGATCTCTGGCTCGACCACTTACGACTATACCCAAATAATTCTATTAATCGACGAT
TTGATTCATGATATAATGTATTGAAGATAAGCGAGCTCTTTCCGCTGCCAGAAATCCCAGTGACTACAGTTAAACCATCA
GTGAATTTAACATCGATATTTTTTAAGTTATTTTCACTGGCTCCCTTGATTTCTATTTCCATCTGAATCAAATCTGGTAA
AAAATTTTTTCTTGTCTATAGGTAAATAAAATCTTTGTTTTCTTAAATGTTATTTAAGAGATACAAATTTAATTTAAATA
AAAGCCCATATTGGATTTTTTATTACTTTTTAACAATCTAACAACCATATGACTCAAAAACAAAATTATAATAGATATAA
CGATTTCATTTTGATGTAATCAAATGTATCTAAATCAAAAAAAAGTGAAAAATTATGGGTAAAGGAAGTACACTGGCATT
TATTGCCTTAGTGATTGGTATTGGGGGTGTTGGTATTGGTGGTTATGCAATAATTTTCATGCCGACAACAATCATACAAC
AAGCTTCTGGAAACTCTGAAATTACCCAAATATGGACCGTTGAACAAGTAGGTAATTTTTATACTGGAAGTAGTTATAGT
GACATGACAGACATGGATGTTAATATCACAGTGAATGCAGGGGAGACTGTGTATGTCATGTTCAATGCTCAAATTTCAAA
CGGTGTTGGGGGTAGTGGATGGCTAACAGGAGGAGTAAGAATAATGATGGATACCGCTTTAATAGCAAAATCTGAAAGAT
ATTTCATTCTTGATTCTACCACGGGGATTAGTGTTGGTAATAGCATAACAACACATTTTATTATCGAAGGTTTAACCGCA
GGAACTTATGAACTTAAGGTACAAGCTACAGCACTGGCAGAAAATGGATCAGATAGAATTGAAGATGGATTATTGATTGT
CTATACTTATAGATAATTATTTTTTTTTTATTTAAGATATGGGCTTGTTATTGAAGATTTATTTAGCTTGATTTCCTCAG
AAGACCCTCTTCCTCATATTGGATTTATTATTTCTTATGAAACATACTTCGTATGATTGAAGTTAGAATCAAGAAACAAA
TTATAAAAACTCAAAGGATGAAAGGATATTAATAAAAAAAATTTAAGTGAAAAATTATGCCTTATTTTGAAAACGAAAAT
TCTCGAATATACTATGAAGATGTGGGAAAGGGAGATCCAATCTTTACTAACCACGGGTTATCCGAGGATTGTAATTATTG
GAGTGAATCAGGTGTAACATCAAAACTTGTGAACGCGGGTTATCGTGTTATTTCTATAGATATGAGAGCCCACGGAAGAA
CCAGACCTATTTCACAAGACAAAGAAAAAGGCTATGATGCCGATACGATGTACGCTGATTTTGATGCTTTAGCAGATCAT
CTGGGAATCGATAAATTCCATCTGCTATCGCATGCTACAGGTGGAATGGTTGCAGCACGTTATGGGAGAAAGAGGTCAGA
ACGTCTTCTTAGTTTGATATTAACAGATACTAGTTCACAAACAGGCGTCGTTATACCAGAAAGAGATGATTTAACGGATG
AACAGAAGGCGGAAAGTGCTGAACGTGCAAAAATATGGGCTGAAACTTACGATACTCCCGAAAAAGCAGCTGAAGCTTGG
AGGAAGATCCAGTTATCAACTACAACTGAACAGAGAATGGATGGTATTAGAAAAGACGGATGGCCCTATCTGCATAAAAT
GAAATCAAGTGAAGAAAAACTTAAAATCTATGAAGGTTTTCTAAAACGACAGGACAGAAATGAGATATTTGATTTTATGA
GGAATTTCTATTCGGATCCAGATCCCGGAATAGATGAACTGAGAAAAATTGAGTGTCCTGTTTTGGTTCTTCTCGGTGAA
CATGATATCGTTTTTCTCAAACCGTCTGAATTAATGGCAAAAGAAATTCCGGATGTTAAACATGTTGTAATGGGCGGATT
AGGCCATATGACTGCTATTGAAGATCCCGACAGAACCACGAAAGAGATCCTCGATTTTTTAAAGACAGTAGAAAAGACTG
GAAAAGCAAACAAATAAATTTTTTTTACTTTTTTTGAATAATATTTCCTTTATGTATAGGATTAATGGAATATCTTGAGT
CTATGTGCATACTTCGTTCTAAGATAAATAAGGCCCTGTTAATGAAGTTTTGATTAACTTTATTTCTTCAGGGGATCCCT
TAGCGATCACTTCCCCTCCTTTAGGACCACCTTCTGGACCTAGTTCGATTAGATAATCTGTATATGCTAAAATATCGGGA
TCGTGCTCAATTATGACAACAGAATTTCCGTCTTTAACTAAATTCTCAAGAAGATCAATTAACTTTACGACATCATGAAA
TGATAATCCAACTGTTGGTTCGTCTAAGATATACAACGATTTTGACTTCCTGGCTCGCCCTAATTCTTTAGCCAACTTAA
TACGCTGCGCCTCTCCTCCACTTAAGCTAGGTGCTGATTGACCTAAAGTCATATAACCCATTCCTATTTCTTCAAGTATA
GTAAGAATTTTTGTAATGTTAGCTTGAGATTTGAATAGTTTCAATGCTTCTGATACAGTTATGTTTAAAACCTCCGAAAT
CGATTTACCCTTAAACTTTACTTCTAGAATCTCAGATTTATATCTTAAACCTTTACATTCTTTGCAGGGGAGTGTGATAG
CGCTTAGGAAAGATACCTGGATGTCTTCTACTCCATCTCCTTTACATGAAGGGCATCTACCTTTCTCAGAATTAAATGAA
AAATGCCCTGCAGTGAATTTTCTTTTTTTTGCTTCTGGTTCTTTGGCAAATAAATTTCTTATCTTATCCCAAATACCAAT
ATAAGAGACTGGCATTGATCTCCGAGTTCTCCCTATTGGTCTTTGGTTAACGATGATAACTTCATCAATATTTTCCCACC
CAGCCAAAGTTCCAGATCTTTCAAGTAAACTTGCTTCACCGTTTTCTCCTTCTTCCACATCATTCGTCTTCTTCTTATTC
TTGGTTGTTTCTCTCGTAAAATATGGTTTAAGTAATGGGACTAATGTATCTTGAATTAATGAGCTCTTTCCGCTTCCGGA
TACACCACATATTCCAACCATCATTCCTAATGGGATTTCAACAGTTACATTTTTAAGATTATTTGTTGAAACATTTTTAA
TTTTCAGAAATTTTGTTTGTTTATCCACAGTTCTTCGGTCTACAACCGTCTTTATGGGTAATTTTATCTTTCCTGCTAAA
AATTGACCAGTAAATGATTCTTTTACTTTTTTAATTTCATCAATTGTCCCTTTAAATACGATATTTCCCCCATTTAGACC
TGCTAGTGGGCCAATATCTATAATTTCATCTGCCACTGCTAAAAATCTTTTATCATGTTCAACTACAATCACGGTGTTTC
CCATTTCTTTTAATTTTAAAAGCAGATTAATCAGTGCTTCCTTCTCAGATTCATGCAAGCTCATGCTAGGTTCATCCAAT
ACATAAATTAATGAATCGATACCAGCATCAAGGTGGGTCATTAGCGCAAGTCTTTGTAATTCTCCACCACTAAGAGTTGG
CATCCCGCGGTTTATGTGAAGATATGTTAGACCTACATCAAGAATATTCTGTAATTTTGACAGAATTTTTTCTTTAACGT
TTTTTCCTTGTGAAGAATTAATATCTTTTTCAGTTAATCTACCTAAAAATAACTTCAAGTCGCCAATTGACATCATACCT
AATTCCCCAATATGCTTATCTGCAATTTTCACTTCTCTGCTTTCTTCGTTCAGCCTATAGCCATTACACTCTTCACATTT
ATCGATCTTCATAAAATTCTTGCTTTTCTCTCTTCGATAAGCGCTTTTACTCTCAGAAAGAGCTCGTTCTACGTGTGGAA
TAACACCTTCAAATACTCTTTCTAGTGTCCCAGTAAAAGATTTAGAATCCCACTCGAAAGGCAATTTTTTACCACTCCCA
TATAAGAATAAGTGCTTGATATCATCTGGTAGGTCTTTATATGGTGTTTTAATATCGAAATCATAAAATTTTGGTAATTG
CTCTACAAATCGAATTTGATCAGCAAAAACAGCTGATCCTGCTTTAGTAATTTCTATTAAATCTCTATTATAATCCTTTA
CAATTAACTCTTCGGTTAAATGCATAGTATAGCCCCGTCCTTTACATTCTAGACACATTCCCGTGGGTTCATTGAAAGAG
AAATGCTTAATTTCAAACCTTTCGCGAACCATTCCACAATCACCACATTCTAAGTTATGATCGACTGGAATTTTACATAT
TGGACACAGTAAGATCCCTTCAATTGCATATAGCATTCTCAACAATCCATAAATTCTTGTTTTGGTCCCTACTGTAGATC
TAGGATTGAAAACTCTCGTGGTCCTTTGCTCGATAGCTATAGTTGGACTTAATCCTTCAATTAAGTCGAAGGGTTTCTCG
TCCTCTAACTTAGGAGGAAAACCAATAGCTTGCAGATACCTGTTCATCCCTTCATCAAATATGATATCGAAGGCTAGGCT
CGATTTTCCAGAGCCAGATACGCCTGTAATAAGTGTGATCTTCTTTTTTGAAATTGAAACATCAATATTTTTTAGATTAT
GAATTCTTGCACCTTGAACTTTTATTTCATCCATTTTCTATCGAATCCTTTATATTTTTAATTTTGATAATTTTTTAAAT
CCCATTTCTTCTAAAGAAACAATTTTATGAGCCATTTCCGATAATTTTGGGAAATTTACTTGATTAATACAATCATTTTT
AAAATTATCAGCTGCATCCTTCAAAGTTTCAGCTATTGCTGTCCAATTTTGTGCTGAATCCTTTATGTAGAGAATAGAAT
CATCAAGAAGTTTAAATTCTGCAGTATTCCATGCTCTTGGACCATTTTTAAGCTCAGGATGGTTTTGAAGTTCTTCTAAG
AACTGTACATATAGATTACGAAATAAAGCTCCTCCTGTACCCCACGTTTCAATATTACCATAAGTTAAATCAAATATTAA
CTGTGGTGATGCTACTTTTTTGCTTGATTTGGATATAAGATTAATAATTTTCTTATCCCATTCCTTTATTGATTCTGCGA
ACATTTTTATCCCTTGAATCCCAACATTGCTCGTGGAAGGTCTTAGCATATTATTCACTACTTTCTGGATAGCTAGTTTA
ACTCCCGCTCCAAGAGGTGGATGTTTGCCATCAGGGCGACTTTTCATTGAGTATTGGGTATTCTTAGGATGCATAAAAGA
TGGACCATAAGTAGAACTCCTTCCATTCTTCAATTTTTCAATTGAGACTTCCTGAAAGCCTTCATGATCGGTATCTCCTA
CAAAGGCGATGTTTCTTTCATTATCATAACCTGCTAAGGTAATCGTATGCCCCCCAAAATGATAATCTTCTTTAAACTCA
TAATAAGGAAGAAATCCCATGTCTATACGCAAAATTAATGGGACATTCTCGTCAATCAGTTTTATTGCTTCCTCCCATCC
CTTATTAGCGCTTGTAAATGATTGCTTTCTTAGGGGTATCCCTAATAAACGGCATGTTAAGGAATTGGGTTCAATTGTCC
CCTGTTTTCCTCCAAGAAAGAAAGGAATTTCTGACTCGGGAATAAATGAAACCTTCTCTGTTGTGTCGAAAAAGCCGAAT
CCCATGGTGGCATCTAAACCAAAAACCAGTGCTTCCGACATTGGAAAACCATAAAATTCGAATAAATCTCTCAAAGCAGA
GGATTCACAATGATGTCCTACCCTATGTTCAAAATTATTCACTCTATGTTTTAGGATCAATCTTATCCCTCCCCTCTTTT
ATTTCTTTTAAGACCCATTCAAGGAATTCGGTATCAGTTTCCAAAATTTTAATTGGATGCACAAAGAGCCCTTTAACGTT
TAAAGGCATTTTGAAATTTATATTTAGCATTTGTTCTAACTCTTTTTTATTCTCCCTAATTGCATTTAAAGAATTAGTAA
TTGCCTCAATTTGTTCCTCTTGAGATAGTACGGGAAGCATGGAAAATGCCATATAAAAATCCTGGTCGTTCTTCCCTACA
AATTCATTAAGAATTCTGTATATCTGACTTTTAAGAACAGTCTCCCCTTTAGGTGTGATTTGATACATTTTCACTATTCG
GTTATCAACTTCTTCCACCCATGAGTCTACTAAGTCTATTTTCTTTAAATTCTTCAAGACACCATAAATCGAGGATTTAC
CAATCGCCGTCCATTCTCTCATTCCCCTCTCCTCAACTCTTTCATTAATATCCTTCCCATGACATGGATGTTCAGCAACT
AATCCTAGAACAGCAAAAGCAACATGACTTAATCCTAAATTTTCCTCATCTGACATTTTCATTCATTTTGGTTATAGAGA
TAATTTAAATTTAATTCTGTAATAAGATCATTATGATATAAGAACGATATGAATAAAGAATATTTAAATCTTTTGATCAA
AAAAACTTAAAGATGAGAAGGTATTCGATGCGGTGGTGAATGCTTGGTTCAGTTTTATATAAAATCCTGACTGAAGTAAA
AGATCAGATAATATTTAGAAATTATCATTAAAATTTGATGATTTACGTATGTTTATGATAGATAAAAAAAAAATAAAAAG
ATTAACTAATTTTGATTTAGTTTTCGTTTGCTAATAGCTATTAGAGCAATTGTACTAATTCCGATAATTATAAAATATAC
GTATCCAAATGGAATTGAATCTTGTGCTTGTTTATCAGTTTTAATCCAAACATCCATAGAGATTATATTCCCTACTGTAT
CGTTAGCATAAAATCTAATTAAAAATGCTTCATTGATAGGTGTAGCATCCCATGCTGTATCCCAATCTGCTTGATCTAGG
GACCCACTAACTGTAAATATATGATTTTGACCTCCCGCAATTGAGTACCACATAGTATCTAAATTTCCTTCCATAATGAT
AAAATTAAATGTTCTATTTGTTTTTGCTCGTATATCATTGTTTAAAGGATTAACGATTGTAAGTGTAGGAGCAAGTGAAT
CTTTTCTAACTGAAACTTCCTCAAATGAAATATTCCCACCTGTATCATTTGCGTAAAAAATAATAGTAACGGTGCCATTA
GATTCCAAATCCCATGCTGGTTGATAAATTGATTCATTTGAAATGAAGGTATAATTATTCAAACCGTTATCAATTGTATA
CCACATTTTATGCAAATTTCTATCTCCAATTTCCACGTTAAAATCAGGTGCTTGAGCTCCAAAAAGTTGATTAGAGGTCG
GACTAACTATTATAATATTTGGAAATATATCATCTCCATCGTCCCATATAGTATAATTATCTTGACTTCCTGCAAAACCA
GTAATATTATAGGGTACATCACCAATTCCATCGTCATTCTCATCGGTACCACCATAATCATCCCAGTAATTACCAAACCC
TCCTGTAAACCATGAATTATCACTTGAATCGCTATCGTCTTTAGCGTTTTCTAAATTATTGATAAAATAATTTAACCACA
CTTTATTAGTCTCGCAACTACCATCTTCAATAAAGATACCTATTGCTGTATTATTAATAATTAGGTTCTCTGTGATATCG
GTAGTATCTCCGTTATTAACCAAATGGATCCCCCATTGATTATTATCAATAGTATTTTTTATTATAATATTGCCTAAAGT
ATTACCATATACATGAATACCCTCAGCTGTACTCAGAGATATATTATTATAAATAACGGTATTGGTATCAGAACCATAAA
TATCAATACCCGAATCATGGTCACCAGTTACAGTATTATTATTTATCAGGTTATTATCACTGCCTGAAATCAACCTTATT
CCAAAGAAAGCATTACCAATCACAGTGTTCAGAGTAACATTATTGAAATCGCAATAGTTGTATAGCATGATACCAGCAGT
ATTGGAAGAAGAAACATCATTGTAGTTTGCTGTATTACTTTCGATGTTATTATAGAAGCAAGTAGATTCTAATTCAATAC
CAAAAAGAGTATTATAGCTGGCATTGTTGTAAATAATTGTATTGTTATCACAGTACCCATTAAAATGAATACCGATGTCA
GTTCCCGAAATATTATTGTAAGCAATGTAATTTAAATCATTGTAATTCAATAGATATATCCCGTCATTGGTATTATCGTT
AATTGTATTATGATGTATTTTGTTATCATCATTATAATCCATAAAATAGATTCCGTAACCGTTGTTGGATATATTATTGT
ATTTAATAACATTATTATCTGAGTATTCTTGGAAGTAAATTCCTCTTGTATTACCACTAATATTGTTGAATTTAATGGTA
TTATTTAGTCCGTGATCAAAGATAACAACACCATAATCGTTCCCACGAATTTTATTTGAAATTACCCAATTACCACCTGC
GTGATCCATAATTCTTATTCCATTAACTCCATTATTGTCAACTATGTTATTATAAAGAGTATTATTAGAACAAGTTCCAG
TTAAATCTCCGTTCAATACAATCCCATTAGATGTACCCCCTGAACAGTTATTGTTTTCTAAGAATCCATTGCTCGAATTC
AATAATACAATTCCGCCATCGTATGATCCAACACCCCAATTTGTAACTGTAATGTTTCTAATTTCAAAAAAGACATTTTG
TGAATCTTCAATAAGAATACCTGCTCCTGTAGGAGTTCCCGTTGCATCAATTGTCATATTTTCAATCCTATAAGGATTCG
ACCAAGAGCCATCTCCTTTAAGCCATGGCCCAAAATTCGACCAGTTATTCTTCACATGAATATATGTGAAATTAGTCCAA
TAATCTGACTTTTTTAGATTTTTTGTCTCGATATTATCTTCGATCATATTTGGTACATCATTCTTATCTCTAATAATACT
GCCAGCAAGCATGGATGATATTATGAACGTCCCTAAAATTCCTAAGATTTTAAATTTTTTGTTAAAACTCATTATATTTC
AATACCTTGTAACAAAACCTTGTTATTTTATAATAAGTATTTTCTTAGTTAAAAGAATATATGTAAAAAGAAAATTGATA
ATTTAAATTATTCAGTACTTCCATTTCCATGTAGTTTCATAATCATCTATAATCTTAATATATGAATTATAACTGGTTTC
TTTAAAAAAGACTTAAAACTATAAGGAACTGATTATAGTATAAAACTATTACTGTAAACTTTATAATTATTATACAATGG
ATATAGAAATAGAGAAGATACTTACAT
>LokiG_000000000346
ATTAGAAAACCGGCCCGGCCAGGGATGGAGAAGCCGTAACTATAGATGTTTACGCTTTATAGTAAGGGTGTGGAGAGGCA
CGACTATTGATCTTAGCAACAGAATTGAAACTTAGACTAGGGTTTTTAATAAAAAGTATTTTTTCTTATGTTTTTTTCTC
TTCAGTTGTCAATTTGTACCTACAAATTTTTTCATTAGAATTCAATATACAATCTAGGATTTTTGCAGTGAATTTTAAGT
CAGAGTGAAGAGTGTTCAAAATGGCTGTTATATAAGGAACACAAATTGTGGTTTGGATAATCTTTGAGCGATCAGGGTTG
AATTCTCCACCAAGTGGGCAGAAATTTGATTTATAACTAAGTAATACTTCAAACTCCTCATCATCCAATGATTTTATTTT
AGTTTTAGCTTTTAATCCATCAGAAATCATCTTTAAGCTGTTTTTAACCCCTGTAACCTCATGATTTTTTAGGATTTTAC
CTAATTTTGCTCCAAGACTTGCTGAAATTGACTTTGGAAGGTTTGGGCCACCTACATCTATCATTTCATGGATATAGGCA
TGGAAAAATTTCAATGCATCCTTATATTTTGCCATTATCAAATTCCTCTTCTATGAATTAAACTGATATTTTATTCTATT
TCGATGTTATACTTTATATATCTTATCACCAAATTTATTTTTACGTTTTAAGATTCAGTGGAAGTTACATCAAACTTGTC
ATAAAAAGGAAAATTTTTTTTTTCTATTTCTGCTAATTAGGTAGGATTTTTTCTTGAGGTCACATTCAAATGGTAATGAC
AAGTTCTATGATCATCCAGGGGGATGCAATTATGAATTTTTGTTTCAAATTTGTCATGTGGAAAAAGCTCATTTAAAAAT
CCTTTAGTATAAGGAACACAAACATTTTCTTGAAAAACCAGAGCCCGCGAGGAATTGTTGGATCCTCCTATTGGACAAAA
TTTTTTTGGGTATTTAACAATTACTTCATAACTATTAGCATTTAGCTTTTTTATTGTTGTTTTCCCATTCAATACAGAAT
ATATTTGATTTAAGGCATTTTCGATATCAAAAACAAGACCCCGCTTTTGATATAATTTTCCTAATTTCGCACCAGATTTA
GAAGAGATCGCTTTTGGTAAATTTTTACCACCAATATCAACCATTTCTGCGATGAATGCTTGGAAAAACTTTAAGGCATC
TTTAGGGATAAAATCACCGTGTGTATTTGAATGAAATTATTTAATGTGGAAAATAAAACCATTTTATAAAATATACAGAG
ATTTTGACTTATTTAAATTTATCTGATAATGATTAATTTACGAGATGATAATAGAAGGAAAATTTTTTGAATTTTTGAAA
TTATGATTATGCAAACTTAACTGATTAAAATCATCAAGAATTAGTCTTGCTCATTTACCAATATATATCTCAATAATAAA
TCCTTGTCTTCTTCAGCATATTCAATACCAATTCTTTTTTTTCGTATAATATTTTTCTCATCAATGTCTTTCCCTTGAGT
GAAAAATAATTTAGAATCAGGAGAGCAAGAGTCTGTTAGATTGAATTCCTCTTTAGTTATGCCTAAAGACATACAAAGTT
TTCCAGGTCCATCGGTTAAATTTTTAAAATTTTTCCCTATTTTTACCATTCTGTTATCTAACATCAATTCGATTCCTTCA
ACAGGGAATAGACTTCTAATTAAAATAGCACATGGCATATCTTTTTTTTCAGTTATTACATTGAGACAGTAATACATCCC
ATATATAAGATAAACGTAAATAATACCTGGTTTCTCATACATCACCATTGTTCTCTTGGTTTTTTTATAGTTATAAGAAT
GACTAGCTTTATCTCCGGGTCCAAGATATGCTTCAACCTCCATAATTTCTCCTACCATGGTATCTTTTTCTGTTTCTCTT
ACTAAATACTTCCCTAATAACTCCTTTGCCACTGTTATGGTATTTCTACTGAAAAACTCCCTATTCAACCTTTTAAAATC
TGTCAACTATTAATATCCGTTATTTAAAGAATAATTTATTTAACAAGAATTATGTTAGTAATTATATTAATTCTATTTAC
TTCTTAAGAATTAGGGGATAATGAAAGCACCAGAAAGAGTTTTAAAAGCAATTAACAATGAAGAACCTGATCGCCTACCT
TCATTTGAGATAATTACTAACAATTCAATATTGAAACATTATGATATCCCTGTTGGAAAGGGGTATAGAGACGGTTTAAA
GCAACTCAGTAAGTTGGGAGAAAAGGGTAATGAACTCATTGTAAAAGGATATTCAAGTTTTGATTATGTTAAGAGAGTCT
TAGAGCAATCACATGAATTTTATCGACGTGCTGGGATAGATATTGCTTTAACTTTAGCATCTATATATCCTAGAAAAATA
TTGAAAGAAGGAGATGGTATAATTGATGAATACGGTCGAATTATGAAACAACAAGTTTACAAGGCAAAAAATGGCACCGA
AACTGTTATTAATGAATACTTTGGGGGACATTTTAAAGATTTTAGTGATTATGAATCATGGGAGCAACCAGATCCTTATT
GGGAAGCAAGATTGATAAATTTCAAGGCGGGTAGGGAAATTCAAGAAGAAATGAATAGTGAAATATTCTCTGTGCCTTCT
TTAGGTGCCTTGATGGAATGTTCGTGGGAAGGTTTTGGATTAGAAAATTTTTCAAGAATATTGGCAAAACCTAAACAAGC
TAGAAAAATATTTGACGATCGAGGTAAATTTACACTCGAACTAGTTAAGATTTTAGCTGAGAATGATGCTCAACTCGTAC
TTTTATGGGATGATTATGGATATAAAATGGGTTTATTTATGAGTCCTATGAATTATCAGAATTATGTTTTCCCATGGATA
AAGCGTATTTGTAGTGCTGCTCATAAACGTAATTGTAAAGTGATTTTACACTCTGACGGGGATTTATCAGAAATTTTTGA
AGATATTATAAGTTGTGGCGTTGATGCCTTAAACCCAATAGAAACCACTACAGCAAATCCAGACTATGATATTTTTAAAT
TAAATGAGAAATATGGAGATAAAATCACTTTTATAGGAAATTTATCCCCAGTTTTATTAGCTTTAGGTGAAATAGCTGAG
ATTGAAGCCTCTGCTAGACGATTAATTCGTGAAATGGCTCCTGGAGGAGGATATATATTTAGTTCAGGTCATAGTATTAA
TCCAGCGATTTCAGTAGACAGTTTTGAAGCAATGCAAAACATTCGGAGAAGATATGGTAATTATCCTATCAATATACCTA
CTTAAATTTTAGTAACTCCTAAATTCATTTTGAGGGGGTTCTTCTGCTGAATTATTATGAATGTCTAACTCTCTCTCTTG
AATTAATATTATTCTTTGATTTAGATACAGGAGACTTAATTTTTGAAGGTTATGGAGATTTCAAGAGTGTATGGAAATTC
TTCTTGAGTGAAAATATACCTGGTGGATTTAAAGAATATTGGTGGGTTCCACTATCAATATGGGTTGAACCTGGTGTAAG
ATCCCATGATATTATTGATGGCGTAAATTATCCAATTATACCATGGTGGGTTGATATATATTATTTTAGTGATATTATTG
GTGCTCAATTGATCTCAACACATGACGTTGTTACTGGTAAAGGAGAATGTACGGGAATCAGTGGTTTTGAACCTGGCCCA
GCAACATTTATAGTTAATCAGCTGGGTTTTATAAATAAAGACTTTAAGCCAAACCACCCTAATACTTATCCTGGTGAATT
CTGGCCAGTTGAAATAATAAGTATCCATCAATAGAGTTAAATACTAGTAATAGAGTATTACTAGAATCATTACTATTGCT
TAGATGAGTAAAAAGGAATTAAATAACAATAATTTTAACAAAAATATAGAAACGGAGGAATAAGTTTAGATAATTGGCTT
CTCGATTGTCCACACCTAAACCTATTATCCTCTAATCTATAAATCTTTTTTTTATTTTTATAATTTGCTTTAAACAACAC
ATTATAAGAAAAATATTAAAAAACAAATTATTTTTTTTTAAGGGTCAGTTCTTTTTTAAGGCACGATTCTAATTCCGCAT
TACAAGCTATAAATGAAAATTTTATATTGATGGATAACGCTTGATCAATTTCATTTCCATCTAAAGAAAATATTTTACCA
CCAGCTTCTTTTAAAACTAAAATACCTGCTGCTACATCTACTAATCTATTACTCTCTCTCAAATTGATAAAAGCTTCCAT
ACTTCCACCTGCTATTAGACAAATCGACAAAGCACTACTTCCTAATATTCTAATCCTAAAAAAATTTCTTAGTAAGGGGG
TTATTTTTTGTAAACTTTCTAAAGGGTTTTTCATTGACAGATTGAATTCTAAAAAGCACTTTTCCGAAATATCTAAATTC
GATACATGAATTTTTTTCCCATTGAGTAAGGCTCCTTTTCCTTTTTCCGCCAAATAAAGATCTTTAGTGTTTAGATTAAG
AACAACTGCTTTAGTTATATCTGTAATCCTTTTCCCTATTGCATAGGCAATTGAAACAGAACAATAGGGAATACCTCTAA
CTGCATTATTAGATCCATCCAGTGGATCCACAATTAAGACATTTTGGTTTTGAATCGCTTTTCTTTTATCACCTATGTAT
TTTTCTCCAATTTCCTCACTTATCAACAATAAATTAGTCTTTTCCTTCTCTAAAAAATGAATTATGACATTTTCAGCAAT
TGTATCAATACTCATTGAAATATCCCCCCCCGCTCCTATTTTTAATTTTTTAGCACCTTCCTCGGTACCTAAGAGAGGGT
TAACTGCCTCATATACTTTATAAGCCATTCGTTTTAAAAAATCAATGCTTAGCTCTATGTAAATCACATCTTTTTTAGGT
AAAAATAAGAAGTAAAACGATGCTATTAATTTTATCTTTTTTTTTTTTAATTTTCTGAGGGATTAATTTTCCTAGCTAAG
TATTTGATGCTTTTCTATAATCCATTTGTCTATATTGAATTTCTGATAATCTTTTTCATTGATATCATACTCGGAATGTA
CTGTATTTTTAGGAATAAAAAATTCTTCACCTGAATCTAATATGATTAACAATGCTTTAGGGCTGTCAACTTTAATTTTC
GCTTTAATTTCGATTATGTCTACAGGGACACCATGTTCCGTGGTTTCTACTATGTGTAACCCATCACTGGCAGTTATATG
TTCTGAAAAAAGCCTATATTCATTACCTTCATCCACTTTTGATTTATCTTTAATATCATAAGTACCACTTGTCGCAAACT
GAATTTTTTCATTTAGGATGTGATCAAGCATTAATGTAATGAAGGTCAGGTTTGGAAATCGAAGTTTCTTTTTATAGATC
CCAATTTTAATTTGTAATACTTGACGAGATGTATCTACCCAACCTACATAAATTTCTGTTTTACGCGCTTTAAAAATATG
GTATCCTCTCCAGTTTGCACTTCTCCTATTAAGAACTTCCAAAATACAAATTATCTCTTCAATTGACATCCTTACAGTTT
TTCCTTCACCCTTGGATATGTTTTCCCACACACCATCCTCATCTTTATTGATACAACTTAAGAAAATGTAAGGAACTACT
CTGGAAGGACTAGAAATTATCAGGCTAGTTTTTTGTCCGTAAAACGTCTTAGTATGAAAATCTGCCACGTTATTACCCTT
ATGATTTTAAAATTCTGTTAACTTTTCTAAAGAATTTAAATTAATATATTATATTAAATCTGATTAATTGCAAAAATTTT
CAAAAAAAAAGAAATTATGAAAAAGTTTAATTAAATTTGATTTTATTTTATATCAGTTCTTTTAGATGTGAACAAAAATG
GAAAAAAATAAAATTGAATCTCCTAAGAAAAGTGAAAAGTTAGCTATTGTAATTAGTTCCGGGAGTTTAAAAGATTTTGA
AGAACATCTGAGTGTTTCTGGATCTGCTAAAATTTCGGGTGGGAAATTAAATAAATCCATTCGAATAGCAGGTTCTGGAA
AAATTAATGGAGACTTAGAATGCAATGGCCTTACATCCTCTGGGTCTTTAAAGGGATCTGGTAGCGTAACTGCTCATGGG
GATATCAGTAGTTCGGGTATATTTAATATAGCAGGATTTCTTTATGGGGACGGAGATGCCGATTTTTCTGGCTCAACCCA
AATTGGGAATGTTATCAAAATTAAGGGTTCAATAGTAGCATCTGGTAAATTTAAAGGTGGACATTTTGTTACAGGTGATC
AAGGAATTAAACTTTCTGGATCATCAATAGTAAATGGAAATTTATCATCTGAAAAAACAATAAGAATTGATGGTTCTACT
CATATTGAAGGGAATGTCGTAGCTGAAGATGTTTTAATTGGAGTTGATGAACATTTACGTAAAAAACAACACTACAGAAT
TCACGGAAGTATCTTCGCTAAAAATAATGTAAATATTAGTAGAACACATGTTGAAGGTGATGTGAAGGGGAAAAATGTCA
CAATTGGTCGAAACACGGAAATCCTTGGAACTGTCTATTATATTGATACAATAGAAATTGACAAAAAAGCAAAACTGGCT
GTCGAACCCCTTAAATTAGATTAGTTATTAGTTAAGACAAGATTTTGTAATCGAAAAAATCGAATGATTTTTGCCTAATC
TCACATCAATTCTATTTCTACAAGAACTGATTCAGGTATTTGAATTTTCATGATGAGATGCATACTTCGCTCGTTAGCGA
TAATCTCAAAAAGGCGTTTATGAATTCGCATCTCAAATTTCGCCCAAGTTGCTGTTCCTTGCCCACTTGGGGCTTTTAAT
ATGGGAACATGAAGTTTCTTTGTAGGGAGCGGAATTGGTCCATTTTTTCTGATACCCTGTGAATTACATCACTTACAAGA
AGTTTGGAAGTGTTTTGCACACAGTTTCGATTTGTCCGCATACCAACTTGAGGGCTCCTAATTGAGTGGAGGAAAGTCTT
ATTCTAGCTTTTTGTATTCTTTGTGTCACCAAATCTTTATGTTTTATTATTTTCTAAAAAGAATTGTTAGAATTAAATTT
TATTATTTTTAGTCATGTTATTAAAATTCGAATTGTATTAAATTTAAAATCTAAATTTTGATAATGAACATTTTTAAAAT
AAATAATAGTATAACACTTAAAATTAGAAAATGATAATACAATCATATATGTTAATAGTCAAGAGTTTTTAATATGTAAG
TACCTCTTTTTTATAGACGGTCTTTAATTCCAGAATTGAGGAATGGGAGATATAATTTAAATCTGTAAAAAGGGATTATC
CATTAAATTGTATGAAAACGATTAAAATCAAGAGAATCAAGAAATTCCCAACAAGAATTTATTCCCTAAATGCACATGTT
TTAAATATTTTTTAGCTGTTTTAAAGCATTTTTCAGCTTGTTTTCTTGGGGTAATAGGTAAATCCCTCATTTGATAATCC
CCATGAAATACTAAAAGGTTATATGGAATCTCAGGATTTATCTCACTAATAAACCTTGCTATTAACTCTACTTCCTCATA
GTTGATATAACCCGGAACCATTAATGTACAACCGCTTAATTCTGGCATGTTTTTTCCCCGTATACCAAAAAAGTTTTCTG
CGAGATATTTAAAATTTTCAAGTGTTCTACTATTACTGACACCGCACAATGCAAAATTTAAATTCTTATTGAAACTTTTT
AAATCAAATTTAATATTCCCACCTGTTTGTATTGCGAGCCTCATGCATTTTTCTACTAAATCTTGTCTCCCACTACCATT
CCATTCCCAGCAAATCCTAAACTTTCTTTTGTTATCTTCTTTTTCTATTATTTCTAAGATTTTCTCTGCTAAATTAATAG
AAAATGGCAATTGAGGTTCGGGTGTTCCCCCAAAGTAGCATAAACAAGTGATTTCTTTATTTTTTACTATTTGATTTGCT
AAAGTTTCACTATCAAATAGATTTCGCTTCTGAAATTGCTTATGACTACTATTCTGGCAGAAGAGACATGAAAACGAACA
ACCATACAAAAATGCAGCATAACTGTATGTCCCAAATTCGGGTTCAACATAATCAGAATATTTTGGAAACCCATTTGAAG
TTCCAGCAGGGCAAAACCATGCATTACAACAATTTGTAGGATTTGGGTCAATATACCCATGAATGTATCCCTTTGATCTA
GTAGGAATTGGTAGTTCTCCGCTTTTATCTTTTATTAGATTTCTTAAACCACAATAGCTTATATCCTTCAAAGCAAGAGA
GCATTCATTATGACAAAAATTACACTTTAATTTAATATGTTGTTTTTCTGCCTTTGGAGCTTTTTCAGGTAAACCTGAAA
GTTTCCTAATTTGATTATGAATGGATAAGATATGGGGCTTGATTACACTCCAATCTTTTTCCATAATACAATTTCTACAT
ACTTTAAGACTAACTGATATCAATTCATCGGTTTTACCGCAAAATTTACAAGTCCCCATTTTACTTATCATTCCTTAAAA
GTAAAAAAGTTTGACCAGATTTTTGTTTTGGATTGCTTTTTACCATAAATCCTTCAAACCCATTTTTTGTAAATGAATTA
TTAAAAATTGCCAATTCTTGATCATCCTTAGGATAAAACTCGATTACAATCCTCCCATTTTTCTTCAAAATTTTATTCAG
ATATCTCGCAGTATCATTAATTAATTTTAATTTTTCATTATAATTTTGACTCCCATGGGTTATAAAATTATAAGATGAAA
TTGAGATAATATATTCCATAGACTTAGCCCTAATAGGTAAAAAGTTTATATCTGCTAATATTAATTCAAGAATGTGAAGT
TTCTTACAAATTCTAGTCTTCTTTTCTTTCGCTTTTAATAACATATCTGGTAACTTATCAATTCCTATAACTCGAAAATT
ATTTTCTACTAAAATTTCAGAAGAAAATCCTGTTCCACACCCTAAATCTAAAATTAAAAATTGATCTCCCCTTTTTTTTA
CCATTGTATCGATATTGTTCAAATTTTCATCGAAGAGATATTGAATACTTAATAAAGTGGCTCTCTTTTGATTTCGCTCC
ATCCATCTTGAATTGTTATATTCTTCAGCCTTATCTTTAATATAATCATTTGGAAATTTTGGCACTTTAGCTTCTTTGGG
CAAACGAGGATCACATTTTGATTTTATATTAATATTATATTATAGAAATTTAATTAATCAAATGGAAATCTAGGTAAACG
GTTTTTTCTTACCAATACGGATCACATTCTAAAAAAATATGGTAATTTAAATAAATGTCTAATTTCAAATATAATATAGA
AATTTAATTAATTTCACAATCCAGACAAGTTAATCAGTTGGATTAAAAGAAAAAATAAGCTAAATATGTGATCCAGAGTT
ATGAGTTCTGCAGAAATTAAAGATACAATTCTAATAGTTGACGATGAACCTGTAAAATGAAGATTACCTTCATCTTTGGT
TAAATATCGTCAACTTAACAGAAAAGTTCCTGAAATTGGGAGATTTCAACACGATTACAAGCAACAATGCGAAGGAAGCT
ATGAAAATCATAGAAGAAAACTATGACAAGATCTCCCTAATCTTGCTTGATATAATGATGCCAGGCCAATCTGGATATTC
TGTTCTCGAAGAAGTCAAGAATAGCGAAAAATTTAAACATATTCTTGTTGTCTTATTTACCGTAAAAAGTTTTAGCGAAG
ACGTTCAGAAAGGAAAAAAACTAGGTGCTGATGCATATATTACAAAACCTTTCTCCGGTAAAGAGCTTTTGAAAAGAATT
AAAGACATTTTAGGTAACGGTAAATAAGTTTTTTTGAATATCCAATCCTTTTTTATTCATTCTTTTAATCAATTTTTATT
CTAAATTTTTTATATTATTCTCTAGCTCTTGCGGAGCCTCTGTTAAATCCTAACATTTTCTGATTTAACATTGTGAGATA
TTTATGTTATTCTTTTTTTCTTAATTGTTTTTTTCTCAACTTTTTCGCTTTTTGATACCACATGTTAATTAAAGATCAAG
TTGTTAAATAACAACCATCATCAAATTCTAAATCCAGAAAATCTTCTTCTTCATCCATTTTGGAATACCTCATGTTTCTT
ATCTTCTCTGAAATAAATAAGAGATAAAAGAATATTGATTATAAAAGTTAAAACTCCTTGAATGTATGCTAATTTTTTAT
AATGAAGAATTAATTACTGGTAATAACTAATAAAAAAAGAGGAAAATATAAAATGTGCGTAAATCTCGAATTCTTTGCGG
AATTCCTAAGCTTAGATCCTATCATTTACTTACCTAATCTTTGAGATTTTTTTATTTAGTTTTGATAATTTTTTTGTTCG
TCGTTTAATTTTGAATTTTTTAAAGCTGTTAATGAGCCCATCAATTGAATATCAACGAGGACAATAGAAATTATCATAGA
TCGAATTATTTAATCTATCTTTCCACTCAGACATCAGTTTTTTTTAAATCATTGATTTTTAATAATATAATGAATGTAAG
AGAATATATTAGTTAGTTTTATGAAAATTAAGTCAGGAGAAATAATTCTTGTTAAATTCTACTTTAAATAAATTTTTAAA
ACCGTAATCCTACATTTATTTAAAATTTAAACATAAAAGAATGTGAGTTAATTTGATTTTTCAAACAGATTATTGGAGTA
TAATTCGGCAGTTTTTTAGTTGGGTATCAGAATCTGCTGCTATCATGATGGTTTTATCAGGAGTAATGGCGATTACATGG
CTTGGATTTGAAAAAAAGAGAAGAGGTTCATTTACTAAAAGAAAAGTTGAAGAAGAATTTGATGTTACCAAATTTTTGCG
TGGTTTATCATATATTGGACTAATTCTTGGGATTTTTGTTGTATGGAGTGGTGTTATGAGCTTGATTTTGGACATTTCTC
CCAGTTTTGAATATGCAAGGTTAAATCCTGGAGAAACTCCTTTTGATGGGGAAGCTAATCATTTCACGAGTATATTTTTA
ATTGTAATTGGTATTGCTATGTTCTTTTTCCCAATAAAGGATCTTCCTTTAGCTAGCTTAATAGGTCTTGGGGTGGCGAC
GGTGACTGTCATTGGAATTGCTTTGATTGTTCCAGATTGGGCTGTTAATTTGATTGCAGGAGTTATTAATCCTAAATGGA
TATTAGTGATAATATTTATCATTATAACAATCGTAGTTGCAATATCAGTTAAATTTTATATAGGTGTCTTAAAAGCTATT
TCTAAATTTCTCAGCTGGCCTCCCATCGCTTTTGTAGTAGTTATTTTTTGCTTGATTCAAGGATTTGCACTATGGATTTT
TGGTGTAAGTATTTTTGGGCTCAACCTTCTTTAAATCGAATGATGTAAATTTTTTTATTTTTTCCTTTAAACTCAATACT
TGTTTAAATCAAACCTTTTTAATAAATTTTAAATATTTTTAAAGCTTAACAATTTACGGACTAAAGAATATGGCTGGCAT
AAAAGATATTAAAAGAGAGATTTTTGAATTGAGAATTACAATTGAAAAATTGACTGAAGAATTACATAATACTAACGTTA
CTATTCGGGAATCTTTGAATTTGACATCTCAAACTATCAAAGAAATGAGTAAAACCTTAGGTAACTCGATGAAAGCTATG
TCAGATATGACAATACAGATGAATTTAAGGGATACAATCTTAAAAAACCTTGGAATCGATGGAATGGTACCGGGTTTTCT
GAAGAAAAAGAAATAATACCTAACTTTTATTCTCCTTCTCTAATTTCTTCACAACAAAAAATAGTATTGTAATAGATATT
ACATAAACTATAGTAATTAATACCCAAAGGGAAATATCATTCATGTTTTTCGAAAGTAAAGCTATAATTGCCTTATAGAT
GAAAAAAATACTGAAGAGTGCTAATAATCGAATTACTGATCGCACATTATCCATAATATTTAAAATAATATATTCCTTAG
AATTAAAAGTATAATAAAGAATAAAATAAATTAGTTTTTCAAATTAGAAACATGTCAGAACAAACCCCTCCGATTTGTTT
AATTTGTAAGAAAAATTGTGAAAGTTCTATGGAAGATACTTATTATTGTATATGCGATGTTGCCATCTGTAATGATTGTA
TCAATTCTATTAAGAAGAATGAAAATACTTGGATTTGTCCTCATTGCAAAGAAGAAAATAATCTCAAAAAAAGTAAATTA
TTTAGATCAGCCTAAATATCTGATTTAAATCTATTTATGTGGATTAATTTTAGGCTTGACAAGATAAATGTCTATGATGA
AAATAATTTAATGTGATGATTAAATTTTTTAAAATGATTGAATTGAGGAAGTCTGAGCCATCTATTTTGTTAAAGCTGAA
TTAGTTAAAAATTCCACATTAAAATTTGAAAAAAACCAAGATATAAACTATTATAAGCCTTCTGTATTTTAATACTTAAG
AAATTAAAATTTTGTAAAGTTTAATTGACACCAAATATAATCTCAAAAGTTTTAGAATTAGATAATTGTGATAAGGACTT
ATTTATAAAAGTACTTTATTCAGCTAAATTTTGGGAAACTGTGAGCTCTACTAAGAAGATTGAAGCTAAATTTATATCTC
CCAATGTGCTATATACCAAAATGACTGACGAAATTGTTAACATTAAGGTACAAATGGAAGGTGAGTTAGTCTTACAAGAC
AAGGGTGAACAGGACAGCGGGAAAGGACGGCTGATTGAATTAAATGTAAGGAATAATAAAGATGTAAAGGAATTAGAAGG
CCACTTACGAATTAGAGCATTATCAAAAAATAGGTCAAAATTAGGAATTTTTATAAAAAGCTTTAAACTAAGTAACGATT
TCGCTAACCTAATTGGTAAAAGTGTGGCAGAACTTACTCTAAGAACTAAACTAACGGAAATGTTGAGAAAGTTAAAACGT
TGGCTAAATCATAATGCCTTGGAAAGTCTATTATAGTTATAGATTATATATAATAATCTATAAAATCAAAATCAATAAGG
TGGTTTAAATAAATATTTGGATACTTGAAAGTGATTCTGGCATTACTCTCGTATATAAGCCATATATGGATTTCCCAGTA
AATGAAGACCTTGTTTCGGGATTGTTAACTGCTTTGAACCAATTTACAATTGTAGAATTTAAGCAGGGGATTGAGTCAAT
TGAAATGGGGGGATTAAGATGGGTTTATATCCTAGATAAGGACACGAATTTACTTTTTATAGCTGCAGATTCCAAAGGAA
TTACCACCGAAACACTAAGATCGAGATTAGACATAATACGTCATACATTTATTCAACAGTATGCTCATTCGAAAAATAGT
TGGAAGGGTAAATGGACAGGTAATGTTGAAGTCTACAGGCCATTTGAGAATGTAATTGATGAATATTATACCCAATGGAA
GCAAGCTGAAAAAATAACCAATGTTGCTGAATTTTTTGATATCTTAGGTATATTCCAACAAATGTTAAACCTTCTTATTA
ATGTGATTGAAGGACGCTTAAAAAAAAAAAACAAGATATACCAAATAATTGAGGATATGTTTAAAAATTATTCAGAATCA
GAAGTTGTACAGAAAAATCCTGAATTAGGTAGCATTACATTTGAGAGAAAAATAGGGATTAATGTCATTGGGATAAATCC
AATGAATTGTGATATGCTCGTTGTTGAAAAAGAGATCATAAATTTGATTAGGCGAATTACTGAAGCACTTAAGGAGGAAG
AGGGATATTACCCTTGTTTAAAATATTTTGTTGAGGAAAATATATTCGATTATTTAATTTCAAATTTTTCTCTTCTCACA
GATTTAAATTTATTTATATTTCTAATTAAATTATTCCTTTTGAGATGAGTTACAATCAATTACCAAGAATATTCACATTT
GATTGAACAAATCTAAAAAGATATAATAATTTCAATTAACTTTATTAACCTGTTAATTCTCACATTCAAACTTATTAATT
TTGAATATATTTATAATAATAGATCACCTTAATTTATTAGTTAATTTTAGAAAAGGATTTACTCTATTATGGATTTAGTG
CTTCTTATCATAATTTTTATCATTTTTTTTTTTATTATTATAAGTTACACAATATCTAAATTAGATTTTGTAGCAATTTC
ACTTTTAGGTTGTTTTATAGCCGGAGCTCTGACATTTGCTAGAACAGGGACAACGCTAGATGAGTTTATTTCGTTTATTG
AGTGGCCAGCAATAATAATAATATTATCAATGAGCCTTGTAACCAAAATTGCCCAAGACTCAAATATTTTAGAATTTGTT
GCTGTTAAGTTATTCAAATTATCAAAGGGAAATCAAAGAGTTTTTTTTTGGGTTTTGTGTTTAATAACCACTTTTCTTGC
AGCAATTATCAGTGATGTTGTGGTAGTGCTGATTCTTGCCCCCATAGTCATTCGATTATGTCACTTCCTAAAGATTAGGG
CAGGAACCTACTTATTAGGGATGACAATCTGTATTAATGTAGGTTCTATCATAACACCATTTTCGAGTGGAGAAAATATT
ATCATTTCTTCTGCTTTTAATCTCGACACTCTTTATTTCATTAAATACTATTGGATTTTTTCATTCGTTTTATTATTTTT
AACTATATTTCTACTCGACAGATTTATTTTGAAAAAGGAACCAAAAATAGAAGAACTACAAAAGAGATTTGTGATTGATC
TCATTGATACAGATGTAATGGTAAAAAACAAAAAAATGTTCTATTTTAATAGCATCGCAATTTTAATAACCATTATACTA
TTTGGAATTCTCCCATTACTTTATCTAACTGCTGCTATTTCGGCCCTAATTTTAGTTTTAGCTAATAAGAACTACACTAA
AAAATCTATGAGTGATTTATTAAAAGATATAGAATGGGAGCTTATTTTCTTTTTTATTTCCTTATACGTTATAGTTGGAA
GTTTAGTTAAAGCAGGATTTAACGAAATTTTTGAACAAATTCCATTTTCTACCTTTAGCCCTCTTCTGTTGTCTTTTGTA
ATTCTTCTAATCATAAGTTTTATCTCAGGTGTGGTTGCTAACACTCCAACAGCATTAGTTTTCATACCTATTATACAAAC
CTTAATAGAAGCTCATAATTTTTCTCCAATTCCTCTTCTGTTCGCATTTATTATTGGTATTAATTTGGGAGGGAATTTAT
TACCCTCAGGTGCAGCTGCCGATATGATGACATTAAAAATTGCGAGAGATTCAGATGTAGATAACCTAGACTATAAACGC
TTATTGAAAACGGGCGCATCTTTTGCACTATTTCACATTGGGCTTTCTATCATTTTCTTACTAATACTTGTACCGATTTT
TGGTTAAAATTACAACCAACCACGTAATTTCATTGCGTTTATTACTCTTTCAATAGAAATAATATATGCTCCCATTCTAT
TATGTGTTTTGAACCTTTCTGATTGTTCAATAGTAGAACGATATGCTCTTGTCATAACTCTATCCAATGCTTCAAAAACT
TCCCTTTCGGTCCAAAAATAAAGATAATAACCTTGCACCATTTCAAAATATGAAACAGTAACACCCCCCGCATTGCATAG
AAAGTCTGGGATCAATAGAGTTCCTTTTTCAAAAAGAACATTATCCGCATCTGGAGTTGTAGGACCATTTGCTAGTTCAG
CAAGTATTTTACAATTGATATTCTCAACGTTCTTCCGAGTAATTACATTTTCAAGAGCAGCAGGGATTAACACGTCACAA
TTTAATTGTAAAAGTTCTTCATTTGAAATCTTTTTTGTTCCATCTAATCCTACAACAGTTCTAGTTTTTTCTTTATGAAG
AGCAGCTTCATGGGAATTTATTCCATTCTCATTATAGATTCCTCCTTGTGAATCAGATACAGCTATTATCTTACAATTAA
AACTATCTTGTAAAATTTTAGCAGCCCAAGAGCCTGCGTTTCCATAACCTTGTATTACTATACTAGCACCATTTAAATTC
AAATCTAAATCCTTAGCCGCTTCTCTAATACAATATACTCCTCCTTGAGCGGTAGCTATAGAACGTCCAGCACTACCACC
TAACGGTAAAGGTTTACCAGTAATTACAGATGGTGCGTGTCTTCGAACGATAGTTTCATATTCATCAAGCATATAGGCCA
TAATTTGAGGATTTGTGTAAACATCTGGTGCAGGTACATCAATATTTGGTCCAATAAAATCTGCTAGCTTTCTAATATAA
CTTCTCGCAAGTGTTTCTATTTCTCTATTACTCATTTCTTTTGGATTACAAATTATCCCCCCCTTCGCTCCACCTAATGG
AATATCTACACAAGCCGTTTTCCAGGTCATCCACGCACTGAGTGCTTTAACTAATGATGCGGTTTCATCAGGATGCCATC
TAATACCACCTTTCATTGGTCCTCGTGCTGAATTATATTGGCTTCTAAAACCCCTAAAGGTTTTAAGCGAACCATTATCC
ATTTTCATAGTGATCTTTATCTCAACAAACCTTTCAGGTGTACTCAAAGCATTATATATCTCACTCTCATAACCACTAAT
TTTACATGCATCAAAAAGCTGCCTTTGGGAGATCGAAAAAGGATCTAAATTTTCACTCATACTTAATCACTCTTTTTAAT
CTTTCTCTTTATTTTACCATTGAATGAATATTCTTCATTTTATGTACTAATAAGGATAGATTTTCTGAATCAAAATTGAT
TTTTTTTTATTAAAATATGATATAAATCAATCAAAGAAATAATAGATAAAAGGGTTTTTATGTGGGAATGGTTTGGGAAA
CAACAGAAATATCTCTTTTACAGAAAAAAAAATTCATACAGACTAATCTTTTGAGATAAGATTATGCATCTTATCGTTAG
TTTTAATTTTCAATTAATGCTAATTTATTCTTCAAATACTCATGTATAGCCCGAGCAGCTTTTTTTCCTGCACCCATTGC
AGATATAACAGTGGCAGAACCTGAAACTATATCTCCTCCTGCATAGATTCCTTCTAAACTAGTTTTACTATTTTCATCCG
TTTCTATATAACCCCATTTATTAAGTTTTAAGTCTGGAAGTGATTTAATTAAAATAGTGTTAGGTAATGCTCCAATTGCT
ATTATGACCGTGTCAGCTTCTATAAAAATATCAGAGCCTTCAATTGGAATTGGTCTACGTCGCCCAGATTCGTCAGGCTC
TCCTAATCGCATTTTTATGACTTTAACCTGTTTTAAATTATCCTTATCATCTCCTATAAATCTTATAGGATTCGTTAAGA
ACATGAATTCAATTTCTTCATCAATTGCATGATGGTATTCTTCTCTCCTGGCTGGCATCTCTAATTCTGACCTTCTATAT
AAGATTATTACTCTTTTAGCACCTAAACGTTTAGCAACTCTTGCTGAATCAAGAGCAGTGTTCCCTGCACCTATAACTAA
AACAATTTCCCCTACCCTTATTGGTGTATCATATTCAGGAAATTTATAAGCCTTCATTAGATTTACTCTTGTAAGGAATT
CATTAGCAGTCAAAACACCGTTTAGATTTAAACCTGGCATTTTTGGAAACATAGGAAGACCTGCCCCTACTCCAATGAAA
AAAGCTTTGTATCCCATCTCTTTTAAATCTTGTATTGTTAATAATTTTCCAATAATAGTATTGTATTGTATGTCAACATC
AAGCATTTTTAGGGTTTCAATTTCAGCTTTGACTATCTCTTTAGGTAGTCTAAACTCTGGTATTCCATAAGTTAATACTC
CACCTCCTAAATGGAAAGCTTCAAAAACAGTAACATCATAACCCATTCTAGCGAGTTCTCCAGCACATGTTAAACCTGCT
GGCCCAGAACCAATAACAGCAATTTTAATATTATTGGGAAGTTTACAATCTGGACATTCTTTAAGTTGATTTTCTCTTTC
CCAATCTGCAATAAATCTTTCTAAATAACATATCGCAATAGGTTCTTCTAAACTATTTAGTAAACAAGATTTCTCACATT
GAGTCTCTTGAGGACAAACTCTCCCACATATAGCTGGTAATAAATTGTAATCTTTCATTAATCGAAGGGCATCAAGTGTT
TTTCCCTGTTTTAATAATTTTAAAAATTGCGGAATATCTATATTTACAGGACATCCCGATATACAATGAGGCATTCCACA
TTGTAAACACCTATTAGCTTCCAATTTAATCATTTCTAAAGATAACCCCTTAGTTACTTCTTTAAAATTAGAGATTCTTA
CATGGGGATCTTGTTCAATCATTTTAGGTCTATAGGTCTCCTTATAGATCTTTTGTTTAGATTTTGCAACTCGAGTTAAA
ATCCTGAAACTTTTACTATCCTCTTTTATTTCTTTTTTTTCAATTAATTTAAGATCTAAAGCTTTTTGAAATAAATCTGC
TCCCTTATTTGTTCTAATTATAACTGTTGACCACTCTGGTTCAGATCCGATTGAACCTACAGAAATATCAGCTTGTTCTG
AAGTGAGATCATCGCAGAAAAAACACCCCAATCTACCATACTTCTTAAGCTCTTTTACAGGAGTAGTATATATTGAATTA
TCTTTGTTAAAAATATAAAAACGTCCCTCATCAATGTCCATTTTTCTTATCCCCTTCAGAGGTATTTGAAATTCACGTCT
TACGAGATCTTTTATCTGATCATAATCAAAAGATTCCATGCAAAAGAGACCAATTTTTAGAACGATATTTTCATAGAAGG
GCTTATTGAGGGGATAAATGGAGATCTTTTTTAATGCCTCCAACATACAGGGAGTGCCAACTACTGCGATGTTATTATAA
TTTCTTGAAGCATGCAAAATCTTCAAAGAAGGAGAGTTTGTATATTTGGTACCGGCAGTTCTTAAAAGTTCTTCTTCACG
ATCAATGATTACTGGTAAAGGTCTATGTGGTTCGTCTGATACACTTACTGCTATTGAAGCATCTATTATTTGTTCCTGAA
ATGCTGTTTTAAGTAAAGTTGTTACAATTCCTCCATTTTGTGCGAGATTTTTTATTCTCTCATCGTTAGTATGGGCAGAA
TAGATATCAATATAACTATTTAATGCTTCTGAATGCCTGGTATTAGAATCCATTCCAACTCTAATTTTTTTTAAAGATTT
TGGGAAGAAAGATCTAGGACAACATGAAAAACATAAACCACAATCAATACAAATATCTTTATTTAGTTCAAATGTGCTAC
TTGAATAATTAATAGCATGTACAGGGCATATTGAGTCACATAAACCGCAACCACAACATAGATTTTTATCTTTAATTATA
TTTACATTTGGAAATATTCCTCTGATTTCATTTTTTTCAATTGAATTATGAAAAAATCTTGATTTTTCACCAAGAAATTC
TAGAGAACCTAATTCTTTTAAATATTCTATGTTGTATATTAGAAGATCTTCAGCAATTTCTAATTCGTTTTTTAATTTAT
GAATATCTATAGAGCCAATTTCTTTTATTTTTTCTAAAATATCTTGTCGTTTTTTTTCTGCTTTAGCTAAGGAATTTATG
AAATTTTCAAATTCAGTTGTAGTATATCTCTCTACTTTTAGTATTGTGTCTTTGTTTTTTAACAAGACATTTATTAAGGG
TGTTTTAACTTCCATTTGATTATTTAGCACCCCCGAGATTTTTACATTCATTCTTAAATTTTTCAAATGATTTTTTTTCT
TGGTCACTAAATCTATTTGCACGATTTATAAGATTATTAAAATCTATAATATGACCATCTACAGTAGGTCCATCAACGCA
AGCAAATCGAATTTCTCCATTATGAGTAAAAAATCGACAACCTCCACACAATCCTGTCCCATCAATCATAATTGTGTTCA
GTGAGACATATGTTTTCACTTTAGGTAATCCAGTAGAACCATCGGTCAAGGAGGAAATATTCTTCATCATTATTAGTGGT
CCAATAGTGATTACAACACTTATTTCCTCATTTTTTAAGAGATCTTGAAGGGGTTTAGTTACAAATCCTTTTATCCCCTC
ACTTCCGTCATTAGTGCAGATTATTAACCGATTACTTACAGCTGCCATTTTATCTTTCCAAAATAAGAAATCTTTTGTTC
GAGCTCCTATGATTGAAATAATTTCATTTCCTACCTTTTTCAATTCTTTGGCTTGTGGATAACATTCAGCAATTCCAACA
CCACCACCAATTATTACTACAGGAAATTCATATTTTTCAACACGTATTTCGTTTCCTAAGGGTCCAACAATATCCAAAAT
CTCATCATTGGTTTTTTGATGAGAGAGTAATAAGGTTGATTTTCCAACTACTTGAAAAACTATTGTAATGAAACCTTTAT
CTCTATCGTAGTCTGCAATTGTGAGAGGAATTCTTTCGCCTCTCTCGTTAACTCTGAGTATTATGAAATGTCCTGCGAAC
GCTTTCCTAGCAATTAAAGTTGCGTTAATATCCATTTCATATAACGTGCCACTGTCTTCAAGCTTATGTTTTCTAAGTAT
TTTAAAAGGCATCTTGAATCATCTTTTTTGTTGAATTTCAATCTCAAATATTATTTTAAAAAATAATATTTATTCTTAAT
TGAAGGAATACTTTAATCTAAAAAAATAGTTTCAGTTGTAACGGGAAATCTTTCCCCTTTTAAAGCTAAAGTAAATGCAA
ATATCAAATCGTAAAGTTATTCTTAGGGATACTACAGAAATCTCACAGATTTGGAAAATAGTTTGTGCTGGAAAGAGATT
TTCTCTTGTCAATAGCCCTTATTCTCCAGAACAAAAAAGTAATTGATTTTTAACACCATCCTATATAGAAAGTGTAATTT
TAGCTGAAATAAAAAACAAGATCGGTGGCTTTCAGCCTTTTAATCTATTGTCAAAATATACAGATTCAATTGATCATGTG
GGTGTCCTACCCACATTTACACTTCCTAATAGGAGGAAAATAGATATTGGAAGTCTAATGACAATCAAAAGTTTCGATTA
TTAAAGTCAAGATAAATTTTTGATAATAATATTTTTGACAAATAAAAGGTTTATTTATTTAACTATGGATACAATTATAG
TTTTAGATTTCGGCGGTCAATATTGTCACCTTATAGCCAGACGGATCAGAGATTTAGGAGTATATTCCGAAATTCTCCCA
TATAATGTCGATGCAAAAGTGTTAAAAGCAAATAAACCAAAGGGGATAATCCTTTCGGGTGGTCCTAGTAGTGTTTATGA
AGATAACAGTCCACAATTATCACAAAGTTTCTACGATTACGCTCTAATAGAAAATATCCCTGTCTTAGGAATATGTTATG
GACATCATCTTCTGATCCATCAATTAAAGGGAAAAATAAAACCTTATGAATTTAAAGAATATGGTAAAACTGAAATTACT
ATAACTAACCCTATTGGTGTACTCGCTGGACTAGATCAAACAGAAACTGTTTGGATGTCACATGGGGATCAAATAAAGGA
ATTACCCCATGGATTCAAATCTTTAGCAAAAACTGAGACTTGTCCTATTGCTGTATACGGGAATGAGAATACAAAATTTT
[truncated: 1,225,253 more chars]
