# Supplementary material for: Lokiarchaea are close relatives of Euryarchaeota, not bridging the gap between prokaryotes and eukaryotes
Source: PLoS Genet. 2017 Jun 12;13(6):e1006810. doi: 10.1371/journal.pgen.1006810 (PMC5484517; doi:10.1371/journal.pgen.1006810)
Supplement: S1 Supporting information — The data related to the Loki 1 genome quality analysis can be interactively browsed through the included index.html file with an internet browser software. (ZIP) [file pgen.1006810.s041.zip › Supporting information 1/bin_by_bin/Set_6/Set_6-original_split_names.txt]

LokiG_000000000190_split_00001
LokiG_000000000499_split_00001
LokiG_000000000224_split_00001
LokiG_000000000189_split_00001
LokiG_000000000051_split_00001
LokiG_000000000449_split_00001
LokiG_000000000248_split_00001
LokiG_000000000411_split_00001
LokiG_000000000030_split_00001
LokiG_000000000065_split_00001
LokiG_000000000027_split_00001
LokiG_000000000123_split_00001
LokiG_000000000052_split_00001
LokiG_000000000108_split_00001
LokiG_000000000168_split_00001
LokiG_000000000379_split_00001
LokiG_000000000040_split_00001
LokiG_000000000504_split_00001
LokiG_000000000293_split_00001
LokiG_000000000134_split_00001
LokiG_000000000377_split_00001
LokiG_000000000278_split_00001
LokiG_000000000179_split_00001
LokiG_000000000301_split_00001
LokiG_000000000249_split_00001
LokiG_000000000156_split_00001
LokiG_000000000076_split_00001
LokiG_000000000078_split_00001
LokiG_000000000482_split_00001
LokiG_000000000371_split_00001
LokiG_000000000296_split_00001
LokiG_000000000150_split_00001
LokiG_000000000212_split_00001
LokiG_000000000327_split_00001
LokiG_000000000139_split_00001
LokiG_000000000213_split_00001
LokiG_000000000333_split_00001
LokiG_000000000500_split_00001
LokiG_000000000084_split_00001
LokiG_000000000443_split_00001
LokiG_000000000044_split_00001
LokiG_000000000049_split_00001
LokiG_000000000185_split_00001
LokiG_000000000229_split_00001
LokiG_000000000262_split_00001
LokiG_000000000145_split_00001
LokiG_000000000454_split_00001
LokiG_000000000271_split_00001
LokiG_000000000016_split_00001
LokiG_000000000037_split_00001
LokiG_000000000289_split_00001
LokiG_000000000288_split_00001
LokiG_000000000026_split_00001
LokiG_000000000099_split_00001
LokiG_000000000281_split_00001
LokiG_000000000324_split_00001
LokiG_000000000182_split_00001
LokiG_000000000361_split_00001
LokiG_000000000152_split_00001
LokiG_000000000475_split_00001
LokiG_000000000199_split_00001
LokiG_000000000214_split_00001
LokiG_000000000161_split_00001
LokiG_000000000178_split_00001
LokiG_000000000286_split_00001
LokiG_000000000406_split_00001
LokiG_000000000366_split_00001
LokiG_000000000346_split_00001
LokiG_000000000121_split_00001
LokiG_000000000336_split_00001
LokiG_000000000294_split_00001
LokiG_000000000494_split_00001
LokiG_000000000079_split_00001
LokiG_000000000234_split_00001
LokiG_000000000448_split_00001
LokiG_000000000252_split_00001
LokiG_000000000017_split_00001
LokiG_000000000153_split_00001
LokiG_000000000062_split_00001
LokiG_000000000456_split_00001
LokiG_000000000267_split_00001
LokiG_000000000095_split_00001
LokiG_000000000425_split_00001
LokiG_000000000425_split_00002
LokiG_000000000274_split_00001
LokiG_000000000048_split_00001
LokiG_000000000244_split_00001
LokiG_000000000439_split_00001
LokiG_000000000056_split_00001
LokiG_000000000181_split_00001
LokiG_000000000104_split_00001
LokiG_000000000365_split_00001
LokiG_000000000492_split_00001
LokiG_000000000207_split_00001
LokiG_000000000006_split_00001
LokiG_000000000311_split_00001
LokiG_000000000167_split_00001
LokiG_000000000487_split_00001
LokiG_000000000090_split_00001
LokiG_000000000012_split_00001
LokiG_000000000250_split_00001
LokiG_000000000460_split_00001
LokiG_000000000431_split_00001
LokiG_000000000174_split_00001
LokiG_000000000458_split_00001
LokiG_000000000468_split_00001
LokiG_000000000299_split_00001
LokiG_000000000110_split_00001
LokiG_000000000258_split_00001
LokiG_000000000258_split_00002
LokiG_000000000066_split_00001
LokiG_000000000255_split_00001
LokiG_000000000391_split_00001
LokiG_000000000389_split_00001
LokiG_000000000400_split_00001
LokiG_000000000332_split_00001
LokiG_000000000471_split_00001
LokiG_000000000302_split_00002
LokiG_000000000173_split_00001
LokiG_000000000302_split_00001
LokiG_000000000322_split_00001
LokiG_000000000337_split_00001
LokiG_000000000228_split_00001
LokiG_000000000433_split_00001
LokiG_000000000050_split_00001
LokiG_000000000199_split_00002
LokiG_000000000103_split_00001
LokiG_000000000473_split_00001
LokiG_000000000176_split_00001
LokiG_000000000428_split_00001
LokiG_000000000109_split_00001
LokiG_000000000220_split_00001
LokiG_000000000386_split_00001
LokiG_000000000417_split_00001
LokiG_000000000287_split_00001
LokiG_000000000343_split_00001
LokiG_000000000478_split_00001
LokiG_000000000459_split_00001
LokiG_000000000362_split_00001
LokiG_000000000232_split_00001
LokiG_000000000060_split_00001
LokiG_000000000086_split_00001
LokiG_000000000469_split_00001
LokiG_000000000127_split_00001
LokiG_000000000476_split_00001
LokiG_000000000122_split_00001
LokiG_000000000410_split_00001
LokiG_000000000418_split_00001
LokiG_000000000219_split_00001
LokiG_000000000429_split_00001
LokiG_000000000275_split_00001
LokiG_000000000130_split_00001
LokiG_000000000120_split_00001
LokiG_000000000276_split_00001
LokiG_000000000082_split_00001
LokiG_000000000260_split_00001
LokiG_000000000155_split_00001
LokiG_000000000211_split_00001
LokiG_000000000124_split_00001
LokiG_000000000054_split_00001
LokiG_000000000485_split_00001
LokiG_000000000014_split_00001
LokiG_000000000330_split_00001
LokiG_000000000088_split_00001
LokiG_000000000166_split_00001
LokiG_000000000291_split_00001
LokiG_000000000193_split_00001
LokiG_000000000280_split_00001
LokiG_000000000409_split_00001
LokiG_000000000085_split_00001
