# Supplementary material for: Lokiarchaea are close relatives of Euryarchaeota, not bridging the gap between prokaryotes and eukaryotes
Source: PLoS Genet. 2017 Jun 12;13(6):e1006810. doi: 10.1371/journal.pgen.1006810 (PMC5484517; doi:10.1371/journal.pgen.1006810)
Supplement: S1 Supporting information — The data related to the Loki 1 genome quality analysis can be interactively browsed through the included index.html file with an internet browser software. (ZIP) [file pgen.1006810.s041.zip › Supporting information 1/bin_by_bin/Set_5/Set_5-original_split_names.txt]

LokiG_000000000242_split_00001
LokiG_000000000388_split_00001
LokiG_000000000316_split_00001
LokiG_000000000414_split_00001
LokiG_000000000385_split_00001
LokiG_000000000359_split_00001
LokiG_000000000114_split_00001
LokiG_000000000246_split_00001
LokiG_000000000261_split_00001
LokiG_000000000419_split_00001
LokiG_000000000321_split_00001
LokiG_000000000129_split_00001
LokiG_000000000440_split_00001
LokiG_000000000055_split_00001
LokiG_000000000021_split_00001
LokiG_000000000368_split_00001
LokiG_000000000349_split_00001
LokiG_000000000308_split_00001
LokiG_000000000394_split_00001
LokiG_000000000133_split_00001
LokiG_000000000132_split_00001
LokiG_000000000226_split_00001
LokiG_000000000300_split_00001
LokiG_000000000282_split_00001
LokiG_000000000446_split_00001
LokiG_000000000328_split_00001
LokiG_000000000217_split_00001
LokiG_000000000270_split_00001
LokiG_000000000479_split_00001
LokiG_000000000170_split_00001
LokiG_000000000233_split_00001
LokiG_000000000272_split_00001
LokiG_000000000097_split_00001
LokiG_000000000009_split_00001
LokiG_000000000341_split_00001
LokiG_000000000230_split_00001
LokiG_000000000222_split_00001
LokiG_000000000180_split_00001
LokiG_000000000126_split_00001
LokiG_000000000113_split_00001
LokiG_000000000335_split_00001
LokiG_000000000457_split_00001
LokiG_000000000295_split_00001
LokiG_000000000470_split_00001
LokiG_000000000147_split_00001
LokiG_000000000432_split_00001
LokiG_000000000310_split_00001
LokiG_000000000254_split_00001
LokiG_000000000070_split_00001
LokiG_000000000321_split_00002
LokiG_000000000004_split_00001
LokiG_000000000096_split_00001
LokiG_000000000464_split_00001
LokiG_000000000380_split_00001
