# Supplementary material for: Lokiarchaea are close relatives of Euryarchaeota, not bridging the gap between prokaryotes and eukaryotes
Source: PLoS Genet. 2017 Jun 12;13(6):e1006810. doi: 10.1371/journal.pgen.1006810 (PMC5484517; doi:10.1371/journal.pgen.1006810)
Supplement: S1 Supporting information — The data related to the Loki 1 genome quality analysis can be interactively browsed through the included index.html file with an internet browser software. (ZIP) [file pgen.1006810.s041.zip › Supporting information 1/bin_by_bin/Set_5/Set_5-contigs.fa]

>LokiG_000000000316
CTATACGGTTTACTCCTATTTTATTATAGTGTGAGCGTATCGTTATAGCCACTAAACCACTCGCGCAAATTTTCATTTAA
GAATAATGAGCTATAAGAATTAAATTTAACTTTACTCTTAAATTAAATCTTGATTATTAAAACATTAGTAAATCGATTTA
AGAACATGCTATTTTTTTAATTATCCTATATGGTCTTTATATTTAAATAATTTAATTACAAAGTTAAATTCAAACATATT
ATAAGTCATTGTTCTGATGATATACGTTTCAGAAAATAAAGAATTTATTTCTCATCCCCTCATTAAAAATAATTATATTA
CACGGAGAGAATACCAAGAATCTATTTTCATCAATTGCTTAAATTGTAATTGCTTAGTGGTAATTCCGACAGGTTTAGGA
AAGACAATAATCGCATTAATGCTTGCTGTCCACAGATTAACAGAGATACCGAAATCAAAGATAATCTTTTTAGCCCCTAC
AAAACCTTTGGTAGAACAGCATTACAAAACGTTTATAAATCTCACAACCATCCCTCCTGAATCATTACATTCTCTTACGG
GTGCTATAGTACCTGAAAAACGGAAAATTGCGTGGAATCAAACAAATATAGCTTTTATGACACCCCAAGTACTCCAGAAT
GACATTATATCCAGATTATACTCATTTGAAAACGTATCATTGATTATTTTTGATGAATGCCATAGAGCTGTTGGTGATTA
TGCCTATTGTTTTATCGCTAAAAAATATCGGGAGCAAAGCAAATTCCATCAGATATTAGGACTTACAGCAAGCCCTGGTT
CTACCTTAGAAAAAATAAATGAAGTTAAGGGAAATTTGTTCATTACCCATATTGAGATAAGATCAGAAAAAGATGTAGAT
GTAAAGCGTTATATTCAGAATGTTGCTACTCAATGGATTAAAATAACTCTCCCCCCTGAATTCTTGGAGATCAAGAAAAA
ACTAGAAGAAATATTAAGGAATATCTATAAATGGCTGAAAGAAAAGAATTTCCTCAATTCATTTGATCTTAATAAAATCA
CCCGAAAAGATTTGCTCCAGTTAAATAAGGCAATTAACAACCGGATATCAACTTCTAGAGATGATGACGAAAAATTTAAC
ATGTTTTATGCCAAAAAAAATCAAGCAAACGCTATAAGAATTTCCCACATGTTGGAACTACTCGAAACTCAAGGAATAAA
CGCTTTAAAAGCCTATTTAGATAAAAATGAGGATAAGATCAAAAGTAATACAGCGAATAAATCACTTAAGGAATTGTTTG
CCGATAAAAAGTTTAAACAAGTGAAAGCTCTAACATTTAAAATCCAAGCGAAAGGAATTTTTCATCCAAAACTCGAAAAG
TTAAAAGAATTATTAATTTCTCAATTACAGGAAAGTGATGAATCAAGAATTTTAATCTTTTCGCATTTTCGAGATTCTGT
TAACAATATAGTGAGATATTTTGAAAATGATGAAATTATCAGGGCTCATAAGTTTGTTGGGCAAACACATAGGGGTTCTG
ACAAAGGATTAACCCAAAAAACACAGATTAGACTTATTAAAGAATTTAAAGAAGGTGTCTATAATGTACTTGTGGGAACA
AGCGTAGCAGAAGAAGGATTAGATATCGCTGAATGTGATTTAGTAATATTTTATGATGTGGTTCCAAGTGCTATTCGCTC
AATTCAACGACGTGGTCGTACAGGCCGTAAGAAAGAAGGGAAAGTTTTCATCCTTATGGCGGTAGGCACAAGAGATGAGG
GATACTATTGGGCTGAAAAAGCAAAGGAAAGAAATATGAAAGATAGTTTGAAAAAAATAAAATCATCTGAAGGTAATGCG
AAGCAAGAACAATCAAATCTTTTAAGTTTTGTTGAAGAAAAACAAGAATTAAATGATTCGAGTAAACAGTATGAACATAC
TACGGGTAATTTCGAAATTGTTTGCGACAATAGGGAAACTGCTTCGCCTGTTGTAAGGAATTTATCTTTATTAGGAATTA
ATCTAAGGTTAGAGCAGTTGGCGGTAGGAGATTATGTAATTTCTAAACGAGTAGGGATAGAAAGAAAAGGTTCACAAGAT
TTCACAGATTCAATAAAGGACGGGCGATTATTTAAGGAATTAAAAGCTTTAAAGGAAAATTATGAAAGAGCAATTTTAAT
TTTAGAAGATGATCCAATTGAAAATTCAAGTCTTAGTGAAAATGCGTTATATGGAGCAATCTCATCCATAATTCTTAATT
TGGGTGTGACAATATACAAAACAAAGAATGCCAAGGAAACTGCAAAGTTCTTGTTTCAATTGGCTAAAAAAGAGCAATCA
CAAGGAAACACGACGTTAAAATTAAGGTTTGACAAAGCCCCAATAGAAACCTCAAGGCTTTTAGAATATCTGATCTCTGG
AGTACCAGGAGTAAATACACTACGAGCAAAAAATTTATTAAAGGAATTCCAGACCTTACAAAATATTTTCCTTGCCGATA
TACCAGACCTAACGAAAATTGAAAATATTGGTAAAAAAATCGCACAAGAAATATATAAAATTAGCAGATATAAGTACAAG
AATACTCATTAGATACATATAAGAATAAAAACTCTTATGGGGGAAGACGATAAAAAAGATTTTTTAACGTTTTTAATTAT
TATTAATTATATTATTCTCAAATAAGATAGAAAAAATCAAATAGAATAAAAGGAATCATGATAAAATTTAAAATCGTCAT
AGCTGGTGCGAAAAATGTAGGTAAAACAAGTTTAATTCGTAGGTACGCTACTGGAAAATTTGAAACATCAACACTATCAA
CAATTGGGGTTGATTTTGAGACAAAAAAATTAGTTGTGGATGGAACTGAGATCCTTTTAAATATTTGGGACTTCGCAGGG
GAGAAAAAATTCCGTCTCTTATTTCCATCCTATATATCTGGTGCATCTGGAGCTTTAATGTTATATGATATCACCAGTAA
AGATTCTTTTAACGATCTATATAATTGGATTAATGTGATTTCTTCTGTTCCAAACTCACCAAAAACTAAGATTTTAATTG
AAACGAAAGTAGATTTAAAGAGAAAAGTGGAAGAGGCAGAAGCGAAGCAATTTGTTGAAAAATATGATTTTCAAGGAGAA
ATTATCAGCACATCAGCTAAAACAGGAGAAAATGTGGAAGAAGCCTTCATAACTCTAGGAAGAGAAATACTTAAAAACTC
TCTACAAAAATGTCCCAACTGTGAAAAGATGTATCCAATTGAATTAAAATTTTGTCAATATTGCGGATCGAAAACTATCT
GATTTTCTTAATATATTATACAAATTATTTTTAAAAGTGGAAATCACCCTAATTTTTATTGTAATCGAATTTTTTAAACT
ATCTTCTTATTTTTAGGAAAAACTTATTTAAAAAACTGAATAAGAAAAGATATATTGATTTAAACTTAGAGAGTGTAAAA
ATTGTTGTATGATTTTAATCTGGATATCGAAGAAATAATAGAGAAGCTTAAAGGAGATAATATTTCTTTTGAAAGTAAGA
CTATTTTAGTTACTGGTGGAGCTGGTTTTCTTGGTAGTTGGGTATGTGATGTGTTAGTTAAACAAAATGCTAATTGTATA
TGTTTAGATAATCTAACCTCCGGACAACCAAAAAATATTATACATCTCATGAAAGAAAGCAATTTTCGCTTCATTAATCA
TGATATTTCTTATCCTATATATTTTGGTATGAGTTATCATCCACTAGGAATCTGTATAGGTGATATTAAAAAAATTGATA
TTGTTATGCATATGGCAAGTCGAGCTTCTCCATTTGAATTTAAGGTTGATCCTATCTCGATATTAAGAAGTAATACTTTG
GGAACCTTGAATTCTTTAGGCATCGCTAAATTCCACAATTCCATATTTTTCTACACAAGTACCTCTGAAGTTTATGGTAA
TCCCCCTAAAGAAGTGGTGCCTACTTCTGAAAGCTATTTTGGGAATGTAAACCCCGTTGGGCCAAGAAGTTGCTATGATG
AATCTAAAAGAGCAGGGGAAGCGTTTATAAAGGCTTACGAGCTTCAACATCAAATGAGAACCAAAATAGTAAGAATATTT
AATACTTCTGGCCCTAGAATACGACATGGACCGGAATTTGGAAGAGTAGTTCCGAATTTTATTTATCAGGCTTTGCACGA
TGAGGATATAACAATATTTGGTGATGGATCACAAACTAGGTCTTTTATTTATGTTGCAGATGAAATTGAAGGTATCCTCA
AAATGGTTTATAAAGTTGAAGCTACTGGTGAAGTCATTAATTTAGGCAACAACAGAGAGTATACAATATTAGAATTAGCC
AATATCATTAAGGATCTAACAAATTCTCATTCTAATATTACATTTAAATCATTACCTATAGATGATCCTGTTCGTAGGTG
CGCCGATATATCAAAAGCAAAAAGAATCCTAAATTGGGAGCCCTCAACATCACTGGAGGAAGGACTTAAAAAAACAATAG
CTTGGTTTAAAGATAATGGATAACCGCACCATTAAAGTTGATAAAGATAAATATAAAAATCTTACTAGTTGGAAACATTT
TGAAGGACTTCTTAAAATTTGTTTAATTATTGGCATAATGATTATTTCGGGATTTATCATCTATTACGTTTTGACTCCTG
AACCAGGATATGTAACATTAGGGATTTTAAATGAGGATAAAAAAGCAGAAAATTATCCAACTGGTGCAACTGTTAATGAA
ACTATTTCTTTTTATGTTAATGTTGGAAATTATTTGAATCGAAACTTCTCATTTCAAGTTCAGGTTAAAAGAGGGAACAA
GGACACTTTAATGGCTCTAAATGTCCCAACAAACGGCTCACTTGACCTTATAGTAGGGAATTTTACATTAAACGATAAGG
AAGGTTGGACTTCTGAGCAATTGAACGTTTTTTTCTTAGAACAAGGAGAGAATCAGATTATAATTGTTGAATTATGGCAA
ATAAAAAACGCAAAAGAAAATTTTTATAATAAGGTATACTTGCGATTAAATATAACCTCTTAAGACTTCCCCCCAATGAT
TTGAACATCGTCTACTTTCACATAAGGTGCTTGAAATGAGCCATAAATCTTATATTCTTTTGACACGGCTTCAATTTTTT
TAAATAGATCTAAAAGATTTATGCCTACCATCGTTTCATTCAGTGGTTCTTTAATTTCACCATTTGTTATTAAATTTCCA
TGAAGTATAAGCCCAGAAAAGTCACCAGTTGTAATATTAGGGGAATCCCCTGTATAATCAAACAAAATACCTTCTTTCAC
ATTTTTTATCATTTCATCTATGTTAATATCACCAGACTGAAATAAGAAATTAGTTGCCCCAATCGAAGGGATAGAGTGAT
ATGAACTTCTTGAAGCATTTCCAGTACTTTCAATTCCTTCTTTACCTGATGTATAACTGTTGTGTAATAGCCCACTTTTA
AGAAATCGACCTTCTTCAAAAATTTTTTTATTTGTACAAGGAACGCCTTCACCATCAAAAATAGAAGACCCGACAGCTCC
GTCTATCAACCCATTATCTTCAATATTCATATACTTTGTCCCAATCATTTCATTTCTTTTTCCTACGAGAAAACTCCTTT
TATATTGAAAAGTTTCTCCATTAATAGCGGAAACTAAAGGTCTTAGAATTAGCTGAATAGTTCCCTTTGGTGTTAGAATT
AATGGCACTCTCATATTTTTTATTTTTTTCCGATTAAGGTTTCGTTTTGCCTCCTCAAGTGCTAAATTTGCAACATTATA
AGCATCCAACATTTTTAAGGATCGCTCAGATTGGTGATCATACCCAGACGAAGTTTGCTTACTAACATTATCCTTAACAA
TAATATGTGAAGAAAGGGAACAATAAGTTTCTTTTCCCGAAACTTCCAACCCATTAGAATTAAAAATATTTGTTTTGGAA
TAATTTGAGGAGAATCCACCAGATTGAGAGATTGCCAACTCATCTTGGCTACAAACTTCTATTAGGTTATTGATATAACT
CAGAGAATTTTCTATCTCAAAGTATTTTAGATCTCTATCAAATAGATTCTTCACTTTTGGGTAGTTTTGATAAGGACCAG
GTAAATCTTTGAAGTCGCCATCTGGTGTGCTAACATTCATCATTTTAATCGCAATGTTACAAAGTTCCTTGATTGTTTTT
TTGTTTAGTATATTCGAAAAGGCAAATCCTAAAGCACCCTTTTTATTAATAACTCGTACTCCGACACCGTTATCATCTCC
AGTTTCACTAATTTTAATTGTATTTTCCTCAATTTCAATACTTGTATACTTATTTTTTTCAAAAAAAAACTCAGCACATT
TCAATTCTTGAGACTTTCTCTCAATTAATTTAAAACCATAACCAGCTAATAGATGCACATCAGTTTCTTTTATCACTTAA
TTTAATCCCCCCACAGTAATATCTTCTATACGAATGTGTGGTCCCCCATCACAAACCCTAATACTTTGGCCTCCCTTACC
ACACATCCCATCTGAGTAGTCAGTTTCTCTTCCTATAGCAGAGATTTTATTCAATACTTCAAGGATCATCCCGCTGAGAG
AAACATCTCTCATTAATTCCTTCTTCTCCCCGTTGATAACTCGGTATGAAAATTTACATTTAAATTGAAAATTGCCAGTA
GAGGGATCTGTATATCCGTATTGAAAATCCTCACAAAGAATCCCATTTTTAGTATCTTCTAAAATTTCCTCTAAGCTCCA
GTCACCAGGTTCTAAAAAAGTGAATCCCATACGTACTTGGGGTCTTGAGGAAAACGATGATGATCGTCCATGACCATTTG
GAGGTGTATCCATTCTTGACGAAGTTTCCAAATTATGAAGATAATTTTTTAGAATACCATTCTGGATTATGGTTGTTTTT
TGTGAAGGAATTCCTTCATCATCTACAAAATAACACCCAAACAGTTCAAATGGAAGATTAAAACTCTTTCCTTGATTCAT
AGTGGGATTGTCTATGATATTAACTTCTTTTGAAGCAATTAAATGACCAATTTTATCTTTCAATACACTATCACTATTTA
ATACTAAATCTGCTTCACAAGCATGACCAAAAGCTTCATGAATCATCGTACCTGTTAATTTAGGATCAGTAATGATAGTA
AATTTACCACCAACAGGGGATTGTGCCTTTAATAAATCTACTGCTTCTTTAGCTGTCTTTCTACTTAGATCTTCTGCTTT
TTTGGTATTTGTGATCTCAAAACCCCCGATACCTCCCACAGTATTTATTGCCCTTTGAATAGTCCCATTTTCTTGAGTAT
AGACTAAATTAAATAGTCTTACAAATGAAAGATCTTGAAAAATATGACTATTAAAGGAATTAATGAATAAGCTATTTGTA
TGTCTATCCACATAGAGAGTGTGAGTATTTTTAATTTTTGAGGAATATTCAGAGGCGATTTCCTCATGGTATTTGACAAG
TTGAATTTTCTCTTCTATATCAACGTCTTCCAAATTTTTCCTGCTCTTTACCTTAAATTCCTCGATTAAAGGATCCCGTG
GTACAATTCTAAATTTATTTGTGCAGAACGATTCTGACAGTCTCGCTAGTTTTATAGCTCTTTGAAATCCATTACGAATG
GCATTTGCATTCAAATCTTTTAAAACACAAAAACCCCATCCACCATTTATAAAGGTTCTGATTCCGCACTCTGTTATATA
ATACGCGGATATTTCTTTACTTTTTTTATTTGTAAAATCTAAAGTTGCCCCACGACTCACTCCTATTCTTATATCCCAAT
ATTCAATTTTATCTTTTGCATAATTATGTAATTTTTCGATCAAAGTGTCATCGATTTTCTTTAAATCCTCGAATTTTTCC
ATAATGGTTACTCTCCCTTATTTAATATTTCAAAGGCTTTTTGTGTCATTCATATCTTAAAGAAATTGAAGAAAACTATC
TTAAATACCTTTGTTTTTTCATTTCTTAACCAAACCAAGATAAGAAAATTAAGAAAAAAAATAATTAATGTTTCGTCTTC
AACTCTTTAATAATGACTATAGCACCTTTAGTGGTACAAATTTTTGAAAATTTTGTGGAATTTTTAAAAGTAAAAGAATG
ATTGCATTTCCAACATTTTTTTGTTTTAATTATTCTTTGTGTATAGTACCATTCTCCACATCGGTAACATCTAAAAAAAT
AATAATTATGTTTATTATACATACACAAAAATATGTGTTTAGAATAATTTAATTAGTGTTTCCATGAAGATTTTCTAATT
TTTATTGCTCATTCCCATTTGAAAGAGATTTCTCATAGAGATGGTCTGATATAGAATTAAAAAATTGTTAAAAATAAAGA
CACAAAACAATATCCATCCGTAATACAATTGAAGTTACGTTGAGGTTTTAAATAACTTTAAAAGATAAAAGGAGCCTCCT
TTTGATTGATATTTTCCTTCTATACTTGATTGAAAACCATATTTTGATGAAATAGTTAGAAGAAAATAAGCATTTAAGAA
AAGAAGCTTAAATGGGATCCCAATGCGCCCATTATAAAGGGGAGTATAAACTACATGCCAGTACTTCAAGGTTTGAACAT
TACGTATTATCAATAACACCTGACCATCCTTGTTGAGCAGTCCTCTAAGTTTCTTTAATAGTTTTTTTAACCTATAAAGT
GTTCCAGAAAGTGCAATATCGTTCCCAATAAGGGTGATTGTGTCGAAAGTGCATTTAAATTTAAAGTCAAAAATGTTCCC
TACAAAAGTATTACGTATTCCTCTTTGTTGGGCAATTTTATTAATTTTTGGAGATATTTCTATTCCAGTTACAGTTCCCT
TACCCATTAAATAGGGAATACAATAACCAGTACATGACCCAACATCAAGGATGTTTCCATATGACAGATTAATAAGTTTT
CGTTCTAAAGGATCGAGTTTATCCCAAGTTCTGAAGTAGATCCCTAAATCCGATTCAGAAATGAAACCATTATACTCTTT
TTGTAAACAATGGCTATAATAAATAAATTTAGATTTCATGGTGTGAGAATAATAGTCTACAATAGCATTTGCAATAAATT
CCCATGATTTCTGTTTAGGAGGCGAGGTAAAAAACCTTAAAAGCCTAAACAAATTCTGGAAATAAGGAACCCGTCTGGAG
AGCGCCCTAAATATGCGAAAAAGATAATGGGATATAATTGACAAAAGAATCATTTTTATCTTAGGTAAATAATGTAAGGA
GGAATTCAATAAAAATCAAATTCTTTTTCGTGGGGTATTAATAAATGAAAAAAAATATCTAGTATGTTACGCGGACACGA
TGGACCGATGCCTTAAATTTTGTTAAGTCTCTCACTTGAGACATTAATAAACTTATTTTTTCTTTTTAAAGAGAGCTTAT
CATAAGAGAAAACAATATTTATGGGCAATTTAATTGAAGATAGATTCAAATTGTGAAGTATTGATGTTTTCCAATCCTTT
TATTACTCACTTTTACCTTCCCTCTTCTTTCCTCTACAGGTTAGCTCATAATGGGGTTCAGATAAATTCCAAAAAAGTAG
AGCTCAGTATGTTGTGTCCGCCGAACATAACTTCATTTGTATTACATTTGGCTTTTTCTCTAGTATTTTAATATATTTTC
CGACAGTTAGTACGAAACATTTTTTTTTGACTCCACTTTTTATAAAAGTGGATAACGATATTTGTAAGTTATGTATAAGA
TATATGTGAAGATGAATCATTATTTTACGGTATAAAATAAAAATAAAGAAAAAAAAGAAGACCTATGGATCATAAATTTA
TACATCCTATTGAAACAAGATACCGTACTGACATTGCGAATCTATTCACTGAGGAGAAAAAACTTGAGAATTGGCTGAGG
GTTGAAGCTGTGTTAGCAGAATCTCATGCAGAATTGGGGAATATAACTCGAGAAGACGCTCAAGAAATTAAGAGAAAGGC
TAATTTAACCTATGTAAAATTAGAAAGGGTAAAGGAAATAGATAATAAAATACATCATGACTTAATGGCGATGGTTAAAG
GATTAGCAGAACAATGTGAAGGAAATGCGGGTAAATTTATTCATCTGGGGGCGACGAGTTATGATATTGAAGATACTGCG
ACCGCCATTCAATTGAGAGAAGGTTTAGTGTATATTAAATCTTCTCTTTTAACGTTGTTAAGAGAATTAATAAAAATAGC
CGAAGAAAGGAAAGATTTAGTTTGTATTGGTAGAACTCACGGTCAACATGCCCTACCTACAACATACGGAATGAGGTTTG
GTATCTGGGCTTATGAAATAGATAGACACTTAGACCGTCTATCTAAAATTATAAAAATAATATCATATGGCAAAATGTCT
GGTGCTGTAGGTACAATGGCGAGTTTTGGAGAAAAGGGAATTGAATTGCAAATGTTAGTTATGAAAAAATTGGATTTAAA
TCCCGTTCTAATAGCAAACCAAATTATTCAAAGAGATCGCCATGCAGAAGTGATTTTTTTGACTTCTTTAATAGGACAAA
CATTATCCAAAATTGCACGAGAAAACCGAATACTCCAGAGGAATGAAATTGCAGAAATGTTTGAACCATTCAAGAATGAA
CAAGTTGGAAGTTCTACAATGCCTCATAAGAGAAATCCACACAAATCGGAGAGAATTTGCAGTTTAGCACGAGTAATTAA
ATCGAATGTTATTACGGCTCTAGATAACATAGTGTTAGAGGATGAAAGAGATATTACGAACTCTGGCGCAGAGAGAGTAA
TCTTTTGTGAAAATTTTGTTTTATTAGACTACATTATAAATCAATTAACAGAAAATTTCAGAACTATTGAATTTAATTTA
AGTAATATAGAAAGGAATCTTAATCTTACTAAAGGTGCCTGTTTATCAGAAAGAGTTATGGTCGAACTAGTGAAAAGAGG
AATTGGCAGGCAAGAAGGACATGAGATTTTACGTCAAGCAGCAATATCCGCAAGAAAAGAAGATAGATTTATGAAGGATA
TTTTAATAGAATCTGAAAGAATTATTGGGAAATTTACAAGAGAAGAATTAGAGGAGATTTTTAATCCACACAATTATATT
GGAAAATCGTCTGAACAAACTGAAAATTTGGTTAAACTCTTAAAAGAAAAGTATGATTTTTAATATCTAATGGCAGATAA
TAATAATATCTATTCACAATTAGGTGTATCATCAAAAAAAGAAGATGTACATAAAGCAATTGAAAGATTAGATAAAGGAT
TATTTCCAGGATCATTTTGTAAAATTGTTCAAGATGTAAATAACAGAAAGGATTATTGTTCGATTTTCCATGCGGATGGA
GCAGGCACTAAATCAAGTTTAGCCTACATGTATTATAAGGAGACGGGAGACATAAATATTTTCAGAAATGTTGTCAAGGA
TGCAGTCATTATGAATATAGATGATATATTGTGTGTAGGGGCCATAGAAAATGTTTTTTTATCAAATAATTTAGGGAGAA
ATAGTAACTATGTTTCCGCGGAGATTATTCAAGTAATTATTGATGAATATTATGAATACAGCAAAAAACTAACCGAACTT
GGTTTGAATGTAATAATGTGTGGCGGGGAGACAGCAGATGTAGGGGATGTTGTCAAGACTCTCCTCTTAGATGCCTCTGT
ATTCACTAGTATGAGAAGAAAACATATCATTAATGCAGTAAATATTCAAACTAATGATGTAATAGTGGGGTTAGCAAGTT
TTGGTAAATCATCATTTGAGGATGAGTATAATAGTGGAATTGGTAGTAATGGACTGACTTTAGCCAGACATGGCACTCTG
TCTCATGATTATTACAATAAATATCCTGAATGTTTTGATCAAAATATAAATGAGGAAATAAGTTTCTTTGGAAAATATAA
ACTAACTGATCCTCTAAAAGGAACTACACTAACCATAGGAAAAGCATTATTGTCCCCAACTAGAACATATATACCTGTTA
TCAAAGAAGCTTTAAATAAATATAGAGCAGATATACATGGTATAATCCATAATACCGGAGGAGGTCAAACTAAGAATCTA
AACTATGGGAAAGGTATTAAGTACATCAAAAATAACCTACTAAAACTCCCCAAAATTTTTGAGTTAATCCAAAATTCATC
AGAAGTTCAATGGAAAGAAATGTATAGTGTTTTCAATATGGGGCATAGAATGGAAATATATTGTGAAGAACCAATTGCCA
AGGAGATAATGAAAATTGCGAAGAAATTTAAAATTGAATCCAAAATAATCGGTCATTGTGAAAAAACACAAATAAAAGAT
AAAAATCAAGTAGAAATAAATTCTGAATTTGGTTCTTTCAAATATAATTAAAAATCTTTAAAATGAATGAAAAATTTGAT
GTTATTTGCATAGGTGCCGCTTTGGTTGATATAGTGGCTCAGGTTGATAGACATCCTTTAGAAGATGATGAAGTATTTGT
CTCTGATTTAAATTTTTTTTCTGGTGGAGCTTCAGCCAATACCGCTTATGCATGTGCAAAGTTAGGGTTAAAAACTGCTT
TTCTAGGTATGATCGGAAGAGACGATTCCCTAAGCACAAAAATTCTTAATGATTTTGATGAAGTGAATGTTAGTACATCA
TTAATCAAATATACAAGTGAGCATATTACGGGGTCTGCATATATTGCTCTTAATAAGAAAGGAGATAGGAGGATATATGC
TCACAGCGGAGCTGCTAATTACCTTTCCAAAGATAATATTTTAGAAAATGAAATCTCACTCACTAAAGTTATATTTTTAA
GTAGCTTGAAAAATTTAGATTCATTTAATGAAGCTGCTAAAATTGGAAAAAGAAAAAGGATAACCGTAATTCTAAACCCG
GGTATGTTAATTATTGATCAAGGATTTATTGTCATTAAAGATTTATTAAAGAACGTCGATATTTTAATGATGTCAAAAAG
AGAATTTCAAGTATTATTCAAATTTAATGATGAAATAAATGATGTAAATGTAAATAAGAATGCTAATTCCCTTTTTAATT
TAGGTATAAAAATCCTCGTAATAACTATGGGAAGGCAAGGTGCTCTAATAGTATCACCCCATAATTCTGAGCTAGTATCT
CCAATAAAAGTTGGTAAAGTTTTAGATACTACTGGGGCTGGTGATGCTTTTTCAGCGGGTTTTATTTACGGATTTATTCA
AAGTACCGGTTTTAATTTTGATGATATCAAACAAAATGCAAAATTGGGAAATTTTGTAGCCGGTAAATGTATTGAGAAAC
TAGGAGCAAGAAATGGCATCCCAGATACCATTAATGGAAAGAGGGGATAGTTTAGTGAATTAATCAAAAAGTTTTTAATT
TTTCTAATTAATAAATTTTTATCAAAAATACGTGAACACATAATGCTTTTTTCAGAAGGGAAGAAAAAGATAGCTAAAGC
AAGATTTACATTTTTTCTGTATGAGGTTGCTCTTGTTTTTGTTTTTCTATTTATTATCCTACTTGTTCCATTATTTCTGG
CTCCATTGTTTTCTGCTGTGAGTTCTAGTCTTTATGGTATCATATTTTATGTATTGAGAGCAATCTTCATTTTCCTGGGG
ATACCAATAATTCTATACTTAACTAATATATTATACGATTCTCAAAAAAGAAAAGTCATCATTTATGAAGACATTTCTTC
TTCAACAGGCCATCTAAAACTGTATAAGATTTCTAAAAAAAATTATAAGTATCAAATCCTTTATGGTTTCTTAATTTTCT
TTTTAGTATTTTTACCTTTAGATTTTTTGACATACCTTATAGTTCCAGAGACTATTGGTTTTCAAGCGATAGTGCTAGGA
TTTAAAACCACAAATCATTACCTCTTAAGCGATAAATACGTAGAATTTTTATTTTCTGCAATCATCATCCATATCTCAGT
TTCCATCACTGAAGAAACTTTAGCAAGGGGATTTATAGCAAAACGCGGAAATGAATATTTTTTTAAAATGTCAGCTGTGA
TGATTTCTTCTCTTTATTTTGGATTTGGGCACTTAGCGTACCTTCTTGATGCTTTTGTGTTGTATCCGTTCATTTGGTTT
GCCCAAGCATTTATTATTGGCATTATTCTAGCATTATTTGTTCTAAGAAAAAAGTGGATTCTCCCTGTAATAATTGCACA
TGCGCTTAATAACATAGTTTCAGCACATACATTATGGAGTTTTTGGAAAGGAATTAACTTTCAAGTAGTAGCTGTTTATA
TGTATATTCCCTTATTTATTATTGGAATTTTATTTATTTTAGTTTGTATATTATTAGTATGGCCATTATCTAGCATTAAG
ACGGGGCTTTCGAATGGTTTTACTGATATTAAAACCTATTTCAAGCGAGAAAATAATGAAAGAACAACAGGAGATCTTCT
TTTTCGGATTTTTTTTGATATCCTAATAGGATTTCTAATTTTTATAATGGGTTTTCTAGTTGCTATTTAAAGGAGTGAGA
TTTTAATGAAGTTAGGGATCATTTCTGATACTCATATTACTTCAAATTTAGAAAAAAATCAAGCAGTATCCTTACTTATT
CAATTAAAAAGAGCTTTCAAAGACGTAGATAAAATTATTCATGCTGGTGATGTGTGTGAACAGTTTTTTCTCAATGAACT
TGAAAAAATTGCGCCCACCCTATGTGTTCAAGGAAATTGTGATACCATTGACAACTTAAAAATTTTTATTAATTTCTCTG
TAAACCGATATAATATAGGTGTAATCCATGAATTACCCAAAGATCTTGAAGGATTTATGAAAAAATATGAATTACATATT
ATTATTTGTGGAAAGACTCATATACCCATAATAAAAGGAACTCC
>LokiG_000000000479
GAGAGATCTAAAATGACTTTTCCTTCTAATGGTAGGGTCATAATAATACAAATGTTTAATATTCTTCAAAAAAGTTTTCT
AAAATACATGTAAACTTTCTCATCATAGAATTGGTTTTTTTAACCTATTTTACTGATTCAACCTAACAATCTATATTCAG
TTGAATAATTGCTAAATCACTTAAGATTATATACATGCCCTAAATATTCAAGGACGATTCTTCAATATTTTTGATATCGG
GTATATCTAGATGCTCTGATAATTCGTGATTGCATGGAACCTTGATTCTATTGAAACCAAGATACAAATATCTGAGTCTT
CTAAGCTCTTTCAAACTTGTAATGTGGGTAATCTTATTATTTCTTAAATCAAGAAATTTTAACTTCTTAAGGTGTTTTAA
TCCTTTAATTTCAGCTATATGATTATGACTTAGATCTAAAAATTCTAGTTTTGGAAGGCTTTCTAATCCTTTAATATCTG
TAATTTGGTTATTACTAAGATCTAATCTTTTTAAATTGACAATGTGGTCTAGACCTTTAATCTCTTCTATTTTGTTATTG
CGGAGATTTAAAATTTCTAAATCTTTTAGTTCTTCCAATCCATCAATTTCTGAAATTTGATTATCAAAAACTTGTAATGA
CTTCAAATTTGGATTAGATTTCAATTTTCTTAATTTAGAAATATTATTATTTTGAAGATGTAATGAATTTAAATTTACAA
GAGTTTCCAATCCATTTATTTTTGTTATTTGATTAAAATTAAGATATAATTTCCTTAGATTTGTTAATTTATCTAAACCA
TCAATTTTCTTTATACTGTCAATATTTTTACCACTTAAATTGAATGTTAAACAAAACTCAGAAGGGAAATAGATGTTTCC
TTTAAAATTAACATAATCTCTAAGTTTTAATAAAGATCTTAGTTTAGGTGTAGAAATAGTCTCTAAAGCTTTAATTATCA
ATTTTAAGCATGAACCTGGCATTTCTTGTTGTAGTATCCACAATATGGGCTCTTTTCCTTTATCTGGAAAGTTGTGAATT
ATTACTTTTGCAGCGTTTCCCCTGATTAAATCATTCAGATCGGAAACTAACAAATTTTCGAGTAATTTAAACACATT
>LokiG_000000000055
TCCTTAACTACACCCGATCCATCAGCCCCTAATATATGAGGCATAACTAAGTCCAAGCCCAGCCATCCGTTAACAACAAA
AATATCTAAATTATTTAATCCACTATATCTCGTTTCTATAAGAACTTCGTTAGGTTCAATTTTAGGAATATCAAGGTCGC
CTATTAAGATTTTTTCTAAATTTCCATGTCCAGTTATAAAAGCTGCTTTCATCCTCCCTTTACCTTCTTATTACAGTAAC
ATTAATATAATAGAGTGGGTAAACCTAGGATTTAATCTAATTTCTTATAAAAAATAGAATAGAGGTTAAAAAGATTTATA
GTGAAGTAAGTTTTTCTAATTCTCCTTTACTATTTTCCTCTGCCCAATCTAAGAGCTGATCCATATATCTCTCGATTTCT
TCTGAACTTGGTAATTTAGCTAAAATTGCTAAGAGGAATTGAGTATTTTCATTTATTATAATATTTCTCATAATGATATA
ATCTTCTTTATATTTAATTTTCATACTCGTTACATCTGAAAGATTTAATTCTTCTGCCGCCTTTGTTGAAGATTCACTCA
ATAGTGATCCCATTGCTGCAACTACACGTTCATCAATACCTTCTTCTTTCTGTGAAGCAAGAACTAAACCAGTTGATGTA
GCAAATAAAGATGCTCGAAAGTTACCATTCTCATTTAGCTCTTTAAGTACTAATCCAAGCCTACTAACCAAATCTATACA
CTCTCAAGGATATTTTTATAATCTTATTACTAATAACTTATATCTTTATACTGCTATATAATTTTAACCAAATCCGCTTA
CATTAACTTGATTTGTATAATTAATATGAGTTAAATTATATTTAAAATTATTTGAATTATCAAATTTGTGAAAAGTATTT
TTAGTATTTTTCTATTTGTAGCAAACTGGTTGATAATCCAAATAGATAGTATAAATGGAGAATTTATGATGTTCCTAAAG
ATACTATAAATGTTGACATAACATCATTTTTATCAATATTTAAAGTTAATACTGTATTTCTTGCAACAGGCTTAAGAAAA
CCTGGCTTTGGAGGTGGTGGTTTTGGTTTCATGGGGGAACCTGGATTTAATAATAATGTGTTGAAGGGAGTTCCTTTTAT
TATGGGTATATGAGTCTTTCCACAAATAATAATATGTAATTCATATTTTTTCATAAATCCTTC
>LokiG_000000000170
GTCATAAGTGTGTTCATTAGATATGATTTTAATTGATATTCTTCAGTATTTAGAGTCAAACCTAAATTTTCTAGACTTAA
AAATGTCCTTATATGCCCAAGAACATAAGGTGCCATAAGAATTTCAAAAGCATAAACATTATTAAAAAATGTTTCTCTCA
CCCATTTTTGAAAACCACTTTGAGCTAAAGTTTGTTGGGAAAATTTACTCTGAAATGCTTCTTTAGCAAAGTTTAATAGA
CCACACGCGAAACCCATAGTTCCTGCAGCAGGATCAAGGATTCTCAACCGTTTTATTATTTTAACCCTTTTTTTATTAGG
AATTTCAGTAATTTGAGCTTGTTTAAGTTTAGATGGAGCTTTATGATCTTCAATTTGAAGATTATCTTCAGAAATTAAAC
CATTTTTTTTATTTAGCCATCTTTTCAGCATAAAATCAATACCTTGGATAATAAAATCAACAATCTCATGAGGTGTATTG
ACTACTCCTCTATTTTTAGCAGTTATTGGATCATATAATTTGAGAAAATCGCTATAAAATGTAGTGACAATAGATTCTGT
ATTTACTAATCCTTTATATTCTGTTTTTTGGAAACGGAGCTCTAATTCTTTTAAAACCGGTTTAAACTCTGTTGGGATCT
TATTTTTTAAGGTTAAAAACAATTCACGAATAAAACTTCCATAGGGTAAATATTCCCCAACTAACTGAAGTGTAAATGTG
GGTTTATTTATATAATTTTGGCAGTATTTCATCCAAGCTGAAAATGCACCATATACTATAGTTTGAGCAAAAAGATCTGA
AAATAATGTATTTTTATCTTCTACTTCTTCTCTAAAAATTGACTTTTTAAAATCATCTCTAATTTCTTTTAGATATTTTG
CTGCTACTTTTTCTGTTTTGCTAATATTGTTCGTTTGTGATTTTTTTAAAATAATTAATGCTTTTTCTCTGATAATTTTA
GCAATATCTGCTAATGGACTAATAAGATTCTTGATATTCGATATTGTTTGAAGATGTTCTTCACAAGTATATGTTAATAA
TCTTTTAAAATTCGGTAGCGCATTTTTCGCTGGTTTAAATCTATTACTTATTTCTTCTAATAATATACATTCAAATTTTA
TTCTTTGTTTAACTTGTGGCTCATTTGGTGGAGTCGGATCAATTAAGAAGAAACTTTTAAAGTCGGTGATTAATAACTGT
ACACCTTCCCTTCTATATCTCAAGATTTGATTATTTAATCGATTATTAATGTCAAATTTTACAATGTTCTCAAGGGGAGT
ATTTGGGAGTTTAGCCTCAATATGGAAAAGTACAATATTATTAAATATAACAGTAAGATCTGGACGATTCAACGAACCTT
TTATCTTATAACCCGATTGAACTAAATAACCTTTGTTAACAGGAAAAATTTCTTCTAAAAACCTTTTTAAATCGCCATAA
TAAGTTGGTTCTGTGGCAGTTTTACTAATATAATTTCTTTCAATCCGCTTTGCATAATTAATTAACGCCCTAATTGGAAT
CTTAAAGTATTCTTGTTGTAACATGAAAATGGAATGATATTTATTGTATCTAGATTAAAAACTCATGTCTTTACAAAAGA
GTATGGGATCTATATAATACGATTTTAGAATTATGCTATGTAAAAAAAAGAAAAACAGAATATTCTTAATTACTGACAAT
TAAAATAAATAATTGTATTAATTTTACCATATTATACCCATTTGTAATATAGTTTAGTTGATAGAAGTGAGGAATTTTAT
TTATAAAATATTGGTTGCAGAGAAAGGCGGAGTAGGTAAATGAAAAACTTCATTTTTAAGGTCTTAGTTGGGGGTGAAAG
CAGTGCGGGTAAAACTAGTTTACTACGCAGATATGTTGATGATTTCTTTGATGATTCTAGCGTTATGACTGTCGGTGTTG
ATTTTTTCACAAAAGAACTCAATTTTGATAATATTCATTGTTCACTACAGCTTTGGGACCTTGG
>LokiG_000000000470
GTTAATTTATGAAAAGTTTCTAATATTGTAGTTTTTCCCGATCCCGCCATACCATAGTACACAATCTTCAGATATATGTT
ACCATCTTTATATTGAACCATTCAATAATCTCCAGACCTTAAAGTAATTTTAGCTCGAAAAAATTTGATTAATGAATATA
TAATAATTTACAAAATTAAAGATTTTGCGCCTTAATTTTATAATTGTAAATAGCTATATTTTTTTACCATGAACAATGAT
TTTCAAATAGAATAAGAAGTCAACTAATAAATCCTGAAAAAAAAACGAAACTATGGACAAATGTACTGACTCCGATTGGA
ATTGGGATTTTTACAAAGAGCTTGTAGAAGACGTAGAAGATAATAAAAATATTATTCAATGTATATCCTGCGGGAAATGT
GTAGGAGAGTGCCCCGCTTCAAAAATTTCTAAGTTTAATATAAGAAAGATTATTAAAAAAGTTCTACGAGGAGATAGAAG
TGTTCTCAAAGATTCAGATATCTGGCATTGCTTCTTATGCGAGCGTTGTAAACGAGTGTGCCCAAAAACCAATATAAATA
TTCCACTTCTTATTATTAACTTAAGAAATGAGAGCTTTAAAATGGGCTTTGGTCCAAAATATAATGATTTAAGAAAATAT
GTTGAAATGTCTGAAAGATTTCTTACTAAAGGAGTGGTCGTGGAAGAACCACTAGGAACGCGACTCCCTCAAGAAAGAAT
AGATGAATTAAATGAAATTTGTAATTTTGCTCGAATAAAGTATGTATTTAAAGCGAGTAAAATCAAAAAGAATAAAAAGA
AAGGGAAGAAAAAATCTTAAAAAAACCTAAATATTATGGTCACAGTTAATTTGTCTTTGAATATAGATGATATTGAAAGA
TACTACCCCGAAAATCCTCTAGATTTTTTCAAGGATAAAAAACTCTGCCTCTTCAAAGCATGTTTAGAGAATTATTTTCC
AGGTGTAAGATGGGGGATTCAAGATTTACTTGAAGACCTGAATATGGAAGTTAAAACCTGTGATAATCAGTCATGTTGTA
GTGGTACTTTTTTCCAACGGAATTTGATTACACGAGCTCAGTTTGCAGCAATAAATGAGCGAAATATATTTGAACTTAAC
CAACAAGCTGAAGTTGTGTTATTTAGTTGTAATGGTTGTTACAACTCGGTTTTGAGAGGTCGTGAATTTTTAAGAAATCA
AGAAGTGAATAGAAAAACCGAAGAGATACTAAGTGGCTTAACAAAACTAAACTCAAAGAACCCTGATAAATATAAGATTT
TAGATGAGCCAAGTGTTCGATTCATTCATGATTTAGATTTTTTATTTTTAATTAAAGATAACCTTCTTAATAGTTTAAAA
TTTAATTTAAAAGGCCTTAGAGTAGCATCCCATTATGGTTGCCATTATTTAAACATATCAAGAGATAAAAGAAATCCTGA
GTTGTATTTTAAAGATAAAACAAAATTAGATAAGTTAGTAACGTTATTTGGTGGAATTCCAGTAGATTATCAGGAAAAAG
ATGGTTGCTGTGGTTGGGGGGCTTCTCAACTATTAATGAATCCTCGAGAAGCTCTTAAAATAACCTTCGAGAAGCTAAAG
AGCGCGGAGACAGTCGAAGCTGATTTTATGCTCACTCCCTGCCCGACATGCTTATACACACTTTCCAAACCCGAATATCG
AGAAAAAATGAAAAATTGGTTTGGAGAAAAACTAGATATCCCCACGATCCATCTTAATGAGTTAATAGCGATATTAAGAG
GCTGTGAAGAAGAACGGTGCATTACTCTACGAAGAAAAACACCAAGAATTGATGAAATTTTCGATAAAATAACAAGTGAA
TAAAAAATAAAACTGAAAAAGGCATATATTCTCACATTTCTTCAGTAGCATATTTAGGTTTTGTATCCGAATTTCATTTA
AGAACAATTTTTAATTTTGCTTTATTTTCTATAATTACATTCTGATCAAATAAAGGAATTATGGTAGAGCATGAACAACC
TCATTTTTCACCAAAACGAAAAATAACAGCAATTTTCCTTTTGATCCTAACAACTATTCTGTGGGGATCATCGTTCATCA
TTACAAAGAACCTTACTGAAGAAGTCCCAATTTTCCAATACCTTGGTTTTAGGTTCTTGATTGCGTTTTTAGGGTTTATC
CCCTTTTTTCCTCGTCTCAGAAATTTGAATACAAGAGTATTAGGGATGGCAGTTATTACTGGTTTACTCTATTTCTTTGG
GATTGCTTTTCAAACCTACGGACTTCAAACCACTACTGCAGGGAAAGCAGGTTTTATCACAGGGTTGAGTACTGTTATGG
TTCCTTTCATCTCGTGGTTTATGTATAAAAAGCATATTAACCGTTATGTTTGGGTAGCTGTCATATTATCCACATTAGGT
ATGGCTTTTTTGCTATTAGAGGGTGAGGGAGGATTAGTTTTTGGGGATGTCTTAGTTCTAATTTGTTCGTTTTTCTGGCC
ATTCTATATTATATATAATGATAAGTTCGTCCGAGTAAGCGATATATTCCTTTACTCCACCGTCCAAGTCGCCGTAATAT
CTGCTTCAAGCTTCATAGGCTCATTATTAGTGGGGGAAAAATATTCATTTAATATTTACTCCACATCTGTGTGGAGTATT
TTAATTTATATGGGTTTAGGTGTAGTAACTCTTACATTTCTATTCCAAAATTGGAGTCAACAATACCAAGCACCAGCCCA
AACTGCAATCATTTTCACTCTTGAACCTGTTTTTGCAGCATTATTTGGATTCCTTATTGGAAATGAGATA
>LokiG_000000000097
ATACCCCCAAACATGTTAAAAAGAGGACAATTGGTCTTAAATAATTTCATGAAACCTATAAAAATCTTATTTGAACAAAA
AAATATCCCAAAAGAACCTTGGAGTGATGAACAAATTGAATTCTTGCTTCTAACTCTTTCGAATATGGATACAGATAAAG
ATGATAATGCAGCACGAGTTGGAGAAAGAGAAGCAAGAATAATTTCAAAGCTACAACTAAAAACGTCCGCAGGATTTTGC
CACGGTGTAGGTCGAAGTGGATTTTTAACTGCTCCTCAACCAAAAGCACCAGGAGGGTCTATAATGTATGAGATTTCGAA
TTATTTAGCTCGAGATATTTTGAGAAATTTTGGGTTACCGAATATTAGCAAGGCAATAGTTGTGCCACTATGTACGGGAA
TGTCTCTTTCCTTGACATTGGGTGCTTTACGATCAGACATAGATAAGAATCGGCAAAATTGTAAAAATACAGTAGTAATT
CCACAAATAGACCATAAATCACTACTAAAATCAATAGAATTGATGGGATTTGAAACAAGAATAATAAAAGGTAAAATTTT
TGGAGATGCTGTTAGGATCCCAGTTGAGGATATTGAATCCAGAATTGACGAAAATTGTTATGCTATTATCTCAGCAACGA
GTTTTTTTCCCCCTAGGGAAGCAGATGATATTAAAGAGATAAGTAAAATAGCGGAAAAAGAAAATTTAGTTCATATTATC
ATTAATGCCTACGGAGTACAAAGTCCTGAATGGATGAGGATAATTCGTTCAGCAATTGATGCGGGAAGAGTTGACGCAAT
TATTCAATCTACAGATAAAAATTTTCTTACTCCCGTTGGGGGTGCCTTAATTGCATCCCCCTCTGAAGAAATCATATCTA
AAATCAGTCAAGCGTATGCTGGACGAGCTTCGGCCGCTCCCATCGTTAATTTCTTGATTTCTATGCTCTCGTTAGGGACT
TCAGGATACCAGAAATTGATTGAAGAACAACAACAAAATAGAAAGTTGCTTGAAGAGAAATTAAAAGCGATTGCTGATAA
AATTGATGAAAAATTACTAGATACCTTCAATCCAGTAGCTGTAGCTTTAACTTTGGAAAATTTAAAGAAAGATCAATTAT
ATGCTCTTGGTGGCGCTTTATATAATCTAAGAGTAACAGGACCTCGGGTTTATAATCCTAAAGAAAAGAAGTTTGGTACC
TGTTGCGAAAATTATCCAACCCCCTATATAGTTATGAATGCTGCAATCGGCTCAAAAACTAGAGACATAACCTCCGCTGT
TGAGAGATTTGACAAAGCTTATCAACAAATAACTCAAAAGTGAAACGTTGCTCGTGATTCAAAGTTTCTATTCAATTAGA
AATAAAAATAATTAAAAACTAGTAGTTCTATAATTTAATAAAATTTAAACTAACATTATATAACAAAATATCAGTGATAA
GTTATGGAAAACCGACTCCTTTCTCAGTTTAACAGCGTAATTACATCCCAGTGGCCTTCCAAACAAATAGAAGAACAATA
TGATCCTCTAAAACCTCGTGAATTGTTTGAACTAGCCTACCATACATGTAATTCAATAACAATGAGAAGTATTTTAATAA
AATTATCAACAGGAGAAGATAAAGGTGGTTCTAAAGCTGTTTTCTACTCTAGTACAAAAAAATTTACATCAATTATATCT
CAAGATAATGTCTTAACAATAACTAAATATTTCACTGATGGAGGGACAGGAGATAAAGTGATTGATGACATCCAGCCAAT
CCTAACAAAGAGGAAGGAAAATTTTGCCAATAAAGATCAAAAGATCAAAGAACAAATCCTAAAAAGTATTTTAGTTGAAA
GAAAACTTGATGAGTGTGCTAATTTAGCGTTACTGCAAGAGAATAACCGTCGAGTATATTTTGCAATTGGTGATGCAAGA
GAATCTGCCGCTGTAATTCCTATATTCATGGAAGCTGAAGGGGCAAGCTTAGTACAATTAGCACTTAATAAATGGATGGA
AACAGCTCAAAGGTTAGATCATGAAAAAAATTTTCCAGAGAATTTAATTCCTGGACTTCTTAAAAACCTAACACAAATAA
AAAGATGGCTTCTGGATTTAATTAGTTCTTTTTTAGATAAATAAACTAGATCCCAAAAAACTTCATTCTAAAATCAAGAG
ATTTAGAGTTTTTCTCATATATACAATCGGTTAATGGACACTTCGGATTTTTATAATTAATTATATCAAGTTTTGAGTTA
GCAGAGAAGCATGTTTATTTGAGATAGTTTGAGTTAATCATTTGCAAGCAAGTTAGGAGAAACAGCATCCATAGTAATCA
TATTTAAATTTATTAATACATTATATTTCTTAAAGTTTGGACTCGTTGCTTAGCCTGGCTAAAGCGCAGGTCTTATAAAT
GACCGTCGGACAGACAATATAGTTGCTTAAATTGTCCGTTTTAAGTAAAAGCCTGAGTGTTCTCTACATTTATGTAGAGC
TCTAAGGAAATCGGGGGTTCGAATCCCCCCGAGTCCAATTTTGGCTAAGTAAGTGCCCCTGATTGTTTGAAACACAAATT
AACCTTTCCAAAGTATTTGTTATTGATACTCTTTTATATTTATAACTTGATTTGATGACTTTTAATCTTGCTTGCGTTTA
TATTCTAATTAAATAAGAAAAAAGATAAAAATTTTGTATTCCAAATTAAAATAACAAATATCTTTATTTAAAAATTTAAT
ACCATAATCCAAAAAATAAATAAATACCATATTTGTTTATTATTATAAAAAAAAGAAAATTTCATTTTTGAATCATTCAA
AAATAAATTACAATCTAAAAAATAACTAAACAACTTAAATATGTTGATATTCTATGGCTGAAATGCTTACTGACCTTCTT
CAGAATATTTATAAAAGAATAGCACAATTAGGACAGGCGATTCAACAGCTAAATGAAAGTCTTTCTGATCTTAATACTAA
TATTGACGAAAAAATTTCCAATCTCACAGAGAAATTAGAAGATTTTTCTACTGAAATAAATATAACCCAGACAAAACATA
TTGATGCGGTAAAAGAAATCGGTGTAGGGACAACAAGAGAATTGAAAGTATTAAAAGAAGGTATAGGATTGGATGCTTTG
AAGAATCTAGTTAAAAATCTTGAAGATTTTTCCAATCTTTCTGAGAGTATTCTTAATCAAGCCACCGTTAATCTATTATT
ATCTGAAGCGATTGACTCTGTTAAAAAAGTTAAAGAATCTCTAAGAACAGAAGAAGAGAAAGAGGTAATAGGATAAATTT
TAAAATATGTAGGTGATGAAAAATTGGCAGAACAACTTTTAGAAGAGATGATTAAAAAAATTAATCAAATTATGAGCTCA
TTAGACGGGACAATTGCTCAAGTCAATCAGATGAGTGGATCTATCTCCCAGATGAGTCAAAATTTCTCTGAACAAACAGT
TTCAATAACCGAGAATATCAGGTTGATTGTAGAGGTTTTAAAACAATTCAGAATTCAAACAAGTAAAAACCTTCAGGAAC
TTTCTGAAGATTTTAACAATAAAGTAAAGGACCTATGGGATAAAAAATCACTTGAACTTATAAAAGAGGAAGAAAAGAAA
GCAATTGAGATAATAAAACAAGCCTCTAAAGCTGTTTCTGATAACTTATATTTTGCTCAACTTTTAAATATTATTTCATC
AATTAGAGAGGAAACCAATAGAATTTTTAGTACTAATCAATCTTAAATTATATCAAAATTTGTTTTACGTCTAGATTATT
ATTTTATAAAAAGGTGCTTTATTTTAGATGCCAACTGGCTGTTTCGTCATAGTACTACCAATAGATTCTGATTTTAAAAT
AATGGGGTATTATTTTAAAGAGAGTAATTCACAATTTGAAATTACAAGCGATCTTTTTTTGAGATTAAATCTAGATCATT
CAAAAAATGATTATAATTTATTAAAACTAAAAGAAAGTATTATATTTTCTTATCATTTCAAGTTTAAGGGAAAATTGGCC
AGGAAGGCTTTTGGAATAATAATAGGGATGTTTTTAAATCAAGATGATAGACCAGAAAAGTTTCGTTCTTCTCTTAAAGA
GGCTGCTGAAGCATTAGAAATGCCTAGTCTAGATATTTTAAACAAATCTAAAGAAGAATTTGAAATTATCTTAAAAGAAA
TTTATTTAGAGCATTTAGAACCATTGATTGACATACTTGAACCAGAAGCGTTGAAAAAGAGCATAATAAATATAACTAAA
TTTATGTTGAGCGGTGGTAAAAAAGAAAGAAAAATAGCCCAAGATCTTTTAGAAAAAATAGAAAATAGTGAGCATATTAA
AATCTCTGACTTCTATAGAACAGCTGAAAATGCGGTAAAATCTTCAGATTATGATAGAGCAGCTAAATTTTATTTCAAAG
CAGGAGAATTAGCGGAAGAATTATATCTTATGGATATTGCAGTTTCATTGAAAGAGAAGGGGAAGTTTTCTCAGCAGATC
CCTGAATTATCTAAAGAAAGAGAAAAAACTGTTGAGGAAGCCCGTAATGCCTTAAGAAAAGAGGATTTTCATACTGCTTA
TATTTCGTATAAAAAAGCGAGTGAAATTTCAAAAAAATTAATTCAATTCAAAAAAGAAGAGGAATATCGATTAAAATCCA
AAGCACTTGAAGACTTTTATAAGATTGATCAAAAATACAAAAAACCTAAATAGAATCTGATCAATCTTTTCTAACTAAAA
TGGAGCCGATAATTGCTTTTTTAACTGATTTTGGAACAAGAGGTCATCATTATGTTGCATCAATGAAAGCTGTTATATTA
CAAATAAATCCGTTTGTAAGATTTGTTGATATTTCTCACAATATTACTAAATTTTCCGTAATTGAGGCTTCTTATATATT
AAAAACTACATATAAACATTTTCCTAAAGGAACAATATTCATTACTGTAGTAGATCCTGGAGTTGGTAGTTCGAGAGAAA
TTCTAGCATTAAAAACGAAATCAAACTATATTTTTATTGGTCCGAACAACGGGATGTTCCCAAACGTCTTTGATAAATCA
GAAATTTCTGAATGTATTAATATTCAGAATAAACATTTCTTCAATAAACCCGTATCACCCACCTTTCATGGTAGAGATAT
CATGAGTCCCACAGCAGCTTATATCTCAAAATCTATAAATTTTCCTCTTCGTGACCTTGGTTCAAAGTTCAACTTCAATG
ACCTAATAATCCTTCCCGTAATTTATGAGGTAGATCTGCAGATAAAAGGTGTTAGAGGGGCAATACAATATGTAGATTCT
TTTGGGAATGGAATAACAACTATTCCTATGATTGGAAATAAAATAAAAGACACAGATTTAATATTGGTGGATGAGATTTC
AATCTTTATTAACAATAACAACTATGATGGGTTATTTTCTTCTCATTTTTCAGGTGTTCCTAAAGATTCGATATTACTTC
TTGTTGGTTCTACTGGTTTTCTTGAAGTTTCGATAAATCAAGGGGATGCAGCAAAGAAATTAGATTTTAAAGTAGGAGAC
ATTATAACAATAAGATTATAATAGGAAAAATAGAGATGGAAAAAGAGATCGTGGCTTGTATAGAAGATATAAATTTAAAA
TATTTAGAATCAGGTCAAGTCTCAAAGGCTGTATTTCCTATGGAACGACAAGAAGCACATAAACAAAAAATAATTCATTT
AATCACTCGATTCTTCATAATTTCGCTTTCTCCTAAGGGAGAAATTAGATATTTAGTCCAAAAAAGAGGGAAAAACAAAT
TAGAGTATCCCGAATATTTCACAGATTCTTCTTCTGGGCATGTGATATGGAAGAGAAACCTGGATCTTAAGAAAATAAAA
AGGGATGCCATGAGAGAACTTGAAGAAGAATTTGGAATCCCATCCAGAGCCTTACAAGAGACCAAATTTTATGAATTAAA
GGATGAAAGGGATGACAAAGAAAGAGAAATTAGTTATATATTTTTTGGATTAGTAGATTACAATGTAAATATAAAACCAA
ATCCTAATGAGTTAGATATTGAAGGAAGCAGATTTTATGGAAGAACTGAACTTGAAAATATTTTGAAAAACGAAAAATCA
ATCGAATCTACAATGAAGATATGGAAAAAACTCTTCAATACTGACATTAGTTCTCTTTTTGAATATGAAACTGTCCCAAA
TTTCTCACAAAGTAATAATAATGCTTTATTTATCGGAAGATTTCAACCTCTACATCATGGACATATATACGTTCTGATGA
ACATATTAAAATCATATAAGACAGTAAAAATTGGAATAGGTAGTTCTCAACTGTCAAATAAATTTAATGATCCTTTTACT
AATATTGAAAGGCGAGAATTTATTAAAACCGCCCTCAAAAAAAGACGAATCTCAACCAAAAGATATGGTATCTACGATAT
CCCTGATATTTTTAATGCAAAGAGATGGGTAGATCATGTGGTGTCCATTGTGGGGCAATTTGATGCAATTTTTTCTAATA
GTGATTGGGTTAGAGAATTATTTCAAAATAAGGGCTTCAGAGTCGAGACAAAAATCGCAATTTTTAAAAAAAAATTCAAT
GCTAGTAATGTTAGACGCTTAATCGTTAAAAATAATAAATCCTGGATACCATTGGTACCAAAGGAGATTAAAAAATTAAT
GGAAGAGTTTGATGGAATTAACCGTTTAAAATCTCTTAATCCCGCTGAGAATTTATGAAAATTGAAAAAATCGTAGAAAT
TGATGGTTCTTTTGGAGAAGGAGGAGGTGCTGTACTCAGATTAGCAGCAGGATTCTCTCATTTGTTTAACATTCCTATAA
AGATAAGAAATATTCGGGCTAATCGTCCTAAACCAGGACTAAGAACTCAGCATCTACAAGGTCTAGAAATATTAACAAAC
CTAACAAAAGGTAAATTAAGCGATTGTAAAGTAGGGACTAAAGAGCTCACTTTTATCCCAAAACCCAATCTGGAGTGGAA
AGATTACATTCATGTAAATATCAGCACTGCAGCAAGCATTGGGCTTCTAATACAACCTATTCAAATAGCTAGCTTAGGAA
TTAAGCGAAAAAAGAAAATTGAAATCTCAATTTTTGGTGGTGGAACCTTGGGTAGATGGGCTCCAAGTCTTAATTATCTT
CAAGAAGTAACTTATAAGATTTTCAGCAGATCTGGAAGTAAAATTGATTTAGAAATACTGAAGCATGGGTTTTATCCTAA
AGGTGGAGCCAGAGTAATATGCTCCATATTTCCTTCAAAAGTAGCTCTAACTCCAATAAATTTGACAGAATTAGGAAACA
TTAATTTGATAAAAGGTGATATAATCATTACTAATCAATTAAAACGAAGTAGAGACAATGTTGGAACAAGAATTAGAAAA
TCTATTCAACAGCAGATTAGAAGAAAATTAAAAATTGAGACCGATATAAAATTTCATTGGGTAGAATCTAAAAGTCCAGG
GGTGGGTCTTTCATTATGGTCTTATTCCGATACAGGTGCAATAATTTCTACAGGAACAATTTTAGGAGAAAAGAATATAA
GGTCTGAAGATTTAGGGAAAACAGCTGCAAATGAAATAATTAGATATATTGAAAATGATATTCCAGTTGACGACTATTTA
AGCGATCAATTAATTCCCTTAATGGCTTATGTTAAAAAACCATCAAAAATAAAGGTCCGCCGATTAACAAACCACACAAA
AACAAATTTAGAACTGATAAAACTATTTACACAGCGTGACTATCGTATTACTGAAGAAAAAAATTCCTTCATTATTGAAT
ATTGTTAAAAAATAGCCCGGTTTTAAAAAAAAAGTTATTTACCATAACACCAAAATTATAAATTAGTAAATTCAATGTGA
GATGTATTAAAAAATTAAAAGAAATTTTTAAAAGAATAATTTATTATATGTTTATTATTAAAATATTTTAGATTGTAATA
GAAAGAAAAATGTCTCAAACAGTTGCTGCTTTTCAGCGTTGTCCAAGATGTGGAAATGAGAATTCTTCTGATAGTTTTGC
TTGCAATTTCTGTGGATTTCGGTTAAAAATTGAAAGAATTGAAAATGTTCGATTTTTTAAAAGATATGAAGCAGAGTGGA
TAAAACCTTATCCTTTTTATTTAAAATTTCTCTACCTTTTCATTAATCCATCGAGAGCTTTTTGGGACATAAACCATAAA
AGGAGTAAAGCTCCAGGTGGGTTGATTCTATTATTTAGTTCATTACTTTATGGTGTTATTGGATTAGCGTTCTTTTCCCA
TTTTAATTTTGTTAATGTAAACTCTTTTTCGATTACACCATTCCTCATTACCTTGAGTTTTTTCGCTACTTTTTTTGTGT
TTGGTTTGGTTTTTCAGTTTATTTACTTTGCTATTCTAATCTGGTTGTTCACTAAAGGAGCAAATTACGCCGTTGGATTT
TCAGAAAGGTTAGAAACACGTTTTGGAGGATTAGGGGAAACTAAAGAAAAATTTAAGGAAGCCGAAATTAGTCCTTTTAG
TATCTACAAAGGTGGTACTATGCTTCAATTAGAAGCTTCTCATAAATTTAAAATGATGTTATGTGCTTTCACCCCTTTCT
TATTAATCAATGCAATAAAAGCATTGATTGTCTTGATTGCTTTTACACCTGTAAATGTTTCTGAAAGTCCTATTAATGGT
ATTTTTGATGAAACTGTTCTAGATCAAATGTTTAATTCAGGGAGTTGGGCTATTTTAGATGTAATCGATGCAATAACAAT
AGCAGTTTGGGTACCCATTTTGATGACTCTTGCGATAAGAGAATTAAGCAATTCATCGACAACTCGTGTATTAATCCCAA
CTATTATTATTGGTGTTGTAGTGGCTATCTTTTTCTACTTTTTACGACCTACATTATTCGGTTAAATTTATTAATCTCTA
GTCCAAATTTTATATAATAGTCTTGTTTTTAAATTTAAAAAACTCTGATGGCAGATTTTAATACTAACACAATTAAAGAT
GAAAATATTGAATCCAAACTTTTTGCCTTAATCCATACTATTCTTAACGCTTTTCAGAAATTTGAAGAAGGCCTAATAAA
CGATACTTTTTTTCGAAAAACGGTTAAAAATGCGATTAAAAGCCTAATCAAAATTAATTTTTATTTAAATGAAAAGAGGA
TTAAGCTTTCTCACCTTCTGAATAAGATGAATTTTACTTCTCACTATAATGATGCAATTACCATTATAAACACCATAACA
TCCAAAGAAATCTCAAACATCTCAATTGAAAATAATTTTTCAGAATCAACTCAGTCATCTAAAGAAGAATTGAGTTCTAT
TTTAATGGAACTCCCTGGAATTACTTTAGAAATTACATCATCTTTTATAACCTTGATGGATGCTTTAAAACTAAAAGGGA
TAAATGAAGGAGAATTAATAATTAAAATGTTTAAAACTCTGATTAAGAATGTAAAGAGATTTCCAGGGAATGAAGAAATT
CACTTTAATTTAAAACAAATTTACAAACATGTTTTATCATATATGGATAGGGAAGAAGGAATTGATGGTTTTAATGAAAA
AATTGTAGATGAATTATATCAAATCTTTAAAGATTTTCAGCGAAAGTTAAATCTAAAACGTTAAGTAAAACAATAAAATT
AATATTATTTCTTCCCCTTAAATAAATATTAGTTTAGTAAGATTGATTTTAAAATTATTGAAAAAAGGTAAATATCATTC
CGCGTCCAGGATTAAGGTCAAAAGCTCAAGCAAGGAAGAAATTAAGTACACCCGGAAACAGGAAGGTTTCTCATTACTGG
AGAAGAAAGCCTAAGAAAAGTCATTGTGCGATTTGTAAAAGACCTTTACAGTCAATTCCACGATTACGTCCCGTTGAAAT
GAAAAAAACTAATAAAACCGCTAGAAGAGCAAACAGATTGGAAAGTGGAAGGTATTGCTCAAAATGTCTACAGACTCTAT
TTAGAGAGCATATCTGGCAACAATAACCTATTCTCACTTAATAATTTCATTTATTTAATACAAGAACAACATTTAAATTA
CTTTACAGTATCATTTAAACAAAAATGATAATAACAATTTCAGGGCTTCATGGAACAGGAAAAAGTACCATTGGCAAATT
AATTGCTCAAAGAATGAGACTCAAATACTACAGTACTGGACAAGCCTTTAGAGATTTAGCTAAAGACATGAAAATGACGC
TAGAAGAATTTACAGACTACGTGGAAGAAAATCCCGAAGTCGATAAAAAATTAGATAATAAAATTATTGAAATAGCTCGG
AAAGGGAACATCATAATCGATAGTCAATTAAGTGCGTACATTCTAGATTCAATTGCACCATTTAAAATATTATTAACTTG
TCCATTGGAACTCCGAGTCAAAAGAATGGCAGAGAGAGATAAAATATCATATGAAAATAAACTTAAGGAGACAATAATAA
GAGAAGAATCGGAATTAGAGCGATTTAAAAAACTCTATAGAATAGATTTAAATAATGTGAAAATTTACAACTTGATTTTG
GAAACTGAAAACTTGACAGTTGAGGATATCGTTGAAGAAATCATTGGTTTATTAAAAAATTAAATATCTTAAAAACTCAC
AATAAATCAAAAACAATTTATTTTTGTATAAATTAACTAAATTACTGTAAATTATACAGAAAACTGGAAATGTAGAATCC
AGTTTTTATATGCTTAATTTTGGTGACAAATTATATTATGAGTGTTTATGACTTAGGACGCATTTGCGTTAAAACTATGG
GAAGAGAAGCTGGTCGTCATTGTGTTATTGTTGATATTATTGACAAAAATTACTTATTGGTTGATGGATTAAAAGTTAAA
AGGAGAAGAGTCAACTTTAATCATATTGAGCCTCTCGTAGAAACAATTGAAATAAAAAAAGGGGCTAATCATGAGGAAAT
TGAAGCTGCTATTAAAAAAGCGAATTTAGAAGAGAAAATGAATGAAATAATCTCTATCCCGATCAAATAACAAGGAAAAT
TCTTAAATTAAATCTTCTCTATTTTTTAATTAACATGCAACGGTTGCCTAGCCTGGTACGGCGCCAGCTTGGAGTGGAAT
CTCTACCCAGAAAGCTGGTGTGTGAATGCACCCGGGGGTTCGATTTATAAGAAGTCTCTTCTTGAAAGAACAAATCCCTC
CCGTTGCGTTAATACAATTTACACATCAGGAAAATCTAAAGCTTTTGATTTTGTAGCTCCCATCATTTGCCCCATCCCAC
CCGATGCTTGAGTTTGGATCCCCAAGAGACGTTGAACTAATGTATTCATTCCCAGTGAACACAAAAAATACCAGGCTGTA
AAATTAAGCCAAACGGATCCTACTCTAATAAAATTTCCTATTAAAGGTACATCATTTGCATTCATCGGGCTTAAAGCAAC
TGTTGCTCCAGCAAACATTCTACTCACAACTCCAAAAATGATAATCATTGGAAGAAACGTTATGCAAGTAGGTTTCAATC
TCTGAAGAGACATTTTTTGTTGCGTTTTTTTTAACATCGCATCTTTACGTTCCCATCTTTTTCGCTGTTTTCTATATCGT
TCTGAATCTACTTCTGCCATTTCAATAATTTTTTCTTTCTCTTCATCATGACCTTTAATTTGTTTTTGCTTCCGTGCTAT
CTCTTCAGTATTAACCAACAATTTCGTTAAGAGAGAACTCATTAGTGCAGTTAAAATAGAAAGTACAAATACAAAAATCA
TAGAAATTGGGGGCGTTCTTAACCATTCCACAACTAGATTTTGAAAAATTAATTGTATCATGCTTATACTTAAATTATAT
TAAAAAGATTATAAACTTTGCAGATATGGAGTTGATTTTGTTTAATATTAAAGGATGACATATAAAAAAAAGTAAATTTC
TTTCCTACTTTTTAATCCAAAAATGAATGATTAAAATTAAATTCCAAGTAGAATTTTATTGAATTTATTATATGTTAAAT
TATCAAAAACTTGAAACCGGAATAT
>LokiG_000000000230
TAGAATTTTATGACTAATATTTAAAATCTATAAGAATTATAAAATTGCTTTTCTATTTAATATTTAGAGATATAAAATAA
CGATTTCAATATAAAAAAGCGAACAGATTTGAAAGTAAAAGCTAGGTTATGGGAGAGTTTAGAAAATAAAAAAGTTCAAT
GTTTTGTTTGTGCAAATAAATGTATTATATTACCAGGAAAAATAGGAACATGCCGTACAAGAAAGAATTTTGATGGTGAA
TTATTCACCTTAATATATGGATCACTTATTTCCTCTGGAAGTTTGGATCCAATTGAAAAAAAGCCGCTTTATAATTTCTG
GCCAGGAGCAACAGCATATTCGATAGCTTCAATTGGTTGCTCCTTAAAATGTCAAAATTGTCAAAACTGGTCAATATCTC
AGGCAAATCCGACTGATAATGGAAAGAATGGATTTTATGATCTCAAGGGTTATGAGGGACAAAGCATGTCTTTAGTCGAG
ATGACACCTGATCAATTAATTAAAAAAGTATTAAAAAGTGGATCAAAAACTCTCGCTTATACTTATAACGAGCCTCTCAT
TTGGCATGAATGGATTATAGACACCGTTAAACTATTAAAAGAGAAAGAAATTAAAACTATTCTAGTCACTAATGGTTATT
CTACCCCTGAGGCATCTAAAGAACTTGTTGATGTGGGAATCGATGCAGCAAATATTGATATCAAAGCGATGTCAGACGAG
TTTTATAAAAAAATTTGTGGAGTTACTTCAGTTCAACCTGTTTTAGATACTGCCAAATTTTTTAAGTCTAAAGGAGTACA
CGTTGAAATTACAAACCTCATTATCCCTGATAAAAATGATAAAAAGGAAGATTTTGAGCAATTAAGTAATTGGGTTATTA
AAAATCTGGGAAAAAATACTCCGATTCATTTTTCAGCCTATCATCCCGATTTTAAAAGACCTTCGGATAAAAGAACACCA
TTAGAAACTCTAAATATAGCTTACAATGTAGCAAAAGATACCGGATTACTTTTTCCGTATATTGGAAACATAAACCATAA
ACAAGGGAGTAATACATATTGTCCAAATTGTAACCATTTATTATTAAATAGAGAGGGGTACAGTTTCAGGAAAATAGATA
TTAATGTAGACAAAAAATGCCCAAAATGTGGTTATGATTTAAGGAATGACATAATAGGTGAAATTAATAAATCTCCTTCA
CATTGGTCTCGCTTTTTATGAACAGCAGTAAAAATTAAAAAAAAATATTATTTTATTAGAAATATCCTGAAATTGAAATT
CCAACCACTAATAATAAGAATCCTTGAATAAGGCAGAATGCAGCAACTATAAATGCTAATGGAGGCCATGATAATGCTTT
TGAGATTGCTATTACTCCAGACATATAGAATTTTGCAGTGAGAGCGATAATCGCAAAGATAATTATAAAAATAATTACTA
ATAATATCTTCGGATCAATAAATACAGCGATAACTTTTACTACTGTTTGGGGGATTGCTAAGGCTATTATAGCTACAATT
AAACTAGCAACCATTAGACCAATAACACTTGCGATTGGAAGATCATTTATAGGTTTTAAAAAGGTAAATATCCCAAAGAC
GATTAGAATAATAGCAGTAAAAATGCTCTTACCTGCTGTAGGATTTAATCCAGCATAAGCTGTACTTGGGGGAACATCAA
GAATTAACGCTCCAACTCCGCTCAATAAGCTGAAAATTCCTACAATAAAACCGAAATAGGTTAAAATTTTAAGAAATTTA
GTAATATCAAAATCCCAGGTTTCCACTTTCCGTTTTTTGAAAGAACCCCTCCTTTTGGTCTCATATATTGCGTAAATTAT
CCAAATAATACCAAGAAGCAAAAGGAAAAATCCTCCCCATTGTGATAAAGGTCGCAAAATATTTTCCGTAAAATCAAATG
CAAAAATCAATTATTTTCACTATGTAATGTAAATTTAGATTTGTTATTATATTGTATATCATTTTTTAAAAATATATTTC
TAATGGAGTCCAATTATTAAAAAATAGAATTTAATTTTTACAATTTCAATCGTCTTTGGAAAATTGAATCCAAAAAAAAA
TATAGATATACATCAGTAAGTAATATAAAATAAATCTCTCCAAATCTTTGTCATCGTTATCAAAAATAAAAGATATTCAT
TTTAAGTATAGTGTAATTCGAGATATTTTGAATTATTTAATTTCAGTTAAGATTTAAGGTAGAAATTCAAGAGTTTTTTT
ATTATAATCAAGGTAAGTTTCAATTTCCTGATTCTTTTTATCCTCAGTCCAAGAGTATTCCTTTACCATAAGTTCTGCTA
CTTTTTTTGTAGCTTTAAGCACGGAACTCGGAGCTATCCATAGAGCCATTTCAGTTCTTCGACAGAATAGATCAATTAAA
TGAAGTGTTAATTCATATCGTAAACAATATGTTATTTCTGCTTTAATAAAATTGTTTTCTTCAATCAATCTTTCTTTGAA
TGATTCATTTTCTCTTATAATTTCAAGAATCTTTAAAGCACCTTTTCCATATTGTTGGTATAAGTGATGAGCAATGCTCT
CATCTAATTTTATTCTTGAATTTTTTAATTCATTTAACCATTCTTCTTTTTCTAAAGTTATGATAAATTTTTTTCTTGAA
AAATTTTCTTCCCGACCAATATCCCCAAAAATTTTTGTCTCTTTAATTTTTTCTAACAAATCTTCAGCCATAGATCGCCA
TTCTGTAAGTTTTCCTCCCGTGATTGTTAATAATCCATCATCAGAAAAAAAAATAATATGTGATCTTGAAACCTCACTTT
CCGATTTTCCCTTTTGCCTTACAAGGGGTCTCAATCCAGCGTAAGTTGAAAGAATATTTTCATAGCTTAGTTTGGCATCT
GGAAAATAATATTTAGTAGATCTAATTAGATAATCAACATCCTCTTTATTACAGAAAGGATGAGCTAACTCCCCTTGATA
ATCCGTATCAGTAGTACCAATTATAGTAAAATCTTTGTCTCGAGGGATGACAAAGAAAACTCTGTTATCATCAATTGAGT
TTAAAACCACCGCGAAGTTATTTTTTATATGCTCACGTCTAATTTGAATATGAACACCCTTAGTAGGTCTAATTAAGGGC
TTTGGGATAATTTCCGGATAATTTACGACCAATTGATCTGTCCACACACCTGTAGCATTTACGACTAATTTTGCGTGAAC
TTCAAAATAAATATTGTTTTCTAAATCTTGACATTTAACTCCAATTATTTTTCCATTTTCTTTAATATATTCAGATACTT
TACAGTAATTTACGATATCTGCTCCTCTAACAAGGGCTTCTTTTAAAATCTCAATCGTTAATCGTGCATCATCTAGATTT
GTATCATAATACACATAACCACCTAAAATCCCCTCCTTCAAATAAGTAGGTTCGATTTCAGATAGTTCGTCGGGTGAGTA
TTCTTTATAGGGTTTAAAATTTTTAAAATCAGAGTTATTTTCACCCAAAAAATCATAAATCTTCATTGCAGATTGTATAA
CACGTTTTTTATTTGTTCCCTCCTTTTTATAGGGCAATAAAAAAGGAAGGGGTCTCACCAAATGTGGAATATGAACGCGC
ATCCAATTTCTTTCTTGAGTAGCATCCCTCACTAAATCCATTTCCCCGTATGTAAGATACCTTAAGCCCCCATGTGCCAT
TTTTGAACTTCTGGAAGAGGTTCCTGCAGCAAAATCTTGCATGTCTACGACTGCTACTCTTAATCCCCTCATAGCTGCTT
CTCTAGAAATACCTGCTCCTGTAATACCCGCTCCGATTATACAAAGATCATACTTATTTTTAGAGAGTTTTTTAATAAGA
TTATCCCGATTCTTGTAATTCCAACTTTTATCGAAAAGTTTCTTTTCTAAATCATCCATTTGCATCAAAATTTTAAAGTA
ATTATTTTGTTATTAAAGTTTCCTTGATTTTCTTTCTCTTCTTTAATCTTTTTTTACTGATTAGAGTACTTACTCCCTTA
CAATTTATATGAAATGTGGTTTTTTACCACAAAATTGAAGAGTAAATAGATAAATTTATAATTAAGTTCTTTTACTAGAA
GAGAGTCATATTACGTCATTAAGTATTAAGATTGGGAAAGATGTCGGGAAAAATATCAAAAGTTCTAATTGTAGACGATG
CAATGTTTATAAGGAGAAGGCTTAAAAAAATTGTTGAAACAATTGACTCTACTAAAGTTGTTGGAGAAGCTACAAATGGG
GAAGAGGCTATATCATTATATAAAGATTTGAAGCCAGATCTTGTTTGTATGGACCTTGTAATGCCAGAGAAAGATGGACT
TAAAGCTATTGAAGAAATTATTAAATTTGATAAAAAAGCAAAAATTGTTGTTGTGAGTGCGATGGGTCAACAATCTTCTG
TTCTTGAGGCACTGGGTAAGGGAGCTAAAGAATTTATCCAAAAGCCTTTCAGGGATGATGATGTTTATACCAAAATCGAA
CGCCTTTTAAAAAAGAAGTAAAAAATTCTTCCTAAACTTAAAATATATTCCTTACTGTTGTTTTTTACAATTAATTCATT
AGAAGTTTGTGTAAGATTAACGGCATTGAATAGATATCGTAAAAATTATGATCAATACACTCCTTAATTAACCCAACATA
CTTACTTGGATTTCTTTGATATTTTTTATAGCATTCAGGGACTATCCAACTTGGAAGTTCATTTTCTCTTACCCAATCTA
ATAAATTATTCTCAATATTTGTGAGTGTATATTTATCAAACATACCTTTAAACTTTCGACGGCAAATATGGTAGAGATCT
ATATGATGATATTTAGTATTATTAATTTGATATGGAGTATCCTCTTCATAGATCATAGGATTTTCATCAAAATAATAAAG
AAAACGATTAGCGATATATGGAATATCGAATCGCTTTCCGTTATATGTAACAAAACTTTTGAACTTAGGAAGAACGTCAC
TTTTTAAATGCTCACAAATTGCGATTTCTTCTTCTAAT
>LokiG_000000000217
GTAAAGAAAATATCAAATAATTGGCAGCCATTTACTCCTCAAACATTAGCCGAACGCTTCCCTGAATTGATGAAAGACCT
ACCTTCTAAAAGAGAAGGTGCTGTTTCTCAAGAGGAGTTAAATACGCCTTAGATTGGTTTAATCCATAATTTTTTTATTT
TTTATTTTCATATTTATATTTATTTAGATTATCAGATATTATTTTAAAAGAGTGTTTATAATGGTTTTTATCAATAAAGA
AGGAAAATTTAATGATAATAGTTTTTTAATAGATGGGTTTTTATTTGGAGCCCCAAATAGTTTAGCTCTTTATGTTATTG
AAAATAACGGGACTCGAATGCTAATTGATACTTCTACCCCAGATCAGGCAAAAAGAATTATTAAAAAGTTAAAGGAGTAT
GACGTTTACCCGATCCATAAGATTTTGCTAAGTCATGCCCATTGGGACCATACGGCTGGAGTAAATGAGTTAAAAGCATT
AATGAATGATGTTGATATTGAAGTATTAGCATCTGATAATGCCTTAGATAATTTAAAGAATCCTGCTGCCATGAATGATG
TATTTGAAGCCACGGTGGAACCCGTAGAGGAAGTTACATTGTTAAAAGAAGGCGATACAATTGATCTAAATGGTCTGAAG
TTAGAGGTTTTTAATTTCTTTGGGCATACAATGGATTCGATAGCACTATTTGATGAAAGAAATCGAAATATATTTACCGG
GGATGCAATTATTAATAAATCAGGATATACGTATGTTCAACCAACTTTTATGCCTCCTGAGTTTAATGAAGCGAAATTAC
TTAAAACCTTTCAGAAGCTTAGAGATATGGAAGATAAGCTAGATTCCATTTCCTTGGCTCATTTCGGGGTATGGAAAGAT
GCCGATTTTAAGACAGTTCTTGATGAGATGGAAGAATTTCACTTTAGAGCGAAAAATTCGATAATTCAATGGTTTAAGGA
GAATCTCTCGAGCAGAGAAATTACGCTCAAATATTTTGAGACCTATATTCCTAATTCTAAAATTGTAGAATATGGACTAC
TAGACAATTTAGAAATGAATATAAAATGGTTAATAGAAGGCTTGAAAGGAAGTGGCTTTATTTAGTCAAAATATAATTTC
ACAAGGTGATTCGGGTAGTGTTTATTAATGCTGAGGGAAAATTCAACGATAACACCTATTTAATAGATGGAATCCCTCTT
TTTGGCGCTCAAGGATCTGTTGCTATATATGCTATTGAAAATGAGGGTGAGACCATTTTGATTGATGCCTCATTTTCATT
GATGGCACGAAGAGTTGTGGCAAAATTAAAGGAATTTGATATATATCCAGCTCAAAAGATTTTACTGACACACAGTCATT
TTGACCACATACAAGGTGTGAACAGGTTAAATAGATTAATGAAAGATGTTGATATAGAAGTTTTTGCATCTAGCAATGCA
ATTAAGCATTTAAAAAGCCCAAATTTTATGAACGACGTTTTTGAAGCAAAAGTGAAACCTTTTGAGAATGCTACCCCATT
AAGCGAGGGAGATATCATTGACTTGAATGGTTTGGAACTTAAAGTTATGAATTTTTTTGGTCATACTATGGATTCTATTG
CAATTTTTGATAAAACAAATAAAAATATTTTTGTTGGGGATGCAATTATGAATAAACGGAAGGATTATTACCAAGGAACT
TTTATGCCGCCAGATTTCCATGAACCTGAACTTTTAACCACGTTTCAAAAACTCAGGGATATTAGTAATAAATTAGATTC
TATCTCTTTATCTCATTATGGTGTATGGACAGGGGATGACTTTAAGCAAATAGTAAAAGATATGGAAGAAGTACATTTTA
GAACTAAGAACGCGATTATCAAGTGGTACAAGAAGAATCCATCGTTAAATTATATTGCTAAAAAATATATAGATACATTT
ACACCGAATACTGATAGATATAAAGGAGAAAATATTGAATTATTAGAAGTTACTATGTCATGGTTTTTAGAAGGATTGAA
GCGAAGTGGATTTATTTAGATTACACCATTTGAAATAATTAGTACAAATAAAGAAAAAAAAGAAATAAAAAAAAAATGGT
AATAAATTATGTCATCGGGATTAGATTTAAGCGTTGTTGGAGTAAAGAACCCTGAAAGAACTTTTAAATATACTTGGAGA
GATGCTGTACTTTATGCAGTAGGAGTTGGAGCGCAAGCAGATGAACTTCCCTTGGTCTATGAAAATACGCCTGGTGGGAT
TAAAGTACTTCCTAGTTTTGCAACCATCGCTAGAGGAATTGCCTTTCCTCGATTAGGAAATATCTTTTTCCCTCGTTTTA
TTCATGGTGAAGAGTTAATACATTTACACAAGCCTTTTCCCCCCGAAGGAGAAATTATATGTTTTAGCGAGGTAATTGAT
ATTTTTGATAAAGGTAAGGCCGCTGTTGTTCATGTAAAATTCACAGGTCTTACTAAGGATAGAGATCCATTATTTGATGT
GAAATCTGCTTTCTTTTATCTCGGAGGAGGAGAATTTGGAGGAGATAGAGGTCCAAAAACTGAAACTCTTGTACCACCAG
AAGGAGTGGAACCTGATTTGAGTATATCCTACAAAACTACAGAAAATCAAGCAATCATTTACAGGCTTAGTGGTGATTTG
AATCCTTTACATATTGATCCTGAATTAGCTCGAAGAGGTGGTCAAAAGGCACCAATTTTGCATGGATTATGTACTTATGG
TCATGCAACTAGAGCAATTCTTTATGGTCTATGTGATGGTGATGTGTCTCGTTTCAAGGAATTTAAAGCAAGATTTACTA
ATGTAGTTTACCCAGGGGAAACTCTCACTACAGAAGGGTGGAAGGATAATGATCGTTATATTATTCAAGTACGAAAAGAT
AAGACCATCGTGCTAAGCAATGCATATGCAATTATCGATTAAATTAATAAATTATTAGAACTAAAAATTTATTAGAAAAG
ATCGAAAAATTAGAGAGGAGTAAAAATGACCAGTTTAAATTTAGATGTTATTGGTAAAGAAACTGAAGAAAGGACTTTTA
AATATACTTGGAAAGATGTTGTGCTATATAATTTAGGCATTGGTGCTCAAGCTAAAGATTTGCCTTTTGTTTATGAACTA
ACACCTGGAGGTGTACAAGTCTTCCCTAGTTATGCATGTATTGTGGCAGGGATGGGATTTCCGCGTTTTAGTAATAAACC
AGTTGATGGAGCTCGATTTATCCACGGAGAACAAATGATAAAACTTTATAAACCCTTTCCGTCCGAAGGAGAAATAAAAG
TCAAAGGGGTATGCGAAAATATTTTTGATAAAGGGAAAGCTGCTGTAATTCATACTAGAATGTCGGGTAGAACAGAGGAG
GGGCCGATTTTTGATGCTAAATATGTTCATTTCTATATTGGTGAAGGTGGTTGGGGTGGAGACCGTGGACCTAAAGCTGA
ACCGTTAGAACCTCCTGAGGGAAAAGAACCAGATTTTAGTGTATCATATAAAACAAGCGTAGACCAAGCGGTTCTCTATC
GATTATCGGGCGATTATAATCCACTTCACCTGGATCCAGTATTTGCTAAGAGAAGTGGAAAATTTGATAGACCTATCCTT
CACGGATTATGTACCTATGGTTTTACCACAAGATCAATAGTTTATGGTCTTTGTGATGGAGATGTGTCTCGCTTTAAAGA
ATTCAAAGCAAGATTTACTAGTGAAGTCTATCCTGGTGAAACTTTGACAACTTCGGGTTGGAAAGATAATGGTCGCTATA
TAATTCAAGTGAAAACCGAAAGAGGAGCGACAGTATTAGGTAATGCATACGCTATAGTTGAGTAAAATAAATTTGCCTTT
CAAATCCCTTTTATTTACCTTTTTTTTAAAAATTCTTTTTTTAGAAATTATTTTTAATTTGATCTGTATTTAGTATAATT
ACTCAAAAAATACAATTTATAATAAGATGTGAAAATTAGAAATGTCAAAAATAGATTTAAATTCAATAGGACAAACAAGA
GAGGGATCATTTCAGTATGACTGGAAAAAGAGTGCCTTGTATAATTTGGGAATTGGTGCACAAGCAGAAGATTTATCCTT
TGTTTATGAAAGAGTAAAAGATGGTATGAAAGTGTTTCCGAGTTTTGCAACAATTGTAGCAGGTAGCGGATTGCTATTTC
CTAAAGGAACTGATTTTGTCCGATTATTACATGGTGAGCAATTAATCCGTCTTTATGTGCCTTTTAAACCGAGTGGAACA
ATAAATACAAAAGGTGTTATAGAACATATATACGATAAAGGTAAAGCTGCTGTCATATATACAAAAGTATCCGGACATTC
GTCAGAAGGTGAGCACATATTTGATACAATGTCTGGCTTTTTCGTTGTTGGTTCAGGAGGATTCGGTGGGGACCCAGGGC
CAAAAGCTGAACCCCTAAATCCTCCCGAGGGTGTAGAACCAGATTTTAGCATTTCTTATCAGACCAGTAAAAACCAAGCA
GCCTTTTACAGATTAAATGGAGATTCAAATCCACTACATATAGATCCGAATTTTGCTAAAATGGCAGGTCAACCAAAACC
AATCCTTCATGGTTTATGTACATACGGGATTGCTACACGTGCTATTGTGTATGGGCTATGTGATGGGGATGTTTCTCGCT
TTAAAGAATTCAATGCAAGATTTAAAGGTGTCGTGTTTCCTGGAGAGACTTTAATCACAGAAGGTTGGAAAGATAACGGG
CGATATATAATCCAAGTAAAAACTGATAAAGGCTCAGTTGTTCTTGGGAATGCCTATGCCATTGTAGAATAACCTTTTAA
AATTTTTCTTTTTTTCTTTTTTCATCATTTAGTTTATTTAGATTGAGAAATAGAAAGACAGTCGCAAAGTCTTTTAAGGA
AGCAAAACTTAAATGTATTTTCAGGCTTAGACGTTAACACATTTCATTTAATTAAGGTTAACCTCTCATGATGACTTGAG
AATTGGTTAGATAAGATTCGATGTTTACAGTCATCCCATCTTTTACGGAATGAATAAAAATATTCAGAAATTTCCAATAT
ATCTCCAAAAACAACCTTATAATTGTCGATAATAGAGATTTGAATATAAATTGGCAATAATTCAAACACTCTAACATCAA
AAGCTAAAGGAAATTTACCTAACAATTTTTCTTGTAATACTATATTCCTATCTACATTTTTTTCGTGGGAAATCACTGCA
ATATCAATATCTGATTTAGGGCGAATCCCTCCCTCCACATGAGACCCGTAAAGAATAACATCATATTCTTCATCTAAAGA
TCTCAAACTTTCCTGTAATTCCTCAATCTCGAGAGATTTCATTTAAAGTTTCCTCCACGACATTTAACCATTTTGATAGT
AGATCTTTAATTTCTCCGACAGAATTTAAGATTATTTGTTCTTCAAAATCATTGTAGCGATGGACTATGATATTTCGCAT
ACCATTAGCTTTTTTTAATTTTTCCCCAAATTCTGGTTCTAATTTTCTTTTATTGACAATTTTAGTGATATTTGTATTAT
CATCCTTAACTTGAATCCCCAAATCTTTTATAAGCATTGCGATTAAATCGATGGTCGCCTCAATAGATGTTTGTAAAGAA
TAAAAAATACCACGTTTTTCAAGTTCGTTTTTTGGTACAATTGGTAAATCCTTTATATATTCAACAACATGATTGATTTT
ATCCCGATAGCGTTTAATTCTCAATTCATCCATTAGAATTCTATTTTAAAATATATCGCTTTTATTCCTTTGTATAAAAT
ATCTTCTTTCGATTATTTATTTTATCTTAATACCCATAAAGGTGGAAATATCTAAACTAAGAAATAAAGAAAAAAAGGGA
TTTAAAAGGTTAAATTTTACGAGAAGGCATCATTCTAACAGTTCTTTGGCCCTCAATAAGCGATATTGCATTTTCGGGGC
AATGATAAGCGCATACACCACATCCAACACAAAACTCTTCAATTCTTTCAGCTTTATCGTTATCATTTAATTCTATTATC
TGGTTATAACATTTTTCTACGCATATTCCGCACCCAGTGCATAAGTCTTCATCGATGGAGGCTAAGTAGTTTGTTGCATT
TACTACAGGGAAAATTAAAGGCTCCTTAGCGGTTAAGCAACAACAACTACAACAATTACAAATTGCTACTTCGTCTTTTC
CTGTATCACCGCGTAAGTGATAAGCTTTATGAACAAGCCCAGCATCTTCAATCTTTTTTAGTATATCCATTGCTTCTTCC
TTCGACACTAGTTTAGAAAAACCATGATTTGATGTATGCCTTGCTGATTTACCCAAAGTGAAACAACTCGGTGTGAGTTC
AATTT
>LokiG_000000000233
AGATCAAAAAATCATGACTGAGAGAGGACAAGAAGGCATTAAAAAAACTATGGAAAATCTGAAATTCTTAAAACCAGCGA
TTCGAGAGAAGATAATCAAAAGAATGCAAAGAATGGCAGCAAAAAGGAAGGGAACTTAGAATAAACCGGAGAATGCAAAA
GATGCTGGAATGAAAAAAAACAAGTAAATCATAAAATTAATTGAATATAAGGTTAAACAATTGACATAAAAATCCCACCA
TTTTTTTTTGCTTCTAAAGTCAACTGGAGGAATCTCTCAGGTGAAATTGGCATATTTTCGGATGCATCTCCTAATCTAAT
TCTCCCTGCTTTCATTGTATATTTATACATTTTCTCTATATTTACATGATCTTCTATATAATATACTTTAATTTTTTCAT
TCTGCTGTCTATCAGTGAAGTAATCTTTTAATTCTGAAACCGCACAAGGTCCATTTACTACAAATGGGCCAGGGTGCTTA
TCTATTTCTTCAGTATTATGCCCTTTCCCCAAAATAAATGCATAAGGTCTAATTTTTTGACTTGGATCGGAGCGTGAAGA
TTCAAATCCTAAACATCCAGTTTTGCATGCTTTTTCAGTTCCTCGAAAGAATGTAATAGAGGGGTGATGGGGGATTGGAA
TTTTATCAATATTGTGTTCTAGTTGGATTTGATACCTATTTATTATGTCCTTAGACGGAATGACATTAATTTCTTCGAAG
TTATTTATACCAAATCCTTTCTGTGCTGCCATTTCAATATGTACAGCATCATCTATGCCTATAAGTCTACTTCCAATTGT
ATCAACAGCTACAAGATCTGTCCCACTTAGAAGAAGACCCATAGGATGCTCAAACTTTTCATCAACTAAAGCGGGTCCAA
AATTAATAACTGTTGTAGCATCTACTATATTAAAATCAGGTACAAAAACATTCAATGTATCAATTATCTTTTCATTAATA
AGATTATGATTATAGACCTTTTCCTTATCATAAAAAAGGCCATGCTGATTCTTAATGCATATTGTAACCCCACACTGAAT
GTGGGCTTTTAGTTTAGGGATGTTTATGTATGTGTTTTCACCTTTATGTTGAACTAAGTTTTCAAATAAGATTTTAGGAA
TAGGAATTGGTTTATCTAAAGCAATACCATTGAAATCAACGTCAATAGGTTCTTGCTCATCTAAATAGAGAGGGTTTGCA
CCGAGTTCTTCGATCCTTTTTGCAAGGTCGTTGATTTCAAATGAAAGGCGTGTACAAAAGCCTACAGCCGAGTTTTCCAT
TACAAATATATTTTCAGGTTTAATGAATTCGCTTACAACTTTTACCGTAGATAAAATCACTTCGGAATTAGTTATAATTT
CAGATACTGGTCCAGTTCCGTTAAATTTAATAAATACTTTTCCCTTACAAATCGACTCGACACCACCAAATGTATCAAAA
CAGTCCCGAATACAATCTATCATATCACCTTTGATAGGTTTAATATATACGTTAGATGTCATTTATTTCATCTTTTAGTT
TTTTAACTATAAATAAACTTCATTAGATTAATACTGAAATAAAATAGACTTAAATAAAAAAGTTTGCATCAAGCTTTTTA
TGATATTAATAAAAGCATTTTTAACTTTCCACTAATTATTAAGAGTGTAGGATGTGATTGAAGCATGTCTAAAGAAAAAG
TTCGAAATCGTTGGACTGTTGTTGTAGGAGCAATTTTGATTCAATTAGCTTTAGGAACAATTTACTCATGGGGAACACTT
ACTACTTTTATCAGTCCTTATATAAATGAAGCGCCAGAATTAACAGTATACATCTTTGGAGTTGGATTACTTTCATTTGC
AATAACAATGATTTTTGCGGGTCAACTACAACAGACTCAAGGGCCTAAGAGGGTCGCAATACTAGGAGGAACCTTAATTG
GAATTGGAGTTATATTATCATCTTTTATGACCACATTTTTGGGATTATTATTTACTTATGGAATTTTATTCGGGTCTGGC
ATTGGTTTTGCATATGTATGTCCAATTGCCTGTGCGGGAAAATGGTTCCCTGATAAAAAAGGTTTTATTAATGGGATAGC
AGTTGCAGGTTTTGGTGCTGGTGCTTTTATATTTAATTTTGTAATTAAATGGTTAGCTCAAATCAGCATCCCTTTAATGT
TTGTAATTATCGGCGTTTTGTATTTAGCTATGATAATTGGGGGGGCTTTAACATTAAGTAACCCTCCAGAAGGATGGGAA
CCGGTTGGATGGGACACTATAAGTAAATCGGGTGAGGGTGTGGAATCAAGTTTTGAACGTCGTGAAGTAATAAAATTATA
CCAATTCTGGATGTTATGGGGTACTTTTGTGTTAAGTGCGATCTCTGGTTTGCTAGTAATTGGGTCTTTCGCGTCATTTG
CTCTATCGGATGTTACTTACGATATTTATTTAATTAATTTTGTATTAATTGGAAGTCTTGCAGCACTTTTTAATGGATTC
GGAAGAATATTCTGGGGGAAATTAGCCGATATTATTTCTTATAAAAAGAGTATGATAGTAATGTTTAGCATTCAAGCAAT
TCTGATGATGTCTTATTTTTATACAAATTCGGGTATACTAGTTTTTGCTTTTTACACATGTGCAATATTTTTCTGTTTTG
GCGGTAATTTCTCATTATTTCCAACTGCGACTTCAGATTTATTTGGAAGTAAGAATTTAGGAGCAAATTATGGTATATTA
TTTACTGCGTATGGTATTGCTGGTTTTATTGGTGCCGTAGGGGTCGATTTATTTGTGAGAGCTTTTGGAAGTTACTTGTT
ACTTTTCATTGTTATGGGATGTATGTCAATTGGAGCTGTAGTTTTAGTGTATCTTATAAAGCCACCAGTTAGTAAAATAT
AGTTCTCTGAGATATTTCATAAATTAAATAAAAATAAAAAAAAATAGAATTAATTAAGCTATTGATATAGTTATCGATGC
GAAAAATGTTGTAAACATAATTACAAACAGTATTAAACCTGCTATAATTAAAAAAATTCTTCGCGTTTTTTCATCAATAT
TATCATTTACAGCAAAGCTTAGAAATCCTACGAGTATGAAAAACAGTGAAATATTAACCCCGACTCTCGCTATGTTCATG
AAGATGACATCTTGCCATTCCATCCAATATCGTGTCCGGTCAATTTCTTCTTGTCTCTTAATGTAATCATTAAAACCATA
TTCACCGTTCCAGTAGTTAATATCATTTTCTTGGTTAGCCAAATTTTCCCAAGAGCCGGCATTTTGTGCGATTGATCGGC
TAATCATCATCATTAAACCAAATAAGATCGCAACAAATAATCCATAAATAATAAATTTAGTGGCTTTTTTCTTATCCAGT
GAAGGTAAGTTCTCAAGAAATCCTCCTCTTTCCCCCATTCTTTATGCTCTCCTCCCTAATTTTTTATAATAACTAAACGA
TATCAACAATGCTAAGAATGCTATTACTCCAATACCAAAATAGTAGAATATCTCTTCCAAAAAATCTCCTGGGCCATCTA
TTCTTATGCGAAGATTAAATATTACTGCCGTAACTGCGGGGGGGCCACTATTAACACCATATACCACAACTACATATTTC
CCAGGTATTGAAATGACATAATCTCCACTTGTATCTCCTCCAAACTCGATATACCAATAACCATTATCGGTGATTGTTCG
GGAATTTGCTGAACCTGTAAAAGTTGAGGGTGCTTGACCCCAAACAAATTGTGAATAAGCAAAATCTTGACCAGTAAGAC
CGGTTGGAGAACTATTGAGTGCTAATTGTTGATCATAGAAACCTTTCCCAAAGATTTTCATAGTTGCTGATACATTAGCG
TAATGGACTGAAAATTCTATCGACAATTTCTGATCTTTACTTATTGAAAATGGACGGGCGTAAGCTTCCGTTAATCCATT
GTTACTATCCTCATTAATTGTAATCCCGTTCTTATCTAGCAAAACCGATTTATCCAAAGTGTAACCTAAAATTGGTGCCA
AAATTAAAAAGACAATTCCTATCACTAATATTGCTGTAAATACAATCCTTTTCCTTGCCATTGAAAATCAATTCCTTTTT
TTTTTTAGATTATTAAGGATTCTTATCATTCTATTACTTCATCTCATTTAAAAAACTTCATACTAATCCCTTAATCTAAT
TGTTTTCGATCAGGGAGAATTCAAATAACATTCACACATGAATCAAGAAAAAATTAATTTGAAAATTTGTTGAGTATCAT
CATTTTTATAAATTTCTTTCATTTTTAATCTGGTATGCCAGAAAAGGTTGATAGAGAACAAAAGTATAGGATTATTATAT
ATCATGGACATCTTCATAAAATCCCCATTGAGACGAGATGGAAGAAGTATAATGACAAAAAACAATTATTACAAAAAGGT
GAATTAGAATAAGTTTAGGGATTAAATAAACAGATGGAAGAGATTAAATAATAATAATTCTTTATGATATTCACCAAAAC
AAAAGAATCATAATTCTTTTAATAAGGCAAATTGGTATAGGGTTGGCATTATTACTTGCGAAGAAATTAAGGATATTCAA
ATTTCTAAAGGAATAAACGATTGTTTTTTTGAAGGGGACAAATTTTGTAATCATATGGAGAAATATGGGGAAAAATGTTT
AGATATTATATGTGATCTTTACAAATCGGCATTTCCTTTAAAAACGAAAGAATTGACCTCTAAAAAATTTTGATTTTCTA
TAACGCAAAAAACAGTTCATAATATAGAACACGTTATATAACGTCACTTATTTAGAATACGGAGTTACTCTTCCTTACGA
TAGATCATTGTTTCTTAATAAGTTCTTTGAAAAGAGAATTATCAATGTTTGCACCACTTATTATAACAACAACATCTTGA
TTCGCAAACTTTTGTTTTGCTTCGAGAATGTGAGCTATACCAACCGCTCCAGCACCTTCAACTATCTGCCCTTCCTCCTC
CCAAAGAAGGATGATTGCCTTTTTAATTGATTCCTCTTGCACTAAAGTAATTTCATCTATGTATTTATTTATCATTTTGA
AAGTTAAAGCATTAGCATCAAGCCCACCTGATAACCCTTCTGCTATTGTTGGGAATTCGTTAACTTTAATAACTTTTTTA
GCCTTCCATGATTGATACATAGTAGAAGCGCCTTCTGTCTGGATTCCAATTATCTTAACTTTAGGATCTATAGATTTTGC
TACAAGACCAATCCCAGATATCAACCCACCTCCTCCAATGGGAACAATTATGGAATGAATATGAGAGAGTTCTTGATACA
CCTCAAGACCAATTGTTCCTTGACCTGCTATAATCCCCATGTCATTATATGGACTAATGTAGATTAAATCTTCTTGAATT
GATATTTCCTTTGCTCGACTTTCTATCGCTTCAACTTTTCTATCCTGAATAATTGTAGAATTATATTGTTTAATCTTTTT
TAATTTAATATTAGAAATATTTGCAGGAACTACAATTTTCACAGATATTCCTAATT
>LokiG_000000000419
TGCAACTGAGATAAATGAAAATATCCTTCTCGCTTCTCTGTGTGTTCAGGTGTTTCTGCTTCGGGAAATTCACTGAAGAA
CATGCTTGCTATTTGTATTGCGTTAAGCATTTTATTCTTTGCATATCCCGGATGAACACTTAAACCTATAAATCTAATGT
GGGCTAACCACGCATCGTAACACTCGAATTCTAATTCTCCAATCACACCGCCGTCTACTGTATAACATATTTTGGATAAC
TTTTTTCTATCAACCTTATCAATACCAATTCCAGTCTCCTCATCTGTAGTAAAACATATTGTTATTGGACCATGTTTTAA
TTCTGGATATTTATCCCAAGCATTGCAAGCTGCCATTATTTCAGCTATACCTGCTTTATCATCAGCACCTAATAAAGTAT
CTCCCTCAGATGTGATAATATCTAATCCTATGTAATCTTCTAAGCTAGGAGAATCTTCAATAGTTAAAATTAAATCTTGA
ACTTTTGTAAATTTTATGTTTTTGCCATCATAATTTCGATGAATCACAGGTTTTACATTCTTTCCACTCACTGCTGGGGA
GGTATCTAAGTGTGCCAATAATCCAATAGATTCTGTTTTTTCAAAGCCTTCCGATGGTGGTAAAAAAGCATAAACAAAAC
CATATTCATCTTGAATAATATCTTCAAGATTAATCTCTTTTAATTCCTCAACCAACAGTTTTCCTAAATCTAGTTGGTTT
TCTGTAGTAGGAACTGTTTCTTTACTTTCATCTGATGTAGTCCAAATTTTCACATATCTTAAAAAACGTTCTACCGCGTT
TTTCAACAAGAAATCTTGAATCTCTTTTGTAATTGCCATATCATTGAAAATTAATCTTAAATTTTAAATTTGAATAATAT
TTCATGAAAAAAACTCTTGTTGTAAATCGAGATAACAAACCATACTTATCCTTATCTTCCTTCAAATACCGGATCTCGTC
TCTCAAAAAAAGATTTATTACCTTCTTTATAATCATTCGTCATCGAATTTTCATTAAATAATTTGAATTCATTTTGTAAT
GATTTGAAAAGATCGTTTCCTAATGAATAATTAAGCATAGCTTTATTGTAGCCAAGGCATTTAGTAGGCATTTTTGCTAT
TTTTTCTATGAACTCTCTAGATTCTACATTGAAATCTTTTACCGAATAAATTCTATTCAATAAACCTATCTCTAGTGCTT
CCTTTGCATCTAAATGCCTTCCCTTAAATATAATCTCTGTCGCACGAGCAAAACCTATAAGCCTTGGAAGAAACCAACTT
GCTCCACTAAATATACCTATAGCCCTTGAAGTTCGGTGATCTCCAATCACTAAATCTTCTGCTCCCAATCGAAAATCACA
AGCAAGTGCTAATTCAAATCCGGCTCCTAAGCAATATCCATGTAATAGGGCAATAAAAGGTTTTGGAATTTCCCTGATCA
TATGCATAACTTTATGGTGCGGTATTTTGAACCCTTCTTTTAAAGGTTTAAAACTCCCCATATTCTTCAGATCATCTCCG
GAGCAAAAACTTGTACCAGCTCCTCTAATAACAACTACTCTGACGCTATCATCTTCTCTAATAGATTCTAAAACATCCAC
AATTTCCATCTGTAATGGAAACTTTAAAGCATTAAGTCGATCTGGACGATTGAGAGTTATGAAACAAATCCCCTCTTCTA
CTTTAAAAATAATATATTTATAATCTCTTTCTGTAATGATAAATCACTTATTTGTATGAATGTAAAAACCAAGGTTATTT
TATTATAATACAGCTGACTAATATTAATATTTTAAATGAATATATATTATGTCAATTGTCTTTTAGACTTTTTAAAAAGT
TTAAAAAAAAGAAAAATATTAATTTAATTACCAAAATTCGAACTTTTCATCCAATTTTGGGATATATACTATTAAGTAGG
GAACAACCAGATCTAATACACTAGTATAGAGATTTATTAAGGTTATAAAGATTAAAACAGCCGACAAACCACTAATATTC
CCAAGACCTATTATTTCAAGAGTCACAAATTGTAATCCTCCCCCCCAGATTGTAGCAAAAAAGAGTAAGTTTAAACCGAT
CATTGCTAATATTCTTACAGCGATACCCACTATACCACTTATTGCAAACATTTTCGGATTTTTCAACTTTTGGCTCTCTT
TTAACCTGAATATGTAGTAAGGGATAAGTATTAACGGAATAGTGGCACAAAATTTGAAAATCGGACCTACTCCAGTTGGA
TCAATAATTAACAACCCAAATGAACCTGTAACGCTACTAATTAATCCCGCTAAAGGACCAAAAATCATAAAACATATAAT
CCATATCCAAGATGTTGGATCAAACATGGCAATGCCCCAATTTGGAATCCTTGTAGCATTAATAACTGGAGATATCACAA
TTGCTAGAACTACTGATAATGCTCCAAATATAGCCCCTCCAGCGATTTGAATTTTTAAATTCGTACTTTCTGTTCTTGAA
GTTTTAATTTCATCTAGTTTTACTTCAGTCAAACTTACCTATCACCAAGATTTTTACTTTTTATTTAGAAACAGAAGACT
AATTATGAATTTTCTCCAGAATGGATAAAATTCATTACTTTTTTAATTAAGTCATCTTGAAAAATGATAGTTCTATCATC
TATTTAAAATTTTCGGGTAAGAGGAATCTTAAAATTCCATTATTAATTTCTTGTTTTTCTTTAAAAAATTAAAGATTCTT
TTGAATTGTTATAATTTAATGTAAATAGAGCATAACTCGTTAATGTTCTTAATTATTATTTTTGAATTTACGAGAAATTT
GAAGATCAGATCTACCCATTTTTGGATGCATATTATTTTAGCAATTTTTTTGCTTTGGCATCTAAATCTAGCCAATCACT
TACGTTTTTGAGCTGTTTTCGTGAAGATCCACCTAAAAGTTTTAGAAAAGGAAGGAAATCTTGAATGAAATCAATCTGAG
AAATCTTATATTTCTTATTTATTTTCTCAAGCAACTCTCTTTGAGCCTGTGTTAAGGAAAATCTACCACCTACACTATAT
CTAGGAAACACAACTCTTCGATAACCTTTAGTTTCGTTCGTTTTATTTTTAGATAAAGCAACCCCCCCCGCAAAAAGATC
AAAAAAATAGGGTAATAGACCCCAGTATTGATTAATCCGAATTCTGCCAAAAATCTCGTCCGCTAATGAAAGGTTTTCAA
AGGCATCAACAAGTTCTTTATTAGTTTTTATGAAAGTTGGAAGGTTTTCATTTACCCATTTATACAAAAAATTATAGTCT
ACATCTGATTTGTCAGTTAAATTTCGAGCTTCTCTTAAAGA
>LokiG_000000000254
ACTATCTTCACAAAAAACTCTCATTCTTTCCCCCCCAAGAACATCTACAACAACAGCAAATATTTCCCCTATTCCTCTGT
TTGGCGATTTCACTCTTGTAATGACAGGTGGTACATAACTTCCCTTCCCTCTTCTCCCACCTTTACTTTTTTTCTTTGCC
ATAATAATCGACTCTCATAATATTTTTTAATTAAATTTTATCATCAGGTTTATAATCTCCCTTAATAAAAATTAGTTTTA
TTGAATCTGTTGAATCGTTTCTGACGTTATGCATTTCCGAAGGTTCGACTAAAAATACACTACCTTGAGGTGCTTTATAT
TCCTTACTATCAATTATCATAACACCATCCCCCTGCATAAAATAAAACGTTTCGTCAACAAACTCATGACCATGTTCTTT
ATCACCCATGTATTCCCCCGGTCTAAGTAAGATTAAACCCCAATCGATACTCGGTCCGCGTAAAAGATATTTTACACCTG
AAATATCATTATTGCGATATTTAAAATCATTTTCATGAATTTTTTTAATGAAAGAACACCATGGGTGCATTTCTTTGATA
TAAAACATATATCTAGATTAAATTATAAATCTTTCTCAATGGAAAGATATTTAAAGTCTGACAACTCAATGAAAAATCAA
TCATTTTTAAGTCTAGATTTTTTATTAAATTATATTGAATTTCACAATATTACTAAAAAAGTTAATCGTATGAATATTAT
GGAATGTACCACGTTTGAATTTGTAAAAATACCACATATAATTTTTGGTCCTGGAAAATTAAATGAACTATATAAGATAA
TGCCAAAATATGGACGAAATATATTATTTGTGATTGGAGATCGTTCACTTAAACAATCAAGTAGGTGGGATGAAATTATT
TCTTTTGTTGAGAATACGACATTGGATTATTTCCAAATCTCTATTACCAATGAACCCTCTCCTGTAATAATTGATACCGC
AGCGAAAGACTTTAGAAAGAAAGATATTGAGTTAGTTGTTGGTATTGGTGGTGGTAGTGTTATAGATGCTGGTAAAGCGA
TCTCAGCAATGATCCCCAAAAATAATTCAATAAAAAACTATTTAGAGGGGGTTGGGCATAAAACTCATGATGGGCAGAAG
ATCCCTTATATAGCAATTCCAACTACCTCAGGAACAGGTAGTGAAGCCACAAAAAATGCAGTTATTAGTGAAGTTGGGCT
TAAAGGTTTTAAAAAATCTCTGCGCCATGATAATCTAGTTCCTAATATTGCAATTGTCGATCCTGAACTTATTATCTCTT
GTCCTCCATCAATCTCAGCTATGTGTGGGATGGATGCTCTTACTCAGTTGATTGAAGCATATGTTTCTTCTAAACGGAAT
CCAATCACAAATGCCTTAGCTTTCAGTGGTTTAAAATCTATGTATAATAAGTTAATCCCTGTATGTTCAGTTGGAGCATC
TGATATTAATATACGCTCAGCAATCGCTTATGGATCCTTAATATCCGGCATTTCTCTAGCAAATGCAGGCTTGGGTATTG
TACATGGATTAGCGAGTTCAATCGG
>LokiG_000000000432
ACTTATTTTAAATCAATTTTCGTTAATATTTATCAAACATTTTTTAGGCAAAAAACACAAGAATATATGATGATGAGGGC
TCCTATACCAAATGTGCTTTTGTTATCATATTCTTATAGCACTAAAGCTAACTAGTTTTAAATTTCATTCATTAAACTTA
ATTTTGAAATTATATTATTACACGCGTGGAACAGATAAATTATTTTGAAAAATTATTCTATCCAAAAACTATAGCCTTTA
TAGGTGCTTCAAGTAAGAGAGTACGGCTTTTAGTGGGGTATGTCGATAGGGAGTTTCAAGGAAAATTATATTTTGTTTCC
AAAGGAAGTGAAAGGATCCTTGGTATTGACTGTATTAAAGATGTGACAGATCTTCCTGATGAAATTGATCTTTCTATAAT
AGCAGTCAATCGAAACCAATTGATTGACGTTATTAAAAAATGTATAAACAAAAACTTCGCTACTATCCATATTTTTTCAG
CTGGAACAGGTGAATTTGATGAGGAGGGAAGAAAAATTGAAGATGAAATATATGATTTGCTTATAAATAGTTCTACTAGA
GCAATTGGACCAAATTGTATGGGATTATACTCAACTGGTGGGAGGTTTTCATTTAATCCATCTTTTAAAGCGGATCCCAT
AGGAAGTGTAGCAATTATATCTCAATCTGGAGACCTTACAGAAAGGTTTGTCAATAATTTGAACTATCTCGGGGTTGATT
TTTCAGCAGGAGCAAGCATCGGGAATTCTATATCCCTAAACGTGACAGATTTGATTCAATATTTCAATGATGATACTAAA
ACCGAGATTATAAGTGTTTATTTCGAAGGTTTTTCAAGATATCATTTCAATGAAGGAAGAAGATTGTTTGAATTACTAAA
GAAAGTTAAAAAACCAATCATTTTCTTAAGAACTGGAAAAACAGACGCAGGAAAGCGATCTGCTGAATCTCATACAGGTA
GTTTAACGACTTCAAATCAAATATGGAACGCTGTATTTTCTCAAACTAGCACTATTCAAGTTAGATCATTCGAGGAATTA
ATGGAAACAACTCTTGCTTTTAATCATTATAAAGATTTACTCCCTCAGAATAAAGGAATTTTATTAATAACATGGTCTGG
TGGAAATGCAACAATTGCAACAGATTTAATTACTCAACTTGGAGCAACCGTACCAGAATTTAGTAATGAGACCAAAGTGA
AATTGAAAAAACTTATTAGATTTGGAGGGGTCGTGAATCCGTTAGATCTTCCTTGGAAAAATTTCTCAGATGAATATTCA
GAAATCGCAAAAATTGCAATAGAAGAGCCATATATAGGTGGTGTGTTAGCAGAAACGTATCAACCTTATGATGAAAATTC
GTGGGATAACTATTTTGAAAACCTATTGTTTCTAAAAAATCTATGTCACGACCTAGGAAAACCATTTTTTCTTTCATTAC
CTTTTACTAGTTTTCAAGATAGGGAAAAATATAGAAAGAAAATAATAGAAATGGGAGTACCAATTTTTCCTAGTTTCGAA
AGTGCAGCAAAAGCATTCTTTAATTTATATAAATATAAAGAAAAATTGAAGATAAAATCGTAGAATAACTTATCATGAAA
AAAATATCCATGAATCTCTATGACACATTAAAAATTGGTGATGATTTTCCAACAGTTATTATGGGTGTTCTCAACTTAAG
CCCTGAAAGTTTTTATCCCGGTTCTGTTTATTCTGAAACTAAAGCTTTAGAGACTGCAGCACTACAAATGATTAATAATG
GTGCGAAAATGTTAGATTTAGGTGCACGGTCTACAGCACCGTGGTCTCAAAAAATTACTATTGAAGAAGAAATTGATAGG
TTAAAACGGGCAATGGAAACTGTATGCAAAGTAATCCCAGAAGATATCATTATTTCTATTGACACTCAGTATAGTAAAGC
AGCTCAGGTTGCATATAATATATCTCTTGAATATAAAAGAAAAATTATCATCAATGATGTTAGTTGTTTGAAAACTGATC
CCACTCTCCAAGAATTTTTGATTAAATTCGATCTGCCAATTATTTTAATGGCATCAAAAAGAGTTCCTGGAGATTTATGC
ACAATTAATGAAATAATTGATGAATTTGACAAGACGATAGAACAACTAATATCTCATGGTTATAATGAAGACTCCATAAT
CTTAGATCCCGGCATTGGTAAGTGGGTCAAAGAAAAGGTATATACTTATGATTTAAAAATAATAGATGAATTACCAAAGC
TAAGAATATTAAATAAACCTATTTTAATTGCCGTTTCCAGAAAATCATTTATTGGTTCAACTTTAGATCTTCCAGATCCT
AAGGATAGATTAAATGGAACACTTTCTTCAACGACAATCGCAGTTTACAATGGGACTCATATTGTTCGGACACACGATGT
TGATAAACAACTCTTAGAAATGGTGAAGATGGCAGAAGAAATCCGAAAAAATCAATAAATTCTAATATCCTATTTAGAAT
TATTCATTGAAAAATTAAATAACTTACCATAAATTTAATCTATCATATTAACTCTTTAGAATATTAAGTGATTGTCTATA
CTAGGACTTTTAAAATAAATACAATAAGTATATTTCTCATTGGAAATGTTCAGATCATAGAGGAGATCTGAACATATTGT
TAGGTTTTGAATCCTTTATCGAAAAAAAACCTCAATAAATTGAATCCATATAAGTAAAATCTTGAGATTAAATGACTAAA
TTCAAGAATCAAGGATTCTTCAGGATAATATTTATTATACGGCAATGCAATTTAAACTATAATCGTTTCTGAGCAACAAA
AAACTGTGCTTAAACTTAAAAGTGATTAATTCATTATAATATATGTAAACTGTTAAATTATCACTTAATTTATTTTAGAT
TTGATAAATTTACTCTTACAAATATAATCAAAATTGATTTCCTATGCCTAATAAAGAAACTATTTCTTATGACGCTGACG
ATATTCAAGTTCTAAAGGGTTTAGAAGGCGTGCGTAAAAGGCCTGCTATGTACATAGGTGACACAGGAAAGAGAGGCCTT
CACCACCTTATATTTGAAGTTCTTGATAACTCTGTAGACGAAGCCATGGAAGGATACGCAGATGAGATTCAAGTTATCCT
ATATAAAGATAATTCTGTTATGGTTTCAGATAATGGTCGAGGAATCCCCATAGATGAGCATCCCGAATTTAAAAGACCTG
CTCTTGAAGTCATTATGGAGCATTTACATGCTGGTGGGAAATTTGACAGCAAAAGTTATAAAATCTCAGGTGGCTTACAT
GGTGTTGGACTTTCAGTTGTGAATGCATTAACTGAGTGGATGAATGTAGAAGTCGTTCGGGATGGGCTTTGTTATAAACA
AAAATTCTCAAAAGGAAAAAAAGCAAGTGATCCTGAAATAACAGAAGTCGAAACAGAGAAATCTTACACAAAAATCACCT
TCTA
>LokiG_000000000270
TTAAGAAAATATTTACCTAAAAAAGATAAAAAAGCAGAAGAGCGGAAGATTGCTGAAGCGGAAGAAAAGAAAGAAGAAAG
GGCTCGATTTAGAACCTCATCGTTTTTTGCTCAAAAAATTGAAGAATATAGAGATCATAGTAAATATGCAGATGCTTTGA
TATTATTATATAGAAGACTAGAAAGAAAATTGAATTCTCAATTGCAAGGGCAAAAAATAACAACTCAAAATGTTGTAGAG
TTAGTGGTTGCAAAAGATCCCTCTATAACAAAATTAAGGATTAAGAGAATCTCCAGGTTTATGGATAAAATTATCTCAAT
CAAAGATGGGAAATATAAAGTGAGAACTGAAGAAGATTTCGAAAATTTGTTCTACGAAATGGGTTGGACAATAGAAAATT
TGTAAACTCTTCAAGTTTAATTAAAAAATAATAATAAAAAAAATAAAAAATAAAAAAAAACAAAAAAAAGGTGTGAAAAA
AATAGGAACTTCAGATAAAGCAAAATATTATGAGAAAGAAGAACTTGATGTAACACCTATAAGAGAGATAGCGCAGGAAG
TTCTCAGCGAAGTAAGCAGAGTAATTGTCGGTTATGGTGATATACTTCAAAATCTTTTCATAGCAGTCCTAGTTAATGGT
CATGTTCTTTTAGAAGGTGTACCTGGTTTAGGAAAAACGGTAATGGCAAAAACTTTTGCTGAAACTCTTGGAATAAGCTT
TAGGAGAGTACAATTTACACCAGACTTGCTCCCAGCTGATATTACTGGCACTAAAATCTTCGACCAAAATGAAGGGGCTT
TTGTACTTCAAAAGGGTCCAATTTTTGCAAACGTTGTTCTTGCTGATGAAATAAATCGTGCAGCTCCAAAAACTCAAGCA
GCACTTCTTGAAGCGATGGCAGAACGGCAAGTGACAATTGAAGGTCAAACTCTTATTCTAGAAAAACCCTTTATAGTTGT
TGCAACCGAGAATCCTGTTGAAATGGAGGGAACCTATCCATTACCTGAAGCCCAAATCGATAGATTTCTGTTCAAGCTCT
GGTTGGATTACCCCGAAGATCATGAAGAAGTCGAAATTATGAGAAGACAATTATCAGGTGAGTCACCATCT
>LokiG_000000000272
CATTAAATAACTCCCTATTTAGATTATTCACTTCTCTATTGAGATTATCTCTTTCCTTAGTTAAATTTTTAATCTCGTTT
CTTAAATTTGCTAATTTATCCTCTAAATCTTCGTTAGTCCTCTCAAGAGCACTTTTTCTTCTTTCCATACCAGGGATTTT
AGTTTTTATGTTTTTTAATTGGCTTTCTGTCCTCTGTTTTTCATGATCTAATGAATTTTTTTCATTTCCTAACTCTTCCC
TCATTTTACTTAATTTCTTCTGAGATTTCTCTAATTTTGCTTTCTTTTGATTAAAAGTATCATTTTCATTCTTAATTTTG
TCTTTAAATCGTTGCTCTCTTGCATCTAACTCATTTTTTTGGTTCTCTAATTCATATTTGGCTTTTTTTAAGTTGTTCTG
AATGGAATCCCGCATTTCACGAAGGTTTTTTAAAGCAATTTCTTCATTTTTTCGCTTTTTTTCTAGATCTTCTATATTAT
CTCTGTAGTTTTCAATTTGGGTAATATAATTTTCCCATTCACCTTTTTCTTTATTTAATTTGATTCTTTCTTTTTTTATC
TTTTTTAACAATTTTTTATCAACATATACATCACCCTCATCATCTGGGATTTTTTCTCGAATTTGATGTTTGGGAATAGG
TTGGTCATTCATAAACTTTCAATTGATATCTTATTTTACTAATAATTTCATATTAATTTTAACTCTAAAGTGTTTGCAAT
TTATAAAAAATGGCTTAAAATGATAAATTTCATCTTTTTAAGCACGAAAGTACTAATTATCTAAAAAAAAGTATGTATAA
ATCTGTCAATAATATATCTTGGATTTCGAATTTTTAATTTTCAGTCGACAAAAGTCCTTCTATCTCTTGATTCTATTTAT
AAAGTTTAATATACATTATATTCATATAGTTAAATTAAAAGAATTGTGAAGAGTATACGTATTATTATTCAATTTAAGCA
TATGGTGTATTTTTAATGGGATTTGACAATGAAGAAGATGAAGGTTTAGAATTTGACGAAGATTTGGAAGAGGATTTAGA
TGATGGGGAGGATGAAACCCATTCAGATATTCCCACAAGAGATATCAATTCTAAGACTCCTGCTCAAAGGGTTACTACTG
AAGGAAAGAAGATTTCAGTATATTTTATGTCCACAATTGGTCCAGGAGAGAAAAAACAAAAATTGCTAATAAAAACCGGA
AACAATGTTGGAGATATTAAAGAAACCGTTGCAAACTTATTTGGTTTACATCCTACTGATTTCCATTTATCAATAGGGGG
GATTACAATGGATGAAGGTTCAGTTCTTTCTGATTATAATGTCGCTGATGGAGATGATATACTTTTAATTCCAGCTAGTA
TTGCTGGTAAGTTATAGTAAAGATTTTAACTGTATTATAAATTGGATATAACTACTAATTTTTTTCTCTTCTTGAAGGAA
TTAAAGCAATTTCATCATCATCATCGATATCATAATCCTTTATTTGTGATTTTTCCTTTAACAAGATGCCCCCAGAAGAT
AAAAGAAAATCTTTTAGGCCATAATCAAACAATACACCGACTCTTTTCTTTACGTCTCTAATTAATTCAGTTGTTTCAAT
AATGATCAATTTTGTAATCTCACCAGGTTCAAGTAAAGACCTTACATAAACTCGGATCTGATCTTCCAAATTTATAAGTT
TTATAGGTGGTGAATAGATTATCTCATCATCAGTTTTACCCCTGCTTTCCAACATATTTTCGATTAATCTCTCTCTCTCA
CTGTCATCAAAATATAACATTTCTTGGATAAATTGAATCTTGTCTATTTTTGATAGATTTAAGAGATTAATCTTGTAGAG
TACTTCTTTGCTAAATAAAGAAAAGATATATTTGTGAATTGCTGGTAAATCTTCATATGAATCATCTGAATCAACATATT
CTTCAATAAAAGGTAAAGCATCCATATACTCCTCGATTGTATCAAAAAGTTTTCTCTCCCTCTTCTGCTGTGACTTTTTT
TTTGGTAATAGCTTTTTATTCTTAATCATCTTGTCTTGACTAACAGTAGATTGTATCACCGTATATATTGTACTTGAGGA
TAAAACAGCAACACTACCAATAGTTAGAAAGAGAAATAAAGCGGAATTTTCTACTTGAAAGAGGAAAAAAAGCAGATAAG
CTAAAGCAAAAATAAAATAAAGAACTAAAAGTCCATAAATCCTCTGTTTTTTCATGATTTCTAAATGAACTGTTTCTGAA
TTTTTAATAGATTATCTATAATAAAAATACCTTTGGAATAAAATTGCAGTTTTATTTTCATAATATACCCGGAATTGACT
TTTTAATCTTAGAATAAAAATCTTTATCTAATTTATAGACAATCCTTTTATTCTTTTTTTCAGTTTTTAGTAATTTCAGA
TTTTCTAATATATCTAAATATTTTTTAATAGTATTATGATTTTTTTTTAAGGTTGTTGCTATTGTTGTAATTTTTATTGG
GTCCTTTTCTTTTCTAATCAAAGTGATTATCTTTTGAACTATTTTAAGTTTTAAATAATAATAGAACTCGTCATGTTTTG
GATTTGAATCGAATTTAAAGAAAATTTTGCGATTCCCGATTTTTTTTGATCTTACAAATCGAAATTTCTCCAAGCAAGAT
AAATGCCATAAAGTTTGATTACTTCCTGTATTAAGAGCCCTCATTATTTCATTAATATTTGAAGGATATTTCTTAATAAA
ATTGTAGATTTCGTTTCTCCGTGGATGCTCGATTATGTTGTTTTTCATTAATTTTGTACCAGGAATGATAATTCTCTTTT
TAATTAGGCTCTTAATCACTAGCTCAACTTTATAGCGATTTATATTAGGGTTTAGCTTTAATCTATTATTTACGTATTCT
ATAATATCATTGATTGAAAAGAATGTTTTTTTTGTTAGATATTCTTTTACTAATCCAAGAACAATAGAATCCACATTCTC
CAAGGAACTCATAAGCCATTATTGATTTATAGTTTCATTACATTGCTTATATCTTGAAATACTCTTTCTACAGCAATATT
TTAAAATTGATATATAGTAATAAGCATTCATACAATTTATAATATAATTTCTTAAGAATTTTAGGCACCCTGAGGATGCT
GATTCTGTAAATCTTGTTGAGTGTAAATATTACCTACCAGCATTAAGGTTTTTTTGATTCTAATTTTAAAACGATACCAT
TTAAAATCGTGAGATTAGTGAGTTAGATGAGTTTATAAGCTCTTATTAATCAATTTCTAAATATTTCAAAATACTTCAAA
ATCATTCCAAACGGCTTTATAATATCATTTTTTCATCTTCTAATTAAAAAAAGAAAAAAATGTAAATAAAAAAAAAGTGA
TATGAATGAGTTTTGAAGAAGAATTTGATGAGGAATTGGAATTAGGGGAGGATGAACAAATATATTCTAAAACCCCAGCA
TCTAAAACCCCTTCAGCAGGAAGAAAAAAGACAGTGTATTGCTTATCTACAATAGGTCCCGGTGAAAAAAAAGAAAAATT
AACAGTGAATGACGGTAATCGTGTAAGAGAGATAAAGAAAACTTTAGGTAATTTATTTGGACTTAATCCTAATGATTTTC
ACTTGTCTTCTGGTGGAGTCACGATGGATGAGAACAGTCAGTTAAAGGATTATGATATAAGTGATGGCGACGACATTCTC
TTGATTCCTGCGAGCACTGCAGGATAAATTTATATAATTTTCTGCATAAATTGTAATTTGAGGGCATTAAGCCCTTCAAT
TTTTTTATTTTTTTTATTAACTAATTATGGTGATAATATTGGATAATGAATCAGATTTTTTTGCAAAAGGATTAACAACA
GAGGAAAAAGATTTGTATGACCGGCAATTTCGTCTTGAGGGTTGGTCTCAGAAATTGGTAAAAAATTCTAGGGTGTTAAT
AGCTGGTGTTGGAGGTTTAGGTTGTGAAACTGCTAAAAATCTTGCCATGCTTGGAATCGGTCAGTTGGATCTTGTAGATT
TAGATATCATTGAGCATTCTAACTTAAATCGCCAAATTCTTTTTGCTGGAGCAAAAATGGGAGAGCCAAAAGCATTTGCT
GCTGCGCGAAAATTAAAGGATATTAATCCAAACATTATTATAAAAGGATACCATACGTCTCTAGAGCGATTAGATCCTGC
GGTTTATCGGTCTGCTGATGTCATTGTTGGGGGTCTTGATTCGATGAACGCCCGTTTAAATTTAAATGCCCAAAGTGTGA
GGTTTAGAAAACCTTTAGTTGATGGGGGAGTTTCTGGTTATCATGGCCACGTCTATACCGTCTTTCCTTATGAAAATGCC
TGTTATGAGTGTTATCCTGTCCCAGAAGGAGAAACCGATGAGATGGCTGCTTGTACAGTAGTTGGTGTACCTCGAAAGAG
GATACATTGCGTTTTTAAGGGAAATTTGGTATTTAAAGAAAAGTTTGATAGAGATCCTAATCCAAAAGACGTTATTGATA
TTAAATTCATCCAAAAATATGCAAATAATTTAGTAAAAAAGCATAACCTCTTACCGGAATATTCTAAAGGTGATATTGTA
AAAATAATTGATAGGCACGATCCGGGGATAATTACTATAAACGCGGTTATTTCTGCTTTACAATCACATGAAACAGTGAA
AGTTCTTCACTGGAACAAAAGTCAAAAAGGAGTAGGTAAGCCTATTAAAAGTTATGTGGTCTTTAATGGAATAACTATGA
AATTTTATCATATCCTAAAACCACGCAACCCCCAGTGTTCTCAATGTGGTAAAAAAGTAAGGCGAGTGACGATTAAGTTA
AGATTTCACTCTCCTTGCATGAATATATTTAATTTATTAAAAAAAAATGGATTTGAATTAGATCCTGATTTAGAACCTGT
TATAACACTATTAGATTTTAACGATATTAAGATGATTGATTTAGAAAAGAGTCCGGCTGAAAATGGATTACGAAATTATG
AATTTATGACTGCAGCAGGATTTAAAAAAGGGGAGATTCTTGTAACCCTAAAATTAATTTAATGTATTAATTAAAAAATA
AGTTTATAGAATTTAACTAAAAGAATTTTTAAAAAAATAGAAGGAGAAAAATAAAAAATAGGAGAGTGAAGTTATGAGTA
TTAGAAGTAGTCGTATTTCCTCGGATTTTGCAAGATTAAAAAAATTGTTAAAGCAAGGTACAATTCTTCAATTGAAACCT
TTCAATTCTAAAAAAAAGAGTATTGATCATTTAGCTATAACCATTAAGGGCCCTAAAGGAACAGTTTATTCAGGTGGTAT
TTTTAAACTTGAGATGAGATTCCCTGCCCAATATCCTAAGCAGCCTCCTTTCGTAAGAATGCACACTCCAATATGGCATC
CCAATTTTTGGCCTAAACCGAGTGAATATAAAGGACAACGAAACATATGTTTAGCTTTAGTTGATCCCTCCTTAATTGGC
AAAAAAGGTGGATGGAGTCCATCAAAAACCGCTGTTACTGTTGTTCAAGCAATAATCGCAATGTTAAATACTCGGGGAAA
ATATGTGAATCCAACCGATGTTTTCAATAAAAAAGCAGCTTTAGAGATGATTAAAAAACCAAAATTTCATGAGAAAAAAG
TAAAGAATCTTGTTAAAAAATATGCGAATAAGAAATGGTGAAATCTTCTATGGTAGGTAAAGAATTAGCGAATGAATCAC
TCAAGGATATAATAAAGAAGAAAATCAAAGAAAAAATTAAAAAGGAATTATTAGATGAGATATGTGAAGAACTTAAATTA
GAAGAAGAAGAATTAACTGAAGAAATTATTGCAATGATCACTCAAAAAAACCCTAACAAAACCACTAAACCCACTATGAA
ACTTTCTAAGATACCTACAGCTAAAATCGAAGAAAATGAAATAAGTAAACCTCAAGCACATGAGAAAATTAAGAAGGAAG
TGTATATCACAGTAAAATCAATACTTAAAATAGCAAGTCATGCACTTAAATACGCTAATTCAAAAATTCCAAAAGAAAAT
TGGGTAGAAGTTATAGGACTTCTTGCTGGAAAGTTAGATAAGCGTGACATACTTCATATTGAAGACGCATACCCAATGGG
ACATGGTACTGCGGTATATGCAGAAATCAAGGATTATAAAAATTATGTAAGAGCATTTAGAGACATTAAAAAGCAGAAAT
TATCAATATGTGGTTGGTATCATTCTCATCCATCTTATAACTGTTTTATGTCAAAAGAAGATTTAGGAACCCAAGCAAGA
TATCAGAAACTCTGGGAAAAAGCTGTTGCTCTTGTTATTGATCCGTATCAGATTAATGGCAAATCCACAGGATTCGAAAT
ATATCAAAGTGATGTAAAAAATAACAATTGGTATCCATTAGTTTATGGAATTAAAGGATCCTTGGATATAAGAATGTTGC
CTGAAATTTTGAAATTTTTACTTCCTGTCATTGAAGGTAAACCAGTATATCTTGAATATGACGAAGATTAGATAATAGAA
TGGTGATTATGGAGATATGGCTAGGATTAAACCTATAATAGTTGTACTAGGATTATTTTCCTTAATAGGGATAATACATG
GGATTATCTTAGATTCATTTAATCTATTCATAACATGGTTCTTAATTGGATTATGGCTTATTTTTTCTTTTAAAGTTTTT
AAAAATATTAAGCGTTATCGCTCATTTAATTCACCACATAATACGGCCTTTTTTGTAATCGAACCACTCTTTGTGGGCAT
TTTCTATTCAATATGGGGGTATTTTACCGGGTTATTTGGAGAAAACCTTATTGAAGGCTCAAATTTGTACCTGAGTCTAT
GGAGTATTATTTTTGGAATTCCTTATATTATTTATGGCTCTATTTCGCTTAATCGTTGTTTTAAAAAATATAGTGTAATT
TATTTTGGGACTAAATCAATTAAAGCCCGGAGATTTGGCTATATATTAGGTATCTTCGTACTTTTTGTTATAATTGCATT
CTGGGCAAGTTTTTACTCGATCATCGATTTCTATGATTCCTTGTTGATCCCTCTTCATTTTTCAATAGATCTTAATCTCT
TGATGCTATTTATATCCACACTATGTATCATTATAATTTCCGGGTTCTTAGGAGGACGATCTTCATTACCCCAATTAAAT
AGAGATTACATAAGACAGCGTGTAAATAGAGTAAATAACTTAATATCACCTAGAAGAAGTAGTTCACCTAGTAGAAATAG
AGAGAATAAACGTACGATAACTAGAGAAACCCATACACCTTCAGAGAGAACAATTACTCGTACTTCGAGATCAGTTTCTC
AATCATCAAGATCAACCCCTACCACCCATAGGCGATCATCGAGTTTTCGAACTAAAACGACTACCAAGACCTCAACAAGA
AAGCCGATTTCAACGAATCAGAACAAGATTAAATTAAATAATTTAAGATTGTATAAACCCAAAGCAGCAAATCTTTCACC
TGAAGATTTTAAATGTATTTTTTGTTTTAAACTGCCTGAATATCCGAAAGATAATGGAAAAGGAATCATTTTGTGTCCAA
GTTGCAGGTATCCCGCCCATGCTGATGAATTTAAAGATTGGCTCGATAGTTCAGGGTTATGTTCTCGATGTAATTCACCA
ATACCTTCGAGTTTTAAAAAAAATCCTAAGATTATAAGTGTAAAAAATTATATATTTATTTATAAGAGCCTTTTAAGGAG
AAAATGACTTTAGGAGGTTTTCAGATTTTCTCATAAAATGAAATAGAAAATTGATTATTCTGGTTTAAGGCTTAACCATT
TTTTTTAATTCGCCTATAGTTGTTTTTAATTCAGCATAAACATTATGGGGATGAATTGATTCGAAACTTTCGATCCTGAA
TTCTATTTTAAATTTTTCTCCCAAGTTTGGGAAATCCTTTAAGATAAAGTTTTTTGCCATTTCTCTAACAACATCTTCTG
AAAAAAGAGCATTTAGATGAGCTATTCTTACTAGTTCAGCTTCTTCAGGTCTTTTTAATACAGATTGTATCCGTCCACTC
ATAGATTCTTCAATCACTTCAATTATATCTAAAACATCTATTTTAGGTTCTGATAAATCTTTTATTTGGACGATTATTGT
TCCAATAGATCTTTGATTATGAGAGGCAAACGGGAGGATCTTTAATAATTTTTTTAAATCGTCTTGCGAAACTTTAATAT
CTTTTCTCGATTTAATAACTTCTTCCGCGTATTCCATTGAAAGTTCTTTAGCGCAAGGACATACAGTTATTCCAATTGCA
CTTGCACCAATAAAATAATTACTTTTGATAATACCTAAATTATCCCGAGTACCTCTAACAAAAGAGCTAATCTCATAAGA
TTTTTGAATTACTCTTTCATCATTTTCTCTTACCTGGATTATTATTTTCCCCTCTAATCTAACCTCTGCTTTTGAGGTAT
AAGGATGGCGTTCCATCAATTTTTTTAAAATTCTATCTCCTACAATTTCAATAGTGGGAGTCGGCTTTAAAATTACTTCG
TTTATAACTTCTTCTATAGTTTCCGAAGTCCTTGACATATGAATACCTCTTTGCTTAGCAGGTAAGTCGATTAGAGCAGA
AATTTTAGGGTAAAAAGAGTATCGTTTATTCTCTTGAACAATTTCAACTTTTTTCTCCAATTCTACTATCCCCACTTTAT
CAATCGGGATATTGCTTAGCGGATCGGTATCTTGTAAATCCATTTTAAATTTATGAAAGCTGCATCACCAAATTAAATAA
AAATAATTATTTCCTATTTTAAAAAGGAATAGATATAATATAAAATAATTTTAGTGATTTTTGAGATACTCAAGAATATA
ACGCTGTGTAATTAAATCCGAATTAACCATACCTAAAACTTTTCCTTGTTTAACAACTGGCATTGCAGATATTCGATATT
GCTCAAGTTCACGAACAATATCTAAGACAGAGAAATCTGGAGAGGCAATAATAACATTTTTGGTCATTATTTGTTCTAGA
TTAATATTACTTAGACCCTCGGCAGTTGCTTTAGTAATATCCCAGTCTGTTACAACCCCCACAAGTTTATTTTGAGATAA
AACTGCTACTATTCCACTATTTTCTTCAATCATTAGTTCAGCTGATTGCTGTATACTACTTTCAATATCTATTGTTGGTA
TTGGAATCATAATTTCTTTTGCAGTGCGCTCATTTTCCTTAGCAGTTAATCGTTGGAGGCTGATACTCTCAGCTGCTGTG
CTCGGAAGCATATCTGGGTTTGAAGTTAATAAATTGACATGTTCAATCATATTACGACGAATAACCTCTTCTCTATATTT
ATCACCTGCTTTTAATCTTTGTTTTGAGATACTTGAAAATTCTTTTGAATGATCTTTTAACCATTGTTCTACACCTTCAC
GATTCCCTAAGAGATCTTCAGGTATCTGCAAATGTTCTGGAGATTTTATAATATGTTCTTGTGCGGCAAAGATCACACCT
CCCGAATTTACTAAATAGTCGTTAGTGATCATCACACCTTTTTCTCTATACACTATTTGCTCCATTCTAGTCCGTGCTGC
TTTTCTATTAGGATCTGGACTGTAAGTGTTAGCACCTTCTACTATTAATGACCACTTCCCCATACGGTCAACAGTCATTG
ATGGTGATTCAGCTGAGCGTACTCCCAAATAATTAAAAACAGGAGCTGCTGGAATCAAACAAAAAGCATTCTCAAGAAGT
AAGTTGTTTCTATTAGTTGAAAACTTACTCGGATGTCTGTAACCTTCTGTAATGATTTTTTCTTTAAAATAATTGTTAGT
TACTACTTGTTTTCCTTTCCATAATTCAAAAAGTTCATCAATGGGTAGACCCGATTCATTAAACAAATATCCTTCTAAAT
CACTAACTCCAATTACTTTAGCATCGGGAATTCTTTCTCTCAACTGATGTGCGGCATGAGCACCAACAGCTCCAAAACCT
TGAATCAAAATTTTAAGTTCTTTGGGTTCTGGTATTTCTAAGTTAGCAAACTGTAAAAGAACTCTCAACC
>LokiG_000000000394
TCAAAAGATTCACATCTTAAGAAAACTCTTCGGAAATTCGTAAAACAACTCTCAATTGTCCAAAATAGTAAACGTGCCGA
TTCTAACGGATTATACAAGTTGTTTCATCCCATTAGCGAGGAACTGAAATGTGCCATCTCCACGCGTGGTGATCGATTTG
ATGTGTTTCCGGGAATCGAAGCCTACGCCAATTTAGAGTTTGTTGTATCGCGTTTAGAACAATTTGAGGAAATCAAACTC
ACTCCCAAAGTTTCTCGCTCATTTAACACTCTACTTGCATCGTTAAGGAACTTACTTAGAGAGAATCGCTATTTACGAGA
AGAAATAATGACTTTGATGCCTGATTTCCTGTCGATTCGCAAAATTTTGGCCAAAAGGGAAAAAAAAGCTTCTCAAATCG
AGAAAGAGGTGAAAAAATGGGTATACAAACTCCAAGGACGCTTGAAAAGAAGGAAATTGGAATCTATTCCTCAAAACATC
AAGTGGCAACAACCTTCTTTCAAGTTAAGTTGCGAGGAAATATGGCAACAATGGATTCGGTTAGTAAATTCTTATAGTGA
AGGATTGTACGAGGCTTACGACGTCAAAGAATTAGATTTTACCAATAATGCCAAGGAGCAGCTGTTTCACCGTAGCAAGC
ATCATTTTAAAGCTCTTTTGGGACGCGAAAATGTCGCAAGAGCATTTCTTAACCACGGAGGACTGCATGTCCAGCTATTA
GATATCGATTTTACGAAAAAAAATGTGACAAGTGTGCTGTTAGCGTGTGAAACCCCACTTATTGAGGCCCAAAGGAAAGA
GTTTAATGCTCAATACGCAACAGTAAGGCGTACATGGAGAATTAGAGAAAAAGACACAGGAAACTTTACCCAATTTAAAG
ATAACTTGACACAACTAGAGTGCTCCTAATCTATTTTGTCGAGTGAGTGGGATTTGACATTAAAGAAAAAAAATTAAAAA
AAAATTATTCAATCTTAACTTCAATTATATCTTTTAGTTCATCGATGTAAGGTACTTCTATTTTTAGTAATCCGTTGTTA
TAAGTTGACTTCGCATTTTCATGATCGACTGGGCAACATAATTGGAAAACTCCACCATACTTTATATTGTCAGATTCACC
GTAGATTACAAGATTATCTTTATTCATCTTGACCTTGACATCTTCCTTTTCTACACCAGGCAAAATGACTTCCATGATAT
ATCCCGTACTCTCTTTGTTATCATACATACAGATTTCCGGAATCAACACTCTTTTTACAGATTTTTCCTCTATTTCTTTT
ATTTCCTCTTTATCTTCTACATTAGCCATTTCAGACATAATAATACCTTTTTTTTTGTTTATAATAGCTAATTTATTAGG
AAAATCAAACTATTTGTAGGTTAGCCTAATGAAATATCAAAAATTCCTAAGAAAGAGATTAAGAATGTTAAGTCAATATT
ATTTATTACTTTTAAAATAAAGAACACTTCCTAGAAAAGCTCTTTATATGGGAATTATGTAAAGAATTCAAATAAAATAT
TTAGATGAGAACTACATCCCAAAGTGGCAAATTTAGAAGATGGTCTGGATTGAATTAAAAGAGTTATAAAAAATTAGAAT
AAATTAAAAGATAAAACCTAATTAACAGGAATTTACAAACAATACTTCTTCTTCCATGGGAAGTAAAATGATTATGTTTG
CTCCTTTCAGGTGTTCTCCCTTAATTCTATCCTCAACCCAGATTTTTCCATTATAACTATCTATTATTTTTTTTACAAGT
GATAATCCCAAACCCATTCCACTTCCAATGCTTTTATTAATGGAAGCTCTCTCAAATATGGTCTCCTTTCTTTCGTCTTC
TATTCCTAAACCGTTATCAATGAACTCTATCTTACAATAATTAGTTTGATTTTGTGTTTCCCTCGAAATTTTAATTTTAA
CCTCGATTATATCATTACGATTATGCTTGACTGCGTTTATTAAAATATTTTCAAACAAATCTTGTATTAGTTCATTTGCT
TTGATGTGCAGTGCATCTTGAAATGAATCAACATGAATATTAATTTTTTTGTTTTGGTAAGAATTTTGTAGAAATTGAAT
TGATGCATTAAGATTTTTCGTAATGTCAACTAATTTAAGCGAAAGCTTTTGTTCTTCGATTTGAGAGAGTCTTCTAACAT
TTGATATTAATTTTCCCCCTCTATCAACTTGTTCGTCGATTACATCCGTCATCTCTCCCACATTTGTATTTTCCTGTTGA
ATTCCTTTTTCTAGTGTCCTGATAATAATTTGATTGGCTGTAAGAATATTTTGAAGAATGTTATTCATATCATGAGCAAA
AATATCTTTATATAATTCCGCATTGTTAAGTGCTTCTTGTAACAAAACTTCTGTACTCTTCCGTTTGGTTTGCTCTTCAT
CGATAGATTCACCTATGATTTTAGAAGCCCGACTTACCAATAAACCCGTAATTACCGCCACTAAAACCACAATAATAGCG
GTTATGAATGCAGCGTTAACATTAGAAAAGAATTGGATGAAAGTTGTAACAAAGCTACCCGTTAAGACTGCAATAATGCT
TAAAGGGAAGAATATACGAAGTAATTGAGCATACGTATTAGGTTGGGCAATAAATCTTAACGGTATCGATGTTTTGTCCG
ATGAAGCGAATAGACCCACTCCAAGCATTAAAAAACCAAAAGCTGTTGTTACTGCCATGGGGACAAGAGTGCCTTGCTCA
TATAACAATGGAACGCCATAAATGTAGGCCAACAAAAAGATTAGAGCAATTATCATAGTCAATGCCCCTAAAATGCCTGC
TAAATTCATTAGTTTGGGACTTTTATTTTTTTTAAATCTATAAAATATCAGTGAGAAGGTGGCTAATCCCGCGATAAAGA
ACACAGCACCTGTTGATGGAGACATACGAGCTATAGGTATGAAGCCAAGAGTACCTGCGCTAGGAATTAATAAATTCTCC
AAGTTAAGGTCTGTTCCTAAAAAAGCATCAAAAGTTTCTAATATTCCAAAAAGCGAAACTAAAAGCGCCAAACCACATCC
AATAACTGTGTTACGTCTCTGCCAATTTATATGAGGAAGAATTAGAATGAACATATTCAATATAAGGAATGAAAACGCTG
TGCTTGGAGCCATTGGAATGAATTCCTCTCTGATACTACCTAATGTTCCAAAACCAGGGATATAACCAATTAATCCTAAT
ACCGCAGTTATGGATGAAATAGTTGCAGCTAAAATTATAGTTTTTTTTAGAATATTTTTCATTTATTCTTCCACTTTTGA
ATTAGTGCTCGGAATAAAATCTCCAAATTTCTTAGATTCTCTTTCATATAATAACTTAGAAAGATTATTTGAATCTTTCT
TTTTTTGTGCTTATAATTGTTAGTTTAACTTAAAGACCAATATAAAGGTATAACGGTTAGTCTTAGGCATTAATAAAAAA
TAAGAAATAGAGTTATATTCAAAAAATCTCAAATTACCTTATTAAATTAACCAAATTATCTTGTTCCTATTCTTAGGAGA
GAAAATAAAATGATTTCAGATGTTATTTCTAAAGATAAAACTAGGGCTTTTCTTTTTTGTAATGAAGCGATTGTTCGCGC
AGCACTTGAGGCAGATGTGAAGATTGTGGCTTTTTATCCTGGATCTCCGGTTTCAGAAATATTAGATACCTTTTATCAGA
TTTCTGAAAACTTTGATATTAAAATGGAAATTGCCACGAATGAAAAAGTAGCTCTTGAAATTGTGGCAGGTGCTTCCATG
GGTGGCCAAAGATCCCTAACAGCTATGAAGAGCGTGGGGTTAAATGTCGCATCAGACACCTTTTTCAGTTTAGGTTATAC
TGGAATTAATAAAGGATGTGTTCTAGTCTTTGCTGATGATCCTTTTTGTCATTCTTCTCAAAGTGAAGAAGATGGACGAT
TTTTTGCCGAAAATGCTTATATTCCCATGTTAGAACCCTCTGATCCAGTTGAAGCTAAACAAATGGTTAAAGAGGCATTT
GAAATATCAGAGAAGTTTCAAACCATTGTTCTAGTTAGAACTACTACTCGAATAAATCATCAATCTACTATAGTACCATT
AGAACCACTAAATCGAACAGAATTTAAACCTGGAAGTTTCAGAGAATTTAATAAAAAATATTCCACAGTAGGAGCAAAAG
CTAGAGAATTGAAACTAAAAATACTAGAGAGGAGAGATAAAGTTAAAGCTGAATTCGAAAAATCTCACTTTAATTTTATC
CATGAAGGTAATTTAGACTTTGGAGTGATTGTTTCAGGAGTTTCTTACAATTATGTATTAGAAGTATGTAATAAACTTGA
TATAGATCCACCAATTTTAAAGCTAGGGACAACTTATCCACTTCCTAACAAGTTTATTAGCAACTTTATAAAAGATTTAA
AAGGTGTTATTATTGTTGAAGAATTATCTCCTTATTTAGAATTGAGGATTAAAGCGTTAACTAAGAAAGTAAATCCTAGT
ATTCAGATTGTAGGGAAAGGTTCAGGTCATTTTAGCGAGGCATTCGAATATAATATCCCAATTGTTTTTAATGTGTTCAA
GGATGTTTTCGATATTAAAACTAATAAAGATTATGAAGGAGTGTTAGAAAAAGCAAACGAATTAAAAAAAATTTTACCTG
TAAGAATCCCTGTTTTTTGCCCTGGATGCCCTCATCGAGCTACTTTTTGGTCTCTAAATAGGGCATTAGTCGGTAAATCT
GATAAGATTGCTCTTATAAATGATATTGGTTGCTATTCAATGCTTCTCTTGAATAAAGATATATATTCTAAAATGCATTC
TGATGACTTATTGCTCGCTATGGGAGCTACACTCGGAGCAGGAAGCGGAATATCTTTAGCAGCCAAAGAAAAAACAATCT
CTGTTATTGGTGATAGCACTTTTTTTCATGCCGGCTTACCTGGAATGGTAAATATTTGTAATAATGATGAAAATGTCATA
GTAATTATTTTAGATAATTCAGTAACCGCTATGACTGGACAACAACCAAATCCTGGTACGGGGTACGGACCCGCTGGTGT
CCCAAAAATTAAAATTAAAATTGAAAACGTATTAAAGGGAATCGGCTTTAAAAATGTCGTAATTAACAACTCTTTTGATG
CTAAAGAAAGTATTCTTGCTTTTAAAAAAGCACTAGAAGAACGGGGTCCATCTATCATCATTTCTCGTGGACCTTGTGCT
CTATGGAATGATAGAAACAAAAGAAAAAAAGGTGAAAAAATCCAACCTTATTTTGTTGATCAAAATGTCTGTCGCAAGTG
CCATACTTGTATGCGGGACTTTTACTGTCCAGCAATCAACATGGACTCTACATTTAAAGAATTTACAGATGAGAAGGGAA
AGCTATGGAAGGGTTATTCTTCCCATATATCTCCGGAATTATGTGATGGATGCGGCGTATGTTCTATTCTCTGCCCTTAT
ACGAATCCTGATGCTCGTTCTGAAAAAGATGTGATTAAACATTTTGAAAAACTGAGAGAGGTGCGACATGACTTATAATA
TAATGACATGTGGAGTTGGAGGTCAAGGTTTAATGTTAGTCTCAAATATTTTGGGATTAGCATGCGCTGAATTTGGATTA
AATATAAGAACTGCAGAAACTCATGGCTTAGCCCAACGCTCCGGCTCAATTTACACCCATATTCGTATTGGTGATAATGT
TTTCTCTCCGTTAATTCCTTATGGTGAAGCAGATGTATTACTCGGAATGGAAGCAATTGAAGCTATTAGATTTATTGAAT
TTTTAAAATTTAATGGCACCATAATACTAAACAAATATATTTGGCAGCCGGTTCAAAGCACATTTCAGCGAGTAAAAAAT
CCTGAAACCCCATACATTTCTTTTGAAGAGATATTAGATCAATTGAATAAGGTTACCAATAATATCCATGTTTTAAACGC
GTTAGATTTGGCTAAAGAAACGGGAAATCCTCTCACTTCAAACGTAATTCTTCTTGGCTCTTTGGCAAAAATAAACGGTT
TCCCTATTACTATAGATCAATTAAAAGATGTTATTCCTTTGGTTGTACCAAAAAAAGCGATAGATGCTAATTTAAAGGCT
CTAATGTTAGGGTTCAAATCATAGAATTGAATTAATAATTTCTTCAATTTTTATTATCCAATTTTTCTCTATGAATGTAT
TCAGTAATACCGCGAACACTATTCCCCACAAAATATAACTCTTTTTCTCTCATGTTCTTATCAAGAGAATCTAAAGTTGC
AAAATATTTATCCTTCATTTTTAGAGTTTTCTTAACAATTTCCAAGTAATTGGGCTCATGTCTCTTTTCCGATAATTCCT
CTATTACTCGAATCCATGTAACGAGTTGTAATTCAGCAATTTTCAAAAGCTCAATAGCGTTTTCTTTCATCCCAAAATGG
GCATAACACATTTTGTAACCTTTTAAATTTTCATTTAATAATCTACTAATTGATGAAGCCCATACCTCATAATTGAACGT
GGGTGGTGTAGCTGGGCGACTATAAATTGACCCTTCTAAAGGAATATTCACTCCTGCAGCTTCTCCACTAAATAAATATC
GGTCAAAAATGTAAGACTGGTGATGAGGGGCATGTCCTGCTGTCTCAATAATTTTTATTTTTCCGTCATAAATAAATTTT
TGAAATTCTATCCGATCTTCTGGGACCGGCATCATTTTTCCATAAGCTCTTGCCACATCTCCAAGAACTTTTAAACTTCC
CTCCCATAATCTTTCAGGATTAATTAAATGTTTAATTCCCTTAGGATGACATATTACTTGTGCTTGAGGGAAAAATTTGA
TCAATTCACCTACACCCCCAGCATGGTCTAAATGAATATGAGTTAATAAGATATAATTTAGATCGTTTTCCTTAATACCT
ATTTTGTCCAATGCGTGTTTCAATGAATTTATAGCTGATTTTGGTCCAGTATCTACAAGGAAGCATAAATTATCATCTTT
ATACGCCCATGAACTTAAAGTGCTTGTAAAATTAGTTCCTTTAAGATCTAGTTGGATATCGTAGAGATTAGATGCGACGT
TAAT
>LokiG_000000000414
AATGAATATTTAACTGCGAATTCATATTTTGCAAAAAATTCTTCTAACTTAAATTCCTTTATTTTCATTTAATAAATGAA
ATAGATTTCATAACATATAAAATTAAAAGAATTAAGTTGAGACCTATTTGAATTTGATTTTCTTTAAAATAACACGTTTT
GATGATGTTTTAAAAATAAAAGGTTAAAATACCTTAAGATTACTTATTTAAGTAATACAACTTCAAGATTTTTAGGACTT
TTAGTTGATTTCCTTAGCTTTTTATGTATCATTGTTGATAAACTTACGCATTTACTTTCTTCTCCATGATTTACTATAAC
TACCTTTGGTCTTGGCTGAATTCTTCTCAGAAATTGAGAAATTTGGCTACGAGATGAATGTCCACTAAAACCTTCAAGAG
TAAATACTTTTAAACCTATTTTTACTAGCTGTGTTCGACCTTTCCAATCTATATAATTGAATTCTCTAAACCCACGAATT
ATCCTGCTTCCTAAAGTCCCTGAAACTTGATAAGATACGAAAATCAATGTGTTTTTTGAATCCTCTGCTAGAGCTTTTAA
GTAATGAACTGAAGGTCCTCCAATTAGCATGCCACTAGTAGCTAGTATTATACATGGACCTCCCCCAATTATGTCAGCTC
TCTCATCTTGAGATGAAACGGTCTCAAAAAAGTCGCTTAAAAATGGATTTTTCCCTTGATGAAGTATTTTTTCTCTTAAA
TCACTGCTCAGAAAATCAGGATTGGCCGTGTGGATTGCGGTGGCTTCACTTATTAGACCATCAATATAGACTGGTACTTT
ATCAATAAATCCTGATGAGATGTATTCTTCTAAAACAATTAATAATTCCTGAGCACGTCCTACAGCCAGAACAGGTATTA
GAACTTTTCCACCTCTTTTGAGTGTGGAATTTAAAATCTGTTTTAACTCCTTTTCAGATTCTTGTCTGCTTGGGATGCGA
TCTTGAGGCCCACCATAAGTAGCTTCAATTAAAAGGCCTTCAACTCTTGGAAATTTAACTGTGGCTTTTTCTAGCAATCG
AGTTTTTTGATATTTAAAATCCCCTGTATACACAAAATTATAATCTCCCTTCCCAAAATGTAAATGTATCATAGAAGATC
CTAAAATATGACCCGAATTATGAAGTGTAAGTTTTATATCCGGAGCAATGTCAGTAACTTTACCCCAAGAGAGGGGAATT
GTATGAAGTACTGCATTTTTAACATCTCTTTTTGAATATGGTGATGGAGTTCCTTCTTTGTCACAAATTTGAATGAAATC
AAGCTGTAACATTGTTGATAAATTTCTTGTAGGTAATGTACAATAAATTGGACCACGATAACCATATTTATATAGAAAGG
GAACAACACCACAATGATCAAGGTGCGAGTGTGAAATGATTACAGCATCAAGATCACGAATGGAAAATTGTGGGACAAAG
AAATAAGGAAACCTGTCATTCGGATTCCCTACATTCAATCCCACGTCTAGTAAAACATTACTATCTCTCGTCTGCATTAA
TATACAGGATCGCCCAACTTCGCGAAAACCCCCTAATGCATTCATTCTTATATTTAAATTGTTAAATAGTGCAGGTCTGT
GAATTCTTTTTCCTATTTCTAAAAGAATGTCTTTCTGTGTTTGTCTTTCTTTTTTAAGCATACCTCTAATTAATTGAATT
GTTCTAGAAGGTAGAGGTGGTGTTCTGATAGTTTTTGGCTGCCAGAATGTGTTTGTTCTAATTTCTTTTAAATTAATTCC
TTTTTTACCTATTACTAGTCCTGGTTTTCCTGATTCGATGATAACTTCGCCACGGGTGTGATCGAAGGTTATTTCGCCAA
TTTCAGCATCTTTGCTGATTAGGTTCATTATATAGTCTTTAGTTTCTGCTGGGTCTTTGCGTTTATCTACGTTCCACCTA
AACACAACTCTTTTTCTCATCACCTTCGCTAAATCTTTTAAGGTAGAAGAGGTTTCAATAGCGGCAACATCCTCACTCTC
TGAATAAACAGCAATTTCTGGACCCTCAAATTCGATTTTTGTAACAGTAATTTCGGGGGGTAGATTCTGGACAATTTCGT
CTCTAATTCTTTTAAGTTCTAATTCAAAACTCATGATTCTTCTTTAATTTAGTTAATTAATATTTATTTGATATTTTTAC
TTACTTGCAAGTTTAGAATCTAACTTTTTAAAAATCCAAATTTAGATTTTAAATTCTATGGGTTGAATATTTAATAATAA
CACTTGAAATTTCCTTGATAATCATATATTTTGATTTTTTGTAACTACAATCTGTGAATAAATAGAATTTCTTTCTCTTA
CAGCAGAATTTTATGCAGAGAATAATTTTTAGAACGAAATATCTTCTAAAATTCTAAGTTTAATATAAATTAATCAAATA
AAAAGATTTTGATAAAAGTAAAAAAACAATTTTTTAAATAATACTTCCATCCCGATCTGTTTTGTAAATAGATATGTTTT
TTTGAAAATAAAAATTAGAGT
>LokiG_000000000310
GTTTCCATACCAGTTGCTGATCCTCCAACTACAACAACATTTTTCCCAACATGATAATCTCCAGTAAGAACATCATCTGC
GAAATATAGTGTGCTTCCAAGGCTTCCATCGATTCCAGGAATATCGGGGATCGCAAACTTAACTCCAGTAGCAAAAATGA
CCACATCTGGTTCGAGTTCATTAATCTTTTCCAATGATGCTTCAGTGTTAAGTTGTAAATCAATATTTCTGTGTTTTATT
TGAGCTTTATAATATTTAATAATCTCTTGCATTTCGTTTCGTCCAGGTGGAACAAAGGCAGCATTCACCTGACCTCCGAT
CTTCTCTTTTTTCTCTAAAATCGTCACTTTATGACCAATTATTGTCGCTACACGAGCAGCCTCTAATCCTCCAGGTCCAC
TACCAACTATTACAACCTTCATGGGAGTTTTTGTCTTTTGATCAAGATTAAATTTACCCTCACGTGAAGCCTGATAATTT
CGCAAGCATTCCACGGATCTACCAGTAAAGATATGGTCGAAACAACCTTGGTTGCAAGCTAAACACTTTTTAATATCCCA
CAGTTTGTTTTCTTTAGCCTTATTGGGTAAATAAGGATCTGCAATGAGTCCCCTTCCAAAACATATTCCGTCTGCCCATT
CATTTCTTAAAATTCGCTCAGCGAGAACAGGATCATTAATTCGATTTGCAGAAAAAACTGGGGCATTTAAGTTTCCTTTT
ATATTATCAGCTAAATAAACATATGCAGCTGGGGGTACCATCATCGGCAGTTGAGGGATTCTAGTTTCATGCCAACCACC
AGTTACATTTATATAATCTATACCAGCGTCATCATAATGTTTAGCAAAAACAGCGCTTTCTTTATATGTATTGGATCCTG
GAACAAAATCATCTCCTGCAACTCTCATCCCAACAGTGATATCCTTTCCTACTCGATCTTTCACTAGTTTTATTAACTCT
AAGGGGTATCTGAGTCGATTCTCTAATGAACCACCATATTCATCTGTGCGTTTATTTGTATTAGGACTAAGAAATTGATT
TATAAGATATCCCGCAGAACCAAGTAGCTCTACACCATCAAAACCTGCTTCTCTTACTCTTTCTGCAGCCAAAGCATGGT
TTTCTTGAACTATTTTTATTTCCTCTATTGACAATTCTTCAGGAACCCTTCTAGTTAGGTTTGACATAACTGCTGAAGAT
GATACCATACCTGGCATGCCAGAATACGCACCCGCATGATATAATTGAACTATTGTTTTGGCTCCATGTTTGTGGATTCT
TTCTGCAAATTTCGTATACCCTGAGATATATTTATCATCAGCAATAGAAAGCATTGTAGGACCACTCCCTCTATCTTCGA
CTCCGCATCCTCCAAGAATAATTAAGCCAACACCGCCTTTTGACCTTTCTTCATAGAAATTAATGGTTTTATCATTAACA
GAACGATCAGGAGAAAAATTGAGTGCCATTGCAGGCATTATTATCCGATTGCGAATTTCCATTTTTCTTAGTTTAAGCGG
TTCAAACAGCTTTACAAATTTCATATTTTCATTCCTCACAAATTTATTTTTTAAATAGTATTAAGTTGATATAAATTTTA
AATTTTTTAAAAAAACAAAAGAAAGAGAAATCTAGATTTTTAGGGTTCATATAACACAAAATCTAACGGAAATATGAATC
TCCTCCTCTATCTTCCTGTGGAGGTTTCATAAAATTATCTGCTTGTTTTTTAAAAGAATCAAAAACATGCTCCATTTCTT
TTATTTTTTCATCTAGTATGCTAAAATCCATATCTATTGAAAAATATTCTTTTAATAAAGAAACCAAGGCTTTTGATGAA
CGTGGATCAAAACTCATCATTGGTAGTGGTAAAGTTTCTGCCAACAAACAAATTCCTGGAGCAAAATTATTTTCACCCGC
ATATGCGGGTAGGATGCCGTTTGCACCAGAAATCGAGCCTCCATCATATAGTTTAGTATTATCGTATTTTAAGAAACTTT
TCATAAGCTCTTGATCAGTTCCACAGATATATACTAATGGATCATCGTGAACTACATCTGTTATCATTGCCCCTGTACTT
AAGTACATTTGTATTTTTCCTCCTGTTAATTTATCCATCTCCTCACAAAAAATCTTTGAAAACTCGAAAACTCCTTCTGG
ACTTTGAGGTTGAAACGTTGCTGTTAAAATAAATAGATCACTTCCGTCTTCTTTTTCTGTTGGTTTATAAAAGACTTTTG
CATTAGGTAGTTCAAGAAGTCCTTTTTCTACTACAGATTTTGGAGGGAAATCAAAATACTGAATATTTAAATATTCCTTT
GCCTTAATGGAGTCCTTTATTGACGTTATTGCTAGTTTTGCCACTAAAGCTATTCCTGGCCATCCAATTAAGACAACAGG
ATTTGTAAGTTCTCCTATTTCTAAATCGAATCTTTTTTCTATATTTATAAACATTATATTTAATTTCTCCTATTCTTTTT
TATCATTATTTAACATAAATGAAAGATTTTCTCCACAACGTGGACAAAATTCCCTTACCATGGGAATGAAAACTCCACAA
TATGGACAATAAATTCTAGGTAATTCTTCTATTAATCGTGTATGAATTGGATCTCTTGTTCTTTGATATATTAACCCTAA
ATCTTTTCTGGTTTTAAGGGTTGCAAATAAAGAAGTACTTAAGCAGATAAATAGAGGAGCTAATATTATATTAACTAGAT
TAATCAGGATTTGATAGAGGATTAACATTGGATAGTTTCTTGTACTCAGCCATAAATTATAATTAAATGAGAAAGCTACT
GAACTGGGATTTAAAAACAAATCTAGAACTATATTATAGATCGAACTGGCTACAAATATGAATATAAAATTAAATATGAA
GACACCAATTACTTTCCAGAAAGCACCCTTAGCAATATTTCGAGCTTCCGATATGGGTTTTCCTGCTCCTTCAATGTTAT
ATGTAAAGACAAGGAAAATGAAAAATGCAAATATAATAATAGAGGGAAACATTAGTAAAAAAGACCCTAGTGGTAAGAAT
ATACCAAGAATAAGAATAACAATGAAAATTTTCCTATTGAAAGCAGATTTGAAAGAAGAAAAAAAACTTACATCAATTTG
CATTTGCTTATTGTATAAATAGTTACTTACCGAACACATAGCTATTGTTATAATAATTGCCCCTATTAAATTTTGGAGAA
AAATCAACGCGAAATTCAGCAGGAAAAAAAGTGAGAATAAATTCCATTCACCACCTGTGAGGGGCGTATTTTCACCCATC
TTATCCAATATATCTAAAAACGATATTCCCAATGAATCTAAATACACTTTAAGGTCAGTCAGTAAAAGTATGTTGAAAGT
AATTACTAAAATTTGAAAAATGGCGAGTGGTAATATTAAAGTCCTGTAATGTCGTAAAAATAATTTGAATCCATCAGAAA
GTATATCAGAGAACCTTTTATTAATGAGGTTTAGCATTCTTTGAGAATTTTTTTCCATGTTCTCCTTCTTTAATATTTTA
TTAATTATATTTTTTTAGATAAAGATATTAAAATACTGTTTATTCATTACCTTAGAATTTAATTGCACAAATAAGGACTC
TTAATAAATAATTTTCAATACATTATCAATGCATCTAAAAAAAAAGCCGTCGCGTCAAATACCTGGGATATTCTCATATA
TGGAGTTATTCCAGTCGAAAAAATTATCTTATTCTATCTTTTTTGGCACACCAATCGTTTTTGGTGTATTTTCTTTACTG
CTACATTACTATATAGTTAACGAACTAGAATTTTTCCATTTTTTTAGGTTTGTAGTATTTTTTTTACTTGTTTCTAGTTT
AGGAACACTTTTTTCAATTTCTCTTTATTCAAAAAAAGCTCCAATATTAAGGGCACCTCCAAATGGTTGGGTCGTTCAAA
TGAATACATATTTTACTGCTACTATTGAAGTTACATTTCTTTTTGGGCAAATTATTGCAATTTTACTTCAAAATGTATGG
TATCATAAAGTCTTTTTGATACTAGGAACTATTCTATCTTATATTCTAGCTTTTGTTATCTACTTTTCATTTACTACAGT
TGATTTTCCCGGATATTTAATTTTATCTCTAATTCAACCTATTTCTGCAATTATTCTTTACAGTTTATATATTGGTCAAT
TTGACATTGACTTTTTTACAAGGGCTATGATTTTTTTTGTAGTGTGTGCTTTAATATTTGCAATTCCCTATCGGAGAGGA
TTATTTCATGTAAGCAATGTATACCGGGAAGCAACAGGAATGAAGGGCTATCCATTTATTAGAGCTTTTGTCCTCTCTAT
GATGACAGATGGCAATGATGAGCTTATTGAAAGCTTTTTTGAGAGAGTCGGGATAAAATCTCCTGTGAAAATTCAATATT
TGTTTATCCGTAGAATAACGAATCGAGTAATAAAAGGATTATTCATTATCCCCAATGTCCACTTTGGTCCATTCAAGACA
TGTGGATCTTCTGACTTACCTGAACATATATATAAAGCATTTGAGGAAATACCTGGGACAACAGTGTATCACACTACAAA
TGATCACACACAAAATTTAACCACTCAAAGATTTGTCGACGTGATTCTTGATAGAATTAAGCGGGATATAAATTTAGTAA
AAAATGGTGATGAGATTATTTGGGAAAATCAAATTAAAGGATTTTCAAGGAAAATTTCAAACACAGCTAAACTGCTGGGA
ACTGAGATTTCAAATGTTCCGATTGTTTTTATCACTAGACATCCACTACCTTCTGATGATATTGAGGCAGAAATAGGAGA
TCAAATTAGGGATCAAGCAATATCCAATGGATATAAGGATATTATTATCATAGATTCTCATAATGCAATTTTGGGTGACG
AGATTCTAATAAAAAAGGACTCCATAGAATCTCAAGATTTAATTAATGTTTCAAATAAATTTACCAAGAGTAATAAAGTT
CGAAATTCCCCGAAGGTTCAAATGTTATATGGTGTCGCTAAAGGAACCTTTCAAAATTATACTGAAAAGGATGGGATTGG
TTATGGTGGAATTGTACTTCATCTTTTCAAAAATTTGTCAAATGGTCAGAAAACAGCATTAATTCACTTTGACGGGAATA
ATGCTTATGCCGATATTCGGTCTTATATATTAAATATGTTGCAAAATAAAGGAATTGTAAGAGGAGAAGTAACTACTTCC
GACTCACATACAGTAGCAAGACAATTTTCAGGGAGAGGTTATTCACCTATAGGAGATAAAATAAAAATTGATGAAATTTT
GCGTAAACTCGATAATATGATCGAAATAGCCGAGAGTAATTTGGAACCAGTAGAGTTTTACTATAAATCATCAACTGAAG
ATAATGTTAAGATTTGGGGAAATCCGAGATACTTTTACACGATATTAGATACACTTAAGGAATGCATAAAAGTCTCTCAG
AGATTATTAACACTCAGTTTAATAATCCCCACGTTTTTTTCATTGATTTT
>LokiG_000000000126
CACCTATTTCACGAGATTACAAAAAATTAAGTGCCTTTTAAACTATTTAAAATATGTTATTTGTCTGCTCCTTGATATTC
TAAAAATAAACAAGAATGATATTAAGATGTATGATACAATTAAAACGCATAATCAGAAGATTTACACAGGTATGAGGATA
GGAGGGGCTCACTCCTGGAATTATAATAATGGTAAATGGTTAGAAACCAAGAAAACCCCTGATAAATGGAGTTTCACTTT
TGATAGTATAAAAACGAGAGAAAATTTTGCCCCTAAAAATACCGGTGCACATATTAATACAAAATTTCATTGGTATATAA
TTGCTGAACAAATGGCAACTAAGCTTAATGATAATTCCTACATGACCTCGATGAGGGGAATTAAATTTAAACTTGGCCAT
AAACGTCCATATTGGCGTACATTTAGTTATAATTACTCAAATCAGATAGCTTGTAAGGATCGTATCATAAAAATCTTGGA
AGATACATTGAAAAAGTTAAGAACAGAGTAAATATCATTAGGCTAGTAATATTGAAATTCATCCACATCCAGAGTGGGTT
GGTATTTTATTTTAAAAGAATAACAATGGCAACAAAAAAATTCAATGTGCTCACTATTCCAAAGTGTTGTAGAATCTTCC
GTATCATTTGGACCAGCATTTTTGATAAAACTTTCGAAATCTAAAGCTTTTCCACATCTAAAACAATATCTTTCTCTCAA
TATTCTTTTACCTTAAATAAAAAAAAAAAATGGTGTTAAAATGTTTCATGGTGTATTATTTTTTCTAATGGTTTGCGTTC
AGTGACTTCACTTTTAGATTTTACAGAATACCCTAATGGGGTTAAACCCATAACCCGAAATTCCTCAGGGATATTTAAAG
CTTGTTTCACTTTTTCTTCATTAAACCATCCAATCCAACACGTTGCCAAACCTTCAGCAGTAGCAGCTAATATTAAATGT
TCAAAACAAATTCCAAAATCGATCCCATAATATTTTTCTCTATTCAAGTTTGTTCCGGAACCTTTTTCGGAAATTATTCC
GACTATAAACATAGGAGCTTCAATAAACTTCTGTTTTTGGCCTATTGCTTCCCACACCGATTTTACATTTGATGATTTTT
GAACTACAATGTAATGAACTCCTTGCATATTAGCCCAAGTCGGTGCTAAACGTGCTGCATTCAAAATCCTTTCAATTTTT
TCTTTTTCGGGCATATCTGATTTATAAACCCTGAAGCTTCTTCTCTTTTTTACCACTTCATAAAATTCCATAATATACTC
TCTCGGATTTATTTTAAATATTTGATAAAATTAAGAATACAAGAATTTTTAAATTTATCATTTTCTTAAATTCTGTAGAT
TTATATTTGAAAAGCACTAAAGTTTAATTAGATTTATGTTGAATGATGTTAATCTTCAAGTAGTAAAAAATGCAAAAAAA
AGAATCGATAAATTTGTCAGAAATACACCGCTTATTTATTCCCCTTTTTTTAGTAGATTATGTGAAGGAAAAATTTACGT
TAAATTAGAAAATCTACAAATAACTAATTCTTTTAAAATCCGTGGAGCATATAATAGAATATTTCAATTAACTTCTGAGG
AGTGATCTCGTGGAATCATTACAGCTTCTTCAGGAAATCACGCTCAAGGCATAGCTTTGGCTGCAAATCAATTAGGAATA
TCTGTGAAAATTGTAGTTCCTGCAAATATTTCTAATATTAAATTAAAAAAGATTAAACAATATAAT
>LokiG_000000000359
CTATAATAATTAGTCACCACCCATACAGGACCCTTTAAAGTAATAATTTTCCTGCCTCCATTATTGAATTCATGTTGGAG
TTGCGAAGAACATAAGGGACAGATCAATCCTTCTTTAGAATCCCAATAGGTGTGGATTGTAGCCTTTTTAATTTCAGAAG
GTTTTGCTGGCATTAAATAAAATAAGGATTAAACGAAGATAAACCTTTCCATTCACCTCAGAGAACCAAGTTATTTTTGT
CGGGTGAGTGTTGTTTGACATTAAAGTTTTTTTTTAATTTTCCATTTCCTATACTTTAATTTCTATTCACTAATGCATTT
TTAATTCAGAAGACAAAAGAATATAATTTTATTAGGATTACTATGTCTTAGATAAAATAGTTCACAGTAACAAAAATTTG
AACCAGAGGTATTAAAACTTGTCTACATTGATGAGAACTGCGAGAAATGGACATACTACTAAAGATATGGAGATTGTAGC
AAAGAATGAACAAGTAGATGTAGAATTTATTAGACGCGGTATTGAAAGTGGTCGAATTATAATCCCAAAATCTAACAGAA
GGGATTTAGACACTCCTATAGGGATTGGGAAAGGATTATTGGTAAAAATTAATGCAAACGTAGGTTCATCAAAAACAGTA
TGTGACATTGATGATGAAGTGGAGAAGGCTAAGATAGCTGTTAAATATGGTGCAGACACTGTGATGGATTTGAGTACTGG
AATTTCTGAATCCGATGTTCGGATGATCAGAAAGAGAATAATTGATGAAGTTAAAGTATCCTTAGGAACTGTTCCTATTT
ATCAAGCTGCATTGAGAGCCCTTGAGAACAATGGAGCTATCATCAATATGAATGAAGACGATATGTTTAACGTTATTGAA
GAACAAGCTAAGGAAGGTGTTGATTTCTTTACCATCCATGTTGGTGTAACCCAAGAGATAGTTAATTATCTTGTTAACCA
TCCCCGATTAATGGGTGTGGTTTCTAGGGGTGGAACATTCCTTGCCGCATGGATTTTAGAAAATGAGGTAGAAAACCCGT
TCAATAGAAGATTTGATTATCTACTTGAGATGGCAAAAGAGTATGATTTCACTCTTTCTCTTGGAGATGGAATGCGACCA
GGTTCTATTTTTGATTCAACTGATTTTGCTCAAGTTCAAGAATTACTCGAAATTTCTAAACTTGTTAAACGAGCTTGGAA
AGCCGATATTCAAGTTATGGTTGAAGGACCAGGACATATTCCCGCAAACGAGATTGAAAGAAATGTTAAGATGCAAAAAT
CACTATGTGAAGAAGCCCCTTTTTATGTATTGGGGCCACTCGTTACAGACATCGCACCCGGATATGATCACATTGTTGGA
GCTATTGGAGGAGTAATTGCTGGTTTAGCTGGTGCTGATTATTTATGCTATGTAACACCTTCAGAACATTTAGGACTCCC
TACATTAGAGGATGTCAAAAGAGGTGTTATTTCATCAAAGATTGCAGCTCATGCAGTAAATATAGCTAGGTATGGGAAAC
GGGTTTCAAATTGGGATTATAAAATGGATATGGCAAGGAGAGATCTTGATTGGAAGGGAGTGATTGAACAAGCAATTGAT
CCGGACCTTGCTAAAGAGATCCATTACCGAAATGGACACAGTGATGATGAAGATGTATGTAGTATGTGTGGGGAATTTTG
TGCAATTAAGATTCTTCAAGACGCTTTAGATAAAAAAGCTTCAAAAAAAATTTTATGAATATTTTGCTAATTTTATATCA
ATCACTTTGTTTCAAAGACTTAAAATTTTTTAAAAATAATTTTCTACTATTTTTATTCCTAACATTTCGATAATAAAACA
AGATATAATTATTGAAATAAAGTTTTAAACTTGGAAATTACCCCATAATTTTAATTTAATTAATGATATTTTAGAATTTG
AAATGAAAAAAGTATTAACAATTGCAGGATCAGATTCTGGTGGAGGGGCAGGAATCCAAGCGGATTTAAAAACTTTTGCT
GCTCTTGGTGTATATGGTATGAGTGCTATCACAGCACTTACAGCGCAAAATACATTAGGGATTCAAGGGATTTACGCAAT
TGATTCTTCCTTTGTTGGAAAACAAATTGATTCTGTAATGTCAGATATAGGTGCTGATGCGTGGAAAATAGGAATGCTTA
CAAATGCAGATATAATTCGAATCGTCGCAGAGAGAGCTCATAAGTATAATATAAAGCTCTTAATAATAGATCCAGTAATG
ATTGCAAAAAGTGGCGATCCTGTATTAGAATCTGAGGCTATAAATGCTCTCATCTTAGAACTAATCCCAATAGCATTTGT
AATAACTCCTAATCTTCATGAAGCTTACACTCTAACAAGTATAGATATTCAAAATATTGAAGATGCAGAAGAAGCTGCGA
GGAAGATTTATGATATGGGAGCTAAAAATGTGATCATTAAGGGTGGACACCTGCCAAAAGTGGATGAAGCAATTGATTTA
CTCTATGATGGAAGTAAATTCATAGAATATCACGTAAATCGTATTAAAACAAATAATACACACGGCACCGGATGTACTTT
TGCTTCTGCTATAGCCGCTGAATTAGCTAAAGGGTCTGATATTAAAAAAGCCGTTCACATCGCGAAAGCTTATTTAACAG
CAGCTATTCAAATGGCTGATGACCTAAATATTGGTCAGGGTCATGGTCCAACTAATCATTCTCAAGACTTTAAAGTTGAT
GTAGATCTTGATTTAATAAGGATTCGAGAATAATTCTTATTGGTGCACTCTATCATATGCCCAATCTGCTTTTTCTTTCA
TCCCAAGCGCTTCATAGGATTTCCCAAGATAAAGAAAACCATCTGGATAATCAAATTTTAACTTGACTAGTTTAAACAAG
AAATTAATAGATAAATCAAATCGTTGTCGCAAAAAGTTTATTTTTCCTAATAAAAAGAGGATTGTTAAATTCTTTTCGTC
AAAATTTCTTTCGTCATAAGATTCCATAAGCTTTTCAATTGCATCGTCAAAATTTTTAATCTCTAAAAGTTTCTCAACCT
CTTCGATGTACTTTAGAAAAACAACTTTTTTGGTAACTTCTTCCATCTTTTTGATAGACTCTTTCCTCAGTTCTTCTTCA
ATTGCCAATTGTTTTTCTCTTTTTTTTGCCTCCATGAAATCTGTAAATTCAGATAAGACTTTTTGAGAATAGGGATCACT
ACATAATGGACAGTTTTGTGATTGAAGCAGCCAATCCGCTAAACATTTCTTATGAAGATGATGTCCATTATCACATTCAA
AATCTACATTGTTGTTCTCCTCTATCTGCAAATGGCAAACTATACAAGAAGGCATAATTGATCTACTACTAGCTTATGAG
ATAAGTAATCTTTAGGAATATTAGGTTTATTAACTAAAATAAAAATACTAAGAATCTTATTTAAGAATATGGTTTTGTTG
ATCTTTAATTGAAAAATAATAAATATCCTAATTTTATTATAAGGATATAAAACTAAAAAGGTAGGTAGAATAATTCTTGA
CAGTCAATAGGAATATACTTTTTGAAGAGCTATTTACTAAATTTTTAGATGTTTACCAAGATATTGATGCGGTGATTGTA
AGTGATCAGCAAGGTTTAATCATAGCTGGTCATAAGAGGAAAGATATTGACGTAGAAATTGTATCTGTGTTAACTTCTAT
AATTAATCCCATCTTAGAAAGAATTCGGGATGAATTTGCTTTCAGAGAATTTGGAACAGCGAGTTTTGATACTGAATATT
ATAGACTTTTGTTTATTTCTCTTGATGAAAGGAGAACCTTAAGTGTTGTTTTAAATCACCTAGCTTCAGTTGATAAAGCT
TCACCTTATGCATACTTACTCGCGGAAAAAGTTGTACAAATAATCAACGCTGAAGAAGGGGATAATATACAAATGACAAT
TCCTCACTTCGAGTATGATACGGATGCCGCTGCTACTGAGGAGCGAGTAAAAAATCAAATTTATCAAATGAGGTTGGATC
AGGGTGGTATTTATCGATTTAAGTTTGTAATTATTGGAGATCACGAAGTAGGCAAAACCTCGTTAGTTAGAAGATTTGTA
GAAAACAAATTTTCCCATGATTATCGTGCAACAATCGGATTGAACATTTTAAGCCACTCCTATGAATTTTATGGAAATAG
TATCATTTATAGTCTGTGGGACGTTGGGGCGCAAAAATTCTTTGCCAGATTTCGCAAAACCTATTATTTAGGTGCACAAG
CAGCCTTTCTGGTTTTCGACCTTACGAATAAACAAACTTTTGAAAATATTAAAGAGTGGTATAAAGAACTTGAAGACTTT
ATAGAAGGAAGGGACATCCCATTAATAATAATTGGGAACAAAACTGATCGTATTGATGGAAGAGTCGTAAGTTACCAAGA
TGGTGTGAAGTTAGTGAATGAGTTAACTACTAAACCAAATATTAAGATTTCATATATTGAAACGAGTGCTTTATCAGGTG
AAAATGTAGAAGATGCTTTTACATTAATAGCCTATCATTATATCTCAAAAAGCAAAGAGGATGAAGAAGAAAAGGTTAAA
ATGGATTTGTTGGATGAACTCAACTCTATTTTAAAGGAGAGAAAAGTGATAGGTGAAAATTTAGATTCATTATTAACTAT
AACAATAATCTCAGAAAATGAATTTTGGAGCCCGGGTTTACAAATTCTCTCGGAAATCAATAATTTAAATGAATGTGAAA
AAATAAAAGATGAAAGAGAAGAGAAGATATATAAATTTTCAAACGGGGTTACATTAAAAAATTATCTCTACCATAATTTT
GAAGTTTCAGGGACTGATGGGGCATTTTGCATATTTGACGCGCGTGATAAGGAACATATTAATCCAGAATGGATGAATGT
CGTTGTAAAAATAATCAATGAATTAGAAGAAAACAAGGTTGTGTTAATCGGTATAAGGGTATCTGATAAAAGTGATTGGT
CTCAATTAATGGAAGAGTTCAATGTGAATGATCTATTGGAAAAGAAAATGGTTTCATTACTATTTTTCAAGATTGGGGTC
GAATATAGATTAGAAATATATGATCAACTTAAAGTAATGCTAAATACTATCAAATATCTTTAAAAAGCCATACTCTAATA
TTCGGATTTTTGAGGCTATTCTGAGAATTTACAAATGATACAAAATTATCTTAAGATTATAATTTATTATCAATAACAAA
AAATAAAAAAAGAAGTTCTATATAATAGTTACTAGTTAGTGGGTAAAATTATCCTTGGTGTTACAAAAAAATAAGATCTT
TAGAGAACTTTTCTCTAAATTCTTAGAGATAAATCAAACTGTAGAAGCTGTTATAGTATCAGATAGCGAAGGCCTAATTA
TTGCCGGGGATAAAAGAGTTGATGTCGATATTGAACTAGTTTCTGTTCTAACGTCTATTGTTAATCCTGTTTTGGAACGA
ATGAGACATGAATTCTCATTTAAACAATTTGGCAACGCGAGTTTTGATACAGAGGATCATCGCCTTTTATTTATTTCCAT
TGATGAAGAACGGATTTTGAGTTTAATCTTAAATAGTATGGCGTCTATAGAAAAACTCTCACCTTATGGTTTATTCCTCG
CTGAAAAAACCGCCCAGATTTTAGCTGCCGATGAAGGTGATACGATTCAAATAACGGTACCTAATTTTGAATATGAAGCA
GAAAATGTTCAAAGAATGAAAAATCAACTTTATCAAATGGACTTAGGAATTCGGGGAGATTATCGATTTAAATTCGTTAT
TTTGGGAGATCATGAAGTTGGAAAAACTTCCATCATTCGTAGATTTGTTGAAAATGTGTTTACCGAAGACTATAGAGCCA
CTATTGGTCTTAATGTTTTAACCCATACTTTTGAATTCTTTGGAAATGAAGTAGGAGTCACATTGTTTGATCTTGGAGCT
CAAAAATATTTCCGGCGCTTTAGGAAAGTGTATTACACTGGTGCTCAAGCAGCATTTATAGTTTTCGATTTGACATTGCG
GGAATCTTTTGATAATATTATTAATTGGTACACAGAGTTAAAGGAATTCATCTCTGATGAGGAAATACCAATTGTGCTAG
TTGGTAATAAATCCGATTTAAAAGATAATCGTCAAGTATATTATCAGGAAGGCGTAAAATTAGTTAATACCCTATCCGAG
AAAGAAAGCATTCAATTATCCTATATTGAGACGAGTGCCCTAACCGGTGAAAATATAGAAGATGCGTTTAATTTAATCTC
CTATCATTATGTTATGAAGAGTAAAGAAATAGAGGATGAAAGGCGTGGAAACCTTTTGTATGGAATAATATCTTCAATTT
TAAAGAAAAAAATTGTATTAACTATATCTTTTATAACGGAAGAGTCCATTTGGAGCCCAGGTTTACAAATTTTTTCTAAA
ATTAAGAATTTGGGAGCAAGGTCATTAGTAAGGGAATATGATGATGAACAAGTTTATCAATATTCAAATGGTTTAATTAT
AAAGCAGCATTTTTATTCTGCTGCAGATGACATTTCAACGTCTGATGGCGTTTTCTGTATCTTTGATGCAAGAAATAAAG
GACACGTAGATCCTCATTGGAAAGAGATAATTATTAATATAATTGACAATGCCAAGGAAAATGGAGTAGTTTTGATTGGT
ATAAGATCTCTTGAAAGCAGTAGTTGGTCTCAGGTGTTAGAAGAAATAAACGTTGACGATCATCTAAAAGAAAAAAATTT
AAATCTATTTTTCTTTAGAATTAGCCCCGATTTCAGGTTAGATATTTTCGACCAACTGAAGTCAATGCTTTCCGATATCG
ATGAGAAGTATTAATTTTCAATAAATTACTTTTTTAATCTTGATTTTAATTTATCACTTATTAAATCTCCCATCTCTTTC
GTATTCAGTGTTTTTTTCTTAGGATTTTTAATATCTGCGGTTCTTCCTTCTTTGAGAGCATCTTCAACTGAATTTTCTAT
TTCTTTTCCGATTTTCGGAGAATTAAAAGATTCTTCCATCATTAATTTAACACTAAGAATCGCCCCTATTGGATTTGCGA
TACCCTTCCCTGCGATATCTGGTGCTGAACCGTGAATGGGTTCATACATAGAAACTTTGCCAGGGTGTATATTCCCACTT
GAAGCCATGCCTAAACTCCCAATTAGAAATGCGCCTTCATCGCTAATAATATCCCCAAACATATTTCCAGTTACAACTGT
TTGAAATTTATAAGGGGCTCTTATTAACCATTGACAATAGGAATCTATATAAAAATCCTCCTTTTGAATATTCGGAAAGT
CATCCCCGAGTTCATGAAAAATCTTTCGCCATAGTTGACTTGGTTTTAATATATTTGCCTTATCTACAGAAGTAATTTTG
GAGTGTCCCATTTTTTCTGCAAATTCATATGCATATTTGATGATGCGTTCGCATCCTTTTCTTGTATAGACCATGAGGTT
TTCAGCTTTGTCTTCAGTTATACTTCCAATATTGGCGTACAAACCTTCAGTATTTTCTCTAACAAATGTGATGTCGATCC
CATCTCCAATAAATTCATCCTTAAGAGGACATCTATCTTTTAATGAGTCATATAATTTAATCGGTCTTAAATTAACGTAT
AAATCTAGGCGTTGCCTTATTTGCAAAATTGCAGTTTCCGCGACACCTTGTGTCAGATTTGGGAGTCCAACAGCCCCAAA
TAATAAGGCATCTGAATTTTTAATAATTTCGAACGAGGTTTCAGGTAAACTAATGCCTCTGCTTTTATAAACACCCCCTC
CAGCAGGAGCTTCTTTATATTCAAATTCGAATTCTGTATAATCTGATATAATTCTTAAAATTTTGACGCCTTCATCCACA
ACCTCAGGCCCAACACCATCACCTTTAGTTAATGCAATCAATTTTTTCATATTCATCAACTTCCCTAAAGTATTTTTAAT
CAAACATATTGAAAAATATAATTATAAGTCAATAATTTTCGTATGCAAATAAAGTTAGAACATGTTATTCATGTGTAAAC
GGCTAAAAGGAATTAATTTTCATATAAATTTGTATAAAAATCGCACTAGAGAATCAATATTCCTCTGTAGTTGCAAAATC
AAAAATAATTAAATTATTAGTTCATTTTTTAAACTAATGGTAAATAGAGTATTTAGTTTTTTTGTTCCTATTTTAATTTA
TTTTAGCATTATAGGTATTATAGTTCCATTTTTAGTAATAGAATTCAGATTTTATTTAAGCGTGTACACTCTATTTGAAG
AATGGGCTTCACGTGGCTTTTTTTTCTCAATATATCTCATATCAACTTTTTTCTTTTTCCCGTTCATATATTCTACGTTA
GTTAAAGAAAGATTGAGTTTTAATATTAATATTAAGAAGCGAGACAAAAAAAGAATGAATCCACGGCAGTTTGGAATAAT
TTTATTTGTTATTGGGATTCCATTAATGATTTGGTTTCTTCTTGGACTCGTTGGATATTATTCAATCACAGAAGTTAACG
GGGGTCTTGGACAATTGGTTCAGAATGGTTTTTTAGTATTGTTAATTGTCCTTATGTATTTTTGTATATTTCCTGCGATT
ATTCTAAGTTTGAAAAAAAATAAGTTTTAAATCAAATTGAATAAGAAAATTACAACCATGGAAGTTATTGTCAAACCTTT
ATCGATAGATCTGCTTGAAGACTTTCTAAATTATTTTGATAATATTGGTTTTAGTGATAATCCTGAATGGTCTGTTTGTT
ATTGTTACTTCCACCATTGTCCTGGGGGGATTGAAGAATTCAATAAACAAACAAAGGAAGAAAACAGGAAATCTTCAATA
GAATTGATCGAATCTGGTAAATTAAACGGATTTCTGGCATATATAAATGATAAACCTGCTGGATGGTGTAAAGCCGATTT
AAAAGAAAACTTTGTGTCTTTACCTTTTATAGAAGAAAAATTATCTCCAAAAGAAAGAAGAATTGCTTCAATTGCCTGTT
TTCTTATTGCACCATCCTATAGGAGGAAGGGAATTGCTCGAAAACTGCTTTCATATGCTATTTCATACTTTAAAGATAAA
AATTTTAATACTATTGAAGCATACCCTAGAAAGGGACAACATTCCGATGCTCACAGTTATCATGGACCATTATCGTTATA
CGAATCGGAAGGTTTTAGCGTCTATAAGGAGATAAAAGATTATTATGTAGTACGTAAGATTTTGATATCTCCCGACTAAG
AATTATAACACATTAATAAGTATTTTTTTCCTTAATTTTGATAGATTTGGTTAATAATCTAAACGCAATTATTAACAGAT
GCCACCATTTTACCAATAAAAAAAAAACTTAGATCTAAGAGCTCAGAAGTATATTCCCCGGTTTTTTTCTAAGACATCAT
ACTTTTGTCGATCGGTTGATATTATTAACCCAAACATATACTATCAGAAATCTATCGCAATCTTTATATATTTGAAAGAA
GTATTATAACTTATAGAAGTTGTTTATAAAAACACTATATCTTTACAATTTAAAAAAATTACAAAGTGGAGGAAAAAAAA
ATGGCAAAGAAAGTTTTCGCTTGGAGTCCAGTTCGAAAGTTAATGAAAGATAATGGCGCTGAAATGGTTGCTCGGGATGC
GGTTGATGCTTTAATTGATTATTTACAAAAATTAGCAAAACTTATGACTAATAAGGCACTTGAAATGACACGTCATGCGG
GTCGGAAGAATTTTCAAAACCATTCGTTTTAAAACTTTATACTGACCCTTAACGACATGAACCTAGCGATGACACTATTA
TAGAAGATTTAGTAATACCGATTTTAAACAAAATTATTATTTTTTTTTTTTTTTTATTTTAAAATTTTTTATAAGGGGTA
GTCTTAATATTTTTATCACTAAATCCTCATTTTAAAGATAACATTTTTTAAGCTGTGTTTTATTTATAGATTCAATACCC
TCATCGTCTATTTCTAAATGAATTAGCCCCGAAATATCTTTATTTTTTCGTCAAAAAATAGGATTAACTTGCAACTTCAT
ATTTTTTTTGCTTTAAGTTTATTCTAATATATGAAATAATTATTCTTTAAGGAAGTCACAAACTGATCGACCTCTTCTTG
TGTATCACCGTAAATTCTAAGTAGGAAAAAGGTTTCAAAGGTAATTTTCTCAACTCTAAAACCATACTCTCTAGCTAAAA
TTTCACATGCGTTCAGATCATCTACCTTAGCAGTCTTATACTCTGCACATTTAGTACCAAGGGAAACCCTCCGAAAACAT
GGAGCACTTGCTTCTCTAACTCCCCCCTCAAAAGTTCGATACTGGCAACCATCAAACTTATTCTTAGGCTTTTTTAAAAC
AACAACATTTATCATCTCAGTCGTACAATAGACAATCTCCCCAATTTTAACATGGGTTAAGAACTCTTTAGACTGCGCTT
GGGCTTTATCTGCAAGATAATCATGATATAAAAGCTTATCTTTAAGTTCAGGGCAGATCCTCAGTTCTTCAATTTTAAAA
GATTTGCCAAGCTTTACAAAGGAATTAAAAAATCCACAATAAATAACATCCTTGTTTATTATCTTATTTCGGCAACCCTT
AAAAGTGCTAAAGCAGATATAAGAATTTTGAATATCTAATCGGTTATTTCCCATATATAATTATTAAAAAAATATTATTA
TTTAATTTTATTGAATATCTCCCAAGAACGAATCTAGTATTTCTCTATAATTTTTACTTTTCTTCTGAGGAGGTTCTTTA
CCTATCAACCTTTTGTATTCTTCTGATATGTACTCTTGTAGATCTCTGTATTTGACATCAAAGGGAATTACAATCAGATT
GATTCCTTTCTCTTTACAAAGATCCATTTTTAAATTATCATTTTGCTGCTGTCGTTGTAGTCTTTTTAAAGCAACATCCC
TACTTAGTTTATAAACATTCATATAAAATTCGAGTGAATAGTGTTGAGGACCGTTGTATTCAAAGGCTATTTTTAATATT
TCGCTATATCCATCTAATTCCAGTAATCCACCTACACCTTTCAACCATTTAAGAGATCCTTTGTGGTATTTTTCAAATTT
TGCATTAAAAATATATTCCATATAACCACGAGCAAGAATTTCTGGCTCTGTATCTGAAGTATGTACTTCAATAAAATCTC
TTATTACTTGAGAAGCTCTTCGTTGTATACTGGAGAGATCGTCTTTATTAATTGGATATTGTGTTATTTTTTCAAAACTT
AGAACCGTTAAATCTTCAATATTTTGATTTAAATTGGATAGAGTCTCAAGAGCAGGACTAGCATAAACTCTTTTTCCAAA
AAAGGTTTTAAACAGATTATACCGATGATTTGTCAGTAATAATGAAAGAATTGGTCGTGATTTTATTGATCCTTGCGGAA
ATAAACTAATTAATTGACTAATCAGTTTTCCACGTGGAATATTTTGTATCTCTAATGGAACTAAATCATCAGTTGAAATT
GAAGCAAAAAATATATCAAATGCTTCGATAAATGGTTCATATACATTATGAGCTTTTAAATCAATAGAATATTTAGATTT
TAAACGACTAAATAATTCCGCATATTTAGATGGCCTAATTCCCTGAGAAGAGTCACTTCTTATTGAAGATAAAGTCGCTG
AGAAAGCTACTTTAAATTTTTTCTCAAATAACCTGACAGATTGCTTATCGATGATCCTGGCTTTAGAAAATATCAAAGCT
AAACTTCGAGACAGTGTTAAAAGAGGTAAATAATTTGGATTTGTTACAGGTTGATAGATAGGTGTCTCATAATATTCTTT
AAAGATATCTAAAATGTCTAAAATGTCATCAAAATTGTCTTCACCCTCGAATACAGACTTCTGATATATCTTCAATTTTG
CAATCGATAGTAAATCAAAAAGAAAATTTACTACTATTCCCTTAAGCTTTCCTTTACGAATTTGATATCTAGTATTAATA
AAATATGTTTCAGAGGTCTCGAAAAAGTCTGCTAGTAGAGTGTCAATAAAATCAAACCTGAATATTTCATATAATTTATC
TTTTAATCGAGAGGTGAATCTGTTATAAGCATCAAGACTTACTTTCCGGTCATTATAACGTATCAATCTATTATTGAACA
TGGACCAAGCGGTAAACACCTTTTTCATCGCGGTTAGCAAATCTGAATTGGGTAGAACTGCGGCACCTGCAACTTGACTT
GGTTGAACTATCCCTTCCGGGTTCGCAAATCCTCCTAATTGTTTATTTAGTAAATTTTTAATAGCTTGTGAAAACTGAAC
TGCTCCTGTACTAGAATAAAAATGACTTGGTAATTTCTGAGACACGAAATTATGAATAATTATCTGTTGTAGCTTGAAAT
CTTTGGAGATCGATTGAAGGGCACTAAATCTGGTGACAAGAGATGCTCCGAAGAACATGGGTCCGCCAATACCGATGAGT
GCGGCTCCGAGTATGAGGGAAGCACCTGATTTAATGATGGAACTCCATTGTGGTGTATATTTCAGCGTATATTCTTTAGT
TTGTATGGCGTTTTCTACTGCCATCTGTTCTGAGATTCCTTGATAGAGGTGTTGGGTTTCTATTAACCCTTGAGTGTTTA
TTTGAGTGCCACCAAAGAGAAATTGAGATAGTGGTCCTGTTATACCCTCTCGTCCACCCTCAACTAAACTGCTGGCAAAA
ACTTGCCAAGTGACTCCGAGGCCTACACTTCTTACTATCTCCGAGACGACTAAATCAATATAAGGATCGACAAATATTTC
CTGTATGGACTCTCCGATAGGGGAGGTTGCAATTGCTAAAGCAGCGGGTCGCCCTATTCTTGCTATTAACGTGCTCATGA
AGGTTTTTATGGCGACGTCGTTAATGAGAGGGTCAACAAATCTTAGGCCAGCGAAATTTAATGCCACATCGGGGGTGGGT
GCTGTAAGAACTCCTATACCATAGGTAATACCCACAGTGATTAATGTGCTTATTGTGGTTATAAAAACAGTGTAAAACAT
TTCTGATAAACCTTGTTGAGTATTTTGGGCATTCTGATATTGATATGTATACTCTAAAATGTTTTGCTCAATAGCTTGCA
TGGTAGCGATATGATCTAAACCTTCTTGAGTTATTCCGTTAAGATTATTTATCGATCGATATTTTTCTATATTTATTTCA
AAGATAGAATAAGCTTCATAATTTTGAACTGAGGAGTGTTGTAGTTTAAGATGTATAAATTGTTCTTGCAATACGCTATA
CATCCAAGGGCTTAATGTTAGGATACTCGTCGTGCTATTAAAAGTAAACATATCTTCAGACGCTCTAAAGGTGAGTTCTT
GATAATTTTCATTACCCATTGAATCCTTGAAAGTAACAATGATGTGGTCTATTTCACCATAAATATGGTCTCTTGAGTCT
TTTGGAATAAGTCTAATGGCTTGTGGACTATTGCTCTCAATAACTTTGTATATTGTGCTATATTCATATTCCAGTTTTTC
ATATGATTCTTGATCAATGATTACAGGATAGTCATGGAAAAACTCGGGGATTGGATATTTAGAGCCTGCTCCTGCAAATT
GGAATGTTGGAAGAAATACACCTTCAAGATACATCATATATGGATAGATTGTGTCATATTCACCGCTAGACTGTTTTGAA
ATGGTATTCTCAAGGTACATCATTGAATTTTGCATATAGGGGAGGTCTTGGTCTGATGATGATGTAATATGTGCTGCTAG
ACGAGGATCGTTGAAGTCGGAATATATTACATAGCTTCCCTTCTGTGTTATATAGTTTAGTGAAATTGGTTTGTTTTTGA
GTCCGAGAGGACTTGTCTTACTTATACCTGATGGGGCAAGTAAGAGGTCTCCCTTAAAAAGATGTTTTTCTGTCTCAAAT
TGTATTTTAGCATATACGCCGGCATCACTGCCCCCAATTATATTAGGAAGCGTTCCACCCATTAATTTATCATAAT
>LokiG_000000000282
ATAAAGACGTGTTTCCCTTCTATCTTAAACACGTTGAGCTTTATCGTCAGCTTTCCAAGATGCTTTCAACTGTGAGCTCA
AGACTCGAGTCAATAAAGATATTGGCAAGCTACACCCACATTGATCTTCAATTTTTAATCGATTCCCTTGAAGGTTTGGA
CAAGATAGCGTGTAAGATCGTTGCTGATTCTGAACTATCCAACTTAATTAACGAATTAGAACAAATATTTGATGTCTTTC
AAGAGATCAGGTATATTTTGGGACAAGAGGACAAGAGCGGAATAGAAATTAAAGAAGCGGTAAAGCTCTTCTTGACCTCG
TTTAAATGCAATGGTTCCTTGGGAGAAGTCTATAAAATCGTGGAAAAACGGTTTAGAATGTATAAGAACGAGCTATACGT
CGCATACGATAATAAATTCGTGCCCCGAACGAATAACGACTTGGAAGATTTTAATAATTGCTTGAAAAGACCCATTCGAA
AAGGACAAGGTAAGCGAGAATCGTGGTTTTACGTGGAACATCAAGGAGTGTCAGCCACTTATTATCACAACATTTTAAAC
GCTCCGCACGTGGTAGGCGGTGCCGAGATCTCGTGGAGTTCCGAAAGAACGCCTCTCGAGCGAATCGGCGTGGTAGAAAA
GATTTCAGTATCCTCCATTATGAAACTTATTAATAGAGAATACCTATATAAAAGCTTGGTTAAAAACGATAAACTTTACA
CAGTACATCGTTGGACGAGAAAGATTTTTAAACAAGGGTTAGAAACATGCTTGAATTCACTTGATTCTAAATGGACGAGT
ATAATGGAGGTCCTAATGGAAGAAAAAAAGATTATTAAAGGAGGTAAAACTAGCTCATCCTAATAATATTGGAATTTACT
TATTATAAAAAAAACGGGATACTGACTTATGCCTATACGTTTTAATACTTGCCCTCATTGCGATGGAAAATTTATGTTTA
AAATTGAAATAGAGAATATTAATAAAAGCCAATACCCGGCACCTGTTTATATTGTGTGTAAATCCTGTAAGAAATTATCG
ACTTTTTATGTAGATAGCCTTTTAAGAATATCATATAAAGAACTTGAGAAAAAACCAGGTGGTATCACAACAATTCAAAC
TGAATAAAAGACTATTTCTCAAATTTAAGTATATAAGATTGTTTTTTGATTAATTTAATAAAAAATTCTAGCTTAATCAT
TCATAGAGAAATATTTATTCAGTAGTAATGACACTTTAATTTCTATAAAAAATGCCTATCGAATTAGAAGATATTCCAGG
AATTGGTAATACAACAGCAGATAAGATGAAAGCGGCAGGAATAAATTCAATTGGAAAACTGGCTAGTGTTAAACCTGAGG
ATTTAGTAAAATTGAAAATTAAGGGTGTTGGAAAAGCTACCGCTGAGAAAATTATAACTAATGCTAAAAAAATGCTAAAA
GAAAAAGGAAGTAAAGAGGAGCTAAATATATTAAAAACGGAAAAAGCTGATGGAAAATTAGTCTCAAAAACTAAAGCTAA
AGCTAAACCTAAGCCAAAGACCAAACCCGAATCAAAGGCATTGTCGAAAGAAAAAGGAGCAAGATTAAAAGACTTGATTA
AACAGCAAGCAGAATGCAATATAGGCCTAGTGGGCCATGTAGATCACGGCAAAACCAGCCTAGTGAAGGCTTTAACAGGA
GATTGGACAGATCGGCATTCTGAAGAACAAGAAAGAGGTATATCGATTAAATTAGGATATTCTAATGCCACAATTCTATA
TTGTCCTTCATGTGATGAGTACATAACGGCTTATCTCGCTGAACAGAAGAGAAAAAAGGGGGAACCCAGGTTTAACTGCT
CAAAATGTAACGAAAATTTAGAATTTAAGAGGAATGTCTCATTTGTTGATGCTCCTGGCCATGAAATCTTAATGGCTACA
ATGCTAAGTGGAGCTTCATTGATGGATGGAGCGTGCCTCTTGATTGCTGCAGATGAAATATGCCCTCAACCTCAAACTCG
TGAACATTTAGCAGCTTTAAATATAGCAGGGATAACGAAAATTATTATTCTACAAAATAAGATTGATGCTGTTTCTCGAG
AACAAGCTATGGAAAACCATCAACAGATAAGAGAATTTGTTAAAGGTACAGTGGCTGAGGGGGCTCCAATAATACCTCTC
TCAGCTGTTTTTGGAGCAAATCTTAACTTAGTCGTTAGAGCCTTCGAAGAAATCATTCCAACTCCTCAATTTAAGGATGA
AGAGATATTTCAATTTTTAGTTGCTAGATCTTTTGATATTAATCGACCTGGAAGTGCTATCACTGAACTAAAAGGTGGCG
TAATTGGTGGTTCTGTTTTAAAAGGTGAAATTGAAATTGGTGCTCAAATTGAAATTAAGCCAGGAATAAGAAGTAAGGAT
GGTTACATTCCCATCAAATCATCGGTTATAAGTATTAGTCAAGGACAAAACCATCTAAAAATTGCGAAACCTGGTGGACT
TATCGGTTTAGGAACGAAATTAGACCCCTCCTTAACTAAAGGGGATCACCTCATTGGGCATTTAGTCGGAGGACCAGGAA
CTTTACCCAAGATTTTTGATGAAGTGGAGCTTAAGATACATCTTTTAGATATTGTGATTGGATCAGAAGTTCCAATGAAA
GTACAACCTCTCAAACATGGGGAAAAATTATTATTAGTCGTTGGAACAGAAAAAACAGGGGGAACTGTTTTAAAAATATT
GAAAAATAGTGTTATAATAAAAGTTAATCCCCCCATATGCCCTCCCGAAAAATTCATCTATGCTATATCTCGAATTATCA
GTCGACGTTATCGTTTGATAGGTTATGGTGAGAAAGTAGGCTCAAACTAATTAAAAAATTTAAATTTTAAGCTAAAATCA
ATCTATGAAGAATATGAGAGAAATATCTCTCGAATTTTACCTTTGATTAAGCTGAGGGAACAATCAAAACTATAAAATAT
TTTCTGTAATGTTTTAACGACTTCTTGATCACTATTAGAATTCTTTGATTTTGTAATAATTTGTTTAGTTTCATACAACA
TTAAGCTATTTTCGATCTTAGCTAAAAAATGGAGGATAATCTCTATATCTACTATACCAACTAAAGAATCCCTCGTGATC
TCTTTAAATTCATAAAAGATCTCGTTCATTACCCGTTTTTCCAAAAATTTCATAAAATCATCAATATTATCACAGAAAAT
AACGATCAATGATGTTTAACGCAACTTTTTATTTTTTAGATAGTACATCAATCCAACAGCAGTTGTAATTACAGTTGTTA
TTCCAAAAATTAATATCCAAAGAGGAAAATGAGGAACACGGGTAAAGACATAATTAACTTCTTTATCTGTATTAACAGTG
GTTTCTTTTACTAATTTTCCTTGCCATATTATTCTCACAGTATAATTTCCACGAGGAACATCGTATAATACAACTTGGCC
ATTTTCATCCGTTCTACCTGGATTGATTGGTTGAACACTTTTATTTGATATATACGTTCCATACATTGCTCCAAAATATA
GGATCTCAACATTTGCTCCAACTAATGGCATTTTAATAGTATCGGTAACAACAATTGTAAGTGTTTGTGTAGCTAGATAT
TTGATAGAAATTGGACAAGTTTCTCCTACTATAAGATAGGGTATATCCACCTTCAGACCATAATGTCTTGGTACTGAAGC
ATTTGCATCAAAGAATAGCACTTCTCTATTGAATAAAGAGGAAACTTCAACAACTTGATCAATGGGTATAGCTGTTTCAT
AAAGTACAACGTTCTTCAAAAATATATGGGGTGGGCCTGTTACCATTGAAATAAAATAGATCCTTTCTCGTATATTCCTT
TTAGCTACAAGTCTATCAATACCCCATGAGTATCCAACTGGTTCTTCAAACTTCAGACCAAATGAGATAGTAAAATTAAA
TATAATAAAACCTCTATTTGGTATAAGAAGATCTGAAATTCCAAAACTAAGAGATTTATCAGGATTTAAATAATCATTAA
TATTTTTATCAATAAAATTAATATTTAATTCCTGATAGCTAAACAACTCCTTGTCTAAGGGGCTTATTGTTAGAGCTACA
TTTATATAGTCAATTAGGATCGTCCCTGACAGATCTGGTAATACTATATATCCTAATAGATAGAATATATAGGCAAAACT
TGAGGTAAAATTTTGCTCATTTTCATTCATTATTAAAGGAGCTTCATCAGTTTGAAGTATTTCCCATCCTTCAAGCAGTA
GTTTATATTCCCAAATTAGATGCATTGTAAAATTAAATGTAGGACCTTGTTGGAAATATTGTTCATAATCGAAGACAATG
AAATAGATATCATCTATCGTGTAGTCTATTCCTTTAGTGAGGTTAATAATTGAAGTACCGTTATCGACATAAAACTTAAG
TAGTTTTGCCCCTGAAAAGTGAGAGAAGTAGATTAGATATCCTTCTTGTGGGTTTTTATATAAAACGGAGATACTTTCAT
TTAGTTTTACGGTGATGGTGTTATCATTATTAGTACGATTTAAATTATCATGAATGGCTGGATTGAGAGTTTCAATGAAT
TCAATTCTTGTAACAGACATATTTAAAGCACCTGAGAATAAATCATTATCAAGAAGAGGATAATTAATACTATGATTAAC
AATCCCCAACCGAAATTCATTAAAATGCATATCATCAATTGACACAGTTCCTAATCCATAATCATCTGTGGTCAATATAG
CACTGTAATTATCTTTTGTGAACTCACTGCTACCAGGGGTATTTTCAGGAGGAGAGTATTCTATTTTATAGTTAGTTTTT
AAATTTCCAATCAAAAGTGGCACTGCAAATGAACCAATTAAAAGCACAATTAATAACGTTCTTATAGAAACGATGGAATA
AATTTGGTTTCTCTTTGACATTGTTGATCTATTAGTTTTAAAATCTTAAAGACAGAAAATTAAAATAAATTAAATAATTT
TTCGTTAAATTTTAACTTTTACCTCGATTTCTTCACAAAATCAGATTTATTATTTCTATGTTCTACAAAAAGTGTTCTTA
ATTATTTATATTGAAATTTTTAATTAATATTTATTTAGTAATTTACCTAATGATAATTAAACAAGTTAAAAATTTTTGGA
TTCTATAAATATTTATGACTACTACAGCAGATAGATCTAAATTTTTAGGAGATTTTCATAATGCTGTAGATGAATTCATT
GACAACTCTTATACAAGAGTATTGATCATTTCTCATAATGATGCGGATGGCTTAAGTAGTTTACATATTATCCAAAATTT
ATTATATAAACTAAATATTGATTACGATTATTTTATTTATAATAGGTCTGTTTCTTGGGAAAATTTTTTAGCAGGAATTT
TATCTAAAAGGCAGAGTGTAAAAACAGCTTTTATTTTTACAGATTTAGGTTCTAATTTAGCTGAGCTAATTCCAATAATA
AATGCTAGGAAAGAGCATTTTTACATTCTTGACCATCATGAGATAGATGCCAATTTTACTTTCGATGAAATGCCGGAAAA
TTTATTTTTCGTAAACCCAACTATACACGGATTTGATGGGCTCGAACATATCTCGGGGTCTACTCTTGCTTACATGTTTG
CGAAACAAATAAAGCCTTCTGTAATCAAACAAGGCTGGTTAGCAATATTAGGAATTGCTGGTGACTCTTTAAAATCAATG
GATAAACTTCAATCATTTAACCGAGAAATTTATGAAGAACTGCAAAATGAAGAATTAATTGAGGATAAAAAAGGATTAAC
GTTATTCGGCAGTATGCATGAAAACATAAAAAATGGCTTAAAATATAGTATTTTGCCTTTTATTATCGGATTTGGGGGTG
AACCTGACCAGCACATAACTTCATTCTTAAATTCTATTAAAATTGATCCCAAATCTAAGGTAATTAGTTTAACTGCAAAC
GAAATCAAAACTATTCAACAAAAAGCAAATATTGATTGTTATGGTCATTATGCTCTTTTACCTCAAAAATCGGGATTATT
GAAGCATGCTTTTGAGCATGCTTTATTATTAAATATATTGTGTTTTAAAAATATCAGTGCTGCAATTTCAATAATACAAT
TAAAGAAAATAACTCGTTATGCAAAAGATATATATTTTGACTATATTAGTAATCTTGCTGTTAATTTAAAAACGTTATCG
AATGAAACTCCTACTTATGAAACTGGTAAGGCTATTTTCATGGAAGTAGGGGGAAAAATTCCCCCCAGTAATTGGTCAGA
TACAGCAAGTTTCAGTGCGGTAAATCACCTTTTTAATACCTCTAAAATTCTATTCCTTGGTGGCTTAGAAATAAAATCTG
GAACGTTTAAATTGAGTATTCGATGTTCGAGAGAATATATTCAAGAAAAAGGGAACGGTGTAAATACAATTATAAGCGCA
ATAAAAAAAGAATTAGGGGGGGTAGGGGGCGGTCATAAACTTGCAGGAGGTATTCGATTATCAAAACCTTCTTATGAAAG
GTTAAAAACTTTAGTGGACGCATTTATTTAAACCTATAAAGGAAATAAACCATCAGCATCTTAAAATGAGTTTTCTCGAA
AAAAAAAATAATTCTACTTTTTTCCTTCATGTTAATGTTAAAACAAACTCAAGGAAACAGGAAATAATAAATAACGAGAA
TTTTTTATCATTCCTAGTTAGATCTAAACCTATACAGAATAAGGCAAACCAGGAAATAATTCAAATGATAAAAAGGAAGC
TAAAAATTGGATCTAATCAAATAAAAATTAAATTTGGTCTGAAAAGTAATAAGAAGTTAATTGAATTAAAGTTTCCAGAG
AGGATTGAAAAAGAGATCCTAATTAGAAAACTACTCAAATAATTCTTCTCTTTCCTAACTTCTTATTTTAATATGACGAC
CACATTTCAAACATATTATAAAATGTGTCATCCCTTCATCCGCGCTCCTAGTTTGGCGAGTTTCAAGATGTGCTTTATCA
TACCCGCAGCTTCGACATCTAAAATTCTTAATTGTACTTCTTAAATTCTCTTCTTTCCATTTTATGACTTCTTTTAAGTT
AGTAACTTCATTTCTAATAGGATGCTTAATTTTAGTTGTTAACTTATATGCTTTTGATTTTTCCTCTGATAGAGGTTTGA
TAGCTCCACATTTACATTTGAAAACCTTTTCTCCATTTAATTTAGAAGGGAGCATCATACTATCACATTCATCACAGAAT
TCCATAAGCCTTTGATTTAATTTTAATTGATTTGAAATAAATAAGTTATGGGGATTAATCTAAATATTTTTTATTGAAAT
TTATACCTTTAGTCCAAGAATCAAAGCGCAAAATAATACACCAGTAATCAGATCTGCTGTGGTTCCCGGATTTAGATTAC
CTTTGTGTTTATGAAGTTCATTATCTAATTTGATTGTTAATTTTAAACCTTTTTTTGAGGAGATTCCTCCATATTTAATG
ATTTTTAACGCAGCTCTTGATATTTTTAATGCAGGTTTTATCCCCGATTTTCGAATTATTAAGGTATCTGGGTGATCTGA
GAGCATTTTTAGGAATGTATTAACAGTTGATATGTTAATATTATTATCCTGATTAAAGATATCTACAAAAAACGGTAAGC
CTTCATTTAATATTATGTGAAATCCTGTTGAATATTCTGAACTTATTAGATCGCGTTCTTTTGAGAGTTCAAAAATTTGT
TGTAAATTAATATTATCTTCCCTAATTTCACGTAATGAATTTTTATTGGTGAGATCATATTTTTCAACTTTCCCTAACCC
CCCCGGATTACACAATCTAATGGCTTTATATAAATTCAATGTATCATCTACGGTTGAATGATCAATAATCTTCGATATGT
TAGACTTGAAGTCCTTTAATTCAAACCTTCCAGTTTTTAAACAAATCGTTGCAGCAGCAACAAGAGGTGCTAAAATGAGG
ATATGTCCAAGGATAACATTCCCTCCAGTTTGCCATTTTATCATTTGTTCAGTTGCTTTCTTAAAGAAATATCCCAATTG
CAATTCTTCATAATCTTTATCATTATTAAAAGAAAATTTGAAAATTCTTTCACAAAATGCTCTAAAATTCGGTTGAATGG
CAGTAATACCGGTTATAAAGTGTTCAAATTTTGTATTTTCAAAATCCTTTCGACGGTGAACATTTCCAGGTTTAGGCCAC
CCAATTAGTTCAAATAAACTAGCTAAATTTACACATCTCATCAAATCATCAACTGATTTGAGAGAAAGATATTGAATTGG
TCTTTCTACAGACACAATTAAGTATAATTTTTAATAACGTATAATAATATTGATAAAATAATTGAATTAGTAATAGTCTA
AATCTATTATTCTTTTTTCTTTTATCGCATAACCTTCTTTATCAGTTGATTTGTATGTTATTGGTCTGAAATCCTTGTTT
AATCCTTTTTTATATAAAAATTTTTTTAGACGAAGTTTTAAAGCTCTCTTTGACATATCTTGAGACATTTCAACATTAAT
TTCATTCCCGTCCCGATTAAGGTCAATTTGGGGGAGTGCTTCTGCCAAATATCGAACCAAATCAGTGACATGCTGGTCGC
TCTTAAAACTTAGATCTTTCACATTTATTGTATACGATTTACTATTTTCACTCATCGACTAACCACTCTATAAGATAATT
AAAAATATTATTAATTTTTTATGGTTTGAATATTATAATCTATATTAGAAGTGTTTTGTAAAGAAGTTTTACGTTTTTCA
AAGTAAGTTACTTTTAGTTTGGTGGAAGAATATGATTCATTATGTAAATTTAGATTATGTACCAGATGAAAATGACCTCA
TCGTTATGTATTATGTAGAAAAAGCTCCTGATTGCAGAGATTTAGAGCAAGCATGTGAAGAAATTGCAAAAGAAAGCTCT
ATTGGCACATGGACTGAAATTGCGACACTTTCCGCTGATATAGCTGATAGATTAAAACCCTCTGCTTTCTATATTGATCA
TGAAAATAATATAGTGAAAATTGCTTATAATAAGGAACTTTTCGAAGCAGAAAACATACCACAGATTTTAAGTGCCATTG
CTGGAAATATTTATGGTATGAAAGTGCTTAAATATTTAAGGTTATTAGATATTAGTTTTCCAAAAGATATTGTTAAAAAG
TATAAAGGGCCTAAATTTGGAATTAAGGGTATTCGAAATCTAACAAAAATTAACAACCGTCCACTTCTTGGAACTATTGT
CAAACCGAAAGTTGGGTTAAATGAAATTGATCATGCTAAAGTTTGTGGAGAAGCTTGGATGGGGGGATTAGATCTCGTGA
AAGATGACGAAAATCTCACTAATATGATATTTAATAAGTTCGAGAAAAGAATTATAGAGACTCTTAAAATTAGAGATAAA
GTTGAAAATGCAACTGGAGAAAGAAAATTTTACATGCCTAATATAACAGCGCCTCTTAGTATTATGAAGGATCGAGCAGA
TTTTGTATTAGGAAATGGTGGTGAATATGTAATGATTGATGTGCTAACAGTCGGCTTTTCTGCTTTGCAAGAGATAAGGA
ATTATCTAGACAATGAAAAAGTAATAATACATGCTCACAGGGCGATGCATGCTGCTCTGACAAGAAATAAAAAACACGGT
ATGTCTATGATAAGTATAGCAAAACTAATGAGGTTGATTGGAATGGATCAATTACACTCAGGAACTATTGTGGGTAAAAT
GCAAGGGGATCGCCAGGAAGTTTTAGAAACAAACAAAGTTATTACAAAATCAAAAATAGTTGGAAATAATCTGACACTTC
TTGATCAAAATTGGGAGAATATTAAACCTATATTGCCAGTTGCTTCTGGTGGGTTGAGTCCATTACAAATTCCAGAATTG
ATAGAAAACTTGGGAAAAGATATAGTTCTTCAATTCGGGGGTGGTTGCCACGGACATCCTGATGGTACTCTTGCTGGTGC
ACAAGCTATAAGACAAGCTGTTAATGCAGTTTTAGAAAACATAGAATTAAAAGAATATGCAAAAACACATAGGGAATTAG
CAAGAGCCATAGATAAGTGGGGATAAATTATCTGAAGTACTATTCAACCATTTCTGGGTATAACTTTAAAAAATAATTTG
GTATATGACTCGATGCAAATATTCCTGCCTCAGTAATCAAACCATCTATATATCGACGAGACACAGTTTCGAATGCAGGA
TTTAAAATCTCAACTCCTTCAGGAGGGTTTTCCCATATTTCTTCCGGGGGTCTCATTTCAATTGTCTCTAAAACTCCAAG
GTTGGTTTCCGGATTATACTTCAATAGTGGAGAAGCAACATAAAATGGAACATGTTCTTCATGTGCTACTAAAGCAAGTA
ATCTTGATCCTATTTTATTAATAATTGTTCCTTCACTGGTTATACTATCAGCCCCAATTATAATTAAATCAACTTCAAAG
TGTCGAACAGCCCATCTCATTGCGCTATCAACAACATGGATAACTTCAATCCCTGCCTCTAATAATATCTTTGCTGTTTT
TCTTCCTTGCAATCTTGGTTGTGTCTCGGTATTGATAACTTTGAAATTCTTTTTTTGACTCTTAGCTTCTAAGAGAATGG
CTGTTACAAATGTTGAGTGACAATGGGTCATCACATTAAATTTTTTCTCTGTTGAAGGTATCCGTCGAGCTCCTATCTTT
GCAATCCTTTTCTTTGAATTTTGAAGAAGATCGTAATACTGGTTTTTATACTTTTCAATAATATCAGAAATATATTCAGC
ATAGCAATTTTCCTTTTCTTTTTCTAACTTATTCATGATATATCTCAGACCATTCTTCATTGCAGGTTCAGTAGGTCTTG
TATTAATTAATATATCAACCGCATTATAAAGATTTGAAAAACATGTTTCTAAATTATCATCGTTTAACCTTTTTGCATAA
CTACTTAAAAAATTTATTGCGTTAATTGCAACATTCGTAGCCCCTTGAATTTCTAACGACTTAATTTTCTTAGCATCTTT
TATTAATTGATCCATTATTTTATGCACTCTTTTTGTTTTTTCGGATTATAGTAATTTTCTAACCATTAATTTGATTTATT
TAATTGTTGAACTGTTAGTTTTGTCATTTTTTTCGTCCAGTTCATAGTCCTCTGGATCTATTTCAATAAAGAAGTAGCCT
AAGTATCCACAATTAGTACATTCCATCATATTTGGAGCTAACCAACCTGAAACATTCACAGCGCTTTTCAGTTTTGGTTG
TTTACACTTCGGACAAATTCTAATATTAACCATAAGAAGCCGTTTGATCTCGGATCATGGAATTTTAATATGATATCTAA
TCAGAAAAAATTGAATTTTAGAGTTGTTGTTTTAATTCTAATTTTCGATAATATTAAATATCATTTAGTCTCCTCAATTA
TTAATATTATCCTAAAACTAACACAAGTAAATAAAAAGAACGCTAAAGCTGAGAAAAACAAAAAAAAAGATTTATCCAAT
TTATCTTATCCTTACCTTAAGGTTTCGTTAGCAATCACATTTTAATAGTTTAATTGTAAATGATAAGAATAAAAAATTTA
ATTAATTATTATTAATCTAACCCTCATTAAAAATCAAAATTTCCTCTTAATGAAAGATCTAGAGCTACAACGAAAAAGTT
TACCTCATGAACCTGGGATTTATTTATTCAAAGATAGCAAAGGAATCATAATATATATTGGAAAAGCTTTAGATATAAGA
AAAAGAGTAAATCAATACTTCTTAAAAACTAGCTATAATGACCCCTACTATGAAGAAAAAATTAAAGAATTAGTTCAAAA
AATTCTGAATATAGAATATATAGTAACCGAAAATGAAAAGGAAGCTCTCATCTTAGAAAACATTCAAATTAAAAAACACC
TGCCACGCTATAACGTTATTATGAGAGATTCTAAATCTTATCCTTGGGTTGCTATATTCTACTCGGAAGATTTCCCAAGA
ATACGTGTGTTAAGAAATCCTGAAAAATATTCCCAAGATAATTTATTTTTTGGCCCCTTTACTGATAAGAAAGAGATTAT
AAGGATATTAAGAGATCTAAGGAAAATATTTCCATATTGTTCATGCAAAAAACCAACTAAAAAAAGAAGAAATCCCTGCT
TATACTATCAATTAAAACTCTGCCCTGGTCCATGCTTCACTGAAATTACTAAGGAAGAATATCGAGATAATATTAAAAAA
ATTGAGTTGTTTTTAAAAGGAGAAACAAATGAATTAAAAAAACTAATCGAAAAAAAAATGGAATTAGCTGCAGAAAAACA
GAAATATGAATTTGCAGCAATCTGGAGAGATAAATTGGACGCAATTGATCATGCAACGGATCAACAAAATGTACTTTCAG
ACCATGAAGCAAATAAAGATATCATTGGGTTTTATAATAAAGATAATTATATGTCAATGGTCATCATCCAAATTAGGGAT
GGGAGAATAATAAATAAAAATTCCTTTAATTTTGATTTAAGAGAAAAACTGGCTCATAAAACTGAGATTTATTCTTCAAT
TTTAGAACAATATTATCAAGACTTCAAAACTAAATTGCCGGAAGTAATAATTAT
>LokiG_000000000114
TATCCTTCGAAAGAACAATTCATTGTAAAGAAATTCAGAGATAAATGGGGAAAATTAGGATTATCAATTGAGGAAATTTT
GGGCATAAAAGGTAAAGTAAAGAAGGAAAAACTCCCAGAGGATAAAATCAAAAAGACCAAATTAGATGAGAAGAAAATCA
AAAAGGACAAACTTAAACAGGACAAATTAGAAAAAAAGAAATTAGAAAAAGAGACAAAAGAACGAGCAAGATTGGAGAAA
AAGAAATTAGAAGATTATGAAGTACCAAAAGAAAAAGGAGAAGATGAATAATGCCAATTGGATTAGTTGTAATGAAGTGG
GATGATAGGGCAGGCACAGAAATATTATCTAAATATCCTGAGGAAGTATTTTTAACTGAAAAAACACTAATGCAGGTTTA
TAGTACGCATGAATATAGCGGGGAATCAGGAATGATTAGTTTAATGATTGGATCCCTCAATATAGCGTCTTATTTCACTG
GACCTGAGAACGGTTTTTATATCCTCCTCCTCTTAAATCTTGAAGACGATCCAGATGCTTATGAAGAGGGGTTGATTGAT
ATTTCCAGAATCATATTACAAAATGTGGAGGAGGATGAATTTATCAAGTTGATTCCCTCACTATTTCGAAGATTATCAAT
GTATCCTACACTTAATACTGAACAACGACTTGCACTAACATATCATGATGAGATAAAACGTATGATAATTAACCGGCTTA
GAGATGAGGGAGTTGTATCTAAATCAGAATTGATGATTTGGTTAAAAGATAGATATAAACAAGGATTTGTAGATGTAGAT
GGGGTTATAATGGAGCTTATTAAACGTGAAATTGTCAAAGAATCATCGGTAAAGGGTATGCCTTCAGAATTAATCTTCTT
GATAAAAGATGTTGTTCTAATGCGAGTTCCACCTGTAAAATTTCTAAGTAATCCCACAGATCGAGGCCTACCTTCCCAAT
TTGTAGATAATTATAAAGCTGATGTTAAAAGTTATTTTCAGAATTATCGACCAACAGAGGGGGATAATCTTAGGGTGTTA
GATATTCTCTCTAATCCACAAGTTTATGAAACTTTACGATTGTTACGAACTGTTGTAGTATCAAGGAATGACTTGGAGAA
ACTCAGAAAAAAAGGAGTGGAAGATCTTGATGATGTCTTAAAGATGCTATGGGATACTCAAATAGTGCAGGTTTATCGAG
ATGAACGAGGTAAGGAATATTATGCTCTTCTTTCTGATTTTTACTTAGATCTGATTTTTCCAAAATATTTAATGAATGTA
ATAAAAACAACCTATGACCAAAAATCGAAGGCTGATCAAGTTTTAATTGAATATCTGACTGTACTAGAAAATACTTATTC
AAATTTGAAATCACAAGCAAAAGCCAAATCTAAATCCTAAAAAAATTTTAAATTCTATTTATTTTTTCTTATCCAAATAT
TTTTGAACTGAATAGTATTAAAATTCCTTAGATCAATCAATAAAAATAAGTGAGTTTTAATGGAAAAAAGTTGTGAACAG
TATTTAGATATTCCTGAAGCAATCGGTTTAGATGGTATAGATTTGGAAAAATATATTATAGCAAGTTATATTATTAAGCG
CCCAAAAGGCCAGAATGTAAACTATTTATCACGATTTGCGGCAATTGAGCAATCCACTGGAACATGGGTTAGAGTACCAG
CTGAAACAGCGGAAGTGAGAAAAAATCACGTTGCGAGAGTGCTTGGAGTTTATGAACTTCCAATGTATGAGTATATCATA
CCAAAAGAAATCAAGGAAAGAATATATTTTGTTCAAATTGGATTTCCTATTGTAAATATCAAAGGTATGGGTATACCTAT
GCTTCTTACTACAGTTATTGGAAATATAAGCATAACTCATGGATTAAAACTTGTAGATTTAGCATTTCCGAAAGCGTGGT
TAGAAGATTTTAAAGGTCCTAAATTTGGAATAGATGGTATCAGAAATGTTTTAAAAATCCCCGAACGTCCTCTTTTAAAT
AACATGATAAAACCATGTACAGGGCATACTGCAGAAGTTGCGGCAGATTTAGCTTACCAAGCTGCTGTAGGTGGTTGTGA
TGTTGTTAAAGATGATGAATTAATATCTAATCCCTCTTTTAATCCTTTAGAAGAAAGAATTACAAAAGTTATGGAAGCTG
TTGATAGAGCGGATTCAGAAAAGGGAGAAAAAACTTTATATACAATTAATATTACAACTAAATTCCCTGAAATGTTTGAA
TATGCGGATAAAATGATCGAAATGGGAGCAAATGCTTTAATGATTAATTATCTAACTACAGGCTTTGAAGCACTTAGGCA
ACTCGCAGAAGATCCTTCCATCAAGGTGCCAATATTAGGACATATGGACTTCGGAGGAACCTTTTTTGGTGGGATAAATA
CAGGAATGACGAGTATGTTAACTTTTGCAAAGCTACCAAGAATTTGTGGGGCTGATACAGTCGTTATTCCGGCACCATAT
GGTAAAGCTGAAATTTTAGATGAACGCTATGAACAAAATCTTAAAGCACTGAGATTTCCACTTCAGCATATTAAACCAAC
CCTTCCCATGCCAAGTGGGGGAATTACACCAGGTATGGTTGAAAAATGTATAAAAGAAGCAGGAAAAGATATACTTATTG
GTAGCGGTGGAGGTATACATAGCCATCCTGATGGTCCTACAGCGGGTGCGAGAGCATTTAGACAAGCCATTGATGCTGTT
TTGCAGGGGAAGAATGTTAAACAAGTTGCTAAAGAACAAAAAGAATTAGGGGTAGCTCTTGGAGTATGGGGGAGTGGGAA
AACTAAATTGATAGAATAATTTCTTGTACGTAAAATAGGTACATAGCAAGTATTTCCTATTCTTATCTATTTTTTGTTTT
AAATTGATATAGATTTACTTTATGTTAGAACGAATCTTAAGTATTTATAAACTGATTAACTAAACTTAAATGGAGGGAAT
TTTCGTCTCGTTTTCAGATCTTTTTGTAAACTTACTTTTAACTCGTTAAAAGGTTTAAGGTTCCCAGAAAAGGGTGAAGG
CGTGACTTTACCAATTTTTGGATCAAGCAACTTCTCAACCAGCTCAATTTTTCCTAAGTTCCCCTCTGATAAAAGCGAAA
GAAAGTAATCGTTTTCATATTTTTTAAATGTTAAAAATCGATACTTTTGAAATCCAAGTTTCACAGCAATCCAACGAGGG
AAGGCTCCAGTATTTCCTTGTGTGTTTGCAGCAATTGCTTCAATCCTTGCGGTTAACATTGATTCTTTCATCTCTTTTTC
TTCTTCAGGGCTTTCAACTTCTATTTGTAGTTCAACATTAAGTTCGTCGCCTAACAACAATGATATAACTCCAATTGACA
TAGAAGATAAGCCTAAATAGTCGATTCGAATGGTATCTTCAACGTAAGGTATTTCCACTTCTGAAAATACTTCTTGCATC
TTACGATATTCAGTTAGTATAAATTTTGTACGCTTTTTGAATTTATTCTCAATCTGGTACATTTCAAATTTATCCAACTT
ATTAACATCCTTCCCTTTTAGCAATTCGAGATAATTACTTGATATTTGCTCCAGAAGCCATTTTCCCTTTTTATCCGGGA
AAATACCATACACTAAATAGATTATGCCATCTTTCACATAGAACTGGCATTTTTCCTCAGTGTTATTTACCATGGATATT
AGAAGCATTTTGTCAAGCACTCCTCCTAAAAGATCTGAAGCAATGAATTCTAAATTATTAGTTAATTCTAAAAAGTAGAT
ATATGCCTTATTACTACAGTACAATTGAGTTCTTTCAATAGAGGTAATCCCCATTAATTTTATATATTCACCCTTTTTTA
ATTGAATTTTCTCACTTTCTAAGGAAATATCCGGTATTTTCTCTTTAGCTTTTACTTTTACTTTATTTCTTAGCTTTGCA
GATATTGTTGCAGTCTTGGTTTCAAATTGCTTGGGAGTGGTCTTATATTTTTCTCCTTTGGCTAAATCAAACAAAACTGC
GAGAAATTTACCACATTTTGGACAGAGTTGATCTTTAGGAAAAGGTTTTAATATATTATATCCACAATCACATTTTACCT
CTGATTTTGTTTTATCTGTAGGAAAAAGTGTTATTTTTACCAACTCGCCTATAAATTACTCAATATAGAATTAATATTAT
CAGATTTTAATATTTTGATTTTTGAATTCTATAAATATTTGCTTGCAATTTTCGCAAATGTCGCTAAAAACTTGTTATTA
TCCTCTTTTGTACCTACTGTTACTCTTATGTAATGATAAAGACCAGGTTTACTAAAGTGACGCACGAGAATTTTGAATTC
CTTCAAATCCCAAACAAATTTTAAAGTTTTAGTTTTATCTTCAAATTTCACGAATATAAAATTTGCATCTGAAGGTAAAA
CACTAATACCATTAAATTTATTTAACTCTTCTGTTAACCTCACTCTTTCTTCAATTATTTTCTTGTTTCTCTCAAAAATT
TTATCTCTATGCTTTATACTTGAGATTGCAGCAACCTGTGCTATATAATTAGTGTTATACGGTAATTTTACTCTATTCAG
TTCTTTAATGATTTCAGAATCGGCTAGTGCGTAACCAATTCTAAGGGATGCTAGAGAAAAACTTTTTGAAAAAGATCTAT
TTATTATTAAATTCTTAGCCTTCTTTAATAAGGATAAACAAGTTTGCCTGGAAAAATCCGCATAGGCCTCATCTACTACA
ACGATACCTGGAAAACTCCCACACAACTTCAGTATAGTCGCATTTCCATATGATTTACCGTTAGGGTTGTTAGGTGAATT
TACAAACATTAGTTTACCTTTCGCAGTAAAAGTAGAATCAGGTATAGAAAAATCATCAGTTAACCTAATTTCTGTAATTT
TAGCATTATAGAGTGAGGCGATTGTCTTGTAAAATCCATAGGAAGGATAAAAGATTACTACTTCATCTCCAGGATCGATA
AATGTCTTGAATATAACATCAAAGATTTCATCAGACCCATTACCTATAAAAACAGAATTTCTATTTGTTAATGTATCCTT
ATCTCTAAGCAATACATTTAG
>LokiG_000000000295
GCTAATGTAGATGGCATAGTGTGTACTGGTACTGAGGGAGGAGGACATCAGTCTTATGAGAAAGTAACTACGCTTGTTTT
ACTTCAACAACTTAATAAAACCTTTCCTGATTTACCAAAGATTGCATGTGGAGGATTTGCAACTGGAGAAGGTTTAGCAG
CAGCTCTATCATTAGGAGCGGGAGCAATAGCTATGGGTTCAAGATTCATTGCCTCAAAACAAAGTGAGTTTAATGAAGCA
TACAAAGGTATAATTCCTCCAGGAACTCCCCAAGATACAGCTCTTTTCACGGGATCTTTTGGTCCTATTCGATTATACAG
AAATAAATATGCTTTAGAACATCCAGCACCCACTACTAAGGAGGAGATGATGGCGTATGAAAAATCTATAACCATGGAAC
AAAGGCAACGCGATGCAGGTGCTTATGAAAGGGTATATAATGGAGATACTGAAAACGGGGCAGTTCTACTAGGTCAATCA
ATCGGAATTATCAATAGTATTGACGATGTAGACGAAATTATAGAAAGAATAATGAAAGAAGCAGAAGCTGCGATTAAAGG
TAATTATTCGAAACTAAAATAACCTAGTAAATAGAAATTCCACTTTTTTTTACTTTTACTTTTATTTATCGGAATACAAA
TAATCTATTACTTTCTTTTTTTTTTATTTTTACAAAAAATAGGATGAAATTTATTTAATTTTAAATTAAAAAAAAGTTAA
TTTTCGATTTCTTTCATTTACCTTGAACTGTTCCTTTTGCTGAAGAACCTTCTTTTACAATATTTTCCTGTACTGGAACG
ATTTCCCGAATTTTACTCTTTTTGTAAAGGTCGACGATGAATTTTTCAATATATTGGCGTTGCTGATTGTCTTCTTCCTC
AATGTTCAGCAATTTTCCTGATTTTTCAAGCTTATCAGCTTCTTCAGCAGTAGTGATAATATTATCCCCGTTCTCATTCG
TGACGACGCATCCTGAATTAGTAAGTATTTTGTAATTCTCCGCAGTTTCATCATGAGATCCACTGCATATTAGTTGGCAG
TTACCGCATGTAAGAATAAATTTTTCAGTAAAAGTATTTCCGACGATCTCTCCAGATGCTTTATATTCTATAACATCAGC
ATCGTCCAACAACGTTGACTCCCCGTAATTACCTTGTTCTCCTTTAAGGCGCATTTGTTTTAAGGGATGGGTAAAAAGAT
GAGCAAAAGTTTGATCTGCATCATCGAAAGTTTCGGGGTATGGTGTTCGTCCAGGGGACCAAGTTGACCATTCTCCAGTC
TTATCCAGCCCTGATAGCCCTCCACAAACGGCATAACATCGGACTATGTTATTACGCTTCGAAAAGGTGAATGTATGACC
ACCTAAAGTGTAGGAATCTGCCTCCATCTTATCAAACATCCTGAAAGCGCAAACATTCACACATAACTTACACTTGTCAC
ATGGGGATTCATTGTCTGGTACAGGATTTGTTGGTTCTAATCTTGCTGAAGTTACTGCTGCACCAAGTAACACTCTAGCT
CCATGACCTTTTACAAGAATGTTTCCTGACCAACCAACAGAACCAACCCCACTACGAGCCGCGACTAATCTTAAAGCGAG
AATTGGGGGTAATTTAGATCTCCAATCTTTAACGTCTTCTCGATAATTAAAATTGGGACTTATTAGAGCAGATTTAAATC
CCTTTTTTTCTAGGAAGTTAGCTATAGCTTTAGCTATTTTATAGGCTTTTAAGTATCCATCCCCATTATCGATCACGTGG
TCAAAACGTCCTTTTGGGAGTTCTTTCCCCAAATATGGTCGAATTTTTGATAAATCTAACGGAACTGCAAAGCAAATCGC
GGTTTCGGCCTCAGGCATTGTGTATGTAATGTCCGTTGTAGCTGGTCCCCCCGCAAGTGATTCCTTCGTTGCAAACCCTA
CACTCACAGCACCTTGATCCAATACAAATTGTTTTAATTCATTATTTAAAGACATAATCAATCACTGTAAATTGTCTACT
AAAATTATGTTTAATAACCGATTAACTTTGTTTAATTAAAAATTTTTTGATAAGTTATTATTATAGAAGTGTATAATATG
ATATAACATACCAATGCAATGGAAGTTTTCGAGTATTCATCAGTATCTTCTCTACTACAATTCTCATTTACAATTTCATC
TCAAATCCTGCTAAATTTTCTTAATAAAAGTTAATTAAGTTAAATAAAAAAGAAAAGAGCAAAGAATTTTTACAATAACT
TATGTTACTGTTATGAAATCTTCGGCGGATGTAGGTATGACTACATCATTAACAATTAAAATCCATTTGAATCTTATTAG
AATATCTGGGGTAGAACAACTTACAAGCCCACTGAAAATCAGTCCTTCTCCAGAATATATTGTTTTATTTACTAAAGTAA
AATTGACTCCTGTGAAAGCGCCTTGAGTGAAAGTGGAATTTTCTAATGGATAATAAACAGGTGGGACTAAAATAGATACA
TTAACTCCTCCTACTCTATATAATAAGAGATTCACACTTACAACATACTCAGAGGTAATGTTTTTATTGATATTTTCAAG
TTCTATCCTAAAATTCGCAAAGTCAGCTGGAAGAGTTATTGAGTCCTCCATTTCAAACATAAAGGAAATAGCATAGAGAT
CAACTTCAATTGTTATTTTATTTGAACTTAGATTACCAAATTCATTCGAAGCCTGAATGAAATATTCATAGGTTCCTGTA
CTCATGTCACTAATCGAATAGGTAGTCTGTGAAGTAGGTAAATCGGGAATTAGAAGGCTGTTATTCCTGTAAACTGAATA
ACTTTCAGCAAATTGAGATTCTGTCCAATTTAAGATGAAAGAACCATCAATATCGGGAGAATCTGCACTACTCATAAGGG
TAAAAGCCCTTGGTCCAAAATTTTCTAGTTCGTTATACGCATCAAAAGCTTCCTTTCCATAACCAACATTTCTACTGAAG
GCATTTACAAACCCAGCTAATTTCAACTGCTGTAATCCTCCAACTGTACTATACGTTGGAATATAATAATATACGGATCC
CCCAAGAGGGTACAAGAGAGTGTTTCCACTTCTAGCACCTGCGATTAAAGAGATTTCCTGAGTGGCTTCTGTTTGGTATG
TATCTCTCGCAGTTTTAGGTCCAATCAAATTCTCGGTTGAGTTTCTAGTATGATAAAATATAGCTTTCCCAAAATTATCC
CCGTGTCTAATCACATACATACCAGCTAAAGTTTTTGCTTCTGCTCCACGATATTCAACTAAATCTAATCCCACATACTC
AATTCCATAACCAAGATTAGTCTCGATATAGAAGAGATCTCCATTTTCGGGTCTTTCATGAAAATCATCCCCTCTCTTCC
ATGTTTTTAAATCTTCTACATGGTAAATGTAGTTGGCTGCTAACTGAAGTTCAAATAAAGTTTCGGGATATCTTAATTGA
TTTTTTAACCATGCGGTTTCTGGGGAATTCATGGTTTTCCAATCATAGATATTCATATAGTACTTCCAAAGAGAATAGGT
TGGATCAGATGCGTCTTCTACTAAACTGGGGTTTTTATAAAACTCCATATTACCATTTTTCACATCCACCAAGGAAATTC
CTAAAAATCTTAGTATTGGAGCACGAGCATATGTTCCAATATTTATTGATGTGAAAATTGATACGGCATAATAAATTTTT
TCGTTGTTTCCATCAAAAACTAAATAAGGATCGTTATCTATCGACAGCTGAGGTAATAGGATATTTCTAACTCTATTTTT
AACATTTCTATTAATTAAATAGTTTTTTGTACCTCCCTCAAAAACATAACCCCAAAGATCTAAGCCTGCAGTATACCAGA
ATGCCTCTAAACCGTTAAGAGCTCCATCTGGTGCACCTTCATACTCATATTTATTATTTTCAATTCCTCCCTTCCAATCG
GTATCAAGGAGTATAGAATTGTCAAAAGCACCTAAACTTCCGCTAGTTTCTTGTTGTTGTATGTACCTAGGACTCTCAGA
TTCACCAAAAAATATGGGGTAATCATCAGAAACATTAAATGTGGAAGTAATATTCACTAATTCTCCTGTAAAAGTATCTA
AAGCTAAAAATCCCTCAACGTGATCGTATAATTCTGTATGAGTTGCGACAGAATCTCCCGCAAATTGGGAAAGTCGAATT
GTTTTTGGAGCAACCCAATACTCTTTTCCATTAATATAAACAATATCTGAATCTGCTAAGCCCTCAAAAGTTGTGCCTAT
TTTTGCTGCCAAGCTTTGAACTGCAAAATCTTGGTCGAATTGCCTTATACGTGAAATCATCTGAGTATCATTTTCGGCTT
GAGATGAGAGCGTAAAATTTTCGATCGATCTTTCTTCAAACATATCTAATCCGGCAGTAATCCTTGTCCATGATATTTCT
CTTTGGATTTTTCTATTCCATTCATAATTGGAATAAACTGATGTATTGCTTAATGTTATTAAGGGACCAATACTAAATAG
TAAGGGCATAGTAATAAGGACAATAAATGCACCAACTACTATCCCTAGCCTTATTTTCTGGCGATTTGAAATTATACTGT
TTCTTGGATTTTTCGCTACTTTAATGCGACCATAAATATATAATGAAAGTCCCAACCCTAAAAGAATTAGAAAAGCTAAA
AGAACGGACCACATTTGTAGCAGCTGAACCCCATTTAAAGCAAAAGCAGGTAATGTAAAAAAAATCATTCCAGAAGCACA
TCCACCGATTACTAAGGCGTTTGCACCTATCATATAATCGTTTCGCTTCAAATAATAATTACTTACGATATTTAAACTCA
TTCTGAAAATAATTATACCTAATATAAAGTAAATCAGTGGTAGATATAATCTAGTGTACACGAAAATGAACTGAATATTA
ACATTATTCTGGTTTATTAGTACTTCAAATGCTTCAGAAAAAAAAGTAAGAGGGGTTAATGAAATTTGCCCTTTTTCATA
TAAGTATAAAACCCAGGAAAATTGACCATTGAAATCTAAGGCCATTCCTATGAAATAAAACATTACAAACCCTCCTGTCC
ACCAAAAAATTAGTGCTTTTATTCTGGAGGGCTTTCCGAATCTTAAACGTGTACCAATTATTGTTAAAAGATTTTGATTG
GGAGGTATACTCATTATAACACATCCGATTAAAGCACCTAGTAATGCTGTTTTATTAAATAAGAAATTGATTGACCAGAA
ATTTAAAAAATAAAAATCAAAATAATTAAGCCCACCAGCTTTAGCTCTATAAAGTTGAGCGTTTAGGTTTATTGGTCCAA
ACCAAGCAGGCCAAATCCAGAATATTGATAAAAGTGTCACAACAATTACGATAATAGGGATAATAAATTTAAGATATTTT
TTTACTTTTGGTCTTTTTTTAAACAAAGCAGATTGAAACAGCTTTCTTAAGGGAGGTTTTCTTGGCTCATAATCTCTGGG
AACCTCACCACGTTCTAAAAGTTTTACTTTTTCTTGAATCTCATATTTTCTATTTGCTTCTTGGCAATCTTCACAGTAGT
AATTAAATTTATCATGCTTCTCACAAGACTTTTTTGCCATACTTAATCATCTATTTCCTTTAAATCAAAAATCGGGGTTT
AACAAAAATAACTAGAAAAATCTCGAAATTAAAGTTATTTAACAATAATTAAGGTAAGATCTTTTAAAAATTAGTGGAAA
TCAATTTAGGTTATTATGACAAATTAAAAATTAAAACTACTGTTCGTTAGTCTTTGAGTTAAAACTCCTACACATAAATA
TAATAAATAATGATATTTAATTGTGAAATTTATTTCACATGCTTGTGAACCGATCACCGGTAAAACCCCAATTTTTCAGA
ATTGACTCGGCATTAGACACAATATTGTCAATAAATTCTTTGATTGAAGTTTCTTTGTCCACGTGTCCTGTGGCCATAGA
CCCCAGAGGGCTATCTCTTAATTGCAAATGATAGATTTTCTTATGAAATTGCTCATCCCATATATCTTGGTTTAAAACTT
GATTTTTCCAAGAAGCAGAGGCAGGACTTTCATGAGTAGCCATTATAGCACTCCCAAAGCATACTGCATCAGCACCCATA
GCTAAAGCGGCAAGAAATCCTCTTGCGTCACCAATTCCTCCTGCTGCAATCAGAGGAACTTTTATTAATTTTCTTGCCAT
TGTCATATTAATGAGTGTTGTGTTTTGGTTTGGATTTTTGAATCCTGTCCCTTCAAGACCTACAATCGTCACTGCATCTG
CACCCACTCTTTCAGCAGATATGGCATGTTTTACCGTTGCGCTTTTATGAAACCATACACACCCGGCATCATGCAATTTC
TTTCCAATCCTAGCGGCTTTATAAGCTGATGTAGTACAAACCTTTACTCCTGCTTCGATAGCAATATCAACAAAATCAAA
ATAAGCTTCTTCGCTCTGATCTCTGCCAGATCTATTTCTAACTTGAGGAGGCCACACAGTGAAATTTACACCATAAGGTT
TATTCGTCAATTTCTTCATTTTATCAATTTCTTCCTGAAATTCTTCAGCAGTGTTAAAATTTAAGGCAGTTATTATACCT
AAACCTCCTGCATTTGAAAATGCTGCTGCGAATTCAGCTCTCCCTATCAA
>LokiG_000000000133
TAAAAACGCTGCATTGGACCCCAAACAGTATGTTGGTAATAAAAATCTAAATCTTTCCTCTCCCCCGACGTCCCAGATTT
GGAGTTTAATTTTTTTGTTATTTATTTCAATTGTTTTAACATGAAAATCTACTCCAATGGTCAACCGTTCGCTAGGGTTG
AAAATATTATAACAATAGCGCTTAGTGAATGAGGTTTTACCAACAGATGCGTCCCCGAGGAGCAATATTTTAAACGTAAA
ATCATAGTGCGACATTTCAATTTACCTAAGCTTATCTCCTTTTTTTTTAAAGTGAAAATTTGTGATTTCTCGTGATATTT
TAATTATTAATAGGCTAAATAAATTTTTATTTTAATTTGCCACTAAATTATATTATTTTAATGGAATCAAATTCTTATAA
ATGTATATCTGATATTTATTTGTACCAATTAGCAATACGAATAATTTAATCTTCCCTATAAATATTTTTAAAGAATTTAA
AAGTTCCCCTATTTCTACATTTGCTCAGTTGAATTTATAGCTATTTACCTTTATCTTAAGTAACATCCTCATTTCACTTA
AGAGAGCATTTTTCGAAAAACTTAAACTTAAAACAATGTGGTTTACTATTTATTGGGAGCTTAAAAAACTTTCTCTGGTT
GTATACTGTAAATGAATGAAGAAAACATAATCTTATCGTTATTCTATGCTAGTGAGGATAATTTAGTTTATGAGAATATT
AAATGTTCAATTGATTTTGATGAAGTAAAAAGAAATGATTTGAAAATGCTCTCATTCAAATTTTTAGGTCCCGTTTTTTT
AACTGCTGCCAGCGGTATTGGTAGTAATTGGAAGATTGACTTTATAGAAGCAGAATTGGCTTTATCAGATACTAATGTTT
CTGAAGCCAATATAATCCAATCTTTTTTCACCCTTAATTCTTCTATGGATACTTTAGAAGGTCCAACTAATCTTTTTGCG
TTAATAAGCACTCCTTTTACTGAAGATATAAAATTAATTAATGATGAAATTTCAAAATATATTCACCCCAGCATCCTTCA
AGGCAAAGTTGTGAATGAAAATCTATTAGGAAATCGATTTAATTTCCCTAGATTTATCGATAGTGAATTATCTAGAGGAA
T
>LokiG_000000000132
ATAATTTATGAGGATCTTGGGGAGATGCTTTCTTTTGATGAAGTTCAGGACCCGAGTAAACTCATCTCATATGATGCAAT
GCATAAGTTTATGAGTGCAAAACGGTCAATAAGAGGTTTTAAGAAGAAAAAAGTCCCAAAAGATATTTTAGAAAAAGTCT
TAAATTCAATGAAATATGCCCCTACTGGTGCTAATATACGAACTCTAAGATGTACCTTAATATCTGATGAAGAAAAAATT
AAAGAACTTTCAGATGTAGTTATGGATTCAATAATCGGTTCAAGCAATCCAAGATATAGTGAAAATATGAGAAAAGCCCG
AAAAAATGAGATAGATACTATTTTCTATAAAGCTCCTCATGTATTGATAATGCATTCTAGAAACCCAGGAGATGCTATGA
ATTCTACAATAGCTCTTACATATGGAATGCTTAGTGCTCAAACTCTAGGGTTAGGATCTTGTTGGATTGGGTTAGCTCAT
GGAGTTCTAACCTCTAATAAAGAAGTACGCGAAAAAATTGTTAATATCCATGGTCATGTTTGGGGTGTTATAATCATTGG
GTATCCTACTCAAATTTATTATCAAGTTCCTCCAAGGCCAGATATAAAAACTAAAGGATTAGGCGAATTAAACTAAATAT
TATTAAATAAATTTATTTAGTATTTTTTTATTGATAGGAAATCTAAATAGAGTTCGGGTTATCTTAAGATTTAAATTGTA
ATAAAAGACAAATTTTATAGAGATTATGAACGCGCATGAAAGGGTCATTAAAACATTGAATCATGAAGAACCCGATCGAA
TCCCCCTTTTCTGTCAAGCAATAATGCCTGTTTTCGAAAGTAACCTATTGGAATATTGGGGTGATGAATATACCCATGAA
GAGAAGTATGTTTTATATAATAGTGATTATAATGTAAAAAGAAAATTAGGATTTGACCTTTGCTGGGGATTTGGAGTTGT
CCCTGTAAAATTATCTCGAAAATTTTTAAAGGAAAATCCCACTCCGAAATTAGATGACCCAAATAAATTTGTTGACATCG
ATGGAAGGATATACTTAAGAAATCCTGAATTTAATATGCCATGGTATATGGAAAATTATATCTCAACAGAAGAACTTGCA
GATCAATTCCATGAAACATATTATTCAATAGAATGGGAAGAAAATTCTGCTTTTATACCAAAACTTAATAAAACCTTAGA
AGATTTTCCGACTAACGAAATTGTTCCTTGTGCTCATATTTCTAGTATCCTAGAGCCCATCTGGGAGGGAATAGGATTAT
CATTATTTACAAAGTTATTAAGGAAGAAAAAAAATAAACTCAAGAAATATATTGATTTAAGAACCAAGGTCGCTGTTGCT
GGAGCGAAGATACTGGCTGAAACGGATTTTGACGTTTTCTTTCTTTGTGATGACACAGCTTTTAAAAATAGAACCATGAT
TAACCCGAAAGACCACAGGGAACTTATAATTCCTGCTTATAAAAGAATTCTTCATGAATTAAACAAAGCAGGAAAATACG
CAATTTTTCATTCCGATGGTTATACAGAACCATACTTTGATGGGTTGATCGAGGCAGGATTTAAAGGGGTTGAATCTTTA
GAACCAATGGCAGGAATGAATTTAAAGCACCTAAAGGAAACATATGGGGATAAGCTCTGTTTGATTGGAAATATCGACGT
TTCAAAATTATTACCATTTGGTACAACGAAAGAGGTAACTCAATCAGTTAGAAAATGTATAAAAGATTCAGGAGAAGGTG
GGGGCTATATAATAAGCGCGTGTACGGATATAACTAATGCGTGCAAAATTGAAAATGTTTTGACAATGATTTCAGCAACA
AAGAAATATGGGAAATACCCGTTAAAGACTTAAATCATCTCTAATTTAATTGGTAGAATATATAAGAACTAAAAAAAAAT
AAATTATTTTAGTCAAAATTAAAATTAACCTAAATTACCTTTTAGCTTTTCCCGTTTCTTTCACAGTTTCAAGGAAATCA
AAGACTTCTTTTAAAAAACCCTTAGTATTTTCTATATTAGTCATGTGACCAAGACCAGGCATAACTACATGTAGATTATC
AGGGATCTCTTTTGCCATAATCTCGCTTGCACTCAGGAACACGATGTCAAATTCACCAATCAAAATTAGTGTAGGACATT
TAATTTGTCGTAGACTTTCAACTCTATGATCAGGATCAGTGTAAAAAACACTTCGGAAGTGTGCTAGAGCTTCACGATCT
TGAACTCTCATTACCTCTTTCCAAACATCCCACATTCGGTCGGCATCAGGATGTTCTGCCATTTTAAACAAGAATTCTCC
TGGATTCTTACGAGAAGCTTGTATTATGTCATCAAGAGAAGAATTACGGGCCCAGTTGCTATATGCTTCAATCTCCTCCT
CTGAGGGTGTTGGGGGCGGGTTCTTTATGTAATAATCTGGCATTGTAGCCGAACCCGTATCCACAAGCATTAGACTGATA
AGTCGCTCGGATCTGGTCATAGCATAGCGTACTCCAACCATACCGCCAGTGGCATGAGTTAGGATGTGAAATTTTTCAAT
TCCTAGATGATCAGCAAGAGCGTCAAAATCAGTGGCCATTGTATCTACGTCATAGCCATAAGGTTCACTTTCTACTACAG
TTCGACCGTGTCCTCTCATATCCATTGAAATCATACGGTATTTTTCAGTTATTTTTTCGGTAACACCGGACTCGCTCCAA
TATATGGTATTTTCGCTTAAACCATGATTTGCTATTATCGGCTCCCCATTGCCTACATCTTCATAATATATCTTTATATT
ATCTCTTTTAAAAAAAGGCATTATTTTTCCTCCTTACTTTTAAAATTTAATTAATATTAATAAATTAATTAAGTTTAACT
TTACATATATATAAAACTCAATAGTGTTGGATTCCTTTCCCTTTGGAAGCGAATAGTTAGAAGATTTATTATCATTTTAT
CCTTTTGAATCCAGCTGTTTATCTTAGGAAGTTATAAATTTCCTGTAACTCTTTTTTTCTCATCAATAGCGATGAGTTCT
TGCGCATAGACTCCATATAATTTTTTATACACACTTACATTATGCATGATTGGCTCTTTTACCTCAGTGAATCTTATCAT
ATTAGTTATTGCATTATCTAAGCTTTCATATCTCTTGGAATTATAAAAGACCAATATTGCAGCACCTAAAGCAGCAGCGT
CTTTTACTTCTGGGATTAAAATCTTTTTTGAGGTGACGTCTGCAAGAATCTGTGCCCATAATGGACTGTTCATGGCACCC
CCATCAGCTCTTATTTCGGATATTTTTCTTCCTCCTATAGCCTCTAAGATTTCAAGAAACATTTGAGCACCTAAGCAAGC
AGATTCCATGATAGCACGGATAAAGTGAGCTCTTGTATGATTCCATCCTAACCCGTGAATAGTACCTTTTCTGAACATGT
ATAAAGGTATGAATAGTAAACCTTCACTACCAGGTGGTATAGTTGATGCTTCATTTGCTAACATATCATAAACATTTTTT
TTTCCTTCAGAACTTTGGTTAACTTGGAATTGAGAAAAATTATCTTTAAACCATTTCAGTGTAGAACCTGCTCCAAATAT
AGCGCCTTCAATATTCCACTTTCCTTTAATAACGGAGGGATAAGAAAAAATTGGGGCTTTTTTAGATGGTTTTATCCGGT
TATCAGTAACATAATCAACAAATGCCCCCGTTCCAATGGTAACTTTTGCTTGATGTGTTTTTATTACCCCTAATCCTAAA
GCAGAACATTGTTGATCTCCCCCCCCCATAAATATTGGAGTATTTTGATTTAACCCTAATTCATTTGCAGCTATATTAGA
TAATTCTCCTATAACTTCTCCATAGAAATAGACATCAGGCCATAGGTCAATGGGGATTTTATATTGTTCCG
>LokiG_000000000096
ATACAGGGGGCCACCCAAATCGGTTCATTAAATGAAACTGCAGATAGATATCTTTTAGACCTTGGTACGGCATCAATGGA
TTTGGGAGATTATTTCATACTCATAACTTTTGATAAATTAAATTATGAAGTAAGGAGTATTGTATTTTCTTTAACTATTG
AAGATCGTCAGACAATTATAAATGGATCAATAGGGGCGTTTTTTATTGATTGGAAACAATCTTTGAATTTTACATATTCT
TACATCGATAATTTAACTAGTACATCTATAACTAATTTAGATACGGGATCATGGGAATTAAATGGTTCAGCATATAATAA
TGGTTCTCTTGGATATGATTCAACCAAAGAAATATACTATCTCGCCGGTTTTGATACAGTAAATTTACAAAATGGAACTT
ATACGATCACAGTTACCTTTGATAAACTAAACTATGCTTTTCAGGTTGTAGTAAGCTCCTTAGTTATCACGTATATTGAT
ACAAATTACGACTCCTTTTTAAATTTAATATCCCAAAGTCCATCAAACTTGGCAACAGATATAACATGGAGAGATAATAT
TACTATTAGTTTTATTTTTACAACGCAAATTGTACCTGGACCAATAAATTTAACAGATCCAACTTCAGTTTCCCTCCAAT
TCCTTGATGAATCTTTAAATGCTTTTGGATCATCGATCAATTTGATTAACTATAACGTTTCTATTGGTAACTACACCTAT
ACATTCAATACAGCACAATTTTCATTTATAGGAGGTGAATCTTATTATATTAGTATTTTGGCTAGTAAAACGCTATATAC
CCCACCAACACCAGTTCTGATTTTCTTTAAAGTACAAAAGGTGGACACAGATCTAACTATTCATAATTATACCACAGGTA
CTGAATTTCCATCATATACGCTTATAGAATATTGGAATCAAACTATTGGGATAACATTATATTTTAAAGAATTGATTTCT
AGTTCTTCGATTACGAACGCAGCTGTTACATATAGTTGGGCTTATGGATCGGGGCAAATAAATCCAGACGGTGCAAAAGG
TCCGGGATATTATTCATTTTTCTTTGATACTGGAAATGTAACTGAAATTGGTACTTATATAATCAGTATATCAGCAGTGA
AACAAAACTTCAGTGTTGGAATACCAAGTTCTAATCTTTTGATTAATGTAATCAACAGACCTACGCTATTGAATTCAAAC
GATGATGTTTTATATCTACGTCATACATTTATAGTATTAGATTCACATAACTTCACATTCGGGTTTACTGACGTTCTAAC
ATTGAAGAATATAACGAGCGCTAATGAGAAGAGTTTTATTCTAATCAAACGTGAAGCCAATGGAGATCCAATCCCTGGCA
GTAGTATTACAGGAACACTATATGAGACTGCTGATCATCGATATATATTAGACCTCGACACAGAAACCCTTCAAATAGGT
GATTATTCTATAGTTGTTACGCTAAATAAAGATAATTATAATCTTAGAGTAGCAGTAATATCTCTAACTATTGTTAAAAG
AGAGTTTGACCCTAACTTTTTTACTGTTACTAGAATGATTTTAGCTTCTGGAGGAATTGTAGAATTTCAAATAACACTCA
CTGATATTAATAATAACTCGGTCCCAGTTCTTGGAGTAAATTTAAATCTCACTATAAATAAAATTGTTTACAGTACGAGT
AATGGGAGAATTATTGATAATAAGGATGGTACTTATACAGTTAGTACTCTTCCAATAGCTGAACCATTTTTTGCAGCTGA
GACCTATCTCGCTACACTCATCATTGGAAAAGCAAATTATACTTTTCAAACTCGTGTATTTACTGTTGAAGTCCAGCTAA
CTCAAATATTTCCAGGAATGCCAACATTTTACTTTGTCGTGATAACTGCTTCCATAATAGGAGTTGTAGGAAGCTTGACG
GCATATAGAGTTATTCAACAAGCTAGAATACCTAAACACGTTAAGAAAATCAGAAAAATTAAAAAGCTAATAAAGTCAAA
AAAGAAAATCACAGAGGGAATTTCAATTCCAACAAAAACAGAGATGATCGCGAAATTATTTAGTAAAGACTGGAAAGAGA
TTGATCTTTCAATCAAAAAAACATTAGGAATTGAGGAATTAAAGAAGAAATTACCAATAAAAGGTCCAAAGGTAGGAGAT
AAAGAAAAGAGAATTTTAAAGTTAAAAGATAAAAAACCAAAGGAGAAAGCAGCAGAAGAGAAAGCAGCAAAAAAGAAAGC
AGCCAAAGAGAAAGCAGCAGAAGAGAAAGCAGCAGAAGAGAAAGCAGCCAAAGAGAAAATTCCAGATGAGAAAGTACCAG
AAGAAAAAACAAAAGAAGAAAGGGGTGAGAATGAGTAATGCCAATAGGATTAGTAATGATGCGATGGGATATAAAGGTAA
GTACAGAAATTCTTGCGAAATATCCTGACGAACTCGTGATAAGTGAGGAAACATTAATGCAAATATATGCAGCTCATGAA
TACACGGGAGAACCAGGAATGATTAGTTTACTAGTTGGTCCACTAAATATTGCTTCATACTACACTGGAAGAGAAAAACC
TCTTTATATTATTTTACTACTAAACTTAGATGAAGATGCTGACATGTATGAAGGTGGATTAGCTGACATTTCTCGTGTTA
TTTTCCAAAACTATGAAGATAACGCTTATTTGGAGATGATTCCCTTTTTATTTCAACGATTATCAACATACCCTCATTTA
AATGAGGAACAAAGTCTAGCTATAACTTACCTTGATGGTGTAAACAGATTAATCATTCACCGGTTACGAGAAGAAGGCGT
AATCTCGAAATCAGAATTAAAAATTTGGTTAAAAGATCATTATCGAGAGGGATTTTTCGATGTAGACGCAATTTTAATGG
AATTAATAAAAAAGGAGATAATCAAAGAAGCATCTGTTAAGGGGATGCCTTCAGAACTAATCTTTCTTATCAATGATTTA
TTTATAATTCGACGCCCGCCAACTATTTTGCTTAAAAACCCTTCTGATCGAGGTCTTCCTGAGAGATTTGTAGAGGAATA
TCAGGTTGCTGTTCGAAAATTCTTCCAAAAGTATCGTCCATCAGATGAAGACAATCTTAAAATTTTAGAAGAAGTAATAG
CAGATCCTCAAGTGTATGAAATTTTAAGATTACTTAGGATCTCAATTGTCACCAAAAATGTCCTTGAGAAACTTAGAAAA
AAAGGTGTTGATGATATCGATGGCGGCTTGAAGAAACTATGGGATAATCAGATGATACATGTATTTCAAGATACTAAAGG
AAATGAGTACTATGCGCTACTTACAGATTTTCATAATTCTTTATTATACCCTAAATATATCGTAAACATAATCATTCATC
AATACGGGGTAAAATCAAAATCAAACGCAGTTCTTATTGAATATCTTAATGTACTTGATGATACTTATAAACGTACCAAA
ATTATTGCAGAAGAAGAAGATTAAATTAATTTCATTTTTTTTTTTGTCGTAATTTAAAGAAAAAGAGCCTAATCTATCAA
TGCAGTGAATTTATTCCATAATAACTAATTTATAGGTTTAAATAACTTTTCAATTTAGTTGCCTTTTCATAGAACTCCTT
GTAAAGTGAATCATCTCCCAATTCAAGACATAAATCTGATATTTTTTCAAAATAATCTGCCGTTTGGGCAATATCTCCAT
TTTCTAGACTAACTCTTGCCATGTTAATAAGTTGATCTCTTTCAAAAAGGGGTTTTAATAGTGGGGACGCATCAGTACTA
ATTTCCAAAATATCTGCTATAATTTGGATCATTTTATCACGGTTCTCTGGATCTATAGCAACCATCGAATATGTTTTTAC
TCCCAAAATTTCTTGGATCTTATCCACATGTAGTGCGCTTGGTAAATCTTGTTTATTACCAATGACTGCTGTATGAGCGT
AAGGGGCATGATCTTTTACTAATTCTATAAAAAATCTGCTTTTTTCTACGTTTTCCAAACTTGAATCAGTAATAATTAGA
ACAGCATCACTTCCTAGTATAAAATCATTCCATAAATAGCTAAATTGTTCTTGTCCCGCAAAATCCCATAAAGTAAAATA
TAATTTCCCAATTTTCACTGTTGAGATCTTCCCAGTGATAGTAGGAATATGAACAGAAGGGATCTCGCTTGCACAGATTA
AGTTGGTAGAAGTCGTTTTACCTACTCCTGAAAATCCAACTAAACAGATTTTAGTTTTTAGGTTCCTATGTATTGTGTCC
ATAATCGGATCGAATATCTCCATTAACGTTGGATCTAAATCTTCTAAGCTGTCTCCAAAAGTTTCTAGAAATTCTTCTTT
TAGTTTTTCTAATTCTCTTTTTGTTCTTTGAACGTCATCGTTTATATCTGTAATAAATATAAAAATTAGTATCTCATCCT
TTACAAAGGAATAAACGATTTTATATTTGAAAAAATCATAACTATCCAAATTGGTTCCCTTGTTAACTTCTTCTAATATT
TCCTGAAATAACTTTTGAAATTCCTCAACAGATATTGTTTTGCCAAAATTTTTGTTGTATAACACTTTTTCCCCTTGTAA
TATATAAACTTGCCTTAACATATTCCACAACCTTTTTCAATCAAGAAACTGAATATAAAAAATTAAGTCTAAATTCGGTT
TTTAAGAAAAATATAAATTTTAGATATTTTTCTCTGATCTTTCAATCTAATTTAAAATATTTAAATTTTTAGAAATTAAA
GAACGTA
>LokiG_000000000070
TTTGATGGAGCATGTCCAAAATGTGGCTCCTTGATATTAAAAATACGCTCGAGTTATAACCGGGAACTTCCAGACCTCGG
AGCGCCTCGTAGGAAGTGCTTTACCCGCATTAAAATTAATTATTTTGAATGTGAAACGTGTGGCAATTCATTCTCTCCAA
AACACCCCGATTATCCCCCCAAACTAGAATATACCCCCTCAATTATCCATTATGCATTAGAGCGTTATTATAGGGACAAT
ATCTCGGGAAAAAAGATCGCTGATGTGCTTAAAAATTCGCACGAGGTGGAGGTACCCCTCGATACTGTAAATTCTTGGAT
AAAACGCCATTCAACAGAGTATTTAAAATCCATTAATCAAGAAAAGAAATTAGACCATCCCGAATTAATTAAAACAGCCA
CGATTGATGGTACGTTTACTTCCACGGGAAGGGATGTGATTGGGAAAAAAAAGCCTGTGGTCTCATTATCTCTGACCAAG
CAAAAAAACGGGACTTACTTACTTACATTGTCAGAGATGAGATATTAGAACCTGCTGTTCGGATTTTAATTCATTTAAAA
GAATTAGGTGTTTATCCGGGATTAATAACATGCGACTTCTCTCCAATTCTTATTGCAGCAATAACGCAGGTATATGGAAA
AGAGGTCATCCAAATTGACCTCTTTCATGTCATGCAATTATTAAACAACGGGATTAAGGCTGATCTTCAAAAATATCGAG
ATAAGCGGTTCGATGCGGAACGACGAGAATTGCATGCGTTGCGAAATTGGGTTAATTCCCTCCAGAAACTTGTAAAGGAC
GGGTTTGATTTCTCGTTATCCTTGAAGGTGACGAAAAATCCTCCCAACGTAAAGCTAGAACATGGTTCGAGCTCCAAGTG
TGCTAAGCTTACTTTTAAAGTAATAGATCTCTTGAAAGTATCCGCTCCAGAGCAGTTCTTTCTGGAATTGCAAGATCTTA
TTAACGGACTAGCAGGTATTGGCAATTCAGAACTCAATCTTTCCAATGCCTTGCTCAAGGTCATGCCCAAAAAACGCTTC
ACGGAGAAGGGCATGCTTCGCGTAAAAAAAGAGTTGCTAAAAAAGTTAAAGACCTTTTTTCTCGAACATCGCAAGCCAAT
TGATGATGAAAGCATAAAGTTCCACCACAATTCTCAGGTGATCTTTTTTCAACCGGAAAATGTAACTCCCAAGCGCAAGG
AAAGGCTCACTTCGTTTTTGACTTTCCATCCTGAATTAAAAACCTATCGAGAGATGACGCTATTGGTTGGAGAAATAAGT
AGACTCTCTCTCGATGAGATTAATGGTCATCAGATCAGGGATTTAGCAGAATCCTCCATATATTCTAAGAAATTAAATGC
CGCAATCCGTACAATTAAAAGACATGAAGATGACATCCTACGATTCGTAGAATTTTTTAAGCAAAATCCAGAACTCTCAA
AAGCGCAGCGTTCAAACATGGAATTTTATAATAAAAAGTTCAAGGAGCCGTTTGAATCCGGAAATAACCTCTTAAAGAAG
GAACGAGTGCTTGGGAGGTTAAACACGCAATTATCTGGAAAAGTAGAATGGTTTTTAGATAATGAAATAGTTACATAAAT
ATACAAAAAACTTAACATTTAATCGGAAAAATAGATAAAATAAAATTTTAATTTATTCATTAATCTTAATAAAATTATTA
ATTTAGTTTTTTTAAGTTGACAGAATTCTTTCTGCTTCTAATTGGAATTTTGTACTTTTCCTTGATCTTCAACAGCTTTA
ATACCTTCCTCCACTTTTTCAAGGTCTCCAAGATAATAATGATTGAGTGGCTTTAAATCATCATCAAACTCATAAATTAA
AGGAATTCCAGTAGGAATATTTAATTTAACTATTTCCTCTTCTGGAACATCATCAAGATATTTGACGAGGGCTCGTAAAC
TATTTCCATGAGCAGATATCAAAACATTTTTTCCTGATTTTATAGCAGGAACAATCGTCTCATGCCAATATGGGAGTACT
CTTTCAACTGTATCTTTCAAACACTCCGTAAGGGGGATATTTTTTGGATTTAATTCGCTATATCTTTTATTATTTCCTGG
ATATCTCGGATCGCTCGTTTTTAGTGCGGGAGGAGGTATATCATAACTTCTCCTCCAGATTAGGACCTGTTCTTCACCAA
CCTCAGCTGCCATTTTTGCTTTAAACAATCCTTGTAAGGCCCCATAATGCCTTTCATTTAATCTCCAAGCCCGTTTAACA
GGGATCCACATTAAATCCATCTTATCTAGCACGATCCACAATGTTCGTATCCCTCTTTTGAGTACAGACGTAAAAGCAAT
ATCAAATGTGAAACCTCCTTTTTTTAATTGAACAGCAGCCTCTTCTGCTTCTTGAACTCCTTTTTCTGAAAGATCTACAT
CAGTCCAACCTGTGAATCGGTTTTCCTTATTCCAAACACTCTCCCCATGCCTTAAAAGAACTAATTTATACAAGTTAAAT
CAATTTAATAATTTATTTTCGTTATATTTGTAATTTTAAACTATATATATATCTGTTTACTTTTTAATAGTTAAAAATGA
TTGAATTTTTGAGGTAAATTGAGCTGAAAGAAAAAGGAATTTTAAAAGGAGCTAACCGTCAAGAAAAAAATTGGAATAAA
ATCAAATTTGGCAATTCCTGATTTATCATGTAAAGTTCATAAACATCTTATCTAATTGTTCTTTCAGTTTAGAAGGAGGG
AATTTGGGCTCTCTTTCAAACGTCAGTAAACCATTTATTTCTTGAAATTGATCATAAAGCTCAGTATAACAAAAACCTTG
AATCCAATTTTTTCTCTTTTCAAACTCTTTAAGTAGTTTAAGAACTGAATTAAATAATTCCTCATCATTTTTTAATAAAT
CTCCATATCCCCATTTTTCTCTAATTATACCATAAAAATCAAGCCCATATCCCCCGACTTCACTATAAATTATTGGTTCA
TCTTTGTATTTATATGGTTTTAAATACACTTTGGGAAATGCTTTTCTATGGTTTTTTAATTCTTCTTCAAAAAGTTTAGG
TAATCGATCCAGGTTAGAATAGAAATGTCGTGTACAAATATCCGTTTCTATATGTCCCCATCCATCATCATCAATTACCA
ACCTCGTCGGATCAATAGATTTTATTAAATAATATAATGAGAGTGTATAAAAACCTCTTTTAAAATCTCTGCTTGATCCT
TGAACTCCCCAAGACTCATTTATAGGCACCCAAGTAATTATTGAAGGATGATTATAATCACGTTCAATTTCGGCAATAAA
CTCATTTAAAAGCTGTAATTGAGAATTTAAAGTAAAGATAAACGCATTCCCAATCTCTCCCCATACTAAAACACCCATTT
TATCGCACCAATATAGAAATCGAGGATCGAAGGCTTTTTGGTGCGTTCTTAAACCATTAAAACCAAAATCCTTTATAAAT
TGTATATCTTTAATTAAATCCTCTTCAGAGGGTGCAGTATATAATCCCTTAGGCCAATAACCTTGTACTAAAAATAACTT
TTGATAAAGGGGTTTATTGTTTAGTAAGATTTGCTTTGTATATTCTGACTTTTTATCGGATATAGAAATCTTTCTCATTC
CAAAATAGCTATTAACAGTGTCGTAGATTTTTCCGGTTTGTTTATTAAAGATCTTGAAGCAGAGATCGTATAAATTAGGC
TTTTCGACATCCCAAAGATATAACCCATTCTCCGGAATTTTAATTTTAAATTTGAAACGATCAGGTGTCTTCGGAAATAA
TCTTTCTTTAAATACCATACTAATTTTTCGCGGTCCGAAATTTCCTAGGAAATCCAAATTGATTTCATCTTTAGAAATAA
CTTCGTTTTTAAACATAATATTTACGAGCAAATGTATATTTGAAAACTCAGCTCCGTGAATATTAATATCAAGCATTACT
TCAGATTTATCTATATCAGAGGTAATTTTAATTTTCTTTAAAGAATAATCAGGAGAGAGAAATTCCAACCATACAGTCTG
CCAAATACCTGAAACTCTAGGATAAAAGATTCTCTCTATATCTTTCTTCCAATATTGCTTACCTCTCGGAATTTCAAGAT
CTTGGCTTGGATCTTCTACTCTTACAACGACGACATTTTTCTTTTCAATAAAATCCGAAATATCACAAGAAAATCCTATA
TATCCCCCCTTGTGTGATCCCACATACTCTCCATTTATATAAACCATACAAGTGTAATCTACAGCACCAAAATGAAGCAA
GATTTTTTTATCAAGGAATTTTTTATTCATTTCAAACTCTTTCCTATACCATATAACCTCATGAAAGGAATTATCCCCGA
TTCCGCTTAATTTACTTTGAAAACAAAATGGTACAATAATTTTTTTATCAAAATAACGTGAGGAATCCTTTTTATACCAT
CGTTCTTTCATTCCTACATCTGAATCGTCAAATTTGAATTCCCATTCTCCATTTAAATTTATCCAATTATCCTTTCTACT
AAATTGAGGTCGGGGGTATTCTGGTCTTGGTATATATCCAAGTTCTGAACTATTCATAATTAATTCTGAAAAACGAATAT
TAATTTAAACATCTTTTTAAAGTCAAAACGCAAAAACAAACAAAAAATCGGAGAGAGATATAATATTATTCCATTTTAAA
ATCTTTAATTGTGGAAACTGATTTATTCAGATCGATTGTAAATGCGATGAGTGTTGTGTCATCCGTATCATCAAACTCAG
GATCAAAGGTTACAAAATAAAACATTCTTTCTTCACTTTCATATCCTATTTCCATTTCACCACAATCGTTTGGTAATATT
TTTAATATATCTTCAGGAGCATTTTCTATTAATATTTCATAAATTGTATCTTCCAGCAGAGTTTGTTTAGCCCTGATTTC
CTTAATTTTAGTAAAATCAAATTGACCGAGAGACTCTTGAGATTTACTATTTAATTCGTTCCATTCATGGAACAAGGCCT
TAATATTTGATTTGGGAACCATACAATCTTATTTTTTTTCAAACAAAATAAAACTTCTTATTATTAAGGAAATAAATATT
TAATGAGAATTTAGATAATTTTAAATGAATTTATGAGATGATTAGTATCCCTATGGAGATAGATCTCCCAAAACCATCAT
TCAAAAGTAATAAAAGTGTTGAAGAATGTATTATAGAGCGTGAAAGTGTAAGAAGATATAGTGATAGGAAAATTGAAATT
GAAAAAGTCTCACTAATATTGTGGGCAGCCCAAGGAATGAAAGGACTTAAAAAAACAGTACCCTCAGCTGGAGCAACATA
CCCTTTAGAAATATACATTACTTTAAAAGACATGGGATACTTCCATTACAATTATCACAAACAT
>LokiG_000000000335
ATAATTCATTTGATGATTTTTTTAACGATTGGACACCATTCAGCTACCTTATTGATTTATTCAATTTAATTTCAAAAAAG
ATTTTTGAAGTCTCTGTGGTTTCATGCGTAATTTGTCATAAAATTGAATGTCCAAGTTGTTCTCAAAAAATAGCTGGTGA
AAATTATTGTCACGCAGAATGCCCATATTGTAATAGAGCCTATCATAAACATTGTTGGGACCAAACGATAAAATCTTTTG
GAAAATGTGGATTCTGTCTGAGATAAAAATATCTAAATTGAAAGTTATTCACTTTACAGAATTTCTTAATTTCATATTTT
TAGATTTTTCAAATTTTAGAACCTAAGTATTTAATGTTTTAAGAGTATTGATTAAATTTTTTAATTTGAACTCCTTATAA
TTAACTATCACAATTTTGACAAGATGATCTTCATGGAAATATTAGATAAAAGGTTGAATCTACAAGAATTAGAGGAAAGA
ATTCTGCAACTGTGGAAAGAAAAAAAAATTTATTCTTTAATACGAAAAAAAGAAGAAGGGAAAGAGATTTGGAGATTTAT
CGATGGTCCTCCTTATACTACTGGCTCAATTCATTTGGGTACCGCCTGGAATAAAATCTTAAAAGATTACCTAATAAAAT
ATAAACGAATGAGAGGTTTTAAAGTTACAGATACACCAGGTTATGATACTCATGGATTACCAATAGAAGTTCAAATGGAA
AAAGAACTAGGATTTACAAATAAACAAGACATTCAAGAATATGGTATTGATAAATTTATTAAGAACTGCCAGGAATACGC
TAAAAAGAATATAAAAATAATGAATGAACAGTTTAAACGATTAGGATGTTATTTTTGGGATTGGGATAATCCCTACATCA
CATTTAAAAACAGTTATATTGAAGGAATCTGGTGGACGTTAAAAAAAGCATGGGAAAAAGGTTTGTTATATCAATTTTAT
CGACCTTTAAATTGCTGCCCAAGATGTGCCACGGCTCTAGCAAAGCATGAACATGAATATAAGAATATTATAGATACCAG
TTTATTTTTAAAGATAAAATCTGCCGAAATGGATGATACTTACTTTATCATTTGGACGACTACCCCTTGGACATTAGTAG
CAAATGAAGCGATCATGGCTAATCCCATAGCAGAATACGCTAAAGTGAAAATTGAAGACCTCAATGAATTTTGGATTCTA
TCTAAAGCTTCAATAACTCATCTTATTTCAGGAGAATTGGGTTATAAATATAAAATTGTTGAAGATTATTTAGGTGAGAG
TTTAGAGGGAATGAAGTACGTTCACCCCTTGATTGAAGAAGTTCCATATCAAAAGGATTTAGAAAATCAAAGCGAAAAAG
TTCATACTATTATCTTATCTGAAGAATATGTTTCAGCTTCTGAAGGGGTTGGTTTAGTTCATTCTGCTCCTGGTCATGGT
CCTGAAGACTTTGAAGTAGGTGTAGCAAATAATATACCCGTATTTAATCCCGTCGATATTAGGGGTATTTACACCCATCT
TGCTGGAAAATTTGAAGGAAAATTCGTGTTTGATGCAAATGAAGAGATTTTAGATTTATTAAAACAAAAAGGAACACTAA
TTTTAACTAATGAAGTAGAGCACGAATATGCTCATTGTTGGCGATGCGATTCAAAATTAGTTTATAGAGCAACTAATCAA
TGGTTTTTTAAAACTGAAAGCTTAATTCCCGAATTACTTAAAAAAAACGAGGAGATTTACTGGGTGCCTAAATGGGCAGG
AAATAGATGGTTTAAAAGTTGGTTATCTACTTTAAGAGATTGGTGCATTTCAAGGCAGCGTTTTTGGGGTGTCCCTCTTA
GTGTTTGGATCTGTGATAATGAAGATTGTGGAGATATTATAGTGATAGGGTCAAGAATGGAATTGATGGAAATAGCAGGG
AGATGTCCTGAGGATTTGCACCGTCCCTGGATAGATGAAGTAACTTGGTCATGCAAAAAATGCAATAATGGATTAAAAAA
GAGGATTCCTGACATTTTAGATGTATGGTTAGATTCTGGTTCAGTAGTTTGGGCAGCTCAGGAGTTTTATAATGAGGATT
TAGAAAACTTTGATTCATGGATTCCAGCAGATTTCATTTTAGAAGGAAAAGATCAGATTAGAGGATGGTTTAACAGTTTG
CTCTGTAGTGCTTTGGTATCATCAAACCGAAAGAATTATAATTCCTGTTATATGCATGGATGGACTTTAAGAAATAAGGT
AAAGATGAGCAAATCAAAAGGAACTCAAATACTCCCCGAAGATTTGATTCAAGGCACCATTGATGAATTAAAGAAGACAA
AGACCTATTCAAATATAAAAGGAATTGAAACCTTTCGCTTTTATTCTCTCGGTGTGACTCAACCTGGAAGAGATTTTAAC
TTTAACGTTAAAGAATATGCTGACAATTATAAAATTTTGAATACAATTTGGAATGTTTACGTATATGCTAACGAAAAATT
TAATTTGGCAGAATTTAATCCATCAAAAGTGGATTTTAATGATAAAAACTTAAGTAGATTTGATGAATGGCTAATTTCAA
GGACCCATTCAACTATTAAAAGAATTACGGAACTATCTGATAAGTTTGAACTACCATGGATAACTGGAACATTAAGGGAT
CTAATAGTAAATGATATCAGTAGGTGGTACATAATGTTAAATCGCGAAAAACTAGAAATATATTCCGAAGATCCTCACAA
ATATCATATAATGCTAATTCTATTCAATACTTTATTTATCGTTCTCCTAATGCTTGCCCCAATAAATCCAATGTTGAGTG
AGGAAATCTTTCAAAAGATGTTTAAACCATACTCTAAATTATTGAAGTTAAAAGAAGATGAAAGTATTCATTTACAAGAG
TGGCCTAAGTTTGATGTAAAAAAGATAAATATTGAATTAGAAAGTGAGATGCATTTCACAAGAGATTTGATTGAGAATGT
AAGAGCACTGAAAGAAAAAAACAAAATTAGACTAAGATGGCCAAATAAAAAAATTATTATCGAACCAAAGGAAGAAATGC
CAAATTTAACTTTTTCTGAGATTGTAAAAAAAATAGGAAATGTAAGGGAGTTAGAGATTAAGGAATCTGTGGAATTAGCT
GAAAATTTAGTTAAAGCAGAATCAAAACACTACAACATTTATTTAGATATTAGTCTTAATGACGATCTACTAGCTGAGCG
TGTGGTAAGTGACCTAATAAGAACTATTCAATTTTCTCGAAAAAAAGATAAATTCAAAGTAGGGGAAATTATTAAGTTAT
CTATTACGACAAATAAGGAATATTTAAAGAAGTATATAGAGCAGAATAGAATGGTCATATCAGACAAAGTAACAGCTTCA
AATTTTAAGCTGAACCATGATCAATTTTCAAAGGAAGTAGAAGGAACTTTTAAAAGATTAAATTTATGTCCCAACAAAAA
TTGTTCAGCATCTTTAAAGGATAATATTATCTTAAAGCTCAAAAATAAAGCCGAGATCAAATGTCCCTATTGCAGTTCAG
TCTTAAAGATGGATAAGATAAACAATATTGATTTTAGCTTTTCAAGGATTGATTAAAACTTCTATCCTTATAATCCTAAA
ATTAAATCAATTAAAAAAAACAGGATTAATATTTACTATTTTTTAACAAATGACAACCCCATAGATGAATTCTATTATGG
AATTTCTGAAGTTATGTTAATGATAACGCTAAGGTTATTCTTAATTTAGATGACTATAAAAATCCTTTACAGTTTTTGTC
TTTTATAATAGTTTAGCCAGTAGAAATACATTTCTTTTAATGTTTCCTCAATAGAAAGAGTTGGTTCCCACCCTAATTCT
ATTTTAATCTTTGAATTATCACCAATAATAATATCCTCATCTACTTTTCTTAATTTTTGCGGGTCATTCTCAACAACTTC
AATTTTTTCATTAGAAAAACTTAAGACAATATTTAAAATTTCACGAATTTGAACCTTTTTACCAGAACACACATTGTAAG
TTTCACCCGGTTTTCCATTTGTGGCTGCTAATAAGATTGCAAGGACTGAATCCTTAATATCTGTGAAATCTCGATATGGA
TTTAAATTCCCTACTTGAAGTTTATTGCCATCCAAGCCCAATTCAATTTTAATAAGTTTCCTAATAAAATCTGAGGGAGC
ATCATTGATTCTTCGAATCCCTGTTTGATTAAAAAACCGTAAATTAATAATTTCAACATTGAAATTTGAAAAATACTGAC
GAGCAAGAAGTTCAGCTGCGATTTTGCTGATACCATAAGGATGTAAAGCTAGGAGTGGATCAGTTTCTTTAAGTGGTACA
CCACTTCTATTTTTTGTATCGTATTCTGTACTAGTACAAGCTAATATAACCCTCGTTTCTAATTTGTATTTAATTAGAGG
TTGAAAAACATTAATTGTCCCAATAACATTAACTTCAATTGTCCCTACAGGATCTTCCCAAGATTGCAAAATATAAGGTT
GTGCTGCGAAATGAAAAATAAATTTAGGTTTAATTTTTCTTATTATTTTTTCTAGTAAAAGAGCATTCTTAACATCACAT
TCAAGAATAACTAATCTTTTATTATTTGTCGGGATACTAATTAATTCACCCAAACATTCTTGTTTTTCTTCTTTTGAGAA
CATTTCTTTATCAAAAGTATAGTGTGAGAGATTTTTATAAATTTGATCTGGTCTTTCCAAACCATAAACTTCATAACCAT
TTGATATACATAAATCAATCAGATGGGATCCGATAAAACCATTGGCTCCGGTAATAATTATTTTATCCATTTTAATTAGT
CATCTTTAATTGGATTATCGTAATAAACCTTTTTCATTTAACTCTATTAGTGCTTTATCAGTTTTATCATGAGCGAATTT
TTTTTGAGTTTTTACCCAATTTAAGTAGTCTTCAATACCTTGAGAAAAAGAAATTTCTGGCTCATATCCTAATTTATTTT
TAATTTTGGTAATATCAGCAAAACAATGTCTTATATCACCGACCCGATATTGTTGATTAAAGATTGGTTTTAGTTTTGGA
TTTATTTTTTCAGTAATGATATTTGCAACTTCTCTAATTGAAATTGGAATTCCTGTCCCAACGTTAAAAATTTCCCCATT
TACATTTTTACTTTTAATCACAAGAGACATAGCCTGACATACATCCATTACATTCACAAAATCCCTTGACTGTAATCCAT
CCTCAAAAACTTCTGGGGGTTTCCCGTTTAATAATCTCGTACAAAAATTTGAACAAACACCTGTATAAGGGTTTGATAAA
GCTTGTCTTGGTCCGTAAACTAAGAAAAATCTCAATATTGTAGTTTTTAATCCAAATGTCTTACTAATCATCAAACTCAT
TTCTTCCTGGACTTGTTTTGATAAAGCATATATTGAAGTTGAGTTATATGGCGTCTTTTCATCTGTAGAGAGGGGTATAG
CTTTGGAATCACATGTAGGGCAAATAATTTCCCAATCCTTTCTTTTTAACTGTTCTTTGAATCTTAATTCTGGAAAAATG
ATACCGCATTTATCACAAAAAGCTTTTCCTTCTCCATAAACGGTGTTTGATGAGGAAATCACTACTTTTTCAACATCATG
ATTAGAATTAACAAGAATATCTAATAAATTAGCTAAACCTAGGATATTATTATCAGCATACTTACTAATTTGGTACATCG
ACTGCCCGACACCAACCCTTGCTGCTAAATGAATTACAATTTCATTCTCCTTTAATAATTCTTCAAATGCGCCGTATTCG
GTAACAGACCCTTTAACGAATCTAACCTGTTTATTTAAGTAATCAGGAAGTTTGTTTAATTGACCATGCACTTGGTTACT
TAGTGTATCATAAATAGTAATATCATGATCATTTTCTTTAATCAATTTATCGGTTAAGTGTGAACCTATAAAACCTGCTC
CACCAGTAATCAAAATTTTCTTCGACATAGATAATCAGATTATTTTCAAATTTCGATATTCAGATTGAATATAAATTTTT
ATCAAAAATAAGGAATATGAAAATTCTCAACTTCATAAAATTAACTTGTTGTTACCTATTTCCGAATGGAGAATGTCCTT
TTAATAACTCTGCAAATCATAATCTCTTTACTAATCTTTTTTTATGATTAGATAGCTTCGCAGTTTATACTAATGCATAA
GTTTTAAATAAAAATAAGAATATAATTAAACAAATACACCAAATTTAGACAAAAAATCTGATTAATTATGAAAAGAATTA
AATTAAACTATTTAATGATTTTTTTTCAACTTTTAATCTTAATATCTGCAATAACCTTAGTTTTTCCTATTACATTGCAA
GAATCAAAGATTTATGCTTCTGAAACCGATAGTTTAAGTATGAGTGCAAATGAAATCACCATTATAACACCTGAGAATAA
AACATATTCAAATCCTATTAGTGATTATTATCCAGGAGTATATGGATTTGAAAACGATGCACCTAATAGTAATCCTTTTG
GATGGAATACAACAGAAGCCCCCTCAACTTCAGTAAACGTAATTAACGAGATAGATAATCATAAAAGAGTAGTTCACTTG
ACGGACAATAATGCTGCGGGGTATCCTATAATAAATAAATCAATTGGCTCGCGAACTTCTGGGATTATAGAATTTTGGAT
TAGAGCAGGAGAAACAAATCGTCAGCACTATTTTCAAATTTCAGATGATGCAAACAACGGCATCCATCTCTATATGATGC
AAGTCGGTAATTGGAGATATGTAACTACTGGTCCTGTGTATAATATCATTGAAGCTTATAATGCAAACCAGTGGTATCAT
GTAAAAATAGAATTTAATACCACAAAATTTCATTTATGGATTGACGGCGTATCTAAGGATGGTGGAGCAGGTTATGACTT
GGCTGGCTCTCCAACTTCTTTTAAAAGGATAGCCTTTAATACAGATTATGGTGAGACCGGAGCAAATATGTGGATTGATG
CAATAGGATATTCCTGGGATTCAGATTACAATATCGGAGACAATTTAAACGAAGGATTGTTACTGAGTTTTGAGAGTAAT
AAAAATTTAGATTGGATGGGATATTCATTAGATGGACAATTAAATAAAACCATCTTGGGCAATACTACTTTACCATTTCC
TAGTGAGGGTTCACATCAAATTCAAGTATTTGGTAATGTTTCATCTGGAATAGTCTACCAGTCTGAGATCAGAAAATTTC
TAATTGATACAACTGCTCCCACATCTTCAATATTATTTACACTATACGGAGATCCTAATATAGTAATTAAATCAACAGCT
TTTACAATAATCGCTGATGATGGTTTGGGTTCTGGAATTTCATTGATTAGATATAGAATTAATAATTCTGGTTGGAATGA
TTATAATTCTACATTTGATCTGTCTAATTATGAAGATGGGTATTACATGATTTATTACTATTCCATTGATAATGGGGGGA
ATATTGAACTTGAGAATTCAGTATTAGTAGAATTAATTGATATTTCTAGTGAGCCGTCTATATCGGGATATTCAACTCCC
CTATTGATAATATCATTTTGTGGAGTAATAGCATTAATAATACGGAAAAAAATTAAAAATTAAATTCCTATTTACATTTT
TTTTTAAATGTTTTAGATTTTATTCTAAATTCCTAACTTAATATAATTTGAATGTAAGGATTGATTTGTAATTTTTAAGA
TCTGGACCTAACCTTTAATTTAGTAAACTATTATTTTTATTTTTTTGTATAGAAATCTAGCATAATCATAAAATTTCTTA
ATATTAAAAATCGCTATTTTATTCAAAAAAAAAAGAATTTCTTGATTTAAAAGTCTAGATTTTACTAATTTTGAAGATAA
TCCAACTCCTTTAAGGCATTTAAGATTATTTTCTTACTTTCTTCAACTGTCTGCTTATG
>LokiG_000000000300
AATCTCAAAAGTTTCCGACTAAATTTATTTGAGATGAAAAATAAAAATTAAATATCGACTATCTTTGAAAGTCAAGTATT
AAAAAAAAAATATCAAATAATTAGAAAATACATTTGATATAAAATACAAATAATATCACAGTAATATTTAGCAAGGATCG
TAAAAAATAAAAAATCATAAAGATTTAAATAATAATCAGAAATATAACCATTAATTAGTTTTAGGTTTTTGATTATTGTG
GAAAATAACAATTCAACTCAAAAAAACAATATTTCCGTAGGTTTAATCATAAATGGCAATGAATTACACAGCAACCCTAT
TTTTCCTAATGAAATTAAGGACGAAATTTTGGATGCACCTTATTATTTATTAATCTTCATTTCAAGGGAAGATGTTGTTA
AAATTAGCTGCTTCCCAACACAGAATAATAACATAAAAAAAATTCTAATTAAATTAAAAGAATTCTCCCCCAAACTCGTT
AAAGGAATATCAAGCGTTTTAAATGAACTTAATTTAAGCAGCAATATCATGCATACCACAGGGTTATGTTATGAAATGGA
AAAATGTTTTTATGAGACCTATTTAACGGGAGACCTTATTGATTCTGGTGAATTAACCGTAGATAGTATTAAGGATAAAT
TTCTATCTGTTGATAACGTGTTGAGCGTTAATGTTGAAGATATAACTTCCCTTTAATAGTTTTTTTTCTTTTAAAAATTA
ACTTTTAGTAATCCAATGAGTGAGAAAAACACACCTCCACCCCCGCGACTTCCTCCATCATTTAAAGTTGAGGAGAATTT
CTGCCTTTTCCATAAAGGTGAGATTAGTAATGAAGCTTATATTTGTCCACATTGTAAAACAAAATACTGCTTGAAGTGTG
CTAAAGAAGCAAAAAAAAATCAAAAACTATGCATTAAATGTAAGAGTTTAATTTTACTTTGAATGAATTGGGTTTTTCTT
AACAGTTTTAATACCTTTTTATTGCTGAAATTGATCTCCAACCTCTCCAAAATATTAGCAGGATTATCACAAAGATAAAA
AGAGCAGTTGCGAATGTATACCAACCAATAAATAGATATCCGTGTGCAGGATTAATGAATGCAAAGGGGATACCAGCAAT
CGCAAAACCACCCATGTATCCATAACCCCAGTATCTATCTTTTAATCCAATAATCACACCAGGGATAATCGTTGTAAATA
TTATCGTTAAATATGACCAAATCTCCATATATCGTAAAATTAATATCATGTTTATCCAGGATGCGATAAAACCAATAACT
ATCCAGATTACTGTAATAATACCAAACTTAAACTCTGGCTCTGGTCGTCCAACTGTTTGTTCATTCTTAGTCTTAGGCAT
AGGTGACTTTACTCGATTATACTTTTAATAATCAAAATAATTCATTATATAATTAATCAACTGAAATTAAAGTTTTTATA
TAACTGAATTTAGATGTGAGAACAAATACAAATATGATACAAAAATGTTACAAAGATGTCAAGTTTTTAACAATCCCATA
ACTTTCCCCTCTCTTTTCTATTTAAGTCTTATAAACCTATAAGAATTTATTTATATACGTCAATTCATATAGTAATTGTA
AGATGAAGATTTTTTAGGGATCATATATTCTATTGTAAGAATTAAAATTAAAAAAAAACCATGCCTCCTGCCTACACCCT
GGATACGAAATCGGTGATTTCCACTTTCGCTGGTATTTTGTCTTTTGGTAGTGTAAGAAATTACACTCTGATTTCGCCCT
CCTCCCCCTATTGTATTTTTGACGCTCTTTTGCGTCCGTTGGCAGGAGGCACCTTTTTAATTCGCTATAAAAGTCAAAGC
TGAGTATTAAATAATCCGAATAAACCCGATGGGGAATAAAGCAACATATATATTCTTTTGGGCAATAAATCAACGCCTTT
AAATTTATTGCATTCTATAACTTAAATCCAATACCATAAATTTTAGATGGCTTTATTAAATTCTGAATGTTTTCCACATT
CGGATTTTTTTCATATAACGACACAAAGAAGTGATAAATTATTCTAAAAATCATCAGTGAAAGAAAACTGAGAATAACCC
TTAGTGTTTAAAATCAAAACCTTAGAGTACAAAATGTTAAATGAGAGTAATCACATTGCCTAATAATTTTAACCAATCTA
AATAATATAGATAAGAATATAGATATTATTAAAATCTTTAAAAGATTTTATCATTTATTAAAATACTAGTTTAATTAAAT
AAAATAACTCAGTAATAAAATTTCAAAATTAAAATTAAAAACGTAAATTAATTCTTATGACTCAAACGAATTCTCAAAGT
GATCGAGAGAATATGGAAATTATCCGAACTACAACCAGTCTTTGTCCTGAATGTATGGAACATGTTCCCGCGGAAATTGT
GGTTGACCCTAAAACAAATTGGGTTATGATGTACAAAACATGTAAGGACCATGGAGAATTTAAAGATAAACTTTCTATAA
ACTCAGAAGAGTACAAATGGCAGCAGAGATTTACCACAGAGATTGGCTCTACTGTAAACAACTCCACCAAACCAGAAACT
GTTTCATCAGGAATTAAAAAAATCGATAAAGGGTGTCCGTATGACTGTGGGCTTTGCTCTAATCATAAAAGCGCGCCCAA
CATATGTTTGATTGATGTAACTAACCGATGTAATCTTACATGCCCGATATGCTTCGCTAATGCTTCAGCAGCAGGGTATG
TAGTTGAACCAACTTTCGATCAAATTGTACAAATTATGAAACATTTTAGATCTATGAAACCTATTCCTGCTGTCTTACTT
CAACTCTCTGGCGGTGAACCAACCATGAGGGATGATCTGCCTGAAATTATTAGGAAAGGAAAGGAATTAGGTTTTACTGA
ACTCATGGTTACAACAAATGGCGTTAGATTTGCGAAATCACCAGAACTTATTAGAAAATGTAAAGACGCAGGAATGAATG
CAATATATTTGCAATTTGACGCTACTGATGCCCCAGAAGTTTGGAAAAAAATAAGAGGCGTAAACCTATGGCCTCTTAAA
CAGAAAGTCATTGAAAATTGTCGGAAAGTAGGATTCTTTGGTATCGTATTAGTTCCAACGGTTGCTAAAGGAATAAATGA
TAATCAGATAGGAAATATTCTAGATTATGCACGAGATAACTCTGACATTATCTCTGGGATTATATTCCAACCCGTATCAT
TAACAGGTAGAATCAGCTTTGAAGAATTAATGGATTTAAGATACACTACATCCGATCTTAAAAAAGCAATAAATGAACAC
ACAGGTGATGCAATTGGGCAATTTTACCCTATAGCAACTTCCGCAAAAATGACACAATTACTAGCCTGGTTCGATGAAAT
GCCTACGTTTAGCATGACGAGCCACAACGACTGCGGCTTTTGCACTATCATTATAATCAATGACAAAAATGAATTTGAAG
CCATCGAGAACTATTTTGATATTACGGGTATTATGAAGTGGTCAAACAAAGTATGGGACATGATTCAAAAGCGTGAGATT
CCTAAACCTACAGGATTACTGAAAGGTATCGATTTATCTAAGTTTGGAGTTTTGGCCGATAAAATTGGAAATTTCATTGA
TGATATGACCAGTTTAGGATATCGCCAAATCATGAAAGCCTACTACTTTGCTGGAGTAGCACGATACATCAAACATCCCG
GAAAGATTCTCACCAATAAAACTTACCGCGGATTTACGAGGTTAATTATGAATCCTAACTTTAATTCGGCGGCGAATTTC
CTCCACACGCGCAATATTTTAATATCATCGATGCACTTCCAAGATGCGTACAATTTCGACCTCGATAGGGTATGCCAATG
TCTCGTACATTACGGGGTTATTGATCCTGACGATCCTACTAAAGTTTTGGAAGTTCCATTTTGCTCTATGAACACGCTCC
ATAGACCTATTATAGAGAGGAAACTCGCAATTATAGGTAAAACGGCGAAGAAACCCGAAGTTATCCAGGCAGAAATCGAG
GAACTGCTAAAAACGGTCGAAAAATAGTTTATTCTAATTTTTCTCAGTAATTTTATTCTTAAATATAAAATCAATATTCT
GATTCTGAATTATTGATATAATCGCGTACATATAAGTCAGTAATAGTAGTTCCTTGTCTTTTTAATTTTTCAATAGATTT
GGGAATTGAGGTTAAAGGAATTTGGTAAAGCTGGAGCAATCGAAGTGATTTAAGATTTCCAATAGATTCAGGGAGCGAAT
TAATGTTATTATCACTTAAGTCTAGTTCGATCAATGATTCCAAGTTTCCAATTGACTCTGGAATGGAATCTAATTTGTTG
CTGTCAAGAGATAGTACTTCAAGTGAATGTAGATGTCCAATTGAGTCAGGAAGTGAGATTAGGTAATTATCAAAAACATG
CAACTCTTGTAGAGAAATTAAGTTGCTAATTGAAATGGGCAATGAATTAATCTTTTTTCTTTTATCTTATTTTTCTTATT
TTTATCGAAACTTTAAGTTAAGTTTTATTTCTAAAGTTTGAAAGAAATGACAAAATTTCTTTAGTTACTTGTTCTGGTTG
TTCATAAATCAAAAAATGTCCTGCCTTTTCAATGTCTACCAATTTTACCCGTTCTCCATTTTCTCTTTTTAGAATATAAC
CATTCTCTGGAACTGCCATAATATCATCGAGACCCTGTATAACTAACATTGGTGCTTGGCCACCATTCCACCATTCCTTA
AGGGGTGTGGCTTGATTTGCTTTTGAATGTGCTTGACTTGCTAATGGCCACGTTTTACGACCTTTGAACGATTGGTTCAC
GGTTTTCATATCGGTTTCAGGTGAGAAAAATAAAAATTTTAAAGCTTCGTATGTCTCTTCTCTACTAGTATCTGGCTTCC
CTAATGTTCCAAAAATTTTTAACGTATCAGGTCCAGGAGGAACTTTACCCCCTGCAGCTAATAATATTATTGTTTTGACT
AATTGAGGGTGATCTTCAGCAAGACATCGAGCTACACGATTGCCAAATGCCCATCCTAACACATGGACAGGTTGTTTTTC
AAGTTTTTTGATAACATTAGCAACATCATTAGCAAGATCATGTAAAGTTAAACCTTCCAAAGGCCCTTTACTCCCTGCAA
AGCCTCTTCTATTAATTACCACCGTTTTAAATCCTGCTTTGTTAAGAAAGGGTGTAAAACTGTTAAATGATGAAGCTTCC
GTGCCACCAGCTGGCAATAAAATAATTAAATCACCTACTCCACTAACAATCGCTTCAATTTGAACATTTCCTAAATCATA
CGTTTCAATACTCATAGAAATCTATCACCTTTTTAGTTAACCTATCATTTCTTGATTTATGAATCTGAATGTCTATCTTT
AAGATCTAATATCTCTCTTTTTCCCGTCTTCCAGTCTACTTTAACAAAGTTGTAAGAGATATTCCCTTCTCTAAACATCA
TATACTCTTTCCTATTCCAAAATACTTTTCCTGTTGGTCCACCTGTGGGAAGTAATGCCATCCATCGAGCAGAAGGGTAC
ACAATTGAAGGATCTTGTCCAACTGGATTCATATTGGTTTTTGAAGGGCCGGGTATCATTCCGTTAATTAAAATATCAAA
ATCAATGTTTTCAACCGCAGCACATCGAGTAACTGCCCATAAGGCTGCCTTGGAGGAACTATATGAAGAATGCCCATTAT
TTCCTGCCTCAGCACCCCGTGATACAAGATTAATGATCCTTCCAAAATTTTGAGACCTCATAATTGGTATTGCAGCACGT
ATCCCATAAACAGGTCCAAAAAGGTTAACTCGAATAACTTTTTCATACTCGTCATCCTTAAATCTATGAATATTTCTAAC
TAACGAAACACCAGCATTGTTTATAAGCACATCGAGGCGGCCAGTTTCATCAACAGCTGTTTTCACCATTGAAGATACTT
GAGAAAAATCAGTTACATCTATAATTTTGGTGATAGCACCTCTATCTTCAAGAGGTTTTAATTCTTCAACATTGATATCT
ACAGCTACAACATTCGCCCCATCATTAAGGAAACCTAAAGCGAGTGCTCGTCCAATACCGCTTGCTGCACCTGTGATGCA
TACGGTCATCAAATTCAGATCCATAAAATCTCACCTATTTTAAAATTAATGTTATTTCAAAATTGTTAATATGGTTGTTA
AGGATATACCAAAAAATATTTAAATTTTTACTATAATCTCATTATAAATGAATATTATTTACTTCTTAATTTTTTAAAGT
ATAAGTTAGGAAATCATCTTCCAAACCTGCCCTGTTGCTGAATCTTCCAACTGAATCCCAATACTTTTTAATTGATTTCT
TATTTCATCACTTATTTTATAATTTTTATCTAATCTAGCCTTATCTCGGATTTTGATAATTAGATCCATTAAATGGTTAA
ATTTATCATCATAAGCGTTAACGCTGCTTTTAAAATCAAGACCAAGGATTTCAAGCAACTCAAGGAGAAGTTTTTTAGCC
TTTTCGAGGGTTTCTTTATCGTTATTTAGTGCGGAGTTTATTTTCTTCACAAACTCATATATTATCGCAAGAGCTTTAGG
TGTATTGAAATCATCATCCATAGCATTCTCGAAATTTAGTTTCACATCATCTATAGCTTGGTTGAGGGTTTTTAGATTTC
CGCTTTGTGAAATATCAATCTGAATTAAGCAATTTCTTATTTTTTCAACATTGTTCTTAGCATTTTCAATTACTTTTGGG
TTCCAATCGACACTCGATCTGTAATGACCTGAAACTAATCCCATCCGTACAGTAAGAGCGCCATGTTCATCGATTAACTC
CCGTGCGGTAAAGTAATTTCCATGACTCTTGCTCATTTTCCTCCCATTTAACGTAATAAACTCAGCATGCATCCAACAAT
TAACAAATTTTTTGCCAGTACCAGCTTCAGATTGGGCAATTTCATTGGGGTGATGAGTCGGAATATGATCAATTCCCCCA
CAGTGAATATCGATTGTCTCACCTAGATATTTCATAGCCATAACTGAGCACTCAAGGTGCCATCCAGGATAACCTTCACC
CCAAGGAGAGTTCCATCGCATGATGTGGACTTGATCATCCTTCTTCGCGTTTAACCACAAGGCAAAATCAAAGTAATTCT
TTTTTAAAGGATCTTGATCAACTCGAGCTTTAGCTTGTTCTTCGTCGAGTTTTATCCCAGAAAGTTTCGTATAATCTTTA
AATTTAGATATATCATAGTACACATTTCCTTGTACCTCATAAGCATATCCCTTTTTTATAAGTATTTCAATTAATTCAAT
CATTTCTGGAATGAGAGATGTGGCTCTAGGAGATATATTTGGCCTATTTATATTTAGATCATCAATAACTCGCCAATATT
CTTCGATTTGATTATCTACAAGTTCCCAAGGGTTCACTTTTTGTTCTCTTGCTCTTTTTTCAATCTTATCTTCTCCTTGA
TCCGCATCATCGGTCAAATGTCCAACATCAGTGAAATTCTGGACGTGAAAAACATGATACCCTTTATATTTTAAGTATCT
AATAACTACGTCCCAGGAGCTATATGTTCTTGCGTTACCGATATGCACATCATCATAAACAGTCTGGCCACACGTATAAA
TCTTCACATATCCATCTTCAAGAGGGGTAAAGACTTCTTTTTCTCTTGTCATTGTATTAAAGATTTTGAGCATAAGAAAA
AAAGAAATAGGAAATATAAGAATTTTACGGAGTTTTCATCCTAATTAATGATTTTAACGATTATTCTAATATGCTGAGTT
AAAGAAATAAAAATCAAATGGTTAAAAATCTCAAATCTAATCTTCTTTCAATGACTCTTTAAAGATTTCAAATTAGATCG
ATCAATTCATTTATTTTGTAATTACTCAAATATAAAAAAACTAAATTTATCAAGGTATTATTAAAATCAAATAAAGGTTA
TAACTAAAATGGCCCCTAGGAATTTGGTGCTTAAAATAGTTTTATTGGGAGACAGTGCCGTCGGAAAAACCTCCCTTGTT
AATCAATACACCCAACATCATTTCCAAGCTGATTACCAACCAACGTTGGGAGTAAATATTGTTGTAAAAGAATTAACAAT
TGAAGAGTTAGATGTTAACGCCCGATTAGTTTTATGGGATATAGCAGGACAAGATAAGTATGATCTCTCTAGAAGGATGT
TTTTTCAAGGGTGTAGGGGAGCTTTATTTGTATATGACACGACCCGAGACGCCACATTTAAAAACGTTGAAAAAAAGTGG
TTACCAGATTTAAGAAAATTTGGAGAAAAAGATCCTGCATTTGTGCTAATAGGAAATAAAGTAGATTTAAAAGATTCAAA
GTCCGTTTCAGTTGAAGAGGGGAAAAAACTAGCTGAAAGAATAAGTGCAAGCGATTTCGTTGAAACAAGTGCTAAACACG
GAGAAAATGTCGAAAATGCTTTCCAAAAACTGCTAAGTAATATATTAGCAAATTCAGGGTTCAAGGTTTAGAAATCATTA
AAAAAGAAATAATTTGTTTAAGAATAATTATAATTTAACGGGGTTATGAATTGAAAAGTATTGAAACTAACATTAATAGA
GTATTTGTAGGGAAAATTGACCCTGAAGAGGATATAATTGAGTCCATAGTACTTATGGTGAATACACATGAGATTAAGTC
CGGATTGATCAATTGTATTGGAGCACTCAAAAAAATTACAATAGGTTATTTTGATATTGTCTCTAAAGAATATTTAAAGA
AGACTTTTGATGAATATGTAGAATTAGTATCATGTATGGGAAATATCTCTTTTAAAAATGGAAAACCTGTGATTCATCTT
CACATATCTATTGGTACTAAAGATTATAATATTATTGGAGGGCATCTAATCCAACCTTCAATTGTTTCCATAACATGTGA
AGTATACATATATGAAATCGCCCAAAAATTAACCAGGTTAAACGATCCTCAATTTAATTTGTTTTTATTAAATTTATAGA
AAAGTGGTGTTACAAAATGTTTGAGTATAAGGTATATTTGAGAAGGAGTGCATAATGGGAAAAAAAAACATTATTCTTAA
AATAGCTTTATTAGGTGACCCCGCAGTAGGAAAAACATCTCTTATTAATAGATTTACTGAAGAATCTTTTAAAGACGACT
ACCAGCCTACTTTGGGTGTTAATATAATAATGAAAAAGTTAAAGCTTGACGATTTTAATGTACAACTTGCTATTTGGGAT
ATTGCTGGTCAGGATAAATATGAATTAACTAGGAGATTATTTTTCGAAGGTTGCTCCGGAGCGCTATTAGTTTATGATCT
CACAAGAAGCTCTACAATTGACCATATTAAAAATAAGTGGGTAATAGATTTCAGTAAATTTGCTAGACCCGATGGTATGT
ATATATTAATTGGGAATAAGGGTGATTTAAAAGACTCTATTACAATTTCCTCAGAGAAGGGGAGAGAAATTGCTAAAGAA
ATTACAGCAAGTGATTTCATAGAGACGAGTGCTAAATCTGGTGATAATGTGGAAAGAGCTTTCGAAGGATTAGTTACACA
GATCTTAAAGAATTTTAACTTCAAAAGGAAATGAAAATTAAATTAATGGAGATCAAATAATATAAATCGATATATGATTG
GAGAATATAAAGGGGAAGTAAAATATAAAGTTATTACAGCGCTTCTCCAAGCTTATCAAGATATACTGGATTATGATGGT
ATGAAATCCATCTTAAAAGAAGCAGAAATGCTCCACCTAAAGAATATAAGAGATGAGGATCCAAATCAAAGTTTAGACTT
TTTTTCTTTTAAAAAAATAATTGCTGCTCAGAATTGTTTACTATATGGCTCATCTATGCTTCTTTTCGAGATAGGCAAAA
AATTCTCTTTCTATTTATTTCCCTATGGAAAAAATTTCGAAGAAATAATTCAAGAAATCAATTCTGCAATAATGACAGAT
TGGAAAGTTGAAATTGTAGATAATACTCAGAATGAAATAAATATACAAGTGTATAATTGTATATTTTGTTCCGAGATTGG
AATTCCATGCGATTTATTTACTGGATTTTTGGTTCACAGTTTGGAAAAATCATTATCCTCCGATTACACTGTAATGCACT
ACGGTGATATTTTGGATTCGAATGATCCGAATCATAATACTTTTGCTTTAAGGCTGAAAATTGAGAAAAAGTATTAAAAA
GTACTAAAACAATTAGTAAAAGAAATATTTCAAGTCTAATGTTCAGTATCTTTTCACATGAAAAGATTTTTATATTTCTC
GAAAATAAAAGAAATGCAGAAATCATTTATTGGAGAAAACATTAAATAGATGAAAGTCAAATTACAAATTAATATTATAA
ATCCACTAGTAAAAATGAAGGCTTGATTAAAAAAAACCAATATGAGTATAGTTGAATCCAAGGATTTACGGGAGTTTGTG
TTTAAAATCTTAATTCTAGGTAATGCAGCAGTTGGAAAAACAAGTCTTATAAACAAATTTTGTGAAGGAACCTTCCAAGA
GGACTATAAACCAACATTAGGAGCTAATATTGTCCGTAAAGATGTGGATATTGAAGGATCAAGCTCTATTGTAAAAGTGA
GATTGATCTTATGGGATTTAGCCGGACAAGAAAAGTACTCCGTTGTAAGGTCTATGTATTTTTCTGGTGTTGAAGGTGCC
TTAATTATATATGACTTAACTCGTTACAATACCTTTAGTAGTATCAGTTCTAAGTGGATGAAAGATTTTAAAAAATATGT
GAGAAAAGAAAGTGTTTTTGTTCTGATTGGTAATAAATCTGACTTGAATGATCAAAGAGTAGTTCCTACTGAGAGAGGAA
AAGAATTAGCTAAAGAAATAAGAGCTAGTCAATTCATTGAAACAAGTGCAAAATTAGGGGAAAATATAGAGGAAGCCTTC
CTGTTTTTAGTAAAGCAAATTTTAAATAATCATGATGTTATTTTGTAAATATCCTATAGATTCGAGAAAAGTCTTTTTAT
AACGAAGATTTTTAATCAAATCTATTCCAACCTTTTTCCAGAAACGAATTATCATGAAAGAAACGTCTCTTAGGGTGTCA
AAAGCCCCTAAATCAGCTATAAGGGAATTATTTGATCTTGCAGCAGGACGCTCAGATGTAATAAGTTTAGGGATTGGACA
ACCAGATTTTCAAACTCCTGAACCTGTCATACTAGGAAACATTGAGGCTTTGAAAAAAGGGATTACAACTTATGCGCCTA
CCAGAGGAATACCTAAACTTCTACAATTAATTGAAAATAAATTAAGCAAGAATAATAATCTCAATGCTAACTGGAAGGAA
AATATAATCGTTACCAATGGTGGAAGCCAGGCAATTACTTTATCTTATGCAGCTATTTTTAATCCTGGTGATGAATTAAT
TATTTCCTCCCCAAATTTTGTATCCTACTTTTATTGTGGACTATTTTTTGGAGTAAAAATAATTGAAATTGAAAGAAAAG
AAGATTTTAGCCCAAATATTGAAAGTATTAAAAAGTCCATAACAAGCAAGACTAAAGCAATCCTTATTAATTCTCCAAAT
AATCCAACAGGTTATTCTTTAGGGTTAAAAAACTTAGAGGAAATTGTTGATTTGGTAATAGAAAATGATCTATACTTAAT
TACAGATGAAGTTTATGAAAATTATATCTTTGAAGGCCTGAAACATACAAGTCCAGCGTCTTTGAATGGAATGTTTGACC
ACACAATAACTATAAATGCTATGTCAAAATTATTTTCAGCTACGGGGTTTAGGCTAGGCTATGCTGTTGCTTCTAAAGAA
ATCATTGACTTGATGGAAAAATACCATCAGTATACTGCTGCTGGTACTAATCACGCGGCTCAATATGGATATGTAGAAGC
ATTAAAAATGGATCTAAAATTTTTCAACAAAGAATGGGAGAGTTTTGATAAAAGAAGAGTCTTCGTTTACAATAGACTAA
AGGATATTGGTTTCGATGTAGTTAAACCAAATGGTGCATTTTACATTATGCCATCGACTGACAAGTTTAATATAAATGGG
GATACATTTTCAAGAGAGATAATGAGGGAACAATCAGTAGCAGTAGTTCCCGGATCTATTTTTGGGTCTTATTCTCAGAA
CATGATACGAATCTCTTATGCAACTGAAATGGAAAAACTCAAAAAAGCAATGAATAGAATAGAAACGCATGTAAAAAATT
ATCTGTAAAGATCTGACTTAGAATCCTTTATATTTCGAGTTTCTGTTATCTGTTTGGCAATACTTTCGTATTTTTCCGTT
ACTTCCTTGGGAATAGTTGATTTTATTTTTGACAAAGCAAATTCAAAATGTTTATTTTCTATTTTCTCTAATGCGTCCAT
TTTTTCTCTAATTGCTTGCATTCCTGCTTCACGGCACACATTTTCGAGATCAGCACCACTATATCCAACTGTATTTTGTG
CTATTCTTTTTAATGAAACCTCCTCAGCTAAAGGCATATTTTTAGTATGTACTTCCAAGATTTTTAATCTTGCGCCATAA
TCAGGTTCTTTAACGAAGATTAAGCGATCAAATCGACCTGGTCTTAAAAAAGCAGGATCAACTATATCTGGACGATTTGT
GCTTGCAATAATAACAATTCCCTTTCTATTCTCAATTCCATCCATTTCTACCAAGATTTGATTAACAATTGATGCGAACG
TATGTGTACCTTCACTACCACCTCTCCCAGCGGTTATAGCATCAATTTCGTCAAAATATAATATTGAAGGTGCAGCTTGT
CGTGCCTTTCGAAAAATTTCTCTTACTGCTCTTTCACTTTCTCCAACCCATTTGGAAAAGATCTCTGGTCCTTTAATCGC
AATGAAATTAGACATGCTTTCGTTTGCAATTGCTTTTGCCAAAAGAGTTTTACCGCATCCAGGTGGCCCAAAAAGGAGAA
TACCATTTAGAGGTCGTATACCTGCTTTTTCAAAAAGTTGTGGGTATTTTAAAGGCCAATCTACAGCTTCCCTTAATTCC
TCCTTAATCTCCTCTAGACCTCCTATATCTTCCCAAGAAGCATCTGGGATTTCCACCATAACTTCTCGCATAGCTGATGG
TTCTATCATATTGATAGCTTTATTAAAATCTTCATCTCTAATGGTTATTTCTTGAATGATTTCACTTGGTATAGGTTCAT
TTAAATTTATCTTTGGTAGAATTCTCCGTAGTGAAAACATTGCCGCTTCTCTTGTTACTGCCATGATATCTGCCCCAACA
AAACCATGGGATATTTCAGCATAACGGTCTAATTTCACATCATCCTCAAGGGGCATTCCTCTAGAATGTATTTGGAAAAT
TTCCTTTCTTCCATTCACATTTGGAACCCCAAATTCAATTTCTCTATCAAATCGGCCTGGTCTCCTTAAAGCTTCATCAA
TAGAATTAATCCTATTTGTCGCACCAATACATATAGTTTCTCCTCTTCCTCGTAAACCATCCATTAAAGATAATAATTGG
GAAACTACACGTCTCTCGACTTCACCAGAAGTATCTACTCTTTTTGGAGCAATTGAATCAATTTCATCAATAAATATTAT
AGAGGGAGCATTTTCTTCTGCTTCCCTGAAAATTTCACGAAGCCTTCCCTCACTTGCTCCATAAAATTTGCTCATAATCT
CTGGACCATTAATTGTAATAAAATTGGCACTAGATTCTTGAGATACCGCTTTAGCCATTAATGTTTTTCCCGTACCAGAA
GGTCCATAAAATAGCACTCCTTTAGGGGGATCAATGTTTAAGCGATGGAATAATTCAGGATGCTTCAGTGGCAATTCGAC
CATCTCTCGAATTCTTTGTATCTGATCAGTTAAACCTCCAACATCATCATAAGTAACGACTCCCCCGGAAACATTCAATA
CTGCAACTCTTTTATTTACTTTTATTATTGTATCACGAGTTATTTTTACAACTTTGTCAGCAGGCTTTAAATTTTCAACA
ATTAACCGTAATGTTCCTAATGTTGTCCTTTTTTTTCCCCCAAAAGAAAACATTTTCATGATTTCAGACATCGGATTATC
CCGATCTTCTCTTTGAACAAAAGTTCCTAAAACATCAACAATATCCCCAAGGACAACAGGTTTATCAATTAACTTACTTT
TTATTGCATCCGCTTGTCTTTTTAAATCAAGATCTGGTCTTGTAGGTGTTAAAACAATTTCTTTTGCAGGATATACTTCT
GCTAGTTGCACTGAAACAAACTCACCAATAGTAGCTCCCGCATTCAGTCGTTGAAGACCATCTAACCTTATAACTTCTTT
ACCTTTATCTTCAGAGCTTGAAACTGCAATACCTGTAGTTTTTTTCTTTCCCCTTATTTCTATAATGTCACCAGTGCTTA
ATTCTAAATTGAACATCACATCTTGGGAAATATAACATAAGGAACGTCCACTTCTACCTTTTTTTAATCTTTCGATTCTT
AATTTGGTAATTTTTCTTATCTGTTTTTCTTGCGGCATTTTCATAATCTCTAGAAATAAATGTTTAAGTCAAAATATCTA
AATGCAATTATTTAAAGTATTTATGCTTTAATTTCTTTTTCCTTTAGTTATATAATATTATTCTAAATGAACTCATCAGA
TATTTTAATACCTTGACTTTTTTCCAGCCAATCTTTAAATATTTTTATAATTTCAGTCTCCCCTTCAATCAACCTGTGTT
TATTAAGTTTTATAAACAATTTTCTCACTTCTAAAATCTTCTTTTTAAAAGAAAAAAGCAGGGGATCTTTCAGTAATTTC
CCTACATAATTTCTTGTTGCCTTGTCTAAATTATGATTATATAATCTTGAGGAGGTTTTTAAGTTAGAATCGGATTTACT
TATCTCAAACGATAAATTAACCTGTTTTAGTAAAAAACTTACTAATTCTTCGATTTCTTTGTCTAAGTTTCGAATTTGAG
ATAAATCATAGCTGGCTTCTGGATGATCCCATCCGTACTTACCAAATTTATCAAATTTATTTTGAATTTGTTTAATAACC
TTATTCGGTATAGGTTTCCCCCTATCGCTATTCCATTCTATACAAATCTCAAGTGGGGTAGAGATATGTATTATAAAATA
ATTTATTTTAAAATTATCAGCAATTTTTTTAATATCATGTCTCATGCTGACGTAGTAGTTTAAATCATCACTAATTACAA
TAAATCCCCTTTTTACCTCCTCACTTATTAAATTTAGATTCTTTTCCCTAACTAATGGTTCAATGTTATGATCAAACTCG
TTAGAAGTTAGGTCCTTTCGAATCTTATCAGGATCGACGATTTTAACTTTAAGGTTTTTAAGTTCTCTTTCTAAACCTTT
TTTTAAATTAATTGAAAAAGTGGATTTACCTGAAGCAGGTAATCCAGCTAAGCAAATTATGAAGTTTAAGGCTTCCAATG
AAATTCACGATAAGTTTTAGTTATTTTTTATTAATTCTTTTTTTTGAAGTTTAGAAAAAGATTTTATCTCTAATTCTCTC
CTCATTGCTTCTTTTCTGGTAATATATGTTTCAAAATGTTTTAATTCAATGTTCTTACCCCGACAGAATTTCGCACCTTT
CCCTTTACGATGTTGGGTCCATCTTCTTAAAAGATCGTTTGTATAACCTGTATAATATCTTTTTTTTCCATCCTTTGCAA
CAGTTTCTAAGATATATACGTAGTATACATTCAAAATTTTCTCACTACATAACAATTCATTATTGTTTTATTTATTTTTT
GCGTTAAATCTAAAAATTAATCAATTTTCTCATATAGTAGTTGGTGGTTTTCCTATCTGTGATAAATTTGATTGATTAAG
CAAATAACAACTAAATTTTTATTAATATATGATATTATTTTATTAAGAAGGTTATTTTAGAGAGATATTACAAAAAAAGA
TAAAAAAGGGACCAATGCCGACGGGGATCTTTCTAATTAAGTGGGATGAGGTGATAGGTGGGATCGTTTACATGAGATAC
CCTGAAGATTTAGATATTCCAGAGCCGATAATACAACAAATTACTATATCTCACAATTTTACTGAATCATATATAATTTC
TAAAGAAAAACAATGGAACTCAGTATCCTATTATAATGTAAATAAAGAAATGATTGCTGTCTTAGTTTTAAGCCAATATG
ATGATGGTAAAGACTATCTAGAGCTTGTTGATGAATTTAATAAAGAAATGGATAGAGATATCAATGAGGACAAATTAAGA
ACCCGTTTAGAAGAAATGTTCAAAAATAGTCTAAGTGCCTTTCGAACGACTGATGCTGTTATTACAAAATTAAGTAATGA
AGTCGCTTATTTAAAGACAAAAGAGTACGACATTCAAGAACGTTTCTCTGCAGTGCTTTCTATAGATTATTTACCTGTAA
AGAGCAAAATTTTATTTCAGCTAGCTATAAATGATGGAATTAGTTTTGATGAATTGAAAAAATCTATTAAAACAAGCACA
AATTGGTTAACCTCTGTTCTCAAAACACTTATAAAAAATAGAATTATTGGTTATAACACTAAGAGAGATGTATATTACAT
AAAAATATGAGATTAAAGCCAAATAACTTAGATTGAAATGTTCGTATCTTCTAAGTATTACTTCTTTTCAAAAGGTTTTT
TGAATTTATAAGTTTATGTCGGTAAGTTTAAATAGTAAAAATTATCTTAAGAAATTCCTCTTACTAAACCAAAAGGAAAT
TAAATACCAAACTCCTCTGATTTTACAGATGTATGGCACGCTTAATACAGTAAACATGAGGAAAGAAAATAGGTATATTT
TATGCAATTTTCTTGATCAATATAGCGATCAGATAGATCTTAAGGAAAATGTATATGAAACCAATAACCAGAAATCTTTA
AATCAATTATTTTTACAAGCCTTCAATAAAGCTAAGAAATTTAAATTAATTAAAGTACTATACGAAGAGTATCTTTCTTC
TATTGGTGCGATTAGTACTAAAAAAGCTCTTCAAATTTAAATTCTCCATCATTATTATTGGAGAAAATCTAAATCAGCGA
ATCCCATTTCTTCGATATCGCAAAAATAAATAAAAACAAAAAAAAGTTAAATAAAAGTAATATCCTGATAATCAGAGCTT
CCCATGTCTTTTTTAGCTACACCTAATTCTCTAACTTCTTTATTTAATTTTATAACTGCTTCCCTTACGATTTCTTTTCT
TTTAGCCCCCGTACAGACTATACGTCCTGTACTGAATATCAAGAAAACTGTCTTAGGGTCTTGCATTCTATATATAAGTC
CGGGAAACACTTCGGGTTCATACATAGCATACTCCATAACAATGGCTGCCATGTTCAAATCAATATTCGTGTGTAAATCC
CCAGATGCAACGATATTTTGAATGGTAATTTCTGGATTGGATACTTTTATGCCTGCTTTTTTGATATTCTTTACAACCTT
TTCTACAACTTTCGGGGCTTCTGTTGATTTTCTTAATCCAGTCACAACCATTTTTCCAGTTGAGAATATTAAAATTGTCG
CACGGGGTTTTTCAATTCGCATCACTAGCCCAGGGAAACGTTCTGGATTATATTCTACGTCCGCATGTTTTCTAGCAATT
TGGTTTAAATCAATCTTTTCTGTAATCTCTACAACAACAGTCGCAACAACGTTTTCTATTTTGTAATCTAAATCTGCGTC
ATGGTGAAAATCTCCTGCTTCCCCTTCTGCGTCTTCTTCTGTAGATTTTTCTTCTCGATCTCCTTTAACTTTGGTTTTTT
CTTCTGACATATTAATCTTGATGTGATAATTGTAATTGAAAAATTTAGAAACAAAAAAAACTTCATTTTTCTAGGTTCTT
TTGTTATTTGTATTTAAATAAATCTTCCTTTATAAAGGTGGTAGATTTATAAAAGAATCGTGCTATAAGCACCAAATTCT
GTGAGTCATTGTTTCATTCATCAAAAATTGGTTTAAAATTAGAGGGATCTTATTTTTTTTTCGAAATCTTATCTAAAATT
CGTTTATTTAAGTTGATGAATGCCTCTTCAACATTCTGTCCAGTCTTTGCAGATGTTAGAATGAGATCCATATTATTATT
CTTAGCATACTTACTCGCTTCTTTTTCTGTTATTTTTAGTTGGTTTTTTAAATCCGATTTATTACCTATCAATAATAATG
GTTGATCTCCTCTTGCCTCCCTAAAGCTTTCTAACCAATCATTAAGCTTATCAAAAGATTTTTTATCAGTGAGATCAAAA
ATAACTAAACCTCCATTTGCTCCTTCTAAATAGAGTTTTCTTAGAGATCTGAAACTTTCTTGACCTCCAAGATCCCAAAT
TTGAGCAGAAACACCCCCATACCCCTCGACTTCCATATCCTTCTTCATGAGATTTACACCAAGTGTACTTTTATAGTTAT
CTCTGAACTTGTTTTCAATAAATCGGTATACAAGTGAGGTCTTACCAACTCCGGCATCACCTAGAAGAACGGTCTTCACT
ATATATTTAAGATCCAAAATTTATCAAACCTTTTTTGCTGATTATCACTAAACAAATGGTTTAGTGACTTATTATTTTAT
TTTATATTCAAATTATAGATTATGATTATTAATAATTTTCTACTTCATACCTAAGAATATTGAACCAATTACAAAAGGTA
ATTTTTCATATATTAATCCTTTTGAAAAACTATCATAAACTCACAGTAATTCTCACCTGTTTGCAAACTGCACCCAATCT
CCTGAGCAAAACAATGTCTATCACTTAATTTCTCTACCACTCCTGCTAATAAACCCGCTTCAAATGAGCAAAAACTTCCC
GTGGTTTTTATGCCTTTTTTAATTAGATCCTTAATGGAAGAATGGCCTTTCATCTTTAATTGCACAATCTCATCTGAGCT
TTCAGTTATCTCCACTTCACCAAGATTGAATTGAGATATAAGATTTTTTAGAGCATTGGGAATTTGGTCTACATCTTTTA
CTTGCTTCACCTTTAAGGTAGTACCCAATTCATGCCCTAAGTAATAAAAAATGGCTTCTAATTGATGTCCTAAAGCTAAC
AAGGCTCCTACTTTCATATCACCAATGGATTTACCATCTTTTAAATTTTTTCTCATTTGAGCTAGAATTTTAGAAAGTAA
TTGTCTGTCCATAATTTTTCACTTTTTTTAGTAATATTTCTTTTTTTTTCTATTTTGTTTCTTTTTAATTGCAAATTATT
ATTTTATTTTTTAAATCTTTACTGATGAGATGAATGCGTAAAGCACTGCATCGGTGATTTCTTCTTCTGTAATATTTATA
GATAGTCTCTTATCTGAGATTATTAGAGTTGGGACTGAAGTTATCCGATGTTTTTGAGTTAGGTCTCTATTTTCTTCAAG
ATCAATTGATATTTTTTCTATTCTCAATTTTTTCCCAAACAACGAAAAATTGATCCTTTTGAGCATTTTCTCCACGGGTT
GGCAAGGAGCACAGTGGCTTGATGAAAAAAACAAAATTTTTGGATAGCCTTGATCTGTCCCATCATACATTTTTTAAGCT
TCTTTGTATTTTTCATATAAATTCTGAATTATTGCTTGAAATGCGGTATAAACACCATTTCCGGTCTTAGCGGAGGTTTT
AAAATACGCGAGAAAACCCAATTCTTTTACAATTTGTTGAACCTTTTCATCCTGTAAATCCTTTTCATCAACAAGATCGG
TTTTGTTACCAAGTAAAACAATAGGAAGGTCTCCAGTATGAGTTTTGATATCTTCATTCCATTCCGAAATGTGTTCAAAA
CTTTCAGGACTAGTATGGCTAAAGACTATTATTGCGGCTTTAGAACCCTTATAAAAAGTTGGACGCATGAAATCAAACTC
TCTCTGACCAGCTATATCCCAAAAGAATAATTTACAATTATTTCCATCAATATCCTCATCGTATTTAGAAAATTGAGCTC
CCAATGTTTTAATGTAATCTTTTTGAAAGCTACCTTGAGTATATTTTTTGATTAAGGATGTTTTTCCTACAGCTCCATCT
CCAATAAGTCCACTCTAGAGAAGAATTCTATAGATCTGTGATTTTGAAGACGAAGCCTTTCGCATCTTTATTTTTTCCCA
TTTTTTTCATCCCTTAGAATTTTGTTCAGAATATTCAGTTGTTTATGGATCAATTTTCGAAATTATAAGAAATTATTTTT
TTATTTATTGTTATTTGTTATTATTAAGATGTTTTTTATTTTTATTTGTTTACATTGAAATAAATGGTTATTCAAGATAA
AAGAAAAGTGAAGCTTTGTAATCAATGTAAGATGAATGTATTTTCACATGAGAGGAAAATTGAATCTGATGGGTAATTAA
AATTATGGATTTGTTAGAAAGAATTAAGA
>LokiG_000000000457
ACCACAATTTTAGGCGCCTCTTCACACATAAACATTACAACATCTTGATCTGCGAGGTAATCAGAACCCTTTACTGTATC
AAATGCATGTCCTTTAGGAGTATCACCTTTACCCTCTTCTAAATTACCTAAAGCTGCATTAATACCTCCTTGAGCGGCTC
CAGAATGGCTACGGACAGGAAAAACCTTGCTAATGATCGCGGTATTCCATTTTTTTGATAATTCTAAACCCGCTCTCAAA
CCACTGAGGCCTGCACCAACCACCAATGCATCAAATTCTTCGATTCTCATTAAAGATCATACTTTTTCTATTAAATAAAA
ATATTCTACTAATAAGATATAAAAATAGAATGTGGGTTAACTTATATCTGCTCTAAAAGGAAAGATAACATAAAATTATT
AATACAAAATAAACCATTTATTTCATAGAAAAAAAATGAATCAGAAAAAAGAAAAACGAGCTCCTATTCATATAACTCTT
TCAGATGTGGAACGAGCGTATAAAAAAGTTGAGGAATTTCAACGTTTAATAGAGAGGGGGAAGACTCCTGAACAAATATT
CAAGGATATGCTCAGGTTGATTGAAGTTGATAAGTGACTTACTCCAAACCATCTTAGATGTTACATCTCATCTTAAGATT
ACAACTGTAATAATCGGGGGTTTAGCGCTTCCCGCTTATAATGTAGCAAGAACAACTTTAGATATTGATATTTGTATTAA
AATCGAATCTCAGAAACAACTAAATCTTTTCATCGAAACTTTAAAAGAAAAAGAAATTAGTACAAAACAACACCCTAAAA
TAAATCATGATTTATTTACTGTGTTTGGAAAGCAGAGTGAGGTTGAAATATGGTTAAAACCATGTGATGCTTTCCAATGG
GATGAACAAATGACACACAAAATACAACATTTTTTTAAAGATGTTTATGTTTTAGCTGTAGAAGATTACATTTTAACGAA
ATTGGCTAGAGCTGATCGTAGTTCAATCGACACTGTTGATACATTAAATATATTAATCGCAAATAAGGATATATTTGACT
GGGAATACTTTCAATTTCGATTAAAATGGGTAGACTTAAAAAACGATTTTGAAGAAGTCATTAAAGCTTTTGAATTAGAT
TATAGTGAAAATCTAAGAAATCTCTCTAGGAATATTTTAGATAAATTTGAAAATTCATTGTAGAATGTTATTCCCAATCT
TAAACAATTCAACCTTAAATCTAGAGATATTAAGATACCTTGTTATACATATACATTAATAATTAGATTTCTTATCTAGT
ATTAAAGAAGAAATAGGGAAAATAACTATGGTTCAAAGAAGCGATTCAAAGCAGTACTGGTTTGATCTTGAGGATTTACT
CAAACCTATTGACTGGGAATACATTAAAACACTTCCTGATGCAGTTCAAGATGCTCTAGAGTTATATATGCGCGGAGAGA
TCTCAATTGGTAAAGCATCTGAAATGGCACGCTTAAACTACCGAGAATTTGACGGTATTCGTGCAAAAGCTAGAATTCCG
ATGCATATTTAAGTTGAATCGAAATGATTGTAATTTCTGATACCTCACCTATAGTCTTCTTTGCTAAACTCGAAAAATTA
ACCTTTTTTAAGGATTTGTATTCTACTATTATCATTCCTTTTGCCGTTTGGGAAGAATTAATATTTCCGCTTTCTAAACC
AAATGAAGAAATTCCTTCTGATATTGAATATGAAATAAAAGCAAAAGATGAAGGATGGTTAGTTGTAAAAAATCCTGATT
CATATCAGTATCATGAAATTGCTTTGAATCTTTCAAAAAATCTGGGACGTGGTGAAGCATATGCAATTGCATTGAGTTTA
GAATTACAAGCAGATATTCTTCTCATAAATGATAGTGAAGCTAGAAAAATTGCAGAATCGAAAGGAATTAAAACTAAATG
GAGCACCGAAGTTCTTTTAGATGCACTAGAAAGTAATTTAATAAAAAATTATCAAGAATTTGAGGTATTGCTAAATAAAA
TGATTGAAATTGGTTTATGGATAGAGAAATCTCTATATAATGAAGTATTATATAAAGCTAAAGCGTTAAAGAAATAATAA
TCGCATATCATTAAACTTTAGAAACTATCGAAAAGTGTTTAATAAATTGCTTAAGTTCTCTTTATCTAAAGTCCGTTGAT
ATAAAGGTCTCTTATCATTCTCATAAACCCGGACATTTTCTTCATAGGTTCTTCGATTTAGATTGATATATAGCACTCCT
AAAGCAAATTTATTAGTATTAAGAACCAACTTCATCGCTTTTTCCTGATCTAATTGATCATGTGAATCGTCAATATAATA
ACTATTTTCTTTATACCATTGAAAAGTATTGACTCGATTGAACGTCACACATGGACACAGAAGATCAATGAATGCATATC
CATTATGATTGATGGCTTGTTTCATAATTTCTTTGGTTTTTTCCATATCACCAACAAATGCTCTTGCAACAAATGAAGCT
TTTAACGCGATTGCTACGGCTGCGGCATTAAACGGTTCATTAATAACTCCAAACACCTGGACTTTTGTTTTAAAACCTAA
TTGACTTGTTGGTGAGGCTTGCCCTTTAGTTAAGCCATATACCATATTATTATGCACAATATTCACGATATTGGGATTAT
ATCGAATTATATGGATAAAATGATTTCCACCTTCACTATAAGTACATCCATCACCGCTTACGGCAATGACATTGAGTTCA
GGATTAGCAGCTTTTATTCCAAGCGCTGCTGACAAATAACGTCCATGAAGTCCATTATAGCTCTGTGCTTTCATGAAGTG
AGGAAACTTCCCCGCTTGCCCTATTCCTGAAACTAAGACAAAATCTTTTGGTTTAATTCCCAATTCTGTAAGTACTTCTT
TCATTATTTTTAATTCACTAAAATTTCCACATCCTGGACACCAATGAATTTCAGTGTCTAGATCAAAGTCTGTATTTGTA
ATATTAACTCCCCTCAATTATTTCTTTTAATCTTACAACAATTTCTTCCACGGAGAATACATAACCGCTAAATTTTAATA
TTCTATGATTCATATTAATATGAGTTTCATTCTCAAGAAGTTTTGCAAATTGACCAGTTGGATTTTGTTCAATAGAGATC
TTAATCTCTGCTTTAATAAGATAATCAAATACTTTTTCGTGAATGGGATAAATTTGTTTGAAAAAAAGGAACCCGATATC
ATTTCTATCTAAACGTTCTAAAGCCTCTTTTATCAAATAATAATTACTCCCCCAACTGACAATCAAATATTTAAAATCCT
CATTCCCTATAAATTCTGGAGGTACAGTCTCTTTTTTAATAAGATCTAACTTCTTAAATCTTTTTTCGACGGCTTTAATT
CTAAGTTGAGGATCTTCAGTTATAACTCCAAATTCGTCATGAGTATGACTATCAGCATCCACCAACCCATGACCATATCC
AGGTATTCCGCGAGGGGAAATTCCACTCTCCGTAAAAATATATCGTTCGTAATCTGATTCTGTTTTTATAATGGTGTTTT
CTATTACTAATTTTTCATGATCTAAAGACCCAATGTTGTAATAAGAATCTACGAGATATTGATCCGTGAGAATGAATACC
GGAACATGAAATTTCTGAGTAAGATTAAAAGCTTTTTGGGTGAGTGTAAACGCATCTTCTATTGTTCCAGGTGAGAATAT
TATTCTCGGGAACCATCCAGCACCCGCATGTAACACTAGCTCGATATCTTCTTGGCATGTTCTTGTTGGCATACCCGTTG
CTGGACCAGGTCTCTGTCCAACAACTATTACTATGGGTATTTCTGCCATTCCCGCGAGGCTTACTCCTTCAGTCATTAGT
GAAAATCCTCCTCCAGAAGTAGAAACAAATGATCGAGCACCAGCATAGGATGCCCCTAACGTTTTATTTATTGCACTTAT
CTCATCTTCAGTTTGATCCACAATCATCCCAAACTCTAGGGCATGTTGGGCTAAGAACGTGCCAATACCGGTCGAAGGTG
CCATCGGGTAAAAGCAAGCAAAATTACACCCACCAGCAATGGCTCCTAACGCAATGGCTTGAGTACCATCCAGTATGAAA
TCATCTACTATTTCAGGGTTTTTCTTTATTTCAAACCTTTGATTAATTTGGCTAGAATTTATTAAATCTTCAATTATTTC
ATACCCCTTATCTGCCGCTTTAATGTTATTATTAATGATCTCTTGTCCTTTTGCTCTGAAATTTTCTTTGAGTAACTCAT
AAAGAATAGTTCTTTCAGCTTTTAACATACAAAGAATTACGCCTAATGAGATGATGTTAGCATAAATTCTTCCACCAACA
ACATTTGAGAGCTCAGTAAAAGGTATTTCTAAAATTTTAGCTTCGATATCAGGTAAAGTTTCAAGATATTGTCTTTCACC
AATGATTAGAGTCTCTGAAGAGATCCTCTCTTTCAGATGAGGTAAAGCTCCCTTATTAAGAGGTATTAATAAATCAATTC
GATCAAGAAAAGCCCGAACTGGTTTGGAAGATACACGAATAGTAGTAGAGTTCACCCCTCCTCTGACTCTCGACATATAC
TCTCTTGTAGCGAAGACATGATAACCAGTTTTTTTTAAGGTTTTTGTGAGTAAAGCTTCAACTGTCTGGATTCCTTGACC
CGCAGCTCCACAGAGAACTATTGAAATATCCTTTAGATCTTTATTTTCATCCATATTTCACACTTAAAAATGATAAGATT
TTGATTTTCTAATAATTATTAGAAGTTTTGGTTAAATTTTAAGATCATATTAGTCTGGGGAAATTAAGATTAAAAAGACT
TTTTTTATAGTTTATAAATATTTTCTAATGGAAATATCAACCCATTTTTTATTAATTGCCATTAATTTACCTAAAAAACG
TATAGACTAATCATTATAAATTTAACAATCATGTCAATCATCGGTATTGATAAAGAAAAGTGTTCGAATTGTAAACAATG
CATCCAAGAATGTGGTCGTGGTTATTTTTTTGTAGATAAAAATGGGGAGGTAGCTTTTAACGAAAAATTAGCTACATGCA
ATATATGCGGTCATTGTATCGCAATCTGTGGCGAGGAGGCTATTTTAACAAAGGGTTTAGATGATGTTGAAACATTTCCT
GGGATAGATTCAACTGAAAATATTGTTGGATATGATAAAATTTTCAAACTTCTTCGTGCAAAACGATCGATTAGACGATA
TAAAAATAAAGAAGTCCCTAAAGATACATTAATAAAAGTTTTCGAAGCAATGAGATATGCTCCTAGCGCAAGTAACATGA
GAAGGTGGCGGTATTTAATCTTATCTGATGCTGAAAAAATAGAGGAATTAAGTAATGAAATTATAAAGAGTAATTATGCC
TATATGGGTTTTCAATCAGGTGAACAAGCTCTTAAATATTTCAAATCAATAGGTAGAAGTATCTTTTATAATGCACCTCA
TGTAATTGTCATATACTATAGGAACATTGAGAAAAGTGTGACAATGATGGGTATGAAGGGAAATGATGTAGGGATTGCTT
TAACATATGGTATGCTTGCTGCAGAAGGTCTTGGGCTTGGATCGTGTTGGATTGGGATGCTTCAAACAGCAATTCCGCGA
AATTTAGAAATTTTGAATGTCTTAGGTATCAAAGGACAGGTACTAGGAGCTTTTACAGTGGGATATCCCGCAGTGAAATA
TCGCAGGACAACACCTCGACCACCTCTTAAAATAAAAGGGTTGGAGATTTAAGAGCTTTCAACTAGAAAGATTTCGTTAA
GTAGAGTTTTCATCAATGGATTAAATCCTTATCTATTTGCATATCTATATCTTCTCATCTTTTCATAAAATTCAAAATGA
GGTTTAAAATCTAAATATTCTTTCATAATCCTTGCTTCAAACTGGACTCTTTTAAAATCATCCACCGAGTAAATTAGAAT
TGAATTTTTAAGTACCGAATGAAGAAATCTTAATGGTTTTTCATTTAAAACTCGAACATCAATAGATTTATAGATACCGA
TTGTGTCTTTAAATCTTTTTTCTAACTTTCCGGCTAATTTAACTTCGTACATATAATTAGGCTTGAATCCTTCATCAATT
AATAACCCAATATCTATATCTATATCTTCATAAAATTCACTGTACGAAGCAGATCCATAAAGATAAGTGGCTATTATGTT
CTTTTCTTTTGACAGAATTTCCTTAAAGGCATTCTTTATTTTTTCTAATTTCATTTTATAATGATTCTACTACCTTTCCC
ATTAAATATATTTTTTATTGGCTGATATTATTTTACTATTTTTATCATTTTAATCTTATAAACCCATTTCATGCAGTTTT
TGCATGATTTCTTGTTTTTTCTTTCCTTTCAAGTCATACCACTTATAAAAAATTAAAGCTCCTATTACACAAAAGATAAA
GGGTAAAATACCTTGAATTAGACGAATTCCAAATATTGCCTTCCCGCTTGGACTATCTGGATTATAAAGTGTAACAATAT
GGATAATGGCAACAATAAAACTCTGAATTGTTACTGAGATTTTAACAAAAAAATTCCTGATTCCCAATAATGTTGCTTGG
TGGTGTTTCTGAGTTTTAACGGCAATTTCGTCATAAACATCAGCGAATAGAGGGGATAACATAATCAAAAACATTGCAAT
TGCAATCCCTCTTAAAAGTGCTATTATATATAACTGAAGAATATTCACAATAAAAAAATTGGCTAAAACTACAAATCCAA
AAATAAATAAACCCAATGACAATAGGGTTGAATGATCAATTTTTTTTGCAACCTTAAACCATATGGGAATTGTTAGGAGA
GAGGATAAAAGCATTAGGGATGATTCAACAGTTCTTATAGCCTGGTCTACTTTGAGGACATGGGCAATAAAATTGACTGA
ATTCATGCTAATTAACCCCATCGCTATCATAAAAAAAATGTATGCCAAAAGAACCAGCATAAAATTTTTTTGTTTAATCA
CAATTTTCATTGTTTTAAAGAAGGAAATTTTCTCTGCATTCTCGTAACCTACAATAAAACGTTCTTTTATCTCATCAGAT
TCTTTTGAACCTGGGAAAAAAAGTACTAGAGAGACTCCTAAAATAATTACACTCAACATTGCAGCACGAGTAAATGAAGA
GGGATCCCCAGGTTTAATTATTAAGGACCAGACTCCTATTGTCAAAAAATTAGCAATAAATGTGAAAACTTGAGTTATTA
AACCCGCTTTTCTACGATTAGACTCTCCCCGAAAATGAGCAGCAAATCCCCCAAAAGTATGAGTTTGCATAAGTGAAAAA
AAAGCGTCAAATACACAGACTATGATTATATAATAGAGTAAAACAGGTATCACACTTCCAACTCCTATAACATTGGGAGG
GGTAAAAAGCAAGAAAAAAAGGATAATCGTTGGAAGCCCACCTATGATAACCCATGGAGTATGAAAACCCCATCTTTTTG
TCCACTTTAAGGGTTTATCAGTATAGAATCCAATAAGAAGGCCAACAACCATACTCCATATTGTGTATATAACATTTGCC
ATAGCCATATAGATGGGCCATAAAGATACATAACTCACAAGACCGAGACTATCCTCATAAAAAGTCCATACAAAGCTATT
GAAAGCCATTATAATAAATATATTAAAAAAATACCCCATAGAAAAGGATAACATCTTCAGTGTAGATGTTTCTTTCACTT
CATCTGTGGTTAAATCTTTTCTTAAAGATACCATTTTAAGCTCCCCATAAATTTAACTCGTAATAATGTATTTCTTTTAA
TTATTTATTAAATTAATTTAATCAACAATTATTTAGGAGGATAAAACAAATAAATTGCTGGTTCTATTTTATAGAATATT
AGAACAAATTTTATTTGTAAATATAATAATTATTCTGAAAAATTTATAAAAGAGTATTTTTCATTTTCCGAACAAAGAAA
AAATGGGAAATAGAACTAAGTCAATGAGGTTAAATAATGGTACAGGATATAATAATAAAGAATGGGAAAATACTTGATGG
AACAGGCAATCCTTATTTTTTGGCTGATATAGGAATTACAGAAGGAATGATAACAAAAATATCTACAAATATTAGAACTG
AATTGGATGATACAATCGTTCTTGATGCGAAAAGTTTTGTCGTAAGCCCAGGATTTATAGACGTTCACTCTCATGCTGAT
TTTTCACTCATCTATGATCAAGAATTAGAATGCCTAGCTCAACAGGGAATTACAACTATCGTAGTTGGTAACTGTGGCAA
TTCTCAGGCACCACTAAATCCAGAAAAAGATGAATATTTCAGCAAAACCTTTGAAATCAAGGGAAAGATACCTTGGCACA
CATTCAAGGTGTATTTAGATGTATTAGAAAACCAAGGTAGTTCTTTAAATGTAGTACCTTTAGTTGGATTCGGAATAGTT
CGTAGATCGGTTTTAGAAGATTCTACTCGTTCTCCCTCAAAAAAAGAGATAGAACAAATGCAATCATATGTTGAAGAAGC
GATGCAAGCGGGGGCGTATGGATTTTCCACAGGATTGATTTATCCTCCTCAAACATATGCAAAAACCCAAGAAATTATCG
AATGTGCTAAAATCGCAGGAAATTATGGGGGATTATATTTTAGTCACATGAGAAATGAAGGAAATTACGTACTAGAAGCT
ATTAAAGAACTGATTGAGATTGTAGAAAAATCTGGGTGTCGAAGTGGACAAATTTCGCATATTAAAGTTGCAGGACCTTT
AAATTGGGGTAAAAGTGTAGAAATGCTTCAATTGATTGAAGATGCAAATGATCGAGGATTAATAATTCGAGCCGATCAAT
ACCCATACAAGAGAGGTATGAATTCATTGAGAGATTCTTTACCAGAGTGGGCAAAAGAGGGAGGAAATGAGGCAATTATC
CTAAAGTTGCAAGACTCTAAACTTAGAGAACGAATAAAAGAAGACATGGAAGAAGGTTTTAATAAATCCAAAATGTCATG
GGATAAAATCTTTATAGCTTCTCAAAGAACAGATAAATGGAGAGACATTGAAGGATTATCAATATCAGAGATTACCAAGA
TAAAACAATCTTCTAGCCAATTTGATATATTCTGCGAAATTCTGATCGACAATCAAGCGAATGTGGAACAAATTACTGAA
TATGGACATGAAGACGATCTTAAAACCTTGATGAAAAGTCGCTTTACTATGATTGGAACAGACGGTTGGTCAGTACCAAT
GGGATCTGGTAAACCCCATCCTAGATTTTATGGGACATACCCAAGAATCCTCGGAAAGTATGTTCGTGAGGAAAAGACAC
TTATTTTAGAACAAGCTATTAGGAAGATGACTTCGTTTCCTGCTCAAACATTAGGATTATTAGATAGAGGTTTAATTCGA
GAAGGGATGTGGGCAGATATCGTAATTTTTGATCCGGATACGATTATTGATAGAGCCACCTATACTAATCCTCATCAATA
TCCCGATGGTATACATTATGT
>LokiG_000000000308
GTCACATGAATAAATGCAGTTTGGTTATGAGAGTCCAATTTTATTTGCCTGAAAGCTTCTAAAAAAATACTTGATTCTAG
ATCTCCTACGGTTCCACCACATTCAATCAATAATACATCTAAGTCTTCATTGTTGGCAATTTCCATTAATCTCTCAATTA
TGATATCTGTAACGTGAGGAATTAGTTGTACAGTTTTTCCTAAAAATTTTCCTTTTCTTTCACGGAGTATAGTAGAAAGA
TATATTTGCCCTGAGGTAATATTATGGGAGGGATGCATTTCAATACCTAATATTCTTGAGTAAGTACCGAAATCCTGGTC
AATTTCTGAAATTCGGTATGATCTTTCATCTGATTCATAAACTGGTTTGAATTCCCATACATCTTCAGTAATAAAGCATT
CACCGTGCTCTATAGGGTTTAATGTTCCGGGATCTACATTTAAATATGGATCAATTTTAACTACAGAGACTTTAAAGCCA
CGAAACTGAAGAACTTTACCAATACTAGCGGTAGCAACGCCTTTTCCATAGCATATTAAAGTGAAATACTATAACATTAT
GCCGCTCATTACACCGCCGGTTATAAAAACGAATTTACAATTGTTACCCATAATTTATTTCAAAACGTTAAGGAGCTATT
TTATTTTAATTAAAATTTCAAATAAAATTATAAAAGTAAACCAATTTTTAAAAGAATTTCGATATCATTCATTTTTACTC
TAGTTTAATAAAAATTCGTAAATAGCAAAATTAAGTGGGCTTGAGTCATCTACCTTTGAAAACTGGCTCTCTTTTAGTCA
TCAACGATTTAGTTGCTTCTCTAAAATCATGAGTTTCAAATATCTCTCTGAGTGCTTTATTTTCTAAATCAAGAGTCCTT
GAAGCAATCTCTTTAAAATGATTATGTATTGTTTGCTTCATTTTAGCTATTGCTAAGCTAGGGCTGTTCGGAGGGATAAG
TTTAAGTGCCTGTTTTTTAACATATGGCATTAGTTCATTTGGGGGTAGAACTTTATTAATCAACCCGAGTCTTTCTGCTT
CATGAGCACTAACTTTATCGCCAAAATACAGTAGTTCTTTTGCCTTTTGAAATCCTAGTAATAAGGGTAAAATATATGAT
GAACTGAATTCGGGAATGATCGCCCGCTTAACAAAGTAGAACCCAAGCCAAGCATCCTCTGATATATATATTAAATCAGC
TCCTATTAATGGCATTGTGATCCCAATTCCTATAGCTAATCCATTAATCGCAGCAATAACAGGTTTATTAAAGTTCCAGA
ACCTCATACATAGCTTTTTTTGTGCAATGTCCATTAAATCAACATCCTTCATAATTTCAGGAGGAATTGATGCCATATGT
TTAGCATTAAAATAGGCGCCCGAAGAAAAAGCATTACCTGCTTTACAACCAGTAATTATTAGAACTCTTGCATCTTTATC
ATTCTCCATGTCATTAAGCACAGCTTCAATTTCTAGAAAAGTGACAACTGACATAGCATTTCTTCGTTTAGGAATATTAA
AAGTGAGTGTACAAATTCCATTTTCTTCTTTTTCATAAATAATATCATTTAAATCTTCTATTTTCATGATAGGATTAATC
TAGTTTTTACTTTTTTAATAAAGATACCAAAAATATTTTATTCAAAATCAACAATAATCTTCAATTCATCATGTGGAGGG
TTGGCTAATTTATCGAAAATCTGGGGTACTGCCTCTATCTTTATTCGATCTGTAATGAGTTGTTCATAATTTATCTTTTT
TTGTTCTAATAAGCTTAACGCTGTTTGAAACACATCCTGGTTATATCCATACACACCCTTAATCGTAATATTATTCGTTG
TCATTAATAAAGCATTTTTGATTTCAAAAGACCTCGCGTGCATCCCGATTAGTGTTATTAGCCCACCTTTCTTAATCAAT
GAGAGAGAAGTAGAAATAGTTGAGGATTCTCCAACACAATCAAACACATGGTCAGGTCCAATCTTATTAGTTAATCTTAC
TATTTTATTCCATAATTTAGGTTTAAAAACTTTAGCAGCACCAAGTTCCAAAGCTTTTATCTGTTTCGACTCCACGGGTT
CTAATGCAAATATTTTTTTTGCTCCACAAACTCTTAACACCTGAATCACAAATAATCCAATAGGACCGGTACCAATAACT
GCTGCTGAATCACCTACCTTAAAGTTTGAATTTTGAACAGCGTGAATTGCAATCGAGAGAGGTTCTACAATAGCGCCGCC
TTCATATGTAACACTCTCGGGTAGAATGTGTACTCTTTCCGCAACAACATTAATAAAATCCTGCATTGCACCATTTTCAG
TTGTCCCGAGAGAATAATTTTGTAATTTGCACATATTTTCTTGATTATGATTACAATAATAACAATTATTACATGGGATC
TGAGGATTAACTGTTACACGATTTCCAATTTTCAGTTTTTTAACTTTTTCTCCTAATTCAACTATTTCTCCTGAAAATTC
GTGACCTATAACATTTCCTGGAATATTTGGTCCTCCAGATTCATACGAACCAACATCTGTTCCACAGATACCCACTTTCT
TTACTTTCATCATTACTTCATTAGAGTTTATATTTGGTTTGATCAAATCATCTCTGAGAGAAATTTGACGTTTACCCTTA
AAAATTACTCCTTTCATTAGCTTAACTGCCTCTTTTTGAATGTGTTTTTAAGTAAAAAAAAAGATAAAATTAGAGAATTC
CCATACTTCCCATCAATTTAGTGGTATCAGGAGTATTAAATGCAATTTTAACATCTAAGACAGCTGGTTTTCCCGCATTT
TTGGCTCTAGCAAAAGCAGCTTTAATTTCATTAGGATCAGTCACGACTTCACCATAGCAACCGAAACCCTTAGCACACTT
GGCATAGTCAAATTCAGGAAGATCAACATCAATATACCTCTTTCCTTTAAACATTTTCTGCCCAGATTTAATCATACCCC
AAGCATTATTATTGGCTACAACATAAATTAGATTTTTTAGTCCTAATCGCACTGTAGTTTCGAGGTCTTGAATATTAATC
ATAAAAGCCCCATCACCAGCAATTGCAACAACTTGTTTATCTGGTTTTGCCAGTTT
>LokiG_000000000180
TCTGAGCTGATGCTAAAAGAATCAGAAGAAAAATATCGAAGCATGGTTAATAATTTGGATTTAGGTTTTTATCAGGTGGA
TTGGGATGGTAATTTATTAAATTACAATCCAGCGTTTGCTTCTTTATTTGGATTTGAACCAGATGAAGACATAACTAATA
TTAATGTGAAAAAGTTCTGGCAAGATCCAAACGAACGAGGAATATACTTGAATGAATTGAATAAAGATGGTTTCATAAAG
AATTATTTAGTACACTCAAAAAAGAGAGATGGTCAAAAAATAGTTTTACAGCTCAATTCCCATTTAATAAAAAACATAGA
TGAAAAACCAATTAAAATCCAAGGAGTAATATCAGATATCACTGAAAAATTTGATTTAGAGCAAAAAGTAAAAGAATCTG
AATCCAGATACCGTAATCTTATTGAATCTGTACCATTTTCAATAGCTCTTATAGATCAAGGTGGAAAAGTTATATATTGT
AATCCAGCAACTGAAAAATTGTTAGGATATAAAAGAGAAGAATTAATTGGAAATGAGTTTAGAAGCCTTCCCGTAATCAA
TCAAAAATATCTACCAATGATGCTTAATGGGTTTAAAAAAGTAGCAAATGGTGAAATTTTACCCCCTTTCGATGTAGAAT
TAAATAAAAAAGACGGAAGCTTAATTTGGATAAAATATCAAACATCTTTAGTCAAATTAGGTGATTATTTTTTAATTCAA
GCTGTTCTCAATGATATCACCGAACGAAAGAGTGCTGATCTCCTCATACAAGAGGAGATTCAAAAATTAAAGGAGTTAGA
TCAAATTAGGAAAGATTTAATTTCAAGAGTATCTCATGAATTGAAAACACCGCTTGTTTCTATTTGCGGGGGATCTGAGT
TACTATTGGAATTATTCGGTAGTGATATTAAAGAAGAAGCTAGAGAATTAGCTGAGATGATAGGAAAAGGAGGGACGAGA
TTAAAAAATTTAGTTGACAATTTACTTGATGTTACTAGAATAGAGTACAACAAATTTGAATTGGAAAAAGAATCAATAAA
TATAAGTGAAGTCCTTCAAGATTGTGCCGAGGAGATGATGTATTTAACTAAAAAACGGGAAATAAATTTTCAACTTGATC
TTCCAGATACTTTAATAGTGAATATTGATAGAGTTAGAATTGAACAAGTAGTTTTAAATATTTTAACAAACGCTATAAAG
AATACACCTCCCAATGGAAAAGTATTTATGAAATTGACTAAGAAAAAAGAATGGGTTGAATTTTCAGTTAACGACTCAGG
AATTGGTCTAACAAGAGAAGAAATGGACAGAATTTTTACAAGATTTGGCAAAATTGAAAGATATGGGCCGGGATTGGAAT
ATATAGATATTCAAGGTTCGGGACTTGGGTTATTTATTTCAAAAGAAATCATCGATTTACATAAAGGTCAAATTTGGGCA
GAATCAGGAGGGAGGGATAAAGGAAGCACTTTTACTATTAAATTACCAATCAGTTAAACAGATCTAGAACCAAATTACAT
TATTTTTTAAGTATGAGCATTAAATAAATTAAATGGTAAATTTCAATTAGTAATTAAAAGTTTTATTAAGATTATTAAAT
TGAAGGGGTTATTATATGCTGAATGAAACAGGATATTTTGAAGGAAGAGAATTAAAAAAATTGTTTTATCAATTTTGGGC
TCCAGATACTACAGAAAGTAAGGCATTCATTATTGCGATTCATGGGTGGGGGACTCATTCAGATAGATTAAAAATACCTG
CAGAATATTTTACTGAGAAGGGGTACACCATTTACTCATATGATTTAAGAGGACATTATCGTAATGTAGGTGATGTACAA
GGACATATTGACAGTATGGATCACCTCCAAAAAGATATTGTTCTGTTTGTGGATTTAGTTTCTAAAGTTGCAAAAAATAA
AAAAATTTTCGTAATGGGTCATGCTTTTGGTGGATTAATCAGTTTGATATATAGCATCAACCATCCAGCCTTATCTGGTG
TTTTAATTTCATCTCCTTTACTAGGAATGTTTATGAAATTATCAGTAGGGAAGAAAGTTATAAAATCTATTTCTAAAACG
TTGACAAAATTGGCCCCCAACAAGGTATTGAATTACATTATCAATCAGAATCAGTTAACAAGTGATTTAAAAATATTGAG
GAGTCATATTTCTGATAAAAATAAGACAGAGGTTATCTCCGCTAAATCAGCTTCTGAAATTGATAAATTTTCAAAATGGG
TTATGGATAATTCCTCAAATTTAACATGTCCAATACTCTTAATGCAAGGAGGTAGTGATAAAGTTATTGATAAAAACAAG
ACAAAAGAGTTTTACATTAAAGTTAGAAGTAAAGATAAAACATTTAAAGAATATCCGGGGTTCTTACATGAGTTGTGGAA
CGAAAAAGGAAGAGATCAAGTTTATCAAGACATGTATGTTTGGTTAGAAAAACATCTAAAGTAAATTTTCGATTTTTATC
TTAAGAATTGTTGAATTTGAGTCTCATATAATTCTACCCTTTATTTGATAACTTAGATAATTGTAAAGCCTCTTATTTTT
TAAATTAAAAAGTGGATATTAAAATCCTAATAATTAGAATTTATTTCAAACAAATATTAAATTATTAAAGTAGAATTTTC
TATATTTAGTTGGATATTCCATGGTTCTAGACGATATTGATCCTAAAAAATTAACACCTATGATGAAACATTGGTGGTCC
ATTAAGAAAAAATATCCAGAACATTTGCTAGCTTATCGGATGGGGGATTTTTTTGAGTTTTTTTATGATGATGCTGAAAG
GATATCAAGATTAATCGGAATAACTTTAACAAAAAGAAAGATTGGTAATGATTCATATCCCTTAGCTGGTGTCCCACATC
ACGCGGTAACCAATCATTTTACTAACTTAATTAATCAAGGGCAGACAATCGTCATTGTTGATCAATTAGAAGACCCCTCA
ACGGTTAAAGGAAGAATAGTTAAACGAGGAGTTACAAGAATATTATCACCTGGAACAGTTATAGATGGGAACATGCTTAA
GTCGAATGATAATAATTATATCGCATCATTAGTCAAAGAAAAAGGAGGATTTGGAATTGCTTTTGCAGATATATCTACTG
GAGAGTTCTTAACTACAGAGTTTTCTTCCAAAGATAGAGATCCTTTAGAAAAACTTTTGAGTATCTTTTCTCAATACGAC
CCGGTTGAATTAATTATTCCCTCAGAACTTAAAAGAGATGAAAAACTTTTTCTTCACATTACTGACTTAACTAAGGCTAT
AATAAAAACATATGATGATTTTGTCTTTAATATTGAGGAATCATACACTCTAATTACTCGCCATTTTAAAATTTCTAATT
TAGAAGGATTTGGATTAGAAGGATCCAAACTAGCAATACAATCAGCTGGAGGACTTCTTGCTTTCCTCAAAGAAACTCAG
AGAGACATAATTCCTAACATTTTTAAAATAAATTTGTTGCAAGAATCAAAGAATTTACATTTAGACTATATTACTCAACG
AAACTTGGAGTTAGTAACTTCCTTACGGGAGAAAGGCAAGGATTCAACTTTATTTTCTGTTTTCAATCAAACCCATACGC
CTATGGGGGCAAGGTTACTAAAGAAGATTATACTACAGCCCCTCTTAAACAGGGAAGAAATCAAACGGCGGTTAAACATC
GTCCAGAAATTCAAAGATGATATCTTTTTAAGATCGGATTTACGAGAAGAATTAAGATATATTGGAGATCTTGAAAGATT
CATCAATCGCGTTAATTACACGACTCGAACAAATGCTCGAGATTTAATTAATATAAAAAACTCTTTAGAAAACATACCGA
AAATACGCACCTTGCTTGAAAAAGCTGGAATTCCCGAAATTTCACACTTTTTAACAATTATTAATGATTTTAAAGAAACT
AGGAGTTTAATTGAAACAACGATTAAAGAAGATTCACCTATAACTGTCAAAGAAGGAAATATAATTAAGGATGGATTCAA
TGAAAAACTTGACGATTTAAGAGACATCTTGAATAATGGAATGACTTATATTCTAAGATATGAAGAAGAGCAAAAAAAGA
GGTGGAATTTAACTTCAGGGTTAAAAGTAGGGCATAATAATATTATGGGGTATTATATTCAGATAACAAATAGATCTTTA
GATCTAATATCGAAAATCCCTGAAGATTATCACGAAAGAGCAACTCTAAAAAACGCTAAACGATTTACTACTGAAAAATT
GAAAGAATTGGAAGAAAAAATAATTGCTGCTGAAGAAAAAATTAACGATCTCGAATATGAAATCTTTTGTAACATACGTG
ACACAGTCGTCAAAGTAACCAGAAAAATCTTAGAAACTACCAAGAATATTGCTCTTATCGATGTGTTAACATGCTTTGCT
GAAATCGCTGAAAAATATGATTACTGCCGCCCAAAAATAACGGAAGATGATAAAATTATAATAAAGCAAGGAAGACACCC
TGTAGTTGAGCAAATCAACATTTCTGATAAATTTATTCCGAATGATTGTTGTTTAGATACTAAAAATGAACACCTATTAA
TCATAACCGGACCAAACATGGCAGGAAAAAGTACATTTCTTCGCCAAATTGCACTTATATGTATTATCGCCCAGATGGGA
AGTTTTGTGCCAGCAAAATCCGCAAGTATAGGAATTATTGATCATATCTTTACAAGAATAGGAGCTTCCGATGATCTTGC
TAGAAAATTAAGCACATTTATGATTGAAATGACAGAAACGGCAAAAATTCTTAACTATGCTACTCCCAAAAGTCTTATTA
TTATCGATGAGCTTGGTAGGGGAACTTCCACTAGCGATGGGCAGAGTATTGCGATGGCTACACTAGAAAAACTGCATGAA
TTAAAGATCAAGACTCTATTTAGTACTCATTATCACCAATTAACAGAAATTGACTTACCAGGAGTAAAAAATTATCATTT
AGACATCATAGAAAACAGTAATGGAAGTATAAACTTCGTTAGAAAGCTAAAGTTGGGTAGTACAGATAAATCATATGGTA
TTCACGTAGCGAAATTAGCCGGTATTCCTGATGATGTTATAATAAGAGCATTTGAGATTTTAGAACAAATAGAAAAAAGT
GATTCTTTTAGAACTACAGTTAAGGAAAACGGGAACAATAACTCAACAAATAAGATTTATGATAAGATTATTGACGGCAA
AAAACATGAACTCGAAGAATTTAATACTGAATTAAATAGACTAAGTGAATTATTGGATAAAAAACGAGAAGAATTATCCA
ATAAAGAAGAGGAGATAGAAGATAAGACAAAAAAAATTGAGGAATTAGAGAAATTAAATTTAAAGAAAACTAAAATCTCT
CAAAAATTTGATTCAAAAAAGAAAAAATATGTACAAACAAATTTATTTGGATCCCCTATAAAAAGAGAGAGTATGTTAGA
AGAAAAGTTAAAAAATTTTGTTGATAACCTTATTGAAGTTGATTTAAGCAACCTATCTAAGATGGAATTGGAACAGAAAT
TGCTTGAATTTAAAAATGAAATTAAAAAATACATATAAATCTAACTAAACTATAAAGCTGGAATAATAAAAACAATTATA
GTTAAGTAGATGTAATATATAGTTATAACGGAAACTAATATTAATCGATAAACCTTCCTTTTTTTTTCGATATTAATGCT
TTCCAGAAATATTATCACTAACAAAGCTATAAACATTAAATGTGAAGGTTGCAAGGCTTTCCAAATAATAGAATCAATTA
TCAGAAGTCCTTGTATCTCCGTATCTCTACTAAACCAATTAGAGGTCATTTGGAAGAAGTATTCAGGAAAAATTAAGTAG
GGGATACAAACTAATGCAAAGGGAGCTATAAAATAGATGAGATCCTTTACTTTAATTTTTTTAGAGAGTAATAATACCGG
GAGAAATAAAATAGCCGTGATTTTGAATGTCGAAAGAGTGAAAAGAATTCCCGCGATCCACATTTTATCTTTTCCTATAT
AAATAAATGAGTAAAATAGAAAGAAAACAATAAGGAAATTGACATTATTATAATACGCATCAATACTATAACCAACTATG
CTAAAGATGTAAAAAATTAGTAAATTCTTTTTTTGTTTAAATACTTTTGCTGATTTGTTTACAACTACTATCGTAAGTAT
CAATCTGAGGGCATCCCAAACATATACACCTATCAAACCATCAGTAGGAATAATATATACAGGGAAAAATAAGAAATACC
AAAAATAAAGATAATACGGAGGCCATTTCGATATAACTCCATCATCATAGAAGTTAATTAGTCCGTTATCCATACCATCA
ATAAGGATTTTAAAATCAATATCTTTAGTTTCTTTAATCCACGGTAAAATATCAAAGTAATATAAGAGTATCCTCAAAAT
GATAAAGGATATTGAGATTAATGAAATAATATAAATAACGTATTTGTGAATTGGATATTCTTTCTCATCCTTCATAACAA
AAGAGGATTTTCTTATTTGATTTATTTAAACTTTAATAGAGTACTATTTTAAATTTGAATGTAATTTGAAATATAATAAC
TTTATTGGAAATAGA
>LokiG_000000000464
AATAGAGGGAAAAAAATGACACATACTCTACACCGAAGAGGAAATATTAAGGATTTAAAAGAAGATTATGTGATTCTGGC
TATGCTTGCGGCAGGTGTTAATGATAAATATGACGACTCACGACAGAAATTGATAAAAATAGCCGAAATTTTGAATGAGC
ATAATCCAGTGAATATGATGTCTGAACTGGGGTGGAAAACGTCATCTACTATTACTGCTGCTTATGGAGATATTGAGACT
GTAAAAAAAATTATTCAAATCCTTAAAGAAGAAGATTTTGGTATCTCAATAGTTGTAAGTGGATTAATTTCTGAAATCGA
AAAGGCTCTGAAGAGTGTAGATTTAGAGATGCATACTGTCCATTTTTCACTAGGTGCCTATGGCGTGCGTAAAAGTGAGT
TATTACCAACAGAAAAGCTCTTAGAAATTACTACCATGTGTGGTCATCACACACTTTCTCCACAGTCAATTACACATTAT
GTAGATTTGATTAAACGAGGAAAAACTACAGTTGAGAAAGCTGCAAAAAAGCTAACAAAACCTTGCGTGTGTGGTATTGT
TAACACATCTCGTGTAATTAAGATACTTAGTACTTTAGTCAAAGAATAATATATTATTCTTCACCTTATTCAAAATAGCC
TAAGACATAAATACCCAACTATTTTATTTTCAATTAAACCTAAACGATTTCGGATTTTGATTAATTAGGTAATATTCAAT
TTGGAGAAGAATTAATGAAAATTGGTATAATTGGAACGGGAAATATGGGTAAAGGATTAGGTAAAATCTGGGCTGAAAAA
AATCACGAGATTATGTTTGGCTCTCGTGATCCCGTGAATGTAGAAAAGCTAGTTAATTCATTTGAAACAAATGTGTTAGG
GGGAACTTATGCAGAAGCAGCTCAATTTGGAGAAGTGGTAGTCCTCGCAGTCCCTTGGTCAGCCGTACAAGAGTCTATAC
AAGTAATAGGCGATTTAAATAAGAAGGTAGTTATTGATTGCACCAACGCTGTGGCACCACATTTAGGGGGATTGTTACTC
GGGCATACAACCTCTGCTGCTGAGAAAATTGCTGAATGGGCAAAAGGTGCCAAAGTTGTAAAAGCCTTTAATTCACTTGG
TGCGGAGAATCTGACTAAATTACAATTTGGTTCACAAAGTGCTAGTACGTTTATTTGTGGAGATGATTTAGAAGCCAAAT
CAATTGTACATAAATTAGGTGAAGATATAGGATTTGACGTCATTGATGCTGGTCCTTTAAAAAACGCAAGATTAATCGAA
CCTCTTGCAATGCTTTGGATTGATTTAGCATACAAACAAGGGATGGGAACGGATATCGCTTTTAAACTACTAAGACGAAG
AAAAGTAAAGTAAAAGACTAAATCAAATTTTTTCTTCTTTTCGATTTTTAACTGTGTTTTTTTACAAAACGTTAAATTCA
AAAAAAATTAATTTAAAAATAATAATTATTTTTTGATTAATTCTTGTTATGAATTCAATAAGAAATGTTAAAGATTCGGT
TCTAAGTCATACTTATTCGATCGTCGCAAGAGATCGTAAAACAGGAGAAATGGGCGTAGGAGTGCAAAGCCATTATTTTT
CTGTTGGATCTGTAGTTGATTGGGGTGCTTCGGGTATAGGGGTTGTAGCTACTCAAAGTTTTGTAAACAAGTCTTTCGGA
TTGAGAGGACTCGAACTTATGAAAAAAGGTAAAACTCCAGAAGAAGCATTAGCTATATTACTTTTGGATGACGATGGGAA
AAACGTAAGACAAGTCGCTCTGCTTGATACTCATGGTAGGGTTGCAGTACATACCGGTTCAAAATGTATAAAATATGCAG
GACACAAAACAGGAGAAAATTTTTCAGTTCAGGCAAATATGATGTTAAAAGATACGGTTTGGCCTGCAATGGCACGAGCA
TTTGAAAAAAATAAAGATGTTCACTTACCAGAGAGAATAATTAAGACATTGGAGGCAGCAGAATCAGAGGGAGGGGATAT
AAGAGGAAAACAATCAGCTGCGATATTGATTGTAAAAGGTGAGCCAGTAGAAAACAAGTGGGATGATCCGTTTATTGATA
TAAGGGTTGAGGATCATCCAGAACCATTAGAAGAACTAAATAGATTATTAAAACTCCGAAGGGCTTATGAATTAATGGAT
AAAGGAGATGTTGCTATAGAGAAGGGAGATATAGATAAGGCTCTAAAGGAGTTTAATTCAGCAAGGGAAATATGCCCTAA
TAATATTGAGATGAAATATTGGACAGCCATTAGCTTAGCCAATAATAATAGACTTGATTATGCCTTGAAATACTTTAAAG
AAATTTTTAAAGCTGATAATAATTGGCGTATACTAACTGAAAGATTACCAATAGTAGATCTACTAAATTTGAAAAAAAAT
GACCTTGAAAAAATATTATCACTAAAATAATTTCTAGCAATTTTATTCAAATATCTAAAAGATATAAAAATTCTTAAACA
AACTATATGTTAATCAAATACAATTTCAAATTTGAATATGAGAGTCGCACGATATTATAATAACAAAGATATAAGAGAAG
ATACTCTGCCCAAACCAGTAATTGGACCGGAAGAGATATTAGTTAAAGTGAAAGAATCTGGAATTTGTGGTTCAGATGTT
TTAGAATATTATAGAATAGCAAAAATGAAAAAGTTGGGTGTGGACTCCCTCATTTTAGGGCATGAAATTGCAGGAGATAT
AGTAGAGAAGGGAGAAAAAGTAAAACATCTTAAAGTTGGAGATCGTGTATTTGTTTCCCATCATGTCCCTTGTTTTGAAT
GCCATAATTGTAAACAGGGGCATCATACTGCCTGTAATTTACTTCATAATACGAATTTTGATCCAGGTGGTTTTGCAGAA
TTTGTGAGAATTCCTAGTATTAATATTGAAAAAAAAGGTGTATATGTTTTAGATAAAAATGTGTCTTATGAAGAAGCAGT
CTTTATCGAACCTTTGGGATGTGTCTGTCGAGCACAACGTTTATCCTCTGTGAAAAAAGGATTAACTGTTCTGATTTTAG
GATGTGGGACGGCTGGAATTTTGCATATACAACTAGCAAAACTTAGGGGTGTGAAAAAAGTTATTGCAACCGACATTAAT
GAATACCGTCTTCAAAAGGCCAAAGAGTTTGGAGCCGACTTAGTATTAAATGCAAATGTAGATGTATCCAAAGAAATTAA
GGAAATTAATAAGTATAGAGGAGCTGATATCGTTATAGTTTGCACAGGTGCAGAATCAGCAGCAAAGCAAGCTTTAGAAT
GTATTGCTCCAGGGGGGAGAATCGTGTATTTTGCTGTTCCACCCCCTGATATTAATCTTGAAGTCCCTATCAATAAATAT
TGGAGAAGTGAAATAACAATTATGACATCGTATGGTGCAGCACCCCAAGATCTTGATGAAGCATATAATTGGATACTTTC
GAAGAGAATCAATGTTATTGATTTAGTAACTCACAGATTCCCCCTAAGTAAAGCAAATGAAGCTTTTAAAGTCGTAATTG
ATGCAAAGGAATCACTAAAAGTAATTTTAAAAATAGGATAAAAATAACCCATTTCAATATTTTATTTCAAAAAAAGTTGG
TATTAAAATCACTAACCAATAAATCTTGTCTGAACTTGTTCATAAAGATTGGTCTTGTATATGGTCCTTAAACTGACAAT
AGATCCCAAGATTATAAGGATTATAGGTGGGATGACGACATATATAATGGCATTCTGTCCAACAACAACCTCAAACGAAC
CGTTTCCCTGAAAAATAGCAGCTAGTGGAAGACTTAATGGGTATGTAAAGATTAAAGCCAAAATTATTGAAATAAGTCCT
TGGATCGTATTTTCTCCTAATATCAAACCTAAAATTCTCAATTTTCCATACCCTAAAGATCTTAAAATCCCAAACTCATA
ATTTTTATCATAAATATTCATGATTGAATTATAAAATATGATGAAAAAAGATACGATCAGACCATATATAACAACAATGA
ACATTAGAGGTACAAAATCATTAAAGAACTCTGCTAATTTTCCCGACATAACCTTAGAATCTAATATTATCTCAATATTA
TCTAACCCATAAAGATTTTCAACGATTATATCCTTGTTTGCACTTGGTTCAAGGAGGACATAAATTCCATCAACAAATTC
ATCATTATCATGGAGCAATGATCGACCTCCATTTAAAGCAACATAACCTGTGCTCATTAGCTCTTTATGAATACCAACGA
TTTTCATAGTGAAATTCTCATCAGATGGGTTGACGATTGTTAAATTATCTCCTATCTTTTTGTTTAATTCAACCGAATGT
TGACGCGATATTACAATTTCATTCGCTAGTAATGGAATTGAGTTTTTAGCTGGATCCCCGTTCCAAGTAAAATGGTGCAT
TTTACTATTCTCTGCATCAAATCCTATCAATAAAAACACCTGATCTTCTTTTCCTTTAGCAGTCACAAGCCCTTTTACGT
AAATTTGCGTTTCGTTCACGCCATCGATATTAAATATCTGATCCACTGTATTATTCATGTAGCTCATATTAACACTATTT
TGAAAATCCACATTTAAATCCCAATTTTCATTTGTTTGGATATTGCTAGTATCTGATTTAAAAACTCTTGCGACATTGTA
ATTCATGCTGTCAATGATAGTTTGAGTAGCTGAGATGATTAATAATGAAAATGTCATAGCTATTGTTGTAAAAAGTAACC
TCTTCTTATGTCGAAAAAGATTTCTGTGAATAAGATTATGAGAAATCCTTTTTTTAGGTTTTAATGATTTTCTAAATCTC
AAGACAAAAATTTTGGATTCTGATTGACCATAAACTAGGTCTGCTACATTCTTTCTCTTAACATTTATTACAGGGAAATA
AATACTCACGAATATTATAAAAAGCCCTATCCCTAAACCAATATAGATAATTTCAGGTAAAAACATAAATGTGATATTAT
TCAGTGAAAGATTTGCTGTATTTGATACAATAATCCCTAATATAGCCCACCCTACTGAATAACCTATGAGTAGAGAAAGA
GGAATTGTTATTAGCGTAATTAACAAGAATATGTTAAGAAAATATTTATTGATGTCATGTTTTCTATATCCGAAGGTTAT
TAATATTCCAATTTGTTGCTTTTGGTTGAAGACATATCTACCAAAGATGACATATGTTATAAAAAGACCCATTAAAAGCA
TAAATATCAAAATGATTGTCGTAAACTTTTTAGCATCTTGGATATTGCCATGGAATCTATTATAAGAGCCTGTTTCTGCA
AAAGATTCAACGACTTCAATGTTAAGACTTAAAGTACCTTCTAAGTAAGTTTTCACAGCGTTATTACTAATAGTGCTGTT
GAAATTTTCCCCAAAAGTCACTGCTATATTATTATAATCTATGCTATCATAGTAATATATCATATAGGATAAATCTTCTT
GCGAACTTGAGTTCAATGCTTTAAAATATTGAATTATATAATATTTTAATACATCTTTTGAGAGATAACCGACGGAAATT
GACCCTTTGATTGGAATCGAATATTCTGGATTTGAGGTCATCATTAAAAATTCTGGAGAATTACAAAAACCTGAGATATT
CAATTTCGCATTGTTTAATCCACCTAGGTTTAACATATCTCCTATTTCCATATTATTTCTCTGAGCAAAATCAGTATCAA
TCACTATACTCAAATTATTGCCATCACTGGTAAAGTGCTTCCCAGAGCTCAATGTGTAGTTAAACACGTTTGGTTGAGGT
TTAGATGGTTCCAAACCTACTAGAAGAATATATTTTACTTCATTTTGCCCTTCAAGTTTCATTGCAGATTTCCAAAAAAG
TCTTCCAGTATAATCCTTCACTTCTTCTAAATCATTCAAACCATCTAATTCAGATTGGTTTATCCAAGCACTATTTTCTA
GCTGGTAAACATAATCAGCATGATTAACATTATCATAATAGGCTTCTATCCATGGATCACCAGCTAATAATACATATATA
AACCCTAAACTCCCACCAACAGATAAAGCTAATATTAAAATGATTAATACACTTCGCCATCCAAATTTCTTAAAATCCTT
AAAAGCCTTTCTATGAAAAACCTTCATCTTTTTCCAAGTGCTAACTATTTTCTTCTATTCTACCGTTCTTGATTTGGATA
ATTTCTAAAGCGAACTTTTCCGCTAAGAGTGGATTATGAGAAACTAGGATACAAGTTACATGTTCTTTTTCATTTAAATC
TATGATTAAATCAATAATTTTATCTCCTGTATCGGTATCTAAATTACCCGTAGGTTCATCACATAAAAGTATAAATTCTC
GACCAACAAATGGGATTTTAGCTAAAGCCCTTGCTATTGCTACCCTTTGTTGTTCACCTCCACTTAACTGATAGGGATAG
TGATGTAATCTATCACCTAACCCTACCATTTCCAAGTATTCAGTAGCAACATCATATAGGTGTAATTTCTTCTTCTTATT
TAAAAGTTCTATTGAAATTACCACATTTTCAATAGCTGTTAATGCCGGAAATAAGTTATAGAATTGAAAAACGAATCCAA
TTCTATTTTTACGGTGATTACATAACTGCCTTAAATTATAATCTTTAACATTTGAACCAAAAATCTTTAAAAACCCCTCT
TCTTGGTCTGGACGAGTAATACATCCTAATAAATTCAGTAAAGTTGTTTTACCTGCTCCAGAAGGTCCAAGTATAACCAA
CCTCTCTTTTTGTTTGACCTTTAAATTTATATTTGCTAGAGCTCTTACTTTAATTTCTCCAGAAATATAGGTCTTGGAAA
CGTTTTCGATTTCTATAGCATAATTAGTTTTGCTATGCATCGAAAGATCTTGGTTTAACTTTAAATTATTGCCAGAATCT
TTTTTGTTTATCATAATAAAATTAAAATTTTATTCTTATCTAGGACCTATCTTAGTTATCCAAAGTTAAATTACTAGTTC
AAATGCTTAAAGTTAAACCTTCGTTAATGCATAATTTATACTAAAATTTTTACAAATTTATGAAAAAATAAAAAAAAGAG
TTATTAAATTTAAGATATCAAAATGTTCTTAGAGCAAAGGTTTGATTTTGTCTTCCTGTTGTAGAAAAGTTAATGCAAAT
AACGCAAGTAAGATTATGCTTATTACCAATGAGAGGTAAATCATTGGGGCATAAACAGTCAGATTAATTGTTATAGAAAT
CAAACTAGCAACCAACCAGAAGGCTTCAATCAGTACAACAATTCTTATTTCCTTCCATTCTTTAGCTAGTATTCCTAAGA
GTGAACCAATTGTAAGTCCTACGAAAGCTGCACCAAGCATCATGGTTACAGCCCCTACTTCTGCTGAATAATTAACAACA
AAAAGAGTGCCAGTGATACTTGGAATCCAAAATATAACGGTAAAAATAAGCCCCAAAATAAAATGGATTATAAAAGTCAG
TTTGGTAAATTTCAAAATTTCTTCAGCCATAATTTAAACACTTTATTTTTTTTTTTAATTGAGAGATTTTGAAGAAATAT
GTTTCCTTGTTTATAAATTTTAAAACAAGATTGTTATGGATTTATTAAGTAAAAAAAAAAGGTTTATTAAAGGCCTTTAG
GACCTTGTTGATAAATCTCCATAGCTTCATCTACTGACATGTTATCGTGAACAATCGCTCTAACAGCTTTGATCATTCCA
ATAGGAGAGTCGCTTTGGAAAATATTCCGCCCCATGTCGACCCCGATTGCTCCTTTATCAATTGCGTTTCTACTCATTTG
TAAAGCATCCCTTTCATCAATTTTCTTACCCCCAGCGATAACTATTGGAGCAGGACATATGTTTGTAACTTCCTCAAAAT
TTTCACAATAATATGTTTTTACAAATGTAGCTCCCATTTCAGCAGCCATTCTACTTGCCATACCAAGATATCTCGCATCT
CTTACCATTTCTCTCCCAACAGCAGTAACTGCTAATGAAGGGATTCCATATTCTTGGCCCCAGTTAACAAGTTTTGAAAG
GTTCATTAATGATTGCTTTTCATATTCCCCCCCAACAAAAATTGAGCAAGTTATCGCGGAGACATTTAATCTTATTGCAT
CCTCAATTGCGACATTAATTTCTTCATTAGAAAGTTCTTTTAGCATAGATGCTCCTGCTGATACTCTTAAAACTACAGGT
ATATCAATTTCAGAGGGAACACAGTTCCTTAACATACCTCGAGTTAACATAAGTGCATCAGCATACTCAAATAAAGGGGT
CATATCTGCAAAACACTTTAATTGACCGGGGATATTTCCGAAGTATCCATGATCTATAGCCAACATAACGCAATGCCCTG
TTTTAGGCTTAATCACCCTGTTCAATCTATTTTGGAACCCCCAATCACCTACTACAACCATTCTTCATTCACTTCTTCTA
AATTCGATTATATTTTAACTTACTTCTTTAAATTAATTTATTATCTTTATTTTACTTTTTCGAAAAACTGGAGATTAAAA
AATCCCTATTTGATTTAAGTCAACATCGCATATGTAAGGTGGTATCCAAAAATTATCTATACCTATTAATTTTATATATA
AATCCTATAATTACCGGGATTTATAATCGATTAAATTTTGAACCCAATTTTCCAAATCTAGTCTTTATCTTGTTTGCCTG
AGCTGGAGAGTTTCTCCTTTTAATTAATTCCTTTATCAGGGACACACGATAGCTTTTTATTGATGGAATATTTAATGACT
TTGAAATTTGTCTAATTAATTCAGAAGCAGAAATCTCCTTTACATCATTGAGGATTGTCAGCGTATATTCTTCTTCCTTA
AAAAGATTAGAGATTTCTTGTTGAAGTAACTTTAGTTGCTCATTTTCATCAATAATATCTAATACCCTCCTTAAAATTTG
TTTCTCAAATTTCAACTTTTCTTTCCACGGAGTTTGGTAGATATGTTGCTGTGTGTCCATAACAAAAGCATCCTTATCTT
TAATCTTTAGGTTATTAATGTCAGGTTCATCGAGCAAATAGATTGTTTGGTCTCCACTAAAATTCTCTGGTAAAATCATA
TCCCCAATAAAATTTAAAGTTTCTTCACTATATTCGAACTGTTTATCTTTTATTATATATACTGGATAGTTAAATATTTT
TGAATGGATTAAGCTTAAGATTCCATAAATTCCAAATATTTGAATTAATTTCCTGAGATTTAGACTTCTATCCACATCTG
TTGCTATTTCAGAAGTTACTGCAGCCACTTGTAAATCTATTTTATCGTATCCACGTATAATTCCTTTGGTGTCTACAAAT
ACTATAAACTGGTGCTCTGGACATACAGCATTAATGGGTACTTGAATCTTAATAGTGCCAAACTTTTTTTGAGCAAAAAC
TGCCGCTGGTACATTAATATTTTTAGCATTTCCGCATGTAGGACAGACTACTTCAAGAATTTTAAATTGATCACTCATAC
TAAGATTCTCGATTATAATTAAACGCTAATTATATTACATCAAACCTACTTTAAATTTTAATGCATTTATTACCTTTATT
GAATGAATTTCATTTGGAATTAGAAAGATTTGTAAGGAATTTACAATCAAAACAATAGTTTTTATTTTGTTATATTTTTT
ATCATCTAATTTTCATATAATATTTATTTTTGAATTAGTAAAAAGGAGAATTTTATGGGGATTGAGATATCTAAAGACGA
TTCTGAATATATGTATAATATAATTCAGTCCATTATTGAAGAATGTGGACCTCGCATGCCGTGTAGCCCTCAAGAAGCTA
AGGGTGCTGAAATTGTTAAAAAAGAATTGGAACAAACATGTGACGAGGTAAATGTAGAACGATTCACATGCCATCCAAGG
GCTGCGTTAGGATGGATTAATATTGATGTATTATTAGTTATTCTATCATTTAGTTGCTTTTTCCTAATTCAATTTTTTTT
AGAAACTCTCCTAACACTAATTTTAGCAATTATCATTCTTGGATTGAATGTTTTTGCATACCTGGTTGCAATAAAAGAAT
TTTTCAGTTATCAAGAGTTCATAGATCCTTTATATAAGGAAAAAGAATCACAAAATGTTATAGGAAAGATACATTCAGAA
GGTGAAATAAAAAATTTAATCCTTTTTTCAGGGCATATCGATAGTGCTCTACAGTTCAATCTCCTAGCATACTTAAAATC
ACTGTACCCTATAATATCCCTTCTAGGATTTGGGATTCTGTTTTTATGGATATTTATATCCGGAATCTTCTCTATATTAA
CCATTACGACCTTTATTTTTAGCTTGCCAGTTATTTATGAATTTTTCTTCAATATCGCGATATGGTTTTTAATTATCGGA
GGTATACCATTAGTTATCCTTCTATTTTTTGTATCACATGGAGAAAAAGCGAATAAAGTCCCAGGAGCCGTTGATAATTT
AAGCGCTGTTGCAGTAGTACTAGGAATCGGACGATATTTAAAAAAAAACAGAGACCTTATCCCAAAGAACACAGAAATAA
GATTAATTGCTTTGGGTTGTGAGGAAGCATTTTTAAGGGGAGCATTTCGTTATGTGGAAGCACATAAAGAGGAATTAAAA
AAACTTAATGCGGTTTGCATAAATTTAGAGATGATTCAAGATCCTAAGAGAAATATTGTAATAAATTATGAACCAACCAC
AAAGACACGACACTCAGAAGAAATAATCCAAAAAGTTATCAAATCAGCAGAATTAGTTGGAATAACCCTAAAACCATCGG
CTATGGGAGGTAATAGTAGGTTAGAAAAACTTTTCGGTAAAATGACAGGAGGAACAGATGCCACAGCATTCTCCAAATCA
AACATAAAAGCGATTACTATAATGGCTACGGATTTCCTAAAATCTATTCAGTATTATCACACTTATAGAGATACTTTAGA
CAAAATCGAAAAAGGTTCTTTAGAAAATGTATTAAAAATATGTGTCTCGTACCTGAAAAATGAATCTAAATCTTTTCTTG
GTGATAAGATAGTTTCTCTTTGGGATTAGATTAATTTAAATTATTATCAATTTTTACATGTGTTAAAAAGAAATAAATTT
TTTAAATAAACCCTCCCTTACTTCAGTCTCCTTATCGAAGGGTCAAAATGTCTTTAGAAATTAACCAGTAATAAAAAAAA
GAATTTAACTCTGTGGTATCTCGAGATAGCGATTAGGGACTAATAATTTCACAAAAATAATTATGAGCACCATCGGGATA
ATTCCCATCCCAAAAATATAATAAATTGTTGAATTTACGATGTTTGTAAACCCAACCAATAAGAAAATTTGTCCAACCGA
ATCTATTAAATAATGCGCAATCATACAAGGTAGTAAGCTTTCAGTCTTTATATACATATAAGCAAAAGCTATTCCAACAC
AACTAGCAAATATAACCTGCATAGATGTATGATAAAAATTTTGACCGCTAAGCAGATTTACATAATGAAATAAACCAAAA
AGTACACCATTTAAAATTATCGCCGTATTTTTAGTAAATTTCTTTAATTGGAGATTTAATATAACTCCTCTGAATGCTAC
TTCTTCCCAAATGCCCGGTCTTAACATAATGATAAACAAGAACCATCCTAAATTCAAAATTGATGTTGGTGGTCGAACTA
AAATTCCTGGATCAAATATCCAAGTTCCAAGAAGTATACCGAGAATAACAGTGGATAATCCAAATAAAACTAAAGTCCCA
ACTCCTAATAATAAATTACGCCAGAGGGGTTTAACGTTGCTTAATTTTATCCTTCGAGAAAAGTCTTTAAAATCTTCCTT
CTTTGGGAGTTTTAATCCAAGGGGGACAACTATAAACCATAAAAGTGCTAGCACGCTGAAATCCACTATAAATATAGCAG
TTAAATGCCCCATAAATGGAAGACTTTGGAATAAGGGATAGATTAGTCCCCCTAAAAACATAAAGATAAAATACAATAAC
ATTAGAACTCCGGTACTTGTATTGACATGCTCTCTTAGAAATCCTCCAGTAAAATAATCTGTTAATCTTTCAGCTTTCGG
AAACATTCGTGTAAAAGTAAATATCAAACTCACTAAACCAATTATTCCAATAATCAACAACACTAACATTGTAGTGTATA
CACCAAAGGAGAAAAAGAGCATAGAGCCAGTAACCAGTATAACTAAATAGAAACCAATATCAGAGATTATAATAATTAGC
CATTTTAATATTTTATACTCTTTATTTAACTCTTCAAGGATGTATTTATGTTTCATTTGCCCAAATAATCGAATCTTCAG
TTCAAAAGTGAGAATCAAGAAAATCCATGCCACTGGTAAGGTAAGAAGAAACAATAATAAAACAAGAACTGAACCAGTTA
TTAATGAAAGAATAATTGAGATCAAAGTCAGAGAAATTCCCTGGATTGAAGACATTAATATAATTTTAGCCTTTGCTTGA
TCCCGAGAAAGGATTGGCATTGATGCTAATATAGATGAGCCCGATTCTTCCATATTTAAAAAACCAATTATTAACATTGG
CGGAACAAATAGATATACTCCTACTATAATGGACCATAATAATAGAATACTTTCAGTTGAAATAACCTCACCAATAATTA
GCCCTTGAAGTGAAAAAACCATAATTAAAGGATAAAAAATTGGAAAGAATAAAAACATAAAAGATTGTATATCACGGGTA
GCTGATACTAAATCTTTCAGAATATATGCCTTTACTGATGATTTTGGCTTCACTTCTACTTTTACAGCTTTTTTCTTTAC
TTCTACAATCTCGACCTCAGTAGAAATCGTATTACGTAGAGCACCTATGGCAATCCTATATAATCTCCATATTAAGATTA
TGAAAAATGCAAATCCAATAAAAGTGCTTAACAAAAGTTCTGGTGGAAATTGGGTTGGTATAGTACTTAACGAAATGAAA
TACGCTGGAGCGAAAGGGAAAGGGATTAAGCTTAAAATTATATTAAATAATATTGAAAGTTTATTTATTTTGAAATTTTC
GACAAGATTTTCAATAGAACCTAGCCCAAAAGTGAGAATTAATCCCGATCCAAAAGCAATTACGAAATAACCCATCATTG
TCAATACTCTGACCATATTTACTCTTTTTGATTTACCTTTCGATTCTGAGAAAAGAAAGCTAAGTTTTTGGCCTATTATA
ACCAACAAACAAAAATTAAAGAGTACATTTAGAATGGAAACTAGAACTGAAGTAAGAAAAATAAGGAAGTTTTGAGTACC
GATAAGCATAAAGATTGGAAACGAAACAATTAATATAATGAGTGGTAGATCCAAATTGCGAAATAATGTCATAAATGCAA
TCTTTTTTAAGTTCTTTTTAGAAATCGGAAGAGTCTGTAACCATAGAAATGAGTTTCCACTCATGAAAGAACTAGTAGAG
ATCATTCCAAACATGAGTACGTATAGAAATGTCATTATAAAATAAATTCCAAACATTAAACTAGAAATAAATGGAATTGA
GTTTGGTGTTAATGACCCAAATGAATCTGTTATTTCCATATATGTTACTAAAGGGATAAATGGCAAAAACACAAATAGGA
AACTAAAAACTATTTTAAGCGTAAGAAATTGATGTTTAATGAAGTTCTTATTTTTTTTAAATTTCTCTATTAGCCTTGCT
TGGTGAGCACCAGCACTAGCAATCTGACCTTCCATTAATACTTCATATGTGGGATATTTTGCTAAACGATAAAATTTAAA
CCTACTTTCTCCCATCTTTGTTCTTCCTTTTAATTTTTTCTTTTAAAAGATTTTCTTAATTTTTTAATTATTTCATTAAC
AGAAATATCTTGCTCAGTTAATCGTAAGAAAACATCTTCTAAACTCGCACCAACTTTATCAGCTTGCTGACGTAGTTCGT
CTATAGTGCCAATACCAACCATTTTTCCCTTATTAATTATTCCGATTCGATCACACAATTCCTGGGCTATTTCCATAATA
TGAGTAGAAAAAAGAACAGATCCACCCCTTTGAACATGTAACTCCAAAATAGATTTAAAGACTCTTACAGATTTGGCATC
AAGGCCAGCAATCGGTTCGTCTAAAATAAGTAAATCAGGTTCATGGAGTATTGCAGCAATTATTTGTATTTTCTGTTTGT
TCCCATGAGAGAGAGTTGCGATCAATTGATCATAATATTCAATTGCATCTAAGCTTTCTAAATATTCTTTTACGCGTTTT
GTACTATCTTCTTCATTTAACTCACGAATAGATGCTACAAAATTAAAGAGTTCTTTTGGTGTTAACGATTTGAAAATTAA
AGGTTCTTCACTCACATAGCCAATTCGGCGCTTGATCTCAACTTCGTGCTGTTCGGGGTTTAATCCAAATACTCTAATAT
CACCTTCATTAGGTTCAAGTAATCCTAAAAGTAGTTTGATAGTAGTCGTTTTCCCCGCACCATTCGGTCCTAGTAATCCA
AATACTTCTCCAGGATATACTTTAAATGAAAGACCGTTTACAGCTTTAACATCCCCAAAGAATTTTTTTAAATTGGTAAT
GGAAATAATTTCATTATTAGACATATTCAATCATTGAAATTGAAAAGATTTCATAAAATTTAGCATATATATGTTTATAT
ATTTACATATAATATTATATTTAAAGATTGTGAATATTTCTAGAACTAAGAGGAAAACCTTATTTATGTAAAATTTCAAG
GTTTCCGATGTATATATTTATATATTTCTTTCTCATATTGAATTATCATGAACAATTATATGAGCCAAGAAAATTAATAT
GGAAAATATTATTCAATTTTTTCACTTGATAACATCCCTATTTACTATGTAAAAAAATAAAAGTTTTTCAAATAATCTAA
TTGCTAGTTAATAATATAAGGCTTATCCTCCTTAATCTAATAAGATAAAATTAAACTCAACTGATAGGATTATAAATTTC
GGAAAAGGTAAACAAAAATGGTTATCGATAAGGAATGGTTTGTATCAAAAATAAACAACTTTTTATTAAATGATGAAAGT
AATAAAATGGTAAAATTAGATGGGTCTTTGATTTTCAAACCTGAGACTCTTGTTGGTTTTTCATCTGGTGATGACTCAAT
CTTTACAAAGTATAAAGATATCATTGGTAATTTTCATCTAACGCCTGTGGAAGCTTTTACTAAATTCTGTGAAAGTAAAA
ATATAAAATTCACATCCGAAAATTTGTCAGTGGTTGCTTATGTCTTGCCCATAAGCGATGAAACTAAAAAAGAAAATTAC
GAATATTCAGAAAACATGCCTTCAGAAAGGTGGGCTTATACTCGGTTTTTTGGAGAGGAATCAAATCAAAAATTGCAAAA
ATATTTAGTTAACGAATTAAAAAAAGAAAATATAAATGCCGTAGCTCCAATGATTGAGAAAGATCTGTTTAAAACTTTCA
AAAAGCATGAAAAAGGAGTGTGGGCATCTACTTGGTCTCATAGACATATGCTATTTGCTTCAGGATTGGGTTCATTTGGT
ATCTCAGATGGTTTTATAAATGCTAGAGGTAAAGCAATGAGGTGTGGCAGTCTTATAGTTGATCATAAACTACCCTCCGA
TGCAAAAAATCGACCCTCTGATCCATACGAGTTCTGTAATAAATGCGGTGAATGTGTTGAGAGATGTCCAGCTGGTGCTA
TTTCACTTGAAGAGTATCATAATAAGCAAATTTGTTCTGGACATGTTTTTAGTACAATTCCATACATTAAAAAAAACTAT
GGGATTAATATTTATGGATGTGGTTTATGCCAAGTTCATGTTTCATGTTCTTCAGGTATTCCTAGTAAGAAGAATTCATG
ATAAAAAAGAGGAAGTGTTTGATTATTACTGAAAAATATGCGATTCTAACTAATGGTCTCTCGAAAAAATTTGGGAAAGT
TGAGGCTGTAAGAAACCTAAATTTAAAAATCCCATATGGAGTAACTTATGGATTACTTGGTCCGAATGGAGCTGGAAAAA
CCACTACTGTAAGAATGTTAAATTCAATTATTACGCCCACATCAGGAAGTGCAAAAGTTGTTGGATATGATATAACAACT
GAAAGTCAGCATGTTAAAGTTAATTCTGGTTTTCTCCCCGAAACACCGGGTTTATATCAAAAGTTAACAGCAAAAGAATT
CTTAGAATTTGTAGGTGAACTTTATTATCTTCCAAAAAAAGTCATATCTTCACGTATAGATGAATTATTAGACATTTTTG
ACTTAGAAGGGCGTGAAAATGATCTTTTAGAGGGATATAGTAGAGGCATGAAACAAAAAGTATGTTTATGTGCGGCTTTA
ATTCAAGATCCAAAAATTATTTTTCTAGATGAACCTACTTCAAATTTAGATCCCGCAGCTTCCAGGATGGTAAAAGATTT
GATTTCAGATCTTACTAAAAAAGCAGATAAGACCATTTTCATATGCACACACCTATTGGATGCTGCAGAAGAATTATGCG
ATTTAATTGGAATAATTGATAATGGTTTATTAAAAGTAGAAGGTAGTCCAAAAGAAATTATTACTTCTACGGGTGCCAGT
GATTTAGAAGATGCATACTTGAAAATTATGGGTGTATCTAAAGTAGAAGATCTCTTAGCTTGGAGAGACGAAACTCCTAA
GGTTGAAGAAAAAGTTAAAAAAAAGAGAAAAAGGAAAAAGTGACAAGTTGAACTTTACAAGTCTGTGGAGAATTATAGCG
AAAAATGAACTAAAAATTAGAACAAACCGTTTCCGAAATCATAGACCACTTTTTTTTGTAATTCTCTATTCAATTTTAGT
AATCTGGGCTTTTATATTATCTCCATTACTTTTCAATATATTCATGCCAACGTTGGTGGTTCAAATCCCCGGAATTTTAA
ATGGGATTGCGTTAATTATTGAACTAGGTTTGATGGCAATTTTTTTATCAATTTTTATGTACCCATTAAACAATATATAC
AGAAAAACTGAAATCGGCTACAAAGAAATTTTATTAGCTTCACCTGCGACTGTGGGAGATATTTTCCTTGGAGAATTTAT
TGGAAAATTCCCAATTTATCTTGGAGCTGTTTTGGTTATTACCCCTATTGTCATTGGTCTCCTTAATCCCGTAATTAATT
TAATTTTTATTCAATACCTAATAATATACGCCTGTATTTTTGGGATTGTTGTCTTTGCCACTTTATTAGGCTCTATTACC
GCAGCCTGGTTAGAACACAAAATAGCTAAAAGTGAAAGAGCAAAGGATTTAGGGAAAGTTTTACTGTTCCTCATCTCAAT
TGCTATGGTTGCAATTATCTTTTCTATGCAGTTCTTATTTAATTTTCTAATAAATAACCCACAACTAAAGAATTGGGTAA
TTTTTTTCCCTTCATTATGGTTTTCTAATATATTACTATTTTTCATTGAACCATCACTAGTTAATAATTATTTTCTTAAT
GTTGGGACAAGCACTATTCTAGCTGTAATCGTTCCTTTCCTTATTTTATTCATAGCATATAAAAAAGCTGAAAAATTCTA
CACAGTTGATGGAAGTATCGAGAAAATTTCCACTAGTGTAAAAAAAGAAAATATTCTTTACTCTATTATGAGAAAATTAA
TAGGCCATAAATGGGAGGGCTTGATAATAACCCAATTTAAAGAGTTCTTTAGAAAACGAGAAAATTTGATGAAAATTGTC
TATTTAATTGGAATCGAGGGAATGATTGGGTTTTTTTTTTCATTCACTCTGGGGGGATCCGAGATAATTGGTCAATTTTA
TATAAAATCTCTAATAATCGTTTTCTTAATTTTTATAGGTGGTACGTTGTACGGTGTAATGTTTGGAAGCTATATTTTTG
TGGGGAGTAAAGAACTCCTTTGGCTCTACAAGAAATCACCAAGAAATATATCCGTTCTAATTTATTCCTATATTTTTACA
ATGCTAATTCTTAATCTGTTCTTTACTTTAGGCTTAACTATATTTTTTGCACTCTTTTTTAAATTCGATATTATAGATAT
AATTTTCTTTTTCAGTTTCTATTTAATTAATAGCATGACAGTTATTTCTCAAGCCATAGGTATACAATCAATTAATCCCT
CTTTTGAAGAAAAGGGAAGAGTTATGTCTACAAATATCATTACATTGGTGTTGGTTCAGATGGTTCCATTCCAGCTTTTA
TTTATGGTATTATTGTTAGTTTCTCCACCATTTACTTCAGCGTTATTTGCAAAATTATATTACTTATCCCCTCTATTATT
AATTTCAATATCAATTTCTTTACCATTACTGTATTTTGGCATCAAAAAATTAAGTAAAATTGAATGAATTAAAGATTTAT
AGAAAAGAGAATAAAACAAAAGTTGATTATTTTACGTAATTCCCGAACTGGGGTATTTTCTTCAGTTGTTCCGTTGTAAA
TATTGGTCCGATTTTGCAAACAGTAGTGTCATTATCTTCACCAACACAACACGAACCACATAATCCAACTCCACACTTCA
TTTTTCTCTCCAGAGACACTTGAAGCTTAATATTATTTGAGACCGCAATATCTTGTACTTTAGCCATCATAACTTCAGGA
CCACATGTAATAATTAAATCTATGCTGTTTTCAGCTATAATATCATCAATAGTGTCTGTTACATAACATTTTCTTCCAAA
AGATCCATCATCGGTTGTGCACATAGTATTTGGGATAAGTTCCGTCAATCTTTCTGAAAAAATTAGTGAAGTTTTATCTT
TTGCTCCAATCGATACAAATATATTTTTGTTACTCAGCTTTAACTGTTCGACTAACGATGTTAAAGCAGCGATCCCCATA
CCCCCCCCAACTATAAGAATATTTGAGCTTTCTTCATAACTCCATGAGTTCCCAAAAGGGCCCCTAATTCCAACAGTATC
ACCTTTATTAAGATTAAACAATCTTTTTGTACCTTCACCAATCTGTTGAACTGTAATCTCAATTAAATCATCTTCTACTT
TTGAAATAGACATTGGAAGGAAATCATAATCCGGAAGCCATAATATAACAAACATTCCTGGGACATAGGATTTAGATATT
CTACTGCTCCTAAATATGAAACTTTTTATATCTGGTGAATAATCTTTAATAGATTCAATTTTTACTTTATCTGTTTTACA
TCTAGCAATATCTAATATTAACTCTTCATTGGCTTTAGGAATTTTTTGAGTTTCAAGGAATCCTTTGTTAAGTGCTAAAT
CAAATATTTCTTTTCCCCTCTTTGTCCTAAGTATCATAGTATTCCAATTATTTTCACTACCAACATTACCCACTGAAATA
TCCGCAAATGATGACGAATAATCTGAGCAAGAGAAACAAGCATTTCGAATGGATTTATCATAAATGAAATTTAGGGGAAT
TTCCTGAATACTTGATTTTGTATGAACTTTCATCTTAAATTTATCTTTAACTGTCTCTATTTTAACAATCTCATCGTTAT
TGATATTATATTCAGTAAAACACTGAGTTAAAAGTTGATTATAAAAGGTCCCAAAGCAAAAAGTACCAATTGTTAGGGTG
ATTAGATCATGTGCTTCGTAATCAAATATAGGATGATTTTGCAGCTTTCTTAATGCTTGAATCTGACATGGAGTACCAAC
TACAGCTATATCGGTAAATTCTTTATTTATAGCATCCCCAATAACCGATATAGTTGGACTCTGGCTAGGTTTGTACCCTA
TTCCTTTAAAAATCTCTTTCTGACTTCTTACAATAATAGGAAATGGTATAAACTTTTCATCTTTGTCTGTAATTATTGAA
CAATCAATTAAGCCTTCTTCCATTGCTATATATAATAATGCTGTAATAGGTCCTGCTTCAATTGGCAGATACTGTTTTGC
TTGATCAGTTATCTTTACTGACACAATATCTATGTAATGTCCCAAGATTTTGTCTTGCTCTTTTCCAAAAACCCATTTGT
CTAGTAAATATAATGGAATTTGATCCAATCCTGTTTTTGGGCATAAATTATAACATATTCCGAAACCGTCTCTACAAGTA
TTACTGTCTTTACACGATCCATCTTCAATCGGAATCTCTTTCAAAACATCAAACTTTATATTTGCACAAAAAGCCCCACA
TGCCCCACAATATACGCATTTGCCTGTTTTAATAATCTCAGAATCTAGTTCTTGCCATCCTTTTTTAATTTTCTCAATAT
GCATTGTTTTAACTTTCCTCCTTTAGCTTCTTCAAAAATTCATGTGCTTCCATTTTACCAAGCTCAAAAGCTTCTAGATT
TTTATTTAAAGTAGGGCTTGGCACAAATTTTTTCAACGTCTCAATTGCAGATTCTTCAGAAATTATGCCAGAAAGTATCG
TAAACGCCCCAAAAAGGATTGAATTCCCAAAAACGATATTCCCAAATTTCTCTACTGCTATCTTTTGCACAGGAATGCTT
AAGCTCTTTTTGATTGTGTTCACAGCTCTAAATTCCTGTATTGTTGAGGGATCCCATACTAAAAATCCTGTGTTTTTTCC
TTTCTTAATAAAATCGGGATTAATACTGGCAGCAGATTCACCAGAAAGAATTATTAAGAAATCATATGGTCTTAACGCTT
GCGGATAATCGATGTTTTCAATATTTTTATCTAACTCTACTACAATTTCTGCCCAACAACGACCTCCTCTAGCTGAAGCT
TTAAATTCTAAGAGTAAATCTCCTTTGATGAATACGCTTCTGTTTGAGTAGCAGCTAGATTTTCATATATTGAAGCGGCA
GTTATTATCATTTTGCTTAGGGTTATGACTCCTTGATCATTCTGAGGAAGTCTCTAAAATTTTGACCGCCAAAACCCGCT
ATTCGAATTTCATATCTGGTCATTTATTCACTTCTTTTAAGTATCAATTTTATAAATTTAGAACTTAATTAAATTATAAT
TATCTTACAATAAATATAAAAATTTTAATCCTTTTCTCTTTTTAACAAATATTTTTGTTACCTAGATATGTCTTATTTTC
TTTTGTGATAGCAATCTGGACATCACGTATCTTCTTTAATACTTTTAAGTGTAGCTCATCATTCATGACCTTTATTACAA
CGGAATTTCAATCTTGTCTAATTATTCTTATGTTCATCGGTAAACAAGTTGAGTAAACTAGTGTCTAAATCAGGTTCAGT
CATGATAATATTATAGATATTTTTACTGTAATGATAATATTATACCTGTAATTATTTCTACTAATGATCTAACTGCAGTT
GATTTACCAGTACCTTAATATCCAGTAAGAAGAACACCACCAATTTGAGGATCAATTACATTTAAAATTATTCACTGAAT
TTTTATTAAAAAATATCATTACTATTCTTCCAAAAAACTAATTATTCTACTATAAATATTTGAAGTTTAAAGCTTCCCAT
TTAATAATGAATCAGTGTTCTTTAGTTAAATTAAGATATTTACTTAAATCATTTTTTAATTCGCCAACTAGCCAAATTAA
CTTATCTGAACTGAGATTTTCTGATGTGCAAATTAAATCTTTAAGATTATAACGTGGCAAATTAAGATTAATCATAATTA
TATTTAATCCATTAGAACTTGAAATCATTAAATGATCAATTTTACTTTCTGCCAAGTTTTCAAATGATTGATTTATTTGG
GCGATTAGGTTATGAACGTGATTGATTAGAATTGTAAAGAAATCTTTTGACATAGATTGTATAATTATACTATTATTATC
GTTAGTAATGAAACACAAAATCTTCGAATATTCTTTTAAACGATCATCTAGTATATTTTTCAATTTGAATGTTTCATCTG
AGAATCCACTTAGAATTTCGTAAAAAGCGTTATATACACCATAAATTAAATCAGGGTATATACTTGTAAAATAAATTGGT
AAATTGAATAGATTTTGTATTTCATTCTTTAAGTCATTAATATCCGATTCCCTATTGCTTGGATGTATTTGATCTATTTT
GTGTAAAAATAATATTATTTTTGTATCATAAGATCTAATTTTGATAATATCTTTAATAGCTTGGATCTCACTAATTATTT
GTTTAGATTTTGAAGCCCAGCTCGTAATATCTAAAATGTAAATAATAGTATCAGTTTTTTCAAAAGCTATGAATTGACTT
CTATTATTGTTTAATATGCCATTTAATTCTTGTCCTGAACTATCAAAAACACCTAAGCTTAAGTCTAACCAGGAGTAAAC
TGAAGGTTTTATACCACGTGTTGGACTAAGTGGATGAATTAATAAATCTTGAGGATCTTGACCTTCAAATATAATTTCTT
TTATTGTGGTTTTTCCCACTCCCGCATGTCCTAATAATAAAATTTTTCTTTCTGTAGTTTTTTTAAAAAAAAGCTCTATA
TTTTCTGTGATATAACTTATTCGATCTTCTTCCGGATGTTTAAAGCAAGATTGAGCAAAAAGTATCAATTCTGATATCAA
TTTATAGATATTAATTTGTTCTTTTTCATGAATAATTAGGATAAGCATATCATACCCAAATTCTATAACTCTAGTTTTAT
CACAATAGCTCAAAATTATTTGGTCGTTATAATGAAGTTCGTACAATTCTTCTTCTTTAACATTACTTTGCTTTAAGCCG
TGAGATAAGTAAATTTTATTAATTAGATC
>LokiG_000000000388
AGATATGGCTGAAGATCGAAGTAAATTTAGCGCTTTGTTAGATCAGCTAAATATTAAGCAACCAGAATGGAGTGCATTAA
TAAATAAAGAAGATGCTCTAGGATTTGCTAAAAAAGTAGGGTACCCTGTTTTAGTTAGACCTTCCTATGTCTTAAGTGGT
GCTGCGATGAGGGTCTCTTATGATGAAAAAACACTTGTGAATACATTAGACCTAGCAGCTTCCGTTTCAAGTGAGTATCC
TGTAGTGATAACTAAATTTTTCACGGATGCAAGAGAAATTGAGTGTGACGGAGTATCCGATGGGACTAATGTATTAATTG
GAGCTATCGTTGAACATATCGAGAATGCAGGAATTCACAGTGGAGATGCTACAATGAAAATTGGTGGGATTCAAACAATC
CCTAAGGAATCAATAGAGGTAATAAAGAAGTATACTAAGCAAATTGCCTTAGCTCTGAAAATTCATGGACCTTTTAATGT
TCAATATTTAGTAAAAAATGAGGAAGTCTATGTAATTGAATGTAATCTACGTAGTTCTAGATCTATGCCTTACGTTTCAA
AAATAAGAGGCATTAACCTAATGAGATTAGCCGCTGAAACATTAATGGGTATGAATATTCCTAAAAGGTTGCTTGAACTC
CCCTATGGTGAATATGTTGGTGTTAAAGCACCTATGTTTTCATTTATGAGGCTAGATAAAGCTGATCCCGTATTAGGTGT
TGAGATGGCTAGCACAGGTGAAGTAGGTTGCATCGGTGAAGACTTTCCAGATGCTTTAATAAAAGCTTTAGAAGCTACAG
AAATGGATATTCCAGTTGATGGTGGTAATGTTTTAATTTCTGTTGGTGGAGAGGAGTTGAAAAAACAAGTTATCCCTCTT
GCTAAAAAATTAAAATCACTAAATTTTACTATTTTTGCCACAGATGCCACGGCATCAGCCTTAAGGGATAGTGGGATTGA
AGCAGTAAGATTATATAAAGTTCATGAATATGGAAAAGAACCCAACATAATGGCATGCTTACAAGAAGGACATATAGATA
TGGTTATTAATATTCCCATACCAACTACTGTCGAAGAGAAATTTAAGCAAATATTAGAAGATGAATATAAAATTCGGAGG
ATGGCTGTAGATTATAATATCCCCGTTATTATCAATTTACAGCTTGCAAAGGCCGTGGTAGATGCCATCGAAAATGTTAG
GCAAAAGAAAGTGGAAATAAAATCTTTAAATGAATATCATGATTCTTTAAAAGAAGTTTACTGGTAGATTAAAAATCAAA
GTAAATAATTGTGTGTTTTATGATCTACCTTTTATTAATGCTATTAAAGCCGTAAGAGCACTAAATATCATTAAATTTAT
AAGTACAGGAATAGTCATAAAGATTATTGCTTCTCCTGAAGTACATCCAGAGCAAAAAAAGCCTCCATTATAATCATCAA
TCAATATAATAAGAGCGAACAAGAGCATACACGTAATTGAAGTTAAAATCCATCCTCCTACGGATTTAACTACACTGCCC
CCAAAGAGTCCTGATATGATTGAAGCAATCACGATAGATATAAAATATCCAATATACATTATTCTTATTCCAACTTCAAG
AGTGACGATGATACGGTCAATAAGAACCCACGGGTACCAATGTATGGGGAACATCAATCTGAAAAGAACGAATGTTGGAT
GATCCCCAAATCTCGTGATTTCATAATCTAATGATTGATATATTGCATTACCAATAAATGTAAAAAGAAAATTCAGAATA
AAAAACACGATTAAGCTAAATAAGAAAGCTCTAAGAATACTTGTTTTCATTTTAAACCTTTTTTCCAAGATTAAGTAACA
ATTTGAAACTTATTTCATATTAGAGTTACAAAATATATAAATGTTTAATCAATCAATAGGCGAAGAATATTTCATTTAAT
TATTCTATAATTAATAGAAATCTTGAAAAACGTTGTTAATATATTACAATTTATTATTTATTCGGTATTTGAGAAGAAAA
GAGTCTGAAAATTAAGTTTAGGTGTTAAATAGATTTACTTTCGCGGATACATTTTAATTCGGTTAAAAATCATAAATACT
CAATGGAAAGCAGCAGAAAAAATAAAAAATCTAATCTCGAGAGATCCCAAGGATGAATGGGAGATTACCTATGCCACACC
TATTTATGGTGGATGGGATTTAATGGTCGAATGTAAATTTGCCAAACTTGAAGATTTAGATGATATCGTATCTTTTTGTA
GAACCGATGGGGAATTATCGCAATGGATTGAAGCAACTACTACTCTTATAAGTACGAAAAAGAATTATCCATAATAGTAG
ATAATAGAAGCAATACAATGGGTGGTCTGAGCGGTAGACCAAGTATAACTAGTTGGAGGGAAATATGTAGAGTATCAGGG
ATACAATCTCACTTATAATCTTTAATTAAAGGATATTTACTCCTTTTTTTTTCAACTGTTTGATGATTTCGGAAGTGTAG
TATATTTCGTTTCCAACAATGCTTAAATCTTTTAACAATAACAGCTTTTCTACTGTTTTTGGTATCTTCTTAATTTTATT
ATCACTAAGTTTAAGTGCTTTTAAGTTTTTTAAATTCCCTATAGATTTTGGGATCGAATGCAATTTGTTATTCCTAATAT
CAAGTAACTCTAAAGATGTTAAATCTCCAACAGACTCGGGAAGTTCTTTAAGGTTATTCCCACTTAGGTACAAATTTTCT
AAATGATTTAAATTCCCAATCGAACTTGGTAAATATCTTAAGTCACTCTCTTCTAAAAACAATCCAACTATATATCTGCC
CTCCAACCAAAATCCCGGAACAAACGGTTCAATACCTATTGACAAGATTTCTAGTTCTTTACCTAAAGCCTGTTCTAAAT
CTCTAATAACAGTAGCATCCTCTATCTCAAGAAGACTTAAAAACTCTTCTTTATCAAGGACATCCAACATTCTTGAATTA
ATCAAAAATTCGTTTACATTTTTATTCCCTTCCCTAAATCTTTTCCCAATCTCTTCCTTATAAATACTCCGCGCTTTCAT
GTCTCCTAATTCGCCTAAAGCTCTCAGTAAATCAAACGCTAAATTACTATGAAGCAAGCGGGTATCATAGTTATGCTCTA
CCCATACTTGCAAATTCGAGCAATGTCCCCAAAATTCCGTTTCGGGTGGAATTTGTTTCTGAGAGTAAATAGTCTCCTTT
GAAGCTCGTTTTAATGAGTCTGCAACTTCATCAATTGACTTAAGATCGTTTACCTTAACGACTTCACTAATTGGGATATT
TAATACTAAAGCTTTACATTGGTCGTAGCGTTTTCCCTTGATGTAAATAACAGTCTTTTCTCCCTCTAGTTTGAGAGTAA
TGAATTCATTAACTTGAAACGTATTCATTTGAGCCTACTCTTTAATATATGTTATTTCTTTATATAAAAAAAAGGGGAGT
GTACCTTAAATAGTTAATTCTTCCTTTCTAAGAAAAGATTGAAAGGAAACTTCTTAATCATTAAGAAGATTTAGGAATTT
TACAAAATTTTTCTTAATTAAAGAGTGCTGTTGTTTTGGTTGAATTTGCAATTCTTCACTAATCCACATTTTAAGCTTTA
TTTCCTCAAGTTGTTCTTCTAAACTTATGTTGTACGCAATTTCTCTCTCCGACACAATTATTTTATAAAACTTCACCTAT
TTAAATTGTTACTTAACAAAAAATAAGTTGAAATTGTTATTAACCGGTTAATAAATGACTGAATGTTAAATCCTTAGTAA
GAGCTCAATAGAGATCTAGTTAGTATTATAAATATTTAATTTCAACTCCCATGTAAGCACCTAAAGATATTTCTATTTAA
TATTTTTCATTAATAAATTCCAAGAAGCAATTTTTTTATTTTTTCCTGATTAGAGTTTATTTTCAAATGTTAAAAGAGTA
ACAGTATGGTTATGGAACTAAAACTCTATTAAATATTGATTATTTCACTATTAAACATTTCAGATCATTATTTTTTTAAC
AATTTCGGATAAGAATTTTCTATGCAAAAAAGTAAGATTGACTTAAATCATACCAGTGTTGAGTATTCACCAGGAAAAGA
TCCGTTCGAAAAAGCTCGCAATAAAAGTTCTAGAAGCTGGATTTTAAAACATATGTTTCACGGACCCAATAAAATATTAT
TATTCATAGTTTTTTTTACAACTATCATAAGCGCTAACCTTAATTCTATAACATATATAGTTTTAGGAAATGCTCTTGTA
GATTTCATGTTAGGAAACTATTCCACACTATTACATTATGTAATTTTGATATTATTGTTAAACCTTGGGACACCTATCCT
GAGAGTAATAAGTTTTATGTTAAGAGAAATTGTAGCTCATAGAATGGAGCGAGATACAAGGAGAGAATTTTATGCTAATC
TTTTAGGGAAAAGCCAATCTTTTCATGAACAACAACAAATCGGGGATTTGATGGCGCGGGTAACTAATGACGTAAGAATG
CTAAATTTTTTACTTAGTCCAGCAATTTCTTATATCTTTGAGTCATTCACGACATTGTTTATTCCAATTATTTATATCAT
TCTTTTTTATCCACCTCAGTTAATATTGGCTCCTACATTATTTGCCATTCTCTTTTTGATATCATTGAAGTATTATGTAA
AAAAATTGGGACCAGTTACTCTTAGATTACGTAGTTTTTTTGGGATGATGAATGCTACACTGGCCGAAACTCTCACAGGA
ATCGAAGTTGTAAAAGCTTCGGTTCAAGAACATAGGGAATTAGAAAAATATATTTCCAATGTAAAGAGTTATCGCGATGC
TTATATCGATCAAGGAAAAATTCAAGCAAGATTTTTACCCCTCCTGCTAATTGCTTTAACAGTAACAATTGGATTAACTC
ATGGTATTATCTTAACTTTTATTTTACCCATCACTAAATGGACAATTGGACATCTGATTGGGTATCTTGGATTAATAGCA
CAATTGCGTTTTCCTACAATGGTTTCTATGTTCGTTTTTGCGACTCTTCGGGCAGCGATCTCGAGCTCACATAGGTTACT
TGAACTAATGAATAGAACAACTGAAATTGATGAAAATTTAGAAGGAACTAAGAAAATAATTGATGGAAAGATTACGTTTG
AAAATGTTTCATTTACTTATCCGGGAAGTGAAAAACCGGTCTTAAAAAATATAAATTTTGAGGTACAACCAGGACAAACG
GTAGCTATTGTTGGAACTACGGGCTCGGGAAAAACCACTCTCACAAAATTAATGTCTCGTTTATACGATGTGAATCAGGG
CAGAATTCTGATCGATGATATTGACGTCAGAGAATATGCTTTACAATCCTTAAGAAGTCAAATTTCATACATTGAGCAAG
ATATTTTCTTGTTTTCTGATTCTCTTTTCAATAATATATCCTTTGGAAGAACTTCTTCATTGGAAGAAATAATACATTGC
GCGAAAGAAGCTCAAGCAGATGATTTTATTCGCCAATTACCAAACCAATATGATTCAGAGGTAGGAGAAAGAGGTGTTCA
GCTTAGTGGGGGAGAAAGGCAACGAATTGCGATTGCTCGTGCTTTCCTCTCAGATCCGAGAATCTTAATTTTGGACGATT
CAACCTCAGCAATTGATTCAAACACAGAAGATAAAATTCAAAAAGCAATTAAAAATATATTAAGAAGGCGAACCACCCTT
CTAATCACCCATAGACTTTCTCAAATTAGGTGGGCAGATTTAATTATAGTGTTAAAAAGCGGTGAAATAGGCAACATGGG
AACTCATGAAGATTTATTAAGAACCTCAGAGGAATACCGTAAAATTTTCATTAAAAAGTTTGATGTAGATATAGAACAAC
TTCTTAAGTATAAGGAGGGATCCTAAAAGATGTGGTTTGGTTTAGAGGCGGAGGAATACGACAGAAGTTACAAAGACAGA
GTTTTATTAAAGCGGATTGTACAGTACTTTGGCAATTATAAACGTCAGATGATAATAGTTATTTTTTTTTTGACAATTGC
CTCATTGTCCAGAGCATTAATCCCTGTACTCACTAGTATTGCAATAAATAATATGGGATCAAATCAAAGTGTCTTTTATA
TAATTTTAATAATAATATTTATATTTGGTTTAAACTTGTTAGGTTGGGTTTTTAATTATTTTCGCCAGCTTAATATGTCT
CAAGTCATTGGAAATGTTATGTTAGATTTAAGAAGAGATGCGGGTGAAGCAGTATTAGAGCACGATCTCTCATTTTTTGA
TAAACACCCTATTGGAAAAATTGTTAGTCGAATAAATACAGACTCCAGAGATTTATCTCAAACCGTAGAGTTAACCCTTG
ATGTGATATCATCCCTCTTTGTCATCACTTTCATATTAATCTACATGTTTTTCATGAATCTAACTTTACTACTAATCACA
ATTATTTCTGTTCCTCTCTTCTTTGCGTTAGCATTATCTTTTCGGAAAATTGCTAGATCTAGAACACTATTAGGACAAAG
AGCTTTAGCTTCGGTTAACGCCTTTGTGAAAGAGAGTTTTTCAGGAATCCAAATTGCCAAGACTTTTCGACAAGAAGATA
AACTGTATGAAAATTTCAACAAAGTAAATGATATATCTTACAAAGTTAATCTCCGTAGAGGGTATGTATTTAATATTATG
TATCCTCTCTTAAGCTTAATTCAAGGAACTGTTTTAACTTTAATTGTATTTTATGGTGGAGGGAGAGTTTTAGATGGGAA
ATTAAGTGCTGGCGATTTAAACCTATTTCTCCAAGGATTAAGTTATCTTTTTTTTCCTTTACTTACTCTTGCTACCTTTT
GGCCAGCATTTCAGACTGGTATGGCCTCATCTGAGAGAATTTTTGCCTTAATCGATACATTACCCCTCGTTGTACAAAAT
AATAATATTAAACCACCTCGACTCAAAGGTGGGATTGAATTTAAAAATGTGACCTTTAGTTATGAAGCAACAAAGGCTGT
TTTTGAAAATTTTAGTCTGAAAATTAATCCTGGGGAATCTGTGGCAATAGTTGGACATACTGGTGCTGGAAAATCGAGTT
TAGCAAAATTAATTGCGAGATTTTATGAATTTCAGGGAGGAGAAATCTTAATCGATGGTGTAAATATCAGAGATTTTGAT
TTAAAAGAATATAGAAAGCAAATTGGCATTATCCCACAAACTCCCTTTCTTTGGGCAGATACAATTGAAAATAATATAAA
GTATTGTAACAAATTGGCTACAAAAGAGGATGTATATAATGTTTTAAATATATCAAGTGGCGCTGATTGGATTGATGACG
TATCAAATGGGCTCGAAACTAATGTTGGAGAAAGAGGGGCCCGTCTTTCTATGGGACAGCGTCAATTAGTTGTTTTTGCT
CGTGTGATTTTGGAGGATCCTGCAATTCTTATTCTCGATGAAGCAACAGCTTCGGTTGATCCCTTCACTGAAACTAGAAT
TCAAGAGGCTTTACAAAAAACGATTGAAGGGCGAACTTCGATCATTATAGCTCATAGGTTATGGACAGTGCGCCATGTTC
AGAGAATAATTGTTCTCGATCACGGAAAAATCGTAGAAGTAGGCAGTCATAACGAATTGATGACTAAGGGTGGGATATAC
GCTGGACTCTACAATACTTATTTCAGGCATCAATCCTTAGAATACATAGAAAAACTTAAAGAATTAACGTAGTATGACCG
ATGAAGATAAAATTCGAGAGAATTATGTAGAACCAGATATAACAATTGATTATATCTTTATTGAAAAAGCGGGCACCCAG
ATTAAACCGATTAATGATGATCAAGGATATCAGATGGGCTTTTTTAGCCTATTTGTTTCTGGGAAGATTGAAAATGACAA
TTTAATGGATTTCAAGAAATTAATGTTGGATGAATTGAATTACAGTGTTAAAATTTATGATCATTTTAAATCCAATAAAG
TAAATCTGGGAGATTATAAATTTGCTCTTGTAGATAATAACAAGAATGTCTCTGAATTTGCTGAGTTGGATAAGAAACTT
TTCTTGGCATTGATAGCATCACAGAGGAACCTAATGATTGTTGGAAAGAATTTTAGTATAAAAGATTTTAAACGTCATCA
TCTATTTATTCAATGGTTTGATGAACACACGAATAGAAGTTAGAATTGGACTTTCAGGAAAAAAATAAATTGATAAAATG
AAAGAATTAGAATAACTACATTAATTAAAAAAAAAAGAAGGTTTGTTAAAGTTACACAAGTTATCCAAGTAATTTAGCAA
GAACATAAGCGAAAATTAAAATTCCGCCAGCTACCATTGTTAAAATCATTCCCAATCCCATAGTAATACCAAGAGTAAAT
CCAAGATCTACGAATATATTTGGAACTACAGTTGTCATAACTACAATTACTACAACTTGAAATACAATTTTAACAATTCC
ACCACTTAACCCTTTTTTCCTTGCTTTCTTAGGTTCTTTACTCCCAGTCATCACTCTAATTGCATTAATAAACAGTAATA
AAGCATCCACACCTTAAAATATAGTAAAAACGATTCCAACTACTCTGAACCCCGTTATCAGATTAGTAGTCTGAGGAACA
ACAGGAATAAGGGCTGCTAATCCCCCACCTAACGGCATAATATCTCCTGTAATTGCGGGGTTTATAGCAATTGGGTGAAA
TAAAGTCAAAGTCATAATCGGCAAAAATAGAGAAACTATCATTAAGATAATAACCATAAAGGGAAAAATTGCTACCCATT
TAGCCGCTATGTATTTTGTTACCTCTTAAATATATTTTAATAATTAAAAGATAACAAGATATAAGTAACTACTTTTTAAA
AAGCTTGTATGAAAATTCATTAGTAATGATTTAAATAATGATATAAAAAATATAATCAAGAAACTAAGGGAAATTTCAAA
ATAAAATTGGTGCCCTTGGTGTAATCTCCATTAACTCTATCCTCGACGTGAATTTTCCCATTATAAGACTCAACGATTTC
CTTTACGAGAGATAATCCAATACCCATACCACTCGTATGTATTCCATGGTTAAAATCTCTCTGAAATATTGTATTTTTTC
GAGTATCCGATATTCCTTTCCCATTATCAGTAAATTCTATTTTTAAAAAGTTTGTAATTTCATTTTCTTCTTCAGAGATT
TTAACTGTTATCTCTTTAATTGTATTTTCATTATGGATGATAGCATTAATCAATATATTTTCAAAAATATCAGTTAAAAA
TTCATTGGCATATATAATTGTGTTATCATTTTGATTAATAATATGAATACGAACATTTCTAGTATGGTAACCTCGTTTCA
CATAATTAACTGTATCATTTAATATAGTAGAAGCATCAACCGGTTTTGTCTTTGTTTCAGATTCATCCATTTTCGATAAC
TTCCGAACGTTTGAAATTAATTCTGCTCCTCGTGATGACTGTTCTTCAATAACTTTTAAAAATTTGATTGCATCCTTCGA
TTGTTCAAGGGCTTTAGGATCAGAAAAATAGAGCTCTAAAGAAGATATTATATTTTGAACAATATTACTCATATCATGGG
AAAACAAATCTTTGTAGAAATTCGCTCGGATTAATGCTTGTCGATGACTTCGTTCACTGGATTGAAGTTTTTCCTCAAGA
ATTACGACTAAGCCTATTATTAAGAAGATTGTGGCAAAAATCACAATGAAAATATGCCCAAATTCTTCAGCTTCTTCCCA
TAGCTGAAATTTATCAAATACATTACTAAATGAATAGAAAAAACCACTTATCATAAATAACATTAAAAATACAGTGGTTA
GGTTCTTTTTTTTTTTATAAATAAGAACCGTTAGAGAAAATCCTATTATGAAAAGAAACGCTGCGATAATGCTGAACAGT
CCTTCAAATACATCAATCGTAGGTACTTGGTTTATCATCGTCTATTTAGAGATTAATTCTTTCTTTTTATTTAACCGCAC
AAAATTAATTTTAATAGAAATTACATCTAGCTCCATAAGAGCAGCCAAGATCAGAAGAATTGCTCCTAATAACAAACTAC
TACTCTCAATAATCTCGAATAAATCATGTAAAAATATTTCTTCAATGGTTTCAGCCACAAATGTAATAGCTAAGAAGAAG
ATTCCTGGTAAATACTTCACGAAGTCCTTTCTTCTCTTTACTATGAATGGAAAATTGATTAACGCAATTAAAGCTATAAT
CGAGGCAATTAACTCTACCAGATCAATGTGTTCCATAATCTTTTATTTCATTCTATTGATTCTTCATTCATCAAAGACCA
ATAATAGAATAAATTTTTACATTTTGAAAAATGTTGAGTACTAAAATAATAGAAAAAAAATCCCTTTTTAATGTTTTGGA
TATTGTAACTGCGATATCATAAGGTTTTTAGGCTTAAATATAGGCTATACTAAAGTCCAAGAAAAATTAGCATTCTCAGT
TTCGTAAACAATCCCAATTCTATCTGAAGCCTAGTTGATCTGATAAATACGATATAGATTATTTTTTCATTAGAATTTTA
TTCGTTTTAAAACAGGATATCTTCTCCCTATCCCAAAAGCACTTTCGCTGACTTTAATTGTTTGAACCAATTGTCTTCGT
TTAAACTCAGAATTCAAATAAAGATTTACAACTTGATTTATCGTATGCATATCAAACCCTTTATTTTTTAAATTTTTATA
TTCTGCTCTAATCCCATTATCGAAAATCTCTCCTAATATTACATCTAAGGTATCATAGGGGGGTAATGAATCACTATCTT
TCTGATTTTGACGTAGCTCAGCAGTTGGAGGTCTTTCTATTATACCCTTAGGGATAACTTCTTTATATCGATTTAACCAG
TCGCATATATCATAAATTTGAACCTTTAAAAGATCTCCAGGAATATTTTTACCACCACATGTATCTCCATATAATGTGCA
GTAGCCAACCCCAATCTCAGATTTATTTCCGGTTGATACTAGCAACCAATTAAATTTATTGGAATAATACATTAATAAGT
TAGCTCTAATACGGGATTGAAGATTTTCATCAGCTATATTAAATGGTTGCTTTCCAAGATGCTCTTCTAAGTTTTTTTCA
TAAACCGCGAATAGTTCATCAATGGGATGAATTTTATATTTTATCTTTAAATTTTCGCACAAACTACGGGATAGATCTAT
ACTCTCATTTGATGTAAACCTTGTAGGCATCATGATTGCAGTTAACTTATCTGATCCAAGAGCACTCGCGCAAATATATG
CTGTAAAAGCTGAATCAATACCCCCACTTAATCCTAAAACAGCACCCTTAAAAATACCACTTTTATTATAGTAATCAAAG
AGATTCAATTTCAAAGCACTAACAACTTCTTCCCTCCAATCAACTTCATAGTTTATTTCCTCAATCCTTTTTGGACTTTT
GACTGGTAACTCGAAAAAGCAAATATCCTCTTGAAAGGATTTCGCTTTAAATATAATTTGACCGAATTGATTTGTAATAA
AACTTTGACCATCATATACAATTTCATCAAGACCACCAACCAAATTAACATAAACTATAGGTAAAGATAGTTCTTTGGAT
TTTCCTCGAATGAGATCACTTCTTAATTTAAACTTGTTAATATAGTAGGGTGAGGCGTTTATGACAATTAAGATTTCAGC
TCCATTTGTTTTTAAATTCCTTGCTACTTTCACGTTATAATGTTTATCCCAGATATCTTCACAAATTAATATCCCCACTT
TATATCCTTTAATTTCTATTGGATCATACTTGTTATCAAAAGAAAAATATCTTCTCTCATCAAATACGTCATAGTTTGGA
AGTAAGCGTTTATTTACATATTTTGTAATTTTATTGTTTTCAATAACAACAGCAGAATTATAGAATCGATGTATTTTTCC
TTCTAATTCTTTTGGTTCTGAAAATGTACCCAAAATAGTTGTTGATTCTGTCTCAATTCCCTTTATTTTTTCAACAGCTT
CAAAATTTTTCTTTCTAATAATGGGATCATGAATGTGATCCATGAGGGGATAACCAACAAGCACCATCTCTGGAAAAATT
ATAATATCGCAATCTTCACTTTTTTTAATTATATCAATTATTTTGGCAGTATTATAGTCAATATCACCAACAATTGGATT
AATTTGAGCAATTTTTACCTTTAACTTACTATTTCGCATCATTAGCTCAATATTAAATTTAATATTAATATTCTTTTTCT
CTAAAAACCAAAAATAAAATTAAAAAAAAATTAAAGAGAAAAATTTATAGTCGAGTTATATATCGATTTCTCTCCCATTC
ACTTACAACAAGACGATATGCGTCATTTTCCTCAAGTTTCGCATAGTAGAAGTTCTTGAATGCTTGTTCACCAAAAGTTT
CTTTTAACAATTCCGATTTACGAAACTCTTTTAACGCTTCACTTAAACTTCCTGGTAATGCATTGATACCTGCTTTCTCC
ATCTCTTTTGTTTTTAATTTATATACGTTTTCATCTCGAGGTTCTGGGATTACGATATCATTTGAGAGAATTCCGTCCAA
ACCAGTTGCTAATAATACAGCAAATTGGAGGTATGGGTTTCCAGCAGGATCAGGGCATCTAATTTCGCAGCGAGCAGCGC
TAGATTTACCATGAAAATCAGGGACTCTTATTAATGGAGATCTATTCCTGAAACCCCATGCTATATAGACGGGAGCTTCG
TATCCTGGGACAAGTCTCTTATATGAGTTTGGCCAGCTACTCAACACGGCACACATCGATTTTGCATGCTTTAATTGACC
TGCTATCCATTTTTTCATGACCAGGGAGATATTCGATTTATCACTCTCATCATAAAATATGTTTTTCCCATCTTTCCATA
AAGATTGATGTATATGTTGCCCGGAACCATTAATTCCAGAGAATGGTTTTGGCATAAAAGTTGCTGTCATGTTATTTTTT
GCTGCTACAGTCTTAATAATCATTTTTATGGTATTTGTGTTATCTGCAGTTTTAACAGGTTCACCATAGCGAAAATCTAC
CTCATGTTGACCGAGAGCAACTTCATGGTGAAGCGCTTCTATTTCAATCCCCATTGCATCGCAATATTCTGCAATTGTAT
ATCTCATTCTTTCATTTATATCATAGGGATCATAATCAAAATAACCTCTCATATCAGATGGACTAAATACATCTTCCTTG
GTGTTTTTTTCCAATATAAAAAACTCCATCTCAGGTGCGCACAAGAACGTATATCCAAGTTTTTCCGCTTTCTTAACAAC
TTTTTGAAGTATAAAACGTGGATCTCCCGAATACCTTTCACCATCGGGATTATAGATATCGCAAAATACCCTTGCAACTT
TTCGTATTTCATTTCTCCATGGGATGACATAAAAAGTGCTAGGATCTGGAAGAGCTACCTTATCTGACTCTTCAATGGCT
CCATATCCTGTAATAGAACTCCCGTCAAAACTTTCTCCGATTTCAAAGAACTCTTCAATGCGCTTTGAATTAATTTCAAA
ACTTTTTACGATTCCATGAATGTCTGTAAATTGTAAATAAATGAATTTAATATCTTCTTCCTTTACTTTGTCAATAACCT
TATCACATAATTCTTTTCTCTTTGGGTCGTCTTTTTCTATCATTTTCCTACCTTAGTTAAACATTTTAATCTTTTTTTTG
GTATTACTCATAAATTAACGAGCTGTTGATATTTCTTTTTTGGGATTTTAAACTATTAGTTACTAATAAAGTGTCATCCC
TCATGTTAGACGTCATCTGGGAGTTGTTCATACTGTCGAATGTCCTGACCTCTTCACAATTCCAGTAATGGTCTTCAGAT
TTGTTAATATTTAAGAGTCTAGGTTCAGAAGCAATTTTAACATAAGGTCCACTTGATTTACTAAAAGGGCTATTGGTAGT
CTTTAAAAAAATCCCACAATTCCATTTTTGGATTCTATTCATACCTTTAGGTGTTAGACCACTGATTATTGAATGATCCT
CGCATCTTTGACATATTTTTCTATCATAAGAGTAATTATCTCCACATATTGGACATTTTAGAAACATTTTATGTACCTTT
TCAAATCATTTTTTACTTTTTAATGGGGTATTTACCCATTTTATTTTCTTAAATACTATATGTGATCGTATATTTAAAAA
TATTACCATTAACTAGGGCATATGTTTACAAGAATGTGTGAGAATGTTTATATATGATATATATCTATCTATTAAAAGTG
AACGAATGATATATTCAAAATTTTTTGTCGGAATAAAAAATAAACATATGATGCAATTTTCTGGTATTTCTATTGACAAT
TGCATACTTTTATAACTATTATATATCTTTTTAATAATATGACTAAAGAATTTACTCATGAAGATCTTATTGATTTAGAT
TATGAGATCCTAAAAAAACTAAGTGAAGACAGTAGGATTTCTTTTCGTCAACTAGCAAAAGAATTAGACGTAGGATCTCC
AGTTACAATTAAAAATCATCTCGAGAAAATGGATAGGAATGGTTTTTTCATAAACTATGGAGCTAAGATTAATTATGAAA
AATTAGGATATGATATCATAGCTGTTATTGAAGTAACGATTTCAAAGGGCAAAATGTTTGATGTTGAGAAGAGAATAGCC
CAAAATCCTAATGTTTTTGGAGTTTATGACATAACTGGAACTTATGATGCTTTAATTTTGGCACGATTTAGAACAAGAGA
AGATCTAAGTAACATGATTAAAGAAGAGCTTCACGCTTCCCCTAATGTTGAGCATACAAATACTCATATAGTATTAAAAA
TCATTAAAGAAGGGTGTTCCTTTACTGAATTAATAAAAAAAGAAAAGAAAAAACAATAATTTAATTCTTCTTCATCTTCT
TACTTCTTTATTCATTTTTAAAATTTAAATATCCTAGAATCAATTTCCCATAGAAAAATTTTAGTTAAATCAAGAGTAAT
ATTATCGAAAGAAAAATATTTTTGTGTTAAAAATATGGGAAAGGTTTTAGAACTTGCAGAAGATTTGTGGACGGGAAAAA
AAGATACTTTTACATATCATCCCTTCGGTATGCCACGAGGACTGGAGTTGATTGATGATCGTGATACTAATCGCACCTGG
TTTTATCGTGGCTTTTCAAACTCGATTATAAGGGAATCTAATGAGGGATTAATTATCGTGGATCCCGGTGCACTATTTGA
TATTAGAGAAAGATTTAGAGCCGTTAGAAAGGTATCACAACAAAGATTAAATACTGCCATTTTCTCGCATGGGCATGTAG
ATCACGTTGGATTGCGAGATTTTTTAAAAGAATCCAAAAGAAAAGGTTGGCCATCACCTCAGGTTATTGGACATAAGTCA
ATGATCGATCGCTTTGATCGATATAAGCTAACTGAATCCTGGAATGGATACATAAATCTAAGACAATTTAGAGGAAATCA
AGGTGAACCGATGTTTCCTACTAATTTTTATTATCCTGATAAAATCTATGAAGAAGAATTAGCATTAAAAATAGGGGGGG
TTGATATCCAACTGAAGCATGCAAGGGGTGAAACTAATGATCATACGTGGGTTTTTTTCCCCGATAGCGGAGTATTATGT
ACTGGAGATTTATTTATATGGGCAGTACCAAACGCAGGGAATCCACAAAAAGTTCAGCGTTATGCTAACGAATGGGCTAT
TGCCTTGCGGGAGATGGCAAGTAAAAATCCTAAAATTTTGTGCCCGGGACACGGAGTCCCAATCATCGGGAAAGAAAGAG
TAAATGAAGCATTAAATAACACTGCAACGTTGTTAGAATCTCTTCATAAACAGACAATTGATTTAATGAATAAAGGGGTT
TCTCTTGATACTGTTATCCATAATGTTAAGTCTCCAGACCATCTACTCAAAAAACCTTATTTAAAACCGGTGTATGATGA
GCCAGAATTCATCGTGAGGAATATTTGGCGATTATATGGTGGGTGGTATGATGGAACACCTTCACATCTCAAGCCTGCTC
CAGAAGCTGCGCAAGCAAGTGAAATAGCAAATCTATCTGGTGGGGCTATTAAGCTGGCTGAGAGAGCAAAAGAACTTCTA
AACCAAGGGAATTTAAGATTGGCATGTCATCTTGCAGAATGGGCTTTTTTAAGTTCTCCTGATGATAGTCTTGTTCGCAA
AATTGCTTCAGATGTTTTTACTGCTCGCGCTAAGGCAGAGACATCCACGATGGCAATTGGAATATATTTATCTGCTGCTA
GAGATATGAGTGAGGAACCTGAAGGAGGACCACCTGGCAATACGATCATTTTTTCTCAAGATGAGAGACGAGAAAAGGAA
TAAAAAAAGAACAAAAAAAAAAGGGATGATTGAAAATTACAATGCCCAAATTGATTATTAAAAATTAGGGTTTATATGAT
TGTAATTTATAATAATTTCAAGTTGCCATTTTATGCAAGACATTTCTTCAATAAAAAAATTGTAGAGAGATGAATGATGG
ATCCCCTAATTTTTTTATTATTTCATATCTTACTTTATGGCATTTCACCACTACTTGTATTAACAATTTTCCGTACATTC
AAGTCAACATCTTTTTTTTATTCCTATTTTGGATTCTTATATGTTTTTACGCAGTTATTTGCGATTTTATATTCAATAAA
AATTTCTGAAAACCTTATAATTACGGGAGGAAATATTGCTTATTCTTCGATTATCCTAATTACTTTTTTTATTGGCATAG
CATCACAAGATCCAACCGTTATAAGAAATTTGATAAGCATTCAAGTGATATTTAATTTCATTTTGTTTTTTTTATACCAG
CTATTAGTGGTAGTTTTAAACGACCCTACAACAATTAACATATTCGGTGTATCTTCTGGGCTATTCAATACAACAATTAC
AATTAATATAGTGAGTTCTTTCGTTTTTATAGTAGAAGTTATTATAATGTTTTACTCGCTAGAAAAGATTAAAGAACATA
TTAAGCCTCTCTTTATAATAATCTCTTTGTATGTATTGGTTTATATTGCGATACTAATTTTGGATGGATTTCTATTCCCT
TTCACCGTTTCTTTATTTCTACCAGAGTTTGGACAATTTATAGCAGGTGATGTTCAAGGAAAACTAATTCTGGGTATATT
TTTTGCCCCATTTCTTCTTGTGTTTATGATACTCCATAAAAAAAGTTTAGCACTATTCATAGAGAAATCGTTCTCGATAA
GGCTCTTGATTTTCCCTAAGAGAAAAAAACTTATTGAAAAGTTACGAAAAGTAGAAAAAAATTTAAAAAAGACTGAAAAA
AGATACGAGGAAGCTTACAATCGTGCCACGTTCTACAAGGATTTATTTACCCACGACATTAGTAGTATCATTCAGAATAT
CTCAATGTCGTTCTCCTTATTAGAAAGTAACCGAAAAAACCAAGAAAAAATTAATTCTAAAAAATCTGAAGATTATATTA
ATATCATCAGTAGCCAATTAAGCAGAGGAAAAAGTTTAATATCTAATATCAGGAAATTAGCTGAGATTGATAAAGATGAG
GTGGGATTAAAATCCACAAATCTCTTAGAATATTTGTCAAACGCGATAAATTTTGTAAAAGAAAGTATTCCACAAAAACA
TATTGAAATAAAAGTCGAAACTGTAGAAAAGCAAATAATTACAAAGACGAATGAATTATTAGCTGATATATTTGAAAATA
TCTTAGTTAATGCAGTAAAATATAACCATCATACAGTTCCAGAAATTTCTATTAAGATTTCAAAAGCGAAATTAAATGAA
GTAAATTATGTGAGATTGGAATTCATGGATAATGGGATAGGAGTTCAAGACTTCAAAAAAGAGAAAATTTTCTTAGAGGG
GTATAAAGAATTGAAAGGAGAGAAGGGGATGGGGATCGGATTGTCCCTTATTACTAAAATCATTAAATTGTACAAGGGAA
AGATATGGGTGGAAGATCGAGTAGAAGGAGACCATTCTAAAGGTAGTAATTTTATCGTGTTAATTCCTGAAGCCTAAAAA
AATTCCATACAGGATGCAAATGTAGAATACGGCATTATTACCATTATTGAAATAAAAAAACTTTGAAAATATTTCACTTA
TATTAAAAATATAGAACATGTTCGAAATTAAATTTATAATCCGTGTAATTATCTTTTAATTGAAAAACTTTGGTGTTTGG
TTTTGAGCTTGGAAGAATGGTTTAATGATTGTATAAAATATTTCTTCCCATAAATTCCTATATTTTAAAAGAAGAATGGC
TTTAACACGTTGTTGATAATAGGAAGATTGACGAAGAATTTTACTTTATCGAATAAAATACATCAATAACTGGTAAAATT
AATGGTTTTTGAAAAACTAAAGTTAGATAAGATAGATCGTAAAATTATTTCCATGCTTCAAGAAAACCCTAAAGTATCCC
ACCTTGAGATTGCAGCGAAAGTTAAAAGAAGTCAACCAGCAATAGGACTGCGAATTAAAAAATTAACCAAGAAAGGGATT
CTACAAGTTCAAGCTGGTATAAATTTTAAAAACGTTGCTCTATATTTAGCAATTGTTAAAATAACCAGTAGAAACCCTAG
CGATATTATTAATATGGCTCGTTCTTGCCCGTTTATGCTTAATGCATTTCATTTAAGCGGTGATAATGACGTTCTTGTCT
TTCTCGCAAGTTTTAAGCTTGAAAAGTTGTATAACATAGTAGATTATCACTTTAGAAACAATCCAGAAGTAATTAAGGTT
TCAATGGAAGTTGTGACTGAAATAGCTAAAGACTTTATTCTACCAATAGATCTTGAGATAGAAAATCTTAATCCAACCTC
TAAAAAAGGATGTGGAGTAAAATGTACTTATGAATTTAATGGTGCCAAAATTGATGGATTATTACAATAATTTTCAGTAA
ATTCGAGGTCAAAATGAGGTTAAAATTAATTCTGAAGAAAATAATTTCCAATGTTAAAACTAAAAATTTGACCAAAACTG
ATGCAACTGAACTTATAATTTCTTTAATAGAAAAAAGTGAAAATGCAGAAGTTCGAGCTGCATGTATTGATTCACTCGTG
ACATTAAATGTTAAAACTGAAAAAATTTATAATAAGAAGATCAGCATGAATTGGAAAAAATTAAGAATAACAAATCCAAA
ACATTTTTCTTTTTGTTTTTTTACTATTTAGTATGGAAGATCTCACTACGGAATCAATTGTTAGTTTTCTAAAAACTGAG
GGGGCAGAATTAATAGGAATATCTCCCATTGAACCACTCTTAACTGATAGGAGATATAAAGAAAATATTAACAGAATTTG
CCCCGGTGCTAAATGTGTGATTGTAATTGGAAATGTGTTCCCCCAATCGGTTTTAGATGCTTGTCCAGAAAATCCCCGTC
CCGCCCGTTATACCTTAAATGCGTTGTATTCCGAGGGGGCTGGTTATTGTATTAAATTAGCTAGACATTTGGAAAAAAAA
GCATTTCGTGCTGTGATTATTCCCGCCTACCTACCAGTGGAAATGAATTATGAGACATTTGGATTAAAAGGAGATTTAAA
TTTAAAGCATGCTGCAGTTGAAGCGGGATTAGGTAGTAGAGGTAAGAGTGATTTACTAATTACCAAGGATTATGGTCCAA
GAGTGCGCTTATTTGGATTAGTTACCGATGCAAATCTTAAACCGACTCCTAAAAGTGATAAGAATTATTGCAGGGATTGT
GAAATATGTATAAAAGCATGTCCATCTGGCGCGCTATCTGAAACTGGTTGCGACCCAAAAATATGTAGCCCATACGCAAT
GAAAAATGGATTGCCAAGTATTGTGGGATTTATCAAAACGCTCGAAAAGGAAACTTCAACTCAGGAAATATTTAAAAAAT
TACGAGGAGTAGAGATGTGGAAATATTGGCAGGCTCTCTCTCAAGGATCTTTCTATGAGTGCTTTATGTGTATCCAATCT
TGCCCGGTAGGGAAAATAAAATTTGGGAATAAAAACTGATAAAAACTTTAGGAACCCTATTCGCTTTAGCACCTATAATA
GCTTAAATCTAAAGCTAATTGTGAATGCTTTTGGTATTTTTATTTTACTTATAATTTCGTTATGATGGAGTTCTCTGAGA
ACAAAAGAAGCATATTCCTTCTGCAATTAATTGGTCATTGATTGGAGGGCTATTTCTATTGGTTTTTATCACTTTTATAG
TAGCTATTGCACTATATATGGATTATCAGAAGATAAGGTACCCTCCAAATAATCAAATTTTTCAAAAGATCTCGGGAGGT
ATAAGAAAATTCAAATAACTATATTTCAAGGTTCTTTATATTTAATGAATCTTTGGTATATCTGACGTACAACAATAGTT
CAATTTTTTAATGCGAGATGCGATAAAAGTAATTGGTAAAAGCCTATAAATTTAAAGTAAGATTCCCTTTTTGCGGGAGT
TATTATTTCTATTTGTCTTGAATTGTTTAAAATATTATAATTACGTAGCACATTTTATTTATTAATTTTAATTGATAATA
ATTCTTTAAGGAGTCTAATTTTTAATCTCAATAATTTATCTCTATATTGAATACTAGATAAGAAGTGTGAATAAGATGAA
AAAAAGTAAAGAGATAATTCTTAATACACTTACAAGTTTAAGAGATAATCTTAATAAAATATATAGAGTAAAAACTATTG
GATTATTCGGCTCCTATGTGAATAATAAGCAAAAAGTTACTAGTGATATCGACTTTTTAGTAGAATTTGAAGAGGATGCT
GATTTATTTCATCTTGCTGGTCTTTCACGCTATTTAGAAGAGATTTTTAATACAAAAGTGGATGTTATATCAAAAGCAAG
TTTAAAAGAAGATTTAAAAAAACAGATCCTTGAAGAGGTTATATATGAGTGATAAGTGGCTGATTTTCTTGAAGGATATA
AAAATAGCTATCACTAGTATAGAGGAATTTACAGATGGATTAGATTTTAATCAATTCAAAGTTGATGATAAAACTTCGAG
CGCAGTTATTTGGAAATTTGAGATTATCGGAGAAGCTACTAAAAATATTCCTGAAAATATTAAAAAACAATATCCTGAAA
TCTCATGGAAAGATATTGTAGGAATGCGAGATAAGTTGATTCATGCTTACTCTGAAGTTGATTTAAAATTGGTCTGGACA
ACAATTCACCAAAGGCTTCCCGAACTTAAATCTGCTATTGAGAAATTAATAGAAGAAAATTAAATAATTCGTCATTTTGT
TCTAGAAGTATTATTTTCCGATGTAAATATAATAAATTTTTATAGATTAAAATTAATTTCGTTGATTTTTTTCGCTAAAT
TTTCGTCATCCCCGGCGATCATCTTTATTATCAAGGCTTTAGTTTGTTCGATATCCGATTTTGAGGTTATCCCTCTTTTC
TTAACTTCATCTATCAAATCCCATAATGATGTATTTGTCGTATTCGCTGCTTTTTCTAAAGTAGACCCTTTTTGGTATAA
TTCAAGAGTTATATCAATCTTTTTTGTTTCTAATCCTTTATTAATAACATCTCTAACAACGGAAGCACGATCTACTCCAA
GTAAAGCTGCTAAACTGTCTAATTCTCTTAAAACATTCGTTTTAATCCTAACTGAAAGATTTTTTGACATTATTCACTCA
TTAATTCTTTTGATTTTTTTATAAGGAAAATATCTTCATATGAAGGATGTGCAGCAATAATCCATTTTTGAAAAAACTTT
TCAAATTTACCATCATTGATCTTCTGGTGTTTAAATGCATCCAAAAGGGATATTGGAACACTAAAAACTTGTAGATCAAA
GCTTTCAGCAATTCTAATTGCTTTTTTATCATCTATCAAACAAGAGCATTTTAATTTAATAGCATTTAAAATGGTATCTG
TTTCACCTTCGCCCAATCCCATCTCAACTTCTGAGTTTTTTTCAACATCATGGATTTTAATATCATATTTTTTTATTAAC
TTTTCCCCAATAAAAGCGTCTGGTTTACCCTTAAACTTTCCATTCAATATAACTTCTTGATGCACTGAAGATGTAATTAT
TAAATCTTCGTATAGCTCTTTTAAAACTTTTATCCAATCCATTTTAATTGAGTAAATAAAGGAACTGGCATCTATTTTGA
TCAATTTTCCTTATACTTGTATTATTTTTATTTCGTATATTATATGTAATCTGATGTATATAAATATATACATTTTGTAT
TCAACCTTGTGTATTTATATACCTTATTTTAATC
>LokiG_000000000222
GGAATGAATAATAAAGTCATATCTTTAAATTGTTTAAATAGATAGCCAAAAATTTTTGCAATCCATTCATTTTTAAGTGA
TTTTTCTAATACATTACCAAACTCATTTAGAAGGTGAATTCCTAAATATCCGACTATCTTTATCAAGTCTTCCTCATAAT
TTCTAAAATAATCGAAAAAATTGTTAGGTTCCATGTGTAAATTATCTCGAATGAGGTCGGATAATCTATCCTTTAAAGTT
ACTAATGGTTCATCGAGATATTCATCTAATTTATCAATCGAAATGATGTCTTGGAGTTTATCAAATATATCTAACTTAGT
TTCTTGAACTAACTCTTCTTCTAATTTACTATCAAAATATTTATTTAAAACAAGAGTTTCGTGAATTTTAGAGTCATTAG
GTTCTTGTATTTTGTTGTAATCATATATTTTACAAATAAATTGTAAACAGTCTCCTCCTCTTGCCTGACATGACTGCTCA
ACAATTTCGATTCTATAATCATTTCTTTTTATTTTTAATATATAATTAGCAACACTTTCTAACATTCCACATAACCCACA
TGCTAATCCTTCTGCTCCCTCATTCTTAACATTATCAAATTTAAATGTATCTTCGAAATCTTGTCCATAACCAGCGCAAA
TTGGACATTTACTGATTTTCATAACATAATCATTATATTTTGAATCCTTTTTCGGTATTTCTTCATAAGTATAATCGTCT
AAATCCCTACCAAAAGCAATAACCCAGAGAATCTCGAAATACTCCAAAATTTTTTTTGGCGATCCTGGCATAAATTTAAA
TATACTTGAATGACGCTCACATGACTCATAAGCTGCTCTCTTTCCAATCTCTTTGAGAATTATTAGACTTTCTTCCTCGT
TTTTAGTTATCTCATTAATTTCTTTTAGAATTTCCCGATTTAGTAAGGTATAAAAGAGAGCATCAGTAGAACGACCAAAA
ACTTTAGAAACTTTTTTCATTAACCATTGAAGTGCACCCATTTCTACCCCCTCTTCTCAGTATTATATTTATATAATTGA
ATACATGCTCTATTTCCAAATACTCGAGACTCTTCTACATTATATGGCTCTAAAAATATAGAGAAAGAGTCTGATGATTC
TCTACTAATAAGAGAAACAATTTCAGAAACCATTCCAAGAATTATTTCACATCCTGCTATATCAATGTCATCATATTGAT
ATTTACATAGAGCACACTTGTAATCTTGAACTTTAACTATGTTTTCAGCATCGTTTATTTCAATAGAAATTGAACTGTTC
AGGATTTTTTGATAAATAGTTGTTATAACGTCTTTTAAATTTGAAATTTTTACGGTATCCGTTGGTTTCCAGTAATGAAT
GTATGTTCTTGCTAAATTCTGTCCCATTCTCCTCAATGTACCTTTTAAATCATGAATTTCATTTTTTTTCATGAAGCGAG
TTAACTCATAAACAGAATTTCTCATTTGGTTCATCGTTGCTTCTGTTTGTGTCAAATCTTTCCTCGAATAATTCATATTT
CTATTTTGTTATCTCAACTTAAATTATATATTGAAAAAACTTCATTAAATAAATAATTTATAATC
>LokiG_000000000246
ATTTTTCGTATAATTTTATCATATCGTGTTCTCACTTCTATATGTTCTTTTGGTTTAATTGCATCTTCAAAGGTTATTTT
GGGCTCTCCCTCAGTTAGTTGAACAATATCATCATCTACAGATAAATCATCGTCAATCATTTCTTCAGAAATGATTTTAT
TGCCTACTGTCCCTGAAGTTGTTAGAAATAAGAATGGTAAACCATTTTTATATATCGTCATTGGAGAGTTCGGAGGGATA
TCTTTAGGATCTCCTTCTTTAATTAAAATGTATTTAACTATGACGTCCCAATTTTGTTTATTGTATGTGACTGAATTTGC
ATTATATTCAATATTTATTTTTCGTTCAATATTGAAATCACAAGTTGATTTAAACCAGTTTAATTTAATTTTTTTTCTTG
TTGGTATGTCAGCTTTCACTTCAGATCACCTCACAACATTAAATTTTTTAATCTTTGAGTTCTTTTCATTACTTTACGAG
GGATTGCTTGTTGAACTTCTTCTTGCTCAAAATAGGTTGGGGCCGCATTTGGAGCAGGATAGGTATCTAATGTATCAGAA
GGAATCTCAAATATCGCAAATCCAAGTTCTACATCTTCGTATGTAAAAGCTGATTGATTATTCACTACTATAAATCCTTC
AATTTCGGCAGGTTGGCCAACACCATTAATATTTACATTCAAAGTAGTCTCCCACATTATTCGGATATCATTAATGAAAT
AATTGATTATTATAATTACTTCGCTTTCTTTCTTTGCATTAATTATAAAATCAATAGTTCCTGTCATATCTGCATATGTT
CTATAGGAACTGGCTTCACATATTCTAGAGACTTTCTCTCGCATTTCACGGGTAAAATCTATAGCATAAGAAATAATACT
ATTTGCAGCCGCTTTTTCTCTTTCTATAATTTGATTTGAGTTATTTTTATCAGGAAGAGAAACAATTGTTTGTTGTAGTG
TAATGTATTCTTTATCTTCGGGACTTATATATTCTAATATAATATTAGCTGAGTTCGGATCAAAAGAGGCTGGAACGTTG
GCTATCTCAAATTTATTGGTTCCTTGATTTAAAGGTAGTTTAATTTCCCTTTCTACGATCCCACCCCCACCATTAAAAAT
ATCTAGTTTTTTTACTTTAGGGTCGATTAACATTTAAATCATTCTTTT
>LokiG_000000000226
TAATTCATATTTCTATTTTGTTATCTCAACTTAAATTATATATTGAAAAAACTTCATTAAATAAATAATTTATAATCCGT
ATAATAGATTATTTGTATGAATCTCCGACTCTTAGTAAGATTTCCTTAATCAACGAACTCCCTATTTATTATGTAAACAA
TCCGCAAATTGAACTGATACTAAAAAATTTATTTCACCAGGATATCCCAAAATAAATGATGAATTTTAGTAATATTTCTT
GAGTCGAAATAAAAAAATATAAGAATAAGATTATCCTAACAAGCACTACATATTTTCAATTATTTCCCTTAAAACGGGTT
CTCCTGCAGCACCCACCATCAAACCATTCCGCACTAACAGTTGTCCTTGAATTTCTATTGGGTGCTTTAAGAGTTCGCCA
TTTTTGAAAAATAAGAATGTGGGTATTGCTGAAATGCCAAACCTTTCGCCAAGAGGTCTATTTTTATCTAAGTCCTCTTT
TAACAACTTTATTAATCCTTCATCCTCCAGCTTTTCTAGAATAGGGCTGACGAATTTACAAGGACCACACCACTCTGTGT
AAACATCTAAAATGACCTTACCTTCTTTCATAGTATCGGGGATATCGAGTCCAAAATCTTTTAGTTCTTCAATATTCGTC
ATAACATTTCAATTTTTAGTAATTTGCTATTGAATCTAATTTGAAATATAATTGTGAGAATAAATATTTAATTGCTTTTA
TTAATTGCATTTACAATTTAAAAACGATAATACTTAAAAACTAACAAAAGCAATTTGGAAAATATTTTTATTTCTTGTTT
TAATATTGAATTTTAAAAGAATTAATTTTAAAATCAACAATAAGTTATACTACATAATAAAAAGATTATCTAATTTATTC
AAATGGCAACTATAGATTTTGAATTCAGAAATCAGATCCTTAGTAATGATATTGGTAATACATTAGCATATTGTTACCAA
TGCGCTACATGCAGTGGTGCATGTCCCGTGGCAAAAGTTACAGAAGGTCGATATAATCCTAGAAGATTAATTCTTGATGC
ATTACTGGGATTAAAAGATAAGATCTTCGGCCCAGAAAATTCTTTTAATATTTGGGGTTGTACTATTTGTGATACTTGTG
ATGAAGTATGCCCTCAAAAAGTCGAACTCACAGAAATTTTCACAATTTTAAAAAATATGAGTATAGAAAGAGGAGAAGCA
CCTAGTCATTATATTGGTCAAGCGAATGCAGTTTTAGAGCATGCAAAAGCAATTCCAATGCAACCTGCCATAGAAAGGAG
AAGATCACAGTTGGGTTTAGATGAAATAATGGCTCCTGATGTTAACGAAGTAAAAAAGCTTTTGGAAGCAACCAAATTAG
CAGAGAAACTTCCAAAAATCGAATAACATAATCTTTTTAACTATCATTTTTTATATTGTCGTTAGAGTTTTTTAGTGTTC
AAAACTTTATTAAATTATAACTTGAAATTGTTATTTTCAGCTTGAAAAGTTAATAGAGGTCAATTATATTGAGAAAACCG
GTAATTGGGGGAAATTGGAAAATGAATAGGGGTACGCCCGAAGAATCTGACGAGATGCTTAAGAAATTAATACCATTAAT
TAGTGATGTAATTAATGTCGATGTAGTAATCTCACCTCCCTTCACTGCTCTTATTAGCGCTTATAAAACTTTAAAAGACA
CCAACATTAAACTAGGGGCTCAAAATATGCATTTTGAAGAAAAAGGTGCGTTTACAGGAGAAATTTCACCAATTTTTTTA
AGAGGGTTAGGTGTCGAATATGTTATTCTTGGTCACAGTGAAAGAAGAGATATTTTTAATGAATCAGATGATTTTGTTAA
TAAAAAAATTAGGAAAGCATTATCAGTTGGTTTGAAACCTATTGTGTGTATCGGTGAGCACTTACAAGAAAGAGAGTCAG
GTAAAACAAAAGAGAAAATCAATTATCAAATAGAGGAAACTTTTAAGGATCTCAATAAAGATCAGATGGTACAGATAATT
ATTGCTTATGAACCCATTTGGGCTATAGGTACTGGAAAAACAGCTACTCCAGAGCAAGCAGAAGAAATTCATGTTTTTAT
TCGAGAATTAATATCTCAAAAGTTTGATCAAGCAACAGCAAATATTATAAGAATTCAATATGGAGGCTCAATTAAACCAG
ATAATGCTGAAGATTTGTTTTGTAAGGAGAATATCGATGGTGGTTTAGTTGGGGGTGCATCTCTTCAGGCAGATTCTCTT
GCCCAAATAATAAAAGCTGCTGAAAAACTATATAAGTAATCTCCTTTTAAATTGAACTTTAATATAATATTGGTTTCTTC
GTTGCTTACAACACATTTCTAATTAAAAGCTTTAAAATATTTATCCAAGGATAATGTTAAATGATGAAGTTAATTTTGCG
GGGAATTCTCCGAAATAACTTTGTGGATCAGAGAATAGTAAATAAAAGTAAGGTTCAAACAGAGTATCTTCAACAGTAGG
TCCTACACCTGATTTGATTATACAAACTTGAATTTGTTCATTAGCGGAGAAAGAAGTTCTATAAACCCATTCTAAAGGAC
TGATATTGGGAATTAACCCGATATTTCTAAGAATTTCATAAATATCATTCAAGGTGTATTTCTTTCCATATACTGCAATA
GGTGAAAGGTCAAATGAGGTAATACCTATCCCCCATAAGCCATAGTCTTTCATTTCCCTTAAAAAATCATTAGCTGCATG
TTTAATATCACTTTGGTTATTAGAAAGATTTTGCCTTGCTTTTGAATCCGTTAGTATATCAAAAATTTTCTCTTCTTCTT
TTCCTACAATTATATCTGCAGAATCTAACGGTGTTTTAGAAGTTATAAAGTTATGATAGATTAGTTTAATCTTTTCTTGA
ACTGATTTTTGTAACAGAAATGATTCTGTTTGTGCTGTAATTAATACATCCCCCTCATATGACATCAAATCTTCTTTACT
TTGACGTTTTTTATTTTTTTTTCTTGCTTTAAATTCAAGTCTTTCAATTTTTTTATCTATATTTCGAGCAAATTCAAACA
ATGCAGATATTAAACCAGCAGTAAGATCAAACTTTGAATCAGGATCCAATTGATCTTGAATAATGGATTTATCCTTTGAG
AAATCAAAAAATCTAAGAAAGATTTTTACTCCTTCAGGTAAAGGTTTAATTATTGTATTATAATATGGGAAACCTGTTGT
CGAAATAATGCTAAGTTCATATATTGTCATATATATTTAAATTCCTCATAAGTTTTCTAAGAACTAGCAAAACCCAATTT
TTAATTAGATTTAATGTTTTCAAAATAAAAATAATTTGTTTAATCTCAAATTAATAAATTTTCATTAAATTAAATTAACG
AGAATAATTTTAATTTTGTTATATTATCACTATTGCAGGCTTACCGGGGAGTGCTTGGGATGCTTTTATTTCTTTAGAAT
ACTCCTCTTGTTTTATTTCCACAGAACATTTAAATTTCTTCTCAATTATCTGTTTTATTTCCTTGAAAAATTGCAATTCT
TCCTTCTGAGGTAATGAAATTTTAGAAAATTTTCCCACATTCTTTAATAATTTTGAAACAGTTTGATTAATGAACACTCC
GTGAGATCTTATTGCATGATCTTGCATTAAGGCTTTGATTATCTCCCCTTGATCACGGGTTTTTTTTATTAAATCTATTA
ATTGAGAATAAAATTTATTTTTCCATTCAGCAGCAATAAAGATAAAGATCTTTTCTAGCTTTTCTTTTTTCATTACTAGT
CTAATATTATTTATATCTTCCATTATATTAACCATTAGACTCCATTTGAAGTCAAACTCAGCTGTAATTAATTCTTCGTC
ATAAATTGGCCAAGAAGTTAAGCTTAAATAGTTTTTTTTGCCTAATAATTCCCAAATTTCTTCCGTTAAATGTGGAACTA
TTGGATGCATAATTAATGCTAGTTTTTCTAAGCATTCATTATAAATTTCTTCAATAACTCCTTCACTTTTGTATTTAACC
AATTCGGTAGTAAACAATATTATATTATTGACAGCATCTCTAATTTCAATCTTTTCTAGGGCAGTTGAGACAGCTTTAAT
AGTTTTATTCAATTTATAACTCATTAGAGTATCTCTAATTGATATTACATTTCTGGAAAAGTCAATCTGTTCAGTAAATA
AGTGGAATGTTTTATTCAAGAATTTATTTGCAAAACCCACCCCTTCATCCGACCACTCTAAACCAGAACTAGGACTTGCC
CCAAAAAGGATAAAAAATCTAGCTGCATCAGCACCGTATACATTCATTATTTCACCAGGATCTACGGTATTGCCATAGCT
TTTACTCATTTTTACACTTTTTAAAATATATGGAGTTTGACAAAACTTGCACTTAATATCATGTGATTCAGCTTTCATTG
CAAATCTATCACATTTCGAACAATAAGGGTGTTTTTTGTTTATCATTCCTTGAGTAAGTAAACGTTGGAAAGGTTCATCA
AATTTGTGAAGACCAAAATCTCTTGCCATTTTTGTGAAAAATCTTGCATAAATTAGGTGCATTACTGCGTGTTCTATTCC
CCCAATATATTGATCTACATTTCCCCAATAATTAATTTTATCTTTTTTATAAGGGAGTTCTGTTGTTAATGACGGAGGAT
CACAGAACGCAAAAAAATACCAAGAACTATCAATAAAAGTATCCATTGTATCTGTTTCTCGTCTGCCTTCCCTCCCGCAT
CTAGGACATTTAACGTTAACGAAACTTTCACTAGTTACTAAGGGATTGCCAGAACCCGTAAATATCACATCCTTTGGTAA
TAAAACTGGCAAGTTATCATAAGGAACTGGAACCGTACCACATTGGTCGCAATAAATAATAGGAATTGGGCAACCCCAAT
AGCGTTGACGTGATATGCCCCAATCTCTTATCTTATAGTTAATCGTTTTATATCCCATTCCCAATTTATTAAGTTTATCA
GTTATTTCTTGGACTGCGCTTCGGTTTTCAATACCGTTAAATTCCTCAGAGTTTATAAGCACTCCATCTCCTTCATAGGC
GCGGCTCATTTTATCTACCCCTAATTCATATTCATGTGGTTGAATTACAATCTTAATAGGAACATTATATAATTTTGCAA
ATTCAAAGTCGCGCTGATCGTGTGCCGGAACAGCCATAACAGCACCGGCACCATATTCGTAAATTACAAAATTCCCAATA
TAGACAGGAATTTCTTCATTGGTAGCAGGATTTATGCAGTTTTTTCCAATAAACATTCCTTTTTTTTCTACATCAATATC
AGTTCTTTGAAATTTACCTTCTTTCAATATTTCAATAGATAATCGCTCATATTCATCCTCATATTCAGTATCTTTAACCC
AATCACGAACCCATGGATGTTCTGGGGCAAAAATCATAAATGTAACTCCATAAAGAGTATCTGGCCTTGTAGTATAAATA
TCAATTGTTCTATTTTCCCCAACTATTGGGAATTTAATAATGGACCCTTCTGAACGACCAATCCAATTTCTTTGCATTAA
TTTTACTTTTTCTGGCCATTCTACTAAATTTAAACCATCTAATAGTTCTTCAGCATAATCTCTTATCTTCAGAAACCATT
GAGAAAGGAATTTTTGATCAACATCATTGTTACAACGCCAACATTTCCCTCCTTGTGCCTGTTCATTAGCAAGAACTGTG
ACACATTTTGGACACCAATTTACGTAGGAATCTTCTTTATATGCAAGACCCTTCCCAAGCATTTTTAAGAAAAACCATTG
GTCCCATTTATAATAATTTGGGTCATGACTATGAACTTCTCGAGTCCAGTCGTAAGATAGTCCTATAAGTTTCTGTTGGT
TTTTCATAAGTTCAATGTTATAATCTGTCCATATTTTGGGATTTGCACCTTCATCTATAGCTGCATTTTCCGCAGGCATA
CCAAATGAGTCATAACCCATTGGATATAGAACGTTAAATCCTTTCATTCGCTTATATCTCGCGATAGTATCCCCAATTGT
ATAATTTCTAAGATGTCCCATATGAAGTTTTCCAGAAGGATAAGGATACATTTCTAATACATAATATTTTAATTTTTCTG
GATTTTCTTTTACTTCAAAAATCTTGTCTTTTTCCCATTTGTCTTGCCATTTAATTTCTATTTTTTTTGCGTCATATTCA
ACCATAAAGCTTAAACTCTTCTTCTATAATTAGAGGATATACATTATATTTAATTTTTTAATTATCGATTCAATAAAATT
TTTTTGTTTAGATTGGCCCACATATAAAATTCTGATCTTTCTCAAAATAGCATTACTTGTTGTGATTTAAAAAAAAATCT
TCGAAGGAATAAACCTTAATTTTATTTCCTTACTATTGAAAATAGTGAATGTAAAAAAAATTAAAATTTCAGCAGGGAGT
GCTTCTGTCTTAGGGTTAATCTCAATTGGAAAATTCAAAGATTCGCAAAGAACATGTTACCTAATGACTTTTAAAGAAGG
GCATTGTACCGCGAATTGTGGCTTTTGTCCTCAAGCAAAATCTTCAGAGAGTTCAGAAGAAATGCTTTCTAGAGTTAATT
GGCCTACTTTTTCTTTTGAGAAATTTTTATTAAAATTACAGGAACTACACTCAACGAAAAAGTTTGAGAGAATATGTATT
CAAACTCTAAAATACCCTGAAAATTTTACAGACTTAAAAGAAATTATAATTAAAATAAGAGAATTTGTAGATATTCCAAT
ATCGGTCTCAATTCCTCCGATGTCGAAAGATAAGTTACGAATTTTAAAGAATATTGGCGTCCAAAGGGTAGGAATTGCTT
TAGATGGTGCCACACCGGAGATTTTTGATAAGGTTAAAGGCAAAGGTGTTAATGGGCCATATAGATGGGAGCACCATTTT
CAAAAGTTAAATGAAGCAGTCGTAATCTTTGCAGAAGGATTTGTGAGTACACATCTAATAATTGGACTAGGAGAAACGGA
AAAAGATATAATAGAGCGTATTGAAGATTTACAAAATTTGAAAATTCTAACTTCTCTTTTTGCATTTACTCCAATTAAAG
GAACCAAATTTGAAGATCTCAGTCAGCCACCACTATTGAGATTTAGAAAATTACAGTTAGGAAGATACCTTATAGTAAAT
AAGAAGAAAACTCAAGACGATTTTCGCTTTAATTTGGGAGGAGACATTGTAAAAATTGATATAAGTAGAGCAGAGTTAAT
AAACATAATCAATAATACAGATACCTTCTTAACATCTGGATGTCCTGGATGTGATCGTCCATATTACACTTCTAAACCAT
CAGGTCCTATTTATAATTACCCCCGAAAATTAGATGAATTTGAGGATAATGAAATCTATAAATCATTGAGTAGATTTGTT
AATTAAAATAATTCACTAACCAAATTAAAAATGAAGACATGGCGTAGTATACCATTAGATATTAACAATGGCTTTTGGAA
TATGGCTTTGGATGAAGCTATATTGAACATGGTAATTAAAAGGAGATCACTAAACACATTAAGGTTTTATAAATGGGATC
CTTCCACAGCGAGTATTGGGAGAAATCAAAGTTTAAATAATGAAGTAAATGTTAGTTTTGCTGAAGAAAAAGGATTTAAT
ATTGTCAGACGAATAACTGGGGGGGGTGCTGTTTTCCATGATGAGAAACGAGAAATTACTTATTCTATTATATGTCCAAT
AAAGTTTTTAGAAAATTTAGGTGCAAAAAAAGTGATAGACCAATTTGAAATTATCACGAAAGGAATTACCTTAGGTCTTA
CATTATTCGACTTGAAACCTGAAAAGGAGATTATTCATTGTCCCGCTCTTTTACTCGATGGAAAAAAGTTTTCAGGAAAT
GCTCAAATAAGAAAGAAAGGGTTTATCCTTCAGCATGGGACTATATTACTAGATTTGGATCCAGAGCTGATGTATTCCGT
TTTAAAGGCACCCGAAAATGTTGAAAAATCTCGGATGGTAAGGTCTGTTAGAGCGAAATGCATTGGAATTAAAGATTATT
TAAAAAATTATGATGAACTAGAATTGATAAATTCCTTAAAACGTGGATTTGAAAAATCTTTAGGGATTAATTTAGAAGAA
GGATCTTTTATAGAAAGTGAGATGGAATTAGCTGAAAAATTAGTACACGACAGATATTCAAATGAAAAATGGTTAAAAAA
ATATGAATAATAATCGAGGATTATTTCATAAAATTAAAAGTGGAACTGCTTCATGGTCTGATTATGCTAATTTTTCAAAA
TTGGAGTTTGATAAGTTGAGACCGTATTTTACTCTAGCCCAGAATATTACTAAGAAGAATTTCAGTAATACCCTCAAAAT
TTATAACCCGTCAAAAAAATTTCCAGCAATTAGTGTGACAGGGACTGAATGTGCTTTAGGATGTGAGCACTGTAATAAGA
AATATTTGAAAGGCATGAAAAAAGTATTAAATAATAAAGATTTAGAGCACTTTTTAATGGATCTGCATGAAAAAAACGGG
GTGGGCGCTTTAATTTCAGGAGGTAGTGAATTAGATGGTTCAGTACCTTTATTGAATTTCTTGGATACAATTAAAAAAGT
TAAAAGAAAAACTAATTTAATTATTAATACACATACAGGATTATTAAATGAAGATACAGCTAAAAAACTCACTGAAGCAG
GGGTAGATATAGTTTCTTTTGATATTAATATGGATCTAGATGTTGTAAGAAATATTTATCATATGGATATTGAATTAGAA
GAATATAAAAAAGCCATCGAACTTTTAAAAAAGAATAACCTAAATATAGTACCTCATATTTGTGTTGGATTGTATTATGG
TAAACTCCATAAAGAAATTGAGACGATTAAATTCATTAAGGAAATTCTAGTTAATCCATCTCTGATTGTTGTCATTGCAC
TAATTCCCCCAAAAAATTCAAAAGTTAAATTTGAAACACCTCAACCAGAGGCTATTGCAAAGGTAATAGCTATGATAAGG
TTTAATTTTCCCGAGACAGAAATTTCGTTAGGTTGTATGAGACCACGTGGTAGCATTAAAACTGAAATTGAAAAATATGC
AATAAGAGCAGGAATAAATAGAATTGAAATTCCTTCAAAAGATACTTTAAAGTGGTTAAAGAATCAGAATTCTGAAACTC
AATTCAAATTTTTTTCTGCATGTTGTGCCATTCCTGAAAAATATGAAAAATTTGCTGAAAGTAAAAAATCTGATATTAAA
AGATATTTAAAAATCTAAATTGGTATCTTGTGTTTTCTAAAAATCGAATTGAAATTATAGGACTAAAAGATGTTCCACTG
GTCAAAAAGGGAGATGATATTTCAAAAATCATCCTCAAATCTTTAAAAACCAACAACCTATTATTAGAAAATGGTGATAT
AATAGTCATTGCTCAAACTATCATATCTAAAAGTACTGGAAGGACCCGGAATCTTGATGAAATCATACCAAGTGAGAAAG
CGTTTAAATTATTTGAAATAATAGCCCCAAAAGCAAAAAAACAAGGTCTACCTATAAAAGATCCAAAATTAATTCAATTA
ATTTTAGAAGAGTCTAAGGATGTTATAAAGGCAGAGCATGTGTTAATAACTGAAACTCATCATGGCTTCATTTGTGCAGA
TGCAGGAATAGATAAATCTAATATTGAAGGAAATGGAATTGTGACCCTACTACCTAAAGATCCAGACTACCAGGCTGAAA
AAATTAGACATTCATTAAATGTTCAGACTAAAAAAGAAATAGCCATAATAATTTCTGATTCTTTCGGTAGATCATTTAGA
ATTGGGGCAGTTGGCACCGCAATTGGAGTTTCAGGAATAAACCCCATATTGGACATGCGGGGGAAAAAGGATTTATTTGG
TTATGAACTTCAAACTACTATCATCGGTCAGGCTGATAGCCTTGCTTCTTCAGCTCAGTTAATAATGGGAGAAGCTAATG
AGGGAATTCCTGTAGTACTGATAAGAGGTTATAAATTTGAGTATAATGATAAAGCAAAGATCACCTCTGCTTTAAGGGAG
AAAAAAATTGATATATTTAGAGAATCTGAAAGTAGAAATTTAATGGGTGTACTGAAGAGTCGTAGAAGTTATAAATTAGC
TTTCGAGGATAAAAAGGTTGACCAAGAGATTATTAGAGAATGTATTGAAGTTGCTCGATGGGCTCCAAGTGCGCATAATG
GTCAATTTTGGAGATATATTATACTAGAAGAGCAAGAATTACGAACGAAACTGATAAGTGAAATGAATGATAAATTAAAA
TGCGACCTTAGAGATGACGGAAAATCTGAAGAATTTATCAGTCAAAAAATTAATAAGACTAAAAATCGTTTCTTAAAAGC
ACCCACTCTAATTTTACTATGTTTGGATACAACTGAATTAGATAAATATCCTGATAGTGAACGAACTCAGAACGAATTCA
CCTTAGGTATTCAAAGTGTAAGTAATTCTGCAACTTACTTACTCCTTGCTTTTGAAATTAAAAAATTGGCAGCATGCTGG
TATTGTGCACCTTTGTTTGCTAAAAATCTCATAAGAGACACACTAAAACTTCCTGAATCCTATGAACCAATGGCTTTTTT
TACAGTGGGTTATCCCATAAAATCTCCTCAGGCTCCTCCTCGAAAGAAAATTAAAAACATAATATATGAACCGGGAGTAC
AATAAGATAGAATCATGAATGAAAACCACATTATTGTGCTAGCAGGAGGAGTTGGAGCTGCTAAACTTATTGAGGGCTTA
GTAAGTCTAGTGAAACCCAATTTATTTAAAATTATTGTGAATACGGGAGATGATATTGAATTATTTGGTCTTAAAATTTG
TCCTGATTTGGATATTATTACTTACACCCTTGCGAATTTAGTTGACAAGAAAAAAGGTTGGGGTTTTGTGGGTGACACCT
TTAATAGTTTAAGCATTTTAAAAAGATTTTATGACACAGGATGGTTTAATGCAGGTGATAAAGATTTAGCAGTACACATT
TATCGAACAGATTTGTTTAAGCAAGGATTTAACAAAGCTCAAATAACTCAAATGATTTGTAAAAATCTTGGTGTTATTCC
TCATCTAATTCCTATGTGTAATGAATCTGTTGAAACGTTTATAGAAACACCGTCAGAATTAATGCAATTTGAGAAATATT
TCATAAAGCATCGTTGTGAACCAGAAGTATTAGGCATAGAATTTAAGGGAATCGAAAAAGCGAGACCAGTAGAAAGGACA
TTGGATTATATAAAAAAAGCTGAAAGAATAATTATTTGTCCTTCTAATCCCATCGTTTCAATAGGGACAATATTACAAGT
AGAAGGGATTAGAGAAGCTCTTTTAAATGTTAAAAATAAAGTGTATGGAGTAAGTCCAATTATTCAAGGAGCAACTGTAA
AAGGACCTGCTGATAAATTGATGAAATGCTTAGGCTTAGAAATCTCATGTGTTGGAGTTGCTAAATATTATCAAGATATA
CTAGGGCATTTTATAATTGATAATAAGGATTTTAAGCAAAAATCAAGAATTGAAAAACTAGGAATAAAAACCTATTGTTT
TGATACTTTAATGACTAATATTACTAAAAAACGAGAATTAGCGCGGTTTTTATTAGAATTAAGCAATTGAATAAACCCAT
AATTATGTCGCATCAGCTGCAACAGTACTAGGTTCTTCTTCTACTTTCGTTTCTTCTTTAATAATTTCTGTTTTAACATA
GTCTCCAACAGATATTAATAACTCCTTTATTCTCCCTTCTTGTTGTAATTTTAATATTAAATTTCTATGTTTGACAAATG
ATATCAATTGAGAAATTACTGGAAAGATTAGCATGATAGGAAGAAGTAATATTACAATAACTTCGGGAGAATACATTGCC
ACGCTTTCAGTTATAGCATCAGGTAATTGAATAATAGTGCCTAAAAACCATTTAGGATGTATAATTATAAAACTTATTAC
CAATAGCAAACCAACACGGTATGTAAAGTTAACAATGGTTGACGTTGCTAAATTTTTCGCTCGAGGGGCAGAAGATTTAG
CAGTTAGTGTATCTCTAGCCTCACTATCCTCTCGAAAAAGACGATCGATATATCTCCCTAGTCTTCTTGTTTTCGAAGCA
GCGTTAACCAATTTCTTCTCTTCTTCCTCTAATTTTTTTTTCTCGATCATTTCTTTTACATATGAAAATCGCTTTGCTGT
TTTTGCAAAAAACTTCCCTATTGCTATCCCCTCTTGTTGTTCCAGCTCTATTTCTTCCATCCGTTTTTTGGCTTCTTCCT
TAATTTTATCAACATTTGCCGTAACATAATGAGATTCCCTTTGTAAAATTTCTAACTGTGCTTCAAGTCTATCGCTTCTC
TGCAATGAAGGTTTTGTTACAATGTCCGTATAATTAACTTGAAATGCAAGTTCCAAATAAATATATGATATAATCGCAAA
AACTATAACTGGGCTCGAGATAAACTGAAAAAAATCGTTTACGGGTATATCAAATACACTAGGATTAAGTGGATCAGTCG
CTGCCATTTGATCTATATTGGGAATACTAACATTAAATAAACCCAACATATCTTTTAAACCAGTAATCATAAGGGGGAGA
ACTGTCATAAAAATGAGGGAACCAAGAGCAATAAGATGGTTTTTTGGATCACTATTAAAAAAAGCTCTTATGGCATAAAT
AACTGAAATCAGAATAAGAAGTTGAAATGTAAATAAATATAGATCATTAAATAATACGCCAACTTCATCAAGCATTAATT
GTGGGATCTCTCCTAAACTAGGTGTACCGATTGAAAACCAACTGCTTAAGAACCTTTCAAAGAATGTCTCAATAAATTCA
AACATGTAATTACTATAAATACCACCAGTTACATAAGCACAAAAAAATGCAATGGCAAGTCCTCCTCCATATATTAAATA
AGAAAATACGTTTTTGATAGCCCCAAAAAAAGCGAATATAACATACTTATTATCCGCTGTAGTAATAACTTCATTAAAAT
CAAAAATTGATAATAAAAATGTAGTAAATAACCACGCGAAAACTGCTGTATTTATTATTTTTAAGGCTAGATAATAAGTC
CTTGCCATTTTTTAGTATGCACTCCCTTTTTTCTTAGCTTCCATATATTTACTCAACACTTGATTCATCATATCATCTGG
TCCGCATGAAATCACATTTATCCCCATATTACGAATTCCCTGCCGAATTGTCAAAATATGCTCCATCATTTCTTCACTGA
TAGCTTCAGCTAGTGCTTTATCTGTTGACGATAAATCGATTTCATGTATTTCAAACCAGGGGCTAAAAGGATTTATAACT
ATAACTGTATGATTGAAAGGTACTAATTTTCTTATGGCTTCAGTTATTTCTTTAGGATTTGCTTCCAAATCGGAAATAAT
AAAAATTAAACTACGTTTTTGAAAGCGTCTTGTGAAGTAATACATTGCCTCAGCCATTTTACATTTTCCCTCGGGTTTCA
CTCTAGCTATAAAATCTAACACTTGATAGAAATGATCGTCTCCTCCACCAGGTTTTAAAAAATTAAAATTTTTCTTGTCT
GAATAAGTAAACACCCCAACATTATCTCTACGTGTTATCGCTACTCTAGTTAGAAGCATGCAAGCTCTAACAGCATATTC
AAATTTTGTATTTTCAATAGCTCCACCTGCCATTGTCTCTGAAGAATCAACTAGAACCATTACGGTAACATCACGTTCAG
CTTCAAATTCTTTCACAATTAATTTTTGGTGGCGAGCACTCGCTTTCCAATCTATTAGTCTGAATTGATCTCCAAAAACA
TATTTTCGCATACCATAGAATTCTGATCCTAATCCTTTTTGTTTAGATCTTTGTACTCCATAGTTTAATTGTAAGGATCT
TTTTGATCCTAATATCTCAATTCTTTTTATATCTTCGTAAGGTGGATATATTAGAATGTCGGTAACGCTATCTGGGACGA
TTCTTTCTAAAGAATTAAATCCTAATCTATCTTTAACAGTAATAGAAAGAGGACCAAGAGCATACTCACCCCTCACTTTT
GGCTCAAGAACATAAGAAAACTTGACTACTTCCTTAGGACCAATCCTGGTGGATATAAAATGTTCACCTAGAATTTGTCG
AAAGAGTTGGGGATTAAAATTGTCCCTAATCTCGAGAAAATCGAAACTATTCCTGCCCATATTTTCAATGACAACTTTAA
CGTGAATAAAATCATCTCTGAATACCTTTTCTTTTTCTAATTCTCTATGGACCCGCAATTCTTCTATATTCAGTTTATAG
TGGAATATGGGTAAGCTAATAATAGTACTAAACAGTAAAAGAATTGCAAAATATAATAGAAAATAATTCTCAAATGCAAA
ACCTGCTGTTAGAAAAAACACTGCAAACAAAATTAAACTTCTACCTTTTCCACCTAGAATACTTCTCCACCTTATTACCA
ATAACTATATTTTTTGTTTTAATGAATTGAACCTTCACCAATACTAAAAAAAATTGGTGATATTTAGATTGGAACTGGAA
TTTCCTCTATTATTGATTTTAACACAGATTTTGTGTCAAGTCCTTCTAATTCCGCTTCTGGTTTTAGCAAAACTCTATGA
TTTAACGCTGGAATGATTAATGCTCGCACATCATCAGGGGTGACATAACTACGACCAAGTATACTAGCCCTTGCTTTAGA
AGCTTTCATAAGCGTAAGGCTTGCCCTAGGACCACACCCAAGAGCCACTTGCGGGTGATTACGAGTCTTTATTATCAGAT
CTCTTATGTATTTTAGAATGCGATCATCGATGTATACCATGTTCATGATTTTTTGAGCTGCTAGAATTTCTTCCCCTGAA
GTTATTGCTTCTATAGATGGTGACTCACCTGATAATTGTCTTCTCATAATTTCGACTTCTTCATGATCTTCGGGGTAATC
CAACCAGAGCT
>LokiG_000000000242
AGAAATACATACAAACTATCATACAACTCCTGCTAGAGAAAAATACCACATAAAAAATTATAAGCATAAAGTCCACGGTA
AATATACGGAAGGTACAAAAACTCCAAAAGGTCTTAATATGATCGAAGCGGGAGGTAGTATTTATAAATACATTTCTTTA
CCTATATATGACATTGCGTTTATGATTATAATGGGTTATCATGAAACTGACATAGCAAAAATCTTAAATAGTGAATATAA
TCTAAATTTAAATCCCAAACAAGTTGGTTATCGAGTAATTGAATTTTTTAAAGGGTTGCAAAATGCTAGAGTTTTATTAA
TGAAACCAATACTACAAGATATATTGATAGAATTTCCTAATATTAAAAAAGATGATTTTTATGAAATATTTAAGTATTTT
AGAATTTTTGCTCCAGATTTAGAACTTTTTAAAGCTTTCTTCGAAAATCTTAATTTCAAACAAGTAAAAAAACTCATACG
ACAAAAGGATTTTGCTTGGGATAACCTAAAACAGCTTGCAGAAGATCTTAGAGATCCAACAAAAATTAAAGGTGTTTCTA
AGTCTCAATGGGTTGAGTGGCTAATAAAAAACGAACCTAATCTTAATATCTGTAAAATTCTAGGTTTAGACATAAAAGAT
AGCCATTCAGCCTCATCAACCATATCAAGAATTATACAATCTTCCTCACAATTATTCGGAAATTCAAAATCGGAAGCTGT
ACGATATTATAGACGAATAAAAACTATCGATTATAGATTACAAGATATATCATTAGAATGGATTTATACTCGGAAGTTTA
ATCTTAAAACTAAAGGATCTTGGAATTTAGCAAGATTTCATAATAAATTCTTTGGATCTTTTAATATTCCTTACGAAGAT
TTAGATTCTATGAGTATTGATGAATTAATTAAATTTAAAGGCAAGATTACTTAATTCTGAAACTAAAAATAAATTTAATA
GATACTTGACACTACTATTAATATTAAAAATAAATCTTTCTATTAATAGAAACTAATTTAAAAACAGGATGAATAGATAA
TAAAGCTGATGTGACTCTCAATGTCAAATTCTAATATATCTAATAAAAAACCTTCCAAAATGGAAGAAAATATTTGGTCA
CCAGAGCTGCTCGTCTTCTGCTGCAATTGGTGCTCCTATGCTGGAGCCGATTTAGCAGGGGTTTCACGATTTCAATATCC
TCCTAATATGAGAATAGTGCGTGTAATGTGCTCAGGAAGAGTTGATCCCTCATTTATCATAAAAGCTTTAAAGAGTGGAG
CAGATGGAATCTTGATTTCTGGATGCCACATAGGAGATTGTCACTACATCTCCGGAAATGAATATACAGAAAAACGGTTT
AAAAGATTACATAGTATTATTATTCAACAATTAGGCATCGACGGACGAAGGGTGAAGCTAGAATGGATAAGTGCTTCTGA
AGGAAGACGATTTGCTGATTTAATAACAGAATTTACGCAGCAAATAAAAGATTTAGGTCCTATTAGGGGTTACTAGTTCT
ATAATTATCATTCTATACCACCTAATTAAATGAAATAATATTCTCATTTTCAAGTTTTTAATATTCGTGATTATATCTAA
AACTGATCGTACATTATAGACAGAGCCAATAATAAAAAGGAATATTTTTTCTCTTTTCCTTAATCTAAAATGGATCTATG
AACAAGATAGATCACTTTCCCATAAATTTTGTCGAATTCCGATAATTTGAAATCAAAACATTTATATAAATTTATTTGCT
CATTTATTACTTAACTAACTTATCAATATTGATAAGTTTAAAATTGTCACAATTTTTAAAAAAATAGTTTAAATAAAAAG
GGGAATTGAAATGATGAATGGTTCTGTTTTAGTAATTGGAGGAGGAATAGCTGGTATACAAGCTTCTTTAGATTTGACTG
AATTAGGGTTTAAAGTTTATTTGATAGAAAAAGAACCTTCAATCGGGGGTAGAATGGCGCAGTTTGATAAATTATTTCCT
GCGAATGATTGTAGTTTGTGTGTTCTTGCCCCTAAAATGGTGGCAGTTTATAGGAACCCAGATATTGAACTGCTGACGTT
AAGTGAAGTTCAGGGAGTTACCGGAGAAGTAGGTGATTTCAAGGTTAAGATTCTCAAAAAGCCACGCTATGTAGATGAGG
CAATATGTAGAGGATGCGGAGATTGTTCTGCAAAATGTCCTAAAATAGAAGTTCCTAATGTGTTTGATATGAATCTGGGA
AAAAGAAAGTCAACATATTTACCTTTCCCACAAGCTACACCACCAGTATATCTGATTGATCCTGATTTGTGTTTATATCT
ACAAAGACAAGTCTGTGGTGTGTGTAAAAAGGTTTGTCAAGCAGGAGCCATTGATTTCGAACAAGAACCTGACGAAATTG
AATTAAATGTAGGAGCTATTGTGGTTTCAACTGGATTTAAAATGCTTGGTGAGGAATTATCATCAAAATGGGGTTATCAA
TTTAAAAATGTCGTCAATGCTTTGGAATACGAGAGAATAATAAGCTCCTCAGGTCCTTTTGGAGGAAATATTCTAAGACC
TAGTGACGAACAAGAACCTAAGAAAATTGCATTTATCTCATGTATTATGTCAGAAGAAGATGCTCCCTATTGTTCTCGGG
TTTGTTGCATGTATACCACGAAAAACGCAGTTAATACAAAAATAAGTTCTGAAAATTCAGAGATAACTGTATTCCGTCAC
AATATCAGAGTGTTTGGGAAAAATTTCTATGAGTATACTAAAAATGCCAACGAAGATTATGAAATTGAATTTATTCATTC
TGTAATCAGCAAAATTGAAGAAGATCAGGATACAAATGATTTAATTATCCACTACGACGATTTAAAAGCAGACGAATCAA
AAAAGTTTCATGCAAACTTAGTAGTGCTCTCTGCTCCATTGGTTCCTTCTAGTGGTACAGAAAATTTAGCAAAAATCTTA
GATATTGAATTAGATAACTACAATTTTTTTAAAGAGAGATCCTACTTTAACAATTCTTTATCTTCAAGAGATGGAATCTT
CTTATCTGGATTGTGTAAAGGTCCAATGAATATTTCTGAAACAGTTATTAATTCGAGTGGGGTTGCAGGGCAAATTGCTG
CTTTACTATCATCTGCTAAATATTCTGAAATTAAAGAACGAGAAATTGATGTATTACCGAAAGAAAATATAATAAATATT
ACACCTACTACCTTGATTATAGGAGGTGGGGTTTCGGGAATGACAGCTGCTCTCAATATAAGCAAGCAAGGTTTTGAGAC
ATATATTGTAGAAAAAGAGAACAAACTTGGTGGAATGTTAAATAATATTTACCAGTTAAACCCAACCCAACAAAAGGCGT
CTGAATTTTTAAATAATATAATCAAAGAAGTTTATGACTGTAAAACCATTCATGTTTTGTTACATTCCCAGATTAGAGAA
ATTAATGGAAATATTGGAAATTATTTAGTCAAAACTGGAGATAACGACGGAAATCTTCACAGCTTAAATATTGGAGTTAT
AATTGTTGCGACAGGTAGTCAAGAATTTAAACCAAAAAGGTTATTCCAATATAATGAAGAGAACCAGAATGTAATAACGT
TATTAGAATTAGAACAAAAATTAAAAAATGAAGATCGATCTTGGCTTGATAATGTCAATCATATTACAACTATTTTATGT
ATTAATTCAAGAACAATAGATGGGTTTCCATATTGTTCTAACGTGTGTTGCAACAATGCTTTGAAAAACATTAATATCTT
AAAAGAATTAAAACCTGAGCTAGAAATGCTTGTATATTACAGAGATCTTCATACCGTGAAAACAGAATTCGAAGATATCT
TTAATGAACAAAACACAATTGCGAATTGCTTAAGGTATAATTTAAATAATATTCCAGAAATAATTAAGGTTAACAAGACT
CCAGAAAAGTACCGCATAAAAGTTCATGACGATTTAGATAACGTGATTGATCAAGAAACCGATCTCATTGTACTAGCGAC
TCCCTTAATTCCCTCCCCAAATTTAAAAGAACTCGCTGAAATGTTAAATGTTCCTTTGGATGAAAATGGCTTTTTTCCAG
AAGCTCATGAGAAATTGAGACCATTAGATTTTGTGACTAATGGAGTTTTCATTTGTGGTAGCGCTGAGTTTCCCAAGAAT
ATCCAAGACTCAATTGTTCAAGCTCAAGGTGCTGCTGGAAGAGCAAGCAGATTTTTAAGTAGGAAACAAATATCTACTAC
AAAGTTAGAATATTTATCATCCCTACTTTCAATTGAATGTTTTTTCAAGGACTTAATCGTTAACACTGAAAAATGTAATG
GTTGTGAAAGATGTGTCGAGGTCTGTGAATTCAACGCCATTGATATTGTAGATGTTGAAAGAGAATACGAAGATGTTAGC
TTACCTATTAAAAAAGCTGTCATTAATTCAGCTCTCTGTAAGGGATGCGGAAAGTGCTCATCCGTTTGTCGCCTAAAAGC
TATAGATGCAAAACATTATGATTTTAAACAGATTTCTAAAATCATCGATCCTTACTTCTTAGAACGAGTAAAAGTAGGGG
AACTAGGAGAAAAAGCAGATTTGGATGACACAGCTACTATAATAAATTAATTTATATCCTATTAAAATTCGATTTCATTT
AATTTATAAATTTTCGCAACCTTCACAGGATCCAACCAAAAAGGCTTCACATTCTTTACATACATTACCACATAAATTTT
CTTGACTTTCATTTGTAAACATATTAAGAGGAAGATATTCTGGAATCTTGATTACTGAATTAAACAAAATCAGTGAGTGT
GAAACTCCTTTCTTATTTGTGGGACCACAATGATTAAGATATCTATGGAGAACATCAATACTTGGTCCAAAGATACCCAT
AATTACATTATATTGACCGCTTATATCTGCTAATAAAAAAACTCTGGGACATTTTGAATATCCATGAAATATTTCTTTCA
ATCCAATTGAATCATTCGTTTTCATCAAAATAAACATGATTTCATAATCTAATTTATTAATATTCGTGTTTCCTTGGATT
TTTAAAATATTAGCATCTTGGAGTTTTAATATTCTCTTTTTAATCCCAGTAGTTTTATGGAATTTTTTATTAAGATTTGT
AAAACTTTCCCGCCCGTTATCAAACAATACTTGAATAATTTGTTTATCAATATCACTTATCCTCATATAATAAAAAATGA
AACATAAATCTAAAAAAAGTTTACTATTAATTATAAGAATGAGTAAGAAGTTATGATTTTTTAAATATAATCGATAAATA
AGTATTCTTACTCACTAACTAGGTCACTATGATTTTTATGGGAATGACTAAATATTTTCAGATCATATATTCCACAGGCA
GCAAGGTTTTTTTTAAAATCTGGTTAAAAATCGATAGGATTACACAAAAATTGGTTATAACTCGCAATGTAAGACATCCC
GAGAGGGTTCCTTAACCCTGTAAATAAATATTCTTCTAAATAGAGATCATTTATTTTTCGAACCTTATTATAATAATTCT
CGTTGGTGAATCCTAAATAAGCCACAAATTCGCTAGAATGATATGTGTTGCGAAAAACACTCACCCATTGTAGCTTTTCT
CTGACTTCTCCTAATCTCTTCTTACTAATCTCTAAAAACGTATCGTAAACTTTTTCACCTATTAAACCGTGAATGACAAC
TATAAATTGATATTCCTCAGAATAGCTTCCGATTTTAAAAATTTCATCTTCATTGCAAAATATCTCAAAATATGGCTCTG
GACCAAATCCTACTGACGCAAATCGATCATCTCTCCTCGTCTCCATTATAGATTGTGCGGCATCGTGATGAGCTTTTTCG
TTCTTCCATTCCGTAATGGCCCAGATAATGTGAGGTTGGATTTTACATTGAAAAAATTTCCTGAAAAGGACACCAATATC
TTTAGTAAATTTTTTTTCCGATTCTTTAAAACCTTTTAAAATCTCTTCTAATTTTCCATTTTCAATGTATTCAGTACAAA
TAGAAAACATTCAGCGCTTCCTCGTTCTGGTATTAAAATATATATTATAAATTACTATTTCTTGTTTTAACTTTTCTTGT
TATATTCTAAAAGAAATTTAAGTTGTTTTGACTAAATCTTAATTAATGAGTTTTTAATTTTGAAGGTGAAAAAAAATAGA
AAAACAAACTTATCAATTTATTGTAATTGAAAGAAAAGGTAAGGTCGCGATTCTAAAATTTAATCGACCAGAGAAGAAAA
ATGCATTTAGTGAAGCTATGAGAACAGAAATTCTTGACGCATTAGCAGCTCTAAAGGATGAAAAAAGAATTAAAGCAATA
GTTTTTTACGGTGGGGAAGATATTTTTTCAGCGGGTTTTGATAGGGATGAAGTCCAAGCTGTAATCCAAGGAAAGGGGGA
TTACCAAAAGTTTGTTGATTCCAATCGTCTTTTTCATCAGACTATTTTTAGATATCCAAAACTATTAATCGCCGCTGTAA
ATGGATACGCTTTAGCTGGAGCTTTTGATCTTGCTGTAATTTGCCATTTACGTGTAGCCTCAAAAGGATCATTCTTTGGG
CATCCTGAGATACGATTTGGTGCATGTCCCTTATTCTTCCCCTATTTAACTTTAGTAGGGCGTGGTAAAGCCCTTGAGCT
TGTTTTAAATACAGGAACGCGAGAAACATACATCACTTCTGAAGAAGCTTATCGACTGAATATAGTAAATAAACTTGTTG
AGAAAGGAGAAGTTCTGGATGAGGCAATGAAAATGGCAAAACAAATTGTTCAATCTCCCGAATTTGCAGTATCACAACTG
ATTCAAGTTAATAATCTCTTTTTTGATCAGGTAAAAAAGTTTGACGCTGAAATTAATTATATTCTTGAGGAAATGAAAAC
TCTCTTGAATAAATAATTTAACTTTCTCAAAAAAAGCTGAAAATTCTCTCTCTTATTTTTTTTTTTAATAAATAATATGT
TAAAAGTTTATAAACAACAAAAAAAAACATAATACCAATGATCTTAATATAATCTCAAGATCTATTTGAATAAAAATAAT
GAGTGAAAAAAATTGAGTACTGATCAGGAATTTTCTGGATTAATAAAAATATTTTCACACAGAATACTCTTTCTACTACA
TCTTTTTGCCTATGTGGCAGTAAACCTTTTACTTATCTTGATTTGGGCAGTGCTACTACCAACGATACCAGAAGCTATTC
TTCCAAAGAATTATTTTCTTCCTTTTTTCCCTATTTTCGGATGGGGATTTGGAATCGGAGCGCATTCTTTAGTATATCTA
ACATACAATGACAAGATTAAATACCTCTCAGAAATAAGGAGTCAAGCGAAGTTCAAGTTGTTATTCATTTTCCACACTTG
GTTCTATGGTAGTATAAATATTTTCCTTTTGATTCTTAATTTAACAACAAATCTCACCTTCCTATGGTTTTTATGGCCGT
TGGGCGGGTGGGGAATTTCCTTCATCTTCCATTTTATAGGATTTCAAACATGGGATAAGTCTCTCGAAGTTCAAAAAACA
AAATTACGTGAAAAACACCCGGATTACTCCGAAGAAAGGTTGAAAGAATTCGCCACCTCAAAGCTATTAGGAATCGAAGT
ATTACTATTACATATTACATACTTTGCCGTAATTACCGTTCTAACATACACAACTGAAATTTGGCTTACATTAGGTTCAA
CAATCGAGAACATACTTCAAACTCAAGTTGGATGGTCACTTTTCCTTGGCTTACATGTACTAGCATATTATCTTTTTAAT
TACGACGAAAAATTATCGATAACGATGAAAGGTCTGATTCTCCACGTTATAGCATACGTAGGACTTATATTCATTGGTCT
TTGGGAGCAATTATCTCCAGGTCAAATAATATTCTGGTGGCACATCCCTGTTATTTTATGGCTTTTTTTTATAGGGTTCC
ATATTTTAGTTACCCTAAAATGGGATTCTATAAACCCAAGTGCCCTTGAAAAAGTTAAAGGTCGATCTCGAGAAGGACTT
GAAGAATATAAATATCAAAGGATGACGTATTGGGTGTTATTTTGGCAGTTTACCTTTATAGCTCATATATGTGCCTATAT
CGTTGGATTGATTCTTATATTATTTTCGCGTATACCTACTACCATTGCAGCAGGTCTGTCTGTTGTTATTACTGTAGAAG
CTTCAGATGTGATGGCTGTTATTACATTCGGATGGTTGATTGGGTTATTAGTTCATGGGGCTATGTATGTTATTGCACTG
AAACAAATAACTGCCCTTCTAATGTGGACAGTTGTACTTCATAGTGCTGCGTATATCGGAGGTATACCTCTATTAGTGGT
CATTAACATATTATTTACACCTACTCTACTGTGGAGTGCAATCGCGTTAGGAGGTTGGGCTATAGGGTTAGGGGTGCATT
TGTTACTAGCTTTTCTAACGAGAAAAAAATGAAAACCTCAACAAAAAACCCAGATTAAATCTTTTTTTTTTTCTTTAATG
TCAAACCCCACTCACTCGACAAAATAGATTAGATCCGCTCTAGTTGAGTCAAGTTATGCTTAAATTGGGTGAAGTTACCA
GTGTCTTTTTCTCTAATTCTCCACGTACGC
>LokiG_000000000380
CTCATTGTAAGCATATAGGATCCCATAGAATGAGCAAGCGCGTCTATACCAGTACCTGTGGTTAAACTTGGTGGCATTGT
CTTGACAAAATCGGGATGAAGCACCACAAAATCCGGACAAAATTCACAGATTTGGAGAGATTATGATATTATCCTTGTTA
TCATGGGGGGAAAATATCGCCAGGTCCTTCAACCATTTTTTGATAATAAGTTTTATGTAGTATTCGATAAGCGAGGGATC
GGGGGATATCTTTCTGTAGTATCCCGATATAGAAAATTAAAAACACCTCAACTGTTACAGGACATCGCCCAATTCCAAAT
CCTTGAATGTTCTGAATTTTTATGGAACAGATGGTATTTTAACCCCTTTCAAAAGACTCTCGATGTGAATCGCCCCCATT
GCTGTTTTTATTGTACGTTTAAGGGTGAAAAAGGGTGCGACTTTGCAAAACTATATTCTCTCTATTATGAAAAACAATTA
GAGGATATGACCTTCATACAAAACCTTTCAAAAGTCGAGAATCAAAAAGTGGTGATAACAAGTAAACTTAATTCCCACCA
GAAAACAACTTTGTTAAAGTTTACCAATCCAATCTAAATTTTTTTTTAAATAATTGCAAAGCAAAAAACCAAGAAAGGTA
TAAAAATGAGTAAAATTTTGTGAATGCTCCATTGGAAATGAACATGAAAAAAATGAAATTGATCGAAACTGAATTCGGAA
GAATGATCTACAAAGAGCTTCTTAAACTTTACATAATAATATCTAAGGAGATTCCTTAGATTTTAGAAGAACTAATTGTT
AAGAATAATGGTCCTTTTCTGGATGAACTTGCTTGACAAAATCAAATGTAAAAATCTCGCTAGAAGTTAATTTTTCTTTA
ATATATCCTAAAGTATGCATAGTATTTACAAATCCCTTTGTCGAATCTAAATAGCCTTCTGATAAAGCAATACAATATTT
TGGTGAAATCTCAAGAATAGATTTCACATATTTATTATTATTATTAAGAATCGTAAAAGTTTTTGAAATAATTTTTGAGG
CTTTATCTTGATTGTCTCTTAATATATGTGATGCTTTTTTATGATGTTCAAGAAATTTAACTACAAGTTCAGGATATTTT
TCGATTAATTTCTCATGAAAGAATATCCCATAGCTTGGATTATCAGGTAAAAAATAATTGGGAGGAACTATTAGATGAGA
ATCTAAAATGGTCTGGGCGAAAACAGCCAATGCGGGAGTCCCTACCCCACCTTCTAGTAAGCCTTTTTCCATATCTATTG
CTATATATTCTGCCTGTTTATAATTTTTGACAGTGATCTGATCTTTCAATTCATGTTTTTCCAGGTAATAATTAAGAATT
GCGTCATGAATTGAGCCCACACTCGGTGTTCCTATGACATCTCCTTTAAACTGCTCAAGAACTTTACCCATATCATCATT
TAATAGTGTGATTGGCTTGTGGTTTCTTTTTCCGATACATACCGTCCCTTCCACATGCCCGCCCGCAACGCATTTGATAG
GTACACCATTATCTATCCCAATTAGAGCAGGAGGTAATCCCATATACCCTAAATCCAATTTATCTTGTTTAAATGCATCC
ACCATTAATGGCCCCGTGCCGAACAATCTCCAACTCACTTTTACTCCTAAGTCCTTTTCTAATTCATCATTTCCCATCAA
GATCCAATTAGAGTGGTATGCCGTTGATAAATGTCCAATATTTATTTCTTTTAGCGTAATAGTATTCACCAGTTTTACTA
ATGTTTATTAACTTTTATATTTTTTAATAAACAAAATTACCTCTTGTTATATCAAAATAATGAAGATCATGAAATAAATG
TTCCAATTCTCTTCTATTCTTAAAAATTAGTGTATGATATAATGTAATTATTTTTCATATTGGAATTTCTGTGTAATCCA
CAAACAGAGCAATGACGATCCGAAGCTCACCCGAGGATCACGGGAGGTTCAAATCCTCCACCCCACCACCCATTATATTG
AATATTAGTTAGGGATTTTTAGCGATTAAAAATGATATTAAAATACGAAAAATAGAAATTTAAAGCAGACTATATTATTA
TTAACCATTTAACATTAGTCAATCGAAGTTATGTCAAATAATATTGATCTGCATACCCACATTGTATTAAAGCTATTGAA
TGGGTTAGATTCTGAACCTATAGATGGAAAAATTAAATTTCAGAAGATAGCTTTCTTGGTTTTAAAGAATTTCAAAGATA
TTTTTGAGCTTTTTGATTTCAAACCGCACAGATTTGGACCGTACAGTGAATCATTAGATTACACATTAGAAGAAACCAAT
AATATGGAAGAGTCTCATATTGAAAGAGATTATATAGAAATAACTACCCAAGGGAAAGAGAAATTAAACGAGTTAGACTC
GGCAATAGAATTTAGCGAAAAAGAGAAAAAAAACAAAAATTTAATTGAAAAAACGATTGACAGCATAAAGGAAGACTTTA
TCAATTTTAATAGTGAGGAAATTTTAGCATTCATCTATAAAAGTTACCCTGAATACATAAGTGATTCCATAAAAGCCGAT
AGTATCGATTATGAGAAAGTCTTTCTTGATTTATATAACAAGGGAGAGATTGGGATATCGAAAATCGCTGAATTAATGGG
ATGGGAGCTACAAAAAGCATACGATTTTATAAAACAGAAAACAAAATTGCAGATCCTATGACCGTTGCAAAACTCTTTGA
TGCAGTAGTATTAATAAATATACTTCAAGATATCGATTTTGAAGATATTTTAATCGACTGGTCAAAGAATACAAAGTATC
ATCAATGGACTTCTCATGAGGTAAACATAGAAATTCAAAAGGAAGCAAGAGTTAAGCTTGATGTTTTAATATGGGACAAT
GTGATTGAGGTATTTAATCAAGCACCTCAGAATGAGCTAGCTCAAATCCAAGGATTTAATCCCAAATTTTCAATTGCAGA
CTGTTCACTTATTTATCACTATAATAAAATCAATAATGCTATTTGCTTAACAAACGACTTACATTTGAGGAAATATTTCA
TAAAAAATAATTTTAAATTATCGGGGACTAATGGTATATATTTAAAACTACTAAAAAATGGTAGTTTTCCAAACAACATC
ATTGAGGAAAAGTTTAAGGAATTGAAAAAGGATTCTAGGGTATTTCCTAAGGCTTAAACTTAATCCTAAAAATCATAAAG
AGATTTCATTCTGATAAAGTTATCTAACCACTTTACTTTATTATCTATCTGATCCTTAATCCCTTTTTTATATGTTAAGA
ATTTTAGGACAGATTCATTATTTTTTATTATCTTGTGAAGGTTATTCATTTCTGTGGTTAGGTTTGCATAGTTAAACTTC
TTTTGGAAAGTGTTTCTTTTTGAATATGTAGCAGTAGTAAAGTTTTGAAAGCTAGGTTTGATTAAAGGTCTGGAAAAAAC
CTTCTCAAAATCAGATTTAGAGGAAATTCTATGGTAGGTATATTCATTTGTATTTAGTAAATTTGTATTCACTTTTGTAG
TAGTTTTCGTGGTTCGTCTTGTTCCCTTTTTTTGAGGGGTTTTACGAGTAGAACTTCCTCCCGATAAGTGATTAATACCT
AGAATATCTGTTCCAACAAAAGGTGTTAGTAAATCTTCAGCAGGAAACGGATTATATCGATTTCTATTTGAAGGAAGTTT
TAAATTTATAACATACTTAATGATTTCCTCAAGTTTTGCCCTATCTATGTTATAGAGTGTTCGGAAAACTTGTGAATAAT
GAGGATAGTAAGCACTTAAACTGGATCCATTAAAATCAAAACAAAATATCATTAAACCCAATGAATAGAATTTATCCACG
ATTTTAGGAATATAAGCAGGAGGAATGGGAGGAATTATACCCATTATCGGTTTATTATTTAAGGTTTCAGCTATTTCATA
GCATAAATCTATAAAATCCAAATAATCTTGCAGTATTGAAGGATTATTAACAATATCTCTTACTCCATTTATGATTGGAA
ATGTAACAACATCAGTATACAAATAACTTGCGTCTATCATGAATTCAATTAGTTTTTTATCAAAAACCTTAAACGGATTA
CCTTTAATATCCTTATATGATGTTAAAAAGATTTTGGGTTTGTTCTTAATAGTTCCAATATTTTTATTTCTATATCTTTT
TATTACTTTATCCCCAAGGTTATTATCTATAGGGGCATTCAATACTTCTTTTATATTAAAAGTGCTCCAAAATTCATACA
TCTCATTTGGAAGAGAAGTAGGCATTGTCTCTTGGGCAATAGTAGGATTTTTAACTGGAAATGGAGTCTGAAGTCTATGA
TTATTAATCTCTATTTCTTTTGCAAATGAATAAATCTCACTATCCTTAGATACACTCTTAATAGTTAAAGTCATTAGATC
CTAATTTGTCAATATCATTTATTAATAAAACAAATATCACAATAATATAGTTCAAGCTTATTTTTATGATTGAGGTTTAT
AATTTTGTAATTTGCTTGTTACTTTTAAAAGAAAAATTAGGATAGAGCATTAGTGATCTCAATTTATTGACAGATTTAAA
TAAAGGTAGTATTTTCTTTTAACGAGTGGAAGAAAAGAAATGAATGAAAAACTTGATCTAGACATTATAAAATTGTATTT
TAATGATGGTTTGGAACTTAATATTATGATTAAAAGCTAATCTCTGAGTAAATACCCTTTCAAGAGTTTCTAATATGAAG
ATTTAACTCCTTAACAAAAAGAAGTTATTATCCAAATTCTTAAGTCCGAATTGTACAAAATATCAATTTTTCTCTTTTTT
TTTATCTTTAATTCATAACCTTATGTACATAAGGGCATTTTTGATCAATGAAGAATTCGGGAAAACAGGTATTAACTCAA
TTTTAATCTCAGTGTCTAATTGATTAAATAGTCCAATTACTATTATATCCGGTTAAAAAGTGTCCAATATTTAATTCTTT
TAGTGTAATAGCATTCACTAGATCTATTAATTTTTATTTATTTATTTACTTTTATAATACTATAGAGAATTTAGAATCTT
AAGGTCTGATTTGAAATAAATGAAAAATCATCTTTTTAATTTAAAACTTTTAAAAAAATTATAACATTGTAAAACCTTAA
TAAATTATGAAAATTCTACTAAGATTAATTTAATTCTATAATTTAAAGGAAAATCTAATGTCTTCAGAATTTGAGCAGAA
TTTAGAAAAATATGCAGAAGTAATATTAAAAGTGGGTCTTAATCTACAAAAAGGACAACGCCTATTGATTCTCTCAATGC
GAGAGACACCTCTTCTTGAATTAGCTCCATTTGTCGAATTAATTACTAACAAGGCGTATAAAATGGGTGCTAAATTTGTT
GAAGTAATATGGAATGATCCACAATTAGATTTGATTAGATTCCA
>LokiG_000000000385
ATCTTAGAAGGAGCGAAATATTCAAAATCAAACTCTACATTATCACCAACATTTCTTCCTGGTATTGGCATAAGTCTCGC
GGTTAATGGTTTATTTAACTGAATTGAGATGGTGCATAAATCTAGTAAAATGTAGAATAATTCTTCCTCAGTGATGTCAC
CTGGTAGGGGGACGACATCTAATCCTGCTCCACACATAGTAGAATATAGTAAGAGTGAATCTAAGTTAAATTTACCCTCA
GACAATCTTTTAGATAAAACATAATCTTCTAAAATTGGCTGAAAAAACCCCGAAAATCCTATAGCTTTTTCCTTATCAGA
AGGTATAGAATTTTTAAGTAAAGCAATCCCCGTGAGGGTACCATGAGCTCCAAAATAATCAATTCCTAACTTTTCTACGG
CTGTACCAATACTTTTATCAACCTCAGGAAATGGGGCTGGAGATAAATCGATTCCCTTAAATTCGATTTCAAAATTACGA
CCAAATTTTTCGCAAATTTTAGTGAGATCATCATAGATTTGATTAAATTTCGCTAATAAATTATGTTGAGCATCTTTTAA
GTTATTTGACATTTCTATCGCTTTTATCACTTCATCTGCCATTTCTAGTGCAAGAGAAAATGCTGGTTTTTCGGACATAT
GGTACGCTGCTGGGAAGAATGGAAAATCAGCACCAACATTAGCAGAGATACAAAAGTTAAGATTTTTGAATGGGTCTGGT
TCGGATAATTGTTTTATTATTTTAGCTCCAGATTTTAAAGCAGAGAGATTCATTCCCTCCCGTGTTGATGCAACTGGTAA
ACTTGTAAAGAAAACTTCTGTATTTCTAATGAAATTAGGAACTTCTTCTAGCAATAACCTTTCAAAAATACCCAATTCAG
GAATATTTTGTGCTAGCATCATTGGGCATGCAAAATAATCAAACTTATAATCTAATAGAATATCTTGTAGAAACTTTAAT
TGAGCGCTAATATCTACCAAGGTATCTTTTAAACTTTTCTCATAGAACAATCGATTGTCATAACTAAAAAGTGGCTGTGA
GCAAAATCGTTTAGTTTGAACAGAAATACCAATATTTTCTAACGCTTCACTAATTTCATGATTAAAATTAGAGAAATTCT
CCAGGTTTTCCTGCATATATGATAAGATTGTTTCATTCTTAATTAAAAAGGGCAGGTCTTGCCCAATAGTAATTGCTCTT
ACTTTCATATTTGATTCACAACTTAAATTATCACTATTATAATAATGCTTCTTAATAAGATTTTTAAAAAGAATTTGAAT
TTAAAGTTAAAAACGATTCACACTAGAAATTTAAGATAGAGGGTTTTATATCTTTAATTAATGATTTAACAATCTTTATT
TAACTTTGCTCTTTAATTGGAGGACTTTTCACAGATTCATTAGGATGAATAGGACCTAATTTCTCTAGTTCTTCTTTAAA
TTCTTTAATGGTATTTGCGTATTTTTCCCCTTCTCCTGCGTCTATACTCAGAATTTTGACTCGTTTCTCAGATATGCCAG
TTTCTTTAAGTATTTCTTGAATACTTGCATATCGAGTTCTAGCTTTAACAAATCCTTCTTTGTAATGACAATCCTGAGGA
TAACATCCCGCTATTAGCACACCATCAGCACCATAGAAAAAGCTTTCAAAAACTAAGGAAGGATTTAGCATTGCTGTACA
CATAACACGGATAGTTCTTACATTTGTAGGATACGTTAACTTACTTGTTCCGGCAAGATCAGCTCCAACGTAAGAACACC
AATTACATAAAAATGCTATAATTAGAGGATATTCGCTTTTTTGCTTTAAGATTGATTGAATTTGGACAGAAATTTGATTC
TTTGTAAATCCTGGAACATATAGTGCATCAGAGTGGCACATTGCGGCACAAGCACCGCATCCAGAACAATTTGCTTTTAT
TATTTCTAATTTACTTCCCTCAATGTTTAAAGCACTGTATATACATGTATCAAGGCACAATCTACAGAGATCACACTTCT
CTTGATCTAAATATACAATATGGGGATCCAATTCGACTTTTCCTTTCGCGATTAATGAAATAGCTTTAGCTGCTGCACTT
TCTGCTTGAGCAATACTAGAAGGAATGTCTTTTGGACCTTGTATAGCACCAGCTAAATAGATGCCGTTTAAGGTAGTTTC
GGATGGCTTTACTTTTAGATGTTTCTCTAATAAAAATCCATAAGTATCTAATGAGACATTTAAAACTTTACTCAGTTCAT
CTGTTCCTTCAGCTGGTTCAATACCAACTGCTAATACTACTAATTCAGATTTATTTTCAAAAATAGAATCTTCAACTACG
TCTTCCCCTCGCACTAATAGTTCTTCAGTTGTGTCACTTTTTACCACAGCTGAAATATTGCTCTTGATAAACCTAATTCC
AAAAGCTTCTCTTGCTCGATTATAAAATTCCTCGCAATTTTTACCAATCGCTCTAATATCATTATAATAAATATTAATTA
CAGTATCAGGATATTCTTTTTTAATTAATACAGCTTGTTTGATTGATACATTACAGCAAGTTTGACTACAATATTCTCTA
TGGATTTGTTTATTACGAGATCCTACACACAAAATAAAAGAAATCTTTCTTGGGTGCCTACCATTTGATGGTCTAATAAT
TTTTCCATGAGTTGGACCATCATTATTGAGTAATCTTTCCATTTGCATTGTAGTTATGACATCGGGGTATTTCAAATAAT
TGTATTCCCCCATAAGGGCAGGATCAAATGTTTTGAGTCCGGTCGCAACTATGATTGAACCGACATTTAAGTTCACTATT
TTTGAGTCTTGTTCAAAATCTATTGCGTCTCTATCTCCACATGCTTGTTGACAAGCCTTGCATCCAATACAATATTCCTC
AAGAATATTTGGGAGTAAAGGTATTGCTTGAGGAAAAGTCACATCTATAGCTTTTCTTGGGAAGAATGTTTCTTCAATAT
CAATTGGACATACTTCTCGACATACATCAAAACACCCCACGCATACATCTTCTTTTATAAAAGTTGGATTTTTTTTTATT
GTTATTTCGAAATTTCCTATATATCCATCGACTTTTTCAACAGTGGAATTAGTTAAAAGGTTAATATTAGGGTGGTCTTT
AACCTCCGTCATCAGAGGACCTAATATGCAAATACTACAGTCAAGTGTAGGGAAGGTTTTATCGAAAAGTGCCATATGAC
CTCCTATCGTTGCTTTTCTTTCAACTAAACTTACTTCATACCCTGCATCCGCGATCACTAAAGCTGCTTTTATCCCTGCT
ATGCCGCCCCCAATTATTAAGGTTGAAGGTCGAACATTTGAGTATTCAACGTCTAACGGCTCTAAAAGTTTAACGTGCTC
AATTGCCATTTTAATTTGATCGATAGCTTTTATAGTCGCTTTTTCGGGCTCATCTGGATGGACCCATGAATTTTGTTCTC
TGATGTTGGCAAATGATATCAAAAATCTATTAATTCCCGCTTTCTCAATAGTTTTACGAAATAAGAGTCCATGGAGCTTA
AAAGAACAAGCAGCTATAATTACTCTTTCGATATTTTTTTCTGTTACTTGCTCAATAATTTTATTTAATCCCGATTCCGA
ACATAAATAAGGATCCCCTAATATCTTAATATCAGAGAATTCACTAAAGTATTCAATAATTTGTTTTGTATTAATTGTAC
CTGAAATATTTTTCCCGCAATCGCACACAAATAATCCAATTTTCAAATGAATATCCCTCTTATAAAATTAATTTTCGCTT
ATCTGTTGATAGAATTATTATTAATTATTTCTATAAATCTAATTATCACTATAAGATAATCTTAACTATTCGCAAATATA
AAGGGGTAGTTATGTTTCCTTATCAACTATATCTTTCGGTAAATATAGATACACTTTCAAGAAACTAAATTTGTATTTTT
TCTTGAAAAAGAAGGATTTTTCACTAATATGATCTGAAAATAATAATAAATGAGGATGCGGTATAACCTTTATTTACTTT
TACCATAAAATTGGTAATTTATCTCTGAATAATTTATCCCCTTTTTTAACTTTAAAACAATCATAGAATTCTTTGATATT
TGCTAAGGTTACATTAATTCTAGCTTTTGGATGAGAGTGAGGATCTGATAATCTCATTAATTCCTCAAATTCTTTTCTAC
CTTTATATCTCCAAATTCTGGCATAAGAATAAAAAAATTTTTGATCAGATGCCAAATTATCATTTTCATTTAATCCAACT
TTTTTTAGATAATTACGAAGGGCATTTAATGAAACTTTAATTCCACCATGATCTCCGATATTTTCTCCTAAAGTGAGTTT
CCCATTAAGAGGTTTTCCATTTACTAAAAAATCTTCATATTGTTTAATGAAATACTCCCCTTTTTCTTCAAATTTGTTTT
TATCTTCTTCTGTCCACCAATTATTCATATTTCCCTTATAATCAAATAAACTTCCTTTATCATCAAAACCATGAGTGATT
TCATGCCCTATAACTGTGCCTATTGCACCAAAATTCTCTGACCAGCTCATATTTTCATCAAAGAATGGAAATTGTAGAAT
ACTAGCCGGAAATACAATTTCATTTCTATAAGGATGGTAGTATGCATTAACGGTCTGAGGACTCATAAACCACTTTTTCA
GATCTGGTTCTTTATATAATTTTGATAAATTTATGTTTCTCACATGAAGAATGCATTTTTTAATTATTTCATAAAAAGTA
TCTTCTGAATTAATTGAAAGATTTTCATAATCTTCCCAAACATCAGGATACCCTATTTTAATTCCAAAATAGGATAATTT
TTCAAGAGCTTTCGTTTTTGTTTCATTACTCATCCAATCCAAATCCTGAATTCTTCCCTTCATAGACTGTAGAAGTTCTT
TCACTAGTAAAATCATTTTAGTTTTAGCTGTTTCTGGAAAAAATTGTTTTACGTAATATTTACCTATAAGTTCACCTATA
ATGCTTCGATTATTTGCTAAACTAATGATTCTTTTCCATAGGGGTTCAATTTTAGCTGTTCCTCTAATTATTTTCCCAAA
AAAATTGAAAAAAGTATTCTCAAATCGTTCACTTAGACAATTAGAATTAAAAATTAATATTCGGGCTGTTAAATAATTCT
TCCAGGTCTCAAGAGATTCATTCGAAATTAGATTATCTACAAGTTTATAAAATTCAGGATTATCAATGATGAAATAATCT
ATTTTGACATCTGTCAATCCTTTGAAATATCCTTTCCAATCCATACTTGGGCTTATTTTAATTAGATCATCTAAATAAAA
CTTGTTGTAAGACAATTTTGGATCCCTTTTTTGAACTTGTGTAAAATGCTTTTCAGCAAGTTTTTTCTCAAATTCAAGAA
CAGAATTAGCTCTGTTTCTAGTGTCATTTGAACCGATCATATTGAATATTTCTGATAAATAATCAACGTATTTTTCTCTA
ACATCTTCTTTTTCTTTATTAAGATAGTAATCCCTATTGGGAATAGATGGGGTTGGTAAACTTAATCCAGACGAAAATAA
ATGTGGAACTTCAATTGTAGTATTTTTTCTATCAATATTGGATGCGAATGAATAAACAGAGCTTTCCCCATTTTCGATTG
AAAAATTTAGATATGCAACTAAATCTTCTTTTGATTTAATTTCATTAATCCGATCTAATAAATATTGAATTGGTTCAATA
TCTTGTTGATTTCTTTTCTCTATATCCATGCCTTGAGAATAGAAATCTTTAATTTTTTTAAAATCGTTATCTTCTTCACT
AGTATGCTCAAAAAGAGATTTAACATCTTGTAACGATTTATCTCTCAATATTAAAAAGGTTCCCCATCTTGGATATTCAT
CGGGAATTTCAGTTGTTTCAATCCATTTTCCATTAACATATTGGTAAAAATCGTCAACAGGTTTAACTGTATTATCAATA
TATTGGGTTAAATCGTTGTTATCATTCATATTTGCAATAAAACAATAAATAATTTAAATTCAATAATTAACAACTATATC
AATAAGTCTAATAATTCCTATAAAATAATCTTAATTATTCGCAAATAAAGAAAAAGTTATGTTACTTATCAATTACTTAT
CAATCAACTCTTTTGGTAAAAATGGATATACTTTCAAGATATTAAAATTGTGTTTTTTCATCTCCAAAAAAAAGGATTCT
TCAAGAGAATATTCAGATCTCGCCCACCCAATAATCTCTTTCTTAGGGTAGAATTTCCCTTTTAAAGCACGCAATCCAGG
ACATTTTTTTGTGTATCTAACAAAGTTTTTTCGGCTTGATACCATCATTTGCCAAAAAGGGAAACATCTGCATTGAAATG
GTCGAGCTTCATGAACACTACATGAGTTATCCTTCAAGAAATGGCATCTTTCGTCTTCTCCAAAAAACCTAAAACCTAAT
GTCTTAAATTGGTAGGTTTTCGCTTGCTGAGTTCCCGGTTCTTTCCAAAAAAAAGAATCATCTATGACTTTCAGATAGTT
CTTTGCAAACTTTCTTAAACCAACTTTACTATTTTGATTTAAATGTTTGGCTAATGTTAGGATGTCTTCTTTATATAAAT
AAACTTCTCCTTCCTTGAATCCTCTACAACAATCCCCACACATCTGGCAAGTGAATTCAATTCCATTCTCAAGTGTTCTC
GAAATCTTGATTTTTGGTACTGTCAGGCTGATAGTTCCTTATTACTTTTTAAAATTACTAGATAATATTGAGATATTTAA
TTAATATTTAAATATTAACTCATTGATTATCTTAAGTAAGTGGGAAAAAATGTTCGAAATTTTAGTCTAAGATATCAATT
TGGTTATAAATTTTATCAATTTGAGGGAGTAATTCAATAGTTTTTTCAATTGCGGTAATCATTTTTAAAAGATAAATTAG
TTCTTTATGATTTAAACCTCGTTGAAGAGTATTATATTTTTGAAATGAGTTATATTTTCGAGATTTTAAGAACTGTTCAA
TTTGATTTATAGACCCTATTGAGAAATTCCACATCTCTGGTGTAATTCCTCTTATCCAGGCTATTTCGACTGAGGATTTT
TCGTCATCATTTGATATTTTATCAAAATACAACGTTTCTTCCACTGGTTTATAAATAAAATTATTTATAATCCATCCATC
GGGATCAATTTCGGCCAATTTTAAATGAAAACTAATATAGTGCCTCAAAAAATGTATATCGGCCAATTTTTTGCCATTAT
CTGCCATATTCTCAAATATTTTTGAATCTTTAGTAAAGGGTATTCTTGGATATCCTTTCCTTAGAAACTCATCATATCTA
TTCTTATATGTCGGAGAGTATAATATTCCATAACAATAATAAAAAACTTGTTCTGGAGTTACTTGAAAAGGTAATTTGGG
GATCTTTATGTTTAAATCACCATTTAAATATAATGGAAAAGCATAGGAGGTGTCAGTTACCGCCATAAAACATTTCTCTA
ATAAATTCTCCACAATAAAAGCAGTTTCAAATCTTTTTTTTCGTGATGATTTTGTGACTGTTATAGCTGGATTTGAATGA
GAAATTTGATCAATATATCCCATCCTGTGACCTTCTACTAAAGCCCGATCATAAGTTAGATATCTATAATCCCAGCCACG
ATAATTGATACGTCGAATCGCTTTCAATGATCTTGTCAAATTAGTCTTTTTAAAAACTTTCGATTTCTTCCAAGTTTTTG
TATCATTAACCTTAATACTGAGTTCGCCCAATTCTTCGAATTTTCGACTAAAAAATAAGCTTAACTTTTTTTTTAAAACT
TCTTTATCCACATCAACTAGTAATCTATCTCTTCCAATCATTATACCACTCTTTGGTTGAGATTTAAATAAATTGTCAAA
AGAAATAAATTGTTCAAATCGATCCATATTGGTTGTATCAATTTTAACAAAATAATTTTTACTTGTTTCCTGGAGTAATA
CAAATTTCCCTTCGTCAAATCCTTGATTTAAAACTTCAAATTTCTCTTCTCGAGTATCTTGGGGGGCGTCCATATAAAAC
ACAGCTCCATTTTTATTTGGTGAATTATCAATTCTTACCATAAATGCTATAGCAACTCCAACACGTATATCAAATGGATT
TCCCGATTCCTTTTTTCTCATGTCACCATGTAAATTAACGATATAAATATAATCAAATGTGTTTTTTAAAGAAGAACGCA
TAACAGAGAACATTTGACCATCTAAATAACGGCTATTTGTGATGAATGCTAAAATTCCTGAACCAACTTGCTCAATTTTC
CATTGTCCAAACCGAATGAATTTCACATAATCGTCTGAAAGAATTTTTAGGTTTTTTTCCTTCAATTCGATTTTATAATC
ATTTATTTTTTCATTGATCCATTCACAATTATTTTGACTGCTTAAATTATATGGAGGATTACCCATAACAACAAAAATAT
CTTTTTTATCTCTGATTTGAAGCGCTTCTTTAATCTCACGCCCAATATCAACATTATTGAACATCCATTCTTCAAGTTTT
CTGTCTTTAGGTGGTGTCATAAGTGTGTTCATTAGATATGATTTTAATTGATATTCTTCAGTATTTAGAGTCAAACCTAA
ATTTTCTAGACT
>LokiG_000000000261
AATATACCCAATATTGTTACCGCATTAGTTTGTCATATGGAAGGAAACATGCATCCTACATTTATTTTCAACGAAAATGA
TCCAAAAGATCGGGCAGATTTTGAGAAAGCAACTGATTACTTATATAAAGAGATTGTTATTCCTATGGGTGGATCTGTAA
CTGGAGAGCATGGAATTGGTAAAGTAAAAACACCATTTTTAATATTAGAGCATGGAGAGTACGTTGTCGATTTGATGTAT
AGGATAAAGAAATTGATAGATCCAAATATGATCCTAAATCCTGGAGCAGGTAAGGGAGATGTTCGTCCTTTAAAATCCTT
AAATCTAATGAGACAGTTAAAGAATCAAAAGGATAAGATGTTGGAGTTAAATTGCATGAGATGCGGTTTTTGTCAAATTT
CTTGTCCTTCTAGAATGTTTTATAAATCTGAAGCTTATAGCCCTAGAGGCCGTATAAGTCTTTTAAATGCTTTAGTTCAT
GATGAATTATCCTTAAAGAATAAGGATTTAATTAATAATATTTTTCATACTTGTACGCTTTGTGGACTATGTTCGTTAAA
ATGCCCCTCAGGAATAGAAGCTCACCAAATATTTGAAAAATCTAGAGAAATACTTCATGAAAAAAGGTGAGAAATGTGGT
TAAAGTTGATTATGGTAAAGAAGGATTAGAAATCAAACTTAATCCTATTTGGAATGTAACAATTCTTTCCCCCGATGAGC
AAATAAAACTGTTTAATCCAGTTGAGGAGATAGTAAAAATTATCAAAAATCCTATTGGAAGCGATTCTTTAAAGAAAATT
GTTGAAAATAAAAGAGATCTGAAGAAAGTCTGTATTGTTGTGTCAGATGCAACACGCCCCTTACCCTCAAATCTCATTCT
TGAAGGATTGATTAAAGAATTAAATAGTTATGGGATAAATGATAATCAAATCTTCATTTTAATAGCAACGGGTTTGCATC
GACCTACCCAAGAAGATGAAATAGAAAGAATCCTAGGAAGAGGTTTAAGAAATAGATTAAAAGTTATCAATCATGTAGCT
ACAGATAAAAATTCAATGAAATTTCTTGGAACTACAACTAATGATAGTCCCATCTTTATCAATAAGAATTATTGTGAGAG
TGAATTGAGAATTCTTTGTGGTTATGTGGAGCCTCACTTCTTCTTTGGGTTTTCGGGTGGGAGAAAATCAATTTCTCCAG
GAATTGCGGGAACAGAAACTATTCAAGCGAGTCATTCGGCAAATCACATAGCATCACCTAATTCACGCTTTGGAATCTAT
AAAAATAATCCCCTGCACCGCCATGCTATGGAAATAGCTAAAAAAGCTAGCCCTGATTTCACGATTAATGTCTGTATTAA
TGAAAAACATCAGATTACTGAAATTGCTGCGGGAGACCTAGAAAAAGTCCATAAACACTTAGTGAATATTCAATTGAAGA
AGATTTTCAAAGACATTTTAGAGCCATATGATATTGTAGTTTGTGGTAATGGGGGATATCCCTTAGATCTGAATTTATAT
CAAGCTATAAAGAGTATGGCTATTGGTGAGATTGCAGTAAAGAATGGGGGGACTATTATTTCTGTAAATGAATGTGGTGA
TGGCATCGGAGCAGAAAAATTTCGAGAATTGATTTTCTCAGGTATGGACCCTAAAGTACTCTATAATAAAATTCTGAATA
GTGAAATTGTAGTTCCTGATCAATGGGAAATTCAAATACTAATAAGAATCCTAAAGAAAGCAGAAATTTATGTAGTCTCG
AATTTAAAAGAGAATGAAATTGGAAATATTGGTTTAAAATATGCTACTACAGTGGAAGAAGCAATTAAACAAGGCTTAGA
ACAGTATGGGGAAGATGCGAGTATTTTAATATTACCCAATGGACCTCAAATTCTCCCTATTTTAAAATAACTATAAATTT
TTTTACCACAAATGAATATTATCTAGCAAAACATGTAAGTTATCAAGGTTTCCGCTTTCTACTTAAAAATCTATCTTTTT
TAAAATATTTTTATATGAAAAGTATTATTAAATAATAAAGCCTTGAACCTTGATTCACTTGATTTAAAGCTTATAAGAAT
ATATTCACTGGTCGAAAATCCTAATTTACATTTAGGATCACTAAGACTACGAAATTATTTAATAATTTAGCGATAACATA
GAAATGAAGAATTCAGTAGAGACAATAAATCTATTATCATATAAAATTAAAAATCCACTAAAATTAAGGAAACTTGTTAT
CCTTAGCGTTATAACATTAATTCTTAACTCATCAAGTGTCATTTTTGGGATTTTATACATCTCCCTACCTTTCTATTCTA
CGTTATGGGATATTTTTGGAATTATAATTCCAATCGCTTTGTTTGAAAATCTTCTTTTTGTCTATTTTAACCTTCATAAG
AAAAATCTATTTCAAATGAGAACTCGAATATACAGTTATGGATATTTAGTTATTATTATGTTTACGCTAGTATTTATGAT
GCTTGGGAATCTTCTTTTATCTGTCACTTACTCAAATGCTTTAATTGAAAATCTTGGAGCATATCTATTAATCTATTTTA
GTTATTTTGGGAGCTTAATATATGGAATAGCTTTTTCATTGTTAAATATAAAAATTCTACATCGTAAAGATGTATCAATC
CACCAATTCTCAATTCTCTTTTCGAAGTCAAAAAATTTCTCTCGATTAAAAAAAAATTTACGAAGAATTATAACAATACT
TTCTAGGATAACTTTCTATATTGGTTTAATTTTTGGGATTGTAATTATGTTTGGTTCTTTTGAAGTAGTAACTACTTTTA
TTGCAATCGTTTCTGGTCAATTTGGATTATTTTTTTCTTTAATATTTCTTTCTAATACTATTTTACTTTTAAAATTAAAG
CGTCGCAAGAGAACAACAAGAAGATATCACAGAACGGCAATTCTTGGCCTTTTTATATCAGGTTGTTTATTGATGCCTTT
GTTTTTAACAAATGTTTCAGTACAAAATATGGGAAAAACCTTTTCTAATGCCTTCGGCTCGGATTGGGAAGAGAAAATCC
CTTCACAAGTGAATAATTTATTTTTGAAAACTCCTTTTTCACTTCCGGGTTATTTTTTGGGCTCACACCCGAAAGATAGT
AGAATAGAAAGAAATATTTTATATTACGATAATGAAGGGATAAGGTTGTACTTTGATGTATATATGCCTTTAAATGGAAA
TAAAGATCTTCCTGGGGAGAATTCAACCATTATTCGAATTCATGGGGGTAGCTGGGTTTCAGGTGATAAGGGAATGATGA
ATATGATGCAAATGAATAAGTATTTCGCTGCTCAAGGTTACATAGTCTTTGATATCCAATATGGTCTTGATTCTAATCCG
TTATATGCCCTTGATCCATTAACTCCTGTTTATAAAAAAGGAAATTTTAATATAGATGATATGATGAGACATATCGGAGA
ATTTACGAAATATCTTTCTAAAAATGCTGATGAGTATGGTGCAAATCTGGATTCTGTTTTTTTTAGTGGTGGATCATCAG
GAGGTCATTTGACAAGCGCAGTGGCACTAGCGATTTCAAGTGGGAATTATACAGACATATTTGGGGGAAATTTAACAATA
AAAGGATTAGTTCCATTCTACCCCGCAAATGGGGCAATGCGGTTTTTTGGGATTACAGGAACTAAGGAATTCACGAATCC
TGAGGGTTTAATAGACCATAATAGTCCTCCTACCTTAATTTTTCAAGGCACCCATGATATTCTAAATTATTTTGGCATTT
CTGAGAATTTTCGGAAAACTTATCTAAGTAAAGGTAATCAAGAGTGTGCGATCTTATGGATGCCATTTGCTGGGCACGCT
TCGGATTTCTATTTTTCTGGTTACTATAATCAAATATTCCTTTATTATATGGAGAGATTTCTTTACTTGTATCATTAACA
AGTAAAAATTTTTAGAAATAGATGCAATTTTTGTCGAAATCGGTAATTATATCTATGTAATATAAATCTAAAAAACTCCC
ACAGAATTCCCTCGTTTTTGTATGTTCCTAGACAGATAACAATTTGGGATAAAAACATTTTTATATAGTGTATGTACTTA
CAATATCTTAAGCAATAATTAAGTTTTCAAAAACAGATCATCATTATATTTTAAAACTGTTAAGTTTTTTAGAGTGTGTG
ATCTCGGTTTTATTGAGAACAAAGAATAACAACAATTTGTAGCAAAAGGATCTTTGTCGATCAACGCAACATTTTGAAAA
AAAATTTATGTGAATAAAAAATATGAGCTATAAAGAACGCTTACGATCAGCAAAAACAACGGAAGAAGAGACTAACACTT
GTAGTGAAGATGCTCAATGTTGTAGCAATCCATGTATTGAGCCGCGAGATGGAGATGCGGTTTGTACCAATTGCGGTATG
ATTTTAGGGAGAAATCTTGTTGGAAATGAAAGACGTGCGTATACTGTAGAAGAGGTTAATAAGCGAAGACGCACCGAACC
ACGATGGAGGGAATTTGGGCCAAGAACTATGCTCCCAAATTCTAAGATCGATTCTAAAGGGAGATTAATTAATGCCCGTG
GTAAAACACTCTTTTCAAGATTATCAAAAATCCAAAATTCATTAATATCTAGCATTGAAAGAAACTATTGGGAAGCCAAA
CCTAAATTAAAAATGCTCACTTCAAAACTTAATACACCTGAATATATTAAGGAAACTGCCTGGAAGATTTATAGCGTAGT
AGCCAAGAAAAAGCTTACTATGGGTAGATCTATTGATGGGTTTATCGCAGCAGCATTATATTCAGCGATTAGAGTTCATG
AATTTCCTCGATTACTTGAAGAAGTGTGCGAAGCTTCAATGACCCCAAGAAGAACTGTTCACCGTTCATTAGGTATGATT
GTAAAAGAGATATTACCAGAGTTAAAACTGAAATATAAGCCAATTACTGCCGAGCAATTAGTATTTCGGTTCGGAAATGA
CCTTGGTTTACCAATGGAAACTCAAAAAGTAGCAATTAACATGCTTGTTGAGGCTTCTAAAAATGGTCTAAAAAGAACTG
GAAAAGATCCGAAAGGATTAGCAGCAAGTGTAATTTATATGGCAGCAAAAGCTGGCAACTTAAGAAAAACGCAAGCAGAG
GTCTCAGAAGTAGCAAAGGTCACAGAAGTGACTCTGAGAAGTCGATCCAAGCAAATTAAGGGCAAGCTTCAGTAATTTGG
TTAATTATATTAAAGATTTCTCTGTATTGAATAGTTAGAACAACAAACTTTTTTTTTTATTTTTTCTATTTTTCTTTTTT
ATTCTAACCCCATTTAAACTTAATCTTTATATTAGCATAGAGCGAGTATAAATTAATATCAACTCAAAAGTGATTTTATG
AATTTCTTTGATATTATCATAGCAATAATAAGTATAGTCATAGGTTATTCACTTGGTGGAATTTTACCAGCTTATATTTT
TGGAAAGTTAAAAGGTGTTGATATCAGAGAAGAGGGAACTAAAAATGCTGGAACTGCAAATGCATTCAAGGTTTTAGGTC
TCCCGTATGCTATTCCTACAGCATTGTATGACACATTAAAAGGATTATTAGCAATTTTAATCGCTTATTTCTTAGGTAAT
GATTTTATTATAATGCAAATCTGTGGATTGATGGCAATCGTAGGTCATGTTTTTCCATTCTACTTAAAATTTCGTGGTGG
TCAGGGGAATGCAACGGCAACTGGGTTATTACTTTACTATCTAGTGAACTATATTCTGATTAGTTTTGATATATTTTATG
TTATGCTTTATTTAATACTCCTTGTTGTAATTTTTGCTTACATTTCTAAATCTGGATCACTTTTACCTATTATTTTATTT
CCCTTGTTAGGATTTTCAGTGTTTTTACTTTATCCAACTAGCGGATTTAACCTTTTTTTTGTTATTCTTCTTCTTCATAT
TACAACAATTGGCATGTATAAAGTGATAACTGAAAAAAAATTAGTTATTACAGATGAGACTTTTCTAGCTCACTGGTGGA
GAGTTGCAATTAGACCTGTCTCCTTGCTGTTTTTATTATTTTATTTTATTTATTCAAAAACCGTAGTTCTTATGCTAATA
GGAATTGTTTGTTTATGTTTTGTATTTTTAGATATATCAAGGTTATTTTCTCGACAGACCAACGAATTATTAACAGTAAA
AATTAAAAAAATATTTAGGAAAGGAGAAGAAAAGAAATTTTCTTCTATGACATTATTTTTGATCTCCACATTTATTCTAG
TTCTGTTATTTGAGATTGAGATTGCAACAGTTTCTTTATTTTTCCTTGTTTTTGGAGATATGTTCGGGAAAATATTTGGT
CTAGCCTACGGTCGTCACAAAATATTGGATAAGACCCTTGAGGGTACATTAGCGCATTTGGGTGCTGTTCTTCTTTTTGG
GTATATATTATACAATACATTAGATATCTCATTAGTAGTGTTAATTGTGGGAGGAATAACATCGCCTATCGCTGAACTTT
TACCTATTGGAGTAAACGATAACTTTACTATTCCAATTATGAGTGGTACTGTAATGAGAGTCGCAGATTTTTTTGGTTTT
TAGGAAGTATATAGGGCTATCCAATTTTCAATATGCTAAGGGTTTCTATAAGCCAAGATTCATCTATAGATAACGTTAAA
TAGGTGTGTTTTTATTTTTTTTTTAGATAAATGAGCTATATTGAGAAGAAATATTGGCAGAAAATTAATGAGGTTTTTGC
AGAATTACCCGCTTTGGAAGAGGATTTAGTAAACTTATTGAATAAGAAATCTATAGCTGTAGTAAACGACATAGCAATTT
TGTGCTCACAATTTAATAAAAACATAAATCTTATACTTAAAAAGTATTATCCTGAAATAAAAGACATGAAATATAAACTG
CAAATTAAATCTACCTTAAAATATTATTATGATTTGATATATATTTTAACGGATTTAGTAAGAAACATAGAGAATTATCA
AAAAATTGACCAAGAATATTACAATAGATTAATAAAGTTTATTAGTGATAAAATTAAGTTGATTTCTGGGAAGTATAACG
ATATTTGTGCTCAAGAATTAACAGCTTTTTATGATAAAAATACTCGAAATAATTTAGAAAAAATATTAGTTGAAAAAATT
GAAAAGAAAAATAGACAATTCTTTACTTATGGTTCTCTAGAAGAGGAAATTAAGAAAATTTGTAGGTTATCAGGTGCAAT
TTCTGTAACTATCATGGTTGCTGATGAGTTAAGTAAAGAAGAATTGGAAACCGCTCAGTCTATAATCTTATTTAATGTTG
AAGAATTGAATGATTTTAAAGAATTGGATAAAATTGGGAACGAATTAAAGAGATTTTTAGAATCTAAGGGTTATATATGT
GTATTTAAGCATGATACGTTAATTACTGATGTTAAACTCCTTCCTGATTAACCTGAAACCTACAATTTCATTTTTTTTTT
CAAGAACTTAAAGTGAGATGTAAAGTATAAAACGAAAGTAAGTAGGAAATCTATTTTAAGTCACATTTTCAAACTGAGTT
AACCATGAGACTGTATTTTCTTTCTCTCTCAAAAAATATTTATCTTTTAAATCATTTTATTTGATGATATCTATGACAAA
AAAGAAAAATGAAGCTCCAATCATGGGAATTACTGTATCAAAGGCTGAAGATTTCTCTGGTTGGTACACTGAACTGATAA
ATAAGGCAGAGTTAGCTGATATAAGATATAATATTAAAGGATTTGTAGTATATAGAGAATGGGCTGCCATAACAATAAAA
AAGATGTATATTAAATACGAAGAGTTGTTAGAAAATAATGGTCATTTACCACTCATTATGCCCTCGCTTATACCTGAGTC
CAATTTTCAATTAGAAGCGAATCATGTGGAAGGATTTTCTGCTGAAGTATTTTGGGTTACTGAAGCAGGTAGTTCAGGTG
AACTATCTGAGAGATTGGCGTTGCGTCCTACAAGCGAGACAGCCCTCTATAAAATGTATTCGCTATGGATCCACAGTTAC
AAAGATTTACCATATAAAAGGTATCTATCATGCCAAGTCTGGCGTTATGAAACAAAAATGACCAGACCATTTTTTAGAGG
TAGGGAATTTCATTGGATAGAATCTCATAATGTTTTTAGCACTATGGAGGGAGCATTAAACCAAGTTAAAGAAGATATGG
AAATGACGTATCAAATGCTTCAAGATGAATTTGCAATTCCACTAATTTTTTTTGAAAGACCACAGTGGGATAAATTTGCT
GGAGCAGTCTCTACATATGCAGCTGATGTTCTTATGGGTTCAGGAAAGGTTCTTCAGCAGCCCTCAACGCATCTTCTTGG
CCAAAACTTTTCTAAACCTTTTAATGTAAAGTTTGTGGATAAAAATGGAGAGGAAAAGTATGGGTTTCAAACCTGCTATG
GACCTGCAATAAGTAGGATATATGGTGCGATGATTGCCTTTCTTGGTGATGATAATGGATTAGTTTTGCCCTTCGATTTG
GCTCCCATTCAAATAGTGATTATTCCAATCTTGTTCAAGGGTAAAGAAACTGTAGTTCTAGATAAAGCAGATGAAATTTT
TAAAAAATTAAGCAAGAACTACACAGTTAAATTAGATAATTCAGAAGAATCAGTTGGAAGTAAGTTTTATTACTGGGAAT
TAAAAGGCGTACCAATTAGAATAGAGTTAGGACCCCGAGATCTTGAAAAACAGCAATTAGTAATCAAAAAAAGGCACGAT
GGGAAGAAACTATTTGTAAAAGAAAGAGATTTAGAGGATCAAATTGCTGAAATTGCTCTTAATTACACTAAAGAAATAAA
AGAAAAATCGATTATTAACTTTGAGTCTCAAATCGAGATTGCTTATGAAGTAGACGCTGCTAAAGAAGTTATAAATAAGG
GTAAAATAGTATGTTGTGGGTTTTGCTCAATTGATATGGATGGATACCCTTGTGCTGAAGTTGTTGAAAAGGAGATTGGT
GGAGATGTGCGTGGAAAACGAGTTGATGAAGAAAAACACGAATTTGCAACTTGTATAGTTTGTGGAAAACCCTCAAAATG
CACTGTATATATTGCAAAAAGTTATTAAACAAAAATAGTAATCATAAAAACTCATAACTAAATATTAAATAAAATTTTCT
ACTTCTAAGGAAAAATCAGTTAATTTATAAAAAATAGGTATTACCTAAATTCAAATTATAGGGAATACAAAACACTCAAT
GAGAGTAGTTGAGTGGTGTGCTTGAACGACGTTCTTCTTCTTTAATAAATTTTATTTCTAAATTTGTATAACTACACTCT
AAACATTTTGCTGTAGTTGGGGGAAAGTAATTTAAAGGTTTTGGTTTCTTCATCGAAAAGCATTTCGGGCAGAAATAATA
CATAATTTTTTAATCCCTCTTTCACATTTTAATTAAGATATTTGCAGTTTTGATTAAATTTTTAAACTTTATTTGGTATT
TTTTTAAACTTTCTTCTCAACATAACTATAAAAACTCCTTACATTAATCAGACAAAAAAGTCATTTCATTTGGTTTCTCA
ACATTTTAAGAAGACCTTAATCCAAAAATTTAATACTCCTTAATCCTTTAAATTTCTAAAAATTTAAGTTAGATATGTAC
GACTTTATAAAACCTCTTTCTGATGAATTTAAAAATGTATATTTTATCGAAGGAGATAGAAATGGAAGTTATCCCTATTC
TCACTCCTTACTTGTTGGAGATTATATCATTGATACGGGAATCTCAAGTACACATTTGAAAAAAGTTAAAAAAGAATTCC
CAATAAATCATGTTATTTTAAGTCATTGGCATGAAGATCATATTTCGGGTAACTCACTATTAGAACATTCAGAATTTTTA
TGTCATTTAAAAGACAAACCTATAATAGAAGATATTGAAAAGATAATCCCATATTATAATGTTCAAGGCAAAAATGCTGG
AGAAGAGTTTAGAACAACCTTAAAATTTTTAGGGATACAAAATGTAAAGATAAACAAAACAATCGCAGATAAAGATATAA
TTAATATTGATGAAAACCTAATGTTAGAAGTATTATTTACTCCAGGCCATACCGCAGGCCATTGTGGGTTCTATGAAGTG
AATTCAAAAATCGCGTTTTTAGGTGATATGGATCTAACGCGGTTCCCATATTACGCATCAATTGACTCAAATTTGATGGA
ATTTGAAAATTCAATCGATAAACTCAAAACTTTTGATATAGAAATTGCAGTAGTAGGGCATAGGGATCCTGTTGTAGGTG
TAAGTAATATTAAAGAAGAATTAAACAATTTTAAATCCGTTATTTTCAAAAGAGATGAAAGAATATTATCATATTTATCT
GAACGGAAGGTTATTCGTCCATTGGATCTCAAAAGTAAAAACCTAATTTATAGAAGGTATACGTATGAAGATTTTGAAGC
CGTATCTGAAGTTTTAATGATAGAAAAACATTTCGAGAAGTTCCTTAAAAATGGTTTGATTATAGCTAAAGATGATGGAT
ATGTTTTAGCTTGATTAGACAATGTTAGTTGCCTTTATTTCACCTAAATTGTTAAAACTTATAAAATTAGAAGACATTTA
TAAGGTTCAATAATTTACAAATCCTTAGTAATATCACTCAAAGGTTTCCTATAAGTAGGATATGGTTTATCTCCCTGAAT
ATATCCAAAAGGTAGTACCGTTAATAGATAATCTTTTACACCCAATCCAAGTACTTCCTTAGCTTTCTCTTTGTTCATTG
AACCTATCCAACATGTGCCAATCCCTAAAGACCAAGCCATCAACATCATGTTCATAGACACTAATGAAGTATCAACTACA
TACCAATTATGGCTAGTACGAGGTTTTCCAACAATGGCGACTGCAAAAGACGCTTCACTAATAAATTTACCATATCTAGC
AACTCTCGCTACCTTCTCTAACATTTCCTTACTTTTAATTATGATGAATTGCCAAGGTTGGCGATTTGAAGCACTTGGAG
CCCAACGTCCTGCTTCTAAAATCATCTCAATTTCATTTTCTGGGACAATCTTACTTTGAAATGCTCTTATACTTCTTCTC
TCTTTAATAAAATCTAATAATACTTTTGGATCAATCATTTTAAATTTATAGTACTGTGTCAATTCTTATTCAATTCAAAT
CTAATTACCATTAAAAATGCTTCTTTTATAATATTTTATTTACCTTACTTTCTTTAGGGATAAAACATCGTAAAATTCAA
TAAGCTTTAAACAGAAAAATTTTTAAAATAACAAGCAATCTAAATTTATAATATATAATTCTAATGGAATAACTTAATAT
GGAAGGACTTCAAAAGCTTGTAAAGTTTAACTTTAAAAATTATTATGTTTCTTCATTAGAATTACATTTGAGTACATTAG
ATTTACTTTTATTATTATTATAATAAATCTCCTTAATCTGTGAGGGGAAAATTACTATTTCTCTCAGATGATTATGGGGT
GTATTAGTTTTAAAAGAATTTAAAATAGGTTGAAAAAAATGAATAACAAAAGCGATATAATGGTCTCTGACATGATGGAG
AAAATACGCGAGACATTAATACTTCCTAAACAAGCGTACTTTTTTGATACTACTCTCCGTGATGGCGAACAAACCCCCGG
TATTAGTTTTACTCTTAAAGACAAAATTTCTATTGCGGAGATCTTAAATAATCTAGGTATTGATGTGATAGAGGCAGGAT
TTCCGGTTATATCACAAGGAGATTTTGATGCATGCAAGCAAATCTCCAAGTTAGGTTTGGATTCAGAAATCATAGGTTTA
GCGAGGTTCACTAAAATTGATATTGATAAAGTGATTGAAGCGGATATGGATTCAATTCATTTATTTATTGCAACTTCTGA
TTTACATTTAAAGGAAAAACTAAAGATGACAAGGGAAGAAGTGATTGATAGTGTTAGAGAATTAGTAAGTTATGCTAAAG
ATCATTATTCTACGATTCAATTTTCTGCTGAGGATGCCACACGATCAGATTTAGACTATTTAATCAAGGTAAATCAAGTT
GCTGTGGAAAGTGGGGTCACCAGAATTAATATTCCAGATACTGTTGGGACAATATCACCAACTGCATATGGACATATTAT
AAGAAGAAATTATGAAGCTTTACCAAAAAATGTTAGAATTGCTGTTCACTGCCATAATGATTTTGGGCTAGCTGTAGCAA
ATACAATAGCAGGTTTTGAAAATGGTGCTTCTGAAGCCCAAACAACGATTTTGGGATTAGGAGAACGCGCTGGGAATGCT
TCATTTGCGGAAACTGCTATGTCACTTTATGCTTTGTATCAAATTCCAATGCGGATAAATACTAAGTTGATATTTCCAAC
AGCAAAACTAGTTGAAAGCTTATGTGGAGGTAAAGTTACTATTGGTCGTTTAAGTCCTTTAATAGGCCAAAACGCTTTCG
CTCATGAATCAGGTATACATGCCCATGCAATGATTCAACATGCTCGAGCATACGAACCTATAACACCAGAATTAATTGGA
ATTAAACGTTCTGACAATGTTGAAGATATTATTAGACAATCGATCAAACTAGGGAAACATACGGGAGGTCATGCCCTTAA
AGCAAAATTGCAAGAGTTGGGTATTGTCGCCACCAATGAACAATTTACTAATATTATGGACCATGTTAAAGGATTTGGAG
ATAAGGGACATGAGGTAACGGAAGAAGATTTCTACGCAATCCTAAAAGATGTCTTAGATGAATTACCTGAAGAAGATCAA
TATGTGAAACTCGAAGAATTAACTGTTCTAACTGGTTCTATTACACCTACTTCAACTGTGCGGTTAAAAATTTTAAATAA
TGGAGATGTGATTGAAAAAGTCGCATCATCTGTAGGTGTTGGACCCATTGATGCATGCGTTAATGCAATAATTCAGTGTT
TTGAACCCATGAGCAAAATTAAACTATTGAATTATCAAATCGATGCAATTACAGGGGGAACAGAAGCACTAGGACGAACC
ACTATTGAAATCATGGATATTGAAAGCAATCATATTGTTAAAGCAAGTGCGACAAACGAAGATATCATAATGAGCTCAGT
GCTTGCACTAATAAAAGGATTGAACCTTATCGTAAAGCAAAAAAATAGAGAATAAGGAACTAACAATTACAGAAAAAATC
CTAAGAGATCCTTAAATAAAACTAAATAATAACAATTTCCAAATTTTTTTCAAATAAAATTTCAGGTATCATAGATCTAA
AAGCTGAATTTGGTATGGGTTTAACGATAACAGAAAAAATATTAAGAGATCATTGTGACATCAGAAGTGCGTCTGCTGGT
GACTTTATTTTAGCTAAAGTGGATAAATGTCTAGCTAACGATATCACCGCTCCTATAGCAATCGATGTTTTTGAAAAAAT
TGTTGAGGGAACAGGGAAAGAACTATTTGATAAAGATAAAATAATTCTAACCCCTGATCATTTTACACCCAATAAAGATA
TTGAATCCGCAGAACAATGCAAAAAACTTAGAAACTTTGCTCATAAATATGAGATCCCAAATTATTTTGAAGTTGGTCGA
GTTGGGATTGAGCACTGTCTTATCCCTGAAAAAGGTTTAGTAGCTCCAGGAGATGTTTTCATTGGGGCCGACTCTCATAC
ATGTACTTATGGGGCTCTAGGTGCATTTTCTACAGGGGTGGGTTCAACAGATTTAGGTGCAGCGATGGCTTTGGGATTAT
GTTGGTTTAAGATCCCTGAATCTATTAAATTTATATACTCTGGTAAATTAAATGAATGGGTATCAGGAAAGGATTTAATC
CTGTATACCATCGGGAAAATAGGTGTAGATGGTGCCTCCTATATGTCAATGGAATTCACAGGAGAGATTATTCAGAATCT
ATCCATGGAGAATAGGCTAACAATGTGTAATATGGCAGTTGAGGCCGGAGCTAAAAATGGCATAATTGTACCGGATAGAA
TTACAAAGGATTATATTGATAAATTTAAAGGGCTAATTTTCAAATTATATGAAAGTGATTTGGATGCAGAGTACGTTGAA
AAAATTGAAATAGATTGTAATGAAATTGAACCACAAGTTGCATTTCCACCAAGCCCCGAAAATATTAAGCCTGTTTCAGA
AGCAGACGCTTTGCACATAGATATTAATCAAGCAGTTATAGGATCATGCACAAATGGTCGCATTGAAGATTTACGTATTG
CCGCGAGCATCTTAAGAAATGTGAAAATCAATAAGAATGTAAGATGCATCATTCTACCTGGTACCCAAATGATTTATCTT
CAAGCGCTTAAAGAAGGTTTGATTGAAATATTTCTTAACGCTGGAGCAATTTTTTCAACACCCACATGTGGGCCCTGTTT
GGGTGGGCATTGTGGAATACTTGCTTCAGGGGAAAGGGCTATTTCAACAACTAATAGAAATTTTACAGGAAGGATGGGAC
ATGTAGAAAGTGAAATTTATTTATCTAATCCTGCAATTGCTGCAGCTTCGGCAATAAAAGGTTATATAACTTCACCAAAA
TATATTTAGGTTTGAAAAATGATCGGTAAAGTAATTAAATATGATATAAAGGATATTAATACAGATCTAATCATTCCAGC
TAGATATTTGACAATGATTGAACCGGAATATTTAGCAAAACACTGTATGGAAGATTTTGACGAGAATTTTTTACAGAAGA
AAGACGAATTTGGGTATACGATCGTTGTTGCGGGATCAAATTTTGGATGTGGTTCCAGTAGAGAACAAGCACCAATAGCT
CTTAAAGCAGCAGGTGTTCGATGTATAATAGCACCCTCCTTTGCAAGAATATTTTTTAGAAACGCCATAAACATTGGCCT
ACCAATAATGGAGTGTAAAAAAATTGATGCATTGAAAACCGGGGATAATTTGGAAATCTCATTTACTGAGGGTATTATTA
AAAATCTTACAACAGGTCTGGAATTAGAAACAAGGAAAACCCCCTTTTTTTTACAAGAAATAATATCTGTTGGTGGATTG
ATTAATTATGCTAAGCAAAAAATCATAAAATAGGAAATTTCTCTGTTATCATCTATTCCTTTTAAGAGTACATCCATAAT
ATTATCGATTTTAGTACTCTAAAGGAATTATACTATTACATATTATGTACTTCAGATCTCCAAATTGTTTAATATAAATC
CTCAAATAAAAACTCAATTTTTTTGAAGACTTTAGTTATAAAATTCAATTAAAACCTTAACAAATAAAAATAATAATTAT
TATATAATTTAGAAAATAACGAAGAAAATATTATTAAAGATATTCAAATTAAAGTATTTATATCGATTCCATCTTAAAAT
TATTTTAACTTGAATTTTAAACCAATTTTGGAGATAAATTTATGTCATTAAAGGAATTCACAAAGGAAATATTTACTCGT
TATGGATTCACAGAAGATCAAATAAATGCTTATTTAGTCTACTTAAGAGTTCCTCGAGCAACCACATCAGAAGTATATAT
AACTCTTGCTGATGAAAATGAAGAACTCAAATATGAAAATATTGTTGGTATAACTGATTGGTTAGTAGAGAGAGGATTCT
TAAAACGAGTTGAAGGTATTGTACCAAGGTTCATACCTCTCGAACCATTTTTTGAATTATTTACTAATGAATCTGAAATT
TTTAGAAATGAAATAGCTAAAATTAAAGATACCATCCTAACCGAGCAATCTAATCGGTTTGAACACCTTGAAGGGATTCA
GGACAAGAGCATAGGAGAAGTAGAAATCGCAGTTGATTCTCAGATAAAAGCTTTTTTTGAAGATTCAGATTCAAAAAACT
CTAATAAAAAAAATAAAATTGATAAAGCAACTATTCGATTTAGCGAAACTAGTAAAACATTAGAAAGCCATATTCATTCA
ATAAAGGATAATTTAAATTCAAACTTAAAGGATATTTCAACCAATTTTGTTTCTGCAAACGAAACTGCAATAAATAATAC
TAAAGATGATCTAACGAGTATAATCAAAAATCTTCTTGATGATTTTTCCGCAAGAGTAGAGAATCTTGATAGAGAATTAA
AAACAGATTTAGATGAACACGTAGAAAGACATAAAACTATTGCTAACCAGCTCAAACCTAGGATGGAGCAAATTCTGGAA
AAGTATTTAGAACGGATGGACAAAGTTATTGCTGATTTAAAAGAAAGAATCTCAAATTTACTTAAAGAACATTCTAATCA
TGTAAAAAACACTACAGACGCACTACAAACAAATCTAAAAGCTACGGTTGATGATAGAAACAGAACGTTAACTAACCAGA
CGAATGATTTTAAAAGTATGACTCTCACTTTAATTGATAATTTAATTGAACATGCAAGTAGGTTCACTGATTTTTCTGAA
GATATGGCTAAAAAAGGATTTCTCTGGATGGGAAAAAAGCAAAAATATAAAGCTCGGCACGAAACGACCATACAGAATGT
TCTAAAATATACTAAACCAATGAAAGAAGATTTTATTAAAGCATGTGAAAATTACATTGAAAATACAAGGGAGACTACTG
ATCAAATAAAAACTGATGTTACGGAAATTATGATAAAAGAAAATGAAAATTTAGGATCTATAACTGGTGACCTTGATTAC
AAAGCTAAAGAAACTATTGATTCCCAATTGGATACTCTTGCAACTGATTTAGCTGGAGAAGTAGACTCTACTTTACAAAG
TGGAATAAAAGATTGCTCTGATACTACACTGAAACTGAAGGATTCATTGGAAAGCTCAATAAAACAGCACCACAGAGAAT
ATGATAATGCAATTAATACTCACAAAGATAATAGCTTAAAACATTACACTAATTTTGATTCCGATATTAAGACTAAGAAT
ATAAGCTGGATAAGAGAGGTTGACAGTAAATTCTCAGAAGGTAAAACTGACTGCTCTGATAAAATTGATACTGAAATTAG
ATTGTGGAACACTGAAGCTAATGATCTGAATAATAACTTAACGGAAATGCTTGCAGATCATAAAACAAAGTACGAGCAAA
ATGCAAAAACTCTTCAAAATAGCCTTTCAGATACCACTAGAGATACAAATCAAAGTTTAAAGGATGTGATTGCTGATTTT
ACACTACAATTTATGAATTCTATTGATGATTCAACTGAACTAGCTGAAATTAATGAGGATAGACTCAAAGATATTCATAA
TGCGTCCAGTTCGATTCCAGAGATATCTGAAATCACTTCTTGGCAGGTAGTTGGGAGAGCAGCAATGATCTCAGCAATTA
AAGACGCCGTTTATCGTGTTAAATCCTCAATTATAATCGTTACTCCAGAAGTTGTACCAGAAATTCTTCAAGTAGTTTCT
GAATACGCGTTTCAGAAGAAAGCAGTCAGATTTATGTTAACTACCTTTTGGGACCTTGAGAAATATGGCGGAATAGTTAA
GAAGATGAGAGAATTAGGGAATATTCAGTTCCGCCAACTACAATCCAAAGGTGAATTTTATGCTGTGACTCGCGATGCTG
AAGAAGTAATACTTGCTCCACTAACAAGTAAGGATTCGGAATTGATTTCTGTTGTCTCAAATCAGGAGGGATATGCAAAA
TTGTATAGCCAATTTATAGGACCCATATTTTTAAGTTCATCGAGACCAATTCAATAAATGCGCTATATATAAAAAAAACT
TTATTTTTTATTTAAATTCAAAAGCCAGTTATGAAGCTAATTTAGGGAAGACAAGTGAAAATTCAAAATCCGAATAATAA
TTCTTTTTTGAATCGTTGCTACATCTCCAAACTGTAAACCTAAACCAGAAGATTTCCAACCAGAAAATTACAAAAAAAAT
AATTTTATTTAAATAACCTACAAATATTGTGAGATATCAAAATCTTGTTCTAAAGAGAGTGTTATGAAGTCATCGACTTC
TTGTTGCGAATCCCCGTATATTTTTAAGAGAAAACCTTTATCAATTTTAGTAAATTCTGCTCTAAACCCATAGTATTTGG
CTATATTTTCTAATTCTTGAGCTCTATTTTTATTCTCTTCTCCCTCGATAAAATAATCACCATAATAGTTCCCTTTTGAA
ATCTGTCCAAGATCGTATGCTGGAACTACAACAATTTTATTATCAGATTTCTGACATTTAACCCTAGTTGTATGATTAAA
CTCTATAGGTTTTTCCAAAAGTAACAATTCCTTCGAACGTGAAATCCAAAATAATTTATCTCCCACATTTATTTCCTTTA
GCATTTTTATTGCCCTTTTACGAGAATTCTTCCTAATAAATTCCAATCGAGAGTTTTCTTTTTGTACCCACTCACAGGCT
CTTCTAAGTGTGAATTTATCCCATTTTTTATCATAAAAGCTACAGACAAAAAGATCTATCTGAAAATCTAAAATTTTAAA
AGAGCAATTTTTCTTTTTCCCTTCACAAAAAAGGTACTTTTGATTAAAAGTCAAATTATAGTGAAATATTTTTTTTTTCG
TTAAAAAAATAAAGGAAATTTTAGTTAATATATCTTAAGGGTTTCTTGTATTACCAATGAAATTTCTAAATCTAGTAAGT
TGTCGATATGATAATTGTGTTCCAGTCTGTTCCTTGATTTGTTCAATAATTTGGTTTGTAATTTCCGACGGGTCTAATCC
CTCCTCTATCTCTATGAGTATAATATTATTATCTCTGCAAATAAGTCGTTTCTTTCTATCTGCTTCTTGTTGGTTTGGAT
TTTGAGGACCGTGCCAATAAGTACCCATGTACTCAACAGCAATAGCTTTCCATTTGTAATCTAATCCTAAATAATCCTTT
ATAGCTTGATTGAATTCTAAGTAAAAATCAAATGAAAATGTGTTAGGAATCCCGAATGTTTCACGAACTCCATTGTCATT
TGTAGTAGTAATCTCTCGAGCACCAACGGCTTGATTAACCTGCTTCTCGTGGATAAATTCTACCCCAAAAAGATCATTTA
CAGTTCTATGCATATCTCTTTCGCCTTGTGACCTATATCCTAATTCTCGCATAAAATCCCTTCTTCGATTTTCTGTATTA
GATTTATAATCTTCTATTGTCTCTTTAATTTTTCTAACCTTCTCATCCCTTGAAGATAGTCCCATATCCCTAGAAAGTTT
TTCTATATATGCCTCAATATCTAATAAGCTTTCATCAAATCCGTAGCCTTGATAGAGGCGACTCTGTAATTCTGTTTTGA
TACCAGAATCTGCGGATATTTTCCCAAAGTCTAGAGGTATTCCATCATTCGCATCAGCAGCTAGGAAAAAGATTTCTCTA
ATTATTTCATATTCGGGCTGGAAATAATCTTTACCTACCTCTAATCCTTTATTTGTAGTTTTAGATACATAAGTCGATTC
ATGATAATCCCCAAAAACAAAGCGTTGGATAATGAATGCAACTGTCTTTTGTAAGTCTTCTAAACCTTTATTTGTTATCT
CAATATTATTATTTATAAAGTCTGTCGTATCTAATCTAGAAATTCGATAATCAATAGAAAGAAGATCCTTTAGACCTTTC
CGTTTCATTAATTCCTTTCCCTCAGTATGAGCTTTTAGTTTGGAAACAATTCCGTAGGAAGGGCGATCTCCAAACATAAC
CCATGATAAATCATCATCTCGAAGTGGCAGTTTATTTTTCTTTGGCAACGCATATCTTATATTTTCGTATAACCAAGATT
TGGGAGCAATTACATTTGTATCATCATCTTTTATGTTCGAAATGGAAAATGCACCCCTACCTGATTTACTAGAAAGATAT
TTCGAAAAAATAAGATAATCATCTATAAATGAAATTGCGCTGGTAAAACCCTCTCTTTGTACAGCAGTCGCCAGTGGATA
AGTATTGAATTTAGCAGTGATTTCCGCTTTAATATTATTAAGCATTTCTGGACCGATGGATCTACGAGTTTTCAAATGGG
TTACTTTACGTATAGCTTTATCAAAGCGAAAACTAAAAATGGAAGTTAAAGCTACTTTATTTTTACTTAGAACTTTTTGA
CCGTATTCGTTTATTATTACTTTTTTTAAGTCTGAAGCATATTTAATGGCCATTCGAGTTAATTTTTTCTTATACATTTT
AGAATAGCCTCGAACTTGCTCTTGTTTTAATGTCTTAGGATTCAAATGATTTTCTACATCCTCTTGAGTTCTCTCGCCAA
ACATTGCTTGTTCTCCTATTAGGAGTAGGGAGTCTCCTGAAATAAATCCATAGGCGCTAAGAGTCTTATCTTGCTGAAGT
AGCTTGCCTTTATAAATCATCTTGCGTTCAAGAGTTCCTGAGAGACCTTGACTTTTCGCTATTTCTTTTAAAAGCTGAGT
TATAGCAAGATTTGGATTGGCATCGATATTCCTAATTCTATTCTCTGGGGTGGCTCCAGTAATATGTAAACTTGCTTTCT
GTGAAACAATATTATGGGTAATCGTTTTTACCACATCGAGGTCTTCTACAATTGATATCATTGATGCTAATCCTATGCCA
ACAGTGGCACCGAAGGCCAAGGGACCACCCATTCCACCTAAAGCAGCACCAATTAAGAGAGAAACCCCTGATTTAATAAA
CGTGCTTAATTTCGGGCTATATTTAAGTGAATTTTTTTTACTGTTGATAGAGGTTTCGACACTATTTTGGGCAGAAATAA
AATTTGCTTCGTGGTGTGTTTTGATTAATCCTTGAGTTTCTGTTTGCTGATTACTTCCTCCGAATATGAACTGAGTCATT
GAACCCGTGAGTGTTTCACGGGTGGCTGAGGCCATACTACTGGCAAGTACTTGACCGAATACACTCCAGCCCCATTTAGC
GGTAATGTCTGTCACGATGGTCTCTAAGTAAGGATCGACAAATATTTCTTGAAGTGTTTCTTTGATTGGGGAAAGCATAA
CGGATATAAGTCCTGCTGAAGATGTTGCTCCGGCAAAGCTCTGAGTAATCCTCTGAGCGAATGATAAGGTTTTTGCTGCT
TCTTTAAGGGTGACTTCTAATACTCCTTTACCCGTTTCTTTAGCAATCGTTGCCGCAGCCTTGTTCATAGCTTTAGAATG
AACTTTACTTGCATAGGCGCCCACTCCTAAAGTAGCAATTGTGGTTATAATTGTGCTTACAACCGTAACTATCGTAGTAT
AGAACATTTCACTTAATCCTTTTTGCGTATTCTGGGCGTGAGTGAATTGGTAGCTATATTCTAAAAGAGTTTGGTCGATA
CTTTGCATTGTTGCGATGTGATCTACTTCTTCATGAGTCATATCTCCAAGATCATCTGTCGAACGATATCTTGCTACTCC
GATTTTAAGAATATAATATGCGTCATAATCTTGAACTGAGGCATATTGTTTTTTATGTTGCGTCATCTGTTCCTGTAGAG
TATTATACATAAAGTTACTTATGTGTATTGTGCCTAATTCGGCAGTAAAGGTAAACATATCATCAGACGATTTAAATGGA
CTTAGTTTAACCTCATTTCCTTCAGTATCTACAAGTATAGCTTCAATTTGTGGGACGTCTCCGTAAATTGCGTGAATAGA
ATTCTCAGGAATGAGTTCAATGGTTTGCGAACTATCCATATCAAACACTTTGTAGATATTGCTATATTCATTTTTTACAT
CTGAATAATATTCGCTATCTACAAATGTTGGATATTCTCTGTAGAATTCGGGTACTGGAAACTTAGCACCTAAACCGCCA
AATTGGAATGTAGGGATGAATGTACCATGGCCATAAGTCATATAGGGATAAATTGTATCATACTGCCCATTAGTTTGCTC
GGAAATAGACCTTTCGAGAAACATGATGGAATTTGTCATATATCGCAATTCAGGATCCAATTTTTCAACTTTTTCATTGT
ATTCTATTAATTGCCCCGCATACGTTTTAACTGAAGAGGTTAAAGGGTTGTAGATTGGTTTGAGAGGAGCTTTAAAGTAA
GGGCTTAAACGAGGATCATCAAAATCGGAATACATAGTATATCCACCTTTTTGAATGGTATAATCGAGTGAAATTGGGAT
GTTTCTGAGACCAAGTGGACCTGTTTTTTTAACTCCTTTAGGAGCAAGTACTAGCTTTCCTTTGAATAGGTGCTCATCAG
TTTCTAATAAAGTATCTGTGTAAACTCCTCCGGTGCTAAATCCAACTATATTAGGTAGCGTCCCTCCCCAGAGGTCAGAA
TAAGCGTCTTTTGAGGAAAGAGTTATAGGACTATCGTAAGATGGATTTTTAAGAGTAAATGATGCTATATCCCTTGCGTT
CTCAATTGCATCTTGATGTGCCTTCCATGCGCTTATTAACCCGTAGATTAGTGCATACCCTACTACAGCTAAAACTGAGC
CTACTACGGGAATTGCATGAAGAACTTGAGAAGCGGCAAACGCTATCAATTGTGAGACCACTTGGAATGCAATATCTTCT
ACAATCCTGCCTTGAACACTTTGCACAAACTGCCTTGAAGTTATCGCTTTCACTTCACTCATTAATTGACTTGAACTTGA
GATATAAACGGTCTTCCAGATATCATAAAGAGAGTCGGTAAATGTGGGATCTAGGAAGATACCATCATGCTTTTTATTAT
CTTTTAGGTATACTCGAGAATCACTCATGAGATATCCTACATCACCCTCTACGATATTAGTTGCGAGAATATGTTTTTCG
GTAAGCATTTTTTTATTGGGTTCGACCAAGAAATTATAATCGTAGTCTATAGCTATAGCTAATACATCCCCATTCTCATC
AATAACAAATACTTGATCGTAATTCCCATCTTGAGCAGATGAATAATGAAGGTACCTACCTCCACTAACACTAACTTCAC
TAGGCCCTTTTCTAGGATTGCTATCAATTATAACTTTTCCGTTATCAGGAATAACTTCGATAACATCCAGAGTTGCTGTT
GATCTATCTAGGTCGGTTTTCGAATCGGGAATTGATATTAAGACAGATGTTTCTAAAATATTATCTATAACTGCTGGACT
ATTAATCAGGATTCTACGATCAAAAATGCCTGGAACGTCGTCAGTAGTGTGGGTGAGGTTAAGTAGGTTTTCCAATGCTG
GTGCTTGCATTATAATGTCATTTGAAGGATCTGCGTCGTTATTATCGTTATATACTGTTTTTTGGTAATTGTCCAGATTA
TATTTTTCAGAAAGCTCATTTGGAAATACATCGTCATAGATACGGGTACTCTTTACTTCACCGTTTTCATAATCATTAAA
GATAAAAGTGTTTGATTTGTCTGAATTGAAGATAGTGGAGTTTCTATATTCTATAATGGAGCCGATGTATATTCTGCTAC
CCCCACTACCTTCGAAGAATTCATTGGTTTCAGTAGTAAAGGTTGTTGATATAGAGATAACATTTGTGGACTCGTAGGTG
ACATCCTTGTCTATAAATCCGTCTGAATCAAGGTCCTTCTGCACAATAACTGTTGTTTTGGCTGAGTGAGTTGTAGTAGT
AGTCTCTGTCATAAGTATTCTTTTGGCAAAAACGACTTTTGCTATATCTCCGCTGGTTGATTCTGTTTGGTATACTTTAG
TTTCTCGTAGGTCAGCTCTCTTTTGGGTTTCAGTATTAGTAGATATAATTTTTATCAAGGTGGTATGGAATGTGATCTCC
CCGGCAAGATCTTTTTCTTTAATTTCTTATTTTATGTTTTTTGTTTAAAACTAATAACTTAATAGTATGAGATAGAAGAA
CTTGTAGAATATAATGATGTCTGGCTACGTATGGATAGAGATGTAGATATTAAAG
>LokiG_000000000446
TTTTTATATATTGGGTTCCCGGCATCTCACCCCCATCAACAAATTCAGAGAGTTTTTCAACAACAGTAGTTTGAGGAGTA
ATAGGGTATGCGCTTATTACCTGAACACGAGCTGACTTCGCAGCATAAGCAGCAGCAACGTTTCCTTTAATTATCTTTGT
CTCTTTAGTTTGAATAAAATCTTCTATTTCTGGTTTAATCATTTTCTTCGTCCGCCTCCCTTTTCATATCTATTTGTTTT
GTTGGGCATTCTTTTGCACAAATACCGCATCCTTTACAATATGTTAAATCAATGTAAAAAGAACCATCTTCTTGTCTCTT
AATTACACCCTCCGGGCAAAAAATAAAACAGATCCCACATTTGGTACACCCATCTAGAATCACAGGTTTAAATGATCTCC
AATCACCCGTTGTACCAATACTCCCGACCATAGGTAATGATATCGGAATAGGGGAGAGCTCTTTCCAATTTTTATATTCC
TGAACTTTTGGACGTTCTTTCACAGATTTGTTAATTTTCTTCCATTTTTCTGTATCTGACATATTAAATCTCTCTTACAG
TTTCATAAGCAATTTTTGCAACACTCATGTTTTTTTCTACTTTGTTTTCTCCAAATTCTTTTTTAATAACTTTTTTCATT
ACATCTAAATCGTAATAACCGGTAATTTTTCCAAAAGCCCCTAACATAGGAATATTTAAAATAGGTCCACTTGAATGCAT
AAAATTATTTTTAATACAAATGCCCGTGGCGTCTACTATAAAAATCTTGATTCCTCTTGGTAAATTGTCCGTTTTTATTG
GTTTAGAACTATTGACAATAAGTGTAACACCCTCTTTAATTGTGGCTTTTATCTTAGGGATTTTAAGCAGTGAAGTGTCA
AACAAAAGTAAATAATCGGGATCTACTACACTATCATACGTTTTGATTGTTCTTTTCTTAGAAATTTTTGTAAATGCTTG
TACAGGTGCACCTCTTCGCTCTGCACCAATTATTGGAATTGCGATTGTGTCATTAAAATTTTTTTCAAATGCCATTTCAG
CTAAAAGTTGACTTGCAGTAATACAAGTTTGACCACCTCTGCAATGCATAGAAATTTCTATTATTTTTTCATCAGACAAT
TTATTCCACTTTTTCTTTTTTGATTTTTAAACGTTGTATTACAATGCAACCAATAAGAACGCGATATACATAAACCTTTT
TTTCTGGTTGCATATATGATCATTCCTTTACTACTAACAGTAAAGAAATCAATAATATAATATGTGGGATAATTAAACTC
TGTAATGTATTCTCAATCAATCGACTTACCCAAACGTTATATTATTATCTTTGAAGAAACTATTCTTTTAGTTATATCCT
AAAAAAATGATAGCAATAAAAAATTTACGGAATAGTTTTATAATTGAAAGGTCAAGTTATCTAAATACCAATTATACCCT
TTTTTTTCAAAAGGAAAAAAGATATTTAATAAAAGAGATACTCTATTGCTTGATGATATGTCAGAAAAGGCTAAAAAATC
AGAAGAAGAATATGTTTTTAATTGCCCCGCGTGTAAAGATGGAATCATCGGAATTAAAAAAGTAACCTATGATTTACCAG
ACGGTGATAAGATGCTTATAGTGTCATTTGAATGTGATCAATGTAATTATCATAAAAATGATGTTATCCCTCTAACAACT
AGAACTGATCCAGTGATTATGATTTTAAAAGTGGAGAGTGAAGAAGATCTTAAATCTAAAATATATCGATCACCAGTTGC
ATCCTTAGAAATTCCTGAACTAGAATTAAGTGTAGAGCCAGGACCCGCATCAGATTTTTATTATACAAATGTAGAAGGTA
TACTCTATAGGTTTGAAGCAGCTGTTTCTATATATAGAAAAAGTCTTGATGATAAGGACCCAGAAGTTCCTGAAATTGAC
CTTATCCTAAATAATTTGAAGAAAGCAATGAAGGGAAAATTTGAATTCACATTAAAAATAACTGATAAGGAAGGAGGGAG
TTATATACTACCTAAAGATGATTCCAAATTTAAATTTGAAACACTTGAAACTAAGGAATTAGAATAAATATAAAATTTGA
TTTTGACATTAATTTTTAATATAAATAATATTTCAATCTTGTGAACGATGAAGGGAAATCAAATAAAGAAAGTTGGGATT
TTAACTGGGGGAGGAGACTGTCCTGGTTTAAATTCAGTAATTTACGGTATTATGCTTAAAGCTTATGATGCTGATATCGA
GTGTATTGGCATTCAAAAAGGTTGGAAAGGATTTTTAGAAAATATAACAGTTCCGCTAAATATAGCTGACCATGACGACC
TTCATACCGTTGGAGGGACAATCCTCTATACAAGCAGAACTAATCCTTATAAAGAACTTAGTAAAGAAAAAACTGATGAG
GAAAAAGAGAGATTTAAAGAAAAAATAGCAAAAGAAATGGCGTCCAAATTCAAGGATCTAGGTATAGATGCCCTTATTAC
TATTGGTGGAGATGATACTCTCGGTGTTGCTAATGCAATGCATAAATACACTGGTGCAAAGGTGGTTGGATGTCCTAAAA
CCATAGATAATGATCTGGCGGGAACCCATTATACATTCGGATTTTGGAGCGCTGTTCAACTAGCTTCAAATTCAATGGAT
AATTTAACTACAACAGCAAGCTCTCATCAACGAGTGTTTATAGTTGAGATCATGGGAAGGGATGCAGGATTTTTAACGAT
GTATAGTGGCATCTCTGCTGGAGCTGATATAATTCTAATACCCGAAACACCATTTGATTTAGAGAAAGATGTGATTGATG
TGCTTAAAAATAGAGCAAATGCCGGTTATAAATATCATATGATTGCTTGTTCTGAAGGAGCTTATCCAGATGAGAACTCT
TTAAAAAACCACTTCAAGACTATTTCCCAAAAAACTATTGATAATTTACCAAAAGATTCTTATGGAAATCCCGTGTTACC
CGCCTTAAATATGTCTCAGATATTAGTTAAAGAGCTTAATCTTAGGGATGATTTAAAGGAAGTGTTTGAAAAAAACAACG
TTGATTTTGAATGTCGAAGTGTTGTATTGGGTCATACAATGCGTGCTGGAACTCCAAGCTCGTTTGATAGAATTTTAGGG
CTTAGATTCGGATTAGCAGCTATGAAGCTTATACTAAATAATGATTTTGGAAAAATGGTTTCCCTCCAGGGGAATAAAAT
TAAAACTTTTCCTCTTGCAGAAGGCGTAGGAAAGAAATATATAACACCAGATAATGATAAAATGGAATTAAGGGATCTTT
TAGTAAAAGTCCGCTATTTATCCAAACAAAAATAAATCTATTCCTTTCCTTTATTTTTCACCCAAGATATATATAAAAAG
TTTTTCTTTATTATAAAATACCAAGAAAAACATACTATATTATTTTTCAATTAAATCGATTCAAATAAAAAAATGAAATG
GAAAAAGATTTTATTATTAGTTGCTAATTTCAGTACTACTGGTTATGATTTTTATGATTCTGCCTTTCCTCCTTTGGCTC
TTGAATATATTGCCGCTTATGTCGAAGATTTGGCGGAAGTAATAATCGTAGATTCTAAAGCTGCCAATTTAAATCTTCTT
CAAGTTAAAAGAAAAATTGAAGAATACAAACCTGATTTAGTCGGTTTATCAGTACCAGTTACTAGTGCAATAGAACTTGT
TCTCGAACATGCAAAAATTGCAAAATTATATGGAGCAACAACAGTAATAGGAGGGTGGCATCCCACTTTAGCAGTTGAGC
AAACCTTATCTTCTCCATGGATAGATATTTTGGTGAGAGGAGAAGGAGAATTTACTTTCCGTGAACTTATTGAGAAGGGT
TCTCCAGAGAATGTTGATGGATTATCATATAAAAAGAATGGAAAAATGATTCATAACCCGGACAGACCATTTCTGAAAAA
TTTAAATGAGTTAAGATTACCATCTCGTAATTTGGTTAAAGATTATAATTATAAAATATTTAATATGAACTGTGATGCTA
TAGAGACCTCACGCGGATGCCCACAAGCGTGCAAGTTCTGTAGTACTAATGTTGTTTATGGCCGAACATGGAGAGCTAGG
TCAGTAGAAAATATTATCAAAGAATTGGAAATTGTATCAAGAAATAAAAAAGTTAAAGATGTATTTTTTGTAGACGATAA
TATTCTTGTAAATATGACACGCATAGGGAGATTATGTTTTGAAATTATAAAGGGTAAAAGGGAAGGGAGAATTAAAAAGA
ATTTACATTTTTTCTTTCAAGGACGCTTGGATTCAATAGCTAGGCGTCCACGAATTATTAGATTGATGGCTATAGCAGGT
TTCTGGCTTGTTTTAGTAGGCGTTGAAGCTACTGACGATAAACGGTTGAAGTCTGTTGAAAAAGGATGCAATATGGAACA
AATTGAGAAAGGTATAAAAATTTTACATAAAAATGGAATAACAGTAATGGGAAATGTAATTTTAGGAGCTAATCTAAATG
ATACATTAAAAGACGTTCTTACTACAATTAAAAGAACTGGAAATTTAAATCTAGACTTACCAAGTTTTACATTGCTAACA
CCATTCCCAGCAACCGGTTTTTACAAAGAAATAAAAGAGAAAGGAATGCTCCTCACAGAAGAGTATGGTAAATATAATTG
GTTAACTCCTGTGATCAAAACTAATAACTTCACACCCGAAGTCCTAAGGAAACTACTCTTTCTTGGGTTTTATGCTGTTG
GATTCTACGCTGGGAATCTAAGAAATAAGATTAAATTATTTCGTAGAGCTGTTGGATCTAGAGGATATGCTTATACTCTC
CGTCCCTCAAGAATTTACAAATCAATTACAAGCTATTTAAAATGGAAAAAAATTGTATTGAAAAACTTGGAAGGAATTAA
AATGAAAGAGATTAAACAAATAAGATCAGGAGATCTGAACCGAATGGAAGGTTTAAGAGCTGAACTTATTAACCTTATGA
ATTAAATAATGGAGAATGATAGTTTTAAAAATCTGAACCTAAATTAGAAAAAAATTCTAATAATTAAAGGTAATGGTGTG
TGGGATTGTTTTTCCTCATATCCATTTCCCATTTTATTTGCTTAAATTTACAACCAATTGTTTTTATTCGAGTCTTATCC
ATAGTGCTTTTCTTCTTCATGATCAGCATCTATAGCATCTAGTTCTATATCCCGACCAAGCCACTTATCGCTTAAGGTTT
CTTTGTAATATTCATGCGCGATGATCATATTCATCACTTGAGTGGTTCCTGTCCAAATCTCTCCTATTCTGGCATCTCTT
AATAATCTCTCAACAGGATATACAGTAGTGTAACCTATACCTCCCAATATTTGCATTGCATTATTTATAACCTTCCAACA
TGACTTTGTTGAAAATTTTTTCGATTCAGATACTAATCGTCTCTGCAATGAGGCAGGAGCCCCTGAATCAATAATTTTAG
CAGTGTTATAAACAATAGCTCTTGTAGCATCTAAAAGAGTAATACAGTCTGCAATTTTGAAATTAACTCCTTGAAAGTTT
TTAATTGTCTGCCCAAAAGCTTTTCTTTTTGTACTGTATTTAGTTGCAATCCTTAAACTTGCTCTCGCAAGTCCTATAAA
GCCAGCTGCAGTTGTTAATCTCTCTGGAACCATCATTTGATAAAAGATTTGACCTCCCGCACCTTCTTTTAGGATTATAT
TCTTTTGCGGTACTCTTACATCTTTAAACTTTATACGCCCGGCACCCCCACCACGTGTTCCTAACAACCCAAAAAGGTAT
TCAACAACTATATTATCACTTTTATCAACAATAAATAAACTCAATGAATTACGAGAATCTGCTTTTTGACGTAAATCTGT
TTTTGCATAAACCAAGAAAAAATCAGCACCTTCGGCTCCTACTACAAATCTTTTTTCCCCGTTTAATATATAATCATCAC
CTTCTTTTACTGCTGTACATGTTGATCCAAAAAAATCAGAGCCTCCTCTAGGTTCTGTTAAAGCTTCTGCTGTAAATTTC
TTCCCTTCGCACATAGGTTTTAAGTAGTTCTCTTTTTGATAATCAGTCCCAAATTTATTAAGTGCTTCTCCACATATGCT
TGGTAATGAAAACAGGCATGCGAGTGAGCTTCCTAAGACCCCAATTTCTTCCAAAGCTATAATTTCACTTTCCCAGTTTA
ATCCACGTCCTCCATACGCTTTTGGGAACCTTATTCCTATTAAATTATGTTTTGCTAATTGATGTAACCACTCTGCTGGG
TATTGTATCTCATCTTTATCCATTTGTTTTAATAATGAGGGTGGTACATTATTTTTTACAAACTCACGGACTTCTTCTCT
AAATGTCTTATTTTCTTCGCTTAATAAATAATCATACATTTTATTCACTGTCTATGATTAAGTTAACTAAATAATTAAAC
TATTTCCATTGGAACATTTCTTCGTGAAATCTATCTTTTACGAAGATGTGATGTAAATTGATTTATTTTTCTATTTATTT
TTTTTCACACTTCAAACTTCAACAATAGTTCAATATTTTAATCTATAAATATCAAAAATTCATTATCTTATATAGGTTAT
AACATCATTTTTGATATTTTTAAAAACTTTAGATAGCAGACATATGTTTACTAAAATAAAACGTGTTTATAACGAATACC
CTAATGCTTTTAAGGTTTTAACTCTCTCAACATTTATAGATATGCTCGGTTCTTTTATTTTGTACCCCTTTTATGCACTC
TACATAACCGAACATTTTGGCGTGGGAATGACCCAAGTAGGATTCTTATTTACTTTCTTTTCCGCTGGGAATATACTAGG
CGGCGTGGTAGGAGGAGCTCTTGCTGATCGATACGGTCGTCGAGTGATGGTTTTAATAGGTTTAGTTGTTAGTGGAATAG
GAAGTATCTTCCTTGGATTAGTTAATGATCTCTATATCTTTTACATACTCTCTGCATTTTTAGGTTTGTTTGGTAATATA
GGATTTCCTGCTCGACAAGCAATGGTAGCAGATTTGCTTCCAACAGAAAAACAAGCAGAGGGATTTGGAATTTTACGAGT
GTCGTTTAATATTTCAGCGACTATAGGTCCTCTCCTTGGTGGTTTTTTAGCAACCAAATCCTTTATGTTGCTATTTATAG
CTGATGCTGTTAGCAGCTTAATCACTGCTATAATTGTGTACATGGTTATTCCTGAGACAAAGCCTCAGAAAAATGATGAT
GAACCCGAAGAATCAGTGATGAAAACTATTAAAGGATATAAAGAAGTGTTAAAGGATTGGGTATTCGTCTTGTTTCTCCT
CGTGTCAGCAGTAACGGTGTTAGTTTATATGCAAATGAATTCTACACTCTCAGTTTTCTTATGGAATGTCCACGGGTTTT
CAATTCAGAGTTTTGGTTTACTTTTAAGTATGAATGCAATTATAGTGGTGATTTTTCAATTATGGATAACCAGAAAGATT
TCAAAATATAACTCCATGAAGATGATGGCATTTGGAACCTTCTTTTACATGATTGGGTTTGGAATGTATGGTTTTGTTTC
TTTCCCATACATGTTTTTTATTGCTATGATTATTATAACGGTAGGAGAAATGATTGTAACACCTGTTGGACAAGCAGCTG
CTGCTTCTTTTGCTCCTGAAGATAAGCGAGGACGATATATGGCAGTTTTTGGTTTTCAATGGGCGATACCGAATCTCTTT
GGGGTTTTAGGTGCAGGGTTAATCATGGAGAATCTTGGACCAAATTGGGTGTGGTATATAGCAGGGATTTTGTGTCTGAT
TTCAATAGTAGGGTTTTGGCTACTTCTAAGTGTCATTAAAGTTCGATTTTCAAAAGAAATTGAAGAGTAATTGAAATTCT
AATTGTACCTTGAATTTTAATCCCCAACAAGTCAATCATTCAACTTCAAACCTAATTTTAAGATATTCATATTTAGAATT
AAGCAGTGTTAGAACTTTTTTAGTAAATGATCTTAAATTTTTCACATGTTGTGGTTGCTTTTTTAATTGATCAATCAAAA
AAGCGTATATCTCGTTTCTAGTTGCCTCAATACCATGCTTTTCGAGAAATTTGAACCATTGAGTTGATGTTTTACAAATT
TTCTCTATTACCTCATCTGGAAATTCATTTTTTTCAAGAATCTTATCATAGTACTTATCTAGTGCATTACTAACCTGCTC
TAAATAATCAGCAGTACCCAATGAATAACGACATAGGCTAATAATATTTGAAGTAATTCGAGCATTTCTAGTATTTGTCG
TTGATTCAAATGATCCCCATGCTTCATTCCACTCATCAGTATTTTTACCCACCAAATTATCATAAAAAAGAGCCACGTTA
ATTATATCACTAATATCAACATCATAACCTCTCTTCAACTTTTTATTGAAAATTTCTCTAAGTCTGGTCCCCTCAAAGTA
ATTTTCAGATGTAAAATCTAATAATTGATTTAGATTATTTGCTGTACAAATTGCCTCAAATTTCATTTTGTCTTTAGAAT
GAGTAGTCCACTGTAAAGTCTTTTCCCAATCCCTTGTTTCCTTGTTTTTTATCCAACCTAGATGTTCTAATATATGATCT
AACAAACCTACTTGGAAAGTCCAAAAGTTTATTTCATTGGTAAAGCGTTTTTTCCTCCAATATTTTGTTGTAAATTTCCC
TAAATATAATTTAACTGTTCCTCTGAGTAGAGCGAGTTTACCGTTTTTCAAAGCTAATCTTGCACTTTCAAAATATGGAT
TATTAGAATCTTTAGAGTAAACAACAAAATGATTTAAAACTTTTTTTGCTTCTGCTGCGACTAACTTGCAGGGAATTTTT
CCATCTGAGGGATAGATCTGAGTTCTTTCTTCTAAAAACGCTCTAAATATTTCAAAATCATCATCTGAAATTGAATTATT
ATAAATAGTAAAGGATTTCTTGCTAAATATATAATTAGTATAACCATTATCATCAACTCTAATTTTAGAGGGAGATACAT
CTCTTAACCCATCACCATCATGATTCGCATCAACTTTTTTATCCCACACTCCTTCCATGGTTTTATCATCTAAATGGTTA
TTTAGGCTAAGAAATACATTTTGTGTATCTCTAAAAATACTAAATATGTAATTAGATTACTTCAGTTTTCCCCTTCTATT
TCAAAAATGACTTTAACGTTTTTAACTTTAGAATTCAAAAGCTTTAACACTCTTTCTGCAAAATGTCTCAGGTTTTTTGA
GTAATAAATTTTGAAATGGCCTTGTTCAAAAATATAGTTATGAATCAACTCACGTGTAATATCTGGCCCATGCCTTCTTA
AGTATTTTTGCCAATGAACTGACACCCGAGTAATTTTAACAATTTTTTCATTTGGATATATCGTCTGGTCAAAAATCAGA
TCATGAAGTTTAAGCAAAATATCCCCTATTCTTTCAAGATAATCTACAATTGAAAATGAGTGACGTATTAGAGTGATCAT
ATTCGAAATAGTTCTGGTGCTTCTGGTATTCGCACTTTCCTCAAAAGCTTCCCATCCTTCATACCATGCATCAACTGCAA
ATCCTTCTGATTTATTGAAAACCATTGCAACGTTAATAATATCGCTTATATCAACATCATGCCCTCTCTTCAATTTCTTA
TTAAAAATGTCTCTCAATTTTGTTCCATCTAGATAACTTCCTCCACCAAAATCAAGAGCTTGATTAATATCGTTCGAAGC
TATAAGAATATGTTCTTCTCTTTCATTTGAAAAAGGGTTATCCCAATAAATCTTTTTTTCCCATTCCCGAGTTGCTTTAT
TCTTTACCCAACCGGTTTTTTTTAACACATATTCCAATAAAGGAATTTTATAAATCCAAAAGTCGATATCGTCAGTAAAC
CGCTTTCTTCTCCAATCTCTTGTTGTATATTTACCTAAATATAATTTAACGGTTCCTCTGAGTATTCCAAGTATACCCGA
TTGAATAATGCTACAAGCATCATTATTGAAACTATGATTAGAATCTTTTGATATTTTTGTGATCTCTCTTAGAATTATTC
TTGCTTGGCCACCTACTAAGTCAACGGGGATTTTTCCGTCCGAAGGATATTCTCTTGAGCCCCCGTCTATGAATTTCTTG
AAGAGTTTTATATCATTTTGGGGCACAACATATCTCGGATTATGAAACATAATTTTACTAAACACATAGTGAGTAAAACC
ATTTTTATCTACTTTAGTTTTAGCATTTATAGAAGAAACTTCTCTAAGTTTATCTCTTTTTTCTACGGCATCAGAAATAG
TATCCCATATTAAAGTCATACGAAGTAATATATTGAGTGTAATTTTTAAAAATTGTTAATTTAAAATATAAAATCAATTT
TTTATTTATTGATTCTATTGGTATTATATGGGTAATTTTTTTACTGTCTTCATGTTAACACCATGGGATTCACTTAATTC
AAATTCTTTGACTGAAGTGAAGTTATTCTCATTAAAAAATATAATTAAAACATTTCCTGTTATAGAACCTGAATTTTTTG
ATGATATCCTCTCAAATTTGTATAATTTCAAACACTATTCATGGATTGAATGTATCAGAAGAATAATTGGCCCTAACGAT
GAAGATTACGATATAACGCCATGGAATTTTTTATGGGGGGTGGATAATGATAGGAGAATGTTCCAAATGTTATTTCAGAA
AGTTAAAAAGGAAATTAAGGATTCCCAAGCTACACTAGTTGCTCTAGCTCCCCCAGAATTAGGTAAATTACTTAAACTAC
ATAAGGAAAAAGCCTTATTGCGAACGTTATCTCTGTTAAATGATCCAAAAAAAATGAAATTTGTGATGATTTTAGCCCCT
AAAGGAAAATCTTTAACCGAGGAACAACAATTACTACATATTAATAAGAATTATTTAGATAAAAATAAAATTAATAAAAG
TCTTAAACAAATGCCCAATATTAAGGGGCAATGGTTCCCCGAATATTCACCTCGTTGTCCTAATTGTAATAAATTGATTA
CTGAGATAAGGGGTTTTAATGTGGGTTTATTAAAATTTAGATGCCCTTATTGTGGGCGTCAGAAAGGGTGAAAGTAAACA
TGTATGTTACCGCATTAGATTTAGGAACAACCGGATGTAGAACCTTTATTTTTGATTTAGCAGGTACGATAATCGCAAGT
GATTACCAAGAATGGGGGAGTTACTATCCATCTCCATCATATGTAGAACAAGATGCGAATATTTGGTGGGATTCTATCAA
AAAGACAATTGAACGGGCAATTAAAAAAAGTGGAATTGATAAAACTGACATTGTGAGCCTTTCTGTGACTAATCAACGTG
AAACTATTGTTCCAGTAGACAAAGAGGGTAATCCTCTTCATAATGCATTAGTTTGGCAAGATAGACGTACAATTGATCAA
GTAGAATTTATCAAAGATAAAATAGGATCTGATGAAATCTATGACACTACAGGTTTGATTATTGATCCTTATTTTTCTGC
CTCTAAAATCCTTTGGTTCAAAGATAAAAAACCTAAAATCTACAGGAGAGCTCATAAATTCCTACTTGTAGCGGATTTCA
TTATTTACAAATTAACCGGTGAATTTTATTCCGATTTTTCGAATGCTTCACGAACTATGCTATTTGATATTAAAAAATTA
AAATATTCAGATCACATTGCTTCAGAATTAGAAATTGATTTAGACAAAATGCCAGAAGCAATAGAAAGTGGAGTTGATAT
TGGAGAGATAATAACCGACGAGACTTTGTTCGATAAAAAAACTTTAATAATTACAGGTGCTGGAGATCAGCAATCTGCTG
CCTTAGGTGTGGGCATAGTTAAGCCTGGTGAGATAAAATGTACAACTGGTACTGGAAGTTTCATCCTTGCGTTTTTGGCT
GAACCAAATTTCGATCCCCAGAAACGTGTTCTATGTAGTTGTCATGCTGTCCCCGGTGCATGGGTTCAGGAAGCTAGTAT
TTTTACATCTGGGGCGACTCTTCGATGGTTTAGAGATCAAGTTGGTCAGGCTGAAAATTTATTAGCTAAAGAAAAAGGTC
AAGATCCATATGAATTAATGACTGCTCAAGCAGAAGAATCGCCGATTGGTGCAAACGGTTTGATTTTAACACCACATCTA
GTTGGAGCAGGATCACCACATTGGAATCCTCATGCTAAAGGAATAATATTCGGTTTAGCCTTGGGTCATCAACGTAAGGA
TCTATATAGAGCTGTACTTGAAGGCGTAGCTTTTGAAATTCGTAAAAATATAGAAGTCTTTAAAGAGATTGGAATAAATC
CTAAAGAATTAAGGTTGACTGGAGGTGGATCCCGTTCAGATTTTTGGAATCAGATTTACGCTGATGTGTTAGGTATTCCA
TGTGTAAGAAATGTAATAGAAGAAGCAACTTCACTAGGTGCGGCTATTTTAGCCGCTTCAGGTGCAGGAATATTTCCTGA
TATCAGCAAAGCTGCTGAAAATTTGTGTAAAGTAGACAAAAAATGGGTTCCTAATGAAGATCGATTCAAAATTTATGAAA
AAATATATGAATATTCATATGAAATTTATAATTTTTTGGAAAATAATGGGTTTTATCAAAAACTTAGTAATTTGACTAAA
GAAACCCTAGACTTCAAGTGAATTTGTTATTTTGCAAAGTTTGAATCATCTCAATAAATTTTATATATTTTAAACGTTAC
TTTTCTTTTAGTTGCAAATATAAAGTGTTTTATGGACGTGAATTTAAAAAGCTCGAATGTGGATATTGAGAAATTGGTTT
GTTTAATACTAATAAAGCTCTGAATTTTAGCTATAATTGAAAAACTAATTAAAATGGATGTGGATAAAATGATTGAAAAT
TCTTCAACTTCAAGAAAAGAATATAGTAAATCGCAAAAGATAGTAGCGGGAATTTTTTATGTGATGATTGTTGCTGGTAG
TCTCATCTGCTTTGGAGGTCTAATCTGGACTTTAGCTGATATTTTCCTTGGAGCTACAGGCAAATTCGATTTGTTTTTAA
ATCTAAATCTTGGGTATCAAATAGCTATAATTGGTGGGTTATTGGCAGGTTTATTCTTTCTAATGGTTTTCTTTTTTGGA
TTATTCAAAAAAACTTCACGTTCCTTAATAAAATTTATTTATAAAAGGAGGGAACTAGAAGATAAATATAAAAATCGAAT
AGGTGTGAAAATTGCTGCTGGAGGGTTATTAGTGAGTTTAATTGGAATAATTATCGGGGTTATTTTTGCAATTTTTTGGG
ACTTAATAGATTCTGGAGGTTCAGTTTCACTTATTACGCTTTTAGGGAGTACAGGACCATGGGTACTTGTTATAGGAATA
GGGCTTTTTTTAGCGATAGGTGCAGCCCTCTTTATGATATATTTCTGGAAAAATGGTTATTATGTTATTTTAAAAATCAT
GGGTGCATTAGAAAAGGAAGAAATAAAAAAATAATCATAAAAAAAATAACCTAATCTTTTCTAAGCTTCATTTCAAAATC
AGAAATCTTATGCTCCTTTATTTTTTTTATTCCCTACACTCCTTATCTAAATTAAATTTATTTTTTCCTCTTATAACTTA
GCAAATTTATAATTATGACAATAAAAGCTGGAATCATTTTCAATTACCTTCAATTCCCAGATGTATCTCATTTTCCATTT
GTTATAAACAAAAGTGATGATGGACTTTTCCTTCAAAAAGGTCTATTTGTTTCTACACAATCATCTGAGGGTTTTTTAAT
CGGTATCATTGAACGCATTATATTATTAAATGAGTACTTTACTGACGCCTTAACAATCAAAGCTTACAATAATAATGAGA
ATCCTAATATATTAAAGGGGCTTTTTCCTAGCGACGATTTCGAATTCGCCATTGCTATTGTAAAATGCCTCGGAGTAATT
AGGTTTAAAGAAAAAGCTTCTAATGAGATTGAAAGGATTCAAAGAATGACGTATCCTGCTAGCCCTGGAAAAGAGGTTTA
TATAGTTGAGGAGCATCTCCTTAATAAATTCATAGGGTTTGACACAGAGAACGGATTAAATCTAGGAAAAGTTAAAGTTA
CTAATACTGATGCAAATATTAGTATGAATCGTCTATTGAACAAGCATTTCGCAATTTTATCAATTTCGGGTGGTGGAAAA
AGCTATCTTACTTCAATTTTAATTGAAGAGTTATTAAATAGGAATAAGGATAATGGAACCCCTGCTATAGTTTTATTAGA
TGTGCATGGTGAATATTTATATTTAGATAAAATTCCTGAATTTAAAGGGAAGGTACATGTTCATGATGTCTCCTATTTCC
AAATTTCCGTTCCTAAAATGTCCATTTATTCGTATAAGAAATATCAGGAAGAAATTTCAAATGTTCAAGTGAGAGAGCTC
TCCAAATATATAAAAAAATTAAATCAAACCGAGGATAAAAAACATCGTTATACTTTAAGTGATATAATTGAGTTTATTGA
AAAGGAACCCAAGGGGAATAAAAACACTCGTCAAGCACTAATTGGGTGGTTATCTGATTTAGAGAGATTAACAATATTTG
GATCTCAAGAAAATCCAAATTTAGAAAAAATTTTAAATCCCCAAGAAATAACCATTTTCAATTTTCAAAAACAAATTAGC
ATTAGAAAAAAACAAATTATTGTTGATTATATTTGTAATCGACTATTTAAGCTAAGAAGATTAGCTAAAATACCTCCTTT
CCTCTTAATAGTTGAAGAGGCACATCAGTTCTGCCCTGAGGCGTCACATTCCAAGGCTATTTCTAAACCCATTATTGAAG
TAATTGCTAGGGAAGGAAGAAAATTCATGTCTTGCTTATGTTTGATAAGTCAGCGACCAAAAAAATTGAGTACTACAGCT
CTCTCACAATGTAATTCAAAAATGGTCCTGAACATTAAGAATCCTTATGATTTAAAACACTTGATGGATAGTTCAGAAGC
GATTTCTAAAGAATATATTACCATGATTTCAAGTTTAGGTGTAGGGGAAATGTTGGTAATGGGGAATGCTGTTAATTATC
CTGTTTTCGTGGACATTAGGAGAAGAAATCATAAATCTAGTACTGATTTCGTTACTCTGGATCAAATTTGCTTAGATTGG
CAGAAAAAACAATTATGGTAACTCTGTTTCAATTCTTCCCTTTATGACATTATTTCTTTTATTCAAAACAATCATCTTTT
TATTCTTTGAAACCCGAAAGACATGGATTACTCCCAAACTCTCCAATTTCATAAAAAGTTCTTCTAAAATTAAGGGATTT
ATATAAGGAAAACTCTTCTTCAGAAGTTCTTCAAGACGTTTATCTAAGATTTCTCCTTTATTTTGGATTAAAATATCAAT
AATAGAATTTGTCATTGGTTGTTGATTCCAGCGATGAGATTCGATGCTAATACACCTAAAAATAATATTAAAAATAGAGA
TTTTAAATTAATATTTATTTTATTTTCCTTTCTAATTAATTTTGTGAATTTTAAACAAACAATCGATCTTCTGTAGATTT
TTCAATTCTTCTTCGCTTCAAATTTTCACCAAATTTATCATACCAATCTGTAATTTCTTTTGATATCGACGGGTGAGTAC
AATCTCTTGCTTCTTTAAAGTGTTCAAATGTAATTTTTCTTGCTCTGATATTTTCCCTTAGTGCAATCATCGCAGCTTCA
CGACATAATGTTTCTATATCTGCACCAGAAAATTCTTCCGTTAATTCTATTATCTTTTCAATTTTTGCATTTGTAGCAAG
TGGCATATCCTTAGTGAATAATTTCAGTATTTCCAATCTAGCTTTTTCATCTGGAGCTGGAACCAATAAGATTCGATCAA
TCCTCCCAGGTCTAATCAAGGCGGGATCCAAGATATCTGGTCGATTTGTAGCTGCAATTACGACAATATCCTTCATGGCT
TCTAAGCCATCTAATTCTGTCAAGAATTGAGATAAGACTTTTTCTGAAACTCCTGAATCTGATGTATGCCTACCTCGACT
TGGTGCAATTGAATCAAACTCATCGAAAAATATAATACAAGGGGCCGCCATCCTCGCTATTCTGAAGACTTCTCGAATAG
CTTTCTCACTTTCACCAACCCATTTTGATAAAAGTTCTGGTCCTTTTATAGATATAAAATTTGCTTTACTCTCTGTTGCA
ACCGCCCTGGCTAAAAGAGTTTTACCACACCCTGGAGGTCCATAAAGCAAAATACCCTTAGGCGGTCTTACACCCATACG
TGTGAATATAGAGGGGTTGGATAAAGGCCAATCTACAGCCTCAATTAATTTCTGTTTTAATAATTCTAACCCTCCTACTT
CATCCCAAGAAACATTAGGAATTTCTACAAATACTTCTCTTATTCCTGAAGGTAATACTTCTTTTAAAGCTTCTTCAAAA
TCATTTTTAGTGACTTCAATTTGTTCTAATAACTCAGGGTCAATTATTTCTGACTCTAGATCAATCTTAGGTAAGTATCT
ACGTAAAGCAGCCATCGCTGCTTCTCGGGCTACAGCCATAATGTCTGCTCCAACAAAACCATGAGTTATCTGAGAAAAAT
CTTTCAAGGATATTTTTTTATCAAGTGGCATGTTTCGAGTGTGAATCTGGAATATTTCCAACCTTCCTTTTTCATTGGGC
ACTTTTATTTCAATTTCACGATCAAAACGACCAGGTCTTCTAAGAGCTGAATCTAAACTATTTGGTCTGTTGGTTGCACC
AATGACAATTACTTTTCCTCTCCCATGTAACCCATCCATTAATGCTAATAGCTGAGCAACAACTCGTCGTTCAACTTCAC
CAGTAACAGTTTCTCTTTTTGGAGCAATTGCATCTATTTCATCTATGAAAATTATTGAAGGGCTTTTTTCTTCAGCTTCA
ATAAATAGTTTACGTAATTTCTTCTCAGATTCTCCATAAAACTTGCTCATTATTTCTGGTCCATTAATAGAAATAAAATG
TGCTTCACTTTCATTGGCAACTGCTTTTGCTAATAAAGTTTTTCCACAACCAGGTGGACCTCGAAGTAATACACCTTTTG
GAGGATCTATTCCCAATCGTTTAAATAATGAAGGATGTCTTAATGGTAGCTCTACCATTTCTCTTACTCGCTGAATTTCC
CTATCAAGGCCCCCAACATCTTCATAAGTAATATATCCAGCACCAGTTTCAACATCTTCAGTAATTTTTTCACTTATGTT
GAGTATAGTATCTTGATTTATTATACAAATACCATTAGGTCGAATACTGATCACTTTAAATGTTATTTCTCTGCTGATTC
CAATGGAAATGAAAATAAAATCATTGATTGTCACGGGATAATTATTTAACTTTCTTTTAACAAAACTCTCAAACCTTGGA
TTATTCCGTATTTTGACACTTGAAGGCGCCAACACTATGTTTTGAGCGGTTTCAGCTTTTACTTTTCGAATTTCTAAGAT
ATCATCTATTTTTGTTCCAGTGTTTTTCTGTAATCTGGAATCAACTCGAACAATTCCTAACCCACTATCTTGAGGATAAC
TTGGCCAAGCAATTCCTGCACTTGTTTTTTTTCCTATAACTTCAATAACATCCCCAGTTTGAATTTTAAGTTCTTCCATT
GTTTTTTGATCAATTCTAATGATATTACGTCCAATATCTCTCTTTTTAGCTTTTTGTACTCTTAACACTACACTTGGAGC
ATTATTTTTTACCTTGTCCTTAAGTTCTTCTTTATCATCGTCTTTTGCCGGCATGATAGTTCATTTGTAAGACATTTATT
ATTAATGTTTAAAAATTATGACTTTGTAAAAATTTTACCTTTTTTTTTTTTAAAAACTAACTTTTGGAGTTCTTAAGAAA
ATCATCCAAAGAAACTTGAGTTTTCTTAGAATCTAGTTTTCTCAATCTATTTAAACCATTTTCTACTCTCTGTTTTGAAA
AATTATGTTGCTCTATTAGTAATTCTTCTATTCTTTCAAAATTAATTTTCTTAGATTTGGGAACTGTATAGTTTTTTTCA
ACATCAGGAGATAAAAAAAGATTTTTTACCCGAGCTACTAATTCTGGTTCTAAAAGAATCTCTTTATTCCTAACTTTCAC
ATTACTTTTTAAGATACTTTCTAAAGATCCATATTTTTTAATTAAATCTAAAGCTATTTTTTGACCAATTCCTTTAATTC
CAGGAAAAAAATCTGTTCCAATTAGGATTCCCATTTCTACTAACTGCTCATGAGTTATTTCTAAACTTTGTAATAACTTG
GATAAGGAAATATACTCAATTTCTAAATTAACGGTTGTATCTTTAACTTTTTTACTTCGGTTGATGGCAAAATTACGTAT
TAATCTTTGTCCACCAAAAAGTAACGTATCATAATCTTGAGAAGCACAAGCCCATGCGTCTCCAACACTAACCATATATG
CAGATTGAGCTTCACCCTCTGAACTTGCTTGAACTATTGGCATCCCCATTGATTCAATTAGTTTTTTACTTTCTTCTATC
ATCCCACTATCAAGTTTGGAAGTCATTTGAGCAAATTTTTTTGCTTCTCTAAAATCTTCAGCTTCTTGAGCTTCAATCAT
TTTTTTTTTTGCAGCTAATTTAATATTTTTACGTTCCAGAATTGTTTCTAACTTTAACTCAGAAGGGGTGCCGTCAAAGA
CATAAATAGGTTTGATTCTATTCTCTAAGAAGTTAATACTTCTATAGAATAATCCAGATAAATGGGATGTTACGTTTCCC
TGGTAATCCATTAAAGCAGTCCCATCCCTTTGGCGAATTATTGCTAAAAATTGATAAATTGTATTAAAGGCATCTATTGC
TATATTTTTATTCAAGAGGTTTTCAAATATTATAGTTCGTTTAACTTCTTTAACAAGATCACTTATTTTTATGCCCATTT
TAGGATATGTACCGTTTATTACACATTCGATATTAATATATGATTCAATTTATATAACTACCACTACTAAAATGATTTCT
TTCTTTTAGGTCTCCTTTTTAATTTGGATCCACAATTTTCACAAACTTCCTTTAATTCCGCAGGGTTATACACTATTTTA
CAGTTTTGACAGTAGATTTGCCACACGATTTTTGATTCTATTCCTTTCTTGTGTATTGTAGAAAACGTAATACCCATTTC
TAAACACACATTTTCAACCGAATAATCATTGCTATAGATCCTCACTTTTTTCCCTGAGTTTTTAATTAAATCTAACGTCA
ACGCTATTAACTCTTTATCTACACCTGATAAGAATTTGAAGTCACCAGTCGATTTTGATCTCTTTTCTACTTCATAAACG
TATTGTTCTGAAGGTGTGGCTAAAATTAGCTTTTTACTATTGATTGCCGCTTCGATTTTGTTTAAAATATTTCTATTTTT
TTCTTCATATCTTTTAACTTTAATTTCCTCGATTATTTTTGGTGTCGTGTAGATTAATCCATCCATTAAAGTAAAATCTA
TTCCAACCAAAAAAATATTAGCGTCTAATACCAAAATTCCTGAAGTATCCCTCATATTTATTATTCTTCTGGGGAATCAT
CTAACGGAACATGAATCGTCCCAATTATTTTTTCTCTCAAGCGAGAATAATAATTTTCACTTAATCGAATAAATTTTGTA
CGAGAATTTGATTTTCTGATCCTGATTTTTGTATTCGATGGAATTTTTTTAATTATTCTTTGACCATCTATAACAATTTT
ACCATCTAATCTCGGTCTTAAAAGCTGTATTTCAATTTCGGATTCCATAGGAACTATAATAGGTTTCAATCCTGAACCAG
CAAAACTATTTAGTGGAGTTATTTGTATAATTTCTAAAATTGGATTTACTATTGCACCCCCTGCACTTAAATTATAAGCA
GTTGATCCCGTCGAGGTAGAAATAATTACACCATCTAAATAGCTGCGATTAAGGAAAACACTATTGATTCTTATTGATAT
TTGTAAAATTTTGGAACTTTTAGATGAAACAATCAAAACCTCATTTAAAGCATTATTTAACCTTATTTCATCAGAATTTT
TTACTAAAAAAGGTGTAATTTTCGAGCACAGTTCAATCTCATAATCCTCATTTAATACTTTCACTAAATCCTCAAAAACA
GTCACCTCATCAGATTCATCCAAAAAACCTATTGAGCCAATATTTACACCTAAAATGGGTGGGGGATCTTTTTGAGATAA
ACTACCTACGACACGTAATATTGATCCGTCACCACCGATAACTACTATAAACTTTATATTATCAGATGTCATATCTCCTA
AATCCATGCCATTATGAGGAAAGATCTTGGGAGCAATTCTTGTTTCTAAATAAACTATCTCCCCCTTTTTAACCAAAAAT
TCGAAAATTTTTTTTGCTAATTTTATTGCTTTTTCCGAGTCCATTCGACAAGCTAAAGCAATTGGTTTCTTACCCATGAC
TCCATATCCCTCTTCTGTAAAATTTTAACAGTTTAAAAAAACATGTGATTACTCATTGGAAAATATGATTTAGGATCTGA
AAATGTTCTAATTTCTTGATAGAGTTTAGGTTGTGAATACTCTATTTATCAGCGTTTTTTCAGCTAGTTTCCAATATTCT
ACTTGCGTATCTGATATAGCATCTGGATTTGCTTGTAGGGTTTTCAACTTTTTAACCAAATTCTCATCCCTTGGCCAATT
AACATCAACAGATTCATACGTTTCCAAATCCATGATGTTAATAGATGCATCTTCAATAAAATTTATTTGTGCATTTCCTT
TTATAATTTCAGGTACTTCAATCATATGGCCTGACGGTATTGTTATTGAACGTTTATTATTATCAAACATTCCCACACAA
ACAATTCTTATTTTAGCATGTCCATGTTTCCCTGATTTACTTCTTTCTGAGGATTTAATTAAGCAGGGTTCATTTTCTAC
CATTAAATATTGCCCAGTTTTTAACTTCTGTATCTCGGTTCTTCTTATAGACAATTAGTTTTTCACCTAGCTATGTAAAT
TTTTAACCAAAATATTTTTTATTTTGATAGTTCTTTTTAATTTAAGATATAATATATTTTTTCAAAAAAAAATATTAGTT
TTTACGAATTATTGTAATTATAAAAAAAATAATAAAAAAGGGATTTAATGGTTTTAGAAAAACTAGGTAGATCGTTAGAT
ACTGCAATTCGAAGAATTAGAAGACTTCCATTAGTTGATAAAGATGCCATCAACGCTCTAATACAGGATCTTCAACGTGC
TCTGCTTCAAGCTGACGTAAAAGTAGAATTAGTTTTTGAGATGACCGAAAATATAAAAAAGGAAGCAATGAATACTAAAC
TTCAAAAATCCCGAAGAAAAGATTTTATAATTAAATTAATACATGATGAACTAATCAAGCTACTAGGGGGAAAACCTGCT
CCTATACGAATAAAACCTGGTAAAAAAAATGTGATCTTACTTGTTGGAATCCAAGGTTCAGGAAAAACGACTACCATCGG
AAAGCTAGCAAAATATTACAAGAGCAAGGGATATAAAGTAGCAGCCATTACAACTGACACGTGGAGACCTGGTGCTTATG
AGCAATTAGTTCAGTTAACTAATCAAATCGGGATAAAAACTTATGGAAACCCGAATGAAAAAAATGCAATCAAAATTGCA
GTTCAAGAAACCAAAAGAGCAATCAATGACGGAAATGATTTAATTATTGCAGATACAGCCGGAAGACATAAGGAAGAAAA
AGAGTTAATGAAAGAAATGGCGATCTTAGAGCAAAAACTAAAACCAAACGAAATTTGCCTAGTGATTGATGGGACGTTAG
GACAACAAGCATTCGATCAAGCAGCAGCATTTGATAATACAACCCATCTCGGCTCAATAATTGTTACAAAATTGGATGGT
ACAGCAAAGGGTGGGGGTGCGTTGTCAGCATGCGCTGCTACCCATGCAGGTATACGTTTTATTGGAGTGGGAGAGAAAAT
CGATGATCTTGATGAATTTGAACCTTCTAAATTTGTGGGCTCTTTACTCGGAATACCAGATATTGAATCTCTAGTACAAA
AAGTTGAGGAGGCAGAAATTGCACCAGATGATGAAACAGTAAAACGCATGATGCACGGTAAATTTACTCTTGAAGATCTC
TACGTACAACTTGCCTCAATAAAGAAATTAGGAAAGTTTCAAAAAATCTTAGGAATGATGGGTGGAGGAAATATTCCAAA
CGCTTTAAAAGATGATGCAGAGAGAAATTTAGAGCGGTGGCGAATAGTACTAGATTCCATGACCCATGAGGAGAAAATGG
AACCAAAAATCATCAAAAAAACGAGAAAGAGAAGGATTGCTATTGGATCAGGTACTGATTATTCCGTAATAAATAAAATG
TTAGATCAATATAACCAAATGAAGAAATTTATGAAACGTTTCCTTCAAATGCAAAAAAAGGGTAAAGGAGTTCCCGGAAT
GCCCGGACTTCCTGGAGGAAAAGCTGGAACAGATTTCATGAAGAAATTAGGTAAATTTTAAGAAATGATTTTTAATTAAA
TTATATCAGATTAAATTGGTAAACTTCTTACTACTTCTTGAAAATGTTATTGAATATGATAAAAAAACAATTGACAGAGG
ACTCACTCCTCAAGAAGTATATGAGTTATGCTCATGTATTAGGGAAACTTTCTGTATCTCCTATTCTATAAGGAAGGATA
ATAATTTATATATTTACTTACAAAATTCCCACAATTTAATTAGTTTCATCGGAAAAAAATTAAGATTCCTTGGTCCTGAT
GAAAGATCTCAAGCGTTGCTGTTAAACAAAGCTTTAAAAATTACGAGAGAATACCAATATTTAACTGAAAAAAGAATAAC
GGAATCTACACCTGGAATATATATTACTAAATTCACCAATGATCTGGATTTCATTGGTTACATGAAAGCAAATATAAGAG
GGATCTATTATAACTTAATAGACAGAGAGAAGCCAATTAAAAACCAAATAGACAAGTCAAACCCCATTGAAAAATTTGAA
GAAATTAACAACAATAATTTGTATATCCTTGCACCTTATCTGGAAAATCCCAGAATTTCTGATTTCATAAAGAAAATGAA
AAATATAAAAGTATTATCCCTCTCTAAAATAAAATCTATCGAAAATAAAATTTTGTATATTAATTATAATAAAGATCGTC
AATGTGAGGAATGTTCCTTATGATTTTAAAACAAGGAAAAATTTTTATCGATGGTTTTCTACGTGAAGGAACCATTCTTA
TCATTGGTGGAAGTATAGCAGAAATTATTTTTAGCCCTAAAGGAGAAGCTTATAATATCCTCTATAAGCAAAATAAGGAT
GAGATTGAAGTAGATTGTAGAAATAAAATTATATTACCGGGGATAATTGACATCCACTCCCATTTACGTGATATGGAACA
ATGGGATAAAGAAACGTTTGCAACTGGAACTATATCTGCTGCTTATTCGGGGATAACAACGGTTTTTAATATGCCAAATA
CTATACCTCCAGCTATTACCGAGAAACAAGTCAAATTTTGGATGGAAAAAGCACAAAATAATATTCACGTTGATGTTGGA
TTTATTGCAGGTGTCCCTGAAGGAATTGATGAAGTTGAGGTAAAAAAAATCATAAAATTGGGTATAATCGGATTTAAAAT
TTATCCAATCAATCCATTAAGCGGTGTCGATTGGACAAACCCTGAAAATATTCAGAAAATTCTAACTATTTCTTCTAAAT
ACCAAATTCCTATATTTATTCACCCCGCTTTCCCTCTTTCTGATATAGAAAAGGATCAAGTAATAATTGACTTCAAAACT
CAAAAATTTCCGGTATTAGATCTCTTTAATAGATTAAATCCTGTTAAAATGGAGGAAAAATATATTTCCTTTGTAATTGA
TAATTATAAAAAACATATTATTAATAATAAGTTAAACCCAAAGAAGTTCCCAATCATCCATTTCTGCCATGTAAGTTGTA
TTGAAGGATATTTGAAGATCAAGCAAGTAAAACCAAATTTAAGAATTTCTTTTGAAGTTACACCTCACCACTTATTCCTA
TCAAATGATAATATCTTAGATAACGAGAATTTTGGCAAGGTATTACCTCCTTTAAGGAATCCAAAACATAGCCAGTTTTT
ATTTAATGAATTAAGAGAGGGAAACATCGCACTTATTGGAACCGATCATGCCCCTCATACTCTGGAAGAAAAATCAAGAG
ATTATTTAGGTGCACCATCGGGATTTCCTGGTTTTGAAACTTATCCACTAGTATTGTTGAATAGTTTTACTAAATACAAT
CTTTCTTTAGAAAATTTTGTTAAAGCATCCTCAGAAAATGCCGTTAGTATTTTTTACTTGAAGAACAAAGGTTTCATAAA
AAAAGGTTATGATGCGGATCTAATGATAATAGAAAAGATCCCTGAATATAACATTATTTCTAAAAATTTTAAAACAAAAG
CTAAATATTCCCCATTTGAAAATTATAAAACCTCAATTCAAATATGGAAAGTGTTTTTAAGAGGGATTGAAATTAATTCT
GGTAAAAATATCCCTTTTGGTCAAATTATAAATCGATTTTTATAAAGTATAAAAGTATAAAGATTCAAATTATATATGAT
TTAAATAAACCAAGGAAAATGGATCATGTCTGAAGAAGTAAAATTTGTGCTTGAAGATGGGAAAGCCCTCATAACTTTCG
CTAGAGAAAACATCGAATTCTTTCTAAAAAATAAAAAAAGAATCCCAATACCTAAAGAAATAAAGGAAAAATTTAAAGAG
AAATATGGGGCGTTTGTTACATTAAATAAGATCAACGGAAAGGATTCGGAATTGAGGGGATGTATAGGTTATATTGAACC
TATTTATTCCTTATTTGAAGTAATCCATAGAGTTTCAATCAGCTCAGCTATTGAAGATCCAAGATTTCTTTCGGTAACCC
TTGAAGAAATGGGTAAAATAATTATTGAATTGTCTATCTTAACTCCTCCTAAATTGATTAAAGTTAAAGATCCAAATGAA
TATCTCAATAAAATCGTAATAGGAAGAGACGGTTTGATTATTGAAAGAGGTATGAATAAAGGGTTACTTCTTCCTCAAGT
ACCTGTAGATCACGATAGAAATTGGGATGTGAAAACGTTTTTATCACATACATGTTCAAAGGCAAGAATTGATCCATATG
CATGGAAGGATTTAAAAACAAAAATTTATTCTTTTCAGGCTATTTTGTTTGAAGAAAAAACCCCAGGAGGAGAAGTTGAG
AGGATATTTTTATGATATTCTTATTATTGTTATATAGAATTATTAGAACAGTATCATTTTAATAAGGAGTGAATTAAGAT
AATCTTCTTTTAAAGAATATGACAGAAACTGAAAATAAAATTCTTACAATCCTGGTTTCGTCTAATAAAATTAAAATTAA
AATGGAAATTTACGAAATTTTTAAAGAATCAAAAAAATGTGAAATTCTCTAATTCTAGTATTAATTCGAGTCTGGGATTC
ATTACCCCTTATCCAATTACTAAATTTATAAGGTTCATAACCTTTCTTCTTAGGAAATTGTCAATAGTATTGTAGTTACG
CACTAATAAAACTTACAAGGTCGGTTTGTCGAACTTTTGTTTTTTTTTCCAAATTTGATAATTTAATACCGACAAGTCTA
AATTTCTTGTTAAAAGAAGAAAATTCTTTAAATAGCTTTAATACAACTTTTAAAACTTTATTACAATCTTGGATATGGAA
AGGAAGTGTTTTAGAACGTGTAAAAGTTTCGAAACCCTCAAATCGAATCTTTAATGTAATAGTTTTATATGAAATATGGT
TTTTAATAATAGTTTCATGAATTTGTTCATTAATTTGCTCAAATCTAGATATTACCTCCTTAAAACTATCTGTGTCACTT
AAAAATGTCCTTTCAGCACTTATTGACCTTCTTTCCTCAGTATATTCTTTCACTTTTCGGTCATCCAAACCATGAACAAT
TTTCCATACCCATTCACCTTGTTTTCCGAATAATCGCACAAACTTCGGTAATGGGAGTTTTATAATATCCCCTATCTTTC
TAATACCCCGTTTGTTAAAATATACTTTAGATTTCTTTCCTATACCAGGAATTCGTGTAATATCCATATTTTTTAAAAAA
TCATTAATTTGTTCCCGTTTGACAAATGTTATCCCGTTAGGTTTATTTTGATCTGAGGCGATTTTAGCAAGGGATTTTGT
TGGGGCACAACCAATTGAAATTGTAATCCCAACTGTTTCAAATACTTCTTGTTGTATTTGTTTTGCTCTTTCATGTACTT
CTTTAACATCTGAACAAATATTTGTAAGTTCTAGATAAGCCTCATCACGACCTACAATTTGGAAATCAGGAGAAAATTTC
TCAAGAATGCTCATAACCTCTTTTGAAGCTTCTTTATATTTATTAAAATTTCCACGCAAATATATTCCTTGAGGACATCT
AGCGTAAGCTTGAGATATAGGCATTCCAGAATGCAAACCAAATATTCTTGCTTCGTATGAACAGGTTGAGATAACTCCTC
TACCTTTTCCTTCTTTTGGATCTGCCCCTATTATAACTGGCTTTCCTCTATATTGGGGATTATCTCGAATCTCTACAGCT
GCGTAAAAGCAATCCAAATCACAATGTAAAACAAACCGGTCCATTTTATGACGATGGTTCACTGACATATAAAATTTAAT
TCAATATTCTTTGTATATATAGATTTAATTTAAAAAATAAGGGTATTTTGAATTTATAAATATGTTCACATTCTTCTTAA
TATACTAAAATTATAATTTTAGAAATATATTTTTAATCCCATTCAATTTAATAAAACTATGGTATCAAATGAAGAAAATA
AACATCGAAACCAAGTAGTTAAGGGAGCGAAAGCTATTTACTCTAAGAGTTTAGTAGAAACTGGTGAAGGAAATGTTAGT
GTGAGATATGGTAAAAAAAAAGAAATGTTTATCACACCCTCATTTAATCAATATAAGGATCTCACAAGTGAGGAAATAAT
TCATATGAAATTTAATGGTGAAGTTTTAAGTTCGGGTAAATTACCGTCTACAGAGGCAAAAATGCATATCACAATTTATG
AATCAAGACCCAAAGTTCGTGCTGTAATTCACACTCATTCTCCCTTTGCCACAATGCTCTCGATTGTTCGAAAACATATT
CCAATACTCATGGAAGAGATGTTTATTTTTTTGGGGGGATCTGTAGATGTTTCTGATTTTGGGGAAGCACATACTAAAGA
AATTGGTCAAGCTGCTCTTAAAGCTCTAGGTACGAAAAATGCTGCCTTATTAGCTAATCACGGAGTTATTGTGTGTGGGA
AATCTGTAGATCATACTATAAAGTTTGCTGAACTTGTGGAGAAATTAGCAAAAATATATTGGGGAACACTACAGGTTGGG
GAACCTTATGTAATATCCATGAAAAACCTTGAGAAGTTCCAAAACATGTACGAGAAATTATTCGCAAATTATCCGCGTAG
TTTGAGGAAGAAGATTAATTGATATACCTAAATATGGATAATAATGGAGTTAGATATTAGTTCGTTAGGATTATTAGTCG
AATATAGACGCTCTATGAAATTAGAAAGTTTAATGGATTTGATCCTTAAAAAAAACAAGGAAATTAAAATAAATTTATTG
TATGATTATAATTTTAAGTTATTATTTTGGTAATTCATATTTTTAAACACTTTTATGTGGTGATAAAATGCCTATAATTT
CTCTTCAAGTTAGTAAAGATTTATTAGAAAGATTTGAAAAAGTACGAAATCAAAGTGGATTTAATTCTAAGAGTAAAGCT
TTAAGAGACTCAATTGTGAGTTTTATTGAAAAACACGAACAGTTTGAAAATTTAGAAGGTTATAAAATAATAACAATTAG
CCTTGTATACCCTTTCAAGGATATTATTGTTGATCAAATATCTGATAAATATGCTAAATTTCATCAAATCATTAAAACCA
TAACTGATTGGAGAATAGCGGAGAAAAAAATCGAATTAATACTTTTGGTGGGCGAAATTGAAATAATTCAAGATTTTTAT
AAAGAATTAGCTAAGATTAACGATGTTATATGCTCAATTCGTGAAATTATCATAGATTAGAAAAATATTAATCAAATCGA
AGCGAAAAATCGATATATTCTGTAGGTCGCTGAGTTAATAACCCTAGACTAATTATATCCGGTTCGGCAATTAGAAAATC
AATCAGATTTTCCTCTGTTATCCCACCCGAAATCTCAATAATTATTTCGTTTCTTAAATGATGCTTTTTTAATATATTAA
TTGCATCTACGACTTGATTTGGATTCATATTATCAAACATTATAATATCAGCACCATTTTCTGCTGCAATTAAAACATCT
GTAACTTTTTCAATTTCAATTTCAATTTTTTTAGAAAAACTAGCCGTTTTTTTTACTTCCCTTAGAAGTTTTGCTACATC
CCCACTAAATAATTTTAAATGCGTATCTTTTAAAAGGATCATATCATCTAAACTAAAGCGATGAGTTTCACCTTGTCCAA
CTAATACTGCTCTTTTCTCAAAAATTCTTAATCCTGGCATTGTTTTTCGTGTGCATGCGATTTTGACAGATTTTCCTGAT
TTATTTACAATGGCTACGTATTTTCTCACTGTAGAGGTAATAGAACTCATATGTGTAAGAAGATTTAATGCTAATCTTTC
TCCAAGAAGTATATTTCTTACATTTCCTTTTAATTCAATAACGAATTCTCCTTGTTTGATTTCATCCCCATCTCTTTTGG
AAAATTTCGCAGGGATTTTTAAAATTTCAAATAATATTTTCAATTCTTCCAGACCAGAAACATAACCTTCACTCTTAACA
TAAATCTTTGCTGTTGTAATGGCATCTAAGGAGATGTGGGTAGCACTCACATCATTAAAATTACAATCTTCCTCAAGAAA
CTCACGTAGTTTCTTCTCTATAACTATTTTATTAAAAGTCATATGACACACGACGAATTGTAGTATAATTATTATAAATT
AAAAATAAAATAAAACTATGGTTAAAACTGAAAATCTATTTATTGTAAATAACGAAATTAAACTGGAGGCTGAACTCTTC
AAATCGAAACTGGATAATATTTTATTCTGTGTGTTAATAACCCATCCACATCCTCAGTATGGGGGTAATATGTTTAATAA
TGTAGTATCTGGTATATTTTTTAAATTAATTGAACACAATATATCATGTCTAAGGTTCAATTTTAGAAGTGTTGGAAGAT
CAACAGGTTCTTTCTCTAATGGAACAGGAGAATTAAGTGATGTTCATACTTGTGTTGATTTTTTAATAAATGAGCAAAAA
TTTAAAAATATTGTATTATGTGGATATTCATATGGAGCAGCGATTGGCTGTTCATCTATAGAATATTCGGACTCTATTAT
TGGATATGTCTCTGTTTCTTTTCCCTGGGATTTTATGGGAACAAAATATAAAGAGATGTCACAATCAACAAAACCAAAGT
TATTTATCCAAGGGAGTAAGGATAACGTTGCTTTGTATGAAAATTTTGAAGAAAATTTTGACTTTTATCTTGAACCAAAG
TATAAGAAAATAATTGATACAGACCATTTTTATGGAGGGTATGAAGCTCAGGTCGCTGAAGAAGTTTTAAATTTCCTTAG
AAATCTTCAATAAAACCTTCCCAAATTGTTGCGCTTCATTTAAGTAATTCTCAGCTTCCTTTACATCTTGTAATGGATTT
CCTTTATCTATAATGGGATTTAACTTGCCTTTTAAAACTAATTTCATGTAACTTCTGAACCGATTTCCTTAACTACACCC
GATCCATCAGCCCCTAATATATGAGGCATAACTAAGTCCAAGCCCAGCCATCCGTTAACAAC
>LokiG_000000000113
CATCTATTTTATGTAAAAAATCAGTTAAATCACTTCAACTATTGCCCAAGTTATTTCATAATTCACTCCAAAATATTGAT
GGATAAGTCTATCTCGAATACTGGCAATTTTATTCCAAGAGATTGACTCAGATTTATTTTTTAAATTATCCGGTAAAAGT
TTAACTGCCTCACCAATTATCTCAAAATTACGTACAATAGCATCCTGAGTTTTTATGTCTTTTAAAAATTGGTCAAAATT
TAGAGCTGTAACATATTTTTTAATTCTAGATATTACTTCTTTTATATCGCTCAGAATTTCTATTACTCCTCTTTTAGACA
TAAATCACACTCTTACTGATTTTTTGGGCAATTTTTTCTACTCTTATACTTCTAATTCCTTCGGGAGTTAAAATATCCAC
TTTCTTATTGAATAAATTTTCTAAATAATCAGCCAAATCCATAAAAGCTAATCCAATAGATTTTTCAAATTCTACAATTA
TATCAATATCACTTTCTTCTTTTGGCTTCCCTTTAGCAAAAGATCCAAAGAGTCCAATTTTTTTAATTCCAAATTCTTTT
TTTAGAAAAGAAAGTTCTTTTCTTAATTTATTGATAACTTCTTCACTAGTCAACATTTTATGTATATTAGACTTAATTTT
GGAAATTAGGAATATTCTAATTGTTTTAAAGTCATTATTATCAATAAATAAGATGCTTTTCTCGGTATTAATTCTTTATA
TTTTGTAAATAGGTACAGATCCTTATCATTCCCCTAAAGATTTAATTGAATTTATTAGGATTTTTTTTTTTAGAAATTCA
TCTTACAAGGGATTTTATCTCTTTCAAGAGTTTGATGAATTTAAAAATAGTTGCTTGATCGGAAAGAGCTAATTATAAGA
ACGTTGAAGAAAAAACTTTATATTTTGAATAAAAAGATATTAATACTAAGTTACAAAATATAACGATATCAAGGACTATA
TTTTCAAATTTTTTAATACTATCCTTACTAATAAGGTCTAAAATTATGGAACGAGAAAAGGTTTATTTGAAACTATTTGG
TAAAAAGCTTATTAGTTTTAAAAAGCTTGAAACCGGAGAAATTGTTGGTACTGGCTTTTTAAATCCTTTGATTGATAAGT
TAGGATTCTTCACTATGCTGATGATCCAAGCAAAATTCTATAGAAGTTATAAAAATTTAGGTACATGGAATGGTAAAAGA
GTTTCAAACACCTTTGCGCCACCAGTTGGGAGCCGTCCAATGCTTCGTTTGATGATTGCAGCCATAAAAGGTCGTATTTT
TCGTTATCCTTTTCCCGTTGCGATGACGTTTGCTGTTACATATAGATGTCAATGTAATTGTGTACATTGTAGCGCGGGAA
AGCATTTAAGGAAGGACAAAAAAGAACTTACTACTGCGGAAGCTAAAAAACTTATTATTGACAGCCAAAACCTTGGTATT
TCTATACTTGCGTTCACGGGAGGAGAACCGTTATTACGTGAGGATATTTTTGATTTAATATCATATGTCGACAAAAAAAA
AGTTGTTCCAATCATGTTTACAAATGGACAATACCTTACAGACGAAAATGTAGATAAGTTAGCAAAGGCGGGGTTATACT
CGCTTTTTGTTAGCATTGATAGTCCCCTTTCTGAAGAACATGATCGGTTGAGACAGACTCCTGGTCTTTTCGAAGCCGCT
GTTGCTGGGATCAAGAAAATAAAATCGAAAGGAATATTTGTTGGTCTTTCCTCCTATGCCACTCGTACGGCTACAGAAAA
GGGTATGTATAGGAAATTATACAAATTTGCTGAGAAATTAGGAGTTCATAATATAATTCTCTTTGATGGTGTACCAACAG
GTAATATGTTAAAGGACACAAGTGAAATGCTTACCATGGAGCAGCGTGATGAAATTCGCGAATTTTCTTCTAAAATTTTC
AATCAAGGTAAAATGCCTCCTCTCTCTTCTCAATCATGGCAAAATTCCATAGAAGGATATCTCGGTGGAATTGGGTGTTT
AGCAGGAAATATCCAGTATTATATTTCTGCGTATGGTGATGTAGCACCTTGTGATTTTACCCCTTTATCCTTTGGGAATA
TCCGGAATCAAAGTTTAAGAGAAATTTGGAAAAAGATGGTACGCCATCCGGCCTATAATCATCGAAGCACTTTCTGTAGA
ATGCAAAATCCAAAATTTCGCAACTTATATATTGATCCTATCCCAGATGATGCTCATCTTCCCTTTAATATAGACAATAT
TCCCCCTATAGATTATAGAAAGTAAATTATTTTCTAATAATCCCGCTCGTTTAATAAGGGTTCTGTTCTATTTTAATCAA
TTTTGACGAATTTGCATAATGTAAGTAATTACTTTAAATAGTATCTCTATAACAAAAAAATAAACGAGAAGAATTGAGAC
TCAAAATAGTTTCCGGTTTAAAGCCTTCTGTTGAATCCCTTCAAAAAAAATCTTAAAATAAAAAAAATGAATTTAGGGTA
AAGTTGTAATAAATCCAAAAACGATAAATATGAGCAAGCCCATTGTAAGGCTCATAAAGCCGTAAATGTAATAGGCTCTA
AGGTATTTATCACTTAAAAACATTAAATCTGTCATGTACCAGCCCACACACCCACCGATGCTCCATATAGTTATATCGGT
TATCATATTTGCAGCGCTGTCGAATTTCACTTTAATTCCTACCATATAAAGCAATGTGTTTTCAACGATTTCCCAAATAA
CTGCTATAACAAGGATAATTACCCAATAAAGAACGAATTTTTTAAAATCTGGTTCGTTGATTGGATCCTTTGGTTTATCA
GTTAAGTTATGAATTATCCAGCCAAATGTAAATAACACTACAAACAGTGCTACTCCATTGAGGAAATGTCCCACTGACCA
ATAATCAAACGATGCAATTGAGACATGAACGTCATCTAAGGCTATAAGTTGAACACCAAGTGCTGTCGCTATAATAGCAG
TTATGATTGTAATTATAAGTAACCCCAGCATTATTAGAAGAGGTATATTTCTTTTTTTCATAAAATCACTTCGTTATTTC
ATTTAAATTCGAATATCATTAAATGTACTATTGAATAAGACACCCTTTAATATAAAGGGTATATAACATTTTCAGAAAAG
TGAAAAAATAGTTTAGATTTATTTAAATCACTAAGTCGTATCTATTAGACTTTCTTCCCGGTCATAATCGCCACAAAATC
AGCTATTTCATTGCGAGGGAGAAAAATAAACTGAGCACGTTTATCAACAAATCGTTTAATCAGCCAAGGAGAGGCCACTC
TATCTATATGGACATAATCTCGTGTTACCCATAACATTTGTTATCATCTTCGATTAGATATTGAAAAGTATTAATTGTTG
CTTTTAACTAACACTAGATAAACTAAAACTAATTGCTTTTTATTTAATTTTTTCTCAAAGAATGATAAGCTTTTTAGATT
TGGGAAGCGAATTAACCTAGGATGGCTACACTCACATATTAATCTATATACATGTATTTAGTTCGAATAGAATAAGTTTG
TTTAGAAAAAATTATATATCTATAATGCTATAGATTATATATGAATACCACAATACAAATCACTAAAATTACCTTAGAAA
AACTCAAAAAACTGAAAGAATTTATGAATTTTTCGTCATATGATGAATTAATCAATGAACTAATTAGGAAAGCACAAGAT
TTACCAAATTCGATGTTTGGGATTGATAAGGGCAAAATAGAGAAATTCTCAAGAGATGATCACCTTGAACTCAGGGAATA
CTGAATATTTACTGGATGCATATGCCTGGATCGAATATTTTTTAGGTAGTAAAGAAGGTGAATTAGTTAATAATTTAATA
GATTATCAAATTATTCATACTGCAATTATTTCAATTGTAGAACTGTCCGATAAATATCACCGAGAAGATTTAGTAGATGA
ATGGGAGAAAAGATACCACTTTATCATTTCAAAATCAAACATCCTACCTTGCTCGTTAAAAATCGCGAAAAATTCGGGAT
TCAGAAAACTCGAATTACGAAAAAATAATAAATCAATTGGACTTGTAGATGCTATCATTGTCGAGACTGCATCTCAACAT
GGTTTAATGATAGTAACTGGAGATTCACACTTCGAAAAAATCGATAATGTATACTTCTTGAAAGACTGATGTACTAGAAT
TACCTCAACTTTTCAGCCAGTACTCTAATGATGTTCTAATTTAAAGATTTCTATGGCATTAGTTAAATTGATCTTTAATG
AAAACTAAAATCTACAATTTAGTGAGAGCCAACTATCGCTAACTAGATAATTTTCTCCAATCCCATTTTAACATGTGAAA
AAATTGGAGAAATGTGAAATTTATATTACAGTATTTTTTTTAATTATATGAAAGAGATAAATTTATTTTGAGCGGTTCAT
ATTTTAAGAAAAGATAAGGAACCAATCATACTGATTCGATTTCCTAATAATGAATTTAGTAATAATATGTCTGATTGTGA
TTATAAAGTTAAAGTAATGCTCATAGGCGATGATCTTGAAGGAAAGGCATATCTCGCAAGCAACTTCTTTGAGAACTATT
TTGCATCCGATTATAAACATACAATTGGTATAGATTTCCATATCAAATCTCTTCGAGTGCTCGGGAAAACTATGACAATG
CAAATCTGGGAATTGTTAAACGAAGAGAGATTTCAATCTTTAGAATCTCTTTATTACAGAGGTGCCAACGGTGCTATAAT
AATTTCTGATATTACCAAACCTAATTTTCGAGATCATTTAGATGATACTATTCAAACGATTAGAGAAATAATAGGGGATA
TTCCTATAATTTTGATTGCCTCTAAACTTCATTCAGAAGAGAATCAAGCCGCTTCAAGAGAAAAGGCGATTTTAGCTGCA
GATGATTATAATATCTCCGTATTTACAGAAATTTCTTCCAAATCTAATCAAAATTCAGAATTAATTTTTAAAAAGTTGGG
AGAACAAATAATTAGAAGACTTGGGAGTTCACCTCCTCCAAAACCATTAGGACGGCCACTCAGTACTAGACCCGAATTCA
TAATCAATAACTACTTAAAGTTAAGATTAGAATATGGTAATACAAACATATATGTGGGAGGGGAATTATTTAAGCAATGT
AAATATCTTTTGTTAAATATTCCTGAAACTAACATTAGAGATTATGATGAAATTAATTCAATAGACGAGGCTTCCGAAAA
ATTGGATTCTTCTATGGAGAGAGGAAAACCAAGAAAATATAACATATCTCCTGATGTCGAATTTTGGGGGCATTGTTCAA
ATCTCCAAGCGTGGCATGAAAATGATTATAACTCATGTATTTTACACAGAAATTTAGCATTCCCATTATTGAGAGCCCTC
GTAAAAGTAGGAGATCCTCTTGCTAAAAAGGTATTCAAAGAAGAGATTGCTCAAAGAATCGCAGGTGGATATCCCTCAGT
GGTAGAGCATTTAATAAATCAAGGTTACTTGGAATATCTTAATGAAGAGGAACTAAATACCCTTTTGGATGATCGAAATT
TTATAAAAAACTTGCCAAAATGGTTTAATGATTTTAAAGATATTCCAAAATGGTTATCGAGAAGAATTAAAGCGAAATTA
GATAATTTGAAATGCCCTTCTTGTGGTTCTAAGATATCACACACCCTAATTAAAACATTTCTACATAAAGATTCAATCAG
ATGCGAATTCTGCGATAGATACGTAACTAGTGAGCTATAAATAACTGAAATTATAACTAAATATTGATAAAAAGCTTTTA
AAACCAAGATAAAGGAAGCAGTTTTTAATCAATTAAGTTTGAATCATTACAAAAATCTTATATTTGAGGAAGATATTCAT
TTTAATTAATTTCATATCCTAATCCGATAATTAAAATCAAAAAATTATCTACTTTTTAATTCTGCAACCAGCCTTACAAC
TAATAGAGTTCCAATCCCGTAGATTGCTCCATTAATTATCGCTGATCTAATAAGGGGTACTGGATCAATTGGGCCTGGCG
CTCCAGTGGGTAACTGTGGAATAGATGGAATTAATAGACTTCCTGGTGGGATTAAGTCAGGAAGTGTGAAACTTATCCAA
CCAACAATACCAACAGTCGCAATTGGAATAAAAATTCGCCAAAAAATTATTCCAAATGGAGAACTACTTGTTATTTTTAG
GCGAGTTCCCCGTTCTTTTACCTCTTTTAGTAAAGCAAGATCAATCATTTCATCCAAGGTTTTATTAATTAAAGATCTCA
TATCTCTCATGGGACTAGTTTGTATTATCTTTTCAATATCAATTGCAACTTTTTTTTTGACTTGTTTCTTAATCTTCTTA
TCATTAACCCATTGAGAGCCTTTTCTATCTAACTCCGTTTTCATAGATTTATGACTGGAACGATAAATTGCGTCATAGAT
TTTGGGATCAGTTTTTGCAATTCTTCTTTTATATTGATTTACTCTTTTAAAACGACTGCTGAGTCTTCGACTAATCCTTC
GAAATCCTGAAATCCTTCTTATCCAAATCAAAGATGATATAAATATTAAAAAAATTAGGTTAATCTTTATTGCCCATAGT
TCAGGTATATTCATTCTGATTAAGTCACTCTAATCTTTTAATTACCTTGCATTTATTAATTTCAATTTAGTTAAAAAGAT
ATTTAATTATTGACTGTGCATAACTTAATAAATATCATTTTAGAGGATCTCAGTCTAATTAATAATAATAGTTACTCGTT
GATCTTATGGATAGAATTCTTGACATTGATTTAGATTTTTTTCTTAATAGAGTCTCCGATTCGAGAGAGGATGAAAAGCG
TTTGAATAAGAAGAAATATTATCCATGGGAGAAGAGAACGTTAAAAAGTTTTCTTGAAAATAGATGTTGCTTAAGAATAA
ATAATCCGATACTGGGTAGGGTTATTAAACAGCATCATCAAGCGTTTTACTTTTGGAGGCAGTTAATCTTAAATAAGAGG
ATTAGCGTTCCGTTTGAACTTGTACATATAGATGCTCACTCTGATCTTGGTGTAGGTGATTGGGGTTGGATCCATGTAAC
AAGTGAATTGTTACATAGACCAGTTAAAGAACGCATGTATCCAGACGAATCTTCTTTGTTAGGAATCAATGAGGCTAACT
ATTTAGCATTTGCAATAGCTTGTCGTTGGATTAAGAAATTGACGTTTATAATTCACCCTACATGGGAAGATGACTTAATG
GAGGTTTACTTTAAAGATTTTAATTTAAATAGCGGATATATACAATTAAAGAAATTTGACAAGGAAGAATTATTTGAAAA
AGGTTTTGATAGTGAGCCATCATTGCCTGATTTAGAACCTGAAATTCCCGTTTTATTTGTTCCAATCTTAGAATATAGGA
GTAAACTGCCATTCACTTTATTAACTCTGAGTCATTCAAAATCTTATACCCCAAAAGCTTCAGACAAATTAATAAGAGTT
ATAAAGAGCTACATTAAAAAGGTGTGAATGCCATTTTTTTCTTAGCTCGTGTTATTAAATTTTCAATTATTTTTGGTTGA
TAAACAATGCCTTTATGATATTCTGGTGAATAATATAAGGAATTATCTTTAATCTTATAATATCTATTCCAAACTTCTTC
AAAATTCACTCTCTTGAAATCAATATTGTCTGAGCCAAGAGTGAATGACCAGCTTCCAAAAAATGATGGGATATACTGCC
GATACTGTATGGATTTCCTAAAATGATGTGTAAATATTTTAAAATATTCAATACAGCTCTTTGGGTTCTCAATAGAGAGG
TTTTTCCTTATTTTTTTTGTTCTTTTAGAATAGTAGAAACAACTTCCATTACCAGTTTGGGCTGAAAGTATTCCATTTGA
ATTTAAGACCCTTTTGATATCTTCATAAAATTTATCTTCAAAAGCAAATTCACAGTTTTTCTTCTTATCAGGTAAATCTA
TGTAAATGATATCATAAAGTTTTGAAGTCTCTTTTATAAATTGATAACCGTCAAGGATTTTAATGTGTAATTTTGGGTTT
TTTGAAGTATCTCCAACTAGCTGTTTGAAATGTTTATTACAGAACTTAATAACATATGAGTCCAACTCAATTAAATCTAT
ATTTTTAATTACAGGATATTTTAGAATTTGTTTTGCCAATAACAAATCTCCACCCCCAATAATTAATATACTCTTTGGAG
CAGGATGGCTAAATAGAGGTGGAAAACAAAACATCTCATGATAGATAAATTCATCTAACTCTGCAAATTGGATTTCATTA
TCTAAAATAAGTATTTTCCCAAAACTTCGTGTTGTGATGATTTCGATATGATTAAACTCGGTATAGAAATTTTCTAAAAC
CTTCTCACTTTCTATCTTTACTTTTACAGAATGAAGTATTGTTTTTGTTGTATAGTTCAATTGTATACCTCTTTTTCTAA
TAGTATTTTTTATTTGGAATTATCAATCCATCCTTTTTCAATCAATATTAGATCACTGGATATCTCCATTTCTCTTAAAG
ATTTTTCATTAAATCTAAAGTTAAATTCCGATTTTATTTGTTTTATTAAATATTTTAAATATTTTAAATCCAACGGCTTT
AATGGATACGAATTGAAGTATTTATAGTATTTTGAGATGTTAAAATGATTTTGGATAATAAATTGATTAATTTTATGCAT
AGAATTAAGGTCATACAAACCATTCAAGAAAATTTGAACTACTTTGTTATCCAGAATAAGAAGGATATTCTTGAAAAACA
TTTCTATTTCTTTCGCTTCATAAGGAGGATCTAAATGTATAATAGAAAATTTCTGTGTTAGGATTTCTGGTAATAATTTA
AGCTCTTTAAAATCAGAATTATAGACGTAATACTCTTCAAATTTATTTTCTTCTGCAATTTCTTTTAATAATTTTGTTAT
TCTTCCGTCTATTTCTATTACAGTTATGTGTAATTCAGGCATTATAAATTTACATAATACACTAACCAAATCATCATCTC
CAATAAATAATATCTTTTGAGACGTAAGATAAATGTTTTTTACGATTGTTACTGCTCTTTTAAATGATGAACTTATCGAA
CAGGGAAGCTGGAAGCTTTTAATGTTCAATTCAAAATTAGATAGATAAAGGTTAAGCAGGTTGTTCTTCTTTAAAAAACT
TCTTTTCCTTATTAATTTAAATGTATGTGGAACTTTTCTCATTAATTTCGCTAATAACTTTTTTCGAGATAAACTCTGGT
AAAATGAAGCAAGGACCTCATCGTTAAGGATTTTTATTTTTTTATTTTCATCTAATTTAATTACATTAACATTTTGTAAG
AATTCTAAAATACCTAGAAAGGTATTTAATCCAACATGGGACTTCTTAAGACACTTTGGAAATAGATTGCATGATTTTAA
TACTCGTAAAATTCTTATGAAATCCAAAAATGAGATAGTTTCATCATACAGATAATTTCCACTTATTAAAAGACTATATA
ATTCTTCAAGTAGGCTGATCTCTTGATTCAATTTAATTCAAATTTAAAGAGAAATTATTATGATTCCATTAATTAAAGAT
ATGAAGAGGATTATAATAGGTCTTTATAATTAAAAATTAAGGTTTTAAAAATGAATTTTAGCTAATTTTTACTATTTGGT
TTGTTATGAATAAAAGCTTGTTTATGCTCAAAATTTTTATACCACTTTAATTTAAGTAAATTTGATTAAAAATGACAATA
AGTGATGAAAAAAATCCCGATCAGAAATTTATAAGAGCTACAGAAATTTTGACTGGAGCAAAACCTGGTACTAAATTGCC
AGAAGAATTAGTAGGAATAATAAAGATTGCTGTTGGAGATGATAATGCTGATTTTTTAGAAGCATTTGCAGAGAAAACTT
CATTTACTATGGAGCAATTGAAAGAGAGTTTAAAAAATAAAGGAATTGAGTTAACTGAGGACGAAATCTTAGCTAAGGTT
GATTTTCTCGCTAAGAACGGTGTAATGATGGATCAACCTACAGCTCAAGGTGTAACGATTTATCGAACACTCGGAATTGC
AAGAATATTTGACTATATTTTTATGAGAGATGTTGATGCAGATGACGATAAAATTAAATCTCTTGCGAAATTACAACATG
ACTGGATGCAGAAGAGAAGAGAACGTGTTCAAAATAAATACGATGGCTATGCATCCACAATTGATAAAGTAAGACCGATT
GATAGAACTATACTAAGTAGCTACGAAAATCAGAGCACTGGTGATGATATTGAAGTTGTAGTTGACGAGACAATAGAATT
GCCTCAAGAAACCATTTTACCGAGTCAATCCGTTCAGGAAATTATTGAAAAATATGACGACATTGCAGTTGGTCATTGTT
ATTGTCGAAACCATGCAAAGGTTCTTGGTGAACCGTGCCATCAAACGGATATTCAAGAAAGCTGCTTTACCTTTGGTAAG
AGTGCACGACATACAGCGAAGCACGGTTTTTCGAGACTTATATCTAAAGAAGAAGCGTTAGACATATTTGCTAAAATCCG
AGATGATGGGTTAGTACATAAAGTTATGCATTTGCGGGCAAATCCGGAGCTTCGTGAAGATGCAATATGTAATTGTTGTA
CTGATTGTTGCCCTCAAAGTAGAGGATTTATGCTAGAACCAACAGCTAACTATACAAATTATTTAGCACAGATTAATCCC
GAATTATGTACCGGTTGTGGTACATGCGTAGAAAAATGTCATCAATTGATAATTGAACTCAATGAGGATGATATTGCTGA
AAGGGAGGAAGAAAGTTGCATAGGATGTGGTGTTTGTGCATATTTCTGTCCTGAAAATGCTATTTCTATGGTTAAAACTC
CGTTAAGAATAGTTCGAATAATGCCTCCTCATCAGAAATGAATGACATTTTCCCAATAAATTAGAAAACAACATCTCATC
AAATAATAATTTTTGTTTAAAATTTTTATTTCCTCAATTTTTTAATTTTTACTTGGTATTGATGAGCTGTAAATAACTGA
AATATTACTATAATTAAATTATAATATTAAATTTTCAAGCTTTCATTAAATTGGTTATAAATTACGCTAAAAATCTTGAC
AGAAAGAATAGAATAAAATCTGTAGAATTAGTTATAACTAATAATTATTAAGTGAATTATTCATAGTAATTATAAACCAT
TATAGTTTAAGATTTGGTTCCTTAATCACCGTGTAAAGACACTAATAAAGTCTTAAGGTTATACTTTTAAGATTGCTGTG
GAAAAACCACATTTTTCTCACAATATTAGATAATTCTCAAATCAAAGAAGAGAGAAAAATGGTTAATTCAAATAATACGG
TTATACGATTATTATAATATTGAAAAAATTTAAAATAAGCTATTTTTACTATTTAGGAAACATATAATGAAATAGAAGGT
TGATTTTTTTGAGTGATGCTTTCAAATTTAAGATTATTGTTGTAGGTGATGCTGCTGTCGGGAAAACTTCGCTAATTAAA
AGATATATAACAAATACATTTGAAAAAGATTATATCTCAACTCTAGGTATGCAATTTTCGAAATATGAAGCGCTTGTTGA
AGGGGAAAAGGTAGAGTTATTATTATGGGATTTAGCTGGTCAAGAATCGTTTAGTACTCTACGTGACAGGTTTTATACTG
GAAGCAGTGGTGCTATTGTTGTTTTTTCTCTTTCTCCTGAAGAACTTGAAACGTACAACCATGTCACCAAATGGCTCTCG
GATGTAAAAGAAACATGTAAGAACATTCCTATTTTATTATTTGGTAATAAAGCTGATTTAGTTGATCAAAATGCATTAGC
TACAAGCCCAAACTATGCAACTTCAGATGTTCATGTTAAGAAATTCACCCAAGATCAAAAAATTGTTGAATATTACAGAA
CAAGTGCTTTAACAGGTCAAAGTGTAAATGAAGCATTTCAAGCATTAGTATTTAAATTATATCAACGAGCTACTATTTGA
ATTTCTTTTTCTATTCAGGTTTGATGCGAATCCTTCTGTAATTTTAATGATCTTCATAATTCGATTTTGTCTTTTTAATT
GATAATAAGTATAGTTGCTTTAATATTTAAAGATTAGACTATTTTCTATTTTTCTTCATTTTAGCGACGCGAATAATATT
CGGTCGGAGCTAACTTCAAAATTTAATGCAAACTGGAAAGGATAGACATGTAGAAAATTGTAATTCTTATCTTAACTTTT
AATAAAATTAAAATTTAAAAATACACACAATATTAGGTAGTGCTCACATCAAAGTCATATCAAAGTTGGTAGAAAAATGG
TTAATTCAAATAATAAAGTTATGAGTTTAAAAGAAGCGGTTAGCGAGAATGTAAAGGACGGTGATGAATTAGTCATAGGG
AATTATTCACTTTCTATGTGCGTCGCTTTGGCATCGGAAGTAATCAGGCAGAAGAGGCAACATTTAACAGTTTATACTCA
ATCCAGCCATATAGATCTTGAATATTTAGCTGCTGGCGAATGTATAGACAAAATAATCACTAATTTTATCACTGTAGTTG
CTGGAACAGGTGCAGTGGTTCGTAGAATGCAGAGAGAAGAAATTGAAGTAGAAGAATATTCAAATTTTCAGTACAATGCA
ATGTTTCAAGCGGGGATGTATGGGTATTCTTTCATGCCCGTGTTGGAGGGTGCTATACATACAGACCTTTTTAAAAAAAG
GACATTTATGGGGGAAAATAAATTTAAAGTTATCGAGTGCCCCTATACAGGTAAAGATATCCTTACTGTACCAGCTGCAA
ATCCTGATGTGTGCATAATACATGTACAAAGAGCGGATAAGTTTGGAAATGCTCAATATTGGGGGGCGATGGGAAGTGTA
CAAGCCGCAGCGTTAGCAAGTAAGAAAATAATTGTGTCATGTGAAGAAATTGTTGACCATGATATCATTCTATCGAGCCC
CCACCATACAATCATTCCAGCATACAGAACTAACGCAGTTGTCGAAACTAAATATGGAGCTCATCCAACTGAAGTAGTGG
GGTATTATAATCGTGATTCTTTTTTCGCAAATTGGGCTTTCGGTTGTTTGACATCAGACAAAGCAATAGAAAGATGGTTA
GATGAATGGATCTATGGATGTAAAGATCATAACGCGTATATTCAAAAATATACAGAATTATTTGGAAGTGAAATATTAAA
TTCACTTAAATGTAAACCATTTTATTCAACTCCAGTAAATTATGGATGCCCTACTCCAAGATGGGATGATAATGGTGTGC
ATACAACCTTGGGGATAAAATCTGAAGATATCGAAAAAATTATGGAAAAGGAGGGATTGTTTCATGAATGAACGATATTC
CTTAGATGAATTAATAAGCATGGCAGTTGCTCGAGAAATCAATGATTATGAGAATATTGTTATTGGTGTAGGGATTCCCA
TTACCGCATGTATATTAGCAAAGGGTTTACATGCTAAAAACGCAATTTTAATGACAGAGTCGGGATTAATAGGATTTAAT
CCGTTAGTTCCTGTAGTTGGAATAGCAGATGTAGGGGCTAGCAAAGGATTTTCTTATTCTACTGATTTATTTTCTATGTT
TACCACGCATACGTATCGTGGGTTTGTAGATAAATGTTTCCTCGGTTGTGGACAGATAGATAAATTTGGGAATATTAATT
CAACCGTGATTGGTGATTATAAAAATTTTAAAAAGCGTCTCCCAGGCTCTGGGGGAGCAGCAGATTTTATTTCCTACGCT
AAACAAACAGTACTAACCTTGAATAGGGGTCAATTCGTGGAAAAACTTGATTATTTTACCTCTCCAGGCTATTTAGATGG
TGGCGATAGTAGAGATAGGTCAGGTCATTTTTTACGGGGTAGTGGCCCCAGCACAGTGGTAAGCAGAAAGGGAGTTTTCA
AATTTGATCCCGTAAGTAAAGAGATGTTTCTTGCTTCTAATCATCCAGGGATTACCGTCGAAGAAATTAAAAAAGATATT
CCTTGGGATTTAAAAGTTTCTCCGGATTTAACAGAAACGAAACCTCCTACCGCAGAAGAATTAGCATTCAGTAGAAAATT
CAATCCAGCTCTATCAATTGGACAGAGGGCTACTGCTAGGCTTATCAATAAGATACGGTACCCAAAACTTCCAGAAAAAG
GTAACGCTTTTATACAAGAATTACGGGATAAATTCTTTTCATAAAAAATAGCTGAAAAGATTATAAAAAAATTAATACAT
ATTTAATTTGAAATTAATTGTTAGTAAATTAAGGAGAAATATTATGGCTCGGATATCCGTTGATATGGGTTTCATGGAAG
AATTAGTTGATTTTAAATTATGACACTTAAGTGAGAAGTAGGTAAAATTCTAAAAAAATGGGGATATGTATCATCAAACG
AATTCTTAGAACATGCTAAGAATGGAACTTTAAATGAGGCTGAGGAAGTCATAATATTTTAATATTTAATTTGTTATATA
TTTTTGATAGCATATTCTTTAGATCTACACGCTCTTTACCTGAAATCAAATAGGGAATTTTACTTTTTTGGAGAAATGTA
AGAGATTCTGGTGCTACATTATATGATACGAGATGTACCATACGAAAATATTATAGTAAGAATAAAAATAGTTTTTCCGA
AAAAGTTTAAATATTCAGAAGATCTTTTTATTAATATGACAATTGATGATAATTCAAGAGTAGGTAAAAAAGGGGAGATT
CTACCTAAGAAAGCCTTAAGAGAATTTTCAGGTATTAAACCTGGAGACAATGTATTAATTGTAGCTCAACCTGGACAATT
GATAATAAATAAAATTTTTTCAATTGAAGAACTTCTAGAAATGCCAATTATTTCACAAGGAACTGCCGAAAGCATTGAAA
GGGAAATTGAAGAGGAAGTTAAAATACAGGAAAAGCTGACAAATGATGAACATTAAACCTTTAATTTTAGATACAACCTA
CATTTTACCCTTATTCGGTATTAAAATAATAGAATTATCTAATTTTAAAAAAATCTCTAAAGAACTATGGTCAAATGGAT
TAAAAGGATATAGTATATATCTACCGTCAATATGCCTAATGGAGGTGATGTTTAAACTAACTCGGGAAAATAGGAAAAGT
AATGATGTAAATATACTTAATCGTTATGCGATTGCATTACCCTCAATTCTTTCCTCCAAATCAGTAAAAATTTTCAACCC
GCTACTAAATCCTGAAGCGAGTAGGATTGCAATCAATATAAGACATGCTGGTCATACCGATCTCATGGATTGTTTGATTG
CTGCAAGTGCTGCAGTGTTAAAAGGTACATTTTTAACAGAGGATAATAAATTGAGCAAAGTTATAAAGATTATACCTGAA
AATAAAGATATTTCCATTTGGACGTGGGAAGATCTAATTAAACTATTTTAAATTTGTTGAGTGTCAAATATTCAAGAAGT
TTAAATCTCAGAACTTTGTGGGATAACTTCTACTGAAATTTATGATATATATTAATTGGGAAGAATATAAAATTTAAAGA
ATTCATTAGATTTATTGAACCATTAATAAATTATCTCCTCAGTGTAATGACCCTCATGATCTTTTTCCAGACAATTATCA
CATAAATAAATGAATTCTCCAGTGTTTTCTATACATTCTACACATTGCCATTCTGCCTTAATTTTTTTTCCCACGTTCTT
ACATTGTTTACAATATTTTAATCGGGTTCTGTTTTTCGCAATGATATAAGGCGTTTTGTCTTCTATTTCTGATTCTTTAA
TCTTTTCTAATGTAATCACATGTTTTATATCATCTCCAAAATCATATACATATTCCAATTTATCTCCCTCAGACAACCCT
AACTGATCAATTTGCATTTTAATGTCCTCACCTTGGTTTCCCGGCTCAATTTGACCAAAATCTTCTGACTTCCATGCACA
GCCAGAAAAAAACATGCTTAAATGGTCCCATAAATCATAATTGAATGATTCTCGAATAATTTCATCAAATTCTCTAAGTG
TTTGATCTTTACTAATCTCAATTCTGCGCCACAAACCTTTCCGATACTTTAAAGCAACCTTGAACACATAAATTGTTTCC
ATAATAATAAGAAGGTTTTTAAAAGTAAATTTAATTCTAGTAGTCTCTTAATAAACCTAAAAATTTTTAATATATTTCCA
AAATACGCGAAAAACAACCTATTTAAAATTCTTTTATTAGTAAATTATATATAATAAAATCCTTACCATAATGTATATTA
GATTCATTAGAAATTAGAGAATCTTACCTCTTTACAATATAGTTGAAAATAACGATTTCGACGGCGAAGTAGAAGCCAAT
CTACAATGATTTTAGACTCTATAACACAGGTTTGGAGATTAAGAGAGAACCAACGATTAGATAATTAATTTAATGAAAGG
GTGCTTTATCGAGTTCAGCCTACAAGAATTATGGGATAAATTCTTTTCATAAATCTTAAAATCTTAAATTGAAAATCTTT
TCAAAAACATTAATACTAAAAGGTTGTCACTGTCTATTCTCAAAAGCTTTGTGTAGAATAATTTCCTATTATGGGAGAAC
TTAAGCGAGTATGGTGTTACCGACGACAAATAATTTCAAATTAACTTAGATTTAAAATTAATCCTATCCGAAATAAACTA
TAATGGCAAATTACTTGTTTTCTGAATTTGGTATAACTCTGTATCTAACCCAAATGCTTCCATTATCATTGGCTTTTGAG
GAGATTAAAATTAATTCTGTTGGTAATATCTTTGGGGGATTTAATTCAGTAGAAGCGAATAATACTGGCGTCTTAAATCC
ACCAATTATGAAAGGATTAAACAAAATATTAATTTCATCTATAAGATCATCTCTTAATAGTGCTCCTGATAATTTACCTG
CTGAGGAAATCATAATACTTCTAATATTTAATTTGTTATACATTTTTGAGAGCATATTCTTTAGATCTACACGCTTTTTA
CCTGAAATCAAATAGGGAATCTTACTTTTTTGGAGAAAGGCAAGATATTCAGGTGCTACATTATATGATACGAGATGTAA
CATATGAGATTGTTCATTATCTTCATTTCCTTTATACCCAGACCGAAGGCGACCTTTACCATCAACAATAGCCAACCAGA
ATTTACGTTTTGGATTTTTAGTGATTTCTATAGGAAGATAATCTTGATAGAGATCTTCACTATCTTCATTGTATTTGGGA
AATCTTTTTACTTCTTGACCTTCAAACATAATCATATTACTTCCCTCCATAAATGTATCTGGTTTATAAATTTCTTTAAT
CTCATCAACTAATGCTTCGAATAAATTATCACCAAATATATCATGAAATCTTGGATATTTATCTAAGGTAATATTATCTG
TGTTAGAGAGTGTTTCATTTGGTGCTAATGAAATTCTTCCATCAAGAGAGGCAGTAACATAAACATATACGTTTGGTTTA
TCCATCATCATCCTTAAATTCAATTCACAAGTAAATAATTTTTACGTTCTATCTTTATATAAGTTTTAAAGTATCATAGA
GCATATAAAAAGAACAAGAGATCCCAAAATTTCATATTGTTATAAAAATAAAGAGATTATATCCGGTGGAACAATTTTTA
AAAATTGAATGATTTGAGTAGATTAATGTTCAGCTATAAAAATCTCGGTAATTTCACATATCATATTATTAAAGATAAGG
ATAAAATCAAGCTAGTTCTATTAAAATGGCTTGGAAAAGAATGGAAACTGGATCATGAGGAATTTCCAGATCAACCATGG
ACTATAGAATGGTTAAAACTACTCCCTGAGATGAATTATATGTTAATGACTCTAGATTTAGAAAAAATTAATCTCAGGGA
GGATTTAATGAAATACAAAACAGATAACTATAACTTCTTAGAAGAATTAAACTTAAGAGCTGATGAGATGGAAGAATCAG
TTTTGCAGGGGAGTTCCATCGGACCTTTAATAATTAAAAATAATGGATTTGAATTGATGGATGGATATACTCGTTACATG
ATTCTTAAGAAGCATCAACAGAAAAAAGTTTATGCTTACGTTGGTTTTTCATAAATTAATAATTTTAGTTTTGATATTAA
TTAAAAAATATTAAAAATGAAAGACTCTTTTTTTTTCTTCAGGTCAAAAGGCAATTTAAAATACACAAAATTCTATAACT
GTATAATTTCAAGGTAAGGTTATAATCTTAAAATAGGTTAAGAATGAAATGTTAAGGAGGAAAACTAGAAAATTTTTATT
TGTTTCACTTTCTCTTGTTCTTTCAATCTCCCTTGGTCTTATTATTAACAATTTTATAATTATTAGTAGAATTGGTTACA
GAACACATTATGAAGTAAATCTCCCAAATTCTGAAGAAATAATAGAAAAAACTGAAACCTTTGATTATCTAAAATACCTT
AAAATGCATAAACTTAATGGGGAAGTTCAAAATTTAAGTAAGTTTAACGCTAATTATATCGATAGAGAATTTATTGATTT
TTTAAAAAGAAAAATTAATAGAGAGATCAATAGCTTTCATTGGTGGCCTTTTACTTATTTCTCTATTATTTATAGTTTTA
GTGCAACCGAGGAGTTAACACTATATTTCTCATACAATAATAATACAATATTTAATGCAACTTATGAAAACCAAAATGCA
ATTTTTACAGTTCCTCCCCCTTATGTGTACGATTTTATTGGAAGTTGGTACATTAACTTCACCCAAGTACCTCATGTAGT
TAATCAATCGTCTACTATTATGTTGAATAATACAATTTTTATAAAAATGATTTTGAAGTACGATCATACTTATGGAAATG
TTGGAGGGGAGTATTATCAAATATAGCAGTATGTCATTCTCAACTCCAAACTGCAAATTATATTCATTTATACGCCACGT
ACATTATTTATATGGGCTTAACTATAATTACAAAAGTTAATCGCTATGCGATAGGTTCATGATTTTTAATTCTTTATAAG
CGGTAATGAGATATAGAATATACTACCTTGATTTTTTCCTTCGGATTCCATCCATATATTCCCACCATGTAATTCTACTA
TTTTCTTAGAGAGATATAATCCTAATCCTGATCCATCAATACCAATATCAAGCCCTTGGCCATATCGCTCGATTTTTCCG
AATTGTTTGAAAACTATTTCTTTTTCTTTATCTGTGAACCCGATTCCATTATCTTTTATTGATATAATAACATTCTGGTC
TTTAATTTCTGATTTTATAGTTATTTCTCCGGTTGGAGGTGTGTATTTAATCGCATTGCTGAGTAAATTAGTAATAACTT
CATACATCTGTTCTTTATTAAATTTGGTAATAATTTTTTTATCAATCTTTACGTGAATTGCATGATTTCTCGATTTGGCA
AGACCTCGTAATTCATTTAAACAGAATCTAATAAGGAAAGATAAATCTTCCACAGTTGTTTTTAGGTCAAGTTTACTCGA
TTCTATTTTGGTAGCTTCAATGAGATTTTTAATTATATCTTCAAGTCTATGGCACCCTCGGTCAACTTCTTCTAGCATTG
AAATTATTTCAGTATCAAGAGTTCCAGCATATTGTGTTAAAATAAGGTTTGTAAATCCTTTAATTGATATTAAAGGAGTC
TTCAATTCGTGAGAAGCCCTTCTTAAAAATTCTGATTTTAATTCATTTAATTTTTGTAATTCTTTCTCCGCCATTCTTTC
TTTAGTAACATCTACTATAGTAGCAAAAGTTGTATATTTCTCCTGAAATTTAAACATTCTAGTATAAACATTTATCCATC
TGATTTCTCCCGATTTAGTTATTCCTCTAAATGGCTTACTACTTATCTCAGCACTATTCTCACTACTAATCATTTCCTCT
CTTTTCTGAAATTGACTCATAAGAATAGATCGATCTTCCGGGTGAATAAAATTAAACAAATCAACTAACCTCATGTTATT
TAGTTCTTCTAACAAAAATCCAAATATGTGGGCTACAGTATTATTTAAATATATGACTTGATTATCTTGAATTATTATAA
AACCTACAACCGATTGTTCGGCCATTGTTCTAAATTTTTCTTCGGATTCTTTCAATCTTTGTTCTGCTTCTTTCTTTTCT
GTAATATCCCGTATAAAACCACTAAAACCAATCTTACTACCATCTGAATCGTATCTGACATAAATAGAAGTTTCTCCATA
TAGATTTTCGCCATTTTTATTAATAAGCTCGTATTGAAACTCTGGTCGCTCTACTCCTGTTCTGTAGGCATAATTAAATG
CTCTATAAGTTAATTTCTTATTTTCTTCGTTCATAATTTTATCAAAATTCATCCCCATTAATTCATTAGGAGAATATTTT
AATAGATTACTAAGAGCACTGTTATAAAAGGTAAAATTACCTTTTAAATCAACTTCATAATAACCTTCTTTAGCATTTTC
AATTATAGTCCTAAATTTTTCTTCAGATTCTTTTAATTTTTGTTTAGATTTCAATTGTTCTGTGATATCACTTACCACTG
CAATGATCTTCATATTCCCTTCAGTTTCTACAAGACTCCCTTTTATAGATAGGAAAATGTAATATCCTTTTTTATGTAAG
ACCCGATATTCTATTGAAAATCTCTTTACTGAATTTTGTTCCTTGGAATTCGAGAAATCTCTCATTAGATCCATAGCTTT
AGGAAGATCTTCTGGATGAACAAATTTAGATCCATTTACTCCAATTAATTCATCAGGATAATAGCCCAAAATATCATAAA
CTTGAGGGCTAACATAAGTAAAGTTCCCTTTCAAATCAAATTCTACAATTATATCTAGAATGTTATTAACAATTTGATGG
AATCTTTGCTCATAAGAATTAATTTTTGGCATAAATTTTCTTCTCTCTTTACTTAGAAGAAGTTGATTTTTATATATCAT
ACCGTGTTTGTTCATAAATATTTTAGCAAATAGAAAGGATAAGTGATATAGAAAAATAATAGTAAGAAAAGAATAATAAG
AAACAATACTATAAGGAAACCAAGTGTTTAAAAGATAATTTCTAAATCGATTTACTTAGATTTTAATTGATTAACTTCAC
TTACATCAATTATCTCGAACTTTTAGACTTTCATTCCTGTTAGAATCTTCCCTGCCATTTTGATAGTTCCCCATAAGCCT
CTTTTCTTTATTATCATTTTCGCATACAATCTCCCGGAACTCTTAGGCGGTGTAATGCTCTTTCCTTTTTTATAGAGTTT
CATGGCTTTCATACCACAAGTCGTCACACAATTCCCACATCCAATACACCTATCCAAATTTACAATAGATTTTCCATTCT
CAAGCGTGACTGCGCCCATTTGGCATCGTGTTAGACAAGTTTCACACCCATTGCATAGATCTGAATTCGAATGAGCGTAA
AAATTTGAGGAATAAAATTCGGCCGGTTTGGGAAATTGTTTAGCCATGGTTAAAACTCCACAGCAGCACCCGCAACAGAC
ACACATGAATGAGGGGTTCTGACTATTTCCAGGTTGTAGTACAAAGCCTTCCTTTTGATATTTGTTTAGAATTTCAAACA
TTTCCTCTTTAGAAACTTCCTTTCCTAATCCATCCTTAATCCTTCGAGCCGCACTCTCATTGAACATAACACAGCACCTA
CGAGTGCTGGAAAGCTCGCACTGTTTTTCAAGAACATCATGGTGTTCTCGGCATACACAGTTTATTATTGCGATTTTATC
AACTTTATTGGTAATTATATCTCGTATATTATCATAAGTACTTACTGTTTTAAATTCCGGAGAAAGGCTTTTTTCTACTG
GTATCGTTCGCATCTGTCCTGGAGTATTTTTTTTGTGGAATTCTTTATAAAACACCCCAAGCGAGTAGTCTTCAGCGAGT
TTTGCAAACTCTTTTGTAAATCTCCCTAATTGATATTCATAGATGCCTATAGCCCACTGAGCCAGTCTGTAGCGTCTTCG
ATTATGTTTTTTATCATAAATCGAGCCTCCTCCCTGAATTGCTCCTTTCCTATTGAGGTTATCTAAAATCTCTTCTAATT
TTTCTTTTGATATCGAGATGCCATTTTTTTTAACCCGTTTATATATCTTTTCTAGAGGTTCCGGTAGCGCACTAATGTTG
ATTGCGATTTCAGCCTCCTCAGGTGTGAAGAGGTTTTTTAAGATTTGAATTTCCAATCCCGATTCATGTGTGGGGAAGCC
TATAGGCATACGTTCATCGATTTCTTTATAAAGCTTCCTATATATTCCATCTTCGGTTGTCATATTAGTATACTTTGTTT
AGTTTCAAAACATGGATATTTCATTAAAATAGGTGATAATTAAAAAAATCTGTTTTTTAGAGGATAGTAGAATTTCAATA
TTAACTTTATTTGATTACCAAGTATCCACCGCCAATTTTATTATCTATTTCTGATTACAGAAATAATTTCAACAAAACCA
CATCATTTCCATCCAAGATATAAAGAAGAAGCAATTCCCCTTTTGCATCTTCATCTTGATAAACAGTTATAATTAGTATC
AAATTTTAATTTTTCTTTCCAAATTGATAAAAAAAGAGGATTTAATAGAGCCTATTCTCAGGGAGTCTTAACTTTTATTA
TTAATTAAGTCTTCCAAGAAAAATAAATCAATTTCAAAAGCTTTAATTTGTAATAAGTTTTTTAATTCTCCTTCTTTCTT
AGCAAATAATGCAGGTATCTTATTTTTTGTTGCTAGTGCGATTGTAGCACAATCGGGAAGAGCTATTGGATTATCACACT
TTAATATACTGACATCTCTAAGGATTTTTTCTAATGAATATATGGAAATAAAACTTGAATCAATGAGATTATCAACCTTA
TCAAAGGCTCGTTGCCTTCCAATTTTTCTACATAGTATATATCCAGTCTCTATAATTGCTAGACTCGTAGTCATTGGTGT
AATGTCATTATTTAACATATTTTTATAAAGATCAGACTCATCCCCAGATAAGAGAAGTTGAATGATGGTACCTCCATCAA
AAACAACTTCTTTAAAGGGATACTTCATCTCTTCTCCTCTCTTGGTACAACTCACTTAATACTTCATCAACATTAACATT
TTCAATCTTTTTACAAGCATTATAAATTTTTTCTTTGTTTTTCTTCTTCTGGTAATTTTCTATCAAGAATTTTATTGTAG
TATCATAACTGATTTTTTCTTTTCTCTTAATTTGCAATTGAGCGGCAACATTGAGAAGATCTTCCTTAGTTTTATCATTT
ATGGTAATTGTAGTAATTTAATTCACCTCATAGTTTTAACATTATTCATAGAATATATAGAAATAATAGTATTAATGTAT
TTTTATAAAAATTGGTGAAAGTTGAAAAAAAAAAAAGAAGGTTTAAATTTAATTCATTACTTGAATTTAATTGCTTATTT
CCCCATAGCTTCCACAAGTCGTTCTGCTTGTTCCACACTTGTAATTGCACGTAATTTAAAGGACACAAATGGTGAATATT
GTTGAAGCGAGATATTAATTGCTAATTCATCCCCTTCAATTATGCTGTAGCCTTTGAGTTCCCCGACAAATGCTCCCCAA
TCTAATGTTAAACCAGATTCAATATCTTTTTTAATGAAACCTAATAATGCTTTCCACCCTGCAGCCCGTTCTTTACGGCT
AATAGGCAACCGAGATGCATCTATTTCCCAAAGAATTAAGTATTTTCCCATATATCATCACTTTTTGAATTTTTAAAGTC
ATATTAGAATTTCTATAAGATGACAATTATGTATAATTAAAGCATTATTTAAAAATTTAGATGATTGCACATTGGAATTT
TATTATAATTAATAAAAAAAGTATAATTAAAAAAAGCCCTCGAGTCTTTTCATTAGAATTAGTGCTTTTTTTCGAACAAC
TCGTTTAGTGGAAATATTTAATAACTCCAAGATAGATCTTCTTTTGTCATGTATGTTAATAAAAAAAATAGGATGCTAAA
TCAATTATGGATTTATTAGAAAAACCAGACAAGATGGATGAAGAGAAAGTAAACGCAGATTTAGGACGTCTTTTTTGGGG
CAAAAATGGCGGAAAATTCTCGTTGCGACGTTTAAAGTTAGGATTTATAAAAAAAAGGTTGAGAGGTAAGAAATAAATTG
AGTAGCGATGAACAGTTAGTTGAATATGTTACTGAGATTGAAGAAGAGAAAGTATATGGTTTAGTAAGAAAAATGTTAGA
GGAAGGTAGGGATGCCAAATCAATCATAGAACTATTAAGAAAAGGAGTTGATATTATTGGAGAAAGATATAACAAAAAAG
AATACTTTTTAACAGAGTTAGTAATGGCCGGGGAAATGTTCCAAAATTCAGCAAAAATCCTAGAACCTGCGTTAAAAAAG
GAGAGAAAACCTGGTGAATCATTGGGTACTATTGTAATTGGAACTGTCAAGGGGGATGTTCATGATATTGGAAAAAATAT
TTTTGTGACCCTTTTAATGTCAGCTGGGTTTGAAGTACATGATCTAGGAGTTGATATCCCGCCCGAAGCTTTTGTAGAAA
AAGTTAAAGAAACGAAAGCCAATATAGTAGCTTATTCTGGATTGCTTACCATAGCACTGGAAGGCATGAGAAACACTACA
GATGCATTAACAAAAGCGGATTTAAGAGATAAAGTAAAGATTATTATCGGAGGTCTTCCAATAGACGAGATGTGGATGAA
AGAAGCGAAAGCAGATGCGTTTACTACTAACGCCTTTAAAGGAGTACAAATAATAAAACAATGGATAAAGGAGGGCGTAG
TATGACTGGTATACCTGAAGAAGCTATGACTTCGATAGAAAGAGTCACTGCAGCAATGGAATTAAAAGAAGCTGACAGAG
TACCAGTTTGGCCGATGATAGATTACCTTCCAAAGAATTATTACGATATTACAGCTAAGGAAATTATTTTTAATCCTAAA
AAATGCCAGAAAGCTTACGAATGGATGTATGAAAAACTGGGGGGTTTTGACATTGCCATGCCGGGTGGTGCTATGTATCC
GGTACATATTAATGCATTCCCTATTATCTTTTCGGCTTATTACCTCGATTGGAGATTGCCCGGACGTGACCTACCAGATA
ACGTCAGTCCTCAACTCGCAGAAAGGAGCCTAAATGATCCTATTTTAAAGGTTGAAGATTACGATAAGTTGATTGAAAAG
GGGTTTTTTTGGCTTGTCAATTTTAAGAAAGTAGGGATTAGAGATTTAATAAAACTAGATAAAATAGGTGAACAAGTAGC
TCAAAATGGTGAGCGATGGTGGGATTATTACAAAGTTCCAACATTCACAGATGCGGCCATGTTTACTCCTTTTGAAATTT
TGTCTTATTTTAGAGGATCAACTAACTTCATGAAGGATGTTTATCGATATCCTGAGAAAATTAGGGAAGTAAGTGATCAT
ATGATTGATGGGTTGATTGCTATGGGTAAATTTACGCTTAAGATGAATCGAGGTAGGACTATTCTCTTAGGATGCATAAG
ATCCAGTGCTGATTTTATCTCTGAGAAGCACTTCGAAGAACTTGTACTTCCTGACATCATAAAAATAGTTAAAGAATTCC
TGAAAGAGAATTACATTGTACAACTGCATTTTGACACAGATTGGACTTCAAGGTTGCATTATCTTGCCGAACTGCCAAAA
GGGAAAATATATTTACACATGGATGAGCGAACAGACATCGTAAAAGCAAAAGAAATCCTTGGTGATCGAATGTTAATCGA
AGGAAACTTTAAACCATCACTTTTCACGTTAGGTAATCCTAATATTATTGAGAAAAGAACTAAGGAGATAATTGACAAGT
GTGGTGAGGGTGGAGGACTCTGGGTTGGTTGTGAGCTCCCAGATGATGCTAAACTCGAAAATGTAAAAGCAATGATTGAC
ACGTGTAAAACTTATGGAGCGTATAGAAAGTAGATATACTTAAAATTTTACTTTTTTTTTAGTATTTAATACTTTTTCTA
ATTATCTATTCCTTCAAAAATTTCGCAATTAGGGAATGTGTAGGAGAACCCATACCAACGGCAAAATAATTGTGGGGGGT
ATTCCTCGCTATCTAACCACTTAGCAAATGGTACTTTATCAAATGTTCTAATTTTAATTATAAGATTATGTCCCAGAACT
TCTTCTTTAATTCCATCCCCTATGACATCTAATGGATAGAAGCGCCGTATATTTTCAATCATAATCCCCAGCCCATTGGT
CATTTCAGGGAGTCTATCGTCCGATTTGCCCATGGTCTTGTGGAAGCCTGGGGGGAAATATCCTTTACCATAAAGGAATT
TTTTTCCTATCCACCCGAAAATGCGTGATTTCATGCTTTTGAATTTTGATATTGATATTGTTGTATTAGCATCTTCTTCC
AATGCTGATTGTACATTCATTATTCTTAGAGGTGACATTTTCAACTTTTTACCTTTAAGTGGTCCATAAACAGCTTCACC
CGTCATGTGATTCCAATAAGTATTAGACTCATCATCTATCAATAAAACTGTTCCATCATATAACCCTCCTGCACTAAAAT
GGTATAATTCTTCATCAATAAGAGGCACTAATACAACTCCGCTATGACAGATGCCACAAAAAGTTGCCACAAATGGTTCT
CCTTCTAACTCACCTTGAGCTACATGATGATATGCCATTTGCCTTAATAATAATGCTCGATGAGTATTATTACGTTCAAC
GATTAAGAGCATAACTTCAGGATTAAGATTAGCTTTAGTAAGTAATATACCTTCTTCTGGAACTCTGAAACGAAAAAACA
TATCAGGTTGCCCTAAACGAGTTCGATTTACATCAAAATCCATATAATATCACTATTTAATGAATAGATGTCAAAAGGAA
TTTTATAAAATTATTAACTTTTGTTATTAAAGGGTCAGAAGTTTTCTTCATAAAAAACATCAAAGATCAGTTTGCACTTC
ACTAGTTGATTTAATCGTCAATTTTAATAGTAATACAATGCTCCCTATTGAGAAAAATATCCCAAGAGGATATGAAATTA
TTTCTAAAATATATAATGATTGCCGGTATAGGTTTTAAAATCATTTTAGAAGGTCTAGGGATTTTTTCTCTTGTTTTTTA
ATTGATTTTTAATACTTTACTTCTAAATATACTTGTATAACACTATTTTCAATTTTAAACTCCTTTAGATTTTCCTTATC
TTCCTTGATTTGAATAATTTTATCAGCCTGTATCATCTTCTTAATTTTCTCAGCATATTTTTCAAGAGCCTTAATAATCT
CTTTATCCTTCGTTTTCAAATATAAGTTGATTCTATTTTTGGTTGATAAATTTTGTTTTTTTCTAAAATTGTTTAAATGT
CTAATCAAGTTTCTCGCAATGCCTTCTAGCTTCAATTCTGGGGTAATATTTATGTCCAGTTCTACTAAAAGTTCCGGCTC
ATCTCCCTCTTCAACTAACACCTTTTTGACATTTATTGCATCTGATATAACATCTAAATACTCCGTATCAAGATTAATTC
CTCTTAAAATCACTTTATTTAAAATTTGTCTAACTGGAATTTTAGATTTATTTCTTAATTCTAAGGATCTTTGTACAATT
TCCCTTGTAAGCTCCATGTTCTTATGGACTTTGCTATTAATCAATTTTTCATCAAAATGAGGCCAATTCTCCAAATGAAT
TGATTTTAAGTTTACGAGTCTTCTCTTCTTCAATTTATGGTAAATTTTCTCTGATATAAATGGTGTTAAAGGTGCTAAGA
GTTTTGATAAATTATAAAGAATATACGATAGTGTTTTCATTGCTGATAATTTTTCCTTTATAATCTCACTTTTAAAACGA
TTTCTACTATTTTTAATATACCAAGTAGAGAGATCCTCGATGAAGTTGAAGAATAATCTACTTACCTCTGCGGTGTTATA
ATCGTCCATTAGTAGCGTAATATCCTGAATGAGTTTATTCAATGAACTGACAATCCATCGATCCAAGATGTTATCTGAAT
TGGCTATATCCATAGTAAGGTTATCAATATCGATTAACGAGTAGAATTTTAGAACATTTGTTAACAGTAGATTAAATCTT
CGGTAAACTTGTTTTACAATCTCCTCTTTAAAATTTAAATCTTTTGCTCTCATTAGTTGAGATGACATTAAATAAATCCT
GAGGGCGTCAGCTCCATACTTTTCAATTATTAGGTTTGGATCGGGGAAATTTCTTTTTGATTTAGACATTTTAGTTCCAT
CTTCAGCGAGAATATTACCATTTACAACAACATTCTTAAAGGGAATTGTATCGAATAATAAAACGGATATCACGTGCATG
TAATAAAACCACGCCCTTACCTGACCAATATATTCAGACACAAAATCACTGGGAAAATTATGTTTAAACCATTCTACATT
TTCAAAAGGATAATGTTTTGCAGCATATGGCATCGATCCTGATTCTAGCCAACAATCAAAAACTTCAGGGATACGATTCA
TTATTTTACCACATTTAGAACATGTAAGATGGATTTTATCAACTATATGTCTATGAAGATCTAAGTCTTCAGGAATATCT
TCAACCGCCTTCTCTTGTAATTCTTTTACTGAACCAATTACCTTTATCTCTTTGCATTCTACACATTCCCAAATCGGCAT
TGCAGTTGCCCAAAATCTATTTCTGGAAATACACCAATCAGGAGCCGAATTTATAATATTTTGATAGCTTCTTGAAATTT
CTTTGGGATACCATTTGATACTATTATTTGTTTCCAAAAGTTTTGGTTTTATTTGTTGAATATTAATAAACCATGCATCT
AACGCATTATATATTAATGGTGTATCACATCTATAACAAAAGGGATATGAATGTGTGTAAACCTCTACATTAAATAAAAG
TTCTCGCTGTTTCAAGTCCTCCAAAACCTTTTTATCTACATCTTTAAACCACAATCCAACCCATTCTTCCGGTCCTTCTG
CCAGATTACCATGTTCGTCTATATGTTGAATAATGGGTAGATCATACTTCTTAATCATTTCATAATCAAATTCTCCATAT
ACAGCCATGTGAATAATTCCAGTCCCCTCATCAGATAACACTTCATCACCACCATCAATTATAAAATGTCCTTTTTTGGA
ACCGCCTGTAGACATTCGATATAAGGGTTCATATTCTTTATTTAACAGATCTTCTCCTCTAAATTCAACTACTAGTTTGT
AATCTTCTTTGATTAGATCCAGTTGACTCTTAATCAATATTAAATATTCGTTATTTACTTTTATTTTAACATATTCCCGA
TTACTATTTACTGCCAAGGCTACATTTCCGATTAAAGTCCAAGGCGTAGTAGTCCATGCGAGGAAAAAGGTTTTTAATTC
TTTTTTCAATTTGAATTTCGCTGTTATAGACGGCTCACTAACATCCTTATAGCTATTATCCATCGAAATCTCAAAGTTTG
AAAGTGGAGTTTCACAATGAGGACAATAATACAATACTTTTTTACCCTTATATACGAACCCCTCATTGTATATTTTCTTA
AAAATATACCACACTGTTTCCATATACCCATTATCCATGGTTTTATACGAATTATCAAATTCTATCCATTTACCCATACG
GTCAACAGTTTTTTTCCATTCATTTGCATACCAAAGTACTTTTGATCTACAAAATTCATTGAATTTAGATATTCCCATTT
CGTAAATTTCATTCTTCTTCTTTAAGTTAAGTTCTTTTTCACAAATACTTTCAATTGGCAACCCATGGCAATCCCATCCC
CATTTTCTCTCACAACGGTACCCCTTCATTGTCCAATATCTTGGAAATACGTCTTTAGTTACAAGACTTAATATATGACC
ATAGTGGGGCAATCCCGTTGCAAAAGGGGGTCCATCATAAAAAATAAATGGATTATCCATGGCTCTTTGTTCAATACTTT
TTTCAAAAATCTTATTGTCTTTCCAAAATTGAATAATTTCTTCCTCTTTTAGTTCTTTTTTTTTATTTGAAATTCTTACC
ACACAATTGAGTTTTTTTTTTACTATCCATTTAATTTATTTAAAAATCTTAAAATTTTATTTTATTAACGATTATGAGCT
TACACTATAATTCATTGTTGTCTAATTTATGAAGCAGGATGTGGCACAAGAATTTAGAAGGATCGCTTCATAAATAAATG
AATTTAGATAATAATAATTGCGGATATGACTTGAATCAAATTTTTTACTAAACCTGAAAATATAGTATATATGTAAATAA
TCTCCACATCCACGTTATAATTTTATTAAGGTAAAAGAATGTTAAAAATTTAACGGTAAATCATCACTTAGTCATTCAAG
AAGATATTATTATGAGCTATTTTTCTTTTATCTCTCCCAGTGAGGATGTGAATATGCTTAACATTAATTATCATGTTTTC
ATCAATATTATCTACATCGATATTTTGGTAAACGGATTATGATGAGGACTTCCTTTAGTAATATGCATTACTTCTTGGTT
CAAATCCATCAAAATTGTGCATACAGTGCCAACTTCTTCCATTACTGTACCAGGGATATATTTTCTACATATTGGTAATT
CAGAATCACTATCATCCAATAATATACTTTTCATAAGCTCTAATGACTGGGTTTGGTGACTTTTTGCCAAATTGCTTGCG
ATTTTGTATCGATTAAATGAGCTAAGTAATAATTCTGGTTTTGAATTTAGTTTTTCATTCTTCAAAAAATGATTAGTATG
AACAAAATGATTATTTTCAGTATCTAAAAGATAGACTTCACTACCTCCAAATTCAATATCCTGGTATTTTCCGTTATTAT
CACCTATTAATATATTCCCAGATCGACCTTTACCCACATTCTTAGCTAAATCTTTGGCTTCTTCAATAGATTTACTATCT
AGCATGGCCCGAAGAATAATATGTATTGGCAATCCGTTTAATTCTTCGTGTATATGAAGAAAATTTAAACAAACCCCCAA
ACCTGAATTATTAAAACCAATTTTACCAATCATCCCCGGTTCGGTTACTTGAATTATTTTGTGACCATCTGGTTTGGTTA
ATCTCATAATAAAGGCTAAATCTTCAAAATCTGCAGCCCAATCCCAGTTTTGACCTAGAACCCGTGGATTTTTGAAGTAT
AATGCAGTGCACTCAGTGCTCCCATTCTCCATATTTGACATAATTTCACTTCTTGAATTAATTGCATAAATCCATAGAGG
ATCTACATCCGCTGCTTCTGCAATTGATTCAATTTCAACTAAATATTCTGAATTGTAAGCATGAATTATATTTTTAAAAT
TTCTAGCTGAATTTAAAATATATTTTCTATTACTCTCCCGACCATCTTCATCTAATTTCTTGGTTACATCACAATAAAAT
TCAATTACACGGTTTATTCTGCTTTTCAATAATTTTCCATGTTGTGTCCCTATTTCTTCAGGACTCCCAGTTACATCTAC
TACTGGAAATTTTTCTTCCATATCCATTGCAATGATTGACGATTAATTAAATTAATTGCGCGAATAAATTAACGATAAAG
AATTTAGTTTAGTATTATAGCTTATTCGTTAAATATTATTTCCCGATAATCTCTTAATTGAAAAAGTAATTTTTAAATCT
TGTTGAAGACCTCTTCCAGCAAGGAATCAAACTTCTTATCTCCTCTGGGATATACCGGTATTAAGTTTTTATCGTTAAAT
TCGTGATATTCTGAGTTAAGTTCCATTCTAAAAAATGAAAAAGATATTTCCTTTTAAAAATTTAAGTATACAGATATTAA
GAATGTCCAATTATTGCATGTGGTTTATAAGGTTCTTCTAAAGACTTAATTTCTTCATTTGAAAGTTTTATATCTAAAGC
CTCAACCGCTTGTTCAACATGGTTTACTTTTGTGGTTCCTAATATCAGAGATGAGACAAAATCTTTGGAAAACATCCATG
CAAGAGCAATTTGAGCAGGAGAAACACCTTTATTCTTTGCAAGCTCCTCAACGGCCTCTAAAACATCAAAATCTGCGGGA
TGGAAATATCTTTTCTTCAAATTCGGATCTGATCTTACTCGAGGAGAATCAGGTTCCTTTGTACGGGAATATCTTCCACT
GAGAAATCCTCGTGCTAATGGTGACCAAGGGATCACACCTATTCCCTGATCTTTACACAATGGCATCATTTCTCTTTCTT
CTTCTCTGTATATAAGATTATAATGGTTCTGCATAGTTCTGAATGGTTCTAGTCCATATTTTTCAGCAACCCATAAACTT
TTAGTAAATTGCCACGCAAACATGGAACTTGCGCCTATATGGAGCACTTTTCCTTCATTAATTAAATGATTTAAACTTCT
TAGAATTTCTTCAATAGGTATCGGATCTAGACGATGTATCTGATATAAATCAACGTAATCCATATTAAGCCTTTTTAAGG
ATTCTCTTATCTCTCTTCGTATTATTTTTCGTGATAAACCTATTTGATTTGGTTTTGTTCGAGTTCTTACTCCTGATGAT
GAAAAAAAAACTTTTGTTGCAATAATAACATCATCCCTTGAATCTTTAAGTAACTCACCAGTAATTTCTTCTGAGCGACC
CACACTATATATGTTAGCAGTGTCAAAGAAATTTATCCCTAGATCTAAGGCTTTATTAACAATGGGTCTTGCTTGGTCTA
TTTCAAGCTCCCACTCTCGTTTGTTTCCGAAAGACATCATACCTAAACATATTCGAGATACTTCTAACCCCGTTTTCCCT
AATCTAATGTATTTCATATATTGCACCTAAAAATCTTATTTTGACATTGTTAATGAAATTGACTAAATAATCGATTATTA
ATTATTTTTTTTTCATTTATATTTTTTTAATGTAGTAAGTTTTTAGAGGTAAATTCGTGATAGGCAGAGTTAAGTTCCAT
ACCATTAAAGTTTATGATTTTTGATTTTATTTACCATCTGCTTTTAAATCTGTAATCAGCCAAAAAATTTAACAATAAGT
AATTTCTAAGCCACTCTTTCTTTCCCGAAATGATCTCCCAAAATTTTTACTTCTTGATGCCTAAAATAAGTATTGTAAAG
ATTCGCATATTCACCACCTTGAGATAACAGAATATCATGAGTTCCCTCTTCAATAATTTTCCCATGATCCAAGACTATAA
TTCTATCAGCATTTTTAACAGTGCTCAGACGGTGGGCGATAACGATGGAAGTACGTCCTTTCATTAGTTCTTCCAAAGAT
TCTTGGATAACTGATTCGGTGTATGCATCCACAGCGGAAGTTGCCTCATCCAAAATTAATATCCTCGGGTCAGCAAGAAG
AGCCCGAGCAAAACTAACTAATTG
>LokiG_000000000349
CCTTTACATGCTCCTGTACAACAAGCCTTCCAGAAAAATACGGGCGGAAGAATTGTAGAGGGATATGGGCTTTCTGAAGC
AAGCCCCATAGTTAGTGGAGGAAATTTATTTGGAGAAAGCCCTCTTGGGACAATCGGGATGCCATTTCCGGGTACTGATT
GGGGAATTTTCGACGCAAACGAATTTGAAAAAGGTCCAATTGCGGACGGTTCTTCTAAATCGAAGTATGGAGAAGAAAAT
ACAGGAGAAATTTGTGTTTGTGGTCCACAAGTTATGCAAGGGTATTTAAACCAACCAGAAGAATCCGCTGAAACTTTAAA
AACTTGGGATGGAAGAACATGGCTTCTTACAGGAGATATAGGATTCATGAATGAGGATGGAACTATTGCTATTAGAGACA
GAAAGAAACAATTAATCAAAGTTGCAGGACATTCAGTTTTTCCCGCAGAAGTTGAAACGATGCTTATGAGTCACGAAGCT
GTTTCAGAAGCTGCAGTGGCAGGTTTACCTGATCCAAAAGGGAAAGTTGGGGAAATTACTAAAGCATGGGTTGCATTACA
ACCTGAACATAAAGGTAAGATTACTGAAGAGGAGTTAATTGCCTGGACACAAAAAAACATGACAAAATGGAAATGCCCCG
CTATCATTGAATTTATTGATGAGATCCCTAAGAATATTCTAGGAAAAATTCAAAGACGGACTTTACAAGAAGCAGATCCT
TTATATAAGAAATAAAATCATTTTTTTTAATTATTTTTTTTGTTTCTTTAAATATTGATAAAATGAACAAAATAATTATT
AATGGAATCACCCCATCTTAACTATAATTTAAAGTGCTATTTCAACCATTACGCTGAAAGTGGAAATCATATAACCGCTT
AATTTTAATTCCTTATTACATTATAATAAGACAAAACCTAATTTTTTTCTTAAATATTTGATTTAAATCAAGATACTTAG
AAGTTCTCAGTCATGACGAAAGGAATTATTATATCGGGAGGGTGGGGTACGAGGTTACGTCCGTTAACTTGCACTATTCC
CAAACCGTTAATTCCTATTGTTAACAAACCAGTAATAGAACACCAAATACTTTTACTAAAAAGAGCTGGAGTTACTGAAA
TAACATTAGCTGTTGGCGTTATGGCTGATATAATTAAAAATTATTTCGGGGACGGGAAGAAATATGGATTAAAGATACAA
TATACTGATGAAAGAAGCCCTATGGGAACTGCTGGGGCTATTAAATTAGCAGAGGATTTTTTAAAAGATGATAACTTTTT
CATGTTAAACGGAGATATTATCATTAACTTTGATTTTAACCAAATGCTTAAATTTCATAAACTAACTAAGGGGATAGGTT
TAATCGCCAGTAAAGTTGTAGAAAATCCATCCAGATATGGGGTACTTATAGTAGATGCAAAATCAAATCAGATTTTAAAA
TTTCTTGAAAAGGATGAGTATACCCCGGACGGAGGAATTGTTATTCCCATGCCTATTAATGCCGGTGTCTATCTATTACA
ACCTGAAATCCTTAATTACATTGAATCTAGTAAAAAGGTATCGATAGAGAGGGATATTTTTTCAAAACTAGCTCATGAAG
GGAATTTATATTGCCATCAAATAACCGGAATTTGGAGGGATATTGGAGCACCTGAAGAATTACTAGAAGGTAATTTTCAA
TTGATGGAGGATATATTACAGAATTCAAAAGATCAGAAGAAGAACTTAATAGATGATAACCTTGATATTGATGGAAAAGC
AATTATTTATTCACCTGTCGCAATCGGAAAGAATGTGATCATTAGGAAAAATTGTGAAATAGGACCTAATGTAATAATAG
GGGATAATGTCTATATAGGCGATAACACGAAAATTAGGGAATCTCTGATCTATAATGCGGCCTATCTTTCAAAGAATGTC
GAAATAGAGAGAGCTATAATTTCAGATAACTGCTTAATACACGATGATGTAAAGTTAAAAGGTATCTCCCATAATCTTGT
GATTTTAGCCTCATATGTAGAAATTTTAAAAGGCGTTAGTTTAATTGCCACTTCAAATAGTTCTATCAATGTTTGTCATC
ATGAAATTATTAGAGATGAGAAGCCTATATTTTAAATTTCGGCTCGAATTTTAGTAATCTTTTTCTTTAATTTTTTGATT
CGAGAATCTGAAGGATTAAAGATTAGAAAGCCTTCTAGAATCTTAAGACCCTTCTGATAAAAATTAATGCTTTGGATGTA
ATCACCATTTTTCTCAGCATTTTCTCCAGCTTTCATAACAAACTCTAATTCTAATTGTCTCTCCTTATTCTCAAGGTTCA
ATATTATATGTGAAATTTTATCTATATCTTCTTTTAAGTTATATTCTCTTGATACACTGAGAGCTCTTTTATAATCTTTT
ATTGCTACATGATATGCTAAAGCTTTTTCAGCAGTTTTACCTTTTCTCATTAACTCTTTAATAATGGTAATTGCTGAATT
TTTATCCAAGTCTTTAATTTTAAAATCCTCACTGTCGGAATTGTTCGTAATTATAGAAGAAATAGGTTTATATTTCGTAA
TTTTCTCAAATTTTGCCTCTTGATTCATTTCTATCTGATTTACTACAGCTTCTAAATTTATAGGAATAATAATTTTATTT
TCAAAAAGCTGATATATCTCATGGAGAATAATGCTCGAATCAAGGTTAACAATTCTCTTGACTTTAATTAGCAGATTATA
AATGAAAAAGACTTCTTTTGTTAAAAGTAGTTCCTCTGCTAACCTTATTATTGCTTTTTGAATTTGGTTTTGATTTATTC
TTTCTAAATCATCAGGAGCAATACTTTGTGTTAATGACATAGGGAAGACTAAATTTATCTTTAATTTATCAACTATATAC
TCAATCATGTTATTTGAATCAAAGATACCGGTTTTTTTAAAATTCATTATTTTTTTATGAAATTTTTCTTCAAATTCATG
TAAAACTTTTAACACATCAACTCGCATGTTTTCAGATGCTTTTTGATCGAGGATCAAGCAAAATCTGATAAACCTTCCGT
TTTTAAGCAAAATATTAAAGTTTTGATATTGGAGATCATAAAACTGATTGTTGTTTGTGTATTCTGAACCTTTAAGTGAA
ACGTTATCCGATTCAGAAAAAGTTACATTTGCTTGAATAAACCCACTCAATAAGTCTGGGTCTACCTCTGCACCTGAGAT
AGAATAACTTAATAATCTTAATCCAGACTCCTTTTCCATTATTAAAATATGCCTTACATTAAGAACATCTACAAATTTCT
GCCATATTGTTTCTTGTTCCAATTCATGCCGTTGTTCCCTTGCTCCCAATTCAAATATCTCTACGTTTGAATTTATTTCA
AAGCCCAAATCCTTTAACTTCTTTTTAAGGCATGACATACAATGTTTAGGATACTTTGAGCACTTAGATTTAGTTTCTCC
ACAATTATAACTTAAACGATTAAGCTCAAAATAAACCATAAAAAACCCATTAAAAGATTAGATTTACTAATTACATCAAT
TTTTCCAGATATAAATTATGTAGATTTTAAACATTTAAAATTGAGCACCTATGATCATATTACTCTGTAATAACACGTAA
AAATTAATTTATAAAGAAACAAATTTAAGTTAAAATACATTATCTTGCCAGATAAGAGAAAGTTTGAAACGTAATATTGG
AGACTTTATTTTATTTGGAGTTTAGTTATTTGGAAATGGAAGAACTTAAAGAAAATGGCTTTAAAATATATAATGCAATA
TTTGATAATAAAAAATCAATAGAAATTGATGAAATAGAATATCCTATTAAAAAGTTTTCAAGTGGAATTAGATATGTTGA
TTTGTTTGGGTATCGTTTTATTGAGCAAAACCGAAATAAGAAATCAGAATGGGGCAAAAAGGCACGAGAAGGACAAAAAA
TCATGTGGATAATAAAAGGGAGAAAGTATATGGTAAGAATTATAGATGGAGAATATACCGATTTAATAAATATTTAAAAG
ACTTTTACTAAGAATTAATATACTGATATTTTTTTGATTAAAAGTTATTTATTTAATTTCAGTGGATTTATTTACAGACG
TGATTCCACCGTGTCAAATATGAAATGATAATTCTAAATTACCAATAAAAAACTTTAATATTAACATTTTCTTTAATTTT
ATAATCTAAATAAAAACTAGGCAAGTATTTAATCAGAAAGCTTCTTGTTTTATTGTTATCAGTAAGAATCGAATTAGAAA
TTTAAAACAGAAATCTCTCAAATTGAATATTTAGTCTAGTTTTTAGAATCTAAATAAAAATAGGAATAAAGATGCAATTT
GGAGCACAACTAGTTAATTATTTTACCACATGGGAAGACACACTCACCACAATAAAAGCAGTAGAGTCTGGCCGTTGGCA
CAGCCTTTGGTTTTCAGATCACTTCTTACCGCCTATTCCTGGGGCGGGTTTAGAATCTGGACCTTCTCTGGAGGGTTGGT
CGATGATCACCGCTGCCGCTACCGTCACCAAGCGTTTACGACTAGGTTTACTCGTCACAGGCAATACTTATAGAAACCCC
GCATTACTTGCTAAGATGGCAGCTACGGTGGATCAGATTTCAGGTGGTCGTCTTGAACTCGGTATTGGTGCTGCTTGGTA
TGAGCGTGAGCATGAAGCGTTCGGATGGAAGTTCCCAGATGTTCCTGAGCGATGTGACCGTCTTGAGGAGGCTGTTGAAT
TGATCAAAGCCTTATTTACAGCAGATGGTCCTATTGATTATAAAGGGCGTTATTACAAGCTTGTTCAAGCACATCTTTCT
CCAAGCTGTACTCAAAAGCCTCATGTTCCAATTTTGGTTGGTGGTAATGGGGAAAAGCGAACCTTACGTACACTAGCTAG
ATTCGGAGATATTTGTAACATTGATTTTAATAATCCTGGATCTCCAGAAATTTTTAAACATAAGTTGGAAGTTTTAGCCC
ATCATTGTGAAGAATTTGGACGTGATCCCGCAGAGATCAAGAAAACACTGCTTATCCCGTTACGCCTTGAAAACGATGAG
AGTAAGGCTGCCAAATTTCGCAAAGTTCGAGGTGAATGGGTCTTGTTTGGTCCTGCATCATTTATTATCGATCGCATCCA
ACAGTATATCGACCTAGGTGCCGAAGAAATTATGTTTTCGAGTGTTCCCAGTAAACCGAAACTGTTTGAGAAAATTAATG
AAGAGATCCTTTCTGCCTTTGATTAAATATTATCAGTTCTTGGTCAAATAATTTTTTTCAAAGACGGAAATAACAATAAA
AGTGGCCATCTAAACGTCATTAATTTTATCCATAACTAATTCTAAATATGATTCTTTTATTGAATCCTTTTTTTGAATCT
CAAAATTATGGAGAAAATCAAATAAGATTTCTTGAGATACTTCAATTTGATCTTTAGAATCTGCTAAATATTCAACTTCT
ATAAAATATTGGTTTAAAATCGGTAAAAAATCAATCAGAGCTAGTATATTATAATCCCTAAAATCAAAATTATATAACTC
TCTTTCTTTTCTAACTGTCATAATTTCTTGAAATCCCAAAATTTTTAATATCCTCCTCATCTTTTCAAGACTTTCAATAG
ATAGATCAATTTCTTCTCTAGTTTTCGTTGATGTGTCTAGTTTTTTTCCCTTATAAGTTAGATAATAGTTAATTTTTTGT
TTCACATTCTCATTACTCGGCTTGAATTCAACTGACTTTCTCAATCGTAAGGCTTCATCTGTCGTTGCAAAATTTCTTAA
GTCCTTTGGCATATTAAAATATGTATCTTCATGTAAAAGTGAAAATTGAAAAGATCCGCCCTTTTCTTCAAATTTTTTCC
TCATTAATCCTGGATCTGCTATTCTGACTTTAATTTCTACTTCAATCATTACTTAATTTTACTTTCTTCTGATAACAATT
ATAATTTATTATTTTTTATTAACTATTAATAGTCCTTATAGAGATGGTATATTATTAGACGGAATCTAAATTCTGCTTTA
AATCTAGCCCATGAATATGGATATTTACCTTACATGATTGAAAGATACATTCAATTTTTAGGTATGGACGAGACCGTTAA
TTTGCTTAAAGCAAATGAGATTCCCTTGACGCCTACAATTCGAGTGAATACGCTTAAGATAAATTCATCAGATTTAAATA
AAAGGTTGAGAAATAAAGGATTCGAGTTAGATCCTATTGAGATGATTCCTTATGGTTACAATATCATCAAAGAAACTCAC
AATTTAGGTTCTACCCATGAATTTCTCCAAGGTTATTATTATTTACAAAATTATGCTTCAATGCTTTCAGCTATTATTCT
CGAGCCTAAACCAACCGAGACAGTAATTGATATGTGTGCAGCTCCAGGAAGTAAATCAACACATATTGGGCAATTAATGG
AAAATAAGGGCGCACTTGTTTTGATTGAAAGAAATAAAAACAGAATTCCTGCTTTGGAACTCAATTTACGAAGAATGGGA
GTTAAGAATAGTATTATTTTGAATATGGATGCTATTAGATTGTCAAATTTAGCGATCAAAGCGGATAACATTTTACTTGA
TGCCCCGTGTACAGGAGAAGGACTAATAAGGCAAGATCCGCGTAGAAAAACTAGTAAGAAATTAAGAGATATTCAAAAAA
TGGCTTTAATTCAAAAGAATTTATTAAGAGCAGGCCTAAAATCATTAAAATCGGGAGGAAAGCTTCTATACTGTACTTGT
TCAATTGCTCCAGAGGAAAATGAGTTGGTAGTAAATACTATTTTAAATGAATTGAAAAATTTCGTCATTGTTGAGATTCC
TAAGGATTATGGTGTGAATGGTTTGACTAATGTGTTTGGAAAGCAATTGATTGAAGACTTAAAGTACTCTCAAAGATTAT
ATCCTCATCTTCATGGCACAATAGGTTTTTATTACTGCCTTATAAAGAGAAATAATTAGATACATTCATGTTTTTTATTG
TTTTTCCCTTAAGTATAATCCTTTATCACTCAGATTAATAGCTATAATATCTTTGGGTTTAAGGTTTTTAATAGTTTTAT
TATCAACGGTGGATTGAGCTATTGCAATAATCTCCATTAATCCGTTGAAAACAAGTAAAAAATCCTTTTTCTTCAGATCA
GGAGGTAGATAAGTTTCCATAAACATCATTATATTATTTCCGTAAAGAATTGATTTTTCTCCTTTCTTATTAACACGCAT
ATATGCAAAATCCGGAAATAAACCATTCCTATAAAAATAGCCTGTACTCTCCAGACTGATGAAAAAAGCCCCTCTTTTTA
AAAAACCAAAATATAACCCTCCAGCCACTATATCATTTGTTATTTTAGGATTCTGAATTATTTTACCTAGTTCCTCAGAC
AATAAGTATAGGCTTGGATAATTAATTTGAGATTGTTGATTACTTAATTTAATAAAAATGTATTCCTCAATTTCATTAAG
AATGGGTAAAAAACGGGGAGATATCCTTGAGAGTGAAGTAGAAATGATTTGCTTTTCAATCACATTAATATGCCTAAAAG
TCTCAATATCTTTCATTCTAAAGCAAAATAAAAAGAAATAAGAAGTTTTATTATTATTAATTTAATCACGTAAGATATTA
AAAAATAGTGTTTATAAATATGGGCATTAGAAAGATTGAAGATGAAATTGATCTGATGGAAGCAATGAAAAAGAAAGCAG
CTGAATTGAAAATAAAAGATTTAGAGGCAAGGGCTTCTGTAGAGAGATTTACAAAGGATCAGTTACGGGAGCTGGCAAAA
AAACACGGTATACTCCTAGCGTTAACACCCGAATTGAGAAAGGAAGTTAAAAAATTGCAGAAAAAATACAATATTCCCTC
CTCTAAAATTATAACAGAACAAATCATAGAGCACGATGTTTTAAAAAAATTTTCAAAAATCGATCATCGCAAATTAGGGA
TGTTAGCATACCAACGTGTACTTATGAGTAAGGAAGAAACAGGGGGAATAATTCCATTATCAGAAGTTTATGAATTAGTA
AATACTGGAATTTTAAAGAGTAACATTGAAGTAAAAGATGTTGAGAAAGCGATGCGTTTGTTAAGGAAAATGAGAATTAT
TGAGGGTCTCACTGAATTAAGTTCAGGTTCTATGTTAGTACGATTCTTCCCAATTCAATTCACTGGAGATGAGGCTAAGG
TCATTGAGTTAGCAAAAGAAAAAGGTTTGCTTACACTAGAAAATGTTTGTGTTATGTTAAAATGGTCTCAAGATCGTGCA
CTTAGAGCTCTAGAATCACTCGAAAAAAGTGGAGTTGCGAAATTTAGGGAAAATATCTTAACTGGGAAAAAGTGGTTTTT
TCCTTCACTTTAAAAAGAGAATTCAATTATTCTAATTTAATTTTAAAAGCTAATTGCCCATTTTCTAATTTGAGGATCTT
CGCTCTGCGGCTTTTAGCTAAGATTTTGAATATTGCTTCCAAGTCTTCTATCGGTAGACTACTAAAATCTTCCTGTTTTG
CTTCTCTAAGTTCAAAAATCATGATTGGCTCTAATTTACCATTTTCATACGCCCATTTGTATATTTCGTCTGACCATCCT
TCGAGAGTTTTCCAGTATACTCTTAGTTTTTCTTTTTTTTTAGAGAACCATTTTGCTTGTTTTTGAGCAATCAATTCATC
AACAATTTCAAGTATATATTGTTCTCGATTAGTAAAATCCGTAAAGGGTTTTTGAGAATTTAGTTCTCTAATATAAATAG
TATGAAGAATTGCGAATCGAGCATAATCAAATAAAACTTTTGCCCATTCTATTTTCCAAGAAGTATAATCTGCTTTTTGT
TTATTTTTATCAGGTAAAGTATACATAAACCTCTTCCTTTCATCTTCTAACCAAGGGTAAGCATTAATTAGTTTCTCATG
AGCAGTAATTTTTTTTTCTATTAACCCCTTTTCTCCAATGATCTCTTCTTCGAGCTCTTGAAGTCCTGATTCTATTTGTT
CTGCATACCGTTTATAAGTTTTACTGTCAATATCTCCAATTTGGGAATTTAATACTCTCTCAAGTTTATCAAATTGTTCT
TCTATGTAACTCAAATCGGCGATTTTGAAATCTTCCTCTTTTATAATGTTTTTCTCTGCAGCTTCTTTTTCTAATTGTTC
CTTTTCAGATTTTAAATTTTTTAGCTTTTCAAGTTCCTTCTTTAATTCATCTAATCCTTTTTCAGTATATTCTTTGACAT
CCTTAGGAAGTTCTTCTTGACGTTCTCGTTGTCTCTCCATTTTTCATCATTTCTCTTTTTATTATTCTCCAAACTCTGAT
GCCCATTCATTATATTGCTTCATTAAAGACTTACTTGTCATTGGTTTTACTTTTTTAAGAGTCTTAGTGAAATCTTTAAT
ATCAATGTCCCTAAGAGTAATTTCTTGATCTGAGTTCTCTAAGAGGCCCTTGGTATCCAATTCACGAATAGGTAACATTA
TTACCTCACGGCATAGGTTTGCGATATCTCTTCCCGAATATCCCTCAGTTCGAACACCTAATTCAACATAATCTTCATTT
GTTAATGATGTATTTATTCCTTCAGTATGAATTTTACAAATTCCTGACCTCGCTTTCAAATCGGGAAGTGGCACACGAAC
TCTTTTCTCAAATCTACTTAACATTGCATTATCAATGTCCCATGGACGATTAGTTGCTCCTAACACTAAAAGTGGTTTAT
CATAAGTAGACCTCAATCCTTGCATTTCACTTAAAAGCTGTGTTTTTACCCTCCTTTCGCCTCCACTCTCCGATCCTTCT
CCTCGCTTTGTAGCTATTGAATCTATTTCGTCCATAAATATTAAACTGGGAGCTTTTAATCGGGCGACTTTAAACAGTGA
GCTAATTAATTTCTCACTTTCACCTAGCCATTTACTTAGTAAGTCAGCAGAAGAAGCACTAAAAAAAGTAGCTTTGCATT
CAGTTGCTGCTGCTCTCGCTAGTAATGTCTTACCACACCCAGGTGGCCCAAAAAGTAGAATTCCCGACCATGGTTTTCGT
GCCCCTTTAAATAATTCTGGTTTTATTATTGGTAAAACAATTGCTTCTCTCAAAGCCTGTTTAACATTTTCTAATCCGGC
AATATCTCCCCATCTAACATTAGGTGACTCAGTGACAATAGTCCCCGAGATCATATCAATAAGTTCTTGCTCTTCTGATG
ATACTTCTCCATTAGTAGTTGTTGAAGAATCACCACCTTTAGATATACCAGATTTACCGGTAGGTCTTGATCTTCTAGAA
CCACTTCCTCCAAGTTGAGACTTTAATATCTTGGCTCTTGCCAGATAATCATCTATATTTCTTTGACAGAGCGACCGCAT
TTGAGGATTTTTATTAAATTTCATAAATTGTACGAGTATTTCCGCTGCTCTAAGATAGCTATTTATCGCTTGTCTATGCT
TTCCTTGGCTATCTAAAGCTACAGCCTCTTTTGCTTTGGATACAGCAAATTGATATAATTTAGAATCTACCGATGACATG
TTAAATATATCTAGATAATTATTTTATTTATAGCTAAGCTAATTTAACATTCTGTATAATTAATAGTTTTATCAGCATCT
ATCAAATTTACTCTTTAAACTAACGAGAATAAAAACTAGTCTCCATAAAATTATATATTAATAGTAGTTATATAAATAAT
ATAGAATAATTAAAAACTTTTGATGATTATGGGTTTTCTCAAGGATATTTCAAAATGGCTCTCTGGTGGTGGAAAGAAAA
TTGATTCGGTTCGCTCTGCTTCAATTAAATTGAAAGTCTTCAATAAAAGATTGATGCGACAGACAAAGAAGTTAGAAATT
ACCGCAAAAATCGCAAGAGATAAAGCTGTTAACTTGCGAAAACAAGGTGATTTGGATGGTTCCAAGTTCCACGCAAGAAA
TTATCTCCAGGTAAAAAAACAGGCCAGAGCTGTAGAGTTCTTCCGCACAAATTTAGAAGGATTACAATTCAAATTAGACC
AAGCAAATGCTGTTAAAGATGTTTCCCAAATCATGACAGGAATCGCCCAATCTCTCTCTGTTTTAAAAAATCAACTCTCA
GTCCCCCAAATCCAAGAAGTTATGAGCCAGATCGATATTGATATGGAAGAATTTGCCATAACTGCTGATATCACCACAGA
GGGCATGGATAGCATCTCTATTGATACTGCCGTAACAGACTCAGATGTAAATGAGGTGTTAGGAGAAATGGATGCTGAAA
TCCAAGTGGAAATGGGCGCTGAATTACCAACCGCAGCTTCTGATGAAAAAATTGCTGAATTAGAGAAGGAATTAAACCGG
CTTAAATCGGATGAATAATTACTACTTTTTAAATTGCTTTAAGAACTAATCATAGCAAAATTATTAATAGACTTCTTTCT
ATTTTAAAAGTATTCTATAAATCACAAAATATACTTTTAAAGTGAATATTTTGAGTTTACCCGAATTGATAACAATTGGA
AGTAATACTTTGGATATCCTAATTCAAATTGATGATATTTTACGTTTTGAACTATTTGATAAAGAGATTATAAAAAAATA
TACCGCAATTGAATACTCTCGAAAATTGAACGTTAAAAATATTAAATTTGTTCCCGGAGGATCGGGTGCAAATATAGCAG
CAAATTGTTCTATGTTAGGAGTACCTAGTGCCTTCATCGGTGTAATGGGAGATGATTTTTCAGCAGAAATTTGTCTGTCT
GATTTAAAAAAGCGAGGGGTAGATTTATCTCAAGTCATTCAAACTGATCAGGATACAACAGCATCATCAATAATACTTAG
GACTCCATGGGGAAAAGATCGGAGTATCCTTGCGTATAAAGGAGCTAATAACCTATTAAAACCTACAGATGTTCGGGAAG
ATTTTTTTAAAAATGTAAGAGCATTCGCGTGGACATCTTTAACAACAGATGACAGTTGCAGGGCTATTGAAAAAGCAATT
ACATTAACTAAGAATAATGGAGGTACAGTATTTGCTGCCCCTAGTATGTCTATCATAAAGAATGCATCAAACTGGGCGAA
AATTCTCATCTCTAACTCAGACGTTGTATCACTCAACGTAGAGGAGGCACAAGAATTTACTGGAGAGTCCAAAAAAACCT
TAATGATTAAAATATTCTTGGATATGGGAATTCAATTAATCTCAATTACAGATGGTCCAAACGGATCCATTATTTCAGAT
GGAAAAACTATTATAAATAGTGGAGTTTATAGTGCTGGAATAGTTGAAGATACTACCGGTGCGGGAGATGCTTTTTTAAG
TGGAATTTTAATTTCTCGCTTGAACGGGTTTTCTCTTGAAAAGACATCAAAATTAGCTACTGCGATGTCCTTTTTAGAAT
GCAAAGAAGTAGGTGTGCGAGAGGGATTACCTAATAGCCAAAAAGAGCTAGAAGATTTCGTAGATGAGAACACAATAAAG
CAAGTAATCTCTGAAATTGTTTAAAAAGAGAAATTTCATAAGCTCCTTTATATTTTAATTTTTAATATTACTACATTCTA
AGAAAACTACAGTTAACAAATATTTAAAATTCTCTGAGGAAATAACCAATAAATTTTAATTTTCTAATTTATTTTAAAAT
ATATATATCAAGCGCTCTTAGTATAGAAGTCTTTACTTTAATAAAGACTGTAAAGTGGTCATTATGCCAGGTTGCCAACT
TGGCGGCCCGGGTTCAATTCCCGGAGGGCGCACTTTTTATTATTCTAAAGTAAGCCTGTTATTAAGCATGGAAGAGTTTA
AGATGCTTTATGAAAAATTATAGATGTGTTTTGAGAGTGTGAAAATGAAGAAAATTGATGGCATCGAATATCATGATATT
AATGAAATTGCAGAAATCTTTCATGATGGGATGAGTATAGATGAAATAAGAAGATATTTTGAATTCAATATAATTAAAGG
TAAGAAAATTGATAATGAGTGGTATTCTGACGAGAAAGGAATTAAAAATTTTATTGATTATTTAAGAGAAGAGAGAGCCT
TCACAATCGGACCATTAGATATTGAAATATCAAAAGTTACAATGGAAGGAAGAATTCTGGATATTGGTGGTGGGGGAGAG
GGTGTGATTGGACAATTGAAAGGTAAACAAGTAGTATCAATAGATTATTCTAAGGATGAACTCGAAGAAGCCCCCGAAAG
TGGAGGGTTAAAAATAGTAATGGATGCTAATGATTTGAAGTTTTTAGATGATACTTTTGATACTGTTACTGCTTTTTATT
CCATTATGTATATTCCTTTGAAGAATCATAAAAAAGTCCTTCAAGAGATTTACAGGGTTTTAAAACCAAGAGGAGAATTC
TTGCTTTGGGATCTGACTATACCAGAAAAAACTATTAAGGAAAAAAATATTATTCTTGTGATTTTGAAAGTTAAATTGAA
AGATAAAGTAGTTGAAACAGGTTATGGGGTTAAATGGGACAAAATGCAAGATGCAAATTACTTCATAAATTTAGGTAAAG
TTGTAGGATTTGAAGTTTTAGAACAACAAGTAGAAAGAAACATTTTCTACTTAAGATTCACAAAGAAATAAAATTCAATC
AAAGTATTATGGAGATATATACAAAAGGTCGTGAAAGAGGTGTTTCACGAAACTTAATCTTATTATTTCATTTAAATAAA
CAAAAGTAAAAAGGAAAAATTTATAGAATACCTAGAAAATTTGTAACTCCATCGATTTTAGGCACTTCAACCTTATAATA
ATTTTTTACGATATCAATTAAGAATGTGAGATAATCAATTGTGATTCTTTCATTATGTGTATCTGAAATAGTATCAATGA
GATTTTTTGAGGTAGAAACTTTAATTTTTTCAGGATCTCGTAGATATTCCACCAAAGTTTTTGAATATTCGAAGGCTTTT
CTAATCTCATTTTTTAATATAATCAATCCAGAGACTGAATCATATTCCTTTAAAAACTTCTGAGCAATACTTTTCTCTCT
TCCCAATTTAACAGAATCCAAAATCTTATCTTTGTCCTGGATTATTTTTCTTTTTTTTAAAACAAGATAATCAGTAAACT
TCTTCTTATTTTGTTTAAAGTCTTCCATTGACATAGCGACGATATTTATTTCAAAAAAATCTTTTAAAGTGAATTTAAAG
AAGTTAATTACATGATTAGCAAGGAAGAGATTATCTGAAATTAAAATAATCTTTTTTCCTAAAAAGGTTCCCCTAAAAAT
ATTAGCCATCACCGATTCAGGAATATTTAATTTTATTAAATCATATTTCACGGGTTCAGCCCCCGCAAGAATATCGTCTT
GTGTTTTATTTGTATTAGAATCCTCAAGAGATTCAATTTTAAAATCTGTTATTAAACAATCTCTTACAGTAAGGTTTTTG
TCTACATATGCAATAAAAGAATGTTCACAAATCATTCCTGCACTAATATCCATAACTATAAGTCCCTTTTTAGCATCTTT
TGTTGCATTATCTGAGATCTCTATATTATCCCATTTTGTACAAACTGGGCACCGAATTTCGACTTTAGCCATTATCCCTC
GAGGGCACGTTTTTGAAATGTATTTTATAAAGAAGCTTCTTCAATCCAAAATTGAAATGTTTTTTAT
>LokiG_000000000021
GTCCATACAGATATCACGACCCGTAAACTTGCTGAACAGAAAGTAAAAGAATCAGAAGAAAAATTCAGAACAATTGCAGA
ACAAACGACATTAGGTGTACTTATAGAACAAGATGGACTTATTAAATTTGCTAATCCTGCTGCTTCTGAGATAATTGAGT
ATCCCCTGAGTGAGATTAACAATTGGACCACACAAAATGTTATTAAACTACTATATGAAAAAGATATATCCACAACAGAT
AATATCGGTAACTTTCAACTTATTTCACAACCTATCGCTCAATATGAAAACCGCATAATTACAAAATCTGGGACAGTTAA
ATGGATTGAATTGTTTGCTAAGCATATTATCTTTCAGGATCAAGATGCAAATTTGATAACATTTATGGATGTTACGATTA
AGAAACAAATAGAGGAGGAATTAAAAGAAGTTAGTAGATTGAAATCAGAACTTCTTAGTCGAACATCGCATGAATTAAAA
ACACCTTTAGTTTCAATAAAGGGTTATGCAGATTTGTTATTAACTCAGCATTACGAAGAACTTGATTTTTATACTATCTC
AATTTTATATGAAATGAAGCGAGGATGTTCTCGATTAGAGTCATTGATAAAGGATCTTCTAGAAAGTTCAGAATTAGAGT
CAGAACAAATCAAATTAAATAAAACTGAAGAAGATTTAACATTTTTAATAAGATTTTGTATTAAAGACTTACAAGGGTTG
GTAGAAAATAGATCCCATAATCTTATTTTAGAGATTCAAGACAGATTAAAAGCTACATTTGAAAAAGAAAAAATTTATGA
AGTTATAACTAATTTATTGAGCAATGCGATAAAATATACACCCCCTTCTGGAGAAATTAGGATAAAATCAGAAATAAAAG
ACAATGACATCGTGATTTCTATACAAGATAATGGTATTGGTTTGACTAGAGAGGAAACTTTGAAACTCTTTAAAAAATTT
GGTAAAATTGAACGATATGGTCAAGGTTTAGATGTGGATTCTGAAGGTTCGGGCTTAGGACTGTATATTTCAAAAAAAAT
CATTGAACTCCACGGAGGAAATATTTGGGTTGAATCTGAGGGAAGAAACCTTGGTACAACCTTTTTCTTCTCTCTACCAA
TTATAAAAAACCAAGATGATTTATAAATTGAAGATGAGTTTAAAATCAGTGAGATCATTTTTAATTTTTGATTTTATAAT
TTCCAACTGTGTTTTACATTTAAAAGAATTAAAATATTCTAACACTATCTGTTTTTTAATTAAAAAAAAAAGGTTTTTTG
CTTCATAAATACGATTTCTTAGAAGGTTAATCCTATTGACTTATATAGATAAAGATAAGCTAAGAGCGTTATTCAAATGG
TATATGCAGGAAGTAGGTGAATCATTGATATCAGTCCTTGTAGTTGGACATGATGGATTGGTAGTTGATATTTTAACCAA
GGATGGGGAAGAGAAAGAAGAAAAACAATTTATAGGTGCATTCAGTTCCTTGGTTGAATTAGTACTCAAGAAAATAACTC
AGGATTTCGATATAGGCACTTTTGGAGCTGGTACCTTTGATACTGATAAATATCGTTTTATTTTTTGCGAAGCTGGCCCA
GATTATGTTTTAGTGTCAATTTTACATCCAGCAGCTTTCGTTGACGATGTATTTCCATATACCTATTTAGCAGCAGATAA
AGTCGCCCGGATCATAGATGGTGAATTACCAGTGAGCCCTGTTATCCCTAAAATTAGAAGAGAGACAGAGGTTGAAAAAT
TACGGCACAAAATGGATTATTACCAAAATAAGTCGTACTCGCCTGAATATGTCTACAAACTTAGCCTGATAGGAGATGGA
GGAGTAGGGAAAACGAGTATGGCTCAAAGATATGTTCATGGGATATTTAAGGGAGATTATAAAGCTACAATCGGAACGTA
CATTTCTAAACAGGAATGCAAATTTGAAGAATTAGATACATCGGTACGTTTTATGATCTGGGATTTAGCAGGTCAAAATC
AATTCCAACGGTTATGGCCAGATTATTTGACAGATTCTCGGGCAGGGATTCTTGTTTTTGACGTAACTAACAGTGAAACT
TTTGAAAATGTGAAAAAATGGTATGGCATAATTAAAAAAGTCGCTTTAGAAAATATTATTTTAGTACTTGTAGGTAATAA
AGTTGATTTAAAGGATTCCAGAGTTATTTCAACAAAACAGGGAATGGAATTAGCAAAGAATCTAAGTATCTATTATATGG
AAACTTCAGCAAAAACTAGCGAGAATATAAAGGAAGTTTTTGAATGGATTGGGCTCCAAATCATCAATATGAATATTGAA
GATATAAAAGAAACAATATTCGACAAACAAATTGAAGAAGGGTCAAAATTCGTAATTTCTAGCCCTCAGCTAAAAATGTT
AAACACTTATTTTACTAAACAATTAGACTTTTGTATCGGAAAAAGTGATACAAAAGATGTGATAAAATATTTGGATGTTC
TAAAGTCGATACAAAGAAAAAAGATGTAAATTGAGTCAGCAAATTATGAATCAATAAATAATCCTGGCTTAAATGGTTTT
GCTACTTGAGATTTCTGCTTAGGATCGAATTTAGAATTAATCAAAATTGAACAATTTACTCGTTTTTCTATATATGATTT
GAATTGCTCAAGTAAGTTTACCTCGTCTACTTTTGGTAATTCGTTTTCATATATTCGTTCTTTTAATTGAGTCTTTAAAT
ATGGAATGAGTTGTTTATTTCTCATCAGATCTTGATCTTTCTTAAGTTCAGCGATAATTAAGTTGAAATTATCTTTTTTT
AATCCAATTACCTTTAAAATTTCATACATCCATTTACTTGCGGTATAGAGATAAATTTTATTCGATTTCTGAGTTTTTAA
CAATTTTTTAATATTTAAAATATCCTCAACCACATTTTCAATATATCTAAATTCCACTTCAAGCTCATCATCAACGTAAC
CTTTATTAAAGTCACCCCAAATTTGAACCGATATAAAGCTTCGATTTCCAGATAATTCCCAGAGTTCTTCGCATAGATGT
GGAATAGTTAAAGAAAGAATTTTTAACCAATCCAAATAAATAATTTTAAACACTATTAAGAAATCGTTTTTATCATCAGT
GTATTGAAATAAATCTTTAATTATGTTAAAAATTTCATAAAATGAAATTTGAAGGTATCTCCTTATATTAAATTCTTTTA
AGGATCTCTCTGCTTCAATAAATTTTCTAATAATTTTTGATAACATAACTTTTGAGTAGAGATTCTTTATCACTTTAAAT
TCTTCTAAAGTGTTTTTTGATTGGAGAATTTTATCAGACACAAACTTATAAAATTTTTGTATATGGTTGTTCACTGAATC
TATTTCTCTCACGCGAAAATCCATATGAACTCCAAAATCAGCACCGTGAGATATATAGAATCTAAATAGATCAGCAGAAT
ACTTTTGTTGAATCTCAGCAAGGGAGATCACATTTCCTTTCGATTTACCCATTTTTTGACCTTCAATAATCACGGGTTCA
ATTAGCGTCAGTGTTTTTGGCCAGTTCTTCTCAGGAAAGATTGCAACATGATGAAATATATAAAAACTTAAATGATTCGA
AATATGCATTATTGCTGTATGCCTATGATCAACTGGATACCAATAAAGAAATTCTTCTTGTAACTCTTTTAGTATTTTTT
CCCCGATATTTATGATTTTAGATAGGATCTTAATATCTCCTTTTTCCAAGAATATGAAATCGAAAAATTCAGGAATCAAT
TGTTCTGGTTTAATTTTATAATGTCGAATCTTATGTGAAATTGTATAGAAAGCCATATATATTGTAGAATCACTTAAAGA
TTCGATTATCCATTCCCTATTAAAGGGGAGCTTGGTACCTAACCCTCTTTTACGTGCACATGGTCTTTTTTCCAACCAAT
TAAAAACTTTTTCAAAATTTCGTCTATACTTACTTGGAGTGATTTTCATATTATTAAGACATGCAAAAGCTTTCTCTTTC
CAATCACCCGACTGGAAATTAAGAAACCATTGATTTTTCAGGATTGACACTATAACTTCCTCTCCACACTTGCAAAAAAG
ATCTTTAGTCACAGGGACAAATAATTTATCAGCTTTATTTTCATTTATCAAATCTTTTGAAACCTGCTTAGCAGCTTCAT
TTACTTTCATTCCCTCGTACTTTAAGCATCTTTCATTAAGAATACCATTATAGAATTCGTCTTTGTAGTTTTCTTTTGTT
GCTAAATCTAGTTTTTGAGTGTCATTTTGAGATTCAACATTATATTTTTCACAATATACCTTTGCGGGAACTTCTGTCAT
CTCTTTTAGCTCAATTATTTGAATTGGGTAAATTGATTCAATTTCTCTTTTATCTAAATTAAACTTTTCAATTAATTTTT
TATTATTCATTAAATCAATTAAAGCGATGTAATCGTATGGAGCATGGGCAGGAACAGAATAAACTACACCAGTTGCTGTG
GATGTATCGACAAAGTCACCTGGTAAAATTAGAATTTCCTTAATTCTATTTACACTATTAGCTTTTCTCCCAATAATCTC
TTCCCCTTTAAACGTTTTAAGTATTTTTACTTCTTTATCTTGATTTTTAAGCAAAGTTACCGCTTCAATTGAAATAAACC
AAATTTCATTATTAATACTTGCCTGTACATATTCGCCATCTGGTTTAATCCATAAATTCGTTACACCATAAATTGTTTCA
GGCCTTAATGTAGAAGCGACGAGAAATCCATTTTCGAAAGGAAACTTTATACAAATAAACTCATTAATTCTAAGATCTAA
CTCATCTCCTCTAGAAATATCATCCTCACCTACAGCATTTTTATCTCGAGGGCAATATAAAATAGGGTATTCTCCTTTTT
CGATATAACCTCTATCTTTCAAACGAGAAAATTGCCATTCTATGAATTTATTGTAGATTTTATCTCCAGTTGTGAATTCT
CTTCTCCAATCTAAACTCATCCCAATTGATTTGAAATCGACTTTAGTAGTCTTAGAAAAATAATTTACAACGTTCCAAGG
ATCCCTAAAACTCTCGACAATTTCAAGTATTTTTTCTTGATCTTTAGTATGCAATGACACATATTGACTCATTCTTGCAA
ATGTTGCTTTATTCGCTCTCTTTATAGAAGAGGAAATTGCTAAAACAGGTGTACCCGTTATATGAAATGCCATAGGGTAC
AGTACATTATATCCTTTTGCCCGATAATATCTCGCAAATACATCACCGTTAATAAAACTCCTACCATGACCTATGTGTGA
AGGACCAGAGGCGTATGGATATGGTGATGTAATAAAAAACTTTTGCTTTTGTGGATCTGGATTAGCTTCAAATATTTTTG
CCTGTTCCCATCTGTCTTGCCATTTCTTTTCTATTTCCTTTGGATTATACACTTTTATCAGCCATTTAAGATCTTTTTTT
TTGATCTCGTTGGAAAAAACAGCATACACATAATCCCGTTCAATTAAATATCATTTATGAAACGAAAAAATCTATAAAAG
ATATAAAAAGAGCAAGATCATGCTGATCTTTTTTCACTCATAATAGTAAAACTGCGAATAAAAGGGATAAATGAATATTT
CCGAGTAAAGCAGTCTTATCTGAGATCATATTTCTATATATAATATTTTCTACAAAATTTAAAAATTTTTAGGTTTTCTA
TAAATCTATTACGAGTTTATACACTAGGTATATAGGATATATCTCTCCTAATATCAATCTTTTTTTTAAGATATTTTAAT
TTACCAAAAAACACAAATTTTTTTTCTTTGAACATTTCTATAAACTATTCAATATTATGCAAAATGGGGATATACACATT
TTGAGGATTTCAGATTATAAACAACAAAAGAATGATAAAGGAACATTGAACCACTCAACAACACTGGAACAAGCAATTCT
TGATGCCATGAGCGAAGCAGTATTTCTCATTGACTTGGATAACAAGATTTTACAATGTAATAAGTCAACAGTTAAGTTTT
TAGGAAAATCTAAAAAGGATGAAATTATTGGGCAAACTTATTGGGAACTTTTACATGGTACATCTTCCCCTGTAGAAGGA
TGCCCGTTTATGAGTATGTGTGAGTCAGGTCAAAGAGAAACATTAATCTACAACGTGATGGGAAGGGAGATGGAGATTTC
TGCTGATCCATTTTTTGATGAGGAGGGTAAAATAATGGGTGCTGTCCATATTATTACAGATATAACAGATCAAAAACAGA
TGGAAGACCAAATTAAAGGACTGGAAGAAAAATATCGTACAATTGTTAATTCTTTGAGTGATCCTATACATGTCGTTGAT
AAAAACTTGAAAATCACTTTTTTAAATCCAGCTATGACGAATTGGCTTGCTAAATTGAATATAAGTCCAAATATTGTAGG
TAAAACCATATTTGAAGCATTTCCGTTCTTGGTTTATGAGAAAGTTTTTTCTGAGTATGAAAAAGTATTCCAATCCAAAA
CGCGTCTTACATCATCCGGTAAATCTGTAATAGAAAATAAAATAATTTTTACTGAATTAATTAAGATTCCAATAATTCAC
GAGGGTTGTGTGAATCAAGTAATAACAGTTTTAAGAGACATTACCGAGCAAATTAATATTTCTAACAAATTTGAGACTGT
TATTGAGAACCTTATTGATATGATAGCTATCTTAGATTTTAAGGGAGAATTCTTATATGTTAGCCCCCAAGTTTATAATA
TCACAGGATTTACGCAAGAGGAAATTATCGGGAAAAATGGATTCACTTTTATTCACCCAAATGATTTAGATAAAGTGCTA
AAAACTATGGCACGTCTTCTGAAAGAGAGAAAGAGGGTAAGTCTTGAATATCGAACATTGAATAAAGAAGGGAATTACAT
AATAGTATCTGCCAGTGGTAGAATAGCCAAGATTGACGGGGAAGAAAAAATTATTATGGCAATAAGAGATATTTCAAAGA
GAAAAATATCAGAACAAAAACTGAGAGAATCTGAAGAAAAATTTAGGAACATCACTGATCAATCTCTCATGGGTATAGGA
ATTTTACAGGATGGAGTTTTTAGATATTTTAATAAACAGTTTGAGGAAATTATAGGTTTTAGCAGAGAAGAAATAAATGG
GTGGAGTTCTGGAGAATTTCTTGAAGCTATTCACCCAGATGATAGAGATTTTGTAAGAGAACAGGCTCGAAAAAAACAGC
AAGGGGCTAAGGACGCGTTAACTCAATATCAATTTCGAGGAATAAATCAAGAGGGCAAAACAGAATGGAGAGAAGTTCAT
TCTAAATCAATCAAATATAGTAATAAATTAGCTGACTTGATTGCTGTTGTTGATATCAATGAAAGGAAAATTGCAGAAGA
GAAATTAATACAATCTGAAGACAATTTTAGAACTATCGCTGAACAAGCTTTAATGGGAATTTTAATAATGCAAGATGATA
AAGTTGAATACGTGAATAGTACTGTATTACAGATATTTGAATATTCGTTTGAAGAAGTTAAGAATTGGTCAATGAAAGAT
TTAATTAACATCATCCATCCCGATGATTTAAAATTGCTAAGAAAATCAAGACTAGAAATGCGAACAAATAATTCGAATAT
TACTGCTTATTATTCTTTTCGAGCATTTACAAAATCAGGTAAACTGAGATGGATCGACCAATTTTCGAAAATAATTGTTT
ACAAGGGAAGGCAAGCCGAACTAGTTACAATTATGGATATTACAGATAAAAAAGAAGTAGAACAAGAGCTAATAAAGCTG
AGTACAATAAAATCTGAATTATTACGAAGAACGTCTCATGAATTAAAAACACCCTTAGTATCTATTAAAGGTTTTTCAAA
TCTTCTATTGGAATTATATAGTGACAAACTTGATGATTATGTTTTAAACACGATCGGGGAGATTAAACAGGGCTGTATCC
GATTAGAGGATTTAATACGGGATATATTAAAATCTGCTGAATTAGATTCCGAATCGGTTCAATTAAAAAAGACATCAGAA
GATTTATCTTTCTTAATAAGAGTTTGTGTTAATGAATTAAAAGAATTTGTAAAACTGCGGAACCATTCTATAAATTTACA
GCTCCAAGATGATCTAATAACATGTTTTGAAAAAGAACAAATACATCAAGTTGTTTCTAATTTACTTACAAACGCTATTA
AATTTACTCCTATAAATGGAGTTATTGAACTCAAATCTATAAAGAAGGAGGATTCCTTAATTTTCTCAATTAAAGATAAT
GGAATCGGCTTTATTGATGAAGAAAAAGAAAGATTGTTTAAACAATTCGGAAAAATTGAAAGATATGGTCAGGGCTTAGA
TATCGTATCCGATGGTTCAGGTCTAGGATTATATATCTCAAAAAAAATTATTGAATTACACGGTGGAAAGATTTGGCTTG
AATCAGAGGGGAGAAGTAAAGGATCTACATTTAATTTTACTCTCCCATTAATTAGTGAATCTAATTGAAAAAGTAAAATC
TACGAATTTTTTAAATTTTTTAACAAATCTCTTAATAGTTTTTTTCCTTCTGTTACACATATATTTTGATCAAAAAAATA
TAGATGTGAGTGACAAATGGTTGATTTTAATCCAAAAATTATAAGTAAAGAAGAATTACGATCAATTTCTGCAGGGGTGA
ATGAAGAAGAACTACTCCTATTTGATAATCATTGTTTAAACGTATATTATGACAATAAAGTTATTATTGAAGCTAAAGAA
CCAGGATCTCCTTGGGTTATTGTAAAAGATTTCAAAACCGGGAAAATAACTGAGATATTAGATTGTACTTCACAGAATTG
GGTACTTGCATTAGGATTTGCGAATCCCGATGTAAATTTTGCGGTAGCTGAACAAATGAGTAGAATTACTCATATCAGAT
CAGATTCAGTTTCGCCAGCTCGTGCTAAATTTATCAATAAATTATCCGAATTAGCTCCTGGTAAGTTGAAAGGAGGGCGG
GTTCATGTAAATAACGAAGGTGGTGGTTTAGCAATTGAAGCTGCGATAAAACTCGCATTAATTGCATCAAAAAATGGAGA
ACATTTCCTAACATTCAACGGTGGATACCATGGGAATACCTTAGCTACATTATCTGCATCACATCCAATTCATTCTATCA
CAAGATTTAGACCATTTGGAAGTGATTTTTTCTCAAAAGTACCCCAACCTTATTGTTATAGATGTCTATGGAAGTATAAA
GAAGGACTCTATGGTAAAAAAGATTCACACTGTAATTTAGAATGTTTTAATTTAGTGGAGGAGTATCTCATGGGATTAAC
ACCAAGAGCTCTTGCTGGGGTTATTTTAGAACCATGGCAGGGTCCTGGAGGTCATATTCCATTTCCCCCAGAATTTCTTG
TAAAATTAAAAGAAATTTGTGAACAAGAAAAGATATTTACTATCTATGATGAATGCCAAACAGGGATGTGGAGGACAGGT
AAATATTTCACCCTTTCTGAAAGATACGAAAAAGAATTAGGAATTGATGTTGTACCAGATATGATGTGTTTCACTAAAGC
TATTGGAGGGGGGTTTCCTTTGGGGGCAATGATTGCATCTACAAAGATCAAGAAACGCTTTACTGCTGCTGAGGATCATA
CTACCTTTTGCAACACGCCGATCGGTTGTACAGCAGGTTATGCTTCAATGCTGGTAATCGAAAAGGCAAAGATAGGAGAA
AATTGCGAGAATAGAGGATCACAAATCACAAAAAGATTAAAGGAATTAAAAGAAAATTACGATGTTCTTGGGGATATTCG
TGGTCCAGGATTATTTATCGGGATCGAGTTAGTTAAAGATCAGGGATCAAGAGAACCATTTTCAGACCTTCTGGCAGAGA
TGCTTCACGAGGGAGTCCGACAGAATATATTTTTTGGACCTAGCATGCCATATTTTAGCGGGACAGGGAAACTTTTAAGA
AGAAATGTAATTAAAGTAAAACCACCCCTTATTATTACAGAAGAAGACGCTGATTACATTTGTGATAAATTTGAAGATGT
TCTAAAAGCATCAATGGGCAATATAAAATAAAAAAAAAGTTCCGAAATTATTTTTTTTGAATTTATCTTTATTTCAAATA
TATGAAATCGGATAGTTAAGCATTTTTCCTTTTATTTTGGAACCTGTTAGCAAATATGTATATACCTCCTAATATTAGGA
ACAATAATATTAACCCAATTACATATGCAACCAATTCTATAACAGAGAGTACATTCAAATCTAAGAAGAAATAAGGATAA
AAATTAGTAATTGCTCCTCTTACTAAGGTATAAATTAAATATAAAATAGGATAAATAAGCCAAAATACAGCATATCGCCA
TTCATACTTATTCTCTGTTTCGGTGAATATCCAATCAATGATAAACGCAACAGGAAGAATATAGTGGCTAACGATATTTG
TGTATAATGCCAATCCTTGAGGTACATAGCCTGGGGATAAAATAATAGCAAATATTAAAAAGGTCACGGTGATATATACC
GTTACCGCTCCGCGAGGAATTGATCCAAGAATTCTTGGTTTATTTTCTTTATTGTTATATATAATGCTAATAGTTAACCA
TATTAATACGATTAAATTTGATTGAATGGTAAAATAGCTAAAATGGTTAGAAAATGCTAGAACTACATCCTCACCACCTG
TAAGATTAATTCCTCTATTTACCAACCCAAGTATTATTGAAATCCATCCAACTACACAGAGAACAATTCGAAAATAATAA
ATATATTTGTCTTTGTCAATATCATTCATTTTACTTCGTTTCCTTTTTTTAATAGCAAATTTAATTATCAGTAAATGGTC
TAACTTAAAAAAAAGGTTTTCGATTTCTTTGCGAAAGTTATCTTGTATAATATTTCCTTTTAACTTGAGCAAATTGACAA
AACTGAAGAAGATTTCTCATAGATATTAGGTGGTTGTTCTTTAAATGGTATAATTTTGATTAAAGGTATTGAATTAGCCA
AGAACAGAGAAATTCCTCGAATTTCGTCATCATCCAAAAAGAATTTAATATTCCTCTCAAATTTTAAAAATCCAAATTGT
TCCCGAAATTCTACTATTTTACCAATTATCTGAGTTCCAAGATAAATAGGATCCCCTTCTTTTAGGTTCATTTGATGAGT
ATAAATTATTGTACCGTTCTTATAGTGAGGAATTCCTCCATCAATGATGCATTTTATACCGTTTATAGCCCCCATAACTC
CATAAATGTGATTGATATTAAAATATAAATTTTTTGGGAATGTACCAAGAATGAATTCGGAATTAATTGAGTAGATTTTA
AATGGGAACTGGTAAGTTTCCTTAGGTTCTGTAATTTTGTTTTGAAGTTTATTTTTAATGCCAAGTGAGAATGGAATCCC
CCCACTTGCTCGAATTGCATCATGATTATGTCTTATTTCTAAATGCAAATGAGGGCTTGACCAGGTTGCAAAATATCCAT
TCCGAATCGTCTTACCTAAAGAATTCCCTATCGAAATCTTTTCACCAACTTTAACCTCTGGTTTGATGTGTAGTATTTTG
TAGGTAATATTTGGATTGTTAGTATTACTTACCAAAATAAGATAATCTTTATCTATTCCACCAAGAAATTTAGGTTTTGG
CGCTATTAATTGTTTTGCCATCAAGATTGTTCCTGAAATTGGACTAAATGCTTCATAATTCTCTAAAGCTAGCGATTGAT
AGATGTCAATTCCAAGACCATGCTGGTGAGCATAATACGGAGAAGTTCCAATTGTAAAATGACTACATTGGGGTATAGAA
ACCAGAATATCATTCATATTAACTATGTTATAAAATTCAGGCTGAGTCATAATATTTGGGAGATCTTTAATATATGGGAT
TTAAAGTTATTTAGTTTTAATAAAACTGATCTACCTATTTTTTATAAAAATGAATTAATTAGTCTTTATAAAAATGATAT
GAAAAGTTTAATTTCTGATTCTTCCCTTAAATTATTTGAGTAAATATGATATCAGTTAAAATACAACCGATATTCGATTC
ATTAATAAAAAGAGATATTTCAGGATTGAAAAATGCGCTTTATAACTTTTCAGTGTATAAATCAATCAATAAATCAGAAA
TAGAATCGAATGAGAGAATTAAAGAGATTATAGAAAAAAACTATTATATCATACTATCATCATTGCTTAGGAAGGACCAT
TTTAAATATTTTATTCTACTTCTTGATTTGTCTGCAGACCTTGATATTTTTATTGAAGCGTTTCGAATCCCGGATCGTTT
TAATTTCTTAAAAGATGTCTATTTGAATGGAATAAGAGGTTGGGAAGTCGGATTAATCTTTAAGGCACTACGAATTTTTA
ACGAGTATAGTCTGCTTGAAAGAAATATCTCCCAACGTGATATAAAAACAATAAATGAGATAAGGGGTGATGAGTTAATT
ATGAATAACTTGCAGGATTTATTTGGCAAGGTTTCCAACTCATTAATTTACTATGTCTATAAATCAATGACTGAAAATAT
GTTTACTCTTTTTTTAGGCTTTCTAAAATCACCAGAATTTACTGAAGAAAGATACAACTTCTTTAGAAAAGAACAACTCA
TGGGTTTCATCAATAATTTCATGATGTACGGTCTTCGTATTGAAAATTTGGGAACAGTTAAAGAATTTATTGATGTATAC
CAAAAGAATTTTGCTGCTTCAAAATTAAAAGAAGCAGATATTCATTTGAACTTTATTGAATTTGAATTCAAGAAAAGACT
CCACATAGTTTCAGTGAATAATCTTGAGGAAAACTTAAAAAAAATCATCTCAAATAAAAAGAAATATAAATTCTATAACT
TATCAATGGTTTTGTTAGGGGGATTAGGCCCAGAAGGTCATGGTTTTACATATTCTACACCTAGAGGAGAAATAATTGAA
ATTTGTAGCGATCGGAGGGAAAATAGAGCTATTATAATAAAATATAAGGAATTTCTAAAGCACCAATTTTTGAAAAAATT
AAAAATTGAAATGAGGAATAAAAACATTAGGATTAAATTGATAGAAAAAATAATAAAATTTCTCTCAGATATTCTCAAAC
CAGATGAAATGATAAATTATTTCAAAACTAAAGTGATAATAAAACAGATTAGCGAATTTCTAATAGAATTTCAAAAACTT
CCCGATTTTAAAGAAAGAGAGCTTCAAAACTTATTAAAAAAAGTATCTAACGCAATAAATATTATCCTCAGACCTATAGA
GATGATAGATCAATTTAAATGCAGGATGAATTTAATTGAAGAAGGAAAAATTAATTCTGAAGATATAGCTAAGTTAACTA
GTTTAAAAGATTATTCGCATTATGATGTATTATGTGAGAGATTCTTCTTTCAGACTCAAATAGGATGGTTCTTCGAGCTT
TATTCGGAGGAGATACTGAAATTTCAAAAATAGTTTTATAACTAATAATTACAAAATAGTATGGAAAACATTTACAATTC
CCACATTTCATAGGATTTTCAAATTACATTATTATCAAAATGAATCAACTTTCTAATATTCAAAATGATTAGATATGTAC
AGTTTAATATCAAATATTTTCTCGTCGTCAGAATGTGAGAGATTAAAGGAAATTTTAAAAAATCCAGAAGAAGAACATAG
GATGGTTTTATTGATAATAATAAAATGGTAAATATAATGACAATCCCGTGTTTTTGAGAACTGATTTGGCATGCTTTCGT
TCTTAAATGTCAAAGTTTATTATTCTTAGTTTATTTTCGTAATTAATACTCTTAGATTGAGAGTATTTTAATGAAAATAA
AAGGAACTGAAAAATTTTGGTAAATGGAACTGTAAAATGGTTTAACTCCCGCAAGGGATTTGGATTTATAAACTCTGAAG
AAGGAAACGATGTATTTGTTCATTACACCGCATTAAGTGGAAGAGATGACGAATACAAAACATTAAACGAAAACGACAAG
GTTGAATTTGAAGTTGTCGAAGGTAAGAAAGGACCACAGGCGGCGAATGTTGTCGTCACGGAGAAAGCCCCTCCAAACCC
TTATAATAGAGGCGGCAGAAGAGATTTCCGTTTTTAAATTTAGAATATTTTAAATCTACAAGAAAGATAAAAACAACGTA
AGAAGTAAATAATAATTAGTAAAAGTATATCTTAGCAATTGTTATCGAACCTTATCTCTTTTTTTTTAATTTTTAGTATC
TTAGCATTTACAACTCATAATAGGTAATCATCCTTATTTTCTCATGATCTCTTGAATTTGATGGTTCTTGTTCAAAAGTG
AGAAACCACCATTTAAAGTTAACTAGGGAGCGTTAAATAGACCTTGTTTCATAAAATTTTTACATTATGCTTAATTATTA
ATTTCTAACTTTAGTGTTATAATAACAGAAGGAGATAGAAGTATCTTGATAGATACAAATCAAAACTCAAACACCGCCCA
ATTTCTTTTTCAAAAAAGTTTGGAACTTTTTCCAGATCTTGTTTTTTTAATTTCTTCTGATGGAATATACGTTGATTATA
AGGGTAGTAACGTAACACTTCACATTCCACCGGAAGAATTTTTAGGAAAGAAAATTGAAGATATAATGCCTAAAAATATA
GCCGAACTACAAATGAGTGCAATTAAAAAAACGATTGCTACTCAACAAACACAATCTTTGGAGTTTATCCTCCCATCGAG
AGAGAAAACATTTATTTATGAATACCGTATGGTTTATCTCAACAATAATAGAATTGCAGCATATGTACGGGATATCACCG
AAAGAAAGTTGATTGAACAAAATCTTAAGAATTCTGAAGAAAAGTTCAAGGCTATTTATTATGACTCTCCTGTTGGGATT
GAGCTTTACGATCGTAAGGGAAAATTGGTCGATTTAAATAAATCATGCCTAGAAATGTTTGGTGTATCAAGCATAGATGC
TGTAAAGGATTTTGATCTTTTTGATGATCCTAATATTCCACCAGATCAATTGTCTAAATTAAGAAAAGGAGAATCCGTCA
AGTATGAGAGTGTTTTTGATTTTGATTTAGTCAAAAGTATAAATTTGTATGAAACTACAAAAACAGGTAAATTTTACGTC
AATGTATTAATAACTCCCCTTTACCTTGAAGAAATAAAATCGATAAGTAATTATTTGGTTCAAGTCCAAGATATAACGGA
TAATAAAATAATAGAACAGAAGTTAAAAGACATAAATGAGGAGTTAGAGAATAAATTTGAATTAACTACGTTAGACTTAA
AACAGTCTGAAGAAAGATTTAAATTATTGTATGAAAACGCTCCACTAAGTTATCAATCATTAGATTATAAAGGTAATATT
TTAGAGGTTAATAAAACTTGGCTCGACTTTTTTGGATATTCTAAAGATGAGGTAATTGGTAGGTGGTTTGGGGATTTTAT
TGCTCCTGATTATCTAAATGTTTTGGATACTAAATTCCCAAAATTCAAGGAAGAGGGAGAAATAAAGGGTATAGAATACG
AGATGATCAAAAAAGATGGTAGTCACGCGATTGTAGCATTTAATGGAAAGATTAGCTATGATGAGAATGGCTATTTCAAA
CAAACTCACTGTATATTTCGAGATATTACAGAACAAAGAAAAGCTGAACAACTACTAAAAGAATCTGAAGAAAAATACAG
GTTAATATCAGAAGATTCCGAAGATTTAATAGTGATATACAACGAAAGACTTGCGGTTGAATACTTAAATGAAAAAACAC
ATTCGAGAATCCTGGGCTACCCCTCTGCAAAATTTAAAGATAATATTTTTAGGGGAACTTTAATTCATGAGGAAGATCTA
CCAGATACCGCAAGAGCTTTCCAAATGGGATATCGTGAAGGAAAATACACACACCAATTCCGATTAAAAAATAGTAATGG
TATTTATTTATGGTTTGAAGTAAGAGGTAAAATTTTTATTGATAAAGATGGAAAAAAGAAGATACTTTGTGTTTCTAGAG
ACATTACGGAAATAAAAAGCAAAGAGAAAGAATTAAAGGATTCAGAAGAGAAATTCCGGATGCTATTTAATAACATTAAT
GATGCTATAGTCATAGTGGACATGGAGGGTAAGGTTATTGAGTGTAATCAAACATCTTACGAACGATTAGGATATACAAA
AGAAGAATTTCTTAATATGACCCCTATGGATTTTGATACCCCCCAATATGCTGAGGGTGTCCTGGATAGAATTCAAGGGG
TTCTCCAGGAAGGGGCATCTTCTTATGAAGTAGATCACATGAGGAAAGATGGTAAAATAGTACCTGTTGAAATTAATAGT
ATAAAAATTAATTTTCAAGGAAAAACTGCCATTTTGAGTGTTGCACGAGATATTACCGAAAGAAAAAAAGCTGAAAAAGA
GTTAAAAGATTCTGAGGCTAAATATCGAAGCATTATTGATAATTCTGGAAGCAATATATTTGTTTATGATAAAGATGGCT
TTTATGAATTCGTCAATAAACAGGCTGCTGAGTCATTTGGTAGAAAACCTGAAAATTTTGTTCAAAAGTCGTTATTTGAT
TTATTTTCAAGAGATCTTGTTGAGGAATATCTCAAAATTAATCAAAAAATAATAGAATCTGGGATTGGAAGGCAATATGA
GAGAACTTTTGATATCGAAAATGAACCTCGAACGTTTTTAATAAACGACCAAGCAGTCAAAGACTCTGAGGGGAAAGGAA
TTTATATAGTTAGTAGCAGCGTTGACATCACAGAGCGAAAATTAATCGAGCAAAGATTAAAAGAATCTGAAGAGAAATAT
CGTTTATTGTTTAATAATTTTCCAATTGGAATAGGGCTTTCTACTATTGAAGGTCAAGTAATTGATTATAATGAAGCTAT
GGGAGAATTAACAGGATATACCAAAGAAGAATTAAATAAATTAGGAATTCCAGCCATATATACCGATCAAAATGAGCCAT
CTAAGGCTGTAAATCTCTTACGAGAATTTGGGAAACTACGTGATTATGAAATTAAATTTAAAAGAAAAGATAATACTGAA
TTTTATGGTTCATTAAGTCTTGATTTAATCGAGATAAAGGGAGTAGAAATAATACAGTCTACTCTGAAAGATATAACAGA
AAAAAAAGAAGCGGAGCTTGAATTAATAAGATTAAATAATTTAAAATCGGAATTACTTAGAAGAACATCTCACGAACTTA
AAACACCTTTAGTTTCTATAAAAGGATTTTCTGATCTCTTATTAGAGGTGCATAGGGATAAACTTGATGATTATGTGGTA
TCTACAATTGATGAAATAAAGCAGGGTTGTCTCCGTTTAGAAGCCTTGATTAGTGATATTTTAAAAACTTCTGAACTGGA
ATCTGGAGCCATCGAATTAAAGAAATCAAGGGAAGATCTGTCTTTTTTGATAAGGCTTTGTGTCAATGAGGTAAGAGGAT
TTTCAGATTTAAGGAATCAAAGTATCGAATTAGAGATTCATGAAAAAGTGGAGTTGGATTTTGAAAAAGAACAAATTCAT
CAAGTAATTAGTAATCTATTAAATAACGCTATTAAATATACTCCTAGAAATGGAAAGATACAGATAAAATCTCAAATTCA
AAATGAAAATATATCAATATCTGTAAAGGATAATGGGATTGGATTATCATTAAATGACAGAAATCAGCTATTTAAGCAAT
TTGGGAAAATAGAAAGATTTGGTCAAGGATTGGATGTAATTCCAGATGGTTCAGGTTTAGGATTATATATTTCTAAAAAA
ATAATAGAACTGCACGGTGGAGAAATTTGGGTTGAATCTGAGGGAATGAATAGAGGATCAACTTTTTATTTTACGCTTCC
ACTTCATTAAAATTAGGAGATCCTAAATCAATTTCTTTCACTAAAAAAAGATGAGTAAATGCTTTATTTTGTCTTTAATT
TCAACGTTTGAAAACAAAATAAGTCATTATTATGAAAATGAGTCTACAAGGTTGTCTAGCAAGGCGTAAAGATTCCTCCG
GTGAAGGTCGACCCTTACCGCTGCAAGACGTTTTAGAGATTTGTAAATCGACATTTCAAGCTGCCTCAGCAAATAATCTA
TTTATTGTGCTTCCCGACGGAGATGATTATACTGGTGGCATATATAAATACAATAATAAAGAGTTTACCCTAGTTACAGA
TAAAGAGAAAACATCTCATATTATGGAACTCTATCCCGAATTATTTTGGAAAGATACAATAGATTTGGAGGAATTAATTC
GTGTAGGACTTAGCTGGCAATATCTTTCATTAAAAGTAGGGAGTTTGGGACTTGGTGTCTCGCAACGTGCAAGACCGCCT
AAAAAATTAAATAAACTCATAAATAAAGTCACAAATCAGAATCATATTTGGTTATATTCGGTAGCAGTACGAGGACGAGA
TCGCGGTGAATTGGTAGAAGATACATCAGAACCACCCCAGAAAGAGTTGGAGGAGGGAATATATCTCCTTGATACTCCAG
AATGTTATAAAAATCGCGCGATATATGAAGATTCTTATGAAGGAGTGCCTTTAGATTCCGTTATTTATGATAAAGTTGAA
AAAAAGACTCCAAATAACACATCATTGCATGAACTATCCCAATTACTCTGGGCATGCCAAGGAGAAACTGATCATACAAC
TCATGGTAATCGAGATGGTTTAGAAAAATTTGGCTATGGTCGTGTACATGCATCAGGCTGTGCCGGGTATTCTGTTTATC
CAATGGTTTTTGTGGATAATCTTGCCGAACTACCAAAGGGAGGTTATCTTTATAATCCTGTAGGATTTTCTGCGCTAAAT
AGATGGGTTCGTGTTAATGACGAGTTGAATTATGATCACTTTATACAAAAATTTACTACTAATAATTCAAAAGCTGAAAT
TGAAGAGGAATTTGAGATTGATGTTTCAAACTATTTAGTTTTACTATGTATAGATAGAAAAAAACCATGTTCAGGTTTTA
TGCATAGTAAAATAGGGAAGGCGTTTATGAACCCAAAATACTGGGCGGAAGTTGAAGCAGGGATGGCTTTGGCAGGATTG
CAACTCCAAGCTAATGCCTTAGGACTTCACTGGCAGAAAAAAATTATATCAAATCCAGATAAGGCTAAATATAGAAATAT
ATTTAATCTTGATTTAGCTGAAGATTCAATTAATATTATGGCAGAGAGATTAGTAAATCCCCCGAAAAATGAAAGAGTAT
CCCTTAAAGGGAATTTAGTGCCGACGGTTTTATTTTTCTTGGGAAAAAAATAATGAATTATTTGAGGGGATTAACTTAGG
GTTTGCAGAAATTGGTGCGATATTTTATTTGATTAATATAATTTTCTCTGTAGTAATAGCTTTAAAAGTAATTGACAAGC
TTTATATTTCTAAGAAATTTACGAAAGAGAAGAACTTTCATCTTTACAACGACTTATTTTCATGGGAAATGTTTTTTTTT
TTTATTGGAGCTGAAAATGTAATAAAAATTCTCTCAATATTTTTATCAGCAAATACGGGGATTTTGAATTTACTCCTTAG
ATTTAGAATTTTAATTCTCTTTTTTCCATTTTGGAATAAAATTATTCATTTAGAAAAAGTGATGAATAAGATTACATATG
AAAGGCACTATTTCGCGGGTTTAATCCCAATGGTTTTTATCTTGCTTTTAGGATTTACAGGTTTGCCTTATTTTATACTA
ATTCTTGTTTTTCTAGTTTTTTCACTTATACCTTTTATGCTCTTAGTCATATTCTTAAAAAATTCGAATTCAACTAGAAA
AAAAATATCTGAGATAATTATTGGTTCTATTTTTATTGGATTAGGATGTATTATTAGACCAGAAATACTTATTAACTCCC
CTGATCTTACTGGATCGATGAATCTGTTGGTAGATTTTACAAATATTATTGCTCCAGTTTCATTAATATTAGGAACTTCA
TTAATATTTGATAGTTTCCGGAAAGAATTGAAGTAAACAATTAAAAAATAATGATCGAGATCATAATTTTAAAAATTAAT
TTCCGTCAAACTATAAAAATCTGAAATTAATTTATAATCTTATCTTTCATTTCTATATAAAAATCAATTGATTCTGGGTT
TCTTAAAGCACCTCGATTAGCGATGGTCATTCCGTGAATGATTTTTGTAACTGCAATCTCAACCTTTTTATTAGAGAATG
TATAGGGAATGCCATCTGGTGGAGTTTGAAAGATCAACTTTGGGACATGTCTAGGAGAAGTCTTTTCGCGTAAAACCTGT
CTGATTTTTGTCTTTAAATCATCCGTTAACTCTAAACCTTCATTTAAAAGGACAAACATAACAATTCTAATTTCTCCTTT
ATATTTTTGCCCTATCACTAGTGAATCGTTGATTTCTGGAAGCTGTTCAACTACATTATAAATCTCAGCTGTACCAATTC
TTACACCACTTGGTTTTAAAACTGCATCTGACCGACCCCAAAAGGTTATCCCACCTGTATCACTATGAATTATGATATAA
TCTCCATGTCGCCATACATTCTTCCCTTTCTCTTTGAAATGATCAAAATAGGCTGCTTTATATTTTGTCATGTGGTCATC
ATCACCCCAAAAGTAAATTGGCATAGAAGGTGAAGGTGCTTCACATACTAACTCACCTTGTTCATTTTCAACAGGTTCTC
CATTATCATTATAAGATTGTACTTTCATCCCAAGTGATTTCCCTTGAATTTCACCGGAGTAGACTGGAAGCGTAGGCACC
GCACAAGCAAAGCATCCATTTAAATCAGTTCCACCGCTAATTGAGTTAAAGAACAGATCTTGCTTAATCTCCCTATATAC
ATACTCAAGCCCCTCAGGAGAAAGAGTAGATGCTGTTTGTGAAATTTCTCTAAGCTTACTTAAATCATAAACTTGTCCAG
GTTTGGCATTAATTCCCATTAAATTATGGATGTATGATGCACTGGTCCCGAAGATCGTCACTTTGTTATTTTCGATTAGT
[truncated: 166,322 more chars]
