# Supplementary material for: Lokiarchaea are close relatives of Euryarchaeota, not bridging the gap between prokaryotes and eukaryotes
Source: PLoS Genet. 2017 Jun 12;13(6):e1006810. doi: 10.1371/journal.pgen.1006810 (PMC5484517; doi:10.1371/journal.pgen.1006810)
Supplement: S1 Supporting information — The data related to the Loki 1 genome quality analysis can be interactively browsed through the included index.html file with an internet browser software. (ZIP) [file pgen.1006810.s041.zip › Supporting information 1/bin_by_bin/Set_5/Set_5-Rinke_archaeal_HMM-hmm-sequences.txt]

>NMD3___ed1c345949333d9f57f80f1139e00a509b628aa445fd86008e2efeef|bin_id:Set_5|source:Rinke_archaeal_HMM|e_value:8.5e-40|contig:LokiG_000000000321|start:32236|stop:33157|length:921
TTACACCGAATTAATTTTTGTGATTGTACTGTCATTAAAAAAATAAGAATATTCTTTTATCAATTTAATGTTATCCTTACTTCTCAATACAACTTTGTTTCTCGTAATATTTTCTACTAGGTACTCCTTCTTATCTATTAATAATTTATCATTTTTGGATATTGGTAAAAATCTTATTAGAGCTGTTTTCCTAAATATGTTTTTCCCTCTCTGATTATCCCTTCCTACTAATTTTTTTGTCCTTTTTAAGATAAAGTGATATTTTACCTTTAAGAATTTTATTAAATGATTCAATAATTCCTTAGTTCCTAAATAAAGATCTACTCCATTTTTTTGATCTTCAATCTTTGAAATATACTGCCGATGGTCTTTTTCAAAAAGTGATTTATTGTACTTAGATATTTGATCTAATACTGTATCAATCAAATCGAATTGAACTTCATTTTTAACTCGTAATTGGAGAATTGATGTGAAATAGGTGCCACTTTGTAAATTTGAGCAATTTCTACATAATGTATGAGTTAAATTTAATCTGACAATTTGCTGATGATGAATATTTGGATTATCTTTTAGCCTTCCAATAACAAGTACTTCAACGAATTTTATTAGATTTCTTGACGAGTATACCAGATTATCTTTTTTAATTGTAGATGTTAATATAATTTGTTTATATCTTGACAGGGGTTTTAATACTAAGTTTTTTATAATTTCCTCTAGAATGGAAAATAAGTCATCATTTAGAGATTCAATCCACACATCTTTTTTAGAATAACTTCCACAATCGATACATATATTTACTGGAAATGTGTTAACTAATTCAAATAGTGGATTTTCTGTTGAATAACAATTCATACACATCCCTAAATGAGGGGAATTTTTAGCTAAAATTTTTCCACATATCGCGCAAAATCGATTAGGCAT
>eIF2_C___6ed850805fb23c588c7b65815fb29d70b305c731db0cf8d25b1b2ff5|bin_id:Set_5|source:Rinke_archaeal_HMM|e_value:6.3e-20|contig:LokiG_000000000282|start:1251|stop:2850|length:1599
ATGCCTATCGAATTAGAAGATATTCCAGGAATTGGTAATACAACAGCAGATAAGATGAAAGCGGCAGGAATAAATTCAATTGGAAAACTGGCTAGTGTTAAACCTGAGGATTTAGTAAAATTGAAAATTAAGGGTGTTGGAAAAGCTACCGCTGAGAAAATTATAACTAATGCTAAAAAAATGCTAAAAGAAAAAGGAAGTAAAGAGGAGCTAAATATATTAAAAACGGAAAAAGCTGATGGAAAATTAGTCTCAAAAACTAAAGCTAAAGCTAAACCTAAGCCAAAGACCAAACCCGAATCAAAGGCATTGTCGAAAGAAAAAGGAGCAAGATTAAAAGACTTGATTAAACAGCAAGCAGAATGCAATATAGGCCTAGTGGGCCATGTAGATCACGGCAAAACCAGCCTAGTGAAGGCTTTAACAGGAGATTGGACAGATCGGCATTCTGAAGAACAAGAAAGAGGTATATCGATTAAATTAGGATATTCTAATGCCACAATTCTATATTGTCCTTCATGTGATGAGTACATAACGGCTTATCTCGCTGAACAGAAGAGAAAAAAGGGGGAACCCAGGTTTAACTGCTCAAAATGTAACGAAAATTTAGAATTTAAGAGGAATGTCTCATTTGTTGATGCTCCTGGCCATGAAATCTTAATGGCTACAATGCTAAGTGGAGCTTCATTGATGGATGGAGCGTGCCTCTTGATTGCTGCAGATGAAATATGCCCTCAACCTCAAACTCGTGAACATTTAGCAGCTTTAAATATAGCAGGGATAACGAAAATTATTATTCTACAAAATAAGATTGATGCTGTTTCTCGAGAACAAGCTATGGAAAACCATCAACAGATAAGAGAATTTGTTAAAGGTACAGTGGCTGAGGGGGCTCCAATAATACCTCTCTCAGCTGTTTTTGGAGCAAATCTTAACTTAGTCGTTAGAGCCTTCGAAGAAATCATTCCAACTCCTCAATTTAAGGATGAAGAGATATTTCAATTTTTAGTTGCTAGATCTTTTGATATTAATCGACCTGGAAGTGCTATCACTGAACTAAAAGGTGGCGTAATTGGTGGTTCTGTTTTAAAAGGTGAAATTGAAATTGGTGCTCAAATTGAAATTAAGCCAGGAATAAGAAGTAAGGATGGTTACATTCCCATCAAATCATCGGTTATAAGTATTAGTCAAGGACAAAACCATCTAAAAATTGCGAAACCTGGTGGACTTATCGGTTTAGGAACGAAATTAGACCCCTCCTTAACTAAAGGGGATCACCTCATTGGGCATTTAGTCGGAGGACCAGGAACTTTACCCAAGATTTTTGATGAAGTGGAGCTTAAGATACATCTTTTAGATATTGTGATTGGATCAGAAGTTCCAATGAAAGTACAACCTCTCAAACATGGGGAAAAATTATTATTAGTCGTTGGAACAGAAAAAACAGGGGGAACTGTTTTAAAAATATTGAAAAATAGTGTTATAATAAAAGTTAATCCCCCCATATGCCCTCCCGAAAAATTCATCTATGCTATATCTCGAATTATCAGTCGACGTTATCGTTTGATAGGTTATGGTGAGAAAGTAGGCTCAAACTAA
>CTP_synth_N___82d6dfcf137ebb0313685df58e429ce57d94a822cb7d88ec5157a4e6|bin_id:Set_5|source:Rinke_archaeal_HMM|e_value:6.4e-33|contig:LokiG_000000000308|start:2|stop:278|length:276
CACATGAATAAATGCAGTTTGGTTATGAGAGTCCAATTTTATTTGCCTGAAAGCTTCTAAAAAAATACTTGATTCTAGATCTCCTACGGTTCCACCACATTCAATCAATAATACATCTAAGTCTTCATTGTTGGCAATTTCCATTAATCTCTCAATTATGATATCTGTAACGTGAGGAATTAGTTGTACAGTTTTTCCTAAAAATTTTCCTTTTCTTTCACGGAGTATAGTAGAAAGATATATTTGCCCTGAGGTAATATTATGGGAGGGATGCAT
>CTP_synth_N___e49637fe802b1ba2668f493d7ebd48f1b9a866d7404dfb6130b3de3d|bin_id:Set_5|source:Rinke_archaeal_HMM|e_value:4.4e-36|contig:LokiG_000000000440|start:13478|stop:14654|length:1176
TCATTTAGAATTTTTAAATTTTATGCACTCTTTAATGAAATTATAATATAACGGGGAAGGTTTATATGGTCTTGACTTAAATTCTGGATGGAATTGAGTTCCAACCATCCAATGATCTTTACGATTCAACTCGATGCTATTTATTATCTTACCCGATTGATCTCGACTAGAAACAACAAATCCTTTATTTTTGGCTTCTTCTGTAATAAACCTTTCTTGAATGTGGTATCGATGTCTAAATCTTTCTAAAATTGATTCTTGATTATAAGCTTCATATAATTTTGTCCCCTCTTCAATAATAATATTTTGGGCACCTAACCTCATTGTACCACCTTTATTATTTACTTGGTACTGGCTTTCCAGCAGATCTACTACAGGATAAGGTGTATTTTTATCGATTTCCGTCGAATTCGCATTTTTAAGTCCAAGGTATTTTCTGCAGAATGCAGCAAAAAATAATTGAGCTCCAAAACATATTCCAAGAAAAGGAATTTTGTGCTCCATGGCACACTCCGCTGATTTAATCATTCCCTCAACTGCTCTTTCACCAAACCCAGGGGTTAATAAAATACCATCAACATCCCTTATCTCATCCTCAATGTTGGTGTTTTCATCAATGTTTATCATTTTCAATTCTGTTTTATATCCCTGATGAGCTGCTGCATCTTCTAATGCAACATTTATTGAGATATATGAGTCAGAAATGTTAAAATATTTTCCGGGCATTGCAATTTTTACTGTTTCTTTAGCGTTCTTAAACATTTCAACCATTTTTACCCATTCTGAGTAATTAGTCACCTCGTTGTACGAAACTAATTTTGCTTTTAAATCGATAAGCTCACAAATCAAGTCTCCTAAGCCCTGTTCCTCAAATAAAAGGGGAAGCTCGTACACAATCTCCAAATCAGGATTCGAAATTACAGCATTCTCAGGAATGTTTGAATATAAGGAAATCTTTCTCTTAATTTCTTTATGTAATGGTGTTTCACTTCTCCCTATTATAATATCAGGTTGCAATCCAATACTTTGAAGCAATTTCACTGAGTGTTGGGTAGGTTTAGACTTTTGTTGCCCTACTGCTTTCGAATAGGGGATAAGTGTCACATGAATAAATGCAGTTTGGTTATGAGAGTCCAATTTTATTTGCCTGAAAGCTTCTAAAAAAATACTTGATTC
>TIM___559c928f16f274463a8238e2838d28aa3535d1b1d3699fc4a6ab0eb2|bin_id:Set_5|source:Rinke_archaeal_HMM|e_value:1.8e-93|contig:LokiG_000000000226|start:1508|stop:2279|length:771
TTGAGAAAACCGGTAATTGGGGGAAATTGGAAAATGAATAGGGGTACGCCCGAAGAATCTGACGAGATGCTTAAGAAATTAATACCATTAATTAGTGATGTAATTAATGTCGATGTAGTAATCTCACCTCCCTTCACTGCTCTTATTAGCGCTTATAAAACTTTAAAAGACACCAACATTAAACTAGGGGCTCAAAATATGCATTTTGAAGAAAAAGGTGCGTTTACAGGAGAAATTTCACCAATTTTTTTAAGAGGGTTAGGTGTCGAATATGTTATTCTTGGTCACAGTGAAAGAAGAGATATTTTTAATGAATCAGATGATTTTGTTAATAAAAAAATTAGGAAAGCATTATCAGTTGGTTTGAAACCTATTGTGTGTATCGGTGAGCACTTACAAGAAAGAGAGTCAGGTAAAACAAAAGAGAAAATCAATTATCAAATAGAGGAAACTTTTAAGGATCTCAATAAAGATCAGATGGTACAGATAATTATTGCTTATGAACCCATTTGGGCTATAGGTACTGGAAAAACAGCTACTCCAGAGCAAGCAGAAGAAATTCATGTTTTTATTCGAGAATTAATATCTCAAAAGTTTGATCAAGCAACAGCAAATATTATAAGAATTCAATATGGAGGCTCAATTAAACCAGATAATGCTGAAGATTTGTTTTGTAAGGAGAATATCGATGGTGGTTTAGTTGGGGGTGCATCTCTTCAGGCAGATTCTCTTGCCCAAATAATAAAAGCTGCTGAAAAACTATATAAGTAA
>XPG_N___e3dfed5fd5ca109122e691a4fcda312463545cf17bb3f643015a21ff|bin_id:Set_5|source:Rinke_archaeal_HMM|e_value:2.5e-22|contig:LokiG_000000000446|start:17736|stop:18798|length:1062
CTAACTTTTGGAGTTCTTAAGAAAATCATCCAAAGAAACTTGAGTTTTCTTAGAATCTAGTTTTCTCAATCTATTTAAACCATTTTCTACTCTCTGTTTTGAAAAATTATGTTGCTCTATTAGTAATTCTTCTATTCTTTCAAAATTAATTTTCTTAGATTTGGGAACTGTATAGTTTTTTTCAACATCAGGAGATAAAAAAAGATTTTTTACCCGAGCTACTAATTCTGGTTCTAAAAGAATCTCTTTATTCCTAACTTTCACATTACTTTTTAAGATACTTTCTAAAGATCCATATTTTTTAATTAAATCTAAAGCTATTTTTTGACCAATTCCTTTAATTCCAGGAAAAAAATCTGTTCCAATTAGGATTCCCATTTCTACTAACTGCTCATGAGTTATTTCTAAACTTTGTAATAACTTGGATAAGGAAATATACTCAATTTCTAAATTAACGGTTGTATCTTTAACTTTTTTACTTCGGTTGATGGCAAAATTACGTATTAATCTTTGTCCACCAAAAAGTAACGTATCATAATCTTGAGAAGCACAAGCCCATGCGTCTCCAACACTAACCATATATGCAGATTGAGCTTCACCCTCTGAACTTGCTTGAACTATTGGCATCCCCATTGATTCAATTAGTTTTTTACTTTCTTCTATCATCCCACTATCAAGTTTGGAAGTCATTTGAGCAAATTTTTTTGCTTCTCTAAAATCTTCAGCTTCTTGAGCTTCAATCATTTTTTTTTTTGCAGCTAATTTAATATTTTTACGTTCCAGAATTGTTTCTAACTTTAACTCAGAAGGGGTGCCGTCAAAGACATAAATAGGTTTGATTCTATTCTCTAAGAAGTTAATACTTCTATAGAATAATCCAGATAAATGGGATGTTACGTTTCCCTGGTAATCCATTAAAGCAGTCCCATCCCTTTGGCGAATTATTGCTAAAAATTGATAAATTGTATTAAAGGCATCTATTGCTATATTTTTATTCAAGAGGTTTTCAAATATTATAGTTCGTTTAACTTCTTTAACAAGATCACTTATTTTTATGCCCAT
>SRP_SPB___71612230d5075ab4e57c16f5e56e2e6fe3d75bc1acb1f8589de5f567|bin_id:Set_5|source:Rinke_archaeal_HMM|e_value:1.8e-28|contig:LokiG_000000000446|start:21007|stop:22381|length:1374
ATGGTTTTAGAAAAACTAGGTAGATCGTTAGATACTGCAATTCGAAGAATTAGAAGACTTCCATTAGTTGATAAAGATGCCATCAACGCTCTAATACAGGATCTTCAACGTGCTCTGCTTCAAGCTGACGTAAAAGTAGAATTAGTTTTTGAGATGACCGAAAATATAAAAAAGGAAGCAATGAATACTAAACTTCAAAAATCCCGAAGAAAAGATTTTATAATTAAATTAATACATGATGAACTAATCAAGCTACTAGGGGGAAAACCTGCTCCTATACGAATAAAACCTGGTAAAAAAAATGTGATCTTACTTGTTGGAATCCAAGGTTCAGGAAAAACGACTACCATCGGAAAGCTAGCAAAATATTACAAGAGCAAGGGATATAAAGTAGCAGCCATTACAACTGACACGTGGAGACCTGGTGCTTATGAGCAATTAGTTCAGTTAACTAATCAAATCGGGATAAAAACTTATGGAAACCCGAATGAAAAAAATGCAATCAAAATTGCAGTTCAAGAAACCAAAAGAGCAATCAATGACGGAAATGATTTAATTATTGCAGATACAGCCGGAAGACATAAGGAAGAAAAAGAGTTAATGAAAGAAATGGCGATCTTAGAGCAAAAACTAAAACCAAACGAAATTTGCCTAGTGATTGATGGGACGTTAGGACAACAAGCATTCGATCAAGCAGCAGCATTTGATAATACAACCCATCTCGGCTCAATAATTGTTACAAAATTGGATGGTACAGCAAAGGGTGGGGGTGCGTTGTCAGCATGCGCTGCTACCCATGCAGGTATACGTTTTATTGGAGTGGGAGAGAAAATCGATGATCTTGATGAATTTGAACCTTCTAAATTTGTGGGCTCTTTACTCGGAATACCAGATATTGAATCTCTAGTACAAAAAGTTGAGGAGGCAGAAATTGCACCAGATGATGAAACAGTAAAACGCATGATGCACGGTAAATTTACTCTTGAAGATCTCTACGTACAACTTGCCTCAATAAAGAAATTAGGAAAGTTTCAAAAAATCTTAGGAATGATGGGTGGAGGAAATATTCCAAACGCTTTAAAAGATGATGCAGAGAGAAATTTAGAGCGGTGGCGAATAGTACTAGATTCCATGACCCATGAGGAGAAAATGGAACCAAAAATCATCAAAAAAACGAGAAAGAGAAGGATTGCTATTGGATCAGGTACTGATTATTCCGTAATAAATAAAATGTTAGATCAATATAACCAAATGAAGAAATTTATGAAACGTTTCCTTCAAATGCAAAAAAAGGGTAAAGGAGTTCCCGGAATGCCCGGACTTCCTGGAGGAAAAGCTGGAACAGATTTCATGAAGAAATTAGGTAAATTTTAA
>XPG_I___1b5a8ac789b20779bb53b946ade93236416463e9ac782dceaac3e3c8|bin_id:Set_5|source:Rinke_archaeal_HMM|e_value:1.5e-27|contig:LokiG_000000000446|start:17736|stop:18798|length:1062
CTAACTTTTGGAGTTCTTAAGAAAATCATCCAAAGAAACTTGAGTTTTCTTAGAATCTAGTTTTCTCAATCTATTTAAACCATTTTCTACTCTCTGTTTTGAAAAATTATGTTGCTCTATTAGTAATTCTTCTATTCTTTCAAAATTAATTTTCTTAGATTTGGGAACTGTATAGTTTTTTTCAACATCAGGAGATAAAAAAAGATTTTTTACCCGAGCTACTAATTCTGGTTCTAAAAGAATCTCTTTATTCCTAACTTTCACATTACTTTTTAAGATACTTTCTAAAGATCCATATTTTTTAATTAAATCTAAAGCTATTTTTTGACCAATTCCTTTAATTCCAGGAAAAAAATCTGTTCCAATTAGGATTCCCATTTCTACTAACTGCTCATGAGTTATTTCTAAACTTTGTAATAACTTGGATAAGGAAATATACTCAATTTCTAAATTAACGGTTGTATCTTTAACTTTTTTACTTCGGTTGATGGCAAAATTACGTATTAATCTTTGTCCACCAAAAAGTAACGTATCATAATCTTGAGAAGCACAAGCCCATGCGTCTCCAACACTAACCATATATGCAGATTGAGCTTCACCCTCTGAACTTGCTTGAACTATTGGCATCCCCATTGATTCAATTAGTTTTTTACTTTCTTCTATCATCCCACTATCAAGTTTGGAAGTCATTTGAGCAAATTTTTTTGCTTCTCTAAAATCTTCAGCTTCTTGAGCTTCAATCATTTTTTTTTTTGCAGCTAATTTAATATTTTTACGTTCCAGAATTGTTTCTAACTTTAACTCAGAAGGGGTGCCGTCAAAGACATAAATAGGTTTGATTCTATTCTCTAAGAAGTTAATACTTCTATAGAATAATCCAGATAAATGGGATGTTACGTTTCCCTGGTAATCCATTAAAGCAGTCCCATCCCTTTGGCGAATTATTGCTAAAAATTGATAAATTGTATTAAAGGCATCTATTGCTATATTTTTATTCAAGAGGTTTTCAAATATTATAGTTCGTTTAACTTCTTTAACAAGATCACTTATTTTTATGCCCAT
>DUF137___cc611bb1839d6623d42620b4a205a86b8eb8f7ba01784c39179e0eea|bin_id:Set_5|source:Rinke_archaeal_HMM|e_value:1.8e-65|contig:LokiG_000000000321|start:40535|stop:41240|length:705
ATGAAAAATTTAGTGGTTGCAGAAGCAGGGCTAATTGCACACGGGAGAGGTGAATGTTTTGATTACATTATTGGTGAAAAAACCTCCCCTATGGCAAGAAGCGCCATTAAAGTAGCTGTGGCGGCTCTCATAATCGCAGAGAAACCAGTTATTAGCGTAAATGGGAATGTCGCAGCTTTAGTTCCAGAGGAACTCTCAGAGTTATCTAATTTATTAGATATCCCTCTTGAAATTAATCTATTTTACCATCAAAAGGGTAGAATTGACGCAATAAAAAAAGTATTAGAAAGCGCAGGAGCACGTGATATTAGAGGAATTGATGAAAAAAAACAAAAAGTATTGGACAACCTTGAAAGTAATAGAAGAAAGGTTGAATATATAGCAGAAGCGGATGTAGTTCTAGTTCCCTTAGAAGATGGGGATCGTACTGAAGCATTAAAAAGAAATAATAAGAAAGTAATTGCAATTGATTTAAATCCTTTAAGTAGAACAGCATTATGGGCAGATATCACTATAGTAGATAATGTTGTAAGAGTATTACCCATAATGGTTGAAATTGCAAAAGAATTTAAAAATTTGAGTGAGATTGAATTAAAAGATATCCTAAGCAAATTCGATAATAAAATAAATATCAAAAATACACTTGATTTAATAGTTAATTACATCGAAAAACAAAAAGAAGAAGCATTTAAAATTCTCGAATAA
