# Supplementary material for: Lokiarchaea are close relatives of Euryarchaeota, not bridging the gap between prokaryotes and eukaryotes
Source: PLoS Genet. 2017 Jun 12;13(6):e1006810. doi: 10.1371/journal.pgen.1006810 (PMC5484517; doi:10.1371/journal.pgen.1006810)
Supplement: S1 Supporting information — The data related to the Loki 1 genome quality analysis can be interactively browsed through the included index.html file with an internet browser software. (ZIP) [file pgen.1006810.s041.zip › Supporting information 1/bin_by_bin/Set_5/Set_5-functions.txt]

prot	contig	start	stop	direction	SRR743_BT2_CONT_LOKI_INIT	SRR748_BT2_CONT_LOKI_INIT	SRR750_BT2_CONT_LOKI_INIT	sequence
15	LokiG_000000000004	201	2964	f	53.8374954759	56.5812267375	39.4815723149	ATGACTGAATCTGATAATACAATAGCTGACGAAAAAATCAAGGGAGCGGATTCAATAGAAAAACTCAAAAAAATAAATACCGCTGCTAATTATTGTTATAACTGTAATCGTTGTGTTAATGTGTGCCCTGTAGCTTATCTTGGCATATTTAATCCTCGAAATTTAATAACAGATTTAACATTTCTCACACCAGAAGAAGCTTTAGAAAAAAACGATATTTGGAAATGCTTAACGTGTGGTTTATGCTCAATTTATTGCCCAATGACAAAAGACAGCATAGGCGTTAATTTTACTCAGATAATCAAGGATCTTCGTTCATTATCTTCTGGATATAAACCATTACAAGAAGGATTATTAAGCTGTAATCATGAAAGAGTATACTCAAGTTTACCAAAATTA…
16	LokiG_000000000004	3200	5129	f	67.9538621047	58.3724139277	38.8402543401	ATGAGTAAAACTAAAGAAATTCCTGTCCCGGACAAAATTCATGGTTTTTCCCAAGTAAGGCTAGATGTCGATCTAACAGATGGGAAGATCGCGAAGACTACATTATCTAATGAATTCTGCCGGGATTGGATTGGGGGATACGGATTCGGTGCGAAAATACTCTGGGATGAATGTCCTGCTGGAGTTGATCCTTTAAGCCCTGAAAATATTTTTGTGTATGCACATGGCCCTTTTCCAGGCACTATCTTACCTACTTCGAGTAAATTTGGTGTGTTTGCAAAATCTCCATTGACTGGCATGTTTGGAATGTCAATTTCTTCTGGATCAGTTGGTGCTCAAGCTCGACGCGCTGGAGTTAACGCGATTGTAATTAAAGGAAAAGCTCCTGAGCCAGTTTAC…
17	LokiG_000000000004	5129	5684	f	38.6	36.9586158824	21.1503262365	ATGTCGAAGGCTACTAAAAAAAGAGGAGGTGTAATCCACCAATTTATAATTGTGGATCCAAATTTATGCACTGGGTGTGAAACATGCGAATCTGTTTGCTCATTCGTGCATGACGGTGAATTTAACCCAATTAACACAAGAATTCATAGAGTGCGTATTGAACCTATCCTAAATGTTGCCTTAGCATGTCAGAAATGTGATGATGCTCCTTGTGTTCGTGCTTGCCCTGAAAAGGCTTTAGAACAAAATAAAGAAACAGGATCAATTATCGTGGATGATGATAAGTGTAATGGTTGCGCTTTTTGTATTCGCGCGTGTGACTTCGGAGTTCTCAATTTACATATCCAATCACAAAAAGCTCTAATTTGTGATTTATGCGATACTATGAAAGAAGATTAT…
18	LokiG_000000000004	5790	6885	r	73.6684931507	72.1282326021	71.7240664827	TTAAGTTAACAATGGATAATCAGTATAACCTTTCTTTCCAGGAGTGTAAAAAGTACTCTCATCCCATTGTGCTATACTAGCATTAAGTTCAAATCTTTTTGGGAGATCTGGATTAGAAATAAATAGTTTTCCAAACGCTACAAGATCAGCGAGATCTTCTTGTATAACTCTATTCCCTTTTTCTTGGCTAAATCCATTATTTATCATTAGACGTCCTTTATATTTTGGTTTAAAATGTTGAGCGATATTAGGTTGAGCAAATGGTATATTAGTTACATCTGTAAATGGTTCAGATAAATGTAAATAAGCTAAGTTATAATCGTTCAGTTTATCTACTATATATTCGAACGTAGGAATAGTCTCTTCATCAATTGTAATACCAGACATACCATGCCATGA…
19	LokiG_000000000004	7027	7357	f	47.8212121212	47.4815551267	53.4095633845	ATGATATCTAAAATTAATTTGGAAAAAAAGATTCAGGAAATTGAAGGCCAACCTTGGTCTCCAATCGATATTACTCGAACTAATGACCAAGTAGTTAGAATGGCTTTATTAGAAGGAGAGTTTCATTGGCATAAACACTCAAACGAGGATGAACTGTTCTATGTGATTAAAGGAGAAATCATTATTCAGCTAAAAAATCAGCCTAATATAAAATTAAAAGAAGGAGAAATGGTAGTTATTCCCAAAGGCATTGATCATTGCCCAAAAAGCTCAAAAGCTTCTTACGTACTATTATTTGAACCTTTCGTATTAAAAACTATCGGAGACTAA
20	LokiG_000000000004	7550	8378	r	47.7717391304	41.3102706722	50.0207559051	TTAATCAATTTTCACTCTTTTATTTCTTAACTTTTCTAAAATGCTCTTTACTTGTAAACTTGGATTATCATGTATTGGATTACCGTCTATTTGCAAATTCCTGAGGGATTCTAATTTTAAAATCGATTCGGGTAGAGATTCTAAATTATTATCATGAAGCCATATTTCTTTAAGCGAGGAAAGGTTACCTATAGATTCGGGCAGCTCGGATAACTGATTTTTTGACAGGATTACACTCTCAAGAGAAGAAAGATCTCCAATTGAGTCAGGAAGACGTGTAATTTTATTCCAACTCAGATTTAATTCTTTGAGAGATTTTAATCTTCCAAATCTATCTGGTATTGAAGTTAATTGGTTGGATGATATAAATAAATTTTCTAGTGTTTCTAATTCAGTTAT…
21	LokiG_000000000004	8667	12192	r	53.1270921986	54.1980134759	59.7292460947	TCACAGTATGAATTGTATGTTTTTCAACGGATTGTAAGATTTTAAAAAATCGGGACCATACACTCGTTCTACAAATCCATTTTCTTTTGTCAGGTTGGTTATAATTGCATAGTGTGGAATATCTAAATAATCGAATAATTTTTCAAATTCCTCCAAGAATTCAAACCAGTTAATATCTGGGAAATATAATTTAATGAATAATCCATTCATAAATGTTTTTCTCTCAGAAAAACCTGAAATGAAGTAATCCCCCTCAATTTCATACAATTTTACAATATTAAAAAATTGAAATACTCTGATAATAGATTGCAATTGACGTCGGCTTAAATCAGGTAGTATAATATGTACTTTATTATGTAGCCCGAAATTCTTAATTTTCAGAAGCGGGATTAGCATTTT…
22	LokiG_000000000004	12360	13656	f	57.5108024691	55.41572673	51.6314465605	ATGGAAAAGAAAACTGAGCAATTTGCTTGGTATGAATCTGAATTAGTTAAAGATCAAATTGGAGCTCTAAAGGGAAGAGCTCCTATGGGTTTAATGGGAGCCTTTATTACTGGACAGATTTATTATGGCCTTACCGCTTTAAGTCAAATTAATGGCTACATAGAAACACGTTTGGAAAAAGATGAAAGAAGGATATTAATTATTGTCGATGATTTCACTAAGAAATATGCTCCTAGCGTTGTCAAGCAATTAGAACAAATAGAAGCAGAAGTGGAAGTATGGTCTGGGGTAATACCTGAGGGTCCTCTGAATACAATTGAAGAGGGGGCAAAATTCTGTGAAAATTTCAAGCCTACAGTATTGATAGCTATTGGGGGAGGAAGTGTTATGGATTCTGCA…
23	LokiG_000000000004	13661	15554	f	56.6539883782	53.146296616	67.6248376954	ATGGAGGAAATTAGAAAAATGAGTGATAAATTATATGGATATAATGGAAAAATTCTTTTCGTTGATCTGAGTTCACAAAGTTATGAAATAAAAGATTTAGATCCGAAAACTGCAAAAGATTATTTAGGAGGAACAGGATTAAGTGCCAAAATTATATACGATTCATTATCTCAAGAAGATTACTCTATATTGAAAGATGATCCTTTTTCAGAGATTAATCCCTTAATTTTCGCGACTGGTCCTATAACGGGAACTATACGACCAACTTCAGGGCGTTATACTGTGAGTGGAATCTCACCTCAAACTGGAATTTGGGGTGAGGGCACTTCGGGGGGCACCTTCTGCATATCCTTACGAAATAGTGGATTCGATGCTATTGTTTTGTTAGGAAAGGCTAAA…
24	LokiG_000000000004	15992	16457	f	65.9978494624	54.4711528916	63.8156242099	ATGTGTACCGAGGGTGGATCAGCTTATATAAAAGAGCAGATTGAAGAATTTAAGCTTGAAAGAATCGTTGTGGCAGCTTGTTCTCCAAGAACACATGAACCAGTCTTTCACGCAATTCTTTCTGAAGCAGGATTACCACAAAGGTACTTAGAATTTGTTAACATTAGAGAACATTGTAGTTTCGTCCATCAAGCTCCTGAGGTTCGAGAAAAAGCAATTGACAAAGCTTTAGAGCTTATAAGAGCTGGTATCGCTAGATCAAGACTTTTAGAAGCAGTTCCAACTAAAACCGTTCCTGTTGATCCAACTGCCTTAATAATTGGGGGGGGAATCGCCGGGTTATCATCAGCTGTAGATCTAGCAGATTCAGGATTTAAGGTATACATAGTTGAGAAAAAT…
25	LokiG_000000000004	16472	17807	f	89.5423220974	84.6681374497	81.708165538	ATGTTAGAGACGAATCGTCATCCAAATATTGAGATATTGTCTTATAGTGAAGTTACTAATGTTGATGGATATATCGGAAATTTCAGAGTAACAGTTAAGAGAAAACCTCGTTTCGTTATCGAGAAAATGTGTACAGGATGTGGTGCTTGCGCAGAAGTTTGTCCTGTGTTTACACCTAACTACTTTGATGAAAATCTCTCTGCTCGGAGAGCAATCGATATCTCTTTTGCTCAAGCTGTACCAGCAATTTATGATATTGATAGGAAAGTTTGTGTTGAATGTTTTGCGTGCGTTGATGTCTGTGAAGAGGATGCTATAGATTTTTCCCAGCAGGAAGAAATTATCGAACTCTTTGTGGGAACCATTACCGTAGCAACAGGGTGGGATCTGTATAAAGGA…
26	LokiG_000000000004	17889	18024	f	106.311111111	79.1044953401	86.6187804159	ATGGCTGGCACTATACGAGCTCAATATCCATATTCCATAAGAATTGTATTATTTCCCTGTGTCGGGCGAGTCGGATCAGACGTTATAATGCGCGCTTTTGGTAGAGGTGCTGATGCGGTTTTAATAAATGGATGA
27	LokiG_000000000004	18111	18279	f	75.6369047619	59.2040150512	66.5739170241	ATGAATCCAGAACGAATAAAGATGATCCACTGTACAGCAGCCGAAGGACAAAAGTTTCAACTAGAAGCAACGAAATATGATAAACAAATTCGGAAATTAGGTCCAAGTCCTCTACGAACTAAAGGCACACCAAAAAAGAAAAAAGCTGATGCGAAAGCAAAAGCTTAG
28	LokiG_000000000004	18445	19585	f	65.8026315789	60.5302095988	61.2227765517	ATGGATTCATTAGCAGAATATCTGATTAATATTGAAGATTTTACTAAAATTTTGGAAACTCTTTTAAAAGAAAAAGTAGTTGATAAAATAATCAGTGCTAAATTAAGAGTAGATAAAAAATCAGGTAACCTAGATAGATTTACTGTTCAGCCAAATCTGATTGATAAAGCAGAGGATTTAAAAGATTTTCCACTGACTCCTCTGATTGCGTATGGGTACGCTAGAACAGATACAGCTTCAAAATATCTGCATAAATCAGTAGCAGGTGCCAAAAATGAGAAAGTGGGGTTAATCGCCCGTCCTTGTGATACTAGGGCATTAATAGAATTAGCTAAAATCAAACAAATAAACCTCGATAATCTTTTCATTATTGGTATTGAAGATAAAGGTCTGCTTCCT…
29	LokiG_000000000004	19648	21706	f	35.7113702624	34.9839597719	42.532245116	TTGAACGATCACATAGAGATAGTAAAGAGGTATGGAACATGCTCCAAAGATTGTTATGGCTCATGTGTATTTAGGGGAGAATGGAATGATGAAGCTCCTGAGAAAAAATTACTAATTACCAAACCTTTAAAAGACCATCCTTTTACCAATGGTTTATTTTGCCCGAAATTTAATAACAGAGAAAAACTGCTTTATCATCCAGATCGAATAAAAACAGCGTTGATACAGTCAGGTCCTAAAGAGTCAAATTCCTTTAAACAAATCAGTCTTGAGAGTGCGGTAAATCTTATTTCGGAAAAATTAACAACAATCAGAAATAAATTTGAACCCTTGTCTATAGTAGCTGCTTTTTATTCAGGAAATAGCGGTTTAATATCAAGGTTATCTCCAATTAGATTC…
30	LokiG_000000000004	21985	22261	f	34.8768115942	44.0818582101	40.4549342895	ATGAAATCATTACAAATACGAATACCTGATGATTTATTACAAAAAGTAGATGACTTTATTGAGAAGGGTTTTTTTCGAAGTCGAAGTCATGTTTTAAGAGAAGCGTTATCCAAATATGTTTCAGAATTCAATTACATTGGATCAGTACCTTATATAGTTGGTCCATTTAATCCTTCTGAATTTGAATTATTAAAAAAAGATCCAAAGAATGTACTTGAACTTGCAAATTCACAAATAATAGAATTGCAGGATAAATTAAAAGATATTAGGGGATAA
31	LokiG_000000000004	22264	22693	f	36.372960373	41.0993446072	40.6259037959	ATGAATATTTTAGGAGGATGGAAACTCGACCCTCAATTACAAATATATAGAATTCCCGTGAGAATATCAAATCCGGAGACGAAAGTTACACTTGTGAAATATTGTATATTTGACACAGGTTTTACGGGTTATTTTGGACTTGACAAAGAGTCAATTAAATTATTGAATTTACCTAAAATTGGACGGGGAAAAGGAGTTACTGTAAGTGGACTCATTGAATATGATAATTACAATGGAATTGTTGAAATTGTAGATCAAGAACAAAGAACCATCATAAAAATCTTAAATAAAACCAAACAAGAAGAGATAAAATCAGTTGAAATTATTCCTATTCAGGAATTTGGGATACCAATAATAGGTATTAAATCTATTTGCCAAATTTCTTGGCTTATTTTATCT…
32	LokiG_000000000004	22957	23566	r	51.6108374384	53.2245290934	57.224699744	TCAATCAGAGTCTTTCTCTCTATTGATTGTGTTTAATAAACGCTTCACTTCACTGGAGTTTGGGTATCTCTTAAGGATTTTTTGACAACACTCTACCGCTAGATCAAATTCTCTTAATTCTCTATATAAAAGACCTAAATTATACCATGTTTCATATTTATCGGGTTTTATTTCTAGTGCTTTCTTCCAAGATTCAATCGCTTTTGCAGTTTCACCCTTTCCGTGATACGCATTAGCCATATTATTCCATCCTTCATGATCCTCTGGTTTGAGTTCTACAACCTTTTTATAGCACTCTATTGCTTGATCAAAATTTTTATGTTCTCTGTAGGCGTTACCCATATTGTATAATACATCTATATCATCTGGTTTGAGTTCCAACGCTTTATTCCAGCAATC…
33	LokiG_000000000004	23851	25051	f	61.6633333333	55.1735670572	65.1608781527	ATGACTGAAAAAAGAAACATTACCAAGGAGGATATCTTTATTAAAGCGAGAATGCTTTCCGAAGGTGTACGTATTAAAGTAAAGAATCAGCCTGAAAAGGGCTCTAGAAATCGCCCCTTTGTAATGGATGGTTGTGATTTGGTGGTTTTGCTTTTGCCAAATCCATATTCTCGCTTGAAGGTAGAAATCGATGGTGAAAATGTAACTGTTTCAGACATGGGAAAAGTACTAAGAACTGGGTCTTTAGAAGTGAGACGTTCCTGGCTAGATGAAAAACTAAGTAATGGGATTCCTGTTAAAAACATTTTTTCAGGATCAGCCAGTATAATCAATCTGGTTATGAACTTCCGTTGCTACAACTATGATTCGGGTCAAGGTTGCAAGTATTGCGGACTTTTT…
34	LokiG_000000000004	25167	26070	r	43.6434108527	41.6644185362	51.3531294648	CTACATCAAATCTTTACTAAAGACTTCGATAGGATCATCTAAGTTAGTATCCTCAACTGAAATGACCATTTTATCAACACCCAGATCTTCAACTTTTGAAATCTTCTCCTTAAGGCCTTCAGGTGTGTCGATAAATAAACTCTTTATTCTTCTTTTCAATATCTTTCTTTTTCTCCTTAGGGCTTCAAGTTCTTCTTGGTCGCTAACAAGAGTAATAGACGTAAAAAGAGAAATTTCAAATTCAGAAAGATTACGATTATATTTCTTCAATTTCTCCTCAATAAAAGGAATTCTGGCTCTAATTTGTTCAATATTCCCCATAGGAATATTTATACCATCTGCTTCTCGACATGCTATATCAGTCATTCTATCTCCTGATGTTCCTATCACAATCTGAGG…
35	LokiG_000000000004	26563	26878	f	23.9301587302	28.1271688465	13.2235667341	ATGCCGAGTTTAGAGATTAATGAATTGATAATGTTAATAATTATCTCAATTCCAGCAATATTTTTTCCCTATCTTATAAAGAAACGGAGAGATATTATGAAATGGGGTTTGGGATTTTATGCACTTTTCATGGTGTTTCTTTCGACAAACCTGGAAGCTTTTGCATTACCTGAGTTTTTCAATTTTCTAGAGCACTTTTTTATAATGGTAGCAGGGATTCTTATGTGTGTCACAGCAATGTATGAATATTACAAGAAGGTTTTAAAAGGAAAACAAATAACATTAGCATACAAAAAAGGGAGTAGTGTCAGATAA
36	LokiG_000000000004	26878	27370	f	21.5304878049	27.8914096137	2.56781532955	ATGTTAGCACAACAACTTGATCCAGCAGATTTAATTGATGGAGGTTTTAATTTAGTTGGAATGATTTTCTTTTTTATAGCAGTTATCATAACAACAGTAATTTATTATAAAAAAAGAACACCGACTAATGCTATATATGTGTTTATTACTTTCGCAGGTTCGATGTACACTCTTGGTAATCTTTGCGATAAATGGGGTTTTTGGAATGGTGATGTAGCTGACGCTTTTGGTGAAAGTTTTGGTTTGTTTATTGGAGTAGTCGCCTTATTCTTCGCAGTTATTCCCTTCTTGGAACAGAAGCTTGAAAAAACAACTGTAGAAATGAAAGGAATGATTGAAACCGCCTCGAGAGCAAGTATAAATGTAGCCAATATTGCAAATGAACTGGCCGCCAGTGCC…
76	LokiG_000000000009	0	1818	r	57.9086908691	64.0515876151	28.429007556	ATCATTAATAATTTCAATTTTATTAAATATTTTTGAAGCTTCATCTATGCCAAATTTATTTAAAATAATTGAAGCAGCCATACGAGCTGGATATTTAGTACAACGATCACCACCAATCATTGGTTGATTTTCTAAATGGCCTATACGTTGAAATTTATTATAATCAGATAAAATTATCTCTCCTCCCCAGATATTTCCGTCTGTACCATACCCAATTCCATCCGTACAAATACCCACTATTTTTTCATCAATTTTAACATCATTTTCAGCCATTAAACTTAATATATGGGCATAATGGTGTTGAATTTGATACAAATCAACATTGAATTTTGATGAAAATTCTTGAGCAATTTGAGTAGTAATAAAAGCTGGATGCAAATCACAAGCTATAAATTCTAT…
77	LokiG_000000000009	1912	3016	r	63.9266304348	65.1284638145	80.2209797704	CTAAGGATAACTATCACTATGGTATTTATAAAAAATATTACATGTTCCTTCTTGTGAAACCATACAAGGTCCAATGGGATTAACAGGAGTACACTCTTCTCTAAATAATTTACAATCATTAGGGTTAAGCTTCCCAACCATTATTAAATGGCAAGAACAACCAGGCGGGATATCTTGGGATTTCTCGATTTTTATATCAAATTTCTTATCAGCATCAAATTCTTCATATTCTTTCTTAATAACTAACCCTCCATCCAAAATTCTTCCAATTCCCCTCCAAGGTGAAGAAACAGATTGAAAAACTTCTTCTATAATTTTTTGAGCAATTAAATTTCCCGCAGGTTTTACCACTCTTGAATATTCATTTATTGTATCGTATTTTTTTTCTCGGACTTGGTT…
78	LokiG_000000000009	3037	4111	r	53.6536312849	47.1886402674	62.7670383195	TTAACAAATCCTTGGAATAGCCTCACCTAAAGGCATATCAATAAATCTAGTCCCACCTACGATTGTTTTAAGAAAAACTCTTTTGGGATTACTTTTTTTTACTTCGCCAATAATTTCGGCATCACTGCCAACTCGAGTTGTTCTAATTTTTTTTAATATTTCATTAGAATGCTTTGAATCTACAGACAAGAGAGCTCTTCCTTCACAGGCAATATTATAAGGATCCAACCCTAACATATCACAAATTGCTTTTACTTGATTCTTAATCGGTACTTTATCCTCCTCTATCCAGATACTTACTTGAGATTTCTTTGCCCAATCATTTAGGGCGCTAGCAATTCCTCCCCTTGTAGGATCTTTCATAGCATGTATATAATTATTGTCAATTTCAGGTTGAAT…
79	LokiG_000000000009	4525	4750	f	35.6577777778	42.5111455262	41.0127254704	ATGGCAGAAAAAGTAAAAGTTGCCTTCATGCAATTAAGTGATTGCTGGGGCTGTCATCAGTCTCTTATAAACACGCACTTAGGTTTGTTACCCGTACTTCCAGCACTGGATATCGTATATTGGCCTACTGTCGTTGATTTTAAACATTCATCACTGAAAGCAAGAGAACCAGGATCAGTATTGGTAGGCTTTATTGAAGGTGCAATCAGGACCAAGGAAGACTAT
228	LokiG_000000000021	0	1146	f	56.6963350785	57.3893694369	10.6644928869	GTCCATACAGATATCACGACCCGTAAACTTGCTGAACAGAAAGTAAAAGAATCAGAAGAAAAATTCAGAACAATTGCAGAACAAACGACATTAGGTGTACTTATAGAACAAGATGGACTTATTAAATTTGCTAATCCTGCTGCTTCTGAGATAATTGAGTATCCCCTGAGTGAGATTAACAATTGGACCACACAAAATGTTATTAAACTACTATATGAAAAAGATATATCCACAACAGATAATATCGGTAACTTTCAACTTATTTCACAACCTATCGCTCAATATGAAAACCGCATAATTACAAAATCTGGGACAGTTAAATGGATTGAATTGTTTGCTAAGCATATTATCTTTCAGGATCAAGATGCAAATTTGATAACATTTATGGATGTTACGATT…
229	LokiG_000000000021	1315	2509	f	48.2680067002	44.3812679765	54.9600136926	TTGACTTATATAGATAAAGATAAGCTAAGAGCGTTATTCAAATGGTATATGCAGGAAGTAGGTGAATCATTGATATCAGTCCTTGTAGTTGGACATGATGGATTGGTAGTTGATATTTTAACCAAGGATGGGGAAGAGAAAGAAGAAAAACAATTTATAGGTGCATTCAGTTCCTTGGTTGAATTAGTACTCAAGAAAATAACTCAGGATTTCGATATAGGCACTTTTGGAGCTGGTACCTTTGATACTGATAAATATCGTTTTATTTTTTGCGAAGCTGGCCCAGATTATGTTTTAGTGTCAATTTTACATCCAGCAGCTTTCGTTGACGATGTATTTCCATATACCTATTTAGCAGCAGATAAAGTCGCCCGGATCATAGATGGTGAATTACCAGTG…
230	LokiG_000000000021	2523	5469	r	37.9086897488	38.3204152817	47.2267462137	TTATGAATCAATAAATAATCCTGGCTTAAATGGTTTTGCTACTTGAGATTTCTGCTTAGGATCGAATTTAGAATTAATCAAAATTGAACAATTTACTCGTTTTTCTATATATGATTTGAATTGCTCAAGTAAGTTTACCTCGTCTACTTTTGGTAATTCGTTTTCATATATTCGTTCTTTTAATTGAGTCTTTAAATATGGAATGAGTTGTTTATTTCTCATCAGATCTTGATCTTTCTTAAGTTCAGCGATAATTAAGTTGAAATTATCTTTTTTTAATCCAATTACCTTTAAAATTTCATACATCCATTTACTTGCGGTATAGAGATAAATTTTATTCGATTTCTGAGTTTTTAACAATTTTTTAATATTTAAAATATCCTCAACCACATTTTCAAT…
231	LokiG_000000000021	5816	8468	f	42.8480392157	44.8192601709	51.685926587	ATGCAAAATGGGGATATACACATTTTGAGGATTTCAGATTATAAACAACAAAAGAATGATAAAGGAACATTGAACCACTCAACAACACTGGAACAAGCAATTCTTGATGCCATGAGCGAAGCAGTATTTCTCATTGACTTGGATAACAAGATTTTACAATGTAATAAGTCAACAGTTAAGTTTTTAGGAAAATCTAAAAAGGATGAAATTATTGGGCAAACTTATTGGGAACTTTTACATGGTACATCTTCCCCTGTAGAAGGATGCCCGTTTATGAGTATGTGTGAGTCAGGTCAAAGAGAAACATTAATCTACAACGTGATGGGAAGGGAGATGGAGATTTCTGCTGATCCATTTTTTGATGAGGAGGGTAAAATAATGGGTGCTGTCCATATTATT…
232	LokiG_000000000021	8576	10031	f	50.8536082474	50.4093934195	64.0166470811	ATGGTTGATTTTAATCCAAAAATTATAAGTAAAGAAGAATTACGATCAATTTCTGCAGGGGTGAATGAAGAAGAACTACTCCTATTTGATAATCATTGTTTAAACGTATATTATGACAATAAAGTTATTATTGAAGCTAAAGAACCAGGATCTCCTTGGGTTATTGTAAAAGATTTCAAAACCGGGAAAATAACTGAGATATTAGATTGTACTTCACAGAATTGGGTACTTGCATTAGGATTTGCGAATCCCGATGTAAATTTTGCGGTAGCTGAACAAATGAGTAGAATTACTCATATCAGATCAGATTCAGTTTCGCCAGCTCGTGCTAAATTTATCAATAAATTATCCGAATTAGCTCCTGGTAAGTTGAAAGGAGGGCGGGTTCATGTAAATAAC…
233	LokiG_000000000021	10095	10872	r	51.4054054054	49.9888371143	61.5758752055	TTAAGCATTTTTCCTTTTATTTTGGAACCTGTTAGCAAATATGTATATACCTCCTAATATTAGGAACAATAATATTAACCCAATTACATATGCAACCAATTCTATAACAGAGAGTACATTCAAATCTAAGAAGAAATAAGGATAAAAATTAGTAATTGCTCCTCTTACTAAGGTATAAATTAAATATAAAATAGGATAAATAAGCCAAAATACAGCATATCGCCATTCATACTTATTCTCTGTTTCGGTGAATATCCAATCAATGATAAACGCAACAGGAAGAATATAGTGGCTAACGATATTTGTGTATAATGCCAATCCTTGAGGTACATAGCCTGGGGATAAAATAATAGCAAATATTAAAAAGGTCACGGTGATATATACCGTTACCGCTCCGCG…
234	LokiG_000000000021	10859	11810	r	43.7518401682	39.8157968408	51.5974867197	TTAACTTGAGCAAATTGACAAAACTGAAGAAGATTTCTCATAGATATTAGGTGGTTGTTCTTTAAATGGTATAATTTTGATTAAAGGTATTGAATTAGCCAAGAACAGAGAAATTCCTCGAATTTCGTCATCATCCAAAAAGAATTTAATATTCCTCTCAAATTTTAAAAATCCAAATTGTTCCCGAAATTCTACTATTTTACCAATTATCTGAGTTCCAAGATAAATAGGATCCCCTTCTTTTAGGTTCATTTGATGAGTATAAATTATTGTACCGTTCTTATAGTGAGGAATTCCTCCATCAATGATGCATTTTATACCGTTTATAGCCCCCATAACTCCATAAATGTGATTGATATTAAAATATAAATTTTTTGGGAATGTACCAAGAATGAATTC…
235	LokiG_000000000021	11965	13393	f	47.3739495798	50.1451235016	61.5542753716	ATGATATCAGTTAAAATACAACCGATATTCGATTCATTAATAAAAAGAGATATTTCAGGATTGAAAAATGCGCTTTATAACTTTTCAGTGTATAAATCAATCAATAAATCAGAAATAGAATCGAATGAGAGAATTAAAGAGATTATAGAAAAAAACTATTATATCATACTATCATCATTGCTTAGGAAGGACCATTTTAAATATTTTATTCTACTTCTTGATTTGTCTGCAGACCTTGATATTTTTATTGAAGCGTTTCGAATCCCGGATCGTTTTAATTTCTTAAAAGATGTCTATTTGAATGGAATAAGAGGTTGGGAAGTCGGATTAATCTTTAAGGCACTACGAATTTTTAACGAGTATAGTCTGCTTGAAAGAAATATCTCCCAACGTGATATA…
236	LokiG_000000000021	13776	14037	f	36.7931034483	43.2756810091	38.2903600008	TTGGTAAATGGAACTGTAAAATGGTTTAACTCCCGCAAGGGATTTGGATTTATAAACTCTGAAGAAGGAAACGATGTATTTGTTCATTACACCGCATTAAGTGGAAGAGATGACGAATACAAAACATTAAACGAAAACGACAAGGTTGAATTTGAAGTTGTCGAAGGTAAGAAAGGACCACAGGCGGCGAATGTTGTCGTCACGGAGAAAGCCCCTCCAAACCCTTATAATAGAGGCGGCAGAAGAGATTTCCGTTTTTAA
237	LokiG_000000000021	14365	17770	f	47.7685756241	47.4536064749	58.1138973058	TTGATAGATACAAATCAAAACTCAAACACCGCCCAATTTCTTTTTCAAAAAAGTTTGGAACTTTTTCCAGATCTTGTTTTTTTAATTTCTTCTGATGGAATATACGTTGATTATAAGGGTAGTAACGTAACACTTCACATTCCACCGGAAGAATTTTTAGGAAAGAAAATTGAAGATATAATGCCTAAAAATATAGCCGAACTACAAATGAGTGCAATTAAAAAAACGATTGCTACTCAACAAACACAATCTTTGGAGTTTATCCTCCCATCGAGAGAGAAAACATTTATTTATGAATACCGTATGGTTTATCTCAACAATAATAGAATTGCAGCATATGTACGGGATATCACCGAAAGAAAGTTGATTGAACAAAATCTTAAGAATTCTGAAGAAAAG…
238	LokiG_000000000021	17871	19173	f	58.4431643625	51.4019608108	64.9387754444	ATGAAAATGAGTCTACAAGGTTGTCTAGCAAGGCGTAAAGATTCCTCCGGTGAAGGTCGACCCTTACCGCTGCAAGACGTTTTAGAGATTTGTAAATCGACATTTCAAGCTGCCTCAGCAAATAATCTATTTATTGTGCTTCCCGACGGAGATGATTATACTGGTGGCATATATAAATACAATAATAAAGAGTTTACCCTAGTTACAGATAAAGAGAAAACATCTCATATTATGGAACTCTATCCCGAATTATTTTGGAAAGATACAATAGATTTGGAGGAATTAATTCGTGTAGGACTTAGCTGGCAATATCTTTCATTAAAAGTAGGGAGTTTGGGACTTGGTGTCTCGCAACGTGCAAGACCGCCTAAAAAATTAAATAAACTCATAAATAAAGTC…
239	LokiG_000000000021	19228	19876	f	34.1111111111	34.4353524208	42.3322157866	TTGATTAATATAATTTTCTCTGTAGTAATAGCTTTAAAAGTAATTGACAAGCTTTATATTTCTAAGAAATTTACGAAAGAGAAGAACTTTCATCTTTACAACGACTTATTTTCATGGGAAATGTTTTTTTTTTTTATTGGAGCTGAAAATGTAATAAAAATTCTCTCAATATTTTTATCAGCAAATACGGGGATTTTGAATTTACTCCTTAGATTTAGAATTTTAATTCTCTTTTTTCCATTTTGGAATAAAATTATTCATTTAGAAAAAGTGATGAATAAGATTACATATGAAAGGCACTATTTCGCGGGTTTAATCCCAATGGTTTTTATCTTGCTTTTAGGATTTACAGGTTTGCCTTATTTTATACTAATTCTTGTTTTTCTAGTTTTTTCACTT…
240	LokiG_000000000021	19946	21938	r	47.8850401606	47.7700229186	59.3957557485	TTAATTTATAATCTTATCTTTCATTTCTATATAAAAATCAATTGATTCTGGGTTTCTTAAAGCACCTCGATTAGCGATGGTCATTCCGTGAATGATTTTTGTAACTGCAATCTCAACCTTTTTATTAGAGAATGTATAGGGAATGCCATCTGGTGGAGTTTGAAAGATCAACTTTGGGACATGTCTAGGAGAAGTCTTTTCGCGTAAAACCTGTCTGATTTTTGTCTTTAAATCATCCGTTAACTCTAAACCTTCATTTAAAAGGACAAACATAACAATTCTAATTTCTCCTTTATATTTTTGCCCTATCACTAGTGAATCGTTGATTTCTGGAAGCTGTTCAACTACATTATAAATCTCAGCTGTACCAATTCTTACACCACTTGGTTTTAAAACTGC…
241	LokiG_000000000021	22161	23439	f	48.9358372457	45.3102379818	53.2923963886	TTGACAATTTTAATCGATGCCATTAAGGGTAATATTACAGAAGAAATGGTTTATATCGCGGAAATTGAAAAAATCAATGTGAACGAACTTATGGAAAAAATCTCTAAAGGCGAAATCGTAATTATGAAAAGATCTCATCAAAATCCTGTAGGGATTGGTTTTCCTTTGAGAACAAAGATAAATGTAAATCTCGGATCCTCCTCCACCACGAGCAATATGGTTGAAGAACTTGAAAAAGTTGAGATAGCTCAGAAGTATGGTGCAGATACTATTTCAGATCTCTCAATGGGAGATAATATTGATGAAAGTAGAAAAAAAATTTTAAATTATTCGACAGTACCAATAACTACTGTTCCAATCTATCAAGCTGTTATAGAAGCTAACTCTCTGTCAAATATT…
242	LokiG_000000000021	23430	23634	r	32.8284313725	38.2823752348	51.7268947644	TTAAACTGAAGCCTTAAAAATAGACTCAATTTCATATCTTATTATTTTACCGCATATATTACAGTGTTTACTAATCCCTAAATTTTTAGCTCCACATCTAGTACATGCAATAACCTTTCCCAAGTGATTCCTATTATCTTTAATTTCTTGTACCGCCTCTTTAAAAATCTGCTGAAAGTATTCTTTGGGATTCTTGTCTTGCAT
243	LokiG_000000000021	24134	24428	f	30.2414965986	35.5709626835	34.0963028561	ATGAATGATGAAGGAGAAAAAGAAAATTTCATAGATAAAATGAATAACGCTTTTGTTGATTTTGTAGGAAGTGTTTTCGGTGAATCTGGGAAAGATTTTATTGAGGAAACTTCCGAAAAGATAAAAGAATTTTCTAGTGACGCTATCTCAAAATTTATGGAATTTTCTGATTCAGTTATAGGAAGTCTTAACCTACAAGACAATGACCAAGTTATTAAAGCTCGTGATAGTATAGAGGATTTACTAAAGCAAGCTGGTCTACTAAAAGAAAGCGATGAAGAAGAAGAGTTTTAA
244	LokiG_000000000021	24522	24771	r	35.4096385542	40.2248252711	47.7156602552	CTATTTAATAATTTTGGCGTTTACTAAAAAAGATTTTATTTCTTCTTTAGTTGCATTAAATAATTCTGAAATTACCATTAATGAAGTAGTTTCATCCATCCCTAGTCCTGTATAATCCTCATATAATTGTACCCATGTTTCTTTCTGTGAATACTTATCTGGATGCTCTGTTTGGATATGCTGCCAATATGGATGATTTAATGGCTTTCCACAATAGGGACAGAAACGAGAATCGTCTTCATCACTCAT
245	LokiG_000000000021	24978	25542	r	39.5	39.5285558524	46.8555140941	TTAATCCCAATTATTTAACTCTTTTTGCATTATCTTTCTTACTGAATCAACAGCCCATATAACAAAGTTGTTACACGTTGTAGCCCATGTATTATTCTTTTGATATTTAACAAAATTATTTGGATCGCTCAAATCATACCCACATAATTGTGAACATACAACAGATCCAAATTCATTTTCGAATTCTGTGGCAAATTTTGATGATTTGAAGTATGCCATGGGTCTTAATTCATTTGGCATTTTTTTCTTTCCCGCTAAAATAACTCCTGTGGCAGCACATCCTCCACTTACAGCCCCACATGGGCCCATCCATCCTCTTTTAGATTTGTATCCCCCAAATCCACCACCAAAAGGAATTATAAGATTATTATATACATGATCTTGGAGTCCTAGAATTTC…
246	LokiG_000000000021	25918	26215	f	31.4713804714	44.8528750062	41.1528847222	ATGAAAACCTTTGAAGAATTAAATCCTTATGAGAAATCGGTTTTATTGATTTGGGGTAAGCAACTAGATTATTGCACAACTGCACATTATCCAATACAAAAGATAAAAAAAAAGATTCACAATATACTTCCTAAACTTAAAGATAAAGATGTAAGAAGAATAAACAAAATTCTGTTAGCTAGCGGTTTTATTCTTAAACACCCAACAGGAAGGAAAACAACCTATAATTTAAGTCGTGAAGGGTTAAGATACTGCGAAATTCTTAGAAATGATAAGGATTATGCACATCTAATTTAA
247	LokiG_000000000021	26395	26677	f	45.5992907801	50.1791265021	47.5098451155	ATGGCTATGCTAAAATTGGCAAATCAAGTGAGGAGGAAAAAAGCTCAGGATAATAAATGGTTTTTATATGAGTTTATTGATAAAAATCCTGGTTTAACCGTTTACGAAATAAGCAAAAAAATCGATTGGACTAATGGAAAAGTAAATCATTATATCCAGAAATTAGTAAAAGAGGATTTTATCAAAAATTCTGATAAAGTTGTTAATGGGAGAAATCAGAAAAGATACTCAAGTAAAACTGTAAAAGAGCTTATTAACTGGGATGAATTTAGCAAAAAATAA
248	LokiG_000000000021	26879	28094	r	55.1950617284	51.7415498651	62.9840553868	TTAAAGATCAACTTCCCTAATGAGTAGAACATCCTCACCTTTTAGGTTTTCTCCACAGTATTTTGCATATTGGTTGAAAAACTCCATTGGATCTGAGAATGCTTCTTCAGGGGTAAAAACTCCCTTATCTTTAATTTCGTTATTAAGAATCATAAGCACAGCGATAGCCAAAGGTACTCCCGTTACCCCGGCCATTCCGCCATATGGGTCACATTCACTCCCGATTGCTATTTTCTTTCTCTTACCATCTTTTATACCCGTCACGATAACACATAACCCAGGAGGGAGATTTTCATTTTGTTGTCTAGTTGCAGGGTCCTTAGATCTATTCCTTGATGCCCTAAAAAACTCTATTGATGCCTCGCTAATCGACAGTTCGTTATTAGAAATTCGATGTGA…
249	LokiG_000000000021	28201	29416	r	49.6024691358	44.3196103261	59.8698084504	CTAAAGATCAATTTCCTTCTCTAGCAAAATATCTTTTCCTGTGAGATTCTCCCCACAATATTTTGCGTATCTATTAAAAAATCCCATTGGATCTGAGATAGATTCTTCAGGAGTGAGAACTCCTTTTTCTGTTATTTCACCACGGATTACCATTTCTGCGGCAATTGCGAGTGGAATTGATGTTATTCCTGCCATCCCTCCGAAAGGGACACGTTTATTAGCGATTGCGACTTTTTTTCTTTTACCATCCTTAATACCTGTTGCTATAACACTTAAACCAGGAGGCATACCGATATATTCTTTTAAAAATTCTTCATCTCTATTTGCAGTTCTTAATTCCTCTTCAAATTTAATTGTTGCTTCACTGACTGTCAAATCTTTATCAGATATTTGTTGAGT…
250	LokiG_000000000021	29483	31070	r	51.6584751103	46.1535306149	60.0651915751	TTAATTTCTCCTTAAAACTTTACCAGCAAAAATCTCGGGATAATATTTCTCTTTCTCAATAACAATTTTGCCATTGATAAGTACATATTCTATTCCTTCAGAATTCTGAAAATGGTTGGTAAAAGAAACCAGAGCATTGACAGTTTTAGGATTAAATATGGTTATGTCGGCAAAATATCCTTTTTTAATAATTCCTCGATCCTTAATCTGCATTTGCTCTGCAGGAAGTGACGTCATCTTGCGAATAGCTTCTTCTTGAGACATCAGACCTTTATCTCGAGCCATTTCACCTAAAACTTTGGTGAAAGTCCCATAAGAAACAGGAAAAGGATTTTTAAAGTCTACACCAATAACGTCTGTCTCGATTGAACAATCTGAATCTTTAATGAGTTCATCATA…
251	LokiG_000000000021	31255	32563	f	57.7652905199	58.6030644131	73.6941718743	ATGTCGAGAAGAGATATCGCATGGTATGAAAATGATATGCTCAAGGATATGTACATCAAGGCAAGTTCCAACGCTTTTAGAGGTTATCATTCACCTATCATAAGTCCAAAAACTACTTTCGTTGGAACAAATAGTTTGAATGATTTTATCAATCATATTTCAGCCTTTTTATCTGAGGATGAAAGGCGTGTGTTAATTGTTGTTGATAAAGATTTGCGGAAGCTAGGAGAAAGAGTTGCTAATCGGTTGAGTCAAAGAAGTATTAATAGTCGATTTTATGACAATGTTCTTCCAGATGTTCCTAGAGATACCGTGCTAGAAGGGGCAAAAGTATGCGAAGAATACGATCCTAAAGTAATTTTAGCCGTAGGAGGAGGATCTGCCATGGATACTGCGAAG…
252	LokiG_000000000021	32575	34450	f	46.1424	54.0366767832	57.7758638953	ATGGAAAAACTATATGGTTATAACGGTAAAATTGCTTATATTGATTTAGGCTCATTGAATGTTGAAGTAAAAGATCTCGACCAGAAAATTGCTGAAAATTATATGGGTGGAGCTGGACTATCAGCTAAGCTTACTTATGATTTACTTTCTGATAGTGATTTTCAAATCTTACAGAAAGACCCTTTTTCAAGTATAAATCCCTTAATATTTGCAACTGGACCATTAACAGGAACTATGACTCCTTCTAGTAGTAGATATTGTGTTACAGGAATCTCCCCTCTTACAGGAATTTGGGGCGAATCAACTTCGGGAGGATTCTTCCCTATTACTTTAAAGAGGAGTGGATATGATGCTATTGTTATAACTGGTAAGGCTGATAGGCCTAAATTTATTGTAATT…
253	LokiG_000000000021	34584	35022	f	57.2739726027	71.1586733622	19.2539023976	TTGAAAGAACTATACGAGATTGGATTTGTCTTCAGAGGATTTGTTCTTCTCTCTCAAACCTTTAAGGAATTACCAGCTCAAAAAGAACATAACATAAGTAAGGATCTTAGGGGTGCTTTCATCTCGGCTATAAATGCTTTTGCTGATACTGCTTTCAATAGTAACTCAATAGAATATCTTGAGTCTGGAAATATTCTCTTTATTTTTAAAATAGCAGAAGTTCAATCCGGAGATAATACTATGCTAGAATCATTAATTATATATGGTTTAGTAGATAAATCTAAGAAGAAATCTGATAAATTAGTGAAGAAGTTTTTCGGTAAAGTAGATCCGATGCTTCAGTTATTTATTCAAAAGTATAACGGAGTGAATTTTTCTGAAGTAAATCAATTTTCTTCT…
254	LokiG_000000000021	35031	35460	r	57.3962703963	52.7009232159	7.98913316791	TTAATTAGTTATACTCCAACCCTTTGGTTTTGCCCTTGAATATGTGATTTTCCCTTGTACCTTCAAAGAATTTATTTCTTTTTCGACAATGTTTTTAGCAAACCCTTTAGCCGTTATATCACTCACAAAGAGAGGTTTGGTTGCAACAATCTTTTTTTGTTTTAAATAGTCTAAAATAATATTTTCTATAGAACTCGCATCACTAACAGCTTCGGCAGTTGTCACTCCTTCTCCGTCCTTCCCAGTAGAGGTATCACTAGGTTTTAATGTTTCTTTAGGAAGGACTGCTCTTAATCTTTCTTTATCTGCTATTTCCGGTTCTTCTATTACCATATGTTTAACTAGCACTTTTGGCTTTTCTATTGGAGCCTTAATTTCTACTTTAGTCTCTATTTCTTC…
612	LokiG_000000000055	2	212	r	51.7476190476	54.5446168528	48.6028076309	CTTAACTACACCCGATCCATCAGCCCCTAATATATGAGGCATAACTAAGTCCAAGCCCAGCCATCCGTTAACAACAAAAATATCTAAATTATTTAATCCACTATATCTCGTTTCTATAAGAACTTCGTTAGGTTCAATTTTAGGAATATCAAGGTCGCCTATTAAGATTTTTTCTAAATTTCCATGTCCAGTTATAAAAGCTGCTTTCAT
613	LokiG_000000000055	315	711	r	65.3712121212	79.3793026213	66.1281992013	TTATAGTGAAGTAAGTTTTTCTAATTCTCCTTTACTATTTTCCTCTGCCCAATCTAAGAGCTGATCCATATATCTCTCGATTTCTTCTGAACTTGGTAATTTAGCTAAAATTGCTAAGAGGAATTGAGTATTTTCATTTATTATAATATTTCTCATAATGATATAATCTTCTTTATATTTAATTTTCATACTCGTTACATCTGAAAGATTTAATTCTTCTGCCGCCTTTGTTGAAGATTCACTCAATAGTGATCCCATTGCTGCAACTACACGTTCATCAATACCTTCTTCTTTCTGTGAAGCAAGAACTAAACCAGTTGATGTAGCAAATAAAGATGCTCGAAAGTTACCATTCTCATTTAGCTCTTTAAGTACTAATCCAAGCCTACTAACCAA
614	LokiG_000000000055	943	1183	r	35.9916666667	37.9195781208	45.7636887546	TTATGATGTTCCTAAAGATACTATAAATGTTGACATAACATCATTTTTATCAATATTTAAAGTTAATACTGTATTTCTTGCAACAGGCTTAAGAAAACCTGGCTTTGGAGGTGGTGGTTTTGGTTTCATGGGGGAACCTGGATTTAATAATAATGTGTTGAAGGGAGTTCCTTTTATTATGGGTATATGAGTCTTTCCACAAATAATAATATGTAATTCATATTTTTTCATAAATCCTTC
771	LokiG_000000000070	0	528	f	157.119318182	126.876547172	186.461726823	TTTGATGGAGCATGTCCAAAATGTGGCTCCTTGATATTAAAAATACGCTCGAGTTATAACCGGGAACTTCCAGACCTCGGAGCGCCTCGTAGGAAGTGCTTTACCCGCATTAAAATTAATTATTTTGAATGTGAAACGTGTGGCAATTCATTCTCTCCAAAACACCCCGATTATCCCCCCAAACTAGAATATACCCCCTCAATTATCCATTATGCATTAGAGCGTTATTATAGGGACAATATCTCGGGAAAAAAGATCGCTGATGTGCTTAAAAATTCGCACGAGGTGGAGGTACCCCTCGATACTGTAAATTCTTGGATAAAACGCCATTCAACAGAGTATTTAAAATCCATTAATCAAGAAAAGAAATTAGACCATCCCGAATTAATTAAAACAGCC…
772	LokiG_000000000070	671	1598	f	123.645091694	119.700075233	151.823035956	ATGCAATTATTAAACAACGGGATTAAGGCTGATCTTCAAAAATATCGAGATAAGCGGTTCGATGCGGAACGACGAGAATTGCATGCGTTGCGAAATTGGGTTAATTCCCTCCAGAAACTTGTAAAGGACGGGTTTGATTTCTCGTTATCCTTGAAGGTGACGAAAAATCCTCCCAACGTAAAGCTAGAACATGGTTCGAGCTCCAAGTGTGCTAAGCTTACTTTTAAAGTAATAGATCTCTTGAAAGTATCCGCTCCAGAGCAGTTCTTTCTGGAATTGCAAGATCTTATTAACGGACTAGCAGGTATTGGCAATTCAGAACTCAATCTTTCCAATGCCTTGCTCAAGGTCATGCCCAAAAAACGCTTCACGGAGAAGGGCATGCTTCGCGTAAAAAAA…
773	LokiG_000000000070	1717	2473	r	44.791005291	45.7032017111	12.9187985348	CTAATTGGAATTTTGTACTTTTCCTTGATCTTCAACAGCTTTAATACCTTCCTCCACTTTTTCAAGGTCTCCAAGATAATAATGATTGAGTGGCTTTAAATCATCATCAAACTCATAAATTAAAGGAATTCCAGTAGGAATATTTAATTTAACTATTTCCTCTTCTGGAACATCATCAAGATATTTGACGAGGGCTCGTAAACTATTTCCATGAGCAGATATCAAAACATTTTTTCCTGATTTTATAGCAGGAACAATCGTCTCATGCCAATATGGGAGTACTCTTTCAACTGTATCTTTCAAACACTCCGTAAGGGGGATATTTTTTGGATTTAATTCGCTATATCTTTTATTATTTCCTGGATATCTCGGATCGCTCGTTTTTAGTGCGGGAGGAGG…
774	LokiG_000000000070	2665	4537	r	42.0486111111	46.3068205249	58.4248531851	TCATGTAAAGTTCATAAACATCTTATCTAATTGTTCTTTCAGTTTAGAAGGAGGGAATTTGGGCTCTCTTTCAAACGTCAGTAAACCATTTATTTCTTGAAATTGATCATAAAGCTCAGTATAACAAAAACCTTGAATCCAATTTTTTCTCTTTTCAAACTCTTTAAGTAGTTTAAGAACTGAATTAAATAATTCCTCATCATTTTTTAATAAATCTCCATATCCCCATTTTTCTCTAATTATACCATAAAAATCAAGCCCATATCCCCCGACTTCACTATAAATTATTGGTTCATCTTTGTATTTATATGGTTTTAAATACACTTTGGGAAATGCTTTTCTATGGTTTTTTAATTCTTCTTCAAAAAGTTTAGGTAATCGATCCAGGTTAGAATAGAA…
775	LokiG_000000000070	4625	4982	r	39.862745098	39.6848341847	51.543287679	TTATTCCATTTTAAAATCTTTAATTGTGGAAACTGATTTATTCAGATCGATTGTAAATGCGATGAGTGTTGTGTCATCCGTATCATCAAACTCAGGATCAAAGGTTACAAAATAAAACATTCTTTCTTCACTTTCATATCCTATTTCCATTTCACCACAATCGTTTGGTAATATTTTTAATATATCTTCAGGAGCATTTTCTATTAATATTTCATAAATTGTATCTTCCAGCAGAGTTTGTTTAGCCCTGATTTCCTTAATTTTAGTAAAATCAAATTGACCGAGAGACTCTTGAGATTTACTATTTAATTCGTTCCATTCATGGAACAAGGCCTTAATATTTGATTTGGGAACCAT
776	LokiG_000000000070	5077	5344	f	26.6741573034	36.2008547956	46.1803612538	ATGATTAGTATCCCTATGGAGATAGATCTCCCAAAACCATCATTCAAAAGTAATAAAAGTGTTGAAGAATGTATTATAGAGCGTGAAAGTGTAAGAAGATATAGTGATAGGAAAATTGAAATTGAAAAAGTCTCACTAATATTGTGGGCAGCCCAAGGAATGAAAGGACTTAAAAAAACAGTACCCTCAGCTGGAGCAACATACCCTTTAGAAATATACATTACTTTAAAAGACATGGGATACTTCCATTACAATTATCACAAACAT
988	LokiG_000000000096	0	2358	f	50.6946564885	54.5324542419	48.2356561793	ATACAGGGGGCCACCCAAATCGGTTCATTAAATGAAACTGCAGATAGATATCTTTTAGACCTTGGTACGGCATCAATGGATTTGGGAGATTATTTCATACTCATAACTTTTGATAAATTAAATTATGAAGTAAGGAGTATTGTATTTTCTTTAACTATTGAAGATCGTCAGACAATTATAAATGGATCAATAGGGGCGTTTTTTATTGATTGGAAACAATCTTTGAATTTTACATATTCTTACATCGATAATTTAACTAGTACATCTATAACTAATTTAGATACGGGATCATGGGAATTAAATGGTTCAGCATATAATAATGGTTCTCTTGGATATGATTCAACCAAAGAAATATACTATCTCGCCGGTTTTGATACAGTAAATTTACAAAATGGAACT…
989	LokiG_000000000096	2357	3464	f	54.8084914182	51.646834373	71.2742638627	ATGCCAATAGGATTAGTAATGATGCGATGGGATATAAAGGTAAGTACAGAAATTCTTGCGAAATATCCTGACGAACTCGTGATAAGTGAGGAAACATTAATGCAAATATATGCAGCTCATGAATACACGGGAGAACCAGGAATGATTAGTTTACTAGTTGGTCCACTAAATATTGCTTCATACTACACTGGAAGAGAAAAACCTCTTTATATTATTTTACTACTAAACTTAGATGAAGATGCTGACATGTATGAAGGTGGATTAGCTGACATTTCTCGTGTTATTTTCCAAAACTATGAAGATAACGCTTATTTGGAGATGATTCCCTTTTTATTTCAACGATTATCAACATACCCTCATTTAAATGAGGAACAAAGTCTAGCTATAACTTACCTTGAT…
990	LokiG_000000000096	3549	4581	r	45.5436046512	41.5111196014	43.845528454	TTATAGGTTTAAATAACTTTTCAATTTAGTTGCCTTTTCATAGAACTCCTTGTAAAGTGAATCATCTCCCAATTCAAGACATAAATCTGATATTTTTTCAAAATAATCTGCCGTTTGGGCAATATCTCCATTTTCTAGACTAACTCTTGCCATGTTAATAAGTTGATCTCTTTCAAAAAGGGGTTTTAATAGTGGGGACGCATCAGTACTAATTTCCAAAATATCTGCTATAATTTGGATCATTTTATCACGGTTCTCTGGATCTATAGCAACCATCGAATATGTTTTTACTCCCAAAATTTCTTGGATCTTATCCACATGTAGTGCGCTTGGTAAATCTTGTTTATTACCAATGACTGCTGTATGAGCGTAAGGGGCATGATCTTTTACTAATTCTAT…
991	LokiG_000000000097	0	1323	f	75.0347694633	67.8876050498	84.6625086027	ATACCCCCAAACATGTTAAAAAGAGGACAATTGGTCTTAAATAATTTCATGAAACCTATAAAAATCTTATTTGAACAAAAAAATATCCCAAAAGAACCTTGGAGTGATGAACAAATTGAATTCTTGCTTCTAACTCTTTCGAATATGGATACAGATAAAGATGATAATGCAGCACGAGTTGGAGAAAGAGAAGCAAGAATAATTTCAAAGCTACAACTAAAAACGTCCGCAGGATTTTGCCACGGTGTAGGTCGAAGTGGATTTTTAACTGCTCCTCAACCAAAAGCACCAGGAGGGTCTATAATGTATGAGATTTCGAATTATTTAGCTCGAGATATTTTGAGAAATTTTGGGTTACCGAATATTAGCAAGGCAATAGTTGTGCCACTATGTACGGGA…
992	LokiG_000000000097	1443	2124	f	53.248164464	53.6649718192	41.1827446047	ATGGAAAACCGACTCCTTTCTCAGTTTAACAGCGTAATTACATCCCAGTGGCCTTCCAAACAAATAGAAGAACAATATGATCCTCTAAAACCTCGTGAATTGTTTGAACTAGCCTACCATACATGTAATTCAATAACAATGAGAAGTATTTTAATAAAATTATCAACAGGAGAAGATAAAGGTGGTTCTAAAGCTGTTTTCTACTCTAGTACAAAAAAATTTACATCAATTATATCTCAAGATAATGTCTTAACAATAACTAAATATTTCACTGATGGAGGGACAGGAGATAAAGTGATTGATGACATCCAGCCAATCCTAACAAAGAGGAAGGAAAATTTTGCCAATAAAGATCAAAAGATCAAAGAACAAATCCTAAAAAGTATTTTAGTTGAAAGA…
993	LokiG_000000000097	2853	3276	f	46.8605200946	43.9034219397	47.2434427045	ATGGCTGAAATGCTTACTGACCTTCTTCAGAATATTTATAAAAGAATAGCACAATTAGGACAGGCGATTCAACAGCTAAATGAAAGTCTTTCTGATCTTAATACTAATATTGACGAAAAAATTTCCAATCTCACAGAGAAATTAGAAGATTTTTCTACTGAAATAAATATAACCCAGACAAAACATATTGATGCGGTAAAAGAAATCGGTGTAGGGACAACAAGAGAATTGAAAGTATTAAAAGAAGGTATAGGATTGGATGCTTTGAAGAATCTAGTTAAAAATCTTGAAGATTTTTCCAATCTTTCTGAGAGTATTCTTAATCAAGCCACCGTTAATCTATTATTATCTGAAGCGATTGACTCTGTTAAAAAAGTTAAAGAATCTCTAAGAACAGAA…
994	LokiG_000000000097	3303	3726	f	39.0236406619	46.9255616639	41.057812221	TTGGCAGAACAACTTTTAGAAGAGATGATTAAAAAAATTAATCAAATTATGAGCTCATTAGACGGGACAATTGCTCAAGTCAATCAGATGAGTGGATCTATCTCCCAGATGAGTCAAAATTTCTCTGAACAAACAGTTTCAATAACCGAGAATATCAGGTTGATTGTAGAGGTTTTAAAACAATTCAGAATTCAAACAAGTAAAAACCTTCAGGAACTTTCTGAAGATTTTAACAATAAAGTAAAGGACCTATGGGATAAAAAATCACTTGAACTTATAAAAGAGGAAGAAAAGAAAGCAATTGAGATAATAAAACAAGCCTCTAAAGCTGTTTCTGATAACTTATATTTTGCTCAACTTTTAAATATTATTTCATCAATTAGAGAGGAAACCAATAGA…
995	LokiG_000000000097	3787	4693	f	41.8642384106	45.0007659705	39.6043547989	ATGCCAACTGGCTGTTTCGTCATAGTACTACCAATAGATTCTGATTTTAAAATAATGGGGTATTATTTTAAAGAGAGTAATTCACAATTTGAAATTACAAGCGATCTTTTTTTGAGATTAAATCTAGATCATTCAAAAAATGATTATAATTTATTAAAACTAAAAGAAAGTATTATATTTTCTTATCATTTCAAGTTTAAGGGAAAATTGGCCAGGAAGGCTTTTGGAATAATAATAGGGATGTTTTTAAATCAAGATGATAGACCAGAAAAGTTTCGTTCTTCTCTTAAAGAGGCTGCTGAAGCATTAGAAATGCCTAGTCTAGATATTTTAAACAAATCTAAAGAAGAATTTGAAATTATCTTAAAAGAAATTTATTTAGAGCATTTAGAACCATTG…
996	LokiG_000000000097	4719	5541	f	53.4209245742	57.7727895318	54.365312609	ATGGAGCCGATAATTGCTTTTTTAACTGATTTTGGAACAAGAGGTCATCATTATGTTGCATCAATGAAAGCTGTTATATTACAAATAAATCCGTTTGTAAGATTTGTTGATATTTCTCACAATATTACTAAATTTTCCGTAATTGAGGCTTCTTATATATTAAAAACTACATATAAACATTTTCCTAAAGGAACAATATTCATTACTGTAGTAGATCCTGGAGTTGGTAGTTCGAGAGAAATTCTAGCATTAAAAACGAAATCAAACTATATTTTTATTGGTCCGAACAACGGGATGTTCCCAAACGTCTTTGATAAATCAGAAATTTCTGAATGTATTAATATTCAGAATAAACATTTCTTCAATAAACCCGTATCACCCACCTTTCATGGTAGAGAT…
997	LokiG_000000000097	5555	6698	f	62.1942257218	63.0791147334	62.208243171	ATGGAAAAAGAGATCGTGGCTTGTATAGAAGATATAAATTTAAAATATTTAGAATCAGGTCAAGTCTCAAAGGCTGTATTTCCTATGGAACGACAAGAAGCACATAAACAAAAAATAATTCATTTAATCACTCGATTCTTCATAATTTCGCTTTCTCCTAAGGGAGAAATTAGATATTTAGTCCAAAAAAGAGGGAAAAACAAATTAGAGTATCCCGAATATTTCACAGATTCTTCTTCTGGGCATGTGATATGGAAGAGAAACCTGGATCTTAAGAAAATAAAAAGGGATGCCATGAGAGAACTTGAAGAAGAATTTGGAATCCCATCCAGAGCCTTACAAGAGACCAAATTTTATGAATTAAAGGATGAAAGGGATGACAAAGAAAGAGAAATTAGT…
998	LokiG_000000000097	6694	7768	f	45.6359404097	51.2702592698	54.2937055185	ATGAAAATTGAAAAAATCGTAGAAATTGATGGTTCTTTTGGAGAAGGAGGAGGTGCTGTACTCAGATTAGCAGCAGGATTCTCTCATTTGTTTAACATTCCTATAAAGATAAGAAATATTCGGGCTAATCGTCCTAAACCAGGACTAAGAACTCAGCATCTACAAGGTCTAGAAATATTAACAAACCTAACAAAAGGTAAATTAAGCGATTGTAAAGTAGGGACTAAAGAGCTCACTTTTATCCCAAAACCCAATCTGGAGTGGAAAGATTACATTCATGTAAATATCAGCACTGCAGCAAGCATTGGGCTTCTAATACAACCTATTCAAATAGCTAGCTTAGGAATTAAGCGAAAAAAGAAAATTGAAATCTCAATTTTTGGTGGTGGAACCTTGGGT…
999	LokiG_000000000097	7929	8865	f	45.3942307692	44.4670074028	40.749567568	ATGTCTCAAACAGTTGCTGCTTTTCAGCGTTGTCCAAGATGTGGAAATGAGAATTCTTCTGATAGTTTTGCTTGCAATTTCTGTGGATTTCGGTTAAAAATTGAAAGAATTGAAAATGTTCGATTTTTTAAAAGATATGAAGCAGAGTGGATAAAACCTTATCCTTTTTATTTAAAATTTCTCTACCTTTTCATTAATCCATCGAGAGCTTTTTGGGACATAAACCATAAAAGGAGTAAAGCTCCAGGTGGGTTGATTCTATTATTTAGTTCATTACTTTATGGTGTTATTGGATTAGCGTTCTTTTCCCATTTTAATTTTGTTAATGTAAACTCTTTTTCGATTACACCATTCCTCATTACCTTGAGTTTTTTCGCTACTTTTTTTGTGTTTGGTTTG…
1000	LokiG_000000000097	8927	9584	f	53.3074581431	49.7133219945	53.7901114826	ATGGCAGATTTTAATACTAACACAATTAAAGATGAAAATATTGAATCCAAACTTTTTGCCTTAATCCATACTATTCTTAACGCTTTTCAGAAATTTGAAGAAGGCCTAATAAACGATACTTTTTTTCGAAAAACGGTTAAAAATGCGATTAAAAGCCTAATCAAAATTAATTTTTATTTAAATGAAAAGAGGATTAAGCTTTCTCACCTTCTGAATAAGATGAATTTTACTTCTCACTATAATGATGCAATTACCATTATAAACACCATAACATCCAAAGAAATCTCAAACATCTCAATTGAAAATAATTTTTCAGAATCAACTCAGTCATCTAAAGAAGAATTGAGTTCTATTTTAATGGAACTCCCTGGAATTACTTTAGAAATTACATCATCTTTT…
1001	LokiG_000000000097	10024	10543	f	48.6705202312	54.4610108747	43.1794608263	ATGATAATAACAATTTCAGGGCTTCATGGAACAGGAAAAAGTACCATTGGCAAATTAATTGCTCAAAGAATGAGACTCAAATACTACAGTACTGGACAAGCCTTTAGAGATTTAGCTAAAGACATGAAAATGACGCTAGAAGAATTTACAGACTACGTGGAAGAAAATCCCGAAGTCGATAAAAAATTAGATAATAAAATTATTGAAATAGCTCGGAAAGGGAACATCATAATCGATAGTCAATTAAGTGCGTACATTCTAGATTCAATTGCACCATTTAAAATATTATTAACTTGTCCATTGGAACTCCGAGTCAAAAGAATGGCAGAGAGAGATAAAATATCATATGAAAATAAACTTAAGGAGACAATAATAAGAGAAGAATCGGAATTAGAGCGA…
1002	LokiG_000000000097	10677	10950	f	35.63003663	42.9942872795	42.0967128102	ATGAGTGTTTATGACTTAGGACGCATTTGCGTTAAAACTATGGGAAGAGAAGCTGGTCGTCATTGTGTTATTGTTGATATTATTGACAAAAATTACTTATTGGTTGATGGATTAAAAGTTAAAAGGAGAAGAGTCAACTTTAATCATATTGAGCCTCTCGTAGAAACAATTGAAATAAAAAAAGGGGCTAATCATGAGGAAATTGAAGCTGCTATTAAAAAAGCGAATTTAGAAGAGAAAATGAATGAAATAATCTCTATCCCGATCAAATAA
1003	LokiG_000000000097	11138	11741	r	56.3880597015	46.3959177913	45.6506677258	TTACACATCAGGAAAATCTAAAGCTTTTGATTTTGTAGCTCCCATCATTTGCCCCATCCCACCCGATGCTTGAGTTTGGATCCCCAAGAGACGTTGAACTAATGTATTCATTCCCAGTGAACACAAAAAATACCAGGCTGTAAAATTAAGCCAAACGGATCCTACTCTAATAAAATTTCCTATTAAAGGTACATCATTTGCATTCATCGGGCTTAAAGCAACTGTTGCTCCAGCAAACATTCTACTCACAACTCCAAAAATGATAATCATTGGAAGAAACGTTATGCAAGTAGGTTTCAATCTCTGAAGAGACATTTTTTGTTGCGTTTTTTTTAACATCGCATCTTTACGTTCCCATCTTTTTCGCTGTTTTCTATATCGTTCTGAATCTACTTCTGC…
1188	LokiG_000000000113	24	321	r	35.0808080808	28.388928941	5.70190571452	TTAAATCACTTCAACTATTGCCCAAGTTATTTCATAATTCACTCCAAAATATTGATGGATAAGTCTATCTCGAATACTGGCAATTTTATTCCAAGAGATTGACTCAGATTTATTTTTTAAATTATCCGGTAAAAGTTTAACTGCCTCACCAATTATCTCAAAATTACGTACAATAGCATCCTGAGTTTTTATGTCTTTTAAAAATTGGTCAAAATTTAGAGCTGTAACATATTTTTTAATTCTAGATATTACTTCTTTTATATCGCTCAGAATTTCTATTACTCCTCTTTTAGACAT
1189	LokiG_000000000113	313	616	r	34.5478547855	27.5927149721	13.166443423	TTAGACATAAATCACACTCTTACTGATTTTTTGGGCAATTTTTTCTACTCTTATACTTCTAATTCCTTCGGGAGTTAAAATATCCACTTTCTTATTGAATAAATTTTCTAAATAATCAGCCAAATCCATAAAAGCTAATCCAATAGATTTTTCAAATTCTACAATTATATCAATATCACTTTCTTCTTTTGGCTTCCCTTTAGCAAAAGATCCAAAGAGTCCAATTTTTTTAATTCCAAATTCTTTTTTTAGAAAAGAAAGTTCTTTTCTTAATTTATTGATAACTTCTTCACTAGTCAACAT
1190	LokiG_000000000113	1005	2265	f	63.1968253968	53.7061127942	60.7666931981	ATGGAACGAGAAAAGGTTTATTTGAAACTATTTGGTAAAAAGCTTATTAGTTTTAAAAAGCTTGAAACCGGAGAAATTGTTGGTACTGGCTTTTTAAATCCTTTGATTGATAAGTTAGGATTCTTCACTATGCTGATGATCCAAGCAAAATTCTATAGAAGTTATAAAAATTTAGGTACATGGAATGGTAAAAGAGTTTCAAACACCTTTGCGCCACCAGTTGGGAGCCGTCCAATGCTTCGTTTGATGATTGCAGCCATAAAAGGTCGTATTTTTCGTTATCCTTTTCCCGTTGCGATGACGTTTGCTGTTACATATAGATGTCAATGTAATTGTGTACATTGTAGCGCGGGAAAGCATTTAAGGAAGGACAAAAAAGAACTTACTACTGCGGAAGCT…
1191	LokiG_000000000113	2472	3021	r	80.3697632058	67.3419949271	72.3630447151	TTAGGGTAAAGTTGTAATAAATCCAAAAACGATAAATATGAGCAAGCCCATTGTAAGGCTCATAAAGCCGTAAATGTAATAGGCTCTAAGGTATTTATCACTTAAAAACATTAAATCTGTCATGTACCAGCCCACACACCCACCGATGCTCCATATAGTTATATCGGTTATCATATTTGCAGCGCTGTCGAATTTCACTTTAATTCCTACCATATAAAGCAATGTGTTTTCAACGATTTCCCAAATAACTGCTATAACAAGGATAATTACCCAATAAAGAACGAATTTTTTAAAATCTGGTTCGTTGATTGGATCCTTTGGTTTATCAGTTAAGTTATGAATTATCCAGCCAAATGTAAATAACACTACAAACAGTGCTACTCCATTGAGGAAATGTCC…
1192	LokiG_000000000113	3164	3317	r	53.9934640523	50.8015003245	68.1827845896	TTAGACTTTCTTCCCGGTCATAATCGCCACAAAATCAGCTATTTCATTGCGAGGGAGAAAAATAAACTGAGCACGTTTATCAACAAATCGTTTAATCAGCCAAGGAGAGGCCACTCTATCTATATGGACATAATCTCGTGTTACCCATAACAT
1193	LokiG_000000000113	3560	3764	f	61.4166666667	55.5635219567	74.4564458675	ATGAATACCACAATACAAATCACTAAAATTACCTTAGAAAAACTCAAAAAACTGAAAGAATTTATGAATTTTTCGTCATATGATGAATTAATCAATGAACTAATTAGGAAAGCACAAGATTTACCAAATTCGATGTTTGGGATTGATAAGGGCAAAATAGAGAAATTCTCAAGAGATGATCACCTTGAACTCAGGGAATACTGA
1194	LokiG_000000000113	3735	4149	f	49.729468599	45.3863930734	51.9922629561	ATGATCACCTTGAACTCAGGGAATACTGAATATTTACTGGATGCATATGCCTGGATCGAATATTTTTTAGGTAGTAAAGAAGGTGAATTAGTTAATAATTTAATAGATTATCAAATTATTCATACTGCAATTATTTCAATTGTAGAACTGTCCGATAAATATCACCGAGAAGATTTAGTAGATGAATGGGAGAAAAGATACCACTTTATCATTTCAAAATCAAACATCCTACCTTGCTCGTTAAAAATCGCGAAAAATTCGGGATTCAGAAAACTCGAATTACGAAAAAATAATAAATCAATTGGACTTGTAGATGCTATCATTGTCGAGACTGCATCTCAACATGGTTTAATGATAGTAACTGGAGATTCACACTTCGAAAAAATCGATAATGTATAC…
1195	LokiG_000000000113	4466	5720	f	50.1315789474	45.8627449045	57.974174884	ATGTCTGATTGTGATTATAAAGTTAAAGTAATGCTCATAGGCGATGATCTTGAAGGAAAGGCATATCTCGCAAGCAACTTCTTTGAGAACTATTTTGCATCCGATTATAAACATACAATTGGTATAGATTTCCATATCAAATCTCTTCGAGTGCTCGGGAAAACTATGACAATGCAAATCTGGGAATTGTTAAACGAAGAGAGATTTCAATCTTTAGAATCTCTTTATTACAGAGGTGCCAACGGTGCTATAATAATTTCTGATATTACCAAACCTAATTTTCGAGATCATTTAGATGATACTATTCAAACGATTAGAGAAATAATAGGGGATATTCCTATAATTTTGATTGCCTCTAAACTTCATTCAGAAGAGAATCAAGCCGCTTCAAGAGAAAAG…
1196	LokiG_000000000113	5884	6574	r	47.5173913043	44.0915214313	54.9302205483	TTATCTACTTTTTAATTCTGCAACCAGCCTTACAACTAATAGAGTTCCAATCCCGTAGATTGCTCCATTAATTATCGCTGATCTAATAAGGGGTACTGGATCAATTGGGCCTGGCGCTCCAGTGGGTAACTGTGGAATAGATGGAATTAATAGACTTCCTGGTGGGATTAAGTCAGGAAGTGTGAAACTTATCCAACCAACAATACCAACAGTCGCAATTGGAATAAAAATTCGCCAAAAAATTATTCCAAATGGAGAACTACTTGTTATTTTTAGGCGAGTTCCCCGTTCTTTTACCTCTTTTAGTAAAGCAAGATCAATCATTTCATCCAAGGTTTTATTAATTAAAGATCTCATATCTCTCATGGGACTAGTTTGTATTATCTTTTCAATATCAAT…
1197	LokiG_000000000113	6726	7467	f	41.8272604588	49.8317060075	58.1269117142	ATGGATAGAATTCTTGACATTGATTTAGATTTTTTTCTTAATAGAGTCTCCGATTCGAGAGAGGATGAAAAGCGTTTGAATAAGAAGAAATATTATCCATGGGAGAAGAGAACGTTAAAAAGTTTTCTTGAAAATAGATGTTGCTTAAGAATAAATAATCCGATACTGGGTAGGGTTATTAAACAGCATCATCAAGCGTTTTACTTTTGGAGGCAGTTAATCTTAAATAAGAGGATTAGCGTTCCGTTTGAACTTGTACATATAGATGCTCACTCTGATCTTGGTGTAGGTGATTGGGGTTGGATCCATGTAACAAGTGAATTGTTACATAGACCAGTTAAAGAACGCATGTATCCAGACGAATCTTCTTTGTTAGGAATCAATGAGGCTAACTATTTA…
1198	LokiG_000000000113	7453	8380	r	40.5382955771	39.932501158	52.4335341894	TTAAAAAGGTGTGAATGCCATTTTTTTCTTAGCTCGTGTTATTAAATTTTCAATTATTTTTGGTTGATAAACAATGCCTTTATGATATTCTGGTGAATAATATAAGGAATTATCTTTAATCTTATAATATCTATTCCAAACTTCTTCAAAATTCACTCTCTTGAAATCAATATTGTCTGAGCCAAGAGTGAATGACCAGCTTCCAAAAAATGATGGGATATACTGCCGATACTGTATGGATTTCCTAAAATGATGTGTAAATATTTTAAAATATTCAATACAGCTCTTTGGGTTCTCAATAGAGAGGTTTTTCCTTATTTTTTTTGTTCTTTTAGAATAGTAGAAACAACTTCCATTACCAGTTTGGGCTGAAAGTATTCCATTTGAATTTAAGACCCT…
1199	LokiG_000000000113	8409	9471	r	27.4595103578	38.1273634333	42.7523790868	TTATTTGGAATTATCAATCCATCCTTTTTCAATCAATATTAGATCACTGGATATCTCCATTTCTCTTAAAGATTTTTCATTAAATCTAAAGTTAAATTCCGATTTTATTTGTTTTATTAAATATTTTAAATATTTTAAATCCAACGGCTTTAATGGATACGAATTGAAGTATTTATAGTATTTTGAGATGTTAAAATGATTTTGGATAATAAATTGATTAATTTTATGCATAGAATTAAGGTCATACAAACCATTCAAGAAAATTTGAACTACTTTGTTATCCAGAATAAGAAGGATATTCTTGAAAAACATTTCTATTTCTTTCGCTTCATAAGGAGGATCTAAATGTATAATAGAAAATTTCTGTGTTAGGATTTCTGGTAATAATTTAAGCTCTTT…
1200	LokiG_000000000113	9671	10841	f	59.0068376068	53.3295834329	55.3452764205	ATGACAATAAGTGATGAAAAAAATCCCGATCAGAAATTTATAAGAGCTACAGAAATTTTGACTGGAGCAAAACCTGGTACTAAATTGCCAGAAGAATTAGTAGGAATAATAAAGATTGCTGTTGGAGATGATAATGCTGATTTTTTAGAAGCATTTGCAGAGAAAACTTCATTTACTATGGAGCAATTGAAAGAGAGTTTAAAAAATAAAGGAATTGAGTTAACTGAGGACGAAATCTTAGCTAAGGTTGATTTTCTCGCTAAGAACGGTGTAATGATGGATCAACCTACAGCTCAAGGTGTAACGATTTATCGAACACTCGGAATTGCAAGAATATTTGACTATATTTTTATGAGAGATGTTGATGCAGATGACGATAAAATTAAATCTCTTGCGAAA…
1201	LokiG_000000000113	11368	11920	f	50.9202898551	54.8717231656	46.424761746	TTGAGTGATGCTTTCAAATTTAAGATTATTGTTGTAGGTGATGCTGCTGTCGGGAAAACTTCGCTAATTAAAAGATATATAACAAATACATTTGAAAAAGATTATATCTCAACTCTAGGTATGCAATTTTCGAAATATGAAGCGCTTGTTGAAGGGGAAAAGGTAGAGTTATTATTATGGGATTTAGCTGGTCAAGAATCGTTTAGTACTCTACGTGACAGGTTTTATACTGGAAGCAGTGGTGCTATTGTTGTTTTTTCTCTTTCTCCTGAAGAACTTGAAACGTACAACCATGTCACCAAATGGCTCTCGGATGTAAAAGAAACATGTAAGAACATTCCTATTTTATTATTTGGTAATAAAGCTGATTTAGTTGATCAAAATGCATTAGCTACAAGC…
1202	LokiG_000000000113	12236	13271	f	59.2811594203	51.4054085876	68.1790081961	ATGGTTAATTCAAATAATAAAGTTATGAGTTTAAAAGAAGCGGTTAGCGAGAATGTAAAGGACGGTGATGAATTAGTCATAGGGAATTATTCACTTTCTATGTGCGTCGCTTTGGCATCGGAAGTAATCAGGCAGAAGAGGCAACATTTAACAGTTTATACTCAATCCAGCCATATAGATCTTGAATATTTAGCTGCTGGCGAATGTATAGACAAAATAATCACTAATTTTATCACTGTAGTTGCTGGAACAGGTGCAGTGGTTCGTAGAATGCAGAGAGAAGAAATTGAAGTAGAAGAATATTCAAATTTTCAGTACAATGCAATGTTTCAAGCGGGGATGTATGGGTATTCTTTCATGCCCGTGTTGGAGGGTGCTATACATACAGACCTTTTTAAA…
1203	LokiG_000000000113	13263	14124	f	45.6120789779	43.6686690333	54.6497011736	ATGAATGAACGATATTCCTTAGATGAATTAATAAGCATGGCAGTTGCTCGAGAAATCAATGATTATGAGAATATTGTTATTGGTGTAGGGATTCCCATTACCGCATGTATATTAGCAAAGGGTTTACATGCTAAAAACGCAATTTTAATGACAGAGTCGGGATTAATAGGATTTAATCCGTTAGTTCCTGTAGTTGGAATAGCAGATGTAGGGGCTAGCAAAGGATTTTCTTATTCTACTGATTTATTTTCTATGTTTACCACGCATACGTATCGTGGGTTTGTAGATAAATGTTTCCTCGGTTGTGGACAGATAGATAAATTTGGGAATATTAATTCAACCGTGATTGGTGATTATAAAAATTTTAAAAAGCGTCTCCCAGGCTCTGGGGGAGCAGCA…
1204	LokiG_000000000113	14502	14856	f	73.9350282486	61.7260216647	54.6154984572	ATGATACGAGATGTACCATACGAAAATATTATAGTAAGAATAAAAATAGTTTTTCCGAAAAAGTTTAAATATTCAGAAGATCTTTTTATTAATATGACAATTGATGATAATTCAAGAGTAGGTAAAAAAGGGGAGATTCTACCTAAGAAAGCCTTAAGAGAATTTTCAGGTATTAAACCTGGAGACAATGTATTAATTGTAGCTCAACCTGGACAATTGATAATAAATAAAATTTTTTCAATTGAAGAACTTCTAGAAATGCCAATTATTTCACAAGGAACTGCCGAAAGCATTGAAAGGGAAATTGAAGAGGAAGTTAAAATACAGGAAAAGCTGACAAATGATGAACATTAA
1205	LokiG_000000000113	14842	15331	f	66.2392638037	69.6201943268	51.373907481	ATGATGAACATTAAACCTTTAATTTTAGATACAACCTACATTTTACCCTTATTCGGTATTAAAATAATAGAATTATCTAATTTTAAAAAAATCTCTAAAGAACTATGGTCAAATGGATTAAAAGGATATAGTATATATCTACCGTCAATATGCCTAATGGAGGTGATGTTTAAACTAACTCGGGAAAATAGGAAAAGTAATGATGTAAATATACTTAATCGTTATGCGATTGCATTACCCTCAATTCTTTCCTCCAAATCAGTAAAAATTTTCAACCCGCTACTAAATCCTGAAGCGAGTAGGATTGCAATCAATATAAGACATGCTGGTCATACCGATCTCATGGATTGTTTGATTGCTGCAAGTGCTGCAGTGTTAAAAGGTACATTTTTAACAGAG…
1206	LokiG_000000000113	15462	16002	r	39.3759259259	41.7029488432	40.6572179979	TTAATAAATTATCTCCTCAGTGTAATGACCCTCATGATCTTTTTCCAGACAATTATCACATAAATAAATGAATTCTCCAGTGTTTTCTATACATTCTACACATTGCCATTCTGCCTTAATTTTTTTTCCCACGTTCTTACATTGTTTACAATATTTTAATCGGGTTCTGTTTTTCGCAATGATATAAGGCGTTTTGTCTTCTATTTCTGATTCTTTAATCTTTTCTAATGTAATCACATGTTTTATATCATCTCCAAAATCATATACATATTCCAATTTATCTCCCTCAGACAACCCTAACTGATCAATTTGCATTTTAATGTCCTCACCTTGGTTTCCCGGCTCAATTTGACCAAAATCTTCTGACTTCCATGCACAGCCAGAAAAAAACATGCTTAA…
1207	LokiG_000000000113	16570	17365	r	62.7081761006	65.2107980229	53.5890948663	TTACTTGTTTTCTGAATTTGGTATAACTCTGTATCTAACCCAAATGCTTCCATTATCATTGGCTTTTGAGGAGATTAAAATTAATTCTGTTGGTAATATCTTTGGGGGATTTAATTCAGTAGAAGCGAATAATACTGGCGTCTTAAATCCACCAATTATGAAAGGATTAAACAAAATATTAATTTCATCTATAAGATCATCTCTTAATAGTGCTCCTGATAATTTACCTGCTGAGGAAATCATAATACTTCTAATATTTAATTTGTTATACATTTTTGAGAGCATATTCTTTAGATCTACACGCTTTTTACCTGAAATCAAATAGGGAATCTTACTTTTTTGGAGAAAGGCAAGATATTCAGGTGCTACATTATATGATACGAGATGTAACATATGAGA…
1208	LokiG_000000000113	17545	17974	f	34.2004662005	40.1922427357	46.7919992407	ATGTTCAGCTATAAAAATCTCGGTAATTTCACATATCATATTATTAAAGATAAGGATAAAATCAAGCTAGTTCTATTAAAATGGCTTGGAAAAGAATGGAAACTGGATCATGAGGAATTTCCAGATCAACCATGGACTATAGAATGGTTAAAACTACTCCCTGAGATGAATTATATGTTAATGACTCTAGATTTAGAAAAAATTAATCTCAGGGAGGATTTAATGAAATACAAAACAGATAACTATAACTTCTTAGAAGAATTAAACTTAAGAGCTGATGAGATGGAAGAATCAGTTTTGCAGGGGAGTTCCATCGGACCTTTAATAATTAAAAATAATGGATTTGAATTGATGGATGGATATACTCGTTACATGATTCTTAAGAAGCATCAACAGAAA…
1209	LokiG_000000000113	18128	18746	f	31.2961165049	40.8757242285	48.6922254292	ATGTTAAGGAGGAAAACTAGAAAATTTTTATTTGTTTCACTTTCTCTTGTTCTTTCAATCTCCCTTGGTCTTATTATTAACAATTTTATAATTATTAGTAGAATTGGTTACAGAACACATTATGAAGTAAATCTCCCAAATTCTGAAGAAATAATAGAAAAAACTGAAACCTTTGATTATCTAAAATACCTTAAAATGCATAAACTTAATGGGGAAGTTCAAAATTTAAGTAAGTTTAACGCTAATTATATCGATAGAGAATTTATTGATTTTTTAAAAAGAAAAATTAATAGAGAGATCAATAGCTTTCATTGGTGGCCTTTTACTTATTTCTCTATTATTTATAGTTTTAGTGCAACCGAGGAGTTAACACTATATTTCTCATACAATAATAATACA…
1210	LokiG_000000000113	18865	20815	r	48.3148717949	46.0864833138	53.5902764466	TTAATTCTTTATAAGCGGTAATGAGATATAGAATATACTACCTTGATTTTTTCCTTCGGATTCCATCCATATATTCCCACCATGTAATTCTACTATTTTCTTAGAGAGATATAATCCTAATCCTGATCCATCAATACCAATATCAAGCCCTTGGCCATATCGCTCGATTTTTCCGAATTGTTTGAAAACTATTTCTTTTTCTTTATCTGTGAACCCGATTCCATTATCTTTTATTGATATAATAACATTCTGGTCTTTAATTTCTGATTTTATAGTTATTTCTCCGGTTGGAGGTGTGTATTTAATCGCATTGCTGAGTAAATTAGTAATAACTTCATACATCTGTTCTTTATTAAATTTGGTAATAATTTTTTTATCAATCTTTACGTGAATTGCATG…
1211	LokiG_000000000113	20982	22143	r	51.6330749354	47.7812352921	61.1285381078	TTAGACTTTCATTCCTGTTAGAATCTTCCCTGCCATTTTGATAGTTCCCCATAAGCCTCTTTTCTTTATTATCATTTTCGCATACAATCTCCCGGAACTCTTAGGCGGTGTAATGCTCTTTCCTTTTTTATAGAGTTTCATGGCTTTCATACCACAAGTCGTCACACAATTCCCACATCCAATACACCTATCCAAATTTACAATAGATTTTCCATTCTCAAGCGTGACTGCGCCCATTTGGCATCGTGTTAGACAAGTTTCACACCCATTGCATAGATCTGAATTCGAATGAGCGTAAAAATTTGAGGAATAAAATTCGGCCGGTTTGGGAAATTGTTTAGCCATGGTTAAAACTCCACAGCAGCACCCGCAACAGACACACATGAATGAGGGGTTCTG…
1212	LokiG_000000000113	22467	22908	r	55.2925170068	57.4781783843	66.5352313825	TTAACTTTTATTATTAATTAAGTCTTCCAAGAAAAATAAATCAATTTCAAAAGCTTTAATTTGTAATAAGTTTTTTAATTCTCCTTCTTTCTTAGCAAATAATGCAGGTATCTTATTTTTTGTTGCTAGTGCGATTGTAGCACAATCGGGAAGAGCTATTGGATTATCACACTTTAATATACTGACATCTCTAAGGATTTTTTCTAATGAATATATGGAAATAAAACTTGAATCAATGAGATTATCAACCTTATCAAAGGCTCGTTGCCTTCCAATTTTTCTACATAGTATATATCCAGTCTCTATAATTGCTAGACTCGTAGTCATTGGTGTAATGTCATTATTTAACATATTTTTATAAAGATCAGACTCATCCCCAGATAAGAGAAGTTGAATGAT…
1213	LokiG_000000000113	23274	23571	r	40.4915824916	43.1936227252	48.1366610745	TTATTTCCCCATAGCTTCCACAAGTCGTTCTGCTTGTTCCACACTTGTAATTGCACGTAATTTAAAGGACACAAATGGTGAATATTGTTGAAGCGAGATATTAATTGCTAATTCATCCCCTTCAATTATGCTGTAGCCTTTGAGTTCCCCGACAAATGCTCCCCAATCTAATGTTAAACCAGATTCAATATCTTTTTTAATGAAACCTAATAATGCTTTCCACCCTGCAGCCCGTTCTTTACGGCTAATAGGCAACCGAGATGCATCTATTTCCCAAAGAATTAAGTATTTTCCCAT
1214	LokiG_000000000113	23846	23996	f	27.06	30.202310044	37.8560585591	ATGGATTTATTAGAAAAACCAGACAAGATGGATGAAGAGAAAGTAAACGCAGATTTAGGACGTCTTTTTTGGGGCAAAAATGGCGGAAAATTCTCGTTGCGACGTTTAAAGTTAGGATTTATAAAAAAAAGGTTGAGAGGTAAGAAATAA
1215	LokiG_000000000113	23997	24645	f	42.8564814815	44.6360293052	61.0609303061	TTGAGTAGCGATGAACAGTTAGTTGAATATGTTACTGAGATTGAAGAAGAGAAAGTATATGGTTTAGTAAGAAAAATGTTAGAGGAAGGTAGGGATGCCAAATCAATCATAGAACTATTAAGAAAAGGAGTTGATATTATTGGAGAAAGATATAACAAAAAAGAATACTTTTTAACAGAGTTAGTAATGGCCGGGGAAATGTTCCAAAATTCAGCAAAAATCCTAGAACCTGCGTTAAAAAAGGAGAGAAAACCTGGTGAATCATTGGGTACTATTGTAATTGGAACTGTCAAGGGGGATGTTCATGATATTGGAAAAAATATTTTTGTGACCCTTTTAATGTCAGCTGGGTTTGAAGTACATGATCTAGGAGTTGATATCCCGCCCGAAGCTTTTGTA…
1216	LokiG_000000000113	24620	25793	f	50.6121057118	40.6361705616	54.7972557745	ATGGATAAAGGAGGGCGTAGTATGACTGGTATACCTGAAGAAGCTATGACTTCGATAGAAAGAGTCACTGCAGCAATGGAATTAAAAGAAGCTGACAGAGTACCAGTTTGGCCGATGATAGATTACCTTCCAAAGAATTATTACGATATTACAGCTAAGGAAATTATTTTTAATCCTAAAAAATGCCAGAAAGCTTACGAATGGATGTATGAAAAACTGGGGGGTTTTGACATTGCCATGCCGGGTGGTGCTATGTATCCGGTACATATTAATGCATTCCCTATTATCTTTTCGGCTTATTACCTCGATTGGAGATTGCCCGGACGTGACCTACCAGATAACGTCAGTCCTCAACTCGCAGAAAGGAGCCTAAATGATCCTATTTTAAAGGTTGAAGAT…
1217	LokiG_000000000113	25837	26683	r	53.0378250591	54.498823135	65.607165873	CTAATTATCTATTCCTTCAAAAATTTCGCAATTAGGGAATGTGTAGGAGAACCCATACCAACGGCAAAATAATTGTGGGGGGTATTCCTCGCTATCTAACCACTTAGCAAATGGTACTTTATCAAATGTTCTAATTTTAATTATAAGATTATGTCCCAGAACTTCTTCTTTAATTCCATCCCCTATGACATCTAATGGATAGAAGCGCCGTATATTTTCAATCATAATCCCCAGCCCATTGGTCATTTCAGGGAGTCTATCGTCCGATTTGCCCATGGTCTTGTGGAAGCCTGGGGGGAAATATCCTTTACCATAAAGGAATTTTTTTCCTATCCACCCGAAAATGCGTGATTTCATGCTTTTGAATTTTGATATTGATATTGTTGTATTAGCATCTTC…
1218	LokiG_000000000113	26968	29842	r	54.7157272095	59.0257758054	69.9770016533	TTAATACTTTACTTCTAAATATACTTGTATAACACTATTTTCAATTTTAAACTCCTTTAGATTTTCCTTATCTTCCTTGATTTGAATAATTTTATCAGCCTGTATCATCTTCTTAATTTTCTCAGCATATTTTTCAAGAGCCTTAATAATCTCTTTATCCTTCGTTTTCAAATATAAGTTGATTCTATTTTTGGTTGATAAATTTTGTTTTTTTCTAAAATTGTTTAAATGTCTAATCAAGTTTCTCGCAATGCCTTCTAGCTTCAATTCTGGGGTAATATTTATGTCCAGTTCTACTAAAAGTTCCGGCTCATCTCCCTCTTCAACTAACACCTTTTTGACATTTATTGCATCTGATATAACATCTAAATACTCCGTATCAAGATTAATTCCTCTTAA…
1219	LokiG_000000000113	30251	31307	r	63.0928030303	59.3915501378	59.3490611008	CTACATCGATATTTTGGTAAACGGATTATGATGAGGACTTCCTTTAGTAATATGCATTACTTCTTGGTTCAAATCCATCAAAATTGTGCATACAGTGCCAACTTCTTCCATTACTGTACCAGGGATATATTTTCTACATATTGGTAATTCAGAATCACTATCATCCAATAATATACTTTTCATAAGCTCTAATGACTGGGTTTGGTGACTTTTTGCCAAATTGCTTGCGATTTTGTATCGATTAAATGAGCTAAGTAATAATTCTGGTTTTGAATTTAGTTTTTCATTCTTCAAAAAATGATTAGTATGAACAAAATGATTATTTTCAGTATCTAAAAGATAGACTTCACTACCTCCAAATTCAATATCCTGGTATTTTCCGTTATTATCACCTATTAA…
1220	LokiG_000000000113	31596	32577	r	78.6493374108	84.6462447975	80.1468425611	TTAAGAATGTCCAATTATTGCATGTGGTTTATAAGGTTCTTCTAAAGACTTAATTTCTTCATTTGAAAGTTTTATATCTAAAGCCTCAACCGCTTGTTCAACATGGTTTACTTTTGTGGTTCCTAATATCAGAGATGAGACAAAATCTTTGGAAAACATCCATGCAAGAGCAATTTGAGCAGGAGAAACACCTTTATTCTTTGCAAGCTCCTCAACGGCCTCTAAAACATCAAAATCTGCGGGATGGAAATATCTTTTCTTCAAATTCGGATCTGATCTTACTCGAGGAGAATCAGGTTCCTTTGTACGGGAATATCTTCCACTGAGAAATCCTCGTGCTAATGGTGACCAAGGGATCACACCTATTCCCTGATCTTTACACAATGGCATCATTTCTCT…
1221	LokiG_000000000113	32805	33144	r	33.389380531	37.5006837007	35.6146106828	CTAAGCCACTCTTTCTTTCCCGAAATGATCTCCCAAAATTTTTACTTCTTGATGCCTAAAATAAGTATTGTAAAGATTCGCATATTCACCACCTTGAGATAACAGAATATCATGAGTTCCCTCTTCAATAATTTTCCCATGATCCAAGACTATAATTCTATCAGCATTTTTAACAGTGCTCAGACGGTGGGCGATAACGATGGAAGTACGTCCTTTCATTAGTTCTTCCAAAGATTCTTGGATAACTGATTCGGTGTATGCATCCACAGCGGAAGTTGCCTCATCCAAAATTAATATCCTCGGGTCAGCAAGAAGAGCCCGAGCAAAACTAACTAATTG
1222	LokiG_000000000114	0	291	f	23.0756013746	18.2552467265	9.10873687429	TATCCTTCGAAAGAACAATTCATTGTAAAGAAATTCAGAGATAAATGGGGAAAATTAGGATTATCAATTGAGGAAATTTTGGGCATAAAAGGTAAAGTAAAGAAGGAAAAACTCCCAGAGGATAAAATCAAAAAGACCAAATTAGATGAGAAGAAAATCAAAAAGGACAAACTTAAACAGGACAAATTAGAAAAAAAGAAATTAGAAAAAGAGACAAAAGAACGAGCAAGATTGGAGAAAAAGAAATTAGAAGATTATGAAGTACCAAAAGAAAAAGGAGAAGATGAATAA
1223	LokiG_000000000114	290	1400	f	54.0864864865	59.4390434833	65.3689555896	ATGCCAATTGGATTAGTTGTAATGAAGTGGGATGATAGGGCAGGCACAGAAATATTATCTAAATATCCTGAGGAAGTATTTTTAACTGAAAAAACACTAATGCAGGTTTATAGTACGCATGAATATAGCGGGGAATCAGGAATGATTAGTTTAATGATTGGATCCCTCAATATAGCGTCTTATTTCACTGGACCTGAGAACGGTTTTTATATCCTCCTCCTCTTAAATCTTGAAGACGATCCAGATGCTTATGAAGAGGGGTTGATTGATATTTCCAGAATCATATTACAAAATGTGGAGGAGGATGAATTTATCAAGTTGATTCCCTCACTATTTCGAAGATTATCAATGTATCCTACACTTAATACTGAACAACGACTTGCACTAACATATCATGAT…
1224	LokiG_000000000114	1499	2819	f	52.4553030303	55.5961253457	68.0271968296	ATGGAAAAAAGTTGTGAACAGTATTTAGATATTCCTGAAGCAATCGGTTTAGATGGTATAGATTTGGAAAAATATATTATAGCAAGTTATATTATTAAGCGCCCAAAAGGCCAGAATGTAAACTATTTATCACGATTTGCGGCAATTGAGCAATCCACTGGAACATGGGTTAGAGTACCAGCTGAAACAGCGGAAGTGAGAAAAAATCACGTTGCGAGAGTGCTTGGAGTTTATGAACTTCCAATGTATGAGTATATCATACCAAAAGAAATCAAGGAAAGAATATATTTTGTTCAAATTGGATTTCCTATTGTAAATATCAAAGGTATGGGTATACCTATGCTTCTTACTACAGTTATTGGAAATATAAGCATAACTCATGGATTAAAACTTGTAGAT…
1225	LokiG_000000000114	2935	4123	r	41.4974747475	42.656355612	55.4643355048	TTAACTAAACTTAAATGGAGGGAATTTTCGTCTCGTTTTCAGATCTTTTTGTAAACTTACTTTTAACTCGTTAAAAGGTTTAAGGTTCCCAGAAAAGGGTGAAGGCGTGACTTTACCAATTTTTGGATCAAGCAACTTCTCAACCAGCTCAATTTTTCCTAAGTTCCCCTCTGATAAAAGCGAAAGAAAGTAATCGTTTTCATATTTTTTAAATGTTAAAAATCGATACTTTTGAAATCCAAGTTTCACAGCAATCCAACGAGGGAAGGCTCCAGTATTTCCTTGTGTGTTTGCAGCAATTGCTTCAATCCTTGCGGTTAACATTGATTCTTTCATCTCTTTTTCTTCTTCAGGGCTTTCAACTTCTATTTGTAGTTCAACATTAAGTTCGTCGCCTAA…
1226	LokiG_000000000114	4188	5061	r	35.7686139748	37.1298331791	46.871527563	CTATAAATATTTGCTTGCAATTTTCGCAAATGTCGCTAAAAACTTGTTATTATCCTCTTTTGTACCTACTGTTACTCTTATGTAATGATAAAGACCAGGTTTACTAAAGTGACGCACGAGAATTTTGAATTCCTTCAAATCCCAAACAAATTTTAAAGTTTTAGTTTTATCTTCAAATTTCACGAATATAAAATTTGCATCTGAAGGTAAAACACTAATACCATTAAATTTATTTAACTCTTCTGTTAACCTCACTCTTTCTTCAATTATTTTCTTGTTTCTCTCAAAAATTTTATCTCTATGCTTTATACTTGAGATTGCAGCAACCTGTGCTATATAATTAGTGTTATACGGTAATTTTACTCTATTCAGTTCTTTAATGATTTCAGAATCGGCTAG…
1296	LokiG_000000000126	1	511	f	57.5450980392	68.6693819913	78.7963640293	ACCTATTTCACGAGATTACAAAAAATTAAGTGCCTTTTAAACTATTTAAAATATGTTATTTGTCTGCTCCTTGATATTCTAAAAATAAACAAGAATGATATTAAGATGTATGATACAATTAAAACGCATAATCAGAAGATTTACACAGGTATGAGGATAGGAGGGGCTCACTCCTGGAATTATAATAATGGTAAATGGTTAGAAACCAAGAAAACCCCTGATAAATGGAGTTTCACTTTTGATAGTATAAAAACGAGAGAAAATTTTGCCCCTAAAAATACCGGTGCACATATTAATACAAAATTTCATTGGTATATAATTGCTGAACAAATGGCAACTAAGCTTAATGATAATTCCTACATGACCTCGATGAGGGGAATTAAATTTAAACTTGGCCAT…
1297	LokiG_000000000126	755	1271	r	41.9031007752	46.4654357505	55.5018804215	TTAAAATGTTTCATGGTGTATTATTTTTTCTAATGGTTTGCGTTCAGTGACTTCACTTTTAGATTTTACAGAATACCCTAATGGGGTTAAACCCATAACCCGAAATTCCTCAGGGATATTTAAAGCTTGTTTCACTTTTTCTTCATTAAACCATCCAATCCAACACGTTGCCAAACCTTCAGCAGTAGCAGCTAATATTAAATGTTCAAAACAAATTCCAAAATCGATCCCATAATATTTTTCTCTATTCAAGTTTGTTCCGGAACCTTTTTCGGAAATTATTCCGACTATAAACATAGGAGCTTCAATAAACTTCTGTTTTTGGCCTATTGCTTCCCACACCGATTTTACATTTGATGATTTTTGAACTACAATGTAATGAACTCCTTGCATATTAGC…
1298	LokiG_000000000126	1395	1605	f	30.7476190476	33.9125101023	39.3799470644	ATGTTGAATGATGTTAATCTTCAAGTAGTAAAAAATGCAAAAAAAAGAATCGATAAATTTGTCAGAAATACACCGCTTATTTATTCCCCTTTTTTTAGTAGATTATGTGAAGGAAAAATTTACGTTAAATTAGAAAATCTACAAATAACTAATTCTTTTAAAATCCGTGGAGCATATAATAGAATATTTCAATTAACTTCTGAGGAGTGA
1317	LokiG_000000000129	0	1242	r	52.5507246377	52.6274644417	75.1290946957	ATCTAAATCTCTTAGATATTCGGGTTCAAGTGATATGGTAACCACTGGAGTGGTAACGTATTTTACACTTTCAAATGGCACCATCCCATCAATTTTATTGCTATCAATTATGGTTTCACCACTTTTTACTTTCTTCAAACCTTCAATTGCTACAATATTACCAACCGGGATTTTTTCTACCTGTTCTCTTCTTTGTCCCATGAATATAGCGATTCTTTGAATCTTTTCAAAGTTGTTTTCATTTAAAAGAAAAATCTCATTTTTTTTGCTACAATTCCCTGAAAATATTCTTCCTGTTGCTATTAAACCATGTTTATCAGCTTGAACTTTACTTAAACAGATTATCAATGGACCCTTGGGATCACAATTTATCATTGCTTGCCCTAAATCTGAGTCCAT…
1318	LokiG_000000000129	1231	1315	r	17.0595238095	14.3021948725	23.3030088492	CTATGAGGCATGCTCTTCTAAAAAACTTTCTAATATTTTAATTAGAATTATCAATCCTTCGATTAAAATTTTAGTAAATTTAAA
1370	LokiG_000000000132	0	636	f	40.391509434	44.1801479216	52.9246949031	ATAATTTATGAGGATCTTGGGGAGATGCTTTCTTTTGATGAAGTTCAGGACCCGAGTAAACTCATCTCATATGATGCAATGCATAAGTTTATGAGTGCAAAACGGTCAATAAGAGGTTTTAAGAAGAAAAAAGTCCCAAAAGATATTTTAGAAAAAGTCTTAAATTCAATGAAATATGCCCCTACTGGTGCTAATATACGAACTCTAAGATGTACCTTAATATCTGATGAAGAAAAAATTAAAGAACTTTCAGATGTAGTTATGGATTCAATAATCGGTTCAAGCAATCCAAGATATAGTGAAAATATGAGAAAAGCCCGAAAAAATGAGATAGATACTATTTTCTATAAAGCTCCTCATGTATTGATAATGCATTCTAGAAACCCAGGAGATGCTATG…
1371	LokiG_000000000132	745	1873	f	40.3262411348	42.3298386373	51.575931317	ATGAACGCGCATGAAAGGGTCATTAAAACATTGAATCATGAAGAACCCGATCGAATCCCCCTTTTCTGTCAAGCAATAATGCCTGTTTTCGAAAGTAACCTATTGGAATATTGGGGTGATGAATATACCCATGAAGAGAAGTATGTTTTATATAATAGTGATTATAATGTAAAAAGAAAATTAGGATTTGACCTTTGCTGGGGATTTGGAGTTGTCCCTGTAAAATTATCTCGAAAATTTTTAAAGGAAAATCCCACTCCGAAATTAGATGACCCAAATAAATTTGTTGACATCGATGGAAGGATATACTTAAGAAATCCTGAATTTAATATGCCATGGTATATGGAAAATTATATCTCAACAGAAGAACTTGCAGATCAATTCCATGAAACATATTAT…
1372	LokiG_000000000132	1954	2821	r	63.7324106113	56.8254553588	68.5273129534	TTACCTTTTAGCTTTTCCCGTTTCTTTCACAGTTTCAAGGAAATCAAAGACTTCTTTTAAAAAACCCTTAGTATTTTCTATATTAGTCATGTGACCAAGACCAGGCATAACTACATGTAGATTATCAGGGATCTCTTTTGCCATAATCTCGCTTGCACTCAGGAACACGATGTCAAATTCACCAATCAAAATTAGTGTAGGACATTTAATTTGTCGTAGACTTTCAACTCTATGATCAGGATCAGTGTAAAAAACACTTCGGAAGTGTGCTAGAGCTTCACGATCTTGAACTCTCATTACCTCTTTCCAAACATCCCACATTCGGTCGGCATCAGGATGTTCTGCCATTTTAAACAAGAATTCTCCTGGATTCTTACGAGAAGCTTGTATTATGTCATC…
1373	LokiG_000000000132	2991	3909	r	84.0392156863	83.6892947585	91.983377024	TTATAAATTTCCTGTAACTCTTTTTTTCTCATCAATAGCGATGAGTTCTTGCGCATAGACTCCATATAATTTTTTATACACACTTACATTATGCATGATTGGCTCTTTTACCTCAGTGAATCTTATCATATTAGTTATTGCATTATCTAAGCTTTCATATCTCTTGGAATTATAAAAGACCAATATTGCAGCACCTAAAGCAGCAGCGTCTTTTACTTCTGGGATTAAAATCTTTTTTGAGGTGACGTCTGCAAGAATCTGTGCCCATAATGGACTGTTCATGGCACCCCCATCAGCTCTTATTTCGGATATTTTTCTTCCTCCTATAGCCTCTAAGATTTCAAGAAACATTTGAGCACCTAAGCAAGCAGATTCCATGATAGCACGGATAAAGTGAGC…
1374	LokiG_000000000133	0	255	r	42.8509803922	43.5213913799	51.2902620244	TAAAAACGCTGCATTGGACCCCAAACAGTATGTTGGTAATAAAAATCTAAATCTTTCCTCTCCCCCGACGTCCCAGATTTGGAGTTTAATTTTTTTGTTATTTATTTCAATTGTTTTAACATGAAAATCTACTCCAATGGTCAACCGTTCGCTAGGGTTGAAAATATTATAACAATAGCGCTTAGTGAATGAGGTTTTACCAACAGATGCGTCCCCGAGGAGCAATATTTTAAACGTAAAATCATAGTGCGACAT
1375	LokiG_000000000133	651	1119	f	50.0405982906	56.2318384446	72.122839797	ATGAATGAAGAAAACATAATCTTATCGTTATTCTATGCTAGTGAGGATAATTTAGTTTATGAGAATATTAAATGTTCAATTGATTTTGATGAAGTAAAAAGAAATGATTTGAAAATGCTCTCATTCAAATTTTTAGGTCCCGTTTTTTTAACTGCTGCCAGCGGTATTGGTAGTAATTGGAAGATTGACTTTATAGAAGCAGAATTGGCTTTATCAGATACTAATGTTTCTGAAGCCAATATAATCCAATCTTTTTTCACCCTTAATTCTTCTATGGATACTTTAGAAGGTCCAACTAATCTTTTTGCGTTAATAAGCACTCCTTTTACTGAAGATATAAAATTAATTAATGATGAAATTTCAAAATATATTCACCCCAGCATCCTTCAAGGCAAAGTT…
1489	LokiG_000000000147	230	476	f	39.6707317073	30.8765629109	31.4926946175	ATGATGACAACACCAAGAGAAAAAGAAGGTAAAAAAGAAGAAAAAGCATCTGAAGAAAACTTTTTCTTTGATGATTCTGAAGAGATCATATTAACTGATCAAGAGATACAGGATCTCGAAAAAAAGCTTGAAAATATGGAAATCGATGATAAAACTCGTACTTTTTTTAAGTCCTCGAACCAATTTTTTAAAAAATTGGAAGAAAATGAGTATATAATAGCATTAGAAGAAATTGAGAAATTATAA
1490	LokiG_000000000147	724	991	f	44.7602996255	40.0602209785	49.0590671403	GTGCCAATAGTACTTTTAGGACGTCTAGGTGTAGATAATAACTATAAAAATAAAAAACTAAGTGTAGCATTGATAAATGTTGCCTTAGAAAAATCTCTAGAAGCAAGTAAAATCATTGCTTGTCGTTTATTGTTGGTAGAGACTACTTTGGATACGAAATCCTATTACTTAGAAAAAGTAAATATGGGATTTGAATGGTTTCGAGATCGGAAGAATAGCTCTATCCTCTTTATAGATCTGAAAAAATATGAAGAAAATCTTCAATAA
1491	LokiG_000000000147	1008	1167	r	33.1509433962	30.5780452566	34.0077907228	TTAAATCAAAGTAATATCAGTTGCCTTAAAATTTATAAATACTTCAGTTCCCTTTTTTAAACCTAATTTCTCCTTTGAAAGTTGAGTAATTGTTGTTAAAAACTTCTCAGATCCACATTTAATAATTACATGACAAATATTTCCAAGAAATATTAACAT
1492	LokiG_000000000147	1329	2661	f	45.2132132132	46.7129491595	57.620199565	ATGAAAAGAACAAATGTTGTACTTGCATTCTTAACCCTCTCATTTAGCTTAGCATTAATCTTTGGATTAGAAGGAACACCGACTGTTAGTTATGAAGAGGGTAATTTAAGCAATAATTTATCTATATCGTCATTTAAAGATACACACCTATTAGAGTGGAACTTTACGTGGGGAGGAAATTACCATGAAAATGTTTTGGCTATGACTACTGATTCATTAGGGGATATATATATTACGGGACTAACAAAATTTACTTCTCCCGCAGATTGGGATATTTATTTGGTAAAATTTAACAGTACAGGTCACCTTCAATGGAATCAGACTTGGGGTGGTAATGAATTAGAAAGATTTTACGAGATTGCATTCGATTCTTTTAATAATATATATCTTGGAGGATCT…
1493	LokiG_000000000147	2911	4003	r	47.9267399267	52.8780442422	52.863459383	TTATAAACATTTCACATCAGTAGCCTTGAAGCTGATGAATACTTCTGAGCCAATTTCCAATTCTAAATTTCTAAGTGATAAAGTAGTTATTGTAGTTAGAAATTTTTCTGAATTACAATTTACTATGAGTTGGCATATGTTTCCTAAATCGCGAATCTTTTCTATATAACCTTTGAATGTATTGCGAAGGCTAGTGTTACTTGGCGGATTTTTCCCAAGTGATATACTCTCTGGACGGATGCATACTTTTACTTCACCTTCTTGTTGACTGGAGGCCGTTATAATTATCTTACCTACTTTAATCTGGGATAAACCTGTGGGTTTATCTAATTCTGCAACTCCATATAAGATATTTTCATATCCTACAAATAGGGCTGTAAATTCATCCTTAGGAGACAT…
1494	LokiG_000000000147	4004	4700	r	81.7370689655	78.5553241457	67.840248674	TTATTTATCCCTCATTTGTAAATGTGTCAATATATAATTCAATAAGAATGTTATTATAATTAAAATCAACCCTAAAGCCATTGCCATTCCAAATTCACCCATTCTGGTTTGGAGCACTATTGACGTTGTGAAAGTGCGAGTATTCCAACGGATGTTTCCTCCCACAATCATTACAGCTCCTACTTCAGAAATTGCTTGACCAAAGGCGACTAAAACTCCAGCAATTATTGACTTTTTTGATTCTTTAATTAACTCCCACCATAATTGCCTTTCATTTGCCCCGAGATGTAGTATTGTCTCTTTTAAATCAGGATTGATACTCTCAATTGCAGCTTTAGAAGTGCCGACTATTATTGGGATAGCAAGGAAAAGTTGGGCGACTATCATAGCAGTAGGAGA…
1495	LokiG_000000000147	4752	5682	r	73.8892473118	70.1983996343	64.1033429223	TTACCCAATATAATTTCCGTTATACTCTCTCCAAAACTCAATCTCGGTATCTGTTGTAGAACATCCATAAGTTTCATTACCATGACCAAAGCTTGGGAAAAATAATGTTTCATTGTTTAATTTGTAAGAGCCAATTAACTCTTGACCTTCTTTTGATGTAAGAAATGCTACAAACTCCAATGCTAAATCATATTTAACAGAAAGATTAATTTCTGGATTCACTAAAATTGCACCATATGGATTGAGTAAAATTTCTTCCCCCTCAACTAAAAGAATAAAACTAACAGAATCTTTTGTAGACAACCATGTACCTCTGTCTATCAATGTATAACCCTTATTCTCATTAGCGACGATCAGAGTGTTTCCCATTCCTGCTCCCGTTTCATAATACCAACCACC…
1496	LokiG_000000000147	5801	6374	f	42.219895288	46.9399364072	58.9630260606	ATGAAGAAAAGAAACCTTATATTTCTATTTTTACTATTGGGATTATTTAGCATTAATCTGATTGTTCCACTACATGCTGCGAGTACTCAATGGTTCCCTCATATCGGAACGGTAATTGAATATGACTTAACAAATTCATTAACACTAATGGACAATTCTCGAGCAGAATCAAATACATTTAACATCTACAATAATAGTGGTTACATAACACTTGTCCCTACTATAATGGATATTAATTTCCCCGGAATGCCACCATCAATGGTGTTAATGATGAGTGATGTTAAAGTCTCATTTCTTGTTAACTATACAGAGAAATCCAATACGGAGCTATATAGGAATATTAGACTCAAATTAGATGATGTGATTTACGAGAATATCGATATTAAATTAATCCAATTT…
1497	LokiG_000000000147	6501	7320	r	34.2735042735	37.7698730072	41.739301336	TTATTTTGTAGCTTTTAGTGTGAATAAAAGAGGAATCTCAGCTTTTTGATTCTTTAATCGGCAAAATCCATCGGAACCTCGTTCTGCAAACGGGAATTGCTTCCAAACAGTGAAAGGATATTCATTTAGAAATTCAATTCTCAAACCAGATTCAATTAGCGAATTTATTACATCTGACATGCTGTGAGCCCATTCATATTCTTTCTTTGGTTTAATTTTAGTTCCACCTGAAGCATATGATCCGTCTGCAGTAAATTCCATTGGTTTTGGAGCATTGAAGTAATTGTAATAAACTTGAAGGTCTTTGATATTTTTGGTTTCATTATCGAAAACCATTGAAAATGGATGAATCTCAGCTATGTAAAAGAAGCCACCTGGTTTTAAGAAGTGAGAAATGAT…
1498	LokiG_000000000147	7544	8351	r	47.6765799257	49.1723085964	54.4645542933	TCAAAACACCAAATATTTAAAATTTTCATCAGATAATAACCAGGCTTCTATGAAATCATCCCATTCTTTTGATTCCCAGATATTTTCAATATTATGTATCCCATTACTGAGATCGATTAATAAATCTTTACCAACAGCATATTCTTCATGCGAAGGATAAATCTCAATGTTTTTATTTTCTTGAAAAAGTGTTAATAACCTTGAGATACTCGCTAGATGCGAAGGGAAATTTACTTTAGAAATGTACATAGCACCATAATGAACAGTATCACCAGAAAAAAGTTCATTTGTATTAGTTAACAAAGAGATCGAGCCTCTTGAATGGCCTGGCGTATGAATAATTTTAACAGTTATCCCCCCTAGCTCTATGATTTCCATATCTTTTATCGATTTAATTTT…
1499	LokiG_000000000147	8393	9521	r	46.5212765957	51.343596058	48.2795994924	CTATTTATGCTCAGATGTAGCAATATCATTAACTTTCTTATTTGATCGTCCTCCAATCTTCTTAGTTATTTCAGAACCTAATTTTCCGATTTGAACTTTCAGGGAAGCTGATTCTCGCCATTTTTTATAGATAAATCTTAGAATTATTGTCATAAAAATAAAGGTTACAAGAATAAAGAGCCAGATATTCATGCCTAGTTTCTCGAGAAATAGAAAATACAATATATTATGCGCTAGAAAGATAGTGAGGGAATAGTAAGAGTAATAAAAGAAAAGCTTGTAGCTCTTTTTGGTCTTTATGGTTTCGAACGTTTCCAATGATAATAAGAGTGAAATGAAAACTACGTCTATCCCTAAAGAATAAAATACCCAGGAAAAACTCTCTCGTCTTAAAAAATT…
1500	LokiG_000000000147	9886	11008	r	51.8645276292	52.6775682932	59.0878697326	CTACTTCTTTTTCGAAGTATCTACAGCTCTCTTTTTTCTGACAATTGAATTAGTTATTATCCCAATTTGAACTTTCAGAGAAAATTTCCCTTCAAGTTTTTTATATATAAATCTTAGTAGTGCTCCATATAATAGTACTGTTGCTATTGTGAAAAACCAAATGCTATATCTATTTAATAAACCAAAGAATAAGAAAAAATTCACATTTTGTAAAATAAAAAGAGACAGGGAATAGTAGGAAAAATAATATATCGACCTATAGCTTTTTTTTGTGTTAAAAATATTATATTCTTCAAGGATTAATAAAACAAGCAAAATAATTAGGTCTAATCCCAATGTATAAATTAACCAGGATATATTTGTTTTAATGGTTAGAATTTTATCAGTAAATAAATATGG…
1698	LokiG_000000000170	2	1544	r	46.6744487678	54.8803284572	67.1001542497	CATAAGTGTGTTCATTAGATATGATTTTAATTGATATTCTTCAGTATTTAGAGTCAAACCTAAATTTTCTAGACTTAAAAATGTCCTTATATGCCCAAGAACATAAGGTGCCATAAGAATTTCAAAAGCATAAACATTATTAAAAAATGTTTCTCTCACCCATTTTTGAAAACCACTTTGAGCTAAAGTTTGTTGGGAAAATTTACTCTGAAATGCTTCTTTAGCAAAGTTTAATAGACCACACGCGAAACCCATAGTTCCTGCAGCAGGATCAAGGATTCTCAACCGTTTTATTATTTTAACCCTTTTTTTATTAGGAATTTCAGTAATTTGAGCTTGTTTAAGTTTAGATGGAGCTTTATGATCTTCAATTTGAAGATTATCTTCAGAAATTAAACC…
1699	LokiG_000000000170	1799	1982	f	41.9890710383	33.7918957379	41.6229799511	ATGAAAAACTTCATTTTTAAGGTCTTAGTTGGGGGTGAAAGCAGTGCGGGTAAAACTAGTTTACTACGCAGATATGTTGATGATTTCTTTGATGATTCTAGCGTTATGACTGTCGGTGTTGATTTTTTCACAAAAGAACTCAATTTTGATAATATTCATTGTTCACTACAGCTTTGGGACCTT
1773	LokiG_000000000180	0	1497	f	40.5130260521	44.3892715254	52.3705251254	TCTGAGCTGATGCTAAAAGAATCAGAAGAAAAATATCGAAGCATGGTTAATAATTTGGATTTAGGTTTTTATCAGGTGGATTGGGATGGTAATTTATTAAATTACAATCCAGCGTTTGCTTCTTTATTTGGATTTGAACCAGATGAAGACATAACTAATATTAATGTGAAAAAGTTCTGGCAAGATCCAAACGAACGAGGAATATACTTGAATGAATTGAATAAAGATGGTTTCATAAAGAATTATTTAGTACACTCAAAAAAGAGAGATGGTCAAAAAATAGTTTTACAGCTCAATTCCCATTTAATAAAAAACATAGATGAAAAACCAATTAAAATCCAAGGAGTAATATCAGATATCACTGAAAAATTTGATTTAGAGCAAAAAGTAAAAGAATCT…
1774	LokiG_000000000180	1615	2464	f	44.7102473498	51.6967434804	61.1216157933	ATGCTGAATGAAACAGGATATTTTGAAGGAAGAGAATTAAAAAAATTGTTTTATCAATTTTGGGCTCCAGATACTACAGAAAGTAAGGCATTCATTATTGCGATTCATGGGTGGGGGACTCATTCAGATAGATTAAAAATACCTGCAGAATATTTTACTGAGAAGGGGTACACCATTTACTCATATGATTTAAGAGGACATTATCGTAATGTAGGTGATGTACAAGGACATATTGACAGTATGGATCACCTCCAAAAAGATATTGTTCTGTTTGTGGATTTAGTTTCTAAAGTTGCAAAAAATAAAAAAATTTTCGTAATGGGTCATGCTTTTGGTGGATTAATCAGTTTGATATATAGCATCAACCATCCAGCCTTATCTGGTGTTTTAATTTCATCT…
1775	LokiG_000000000180	2660	5558	f	47.8595583161	51.1433303154	59.5284826641	ATGGTTCTAGACGATATTGATCCTAAAAAATTAACACCTATGATGAAACATTGGTGGTCCATTAAGAAAAAATATCCAGAACATTTGCTAGCTTATCGGATGGGGGATTTTTTTGAGTTTTTTTATGATGATGCTGAAAGGATATCAAGATTAATCGGAATAACTTTAACAAAAAGAAAGATTGGTAATGATTCATATCCCTTAGCTGGTGTCCCACATCACGCGGTAACCAATCATTTTACTAACTTAATTAATCAAGGGCAGACAATCGTCATTGTTGATCAATTAGAAGACCCCTCAACGGTTAAAGGAAGAATAGTTAAACGAGGAGTTACAAGAATATTATCACCTGGAACAGTTATAGATGGGAACATGCTTAAGTCGAATGATAATAATTAT…
1776	LokiG_000000000180	5569	6475	r	39.6203090508	47.7866359938	50.6241195948	CTATAAAGCTGGAATAATAAAAACAATTATAGTTAAGTAGATGTAATATATAGTTATAACGGAAACTAATATTAATCGATAAACCTTCCTTTTTTTTTCGATATTAATGCTTTCCAGAAATATTATCACTAACAAAGCTATAAACATTAAATGTGAAGGTTGCAAGGCTTTCCAAATAATAGAATCAATTATCAGAAGTCCTTGTATCTCCGTATCTCTACTAAACCAATTAGAGGTCATTTGGAAGAAGTATTCAGGAAAAATTAAGTAGGGGATACAAACTAATGCAAAGGGAGCTATAAAATAGATGAGATCCTTTACTTTAATTTTTTTAGAGAGTAATAATACCGGGAGAAATAAAATAGCCGTGATTTTGAATGTCGAAAGAGTGAAAAGAAT…
2252	LokiG_000000000217	0	132	f	15.3939393939	18.3635144054	2.14955194222	GTAAAGAAAATATCAAATAATTGGCAGCCATTTACTCCTCAAACATTAGCCGAACGCTTCCCTGAATTGATGAAAGACCTACCTTCTAAAAGAGAAGGTGCTGTTTCTCAAGAGGAGTTAAATACGCCTTAG
2253	LokiG_000000000217	220	1105	f	43.9638418079	52.2163548467	30.2013662005	ATGGTTTTTATCAATAAAGAAGGAAAATTTAATGATAATAGTTTTTTAATAGATGGGTTTTTATTTGGAGCCCCAAATAGTTTAGCTCTTTATGTTATTGAAAATAACGGGACTCGAATGCTAATTGATACTTCTACCCCAGATCAGGCAAAAAGAATTATTAAAAAGTTAAAGGAGTATGACGTTTACCCGATCCATAAGATTTTGCTAAGTCATGCCCATTGGGACCATACGGCTGGAGTAAATGAGTTAAAAGCATTAATGAATGATGTTGATATTGAAGTATTAGCATCTGATAATGCCTTAGATAATTTAAAGAATCCTGCTGCCATGAATGATGTATTTGAAGCCACGGTGGAACCCGTAGAGGAAGTTACATTGTTAAAAGAAGGCGATACA…
2254	LokiG_000000000217	1137	2019	f	55.8911564626	49.9508159107	61.4205823455	GTGTTTATTAATGCTGAGGGAAAATTCAACGATAACACCTATTTAATAGATGGAATCCCTCTTTTTGGCGCTCAAGGATCTGTTGCTATATATGCTATTGAAAATGAGGGTGAGACCATTTTGATTGATGCCTCATTTTCATTGATGGCACGAAGAGTTGTGGCAAAATTAAAGGAATTTGATATATATCCAGCTCAAAAGATTTTACTGACACACAGTCATTTTGACCACATACAAGGTGTGAACAGGTTAAATAGATTAATGAAAGATGTTGATATAGAAGTTTTTGCATCTAGCAATGCAATTAAGCATTTAAAAAGCCCAAATTTTATGAACGACGTTTTTGAAGCAAAAGTGAAACCTTTTGAGAATGCTACCCCATTAAGCGAGGGAGATATC…
2255	LokiG_000000000217	2088	2922	f	60.5419664269	47.6036567838	66.2884547812	ATGTCATCGGGATTAGATTTAAGCGTTGTTGGAGTAAAGAACCCTGAAAGAACTTTTAAATATACTTGGAGAGATGCTGTACTTTATGCAGTAGGAGTTGGAGCGCAAGCAGATGAACTTCCCTTGGTCTATGAAAATACGCCTGGTGGGATTAAAGTACTTCCTAGTTTTGCAACCATCGCTAGAGGAATTGCCTTTCCTCGATTAGGAAATATCTTTTTCCCTCGTTTTATTCATGGTGAAGAGTTAATACATTTACACAAGCCTTTTCCCCCCGAAGGAGAAATTATATGTTTTAGCGAGGTAATTGATATTTTTGATAAAGGTAAGGCCGCTGTTGTTCATGTAAAATTCACAGGTCTTACTAAGGATAGAGATCCATTATTTGATGTGAAATCT…
2256	LokiG_000000000217	2985	3825	f	51.7428571429	54.1470129489	65.6695892495	ATGACCAGTTTAAATTTAGATGTTATTGGTAAAGAAACTGAAGAAAGGACTTTTAAATATACTTGGAAAGATGTTGTGCTATATAATTTAGGCATTGGTGCTCAAGCTAAAGATTTGCCTTTTGTTTATGAACTAACACCTGGAGGTGTACAAGTCTTCCCTAGTTATGCATGTATTGTGGCAGGGATGGGATTTCCGCGTTTTAGTAATAAACCAGTTGATGGAGCTCGATTTATCCACGGAGAACAAATGATAAAACTTTATAAACCCTTTCCGTCCGAAGGAGAAATAAAAGTCAAAGGGGTATGCGAAAATATTTTTGATAAAGGGAAAGCTGCTGTAATTCATACTAGAATGTCGGGTAGAACAGAGGAGGGGCCGATTTTTGATGCTAAATAT…
2257	LokiG_000000000217	3961	4792	f	58.3249097473	53.3300397876	67.9659385775	ATGTCAAAAATAGATTTAAATTCAATAGGACAAACAAGAGAGGGATCATTTCAGTATGACTGGAAAAAGAGTGCCTTGTATAATTTGGGAATTGGTGCACAAGCAGAAGATTTATCCTTTGTTTATGAAAGAGTAAAAGATGGTATGAAAGTGTTTCCGAGTTTTGCAACAATTGTAGCAGGTAGCGGATTGCTATTTCCTAAAGGAACTGATTTTGTCCGATTATTACATGGTGAGCAATTAATCCGTCTTTATGTGCCTTTTAAACCGAGTGGAACAATAAATACAAAAGGTGTTATAGAACATATATACGATAAAGGTAAAGCTGCTGTCATATATACAAAAGTATCCGGACATTCGTCAGAAGGTGAGCACATATTTGATACAATGTCTGGCTTT…
2258	LokiG_000000000217	4923	5322	r	42.4786967419	46.0413850975	55.8259527302	TCATTTAATTAAGGTTAACCTCTCATGATGACTTGAGAATTGGTTAGATAAGATTCGATGTTTACAGTCATCCCATCTTTTACGGAATGAATAAAAATATTCAGAAATTTCCAATATATCTCCAAAAACAACCTTATAATTGTCGATAATAGAGATTTGAATATAAATTGGCAATAATTCAAACACTCTAACATCAAAAGCTAAAGGAAATTTACCTAACAATTTTTCTTGTAATACTATATTCCTATCTACATTTTTTTCGTGGGAAATCACTGCAATATCAATATCTGATTTAGGGCGAATCCCTCCCTCCACATGAGACCCGTAAAGAATAACATCATATTCTTCATCTAAAGATCTCAAACTTTCCTGTAATTCCTCAATCTCGAGAGATTTCAT
2259	LokiG_000000000217	5302	5713	r	44.3673965937	42.4008296286	51.5983826558	TCAATCTCGAGAGATTTCATTTAAAGTTTCCTCCACGACATTTAACCATTTTGATAGTAGATCTTTAATTTCTCCGACAGAATTTAAGATTATTTGTTCTTCAAAATCATTGTAGCGATGGACTATGATATTTCGCATACCATTAGCTTTTTTTAATTTTTCCCCAAATTCTGGTTCTAATTTTCTTTTATTGACAATTTTAGTGATATTTGTATTATCATCCTTAACTTGAATCCCCAAATCTTTTATAAGCATTGCGATTAAATCGATGGTCGCCTCAATAGATGTTTGTAAAGAATAAAAAATACCACGTTTTTCAAGTTCGTTTTTTGGTACAATTGGTAAATCCTTTATATATTCAACAACATGATTGATTTTATCCCGATAGCGTTTAATTCT…
2260	LokiG_000000000217	5849	6323	r	41.6329113924	39.8535595347	52.1699459522	TTAAATTTTACGAGAAGGCATCATTCTAACAGTTCTTTGGCCCTCAATAAGCGATATTGCATTTTCGGGGCAATGATAAGCGCATACACCACATCCAACACAAAACTCTTCAATTCTTTCAGCTTTATCGTTATCATTTAATTCTATTATCTGGTTATAACATTTTTCTACGCATATTCCGCACCCAGTGCATAAGTCTTCATCGATGGAGGCTAAGTAGTTTGTTGCATTTACTACAGGGAAAATTAAAGGCTCCTTAGCGGTTAAGCAACAACAACTACAACAATTACAAATTGCTACTTCGTCTTTTCCTGTATCACCGCGTAAGTGATAAGCTTTATGAACAAGCCCAGCATCTTCAATCTTTTTTAGTATATCCATTGCTTCTTCCTTCGACAC…
2298	LokiG_000000000222	2	1001	r	48.3263263263	55.2649988576	69.8081026973	AATGAATAATAAAGTCATATCTTTAAATTGTTTAAATAGATAGCCAAAAATTTTTGCAATCCATTCATTTTTAAGTGATTTTTCTAATACATTACCAAACTCATTTAGAAGGTGAATTCCTAAATATCCGACTATCTTTATCAAGTCTTCCTCATAATTTCTAAAATAATCGAAAAAATTGTTAGGTTCCATGTGTAAATTATCTCGAATGAGGTCGGATAATCTATCCTTTAAAGTTACTAATGGTTCATCGAGATATTCATCTAATTTATCAATCGAAATGATGTCTTGGAGTTTATCAAATATATCTAACTTAGTTTCTTGAACTAACTCTTCTTCTAATTTACTATCAAAATATTTATTTAAAACAAGAGTTTCGTGAATTTTAGAGTCATTAGG…
2299	LokiG_000000000222	1003	1516	r	53.530214425	60.7104587275	71.9101422707	CTACCCCCTCTTCTCAGTATTATATTTATATAATTGAATACATGCTCTATTTCCAAATACTCGAGACTCTTCTACATTATATGGCTCTAAAAATATAGAGAAAGAGTCTGATGATTCTCTACTAATAAGAGAAACAATTTCAGAAACCATTCCAAGAATTATTTCACATCCTGCTATATCAATGTCATCATATTGATATTTACATAGAGCACACTTGTAATCTTGAACTTTAACTATGTTTTCAGCATCGTTTATTTCAATAGAAATTGAACTGTTCAGGATTTTTTGATAAATAGTTGTTATAACGTCTTTTAAATTTGAAATTTTTACGGTATCCGTTGGTTTCCAGTAATGAATGTATGTTCTTGCTAAATTCTGTCCCATTCTCCTCAATGTACC…
2345	LokiG_000000000226	285	642	r	48.9523809524	42.1841314901	53.3818736983	CTACATATTTTCAATTATTTCCCTTAAAACGGGTTCTCCTGCAGCACCCACCATCAAACCATTCCGCACTAACAGTTGTCCTTGAATTTCTATTGGGTGCTTTAAGAGTTCGCCATTTTTGAAAAATAAGAATGTGGGTATTGCTGAAATGCCAAACCTTTCGCCAAGAGGTCTATTTTTATCTAAGTCCTCTTTTAACAACTTTATTAATCCTTCATCCTCCAGCTTTTCTAGAATAGGGCTGACGAATTTACAAGGACCACACCACTCTGTGTAAACATCTAAAATGACCTTACCTTCTTTCATAGTATCGGGGATATCGAGTCCAAAATCTTTTAGTTCTTCAATATTCGTCAT
2346	LokiG_000000000226	882	1386	f	43.2698412698	38.6575386635	52.4068278522	ATGGCAACTATAGATTTTGAATTCAGAAATCAGATCCTTAGTAATGATATTGGTAATACATTAGCATATTGTTACCAATGCGCTACATGCAGTGGTGCATGTCCCGTGGCAAAAGTTACAGAAGGTCGATATAATCCTAGAAGATTAATTCTTGATGCATTACTGGGATTAAAAGATAAGATCTTCGGCCCAGAAAATTCTTTTAATATTTGGGGTTGTACTATTTGTGATACTTGTGATGAAGTATGCCCTCAAAAAGTCGAACTCACAGAAATTTTCACAATTTTAAAAAATATGAGTATAGAAAGAGGAGAAGCACCTAGTCATTATATTGGTCAAGCGAATGCAGTTTTAGAGCATGCAAAAGCAATTCCAATGCAACCTGCCATAGAAAGGAGA…
2347	LokiG_000000000226	1508	2279	f	41.0233463035	42.7534472944	55.3830157481	TTGAGAAAACCGGTAATTGGGGGAAATTGGAAAATGAATAGGGGTACGCCCGAAGAATCTGACGAGATGCTTAAGAAATTAATACCATTAATTAGTGATGTAATTAATGTCGATGTAGTAATCTCACCTCCCTTCACTGCTCTTATTAGCGCTTATAAAACTTTAAAAGACACCAACATTAAACTAGGGGCTCAAAATATGCATTTTGAAGAAAAAGGTGCGTTTACAGGAGAAATTTCACCAATTTTTTTAAGAGGGTTAGGTGTCGAATATGTTATTCTTGGTCACAGTGAAAGAAGAGATATTTTTAATGAATCAGATGATTTTGTTAATAAAAAAATTAGGAAAGCATTATCAGTTGGTTTGAAACCTATTGTGTGTATCGGTGAGCACTTACAA…
2348	LokiG_000000000226	2360	3230	r	45.0413793103	43.9296700491	56.9380749468	TTATCCAAGGATAATGTTAAATGATGAAGTTAATTTTGCGGGGAATTCTCCGAAATAACTTTGTGGATCAGAGAATAGTAAATAAAAGTAAGGTTCAAACAGAGTATCTTCAACAGTAGGTCCTACACCTGATTTGATTATACAAACTTGAATTTGTTCATTAGCGGAGAAAGAAGTTCTATAAACCCATTCTAAAGGACTGATATTGGGAATTAACCCGATATTTCTAAGAATTTCATAAATATCATTCAAGGTGTATTTCTTTCCATATACTGCAATAGGTGAAAGGTCAAATGAGGTAATACCTATCCCCCATAAGCCATAGTCTTTCATTTCCCTTAAAAAATCATTAGCTGCATGTTTAATATCACTTTGGTTATTAGAAAGATTTTGCCTTGC…
2349	LokiG_000000000226	3378	6165	r	53.5023322569	46.1909633299	54.9502811212	TTATATTATCACTATTGCAGGCTTACCGGGGAGTGCTTGGGATGCTTTTATTTCTTTAGAATACTCCTCTTGTTTTATTTCCACAGAACATTTAAATTTCTTCTCAATTATCTGTTTTATTTCCTTGAAAAATTGCAATTCTTCCTTCTGAGGTAATGAAATTTTAGAAAATTTTCCCACATTCTTTAATAATTTTGAAACAGTTTGATTAATGAACACTCCGTGAGATCTTATTGCATGATCTTGCATTAAGGCTTTGATTATCTCCCCTTGATCACGGGTTTTTTTTATTAAATCTATTAATTGAGAATAAAATTTATTTTTCCATTCAGCAGCAATAAAGATAAAGATCTTTTCTAGCTTTTCTTTTTTCATTACTAGTCTAATATTATTTATATC…
2350	LokiG_000000000226	6364	7366	f	41.9151696607	44.6437926716	52.8281758157	GTGAATGTAAAAAAAATTAAAATTTCAGCAGGGAGTGCTTCTGTCTTAGGGTTAATCTCAATTGGAAAATTCAAAGATTCGCAAAGAACATGTTACCTAATGACTTTTAAAGAAGGGCATTGTACCGCGAATTGTGGCTTTTGTCCTCAAGCAAAATCTTCAGAGAGTTCAGAAGAAATGCTTTCTAGAGTTAATTGGCCTACTTTTTCTTTTGAGAAATTTTTATTAAAATTACAGGAACTACACTCAACGAAAAAGTTTGAGAGAATATGTATTCAAACTCTAAAATACCCTGAAAATTTTACAGACTTAAAAGAAATTATAATTAAAATAAGAGAATTTGTAGATATTCCAATATCGGTCTCAATTCCTCCGATGTCGAAAGATAAGTTACGAATT…
2351	LokiG_000000000226	7390	8170	f	41.1217948718	38.8151999258	53.4040168289	ATGAAGACATGGCGTAGTATACCATTAGATATTAACAATGGCTTTTGGAATATGGCTTTGGATGAAGCTATATTGAACATGGTAATTAAAAGGAGATCACTAAACACATTAAGGTTTTATAAATGGGATCCTTCCACAGCGAGTATTGGGAGAAATCAAAGTTTAAATAATGAAGTAAATGTTAGTTTTGCTGAAGAAAAAGGATTTAATATTGTCAGACGAATAACTGGGGGGGGTGCTGTTTTCCATGATGAGAAACGAGAAATTACTTATTCTATTATATGTCCAATAAAGTTTTTAGAAAATTTAGGTGCAAAAAAAGTGATAGACCAATTTGAAATTATCACGAAAGGAATTACCTTAGGTCTTACATTATTCGACTTGAAACCTGAAAAGGAG…
2352	LokiG_000000000226	8162	9218	f	38.1070075758	36.0296147697	47.6209084351	ATGAATAATAATCGAGGATTATTTCATAAAATTAAAAGTGGAACTGCTTCATGGTCTGATTATGCTAATTTTTCAAAATTGGAGTTTGATAAGTTGAGACCGTATTTTACTCTAGCCCAGAATATTACTAAGAAGAATTTCAGTAATACCCTCAAAATTTATAACCCGTCAAAAAAATTTCCAGCAATTAGTGTGACAGGGACTGAATGTGCTTTAGGATGTGAGCACTGTAATAAGAAATATTTGAAAGGCATGAAAAAAGTATTAAATAATAAAGATTTAGAGCACTTTTTAATGGATCTGCATGAAAAAAACGGGGTGGGCGCTTTAATTTCAGGAGGTAGTGAATTAGATGGTTCAGTACCTTTATTGAATTTCTTGGATACAATTAAAAAAGTT…
2353	LokiG_000000000226	9229	10645	f	43.1002824859	45.5569511612	54.289560711	GTGTTTTCTAAAAATCGAATTGAAATTATAGGACTAAAAGATGTTCCACTGGTCAAAAAGGGAGATGATATTTCAAAAATCATCCTCAAATCTTTAAAAACCAACAACCTATTATTAGAAAATGGTGATATAATAGTCATTGCTCAAACTATCATATCTAAAAGTACTGGAAGGACCCGGAATCTTGATGAAATCATACCAAGTGAGAAAGCGTTTAAATTATTTGAAATAATAGCCCCAAAAGCAAAAAAACAAGGTCTACCTATAAAAGATCCAAAATTAATTCAATTAATTTTAGAAGAGTCTAAGGATGTTATAAAGGCAGAGCATGTGTTAATAACTGAAACTCATCATGGCTTCATTTGTGCAGATGCAGGAATAGATAAATCTAATATTGAA…
2354	LokiG_000000000226	10654	11590	f	59.5384615385	58.1474200058	71.3342870276	ATGAATGAAAACCACATTATTGTGCTAGCAGGAGGAGTTGGAGCTGCTAAACTTATTGAGGGCTTAGTAAGTCTAGTGAAACCCAATTTATTTAAAATTATTGTGAATACGGGAGATGATATTGAATTATTTGGTCTTAAAATTTGTCCTGATTTGGATATTATTACTTACACCCTTGCGAATTTAGTTGACAAGAAAAAAGGTTGGGGTTTTGTGGGTGACACCTTTAATAGTTTAAGCATTTTAAAAAGATTTTATGACACAGGATGGTTTAATGCAGGTGATAAAGATTTAGCAGTACACATTTATCGAACAGATTTGTTTAAGCAAGGATTTAACAAAGCTCAAATAACTCAAATGATTTGTAAAAATCTTGGTGTTATTCCTCATCTAATTCCT…
2355	LokiG_000000000226	11602	13048	r	51.0283540802	50.4816918799	66.2550075993	TTATGTCGCATCAGCTGCAACAGTACTAGGTTCTTCTTCTACTTTCGTTTCTTCTTTAATAATTTCTGTTTTAACATAGTCTCCAACAGATATTAATAACTCCTTTATTCTCCCTTCTTGTTGTAATTTTAATATTAAATTTCTATGTTTGACAAATGATATCAATTGAGAAATTACTGGAAAGATTAGCATGATAGGAAGAAGTAATATTACAATAACTTCGGGAGAATACATTGCCACGCTTTCAGTTATAGCATCAGGTAATTGAATAATAGTGCCTAAAAACCATTTAGGATGTATAATTATAAAACTTATTACCAATAGCAAACCAACACGGTATGTAAAGTTAACAATGGTTGACGTTGCTAAATTTTTCGCTCGAGGGGCAGAAGATTTAGC…
2356	LokiG_000000000226	13051	14401	r	47.1503703704	47.8474886248	60.0145832428	TTAGTATGCACTCCCTTTTTTCTTAGCTTCCATATATTTACTCAACACTTGATTCATCATATCATCTGGTCCGCATGAAATCACATTTATCCCCATATTACGAATTCCCTGCCGAATTGTCAAAATATGCTCCATCATTTCTTCACTGATAGCTTCAGCTAGTGCTTTATCTGTTGACGATAAATCGATTTCATGTATTTCAAACCAGGGGCTAAAAGGATTTATAACTATAACTGTATGATTGAAAGGTACTAATTTTCTTATGGCTTCAGTTATTTCTTTAGGATTTGCTTCCAAATCGGAAATAATAAAAATTAAACTACGTTTTTGAAAGCGTCTTGTGAAGTAATACATTGCCTCAGCCATTTTACATTTTCCCTCGGGTTTCACTCTAGCTAT…
2357	LokiG_000000000226	14463	14889	r	45.1220657277	45.6389236047	58.4676978585	TTAGATTGGAACTGGAATTTCCTCTATTATTGATTTTAACACAGATTTTGTGTCAAGTCCTTCTAATTCCGCTTCTGGTTTTAGCAAAACTCTATGATTTAACGCTGGAATGATTAATGCTCGCACATCATCAGGGGTGACATAACTACGACCAAGTATACTAGCCCTTGCTTTAGAAGCTTTCATAAGCGTAAGGCTTGCCCTAGGACCACACCCAAGAGCCACTTGCGGGTGATTACGAGTCTTTATTATCAGATCTCTTATGTATTTTAGAATGCGATCATCGATGTATACCATGTTCATGATTTTTTGAGCTGCTAGAATTTCTTCCCCTGAAGTTATTGCTTCTATAGATGGTGACTCACCTGATAATTGTCTTCTCATAATTTCGACTTCTTC…
2423	LokiG_000000000230	108	1221	f	50.991015274	56.4000382001	68.5448102427	TTGAAAGTAAAAGCTAGGTTATGGGAGAGTTTAGAAAATAAAAAAGTTCAATGTTTTGTTTGTGCAAATAAATGTATTATATTACCAGGAAAAATAGGAACATGCCGTACAAGAAAGAATTTTGATGGTGAATTATTCACCTTAATATATGGATCACTTATTTCCTCTGGAAGTTTGGATCCAATTGAAAAAAAGCCGCTTTATAATTTCTGGCCAGGAGCAACAGCATATTCGATAGCTTCAATTGGTTGCTCCTTAAAATGTCAAAATTGTCAAAACTGGTCAATATCTCAGGCAAATCCGACTGATAATGGAAAGAATGGATTTTATGATCTCAAGGGTTATGAGGGACAAAGCATGTCTTTAGTCGAGATGACACCTGATCAATTAATTAAAAAA…
2424	LokiG_000000000230	1255	1930	r	48.52	51.8898190343	58.051809527	TTAGAAATATCCTGAAATTGAAATTCCAACCACTAATAATAAGAATCCTTGAATAAGGCAGAATGCAGCAACTATAAATGCTAATGGAGGCCATGATAATGCTTTTGAGATTGCTATTACTCCAGACATATAGAATTTTGCAGTGAGAGCGATAATCGCAAAGATAATTATAAAAATAATTACTAATAATATCTTCGGATCAATAAATACAGCGATAACTTTTACTACTGTTTGGGGGATTGCTAAGGCTATTATAGCTACAATTAAACTAGCAACCATTAGACCAATAACACTTGCGATTGGAAGATCATTTATAGGTTTTAAAAAGGTAAATATCCCAAAGACGATTAGAATAATAGCAGTAAAAATGCTCTTACCTGCTGTAGGATTTAATCCAGC…
2425	LokiG_000000000230	2213	3905	r	39.0041371158	41.1445909752	52.9891377324	TTAAGGTAGAAATTCAAGAGTTTTTTTATTATAATCAAGGTAAGTTTCAATTTCCTGATTCTTTTTATCCTCAGTCCAAGAGTATTCCTTTACCATAAGTTCTGCTACTTTTTTTGTAGCTTTAAGCACGGAACTCGGAGCTATCCATAGAGCCATTTCAGTTCTTCGACAGAATAGATCAATTAAATGAAGTGTTAATTCATATCGTAAACAATATGTTATTTCTGCTTTAATAAAATTGTTTTCTTCAATCAATCTTTCTTTGAATGATTCATTTTCTCTTATAATTTCAAGAATCTTTAAAGCACCTTTTCCATATTGTTGGTATAAGTGATGAGCAATGCTCTCATCTAATTTTATTCTTGAATTTTTTAATTCATTTAACCATTCTTCTTTTTC…
2426	LokiG_000000000230	4120	4501	f	37.8005249344	41.5028087984	46.4841410935	ATGTCGGGAAAAATATCAAAAGTTCTAATTGTAGACGATGCAATGTTTATAAGGAGAAGGCTTAAAAAAATTGTTGAAACAATTGACTCTACTAAAGTTGTTGGAGAAGCTACAAATGGGGAAGAGGCTATATCATTATATAAAGATTTGAAGCCAGATCTTGTTTGTATGGACCTTGTAATGCCAGAGAAAGATGGACTTAAAGCTATTGAAGAAATTATTAAATTTGATAAAAAAGCAAAAATTGTTGTTGTGAGTGCGATGGGTCAACAATCTTCTGTTCTTGAGGCACTGGGTAAGGGAGCTAAAGAATTTATCCAAAAGCCTTTCAGGGATGATGATGTTTATACCAAAATCGAACGCCTTTTAAAAAAGAAGTAA
2427	LokiG_000000000230	4550	4997	r	34.4340044743	36.2522317509	48.8629989753	TTAATTCATTAGAAGTTTGTGTAAGATTAACGGCATTGAATAGATATCGTAAAAATTATGATCAATACACTCCTTAATTAACCCAACATACTTACTTGGATTTCTTTGATATTTTTTATAGCATTCAGGGACTATCCAACTTGGAAGTTCATTTTCTCTTACCCAATCTAATAAATTATTCTCAATATTTGTGAGTGTATATTTATCAAACATACCTTTAAACTTTCGACGGCAAATATGGTAGAGATCTATATGATGATATTTAGTATTATTAATTTGATATGGAGTATCCTCTTCATAGATCATAGGATTTTCATCAAAATAATAAAGAAAACGATTAGCGATATATGGAATATCGAATCGCTTTCCGTTATATGTAACAAAACTTTTGAACTTAGG…
2445	LokiG_000000000233	1	139	f	21.7608695652	16.0365548351	22.7471572619	GATCAAAAAATCATGACTGAGAGAGGACAAGAAGGCATTAAAAAAACTATGGAAAATCTGAAATTCTTAAAACCAGCGATTCGAGAGAAGATAATCAAAAGAATGCAAAGAATGGCAGCAAAAAGGAAGGGAACTTAG
2446	LokiG_000000000233	212	1502	r	58.0379844961	51.3735860135	65.7474979649	TTAAACAATTGACATAAAAATCCCACCATTTTTTTTTGCTTCTAAAGTCAACTGGAGGAATCTCTCAGGTGAAATTGGCATATTTTCGGATGCATCTCCTAATCTAATTCTCCCTGCTTTCATTGTATATTTATACATTTTCTCTATATTTACATGATCTTCTATATAATATACTTTAATTTTTTCATTCTGCTGTCTATCAGTGAAGTAATCTTTTAATTCTGAAACCGCACAAGGTCCATTTACTACAAATGGGCCAGGGTGCTTATCTATTTCTTCAGTATTATGCCCTTTCCCCAAAATAAATGCATAAGGTCTAATTTTTTGACTTGGATCGGAGCGTGAAGATTCAAATCCTAAACATCCAGTTTTGCATGCTTTTTCAGTTCCTCGAAAGAA…
2447	LokiG_000000000233	1664	2882	f	46.7799671593	46.1129954726	58.6511888969	ATGTCTAAAGAAAAAGTTCGAAATCGTTGGACTGTTGTTGTAGGAGCAATTTTGATTCAATTAGCTTTAGGAACAATTTACTCATGGGGAACACTTACTACTTTTATCAGTCCTTATATAAATGAAGCGCCAGAATTAACAGTATACATCTTTGGAGTTGGATTACTTTCATTTGCAATAACAATGATTTTTGCGGGTCAACTACAACAGACTCAAGGGCCTAAGAGGGTCGCAATACTAGGAGGAACCTTAATTGGAATTGGAGTTATATTATCATCTTTTATGACCACATTTTTGGGATTATTATTTACTTATGGAATTTTATTCGGGTCTGGCATTGGTTTTGCATATGTATGTCCAATTGCCTGTGCGGGAAAATGGTTCCCTGATAAAAAAGGT…
2448	LokiG_000000000233	2933	3398	r	49.9935483871	40.3707278592	59.1194369042	TTAAGCTATTGATATAGTTATCGATGCGAAAAATGTTGTAAACATAATTACAAACAGTATTAAACCTGCTATAATTAAAAAAATTCTTCGCGTTTTTTCATCAATATTATCATTTACAGCAAAGCTTAGAAATCCTACGAGTATGAAAAACAGTGAAATATTAACCCCGACTCTCGCTATGTTCATGAAGATGACATCTTGCCATTCCATCCAATATCGTGTCCGGTCAATTTCTTCTTGTCTCTTAATGTAATCATTAAAACCATATTCACCGTTCCAGTAGTTAATATCATTTTCTTGGTTAGCCAAATTTTCCCAAGAGCCGGCATTTTGTGCGATTGATCGGCTAATCATCATCATTAAACCAAATAAGATCGCAACAAATAATCCATAAATAAT…
2449	LokiG_000000000233	3401	4061	r	57.0075757576	48.5349660305	63.730133659	TTATGCTCTCCTCCCTAATTTTTTATAATAACTAAACGATATCAACAATGCTAAGAATGCTATTACTCCAATACCAAAATAGTAGAATATCTCTTCCAAAAAATCTCCTGGGCCATCTATTCTTATGCGAAGATTAAATATTACTGCCGTAACTGCGGGGGGGCCACTATTAACACCATATACCACAACTACATATTTCCCAGGTATTGAAATGACATAATCTCCACTTGTATCTCCTCCAAACTCGATATACCAATAACCATTATCGGTGATTGTTCGGGAATTTGCTGAACCTGTAAAAGTTGAGGGTGCTTGACCCCAAACAAATTGTGAATAAGCAAAATCTTGACCAGTAAGACCGGTTGGAGAACTATTGAGTGCTAATTGTTGATCATAGAA…
2450	LokiG_000000000233	4804	5494	r	40.047826087	38.9761635127	52.114153711	TCATTGTTTCTTAATAAGTTCTTTGAAAAGAGAATTATCAATGTTTGCACCACTTATTATAACAACAACATCTTGATTCGCAAACTTTTGTTTTGCTTCGAGAATGTGAGCTATACCAACCGCTCCAGCACCTTCAACTATCTGCCCTTCCTCCTCCCAAAGAAGGATGATTGCCTTTTTAATTGATTCCTCTTGCACTAAAGTAATTTCATCTATGTATTTATTTATCATTTTGAAAGTTAAAGCATTAGCATCAAGCCCACCTGATAACCCTTCTGCTATTGTTGGGAATTCGTTAACTTTAATAACTTTTTTAGCCTTCCATGATTGATACATAGTAGAAGCGCCTTCTGTCTGGATTCCAATTATCTTAACTTTAGGATCTATAGATTTTGCTAC…
2541	LokiG_000000000242	1	934	f	28.6548767417	29.4855357382	6.39029972158	GAAATACATACAAACTATCATACAACTCCTGCTAGAGAAAAATACCACATAAAAAATTATAAGCATAAAGTCCACGGTAAATATACGGAAGGTACAAAAACTCCAAAAGGTCTTAATATGATCGAAGCGGGAGGTAGTATTTATAAATACATTTCTTTACCTATATATGACATTGCGTTTATGATTATAATGGGTTATCATGAAACTGACATAGCAAAAATCTTAAATAGTGAATATAATCTAAATTTAAATCCCAAACAAGTTGGTTATCGAGTAATTGAATTTTTTAAAGGGTTGCAAAATGCTAGAGTTTTATTAATGAAACCAATACTACAAGATATATTGATAGAATTTCCTAATATTAAAAAAGATGATTTTTATGAAATATTTAAGTATTTT…
2542	LokiG_000000000242	1060	1516	f	58.0460526316	63.4115371154	33.1283045165	ATGTCAAATTCTAATATATCTAATAAAAAACCTTCCAAAATGGAAGAAAATATTTGGTCACCAGAGCTGCTCGTCTTCTGCTGCAATTGGTGCTCCTATGCTGGAGCCGATTTAGCAGGGGTTTCACGATTTCAATATCCTCCTAATATGAGAATAGTGCGTGTAATGTGCTCAGGAAGAGTTGATCCCTCATTTATCATAAAAGCTTTAAAGAGTGGAGCAGATGGAATCTTGATTTCTGGATGCCACATAGGAGATTGTCACTACATCTCCGGAAATGAATATACAGAAAAACGGTTTAAAAGATTACATAGTATTATTATTCAACAATTAGGCATCGACGGACGAAGGGTGAAGCTAGAATGGATAAGTGCTTCTGAAGGAAGACGATTTGCTGAT…
2543	LokiG_000000000242	1850	4610	f	75.0177536232	74.7469926263	54.5863454735	ATGATGAATGGTTCTGTTTTAGTAATTGGAGGAGGAATAGCTGGTATACAAGCTTCTTTAGATTTGACTGAATTAGGGTTTAAAGTTTATTTGATAGAAAAAGAACCTTCAATCGGGGGTAGAATGGCGCAGTTTGATAAATTATTTCCTGCGAATGATTGTAGTTTGTGTGTTCTTGCCCCTAAAATGGTGGCAGTTTATAGGAACCCAGATATTGAACTGCTGACGTTAAGTGAAGTTCAGGGAGTTACCGGAGAAGTAGGTGATTTCAAGGTTAAGATTCTCAAAAAGCCACGCTATGTAGATGAGGCAATATGTAGAGGATGCGGAGATTGTTCTGCAAAATGTCCTAAAATAGAAGTTCCTAATGTGTTTGATATGAATCTGGGAAAAAGAAAG…
2544	LokiG_000000000242	4643	5186	r	34.8287292818	42.6368402037	52.7437720287	TTATAAATTTTCGCAACCTTCACAGGATCCAACCAAAAAGGCTTCACATTCTTTACATACATTACCACATAAATTTTCTTGACTTTCATTTGTAAACATATTAAGAGGAAGATATTCTGGAATCTTGATTACTGAATTAAACAAAATCAGTGAGTGTGAAACTCCTTTCTTATTTGTGGGACCACAATGATTAAGATATCTATGGAGAACATCAATACTTGGTCCAAAGATACCCATAATTACATTATATTGACCGCTTATATCTGCTAATAAAAAAACTCTGGGACATTTTGAATATCCATGAAATATTTCTTTCAATCCAATTGAATCATTCGTTTTCATCAAAATAAACATGATTTCATAATCTAATTTATTAATATTCGTGTTTCCTTGGATTTT…
2545	LokiG_000000000242	5383	6010	r	35.6331738437	45.2880165217	48.9112571849	TTAAAAATCGATAGGATTACACAAAAATTGGTTATAACTCGCAATGTAAGACATCCCGAGAGGGTTCCTTAACCCTGTAAATAAATATTCTTCTAAATAGAGATCATTTATTTTTCGAACCTTATTATAATAATTCTCGTTGGTGAATCCTAAATAAGCCACAAATTCGCTAGAATGATATGTGTTGCGAAAAACACTCACCCATTGTAGCTTTTCTCTGACTTCTCCTAATCTCTTCTTACTAATCTCTAAAAACGTATCGTAAACTTTTTCACCTATTAAACCGTGAATGACAACTATAAATTGATATTCCTCAGAATAGCTTCCGATTTTAAAAATTTCATCTTCATTGCAAAATATCTCAAAATATGGCTCTGGACCAAATCCTACTGACGCAAA…
2546	LokiG_000000000242	6257	6896	f	39.5884194053	41.8260755209	53.113235124	ATGAGAACAGAAATTCTTGACGCATTAGCAGCTCTAAAGGATGAAAAAAGAATTAAAGCAATAGTTTTTTACGGTGGGGAAGATATTTTTTCAGCGGGTTTTGATAGGGATGAAGTCCAAGCTGTAATCCAAGGAAAGGGGGATTACCAAAAGTTTGTTGATTCCAATCGTCTTTTTCATCAGACTATTTTTAGATATCCAAAACTATTAATCGCCGCTGTAAATGGATACGCTTTAGCTGGAGCTTTTGATCTTGCTGTAATTTGCCATTTACGTGTAGCCTCAAAAGGATCATTCTTTGGGCATCCTGAGATACGATTTGGTGCATGTCCCTTATTCTTCCCCTATTTAACTTTAGTAGGGCGTGGTAAAGCCCTTGAGCTTGTTTTAAATACAGGA…
2547	LokiG_000000000242	7052	8432	f	54.9231884058	46.5481758053	62.4935202054	TTGAGTACTGATCAGGAATTTTCTGGATTAATAAAAATATTTTCACACAGAATACTCTTTCTACTACATCTTTTTGCCTATGTGGCAGTAAACCTTTTACTTATCTTGATTTGGGCAGTGCTACTACCAACGATACCAGAAGCTATTCTTCCAAAGAATTATTTTCTTCCTTTTTTCCCTATTTTCGGATGGGGATTTGGAATCGGAGCGCATTCTTTAGTATATCTAACATACAATGACAAGATTAAATACCTCTCAGAAATAAGGAGTCAAGCGAAGTTCAAGTTGTTATTCATTTTCCACACTTGGTTCTATGGTAGTATAAATATTTTCCTTTTGATTCTTAATTTAACAACAAATCTCACCTTCCTATGGTTTTTATGGCCGTTGGGCGGGTGG…
2571	LokiG_000000000246	2	419	r	46.309352518	45.2851788892	69.9317897005	TTTTCGTATAATTTTATCATATCGTGTTCTCACTTCTATATGTTCTTTTGGTTTAATTGCATCTTCAAAGGTTATTTTGGGCTCTCCCTCAGTTAGTTGAACAATATCATCATCTACAGATAAATCATCGTCAATCATTTCTTCAGAAATGATTTTATTGCCTACTGTCCCTGAAGTTGTTAGAAATAAGAATGGTAAACCATTTTTATATATCGTCATTGGAGAGTTCGGAGGGATATCTTTAGGATCTCCTTCTTTAATTAAAATGTATTTAACTATGACGTCCCAATTTTGTTTATTGTATGTGACTGAATTTGCATTATATTCAATATTTATTTTTCGTTCAATATTGAAATCACAAGTTGATTTAAACCAGTTTAATTTAATTTTTTTTCTTGT…
2572	LokiG_000000000246	430	1153	r	63.1092669433	59.4904859227	72.1001427627	TCACAACATTAAATTTTTTAATCTTTGAGTTCTTTTCATTACTTTACGAGGGATTGCTTGTTGAACTTCTTCTTGCTCAAAATAGGTTGGGGCCGCATTTGGAGCAGGATAGGTATCTAATGTATCAGAAGGAATCTCAAATATCGCAAATCCAAGTTCTACATCTTCGTATGTAAAAGCTGATTGATTATTCACTACTATAAATCCTTCAATTTCGGCAGGTTGGCCAACACCATTAATATTTACATTCAAAGTAGTCTCCCACATTATTCGGATATCATTAATGAAATAATTGATTATTATAATTACTTCGCTTTCTTTCTTTGCATTAATTATAAAATCAATAGTTCCTGTCATATCTGCATATGTTCTATAGGAACTGGCTTCACATATTCTAGA…
2680	LokiG_000000000254	0	162	r	32.7839506173	28.5413161943	28.7554219968	ACTATCTTCACAAAAAACTCTCATTCTTTCCCCCCCAAGAACATCTACAACAACAGCAAATATTTCCCCTATTCCTCTGTTTGGCGATTTCACTCTTGTAATGACAGGTGGTACATAACTTCCCTTCCCTCTTCTCCCACCTTTACTTTTTTTCTTTGCCAT
2681	LokiG_000000000254	190	568	r	72.9100529101	67.4186768724	62.9395028	TTAAATTTTATCATCAGGTTTATAATCTCCCTTAATAAAAATTAGTTTTATTGAATCTGTTGAATCGTTTCTGACGTTATGCATTTCCGAAGGTTCGACTAAAAATACACTACCTTGAGGTGCTTTATATTCCTTACTATCAATTATCATAACACCATCCCCCTGCATAAAATAAAACGTTTCGTCAACAAACTCATGACCATGTTCTTTATCACCCATGTATTCCCCCGGTCTAAGTAAGATTAAACCCCAATCGATACTCGGTCCGCGTAAAAGATATTTTACACCTGAAATATCATTATTGCGATATTTAAAATCATTTTCATGAATTTTTTTAATGAAAGAACACCATGGGTGCATTTCTTTGATATAAAACAT
2682	LokiG_000000000254	598	1543	f	64.4984126984	68.3189181776	60.7750072176	ATGGAAAGATATTTAAAGTCTGACAACTCAATGAAAAATCAATCATTTTTAAGTCTAGATTTTTTATTAAATTATATTGAATTTCACAATATTACTAAAAAAGTTAATCGTATGAATATTATGGAATGTACCACGTTTGAATTTGTAAAAATACCACATATAATTTTTGGTCCTGGAAAATTAAATGAACTATATAAGATAATGCCAAAATATGGACGAAATATATTATTTGTGATTGGAGATCGTTCACTTAAACAATCAAGTAGGTGGGATGAAATTATTTCTTTTGTTGAGAATACGACATTGGATTATTTCCAAATCTCTATTACCAATGAACCCTCTCCTGTAATAATTGATACCGCAGCGAAAGACTTTAGAAAGAAAGATATTGAGTTAGTT…
2768	LokiG_000000000261	0	630	f	45.8158730159	42.7074218635	61.54417279	AATATACCCAATATTGTTACCGCATTAGTTTGTCATATGGAAGGAAACATGCATCCTACATTTATTTTCAACGAAAATGATCCAAAAGATCGGGCAGATTTTGAGAAAGCAACTGATTACTTATATAAAGAGATTGTTATTCCTATGGGTGGATCTGTAACTGGAGAGCATGGAATTGGTAAAGTAAAAACACCATTTTTAATATTAGAGCATGGAGAGTACGTTGTCGATTTGATGTATAGGATAAAGAAATTGATAGATCCAAATATGATCCTAAATCCTGGAGCAGGTAAGGGAGATGTTCGTCCTTTAAAATCCTTAAATCTAATGAGACAGTTAAAGAATCAAAAGGATAAGATGTTGGAGTTAAATTGCATGAGATGCGGTTTTTGTCAAATT…
2769	LokiG_000000000261	635	1910	f	40.3874509804	43.6839815362	52.5360738261	GTGGTTAAAGTTGATTATGGTAAAGAAGGATTAGAAATCAAACTTAATCCTATTTGGAATGTAACAATTCTTTCCCCCGATGAGCAAATAAAACTGTTTAATCCAGTTGAGGAGATAGTAAAAATTATCAAAAATCCTATTGGAAGCGATTCTTTAAAGAAAATTGTTGAAAATAAAAGAGATCTGAAGAAAGTCTGTATTGTTGTGTCAGATGCAACACGCCCCTTACCCTCAAATCTCATTCTTGAAGGATTGATTAAAGAATTAAATAGTTATGGGATAAATGATAATCAAATCTTCATTTTAATAGCAACGGGTTTGCATCGACCTACCCAAGAAGATGAAATAGAAAGAATCCTAGGAAGAGGTTTAAGAAATAGATTAAAAGTTATCAATCAT…
2770	LokiG_000000000261	2163	3918	f	47.5111111111	45.6009436143	55.5483943114	ATGAAGAATTCAGTAGAGACAATAAATCTATTATCATATAAAATTAAAAATCCACTAAAATTAAGGAAACTTGTTATCCTTAGCGTTATAACATTAATTCTTAACTCATCAAGTGTCATTTTTGGGATTTTATACATCTCCCTACCTTTCTATTCTACGTTATGGGATATTTTTGGAATTATAATTCCAATCGCTTTGTTTGAAAATCTTCTTTTTGTCTATTTTAACCTTCATAAGAAAAATCTATTTCAAATGAGAACTCGAATATACAGTTATGGATATTTAGTTATTATTATGTTTACGCTAGTATTTATGATGCTTGGGAATCTTCTTTTATCTGTCACTTACTCAAATGCTTTAATTGAAAATCTTGGAGCATATCTATTAATCTATTTTAGT…
2771	LokiG_000000000261	4262	5195	f	81.3290460879	67.3135582983	63.0839994654	ATGAGCTATAAAGAACGCTTACGATCAGCAAAAACAACGGAAGAAGAGACTAACACTTGTAGTGAAGATGCTCAATGTTGTAGCAATCCATGTATTGAGCCGCGAGATGGAGATGCGGTTTGTACCAATTGCGGTATGATTTTAGGGAGAAATCTTGTTGGAAATGAAAGACGTGCGTATACTGTAGAAGAGGTTAATAAGCGAAGACGCACCGAACCACGATGGAGGGAATTTGGGCCAAGAACTATGCTCCCAAATTCTAAGATCGATTCTAAAGGGAGATTAATTAATGCCCGTGGTAAAACACTCTTTTCAAGATTATCAAAAATCCAAAATTCATTAATATCTAGCATTGAAAGAAACTATTGGGAAGCCAAACCTAAATTAAAAATGCTCACT…
2772	LokiG_000000000261	5357	6563	f	65.3092868988	69.7521987983	65.1188749818	ATGAATTTCTTTGATATTATCATAGCAATAATAAGTATAGTCATAGGTTATTCACTTGGTGGAATTTTACCAGCTTATATTTTTGGAAAGTTAAAAGGTGTTGATATCAGAGAAGAGGGAACTAAAAATGCTGGAACTGCAAATGCATTCAAGGTTTTAGGTCTCCCGTATGCTATTCCTACAGCATTGTATGACACATTAAAAGGATTATTAGCAATTTTAATCGCTTATTTCTTAGGTAATGATTTTATTATAATGCAAATCTGTGGATTGATGGCAATCGTAGGTCATGTTTTTCCATTCTACTTAAAATTTCGTGGTGGTCAGGGGAATGCAACGGCAACTGGGTTATTACTTTACTATCTAGTGAACTATATTCTGATTAGTTTTGATATATTT…
2773	LokiG_000000000261	6670	7411	f	45.8906882591	57.5619273177	57.5161847133	ATGAGCTATATTGAGAAGAAATATTGGCAGAAAATTAATGAGGTTTTTGCAGAATTACCCGCTTTGGAAGAGGATTTAGTAAACTTATTGAATAAGAAATCTATAGCTGTAGTAAACGACATAGCAATTTTGTGCTCACAATTTAATAAAAACATAAATCTTATACTTAAAAAGTATTATCCTGAAATAAAAGACATGAAATATAAACTGCAAATTAAATCTACCTTAAAATATTATTATGATTTGATATATATTTTAACGGATTTAGTAAGAAACATAGAGAATTATCAAAAAATTGACCAAGAATATTACAATAGATTAATAAAGTTTATTAGTGATAAAATTAAGTTGATTTCTGGGAAGTATAACGATATTTGTGCTCAAGAATTAACAGCTTTT…
2774	LokiG_000000000261	7583	9068	f	55.3616161616	52.248691016	67.4868611462	ATGATATCTATGACAAAAAAGAAAAATGAAGCTCCAATCATGGGAATTACTGTATCAAAGGCTGAAGATTTCTCTGGTTGGTACACTGAACTGATAAATAAGGCAGAGTTAGCTGATATAAGATATAATATTAAAGGATTTGTAGTATATAGAGAATGGGCTGCCATAACAATAAAAAAGATGTATATTAAATACGAAGAGTTGTTAGAAAATAATGGTCATTTACCACTCATTATGCCCTCGCTTATACCTGAGTCCAATTTTCAATTAGAAGCGAATCATGTGGAAGGATTTTCTGCTGAAGTATTTTGGGTTACTGAAGCAGGTAGTTCAGGTGAACTATCTGAGAGATTGGCGTTGCGTCCTACAAGCGAGACAGCCCTCTATAAAATGTATTCG…
2775	LokiG_000000000261	9594	10494	f	45.9566666667	52.6216860306	49.1488249208	ATGTACGACTTTATAAAACCTCTTTCTGATGAATTTAAAAATGTATATTTTATCGAAGGAGATAGAAATGGAAGTTATCCCTATTCTCACTCCTTACTTGTTGGAGATTATATCATTGATACGGGAATCTCAAGTACACATTTGAAAAAAGTTAAAAAAGAATTCCCAATAAATCATGTTATTTTAAGTCATTGGCATGAAGATCATATTTCGGGTAACTCACTATTAGAACATTCAGAATTTTTATGTCATTTAAAAGACAAACCTATAATAGAAGATATTGAAAAGATAATCCCATATTATAATGTTCAAGGCAAAAATGCTGGAGAAGAGTTTAGAACAACCTTAAAATTTTTAGGGATACAAAATGTAAAGATAAACAAAACAATCGCAGATAAA…
2776	LokiG_000000000261	10574	11078	r	62.7261904762	62.3706547333	65.5156611177	TTACAAATCCTTAGTAATATCACTCAAAGGTTTCCTATAAGTAGGATATGGTTTATCTCCCTGAATATATCCAAAAGGTAGTACCGTTAATAGATAATCTTTTACACCCAATCCAAGTACTTCCTTAGCTTTCTCTTTGTTCATTGAACCTATCCAACATGTGCCAATCCCTAAAGACCAAGCCATCAACATCATGTTCATAGACACTAATGAAGTATCAACTACATACCAATTATGGCTAGTACGAGGTTTTCCAACAATGGCGACTGCAAAAGACGCTTCACTAATAAATTTACCATATCTAGCAACTCTCGCTACCTTCTCTAACATTTCCTTACTTTTAATTATGATGAATTGCCAAGGTTGGCGATTTGAAGCACTTGGAGCCCAACGTCCTGC…
2777	LokiG_000000000261	11278	11383	f	33.0285714286	48.9709461568	53.8662945838	ATGGAAGGACTTCAAAAGCTTGTAAAGTTTAACTTTAAAAATTATTATGTTTCTTCATTAGAATTACATTTGAGTACATTAGATTTACTTTTATTATTATTATAA
2778	LokiG_000000000261	11478	13095	f	59.5541125541	55.7891872643	71.5904637165	ATGAATAACAAAAGCGATATAATGGTCTCTGACATGATGGAGAAAATACGCGAGACATTAATACTTCCTAAACAAGCGTACTTTTTTGATACTACTCTCCGTGATGGCGAACAAACCCCCGGTATTAGTTTTACTCTTAAAGACAAAATTTCTATTGCGGAGATCTTAAATAATCTAGGTATTGATGTGATAGAGGCAGGATTTCCGGTTATATCACAAGGAGATTTTGATGCATGCAAGCAAATCTCCAAGTTAGGTTTGGATTCAGAAATCATAGGTTTAGCGAGGTTCACTAAAATTGATATTGATAAAGTGATTGAAGCGGATATGGATTCAATTCATTTATTTATTGCAACTTCTGATTTACATTTAAAGGAAAAACTAAAGATGACAAGGGAA…
2779	LokiG_000000000261	13214	14489	f	63.1647058824	55.2540301681	71.180996071	ATGGGTTTAACGATAACAGAAAAAATATTAAGAGATCATTGTGACATCAGAAGTGCGTCTGCTGGTGACTTTATTTTAGCTAAAGTGGATAAATGTCTAGCTAACGATATCACCGCTCCTATAGCAATCGATGTTTTTGAAAAAATTGTTGAGGGAACAGGGAAAGAACTATTTGATAAAGATAAAATAATTCTAACCCCTGATCATTTTACACCCAATAAAGATATTGAATCCGCAGAACAATGCAAAAAACTTAGAAACTTTGCTCATAAATATGAGATCCCAAATTATTTTGAAGTTGGTCGAGTTGGGATTGAGCACTGTCTTATCCCTGAAAAAGGTTTAGTAGCTCCAGGAGATGTTTTCATTGGGGCCGACTCTCATACATGTACTTATGGG…
2780	LokiG_000000000261	14498	14993	f	46.6080808081	49.1346847055	67.4596516279	ATGATCGGTAAAGTAATTAAATATGATATAAAGGATATTAATACAGATCTAATCATTCCAGCTAGATATTTGACAATGATTGAACCGGAATATTTAGCAAAACACTGTATGGAAGATTTTGACGAGAATTTTTTACAGAAGAAAGACGAATTTGGGTATACGATCGTTGTTGCGGGATCAAATTTTGGATGTGGTTCCAGTAGAGAACAAGCACCAATAGCTCTTAAAGCAGCAGGTGTTCGATGTATAATAGCACCCTCCTTTGCAAGAATATTTTTTAGAAACGCCATAAACATTGGCCTACCAATAATGGAGTGTAAAAAAATTGATGCATTGAAAACCGGGGATAATTTGGAAATCTCATTTACTGAGGGTATTATTAAAAATCTTACAACAGGT…
2781	LokiG_000000000261	15321	17577	f	40.3444148936	39.2152721648	49.9683625849	ATGTCATTAAAGGAATTCACAAAGGAAATATTTACTCGTTATGGATTCACAGAAGATCAAATAAATGCTTATTTAGTCTACTTAAGAGTTCCTCGAGCAACCACATCAGAAGTATATATAACTCTTGCTGATGAAAATGAAGAACTCAAATATGAAAATATTGTTGGTATAACTGATTGGTTAGTAGAGAGAGGATTCTTAAAACGAGTTGAAGGTATTGTACCAAGGTTCATACCTCTCGAACCATTTTTTGAATTATTTACTAATGAATCTGAAATTTTTAGAAATGAAATAGCTAAAATTAAAGATACCATCCTAACCGAGCAATCTAATCGGTTTGAACACCTTGAAGGGATTCAGGACAAGAGCATAGGAGAAGTAGAAATCGCAGTTGATTCT…
2782	LokiG_000000000261	17777	18374	r	19.2479061977	12.7209751776	22.5471194468	CTACAAATATTGTGAGATATCAAAATCTTGTTCTAAAGAGAGTGTTATGAAGTCATCGACTTCTTGTTGCGAATCCCCGTATATTTTTAAGAGAAAACCTTTATCAATTTTAGTAAATTCTGCTCTAAACCCATAGTATTTGGCTATATTTTCTAATTCTTGAGCTCTATTTTTATTCTCTTCTCCCTCGATAAAATAATCACCATAATAGTTCCCTTTTGAAATCTGTCCAAGATCGTATGCTGGAACTACAACAATTTTATTATCAGATTTCTGACATTTAACCCTAGTTGTATGATTAAACTCTATAGGTTTTTCCAAAAGTAACAATTCCTTCGAACGTGAAATCCAAAATAATTTATCTCCCACATTTATTTCCTTTAGCATTTTTATTGCCCT…
2783	LokiG_000000000261	18434	23498	r	41.7095181675	34.0992687883	33.4976572681	TTAAGGGTTTCTTGTATTACCAATGAAATTTCTAAATCTAGTAAGTTGTCGATATGATAATTGTGTTCCAGTCTGTTCCTTGATTTGTTCAATAATTTGGTTTGTAATTTCCGACGGGTCTAATCCCTCCTCTATCTCTATGAGTATAATATTATTATCTCTGCAAATAAGTCGTTTCTTTCTATCTGCTTCTTGTTGGTTTGGATTTTGAGGACCGTGCCAATAAGTACCCATGTACTCAACAGCAATAGCTTTCCATTTGTAATCTAATCCTAAATAATCCTTTATAGCTTGATTGAATTCTAAGTAAAAATCAAATGAAAATGTGTTAGGAATCCCGAATGTTTCACGAACTCCATTGTCATTTGTAGTAGTAATCTCTCGAGCACCAACGGCTTG…
2873	LokiG_000000000270	0	405	f	52.1777777778	45.8397185317	68.332371732	TTAAGAAAATATTTACCTAAAAAAGATAAAAAAGCAGAAGAGCGGAAGATTGCTGAAGCGGAAGAAAAGAAAGAAGAAAGGGCTCGATTTAGAACCTCATCGTTTTTTGCTCAAAAAATTGAAGAATATAGAGATCATAGTAAATATGCAGATGCTTTGATATTATTATATAGAAGACTAGAAAGAAAATTGAATTCTCAATTGCAAGGGCAAAAAATAACAACTCAAAATGTTGTAGAGTTAGTGGTTGCAAAAGATCCCTCTATAACAAAATTAAGGATTAAGAGAATCTCCAGGTTTATGGATAAAATTATCTCAATCAAAGATGGGAAATATAAAGTGAGAACTGAAGAAGATTTCGAAAATTTGTTCTACGAAATGGGTTGGACAATAGAAAAT…
2874	LokiG_000000000270	472	1111	f	59.9389671362	55.7276276212	72.7788186353	GTGAAAAAAATAGGAACTTCAGATAAAGCAAAATATTATGAGAAAGAAGAACTTGATGTAACACCTATAAGAGAGATAGCGCAGGAAGTTCTCAGCGAAGTAAGCAGAGTAATTGTCGGTTATGGTGATATACTTCAAAATCTTTTCATAGCAGTCCTAGTTAATGGTCATGTTCTTTTAGAAGGTGTACCTGGTTTAGGAAAAACGGTAATGGCAAAAACTTTTGCTGAAACTCTTGGAATAAGCTTTAGGAGAGTACAATTTACACCAGACTTGCTCCCAGCTGATATTACTGGCACTAAAATCTTCGACCAAAATGAAGGGGCTTTTGTACTTCAAAAGGGTCCAATTTTTGCAAACGTTGTTCTTGCTGATGAAATAAATCGTGCAGCTCCAAAA…
2878	LokiG_000000000272	1	652	r	27.1397849462	32.3949066765	8.40811730953	ATTAAATAACTCCCTATTTAGATTATTCACTTCTCTATTGAGATTATCTCTTTCCTTAGTTAAATTTTTAATCTCGTTTCTTAAATTTGCTAATTTATCCTCTAAATCTTCGTTAGTCCTCTCAAGAGCACTTTTTCTTCTTTCCATACCAGGGATTTTAGTTTTTATGTTTTTTAATTGGCTTTCTGTCCTCTGTTTTTCATGATCTAATGAATTTTTTTCATTTCCTAACTCTTCCCTCATTTTACTTAATTTCTTCTGAGATTTCTCTAATTTTGCTTTCTTTTGATTAAAAGTATCATTTTCATTCTTAATTTTGTCTTTAAATCGTTGCTCTCTTGCATCTAACTCATTTTTTTGGTTCTCTAATTCATATTTGGCTTTTTTTAAGTTGTTCTG…
2879	LokiG_000000000272	975	1377	f	52.8184079602	54.8080993109	36.5933501004	ATGGGATTTGACAATGAAGAAGATGAAGGTTTAGAATTTGACGAAGATTTGGAAGAGGATTTAGATGATGGGGAGGATGAAACCCATTCAGATATTCCCACAAGAGATATCAATTCTAAGACTCCTGCTCAAAGGGTTACTACTGAAGGAAAGAAGATTTCAGTATATTTTATGTCCACAATTGGTCCAGGAGAGAAAAAACAAAAATTGCTAATAAAAACCGGAAACAATGTTGGAGATATTAAAGAAACCGTTGCAAACTTATTTGGTTTACATCCTACTGATTTCCATTTATCAATAGGGGGGATTACAATGGATGAAGGTTCAGTTCTTTCTGATTATAATGTCGCTGATGGAGATGATATACTTTTAATTCCAGCTAGTATTGCTGGTAAGTTA…
2880	LokiG_000000000272	1414	2215	r	48.252184769	48.5841230734	35.2013715917	CTAATTTTTTTCTCTTCTTGAAGGAATTAAAGCAATTTCATCATCATCATCGATATCATAATCCTTTATTTGTGATTTTTCCTTTAACAAGATGCCCCCAGAAGATAAAAGAAAATCTTTTAGGCCATAATCAAACAATACACCGACTCTTTTCTTTACGTCTCTAATTAATTCAGTTGTTTCAATAATGATCAATTTTGTAATCTCACCAGGTTCAAGTAAAGACCTTACATAAACTCGGATCTGATCTTCCAAATTTATAAGTTTTATAGGTGGTGAATAGATTATCTCATCATCAGTTTTACCCCTGCTTTCCAACATATTTTCGATTAATCTCTCTCTCTCACTGTCATCAAAATATAACATTTCTTGGATAAATTGAATCTTGTCTATTTTTGA…
2881	LokiG_000000000272	2297	2972	r	39.3081481481	38.2303970952	36.4885686371	TCATAATATACCCGGAATTGACTTTTTAATCTTAGAATAAAAATCTTTATCTAATTTATAGACAATCCTTTTATTCTTTTTTTCAGTTTTTAGTAATTTCAGATTTTCTAATATATCTAAATATTTTTTAATAGTATTATGATTTTTTTTTAAGGTTGTTGCTATTGTTGTAATTTTTATTGGGTCCTTTTCTTTTCTAATCAAAGTGATTATCTTTTGAACTATTTTAAGTTTTAAATAATAATAGAACTCGTCATGTTTTGGATTTGAATCGAATTTAAAGAAAATTTTGCGATTCCCGATTTTTTTTGATCTTACAAATCGAAATTTCTCCAAGCAAGATAAATGCCATAAAGTTTGATTACTTCCTGTATTAAGAGCCCTCATTATTTCATTAAT…
2882	LokiG_000000000272	3365	3707	f	41.8421052632	44.5766552068	55.8465815003	ATGAGTTTTGAAGAAGAATTTGATGAGGAATTGGAATTAGGGGAGGATGAACAAATATATTCTAAAACCCCAGCATCTAAAACCCCTTCAGCAGGAAGAAAAAAGACAGTGTATTGCTTATCTACAATAGGTCCCGGTGAAAAAAAAGAAAAATTAACAGTGAATGACGGTAATCGTGTAAGAGAGATAAAGAAAACTTTAGGTAATTTATTTGGACTTAATCCTAATGATTTTCACTTGTCTTCTGGTGGAGTCACGATGGATGAGAACAGTCAGTTAAAGGATTATGATATAAGTGATGGCGACGACATTCTCTTGATTCCTGCGAGCACTGCAGGATAA
2883	LokiG_000000000272	3786	5022	f	49.6464401294	47.5134318162	51.9867565413	ATGGTGATAATATTGGATAATGAATCAGATTTTTTTGCAAAAGGATTAACAACAGAGGAAAAAGATTTGTATGACCGGCAATTTCGTCTTGAGGGTTGGTCTCAGAAATTGGTAAAAAATTCTAGGGTGTTAATAGCTGGTGTTGGAGGTTTAGGTTGTGAAACTGCTAAAAATCTTGCCATGCTTGGAATCGGTCAGTTGGATCTTGTAGATTTAGATATCATTGAGCATTCTAACTTAAATCGCCAAATTCTTTTTGCTGGAGCAAAAATGGGAGAGCCAAAAGCATTTGCTGCTGCGCGAAAATTAAAGGATATTAATCCAAACATTATTATAAAAGGATACCATACGTCTCTAGAGCGATTAGATCCTGCGGTTTATCGGTCTGCTGATGTCATT…
2884	LokiG_000000000272	5113	5641	f	52.4715909091	54.2903825797	69.283936454	ATGAGTATTAGAAGTAGTCGTATTTCCTCGGATTTTGCAAGATTAAAAAAATTGTTAAAGCAAGGTACAATTCTTCAATTGAAACCTTTCAATTCTAAAAAAAAGAGTATTGATCATTTAGCTATAACCATTAAGGGCCCTAAAGGAACAGTTTATTCAGGTGGTATTTTTAAACTTGAGATGAGATTCCCTGCCCAATATCCTAAGCAGCCTCCTTTCGTAAGAATGCACACTCCAATATGGCATCCCAATTTTTGGCCTAAACCGAGTGAATATAAAGGACAACGAAACATATGTTTAGCTTTAGTTGATCCCTCCTTAATTGGCAAAAAAGGTGGATGGAGTCCATCAAAAACCGCTGTTACTGTTGTTCAAGCAATAATCGCAATGTTAAATACT…
2885	LokiG_000000000272	5634	6471	f	61.5973715651	59.0150142428	73.7351612943	ATGGTGAAATCTTCTATGGTAGGTAAAGAATTAGCGAATGAATCACTCAAGGATATAATAAAGAAGAAAATCAAAGAAAAAATTAAAAAGGAATTATTAGATGAGATATGTGAAGAACTTAAATTAGAAGAAGAAGAATTAACTGAAGAAATTATTGCAATGATCACTCAAAAAAACCCTAACAAAACCACTAAACCCACTATGAAACTTTCTAAGATACCTACAGCTAAAATCGAAGAAAATGAAATAAGTAAACCTCAAGCACATGAGAAAATTAAGAAGGAAGTGTATATCACAGTAAAATCAATACTTAAAATAGCAAGTCATGCACTTAAATACGCTAATTCAAAAATTCCAAAAGAAAATTGGGTAGAAGTTATAGGACTTCTTGCTGGAAAG…
2886	LokiG_000000000272	6496	7687	f	71.8908480269	75.5745329008	94.9677983448	ATGGCTAGGATTAAACCTATAATAGTTGTACTAGGATTATTTTCCTTAATAGGGATAATACATGGGATTATCTTAGATTCATTTAATCTATTCATAACATGGTTCTTAATTGGATTATGGCTTATTTTTTCTTTTAAAGTTTTTAAAAATATTAAGCGTTATCGCTCATTTAATTCACCACATAATACGGCCTTTTTTGTAATCGAACCACTCTTTGTGGGCATTTTCTATTCAATATGGGGGTATTTTACCGGGTTATTTGGAGAAAACCTTATTGAAGGCTCAAATTTGTACCTGAGTCTATGGAGTATTATTTTTGGAATTCCTTATATTATTTATGGCTCTATTTCGCTTAATCGTTGTTTTAAAAAATATAGTGTAATTTATTTTGGGACTAAA…
2887	LokiG_000000000272	7744	8683	r	58.4994675186	63.0813003675	76.8715833668	TTAAGGCTTAACCATTTTTTTTAATTCGCCTATAGTTGTTTTTAATTCAGCATAAACATTATGGGGATGAATTGATTCGAAACTTTCGATCCTGAATTCTATTTTAAATTTTTCTCCCAAGTTTGGGAAATCCTTTAAGATAAAGTTTTTTGCCATTTCTCTAACAACATCTTCTGAAAAAAGAGCATTTAGATGAGCTATTCTTACTAGTTCAGCTTCTTCAGGTCTTTTTAATACAGATTGTATCCGTCCACTCATAGATTCTTCAATCACTTCAATTATATCTAAAACATCTATTTTAGGTTCTGATAAATCTTTTATTTGGACGATTATTGTTCCAATAGATCTTTGATTATGAGAGGCAAACGGGAGGATCTTTAATAATTTTTTTAAATCGTC…
2888	LokiG_000000000272	8770	9988	r	66.697044335	65.0424149501	44.1186924261	TTAGTGATTTTTGAGATACTCAAGAATATAACGCTGTGTAATTAAATCCGAATTAACCATACCTAAAACTTTTCCTTGTTTAACAACTGGCATTGCAGATATTCGATATTGCTCAAGTTCACGAACAATATCTAAGACAGAGAAATCTGGAGAGGCAATAATAACATTTTTGGTCATTATTTGTTCTAGATTAATATTACTTAGACCCTCGGCAGTTGCTTTAGTAATATCCCAGTCTGTTACAACCCCCACAAGTTTATTTTGAGATAAAACTGCTACTATTCCACTATTTTCTTCAATCATTAGTTCAGCTGATTGCTGTATACTACTTTCAATATCTATTGTTGGTATTGGAATCATAATTTCTTTTGCAGTGCGCTCATTTTCCTTAGCAGTTAA…
2956	LokiG_000000000282	2	863	f	36.1765389082	27.7708489151	3.77311640261	AAAGACGTGTTTCCCTTCTATCTTAAACACGTTGAGCTTTATCGTCAGCTTTCCAAGATGCTTTCAACTGTGAGCTCAAGACTCGAGTCAATAAAGATATTGGCAAGCTACACCCACATTGATCTTCAATTTTTAATCGATTCCCTTGAAGGTTTGGACAAGATAGCGTGTAAGATCGTTGCTGATTCTGAACTATCCAACTTAATTAACGAATTAGAACAAATATTTGATGTCTTTCAAGAGATCAGGTATATTTTGGGACAAGAGGACAAGAGCGGAATAGAAATTAAAGAAGCGGTAAAGCTCTTCTTGACCTCGTTTAAATGCAATGGTTCCTTGGGAGAAGTCTATAAAATCGTGGAAAAACGGTTTAGAATGTATAAGAACGAGCTATACGTC…
2957	LokiG_000000000282	908	1127	f	48.2876712329	60.4514512108	90.8492268584	ATGCCTATACGTTTTAATACTTGCCCTCATTGCGATGGAAAATTTATGTTTAAAATTGAAATAGAGAATATTAATAAAAGCCAATACCCGGCACCTGTTTATATTGTGTGTAAATCCTGTAAGAAATTATCGACTTTTTATGTAGATAGCCTTTTAAGAATATCATATAAAGAACTTGAGAAAAAACCAGGTGGTATCACAACAATTCAAACTGAATAA
2958	LokiG_000000000282	1251	2850	f	64.6873045654	56.5036381734	76.8235988826	ATGCCTATCGAATTAGAAGATATTCCAGGAATTGGTAATACAACAGCAGATAAGATGAAAGCGGCAGGAATAAATTCAATTGGAAAACTGGCTAGTGTTAAACCTGAGGATTTAGTAAAATTGAAAATTAAGGGTGTTGGAAAAGCTACCGCTGAGAAAATTATAACTAATGCTAAAAAAATGCTAAAAGAAAAAGGAAGTAAAGAGGAGCTAAATATATTAAAAACGGAAAAAGCTGATGGAAAATTAGTCTCAAAAACTAAAGCTAAAGCTAAACCTAAGCCAAAGACCAAACCCGAATCAAAGGCATTGTCGAAAGAAAAAGGAGCAAGATTAAAAGACTTGATTAAACAGCAAGCAGAATGCAATATAGGCCTAGTGGGCCATGTAGATCACGGC…
2959	LokiG_000000000282	2882	3149	r	77.6779026217	74.0430753266	108.61061368	CTATGAAGAATATGAGAGAAATATCTCTCGAATTTTACCTTTGATTAAGCTGAGGGAACAATCAAAACTATAAAATATTTTCTGTAATGTTTTAACGACTTCTTGATCACTATTAGAATTCTTTGATTTTGTAATAATTTGTTTAGTTTCATACAACATTAAGCTATTTTCGATCTTAGCTAAAAAATGGAGGATAATCTCTATATCTACTATACCAACTAAAGAATCCCTCGTGATCTCTTTAAATTCATAAAAGATCTCGTTCAT
2960	LokiG_000000000282	3215	4901	r	51.3220640569	60.0165131114	69.9558166825	TTAACGCAACTTTTTATTTTTTAGATAGTACATCAATCCAACAGCAGTTGTAATTACAGTTGTTATTCCAAAAATTAATATCCAAAGAGGAAAATGAGGAACACGGGTAAAGACATAATTAACTTCTTTATCTGTATTAACAGTGGTTTCTTTTACTAATTTTCCTTGCCATATTATTCTCACAGTATAATTTCCACGAGGAACATCGTATAATACAACTTGGCCATTTTCATCCGTTCTACCTGGATTGATTGGTTGAACACTTTTATTTGATATATACGTTCCATACATTGCTCCAAAATATAGGATCTCAACATTTGCTCCAACTAATGGCATTTTAATAGTATCGGTAACAACAATTGTAAGTGTTTGTGTAGCTAGATATTTGATAGAAATTGG…
2961	LokiG_000000000282	5134	6511	f	48.5591866376	46.5465824934	62.1086597789	ATGACTACTACAGCAGATAGATCTAAATTTTTAGGAGATTTTCATAATGCTGTAGATGAATTCATTGACAACTCTTATACAAGAGTATTGATCATTTCTCATAATGATGCGGATGGCTTAAGTAGTTTACATATTATCCAAAATTTATTATATAAACTAAATATTGATTACGATTATTTTATTTATAATAGGTCTGTTTCTTGGGAAAATTTTTTAGCAGGAATTTTATCTAAAAGGCAGAGTGTAAAAACAGCTTTTATTTTTACAGATTTAGGTTCTAATTTAGCTGAGCTAATTCCAATAATAAATGCTAGGAAAGAGCATTTTTACATTCTTGACCATCATGAGATAGATGCCAATTTTACTTTCGATGAAATGCCGGAAAATTTATTTTTCGTA…
2962	LokiG_000000000282	6545	6842	f	47.1144781145	33.4870989262	50.1713283841	ATGAGTTTTCTCGAAAAAAAAAATAATTCTACTTTTTTCCTTCATGTTAATGTTAAAACAAACTCAAGGAAACAGGAAATAATAAATAACGAGAATTTTTTATCATTCCTAGTTAGATCTAAACCTATACAGAATAAGGCAAACCAGGAAATAATTCAAATGATAAAAAGGAAGCTAAAAATTGGATCTAATCAAATAAAAATTAAATTTGGTCTGAAAAGTAATAAGAAGTTAATTGAATTAAAGTTTCCAGAGAGGATTGAAAAAGAGATCCTAATTAGAAAACTACTCAAATAA
2963	LokiG_000000000282	6854	7205	r	41.0854700855	47.6559736416	60.1321051056	CTAACTTCTTATTTTAATATGACGACCACATTTCAAACATATTATAAAATGTGTCATCCCTTCATCCGCGCTCCTAGTTTGGCGAGTTTCAAGATGTGCTTTATCATACCCGCAGCTTCGACATCTAAAATTCTTAATTGTACTTCTTAAATTCTCTTCTTTCCATTTTATGACTTCTTTTAAGTTAGTAACTTCATTTCTAATAGGATGCTTAATTTTAGTTGTTAACTTATATGCTTTTGATTTTTCCTCTGATAGAGGTTTGATAGCTCCACATTTACATTTGAAAACCTTTTCTCCATTTAATTTAGAAGGGAGCATCATACTATCACATTCATCACAGAATTCCAT
2964	LokiG_000000000282	7280	8255	r	52.5917948718	52.8554413789	68.6752333676	TTATACCTTTAGTCCAAGAATCAAAGCGCAAAATAATACACCAGTAATCAGATCTGCTGTGGTTCCCGGATTTAGATTACCTTTGTGTTTATGAAGTTCATTATCTAATTTGATTGTTAATTTTAAACCTTTTTTTGAGGAGATTCCTCCATATTTAATGATTTTTAACGCAGCTCTTGATATTTTTAATGCAGGTTTTATCCCCGATTTTCGAATTATTAAGGTATCTGGGTGATCTGAGAGCATTTTTAGGAATGTATTAACAGTTGATATGTTAATATTATTATCCTGATTAAAGATATCTACAAAAAACGGTAAGCCTTCATTTAATATTATGTGAAATCCTGTTGAATATTCTGAACTTATTAGATCGCGTTCTTTTGAGAGTTCAAAAATTTG…
2965	LokiG_000000000282	8306	8615	r	57.9676375405	50.0238437218	67.1721113014	TTAGTAATAGTCTAAATCTATTATTCTTTTTTCTTTTATCGCATAACCTTCTTTATCAGTTGATTTGTATGTTATTGGTCTGAAATCCTTGTTTAATCCTTTTTTATATAAAAATTTTTTTAGACGAAGTTTTAAAGCTCTCTTTGACATATCTTGAGACATTTCAACATTAATTTCATTCCCGTCCCGATTAAGGTCAATTTGGGGGAGTGCTTCTGCCAAATATCGAACCAAATCAGTGACATGCTGGTCGCTCTTAAAACTTAGATCTTTCACATTTATTGTATACGATTTACTATTTTCACTCAT
2966	LokiG_000000000282	8751	10026	f	61.182745098	52.9606532276	76.2163575083	ATGATTCATTATGTAAATTTAGATTATGTACCAGATGAAAATGACCTCATCGTTATGTATTATGTAGAAAAAGCTCCTGATTGCAGAGATTTAGAGCAAGCATGTGAAGAAATTGCAAAAGAAAGCTCTATTGGCACATGGACTGAAATTGCGACACTTTCCGCTGATATAGCTGATAGATTAAAACCCTCTGCTTTCTATATTGATCATGAAAATAATATAGTGAAAATTGCTTATAATAAGGAACTTTTCGAAGCAGAAAACATACCACAGATTTTAAGTGCCATTGCTGGAAATATTTATGGTATGAAAGTGCTTAAATATTTAAGGTTATTAGATATTAGTTTTCCAAAAGATATTGTTAAAAAGTATAAAGGGCCTAAATTTGGAATTAAGGGT…
2967	LokiG_000000000282	10039	10975	r	39.3771367521	43.2106760206	56.2625685837	CTATTCAACCATTTCTGGGTATAACTTTAAAAAATAATTTGGTATATGACTCGATGCAAATATTCCTGCCTCAGTAATCAAACCATCTATATATCGACGAGACACAGTTTCGAATGCAGGATTTAAAATCTCAACTCCTTCAGGAGGGTTTTCCCATATTTCTTCCGGGGGTCTCATTTCAATTGTCTCTAAAACTCCAAGGTTGGTTTCCGGATTATACTTCAATAGTGGAGAAGCAACATAAAATGGAACATGTTCTTCATGTGCTACTAAAGCAAGTAATCTTGATCCTATTTTATTAATAATTGTTCCTTCACTGGTTATACTATCAGCCCCAATTATAATTAAATCAACTTCAAAGTGTCGAACAGCCCATCTCATTGCGCTATCAACAACATG…
2968	LokiG_000000000282	11035	11233	r	44.9292929293	49.5602125046	61.4436271416	TTATTTAATTGTTGAACTGTTAGTTTTGTCATTTTTTTCGTCCAGTTCATAGTCCTCTGGATCTATTTCAATAAAGAAGTAGCCTAAGTATCCACAATTAGTACATTCCATCATATTTGGAGCTAACCAACCTGAAACATTCACAGCGCTTTTCAGTTTTGGTTGTTTACACTTCGGACAAATTCTAATATTAACCAT
2969	LokiG_000000000282	11269	11485	f	27.162037037	27.7144112548	31.451935644	ATGATATCTAATCAGAAAAAATTGAATTTTAGAGTTGTTGTTTTAATTCTAATTTTCGATAATATTAAATATCATTTAGTCTCCTCAATTATTAATATTATCCTAAAACTAACACAAGTAAATAAAAAGAACGCTAAAGCTGAGAAAAACAAAAAAAAAGATTTATCCAATTTATCTTATCCTTACCTTAAGGTTTCGTTAGCAATCACATTTTAA
2970	LokiG_000000000282	11569	12532	f	39.1131879543	42.4429145913	23.5406410638	ATGAAAGATCTAGAGCTACAACGAAAAAGTTTACCTCATGAACCTGGGATTTATTTATTCAAAGATAGCAAAGGAATCATAATATATATTGGAAAAGCTTTAGATATAAGAAAAAGAGTAAATCAATACTTCTTAAAAACTAGCTATAATGACCCCTACTATGAAGAAAAAATTAAAGAATTAGTTCAAAAAATTCTGAATATAGAATATATAGTAACCGAAAATGAAAAGGAAGCTCTCATCTTAGAAAACATTCAAATTAAAAAACACCTGCCACGCTATAACGTTATTATGAGAGATTCTAAATCTTATCCTTGGGTTGCTATATTCTACTCGGAAGATTTCCCAAGAATACGTGTGTTAAGAAATCCTGAAAAATATTCCCAAGATAATTTATTT…
3082	LokiG_000000000295	0	582	f	58.6632302405	52.1276445634	70.0388427985	GCTAATGTAGATGGCATAGTGTGTACTGGTACTGAGGGAGGAGGACATCAGTCTTATGAGAAAGTAACTACGCTTGTTTTACTTCAACAACTTAATAAAACCTTTCCTGATTTACCAAAGATTGCATGTGGAGGATTTGCAACTGGAGAAGGTTTAGCAGCAGCTCTATCATTAGGAGCGGGAGCAATAGCTATGGGTTCAAGATTCATTGCCTCAAAACAAAGTGAGTTTAATGAAGCATACAAAGGTATAATTCCTCCAGGAACTCCCCAAGATACAGCTCTTTTCACGGGATCTTTTGGTCCTATTCGATTATACAGAAATAAATATGCTTTAGAACATCCAGCACCCACTACTAAGGAGGAGATGATGGCGTATGAAAAATCTATAACCATGGAA…
3083	LokiG_000000000295	733	1975	r	55.6610305958	50.2863294849	64.6989765346	TCATTTACCTTGAACTGTTCCTTTTGCTGAAGAACCTTCTTTTACAATATTTTCCTGTACTGGAACGATTTCCCGAATTTTACTCTTTTTGTAAAGGTCGACGATGAATTTTTCAATATATTGGCGTTGCTGATTGTCTTCTTCCTCAATGTTCAGCAATTTTCCTGATTTTTCAAGCTTATCAGCTTCTTCAGCAGTAGTGATAATATTATCCCCGTTCTCATTCGTGACGACGCATCCTGAATTAGTAAGTATTTTGTAATTCTCCGCAGTTTCATCATGAGATCCACTGCATATTAGTTGGCAGTTACCGCATGTAAGAATAAATTTTTCAGTAAAAGTATTTCCGACGATCTCTCCAGATGCTTTATATTCTATAACATCAGCATCGTCCAACAA…
3084	LokiG_000000000295	2239	5560	r	53.8467329118	60.0274032296	60.6974792274	TTATGTTACTGTTATGAAATCTTCGGCGGATGTAGGTATGACTACATCATTAACAATTAAAATCCATTTGAATCTTATTAGAATATCTGGGGTAGAACAACTTACAAGCCCACTGAAAATCAGTCCTTCTCCAGAATATATTGTTTTATTTACTAAAGTAAAATTGACTCCTGTGAAAGCGCCTTGAGTGAAAGTGGAATTTTCTAATGGATAATAAACAGGTGGGACTAAAATAGATACATTAACTCCTCCTACTCTATATAATAAGAGATTCACACTTACAACATACTCAGAGGTAATGTTTTTATTGATATTTTCAAGTTCTATCCTAAAATTCGCAAAGTCAGCTGGAAGAGTTATTGAGTCCTCCATTTCAAACATAAAGGAAATAGCATAGAG…
3085	LokiG_000000000295	5794	6610	r	49.3259803922	37.3768681056	13.651375435	TCACATGCTTGTGAACCGATCACCGGTAAAACCCCAATTTTTCAGAATTGACTCGGCATTAGACACAATATTGTCAATAAATTCTTTGATTGAAGTTTCTTTGTCCACGTGTCCTGTGGCCATAGACCCCAGAGGGCTATCTCTTAATTGCAAATGATAGATTTTCTTATGAAATTGCTCATCCCATATATCTTGGTTTAAAACTTGATTTTTCCAAGAAGCAGAGGCAGGACTTTCATGAGTAGCCATTATAGCACTCCCAAAGCATACTGCATCAGCACCCATAGCTAAAGCGGCAAGAAATCCTCTTGCGTCACCAATTCCTCCTGCTGCAATCAGAGGAACTTTTATTAATTTTCTTGCCATTGTCATATTAATGAGTGTTGTGTTTTGGTTTGG…
3123	LokiG_000000000300	237	696	f	51.4967320261	52.0600157476	49.9838850361	GTGGAAAATAACAATTCAACTCAAAAAAACAATATTTCCGTAGGTTTAATCATAAATGGCAATGAATTACACAGCAACCCTATTTTTCCTAATGAAATTAAGGACGAAATTTTGGATGCACCTTATTATTTATTAATCTTCATTTCAAGGGAAGATGTTGTTAAAATTAGCTGCTTCCCAACACAGAATAATAACATAAAAAAAATTCTAATTAAATTAAAAGAATTCTCCCCCAAACTCGTTAAAGGAATATCAAGCGTTTTAAATGAACTTAATTTAAGCAGCAATATCATGCATACCACAGGGTTATGTTATGAAATGGAAAAATGTTTTTATGAGACCTATTTAACGGGAGACCTTATTGATTCTGGTGAATTAACCGTAGATAGTATTAAGGAT…
3124	LokiG_000000000300	735	942	f	38.1304347826	38.5533243785	39.0050415903	ATGAGTGAGAAAAACACACCTCCACCCCCGCGACTTCCTCCATCATTTAAAGTTGAGGAGAATTTCTGCCTTTTCCATAAAGGTGAGATTAGTAATGAAGCTTATATTTGTCCACATTGTAAAACAAAATACTGCTTGAAGTGTGCTAAAGAAGCAAAAAAAAATCAAAAACTATGCATTAAATGTAAGAGTTTAATTTTACTTTGA
3125	LokiG_000000000300	967	1360	r	58.7786259542	53.2052533912	53.347064575	TTAATACCTTTTTATTGCTGAAATTGATCTCCAACCTCTCCAAAATATTAGCAGGATTATCACAAAGATAAAAAGAGCAGTTGCGAATGTATACCAACCAATAAATAGATATCCGTGTGCAGGATTAATGAATGCAAAGGGGATACCAGCAATCGCAAAACCACCCATGTATCCATAACCCCAGTATCTATCTTTTAATCCAATAATCACACCAGGGATAATCGTTGTAAATATTATCGTTAAATATGACCAAATCTCCATATATCGTAAAATTAATATCATGTTTATCCAGGATGCGATAAAACCAATAACTATCCAGATTACTGTAATAATACCAAACTTAAACTCTGGCTCTGGTCGTCCAACTGTTTGTTCATTCTTAGTCTTAGGCAT
3126	LokiG_000000000300	2296	4027	f	64.5389948007	64.3577383766	60.2971884358	ATGACTCAAACGAATTCTCAAAGTGATCGAGAGAATATGGAAATTATCCGAACTACAACCAGTCTTTGTCCTGAATGTATGGAACATGTTCCCGCGGAAATTGTGGTTGACCCTAAAACAAATTGGGTTATGATGTACAAAACATGTAAGGACCATGGAGAATTTAAAGATAAACTTTCTATAAACTCAGAAGAGTACAAATGGCAGCAGAGATTTACCACAGAGATTGGCTCTACTGTAAACAACTCCACCAAACCAGAAACTGTTTCATCAGGAATTAAAAAAATCGATAAAGGGTGTCCGTATGACTGTGGGCTTTGCTCTAATCATAAAAGCGCGCCCAACATATGTTTGATTGATGTAACTAACCGATGTAATCTTACATGCCCGATATGCTTC…
3127	LokiG_000000000300	4070	4442	r	42.7688172043	37.2650365733	52.2552215157	TCAATATTCTGATTCTGAATTATTGATATAATCGCGTACATATAAGTCAGTAATAGTAGTTCCTTGTCTTTTTAATTTTTCAATAGATTTGGGAATTGAGGTTAAAGGAATTTGGTAAAGCTGGAGCAATCGAAGTGATTTAAGATTTCCAATAGATTCAGGGAGCGAATTAATGTTATTATCACTTAAGTCTAGTTCGATCAATGATTCCAAGTTTCCAATTGACTCTGGAATGGAATCTAATTTGTTGCTGTCAAGAGATAGTACTTCAAGTGAATGTAGATGTCCAATTGAGTCAGGAAGTGAGATTAGGTAATTATCAAAAACATGCAACTCTTGTAGAGAAATTAAGTTGCTAATTGAAATGGGCAA
3128	LokiG_000000000300	4497	5295	r	59.7669172932	44.8427625733	66.9272315958	TTAAGTTTTATTTCTAAAGTTTGAAAGAAATGACAAAATTTCTTTAGTTACTTGTTCTGGTTGTTCATAAATCAAAAAATGTCCTGCCTTTTCAATGTCTACCAATTTTACCCGTTCTCCATTTTCTCTTTTTAGAATATAACCATTCTCTGGAACTGCCATAATATCATCGAGACCCTGTATAACTAACATTGGTGCTTGGCCACCATTCCACCATTCCTTAAGGGGTGTGGCTTGATTTGCTTTTGAATGTGCTTGACTTGCTAATGGCCACGTTTTACGACCTTTGAACGATTGGTTCACGGTTTTCATATCGGTTTCAGGTGAGAAAAATAAAAATTTTAAAGCTTCGTATGTCTCTTCTCTACTAGTATCTGGCTTCCCTAATGTTCCAAAAAT…
3129	LokiG_000000000300	5336	6104	r	52.5481770833	52.9668744107	59.8854925018	TTATGAATCTGAATGTCTATCTTTAAGATCTAATATCTCTCTTTTTCCCGTCTTCCAGTCTACTTTAACAAAGTTGTAAGAGATATTCCCTTCTCTAAACATCATATACTCTTTCCTATTCCAAAATACTTTTCCTGTTGGTCCACCTGTGGGAAGTAATGCCATCCATCGAGCAGAAGGGTACACAATTGAAGGATCTTGTCCAACTGGATTCATATTGGTTTTTGAAGGGCCGGGTATCATTCCGTTAATTAAAATATCAAAATCAATGTTTTCAACCGCAGCACATCGAGTAACTGCCCATAAGGCTGCCTTGGAGGAACTATATGAAGAATGCCCATTATTTCCTGCCTCAGCACCCCGTGATACAAGATTAATGATCCTTCCAAAATTTTGAGA…
3130	LokiG_000000000300	6245	7652	r	48.894811656	54.1720106102	60.2508659033	TTAGGAAATCATCTTCCAAACCTGCCCTGTTGCTGAATCTTCCAACTGAATCCCAATACTTTTTAATTGATTTCTTATTTCATCACTTATTTTATAATTTTTATCTAATCTAGCCTTATCTCGGATTTTGATAATTAGATCCATTAAATGGTTAAATTTATCATCATAAGCGTTAACGCTGCTTTTAAAATCAAGACCAAGGATTTCAAGCAACTCAAGGAGAAGTTTTTTAGCCTTTTCGAGGGTTTCTTTATCGTTATTTAGTGCGGAGTTTATTTTCTTCACAAACTCATATATTATCGCAAGAGCTTTAGGTGTATTGAAATCATCATCCATAGCATTCTCGAAATTTAGTTTCACATCATCTATAGCTTGGTTGAGGGTTTTTAGATTTCCGCT…
3131	LokiG_000000000300	7928	8471	f	44.2596685083	48.3187754475	60.6745197917	ATGGCCCCTAGGAATTTGGTGCTTAAAATAGTTTTATTGGGAGACAGTGCCGTCGGAAAAACCTCCCTTGTTAATCAATACACCCAACATCATTTCCAAGCTGATTACCAACCAACGTTGGGAGTAAATATTGTTGTAAAAGAATTAACAATTGAAGAGTTAGATGTTAACGCCCGATTAGTTTTATGGGATATAGCAGGACAAGATAAGTATGATCTCTCTAGAAGGATGTTTTTTCAAGGGTGTAGGGGAGCTTTATTTGTATATGACACGACCCGAGACGCCACATTTAAAAACGTTGAAAAAAAGTGGTTACCAGATTTAAGAAAATTTGGAGAAAAAGATCCTGCATTTGTGCTAATAGGAAATAAAGTAGATTTAAAAGATTCAAAGTCCGTT…
3132	LokiG_000000000300	8530	8959	f	54.1328671329	60.2671701346	65.6942422691	TTGAAAAGTATTGAAACTAACATTAATAGAGTATTTGTAGGGAAAATTGACCCTGAAGAGGATATAATTGAGTCCATAGTACTTATGGTGAATACACATGAGATTAAGTCCGGATTGATCAATTGTATTGGAGCACTCAAAAAAATTACAATAGGTTATTTTGATATTGTCTCTAAAGAATATTTAAAGAAGACTTTTGATGAATATGTAGAATTAGTATCATGTATGGGAAATATCTCTTTTAAAAATGGAAAACCTGTGATTCATCTTCACATATCTATTGGTACTAAAGATTATAATATTATTGGAGGGCATCTAATCCAACCTTCAATTGTTTCCATAACATGTGAAGTATACATATATGAAATCGCCCAAAAATTAACCAGGTTAAACGATCCT…
3133	LokiG_000000000300	9014	9554	f	63.9592592593	69.2905181185	93.7688371576	ATGGGAAAAAAAAACATTATTCTTAAAATAGCTTTATTAGGTGACCCCGCAGTAGGAAAAACATCTCTTATTAATAGATTTACTGAAGAATCTTTTAAAGACGACTACCAGCCTACTTTGGGTGTTAATATAATAATGAAAAAGTTAAAGCTTGACGATTTTAATGTACAACTTGCTATTTGGGATATTGCTGGTCAGGATAAATATGAATTAACTAGGAGATTATTTTTCGAAGGTTGCTCCGGAGCGCTATTAGTTTATGATCTCACAAGAAGCTCTACAATTGACCATATTAAAAATAAGTGGGTAATAGATTTCAGTAAATTTGCTAGACCCGATGGTATGTATATATTAATTGGGAATAAGGGTGATTTAAAAGACTCTATTACAATTTCCTCA…
3134	LokiG_000000000300	9593	10157	f	60.7517730496	68.2657514733	78.7203204069	ATGATTGGAGAATATAAAGGGGAAGTAAAATATAAAGTTATTACAGCGCTTCTCCAAGCTTATCAAGATATACTGGATTATGATGGTATGAAATCCATCTTAAAAGAAGCAGAAATGCTCCACCTAAAGAATATAAGAGATGAGGATCCAAATCAAAGTTTAGACTTTTTTTCTTTTAAAAAAATAATTGCTGCTCAGAATTGTTTACTATATGGCTCATCTATGCTTCTTTTCGAGATAGGCAAAAAATTCTCTTTCTATTTATTTCCCTATGGAAAAAATTTCGAAGAAATAATTCAAGAAATCAATTCTGCAATAATGACAGATTGGAAAGTTGAAATTGTAGATAATACTCAGAATGAAATAAATATACAAGTGTATAATTGTATATTTTGTTCC…
3135	LokiG_000000000300	10361	10928	f	66.7195767196	73.2444279624	64.4376099268	ATGAGTATAGTTGAATCCAAGGATTTACGGGAGTTTGTGTTTAAAATCTTAATTCTAGGTAATGCAGCAGTTGGAAAAACAAGTCTTATAAACAAATTTTGTGAAGGAACCTTCCAAGAGGACTATAAACCAACATTAGGAGCTAATATTGTCCGTAAAGATGTGGATATTGAAGGATCAAGCTCTATTGTAAAAGTGAGATTGATCTTATGGGATTTAGCCGGACAAGAAAAGTACTCCGTTGTAAGGTCTATGTATTTTTCTGGTGTTGAAGGTGCCTTAATTATATATGACTTAACTCGTTACAATACCTTTAGTAGTATCAGTTCTAAGTGGATGAAAGATTTTAAAAAATATGTGAGAAAAGAAAGTGTTTTTGTTCTGATTGGTAATAAATCT…
3136	LokiG_000000000300	11013	12168	f	78.7298701299	78.6795214999	69.7473242676	ATGAAAGAAACGTCTCTTAGGGTGTCAAAAGCCCCTAAATCAGCTATAAGGGAATTATTTGATCTTGCAGCAGGACGCTCAGATGTAATAAGTTTAGGGATTGGACAACCAGATTTTCAAACTCCTGAACCTGTCATACTAGGAAACATTGAGGCTTTGAAAAAAGGGATTACAACTTATGCGCCTACCAGAGGAATACCTAAACTTCTACAATTAATTGAAAATAAATTAAGCAAGAATAATAATCTCAATGCTAACTGGAAGGAAAATATAATCGTTACCAATGGTGGAAGCCAGGCAATTACTTTATCTTATGCAGCTATTTTTAATCCTGGTGATGAATTAATTATTTCCTCCCCAAATTTTGTATCCTACTTTTATTGTGGACTATTTTTTGGA…
3137	LokiG_000000000300	12158	14444	r	66.2502187227	71.7004096649	53.7593663803	TTATCTGTAAAGATCTGACTTAGAATCCTTTATATTTCGAGTTTCTGTTATCTGTTTGGCAATACTTTCGTATTTTTCCGTTACTTCCTTGGGAATAGTTGATTTTATTTTTGACAAAGCAAATTCAAAATGTTTATTTTCTATTTTCTCTAATGCGTCCATTTTTTCTCTAATTGCTTGCATTCCTGCTTCACGGCACACATTTTCGAGATCAGCACCACTATATCCAACTGTATTTTGTGCTATTCTTTTTAATGAAACCTCCTCAGCTAAAGGCATATTTTTAGTATGTACTTCCAAGATTTTTAATCTTGCGCCATAATCAGGTTCTTTAACGAAGATTAAGCGATCAAATCGACCTGGTCTTAAAAAAGCAGGATCAACTATATCTGGACGATT…
3138	LokiG_000000000300	14542	15358	r	29.1838235294	38.1315811846	34.915213812	CTAAATGAACTCATCAGATATTTTAATACCTTGACTTTTTTCCAGCCAATCTTTAAATATTTTTATAATTTCAGTCTCCCCTTCAATCAACCTGTGTTTATTAAGTTTTATAAACAATTTTCTCACTTCTAAAATCTTCTTTTTAAAAGAAAAAAGCAGGGGATCTTTCAGTAATTTCCCTACATAATTTCTTGTTGCCTTGTCTAAATTATGATTATATAATCTTGAGGAGGTTTTTAAGTTAGAATCGGATTTACTTATCTCAAACGATAAATTAACCTGTTTTAGTAAAAAACTTACTAATTCTTCGATTTCTTTGTCTAAGTTTCGAATTTGAGATAAATCATAGCTGGCTTCTGGATGATCCCATCCGTACTTACCAAATTTATCAAATTTATT…
3139	LokiG_000000000300	15376	15655	r	30.9498207885	41.8763200671	43.1578068595	TTAGTTATTTTTTATTAATTCTTTTTTTTGAAGTTTAGAAAAAGATTTTATCTCTAATTCTCTCCTCATTGCTTCTTTTCTGGTAATATATGTTTCAAAATGTTTTAATTCAATGTTCTTACCCCGACAGAATTTCGCACCTTTCCCTTTACGATGTTGGGTCCATCTTCTTAAAAGATCGTTTGTATAACCTGTATAATATCTTTTTTTTCCATCCTTTGCAACAGTTTCTAAGATATATACGTAGTATACATTCAAAATTTTCTCACTACATAACAA
3140	LokiG_000000000300	15854	16490	f	40.7924528302	52.7472233739	52.0281926153	ATGCCGACGGGGATCTTTCTAATTAAGTGGGATGAGGTGATAGGTGGGATCGTTTACATGAGATACCCTGAAGATTTAGATATTCCAGAGCCGATAATACAACAAATTACTATATCTCACAATTTTACTGAATCATATATAATTTCTAAAGAAAAACAATGGAACTCAGTATCCTATTATAATGTAAATAAAGAAATGATTGCTGTCTTAGTTTTAAGCCAATATGATGATGGTAAAGACTATCTAGAGCTTGTTGATGAATTTAATAAAGAAATGGATAGAGATATCAATGAGGACAAATTAAGAACCCGTTTAGAAGAAATGTTCAAAAATAGTCTAAGTGCCTTTCGAACGACTGATGCTGTTATTACAAAATTAAGTAATGAAGTCGCTTATTTA…
3141	LokiG_000000000300	16575	16920	f	51.0608695652	58.5643913797	61.0815828124	ATGTCGGTAAGTTTAAATAGTAAAAATTATCTTAAGAAATTCCTCTTACTAAACCAAAAGGAAATTAAATACCAAACTCCTCTGATTTTACAGATGTATGGCACGCTTAATACAGTAAACATGAGGAAAGAAAATAGGTATATTTTATGCAATTTTCTTGATCAATATAGCGATCAGATAGATCTTAAGGAAAATGTATATGAAACCAATAACCAGAAATCTTTAAATCAATTATTTTTACAAGCCTTCAATAAAGCTAAGAAATTTAAATTAATTAAAGTACTATACGAAGAGTATCTTTCTTCTATTGGTGCGATTAGTACTAAAAAAGCTCTTCAAATTTAA
3142	LokiG_000000000300	17006	17690	r	60.8523391813	50.0780642069	63.9435613013	TTAAATAAAAGTAATATCCTGATAATCAGAGCTTCCCATGTCTTTTTTAGCTACACCTAATTCTCTAACTTCTTTATTTAATTTTATAACTGCTTCCCTTACGATTTCTTTTCTTTTAGCCCCCGTACAGACTATACGTCCTGTACTGAATATCAAGAAAACTGTCTTAGGGTCTTGCATTCTATATATAAGTCCGGGAAACACTTCGGGTTCATACATAGCATACTCCATAACAATGGCTGCCATGTTCAAATCAATATTCGTGTGTAAATCCCCAGATGCAACGATATTTTGAATGGTAATTTCTGGATTGGATACTTTTATGCCTGCTTTTTTGATATTCTTTACAACCTTTTCTACAACTTTCGGGGCTTCTGTTGATTTTCTTAATCCAGTCAC…
3143	LokiG_000000000300	17889	18417	r	49.6534090909	48.8201308829	51.5263246022	TTATTTTTTTTTCGAAATCTTATCTAAAATTCGTTTATTTAAGTTGATGAATGCCTCTTCAACATTCTGTCCAGTCTTTGCAGATGTTAGAATGAGATCCATATTATTATTCTTAGCATACTTACTCGCTTCTTTTTCTGTTATTTTTAGTTGGTTTTTTAAATCCGATTTATTACCTATCAATAATAATGGTTGATCTCCTCTTGCCTCCCTAAAGCTTTCTAACCAATCATTAAGCTTATCAAAAGATTTTTTATCAGTGAGATCAAAAATAACTAAACCTCCATTTGCTCCTTCTAAATAGAGTTTTCTTAGAGATCTGAAACTTTCTTGACCTCCAAGATCCCAAATTTGAGCAGAAACACCCCCATACCCCTCGACTTCCATATCCTTCTTCAT…
3144	LokiG_000000000300	18572	19052	r	36.2104166667	33.0539815277	34.43126452	TTAATCCTTTTGAAAAACTATCATAAACTCACAGTAATTCTCACCTGTTTGCAAACTGCACCCAATCTCCTGAGCAAAACAATGTCTATCACTTAATTTCTCTACCACTCCTGCTAATAAACCCGCTTCAAATGAGCAAAAACTTCCCGTGGTTTTTATGCCTTTTTTAATTAGATCCTTAATGGAAGAATGGCCTTTCATCTTTAATTGCACAATCTCATCTGAGCTTTCAGTTATCTCCACTTCACCAAGATTGAATTGAGATATAAGATTTTTTAGAGCATTGGGAATTTGGTCTACATCTTTTACTTGCTTCACCTTTAAGGTAGTACCCAATTCATGCCCTAAGTAATAAAAAATGGCTTCTAATTGATGTCCTAAAGCTAACAAGGCTCCTAC…
3145	LokiG_000000000300	19130	19430	r	40.48	33.5704697204	12.9688726863	TTAAATCTTTACTGATGAGATGAATGCGTAAAGCACTGCATCGGTGATTTCTTCTTCTGTAATATTTATAGATAGTCTCTTATCTGAGATTATTAGAGTTGGGACTGAAGTTATCCGATGTTTTTGAGTTAGGTCTCTATTTTCTTCAAGATCAATTGATATTTTTTCTATTCTCAATTTTTTCCCAAACAACGAAAAATTGATCCTTTTGAGCATTTTCTCCACGGGTTGGCAAGGAGCACAGTGGCTTGATGAAAAAAACAAAATTTTTGGATAGCCTTGATCTGTCCCATCATACAT
3146	LokiG_000000000300	19433	19844	r	52.7931873479	57.4571798782	6.25481283528	TTAAGCTTCTTTGTATTTTTCATATAAATTCTGAATTATTGCTTGAAATGCGGTATAAACACCATTTCCGGTCTTAGCGGAGGTTTTAAAATACGCGAGAAAACCCAATTCTTTTACAATTTGTTGAACCTTTTCATCCTGTAAATCCTTTTCATCAACAAGATCGGTTTTGTTACCAAGTAAAACAATAGGAAGGTCTCCAGTATGAGTTTTGATATCTTCATTCCATTCCGAAATGTGTTCAAAACTTTCAGGACTAGTATGGCTAAAGACTATTATTGCGGCTTTAGAACCCTTATAAAAAGTTGGACGCATGAAATCAAACTCTCTCTGACCAGCTATATCCCAAAAGAATAATTTACAATTATTTCCATCAATATCCTCATCGTATTTAGAAAA…
3240	LokiG_000000000308	2	278	r	78.8079710145	75.6981610595	88.2493403729	CACATGAATAAATGCAGTTTGGTTATGAGAGTCCAATTTTATTTGCCTGAAAGCTTCTAAAAAAATACTTGATTCTAGATCTCCTACGGTTCCACCACATTCAATCAATAATACATCTAAGTCTTCATTGTTGGCAATTTCCATTAATCTCTCAATTATGATATCTGTAACGTGAGGAATTAGTTGTACAGTTTTTCCTAAAAATTTTCCTTTTCTTTCACGGAGTATAGTAGAAAGATATATTTGCCCTGAGGTAATATTATGGGAGGGATGCAT
3241	LokiG_000000000308	765	1587	r	64.203163017	65.9056373574	86.2041232464	TCATCTACCTTTGAAAACTGGCTCTCTTTTAGTCATCAACGATTTAGTTGCTTCTCTAAAATCATGAGTTTCAAATATCTCTCTGAGTGCTTTATTTTCTAAATCAAGAGTCCTTGAAGCAATCTCTTTAAAATGATTATGTATTGTTTGCTTCATTTTAGCTATTGCTAAGCTAGGGCTGTTCGGAGGGATAAGTTTAAGTGCCTGTTTTTTAACATATGGCATTAGTTCATTTGGGGGTAGAACTTTATTAATCAACCCGAGTCTTTCTGCTTCATGAGCACTAACTTTATCGCCAAAATACAGTAGTTCTTTTGCCTTTTGAAATCCTAGTAATAAGGGTAAAATATATGATGAACTGAATTCGGGAATGATCGCCCGCTTAACAAAGTAGAACCC…
3242	LokiG_000000000308	1637	2657	r	46.0392156863	45.6797519334	57.3872748416	TTATTCAAAATCAACAATAATCTTCAATTCATCATGTGGAGGGTTGGCTAATTTATCGAAAATCTGGGGTACTGCCTCTATCTTTATTCGATCTGTAATGAGTTGTTCATAATTTATCTTTTTTTGTTCTAATAAGCTTAACGCTGTTTGAAACACATCCTGGTTATATCCATACACACCCTTAATCGTAATATTATTCGTTGTCATTAATAAAGCATTTTTGATTTCAAAAGACCTCGCGTGCATCCCGATTAGTGTTATTAGCCCACCTTTCTTAATCAATGAGAGAGAAGTAGAAATAGTTGAGGATTCTCCAACACAATCAAACACATGGTCAGGTCCAATCTTATTAGTTAATCTTACTATTTTATTCCATAATTTAGGTTTAAAAACTTTAGC…
3243	LokiG_000000000308	2709	3096	r	48.0801033592	56.9481069718	65.0233662042	TTAGAGAATTCCCATACTTCCCATCAATTTAGTGGTATCAGGAGTATTAAATGCAATTTTAACATCTAAGACAGCTGGTTTTCCCGCATTTTTGGCTCTAGCAAAAGCAGCTTTAATTTCATTAGGATCAGTCACGACTTCACCATAGCAACCGAAACCCTTAGCACACTTGGCATAGTCAAATTCAGGAAGATCAACATCAATATACCTCTTTCCTTTAAACATTTTCTGCCCAGATTTAATCATACCCCAAGCATTATTATTGGCTACAACATAAATTAGATTTTTTAGTCCTAATCGCACTGTAGTTTCGAGGTCTTGAATATTAATCATAAAAGCCCCATCACCAGCAATTGCAACAACTTGTTTATCTGGTTTTGCCAGTTT
3265	LokiG_000000000310	2	1544	r	50.9643320363	45.1693893244	58.5408550332	TTCCATACCAGTTGCTGATCCTCCAACTACAACAACATTTTTCCCAACATGATAATCTCCAGTAAGAACATCATCTGCGAAATATAGTGTGCTTCCAAGGCTTCCATCGATTCCAGGAATATCGGGGATCGCAAACTTAACTCCAGTAGCAAAAATGACCACATCTGGTTCGAGTTCATTAATCTTTTCCAATGATGCTTCAGTGTTAAGTTGTAAATCAATATTTCTGTGTTTTATTTGAGCTTTATAATATTTAATAATCTCTTGCATTTCGTTTCGTCCAGGTGGAACAAAGGCAGCATTCACCTGACCTCCGATCTTCTCTTTTTTCTCTAAAATCGTCACTTTATGACCAATTATTGTCGCTACACGAGCAGCCTCTAATCCTCCAGGTCCACT…
3266	LokiG_000000000310	1662	2454	r	42.7702020202	42.3484347167	57.7748770967	CTAACGGAAATATGAATCTCCTCCTCTATCTTCCTGTGGAGGTTTCATAAAATTATCTGCTTGTTTTTTAAAAGAATCAAAAACATGCTCCATTTCTTTTATTTTTTCATCTAGTATGCTAAAATCCATATCTATTGAAAAATATTCTTTTAATAAAGAAACCAAGGCTTTTGATGAACGTGGATCAAAACTCATCATTGGTAGTGGTAAAGTTTCTGCCAACAAACAAATTCCTGGAGCAAAATTATTTTCACCCGCATATGCGGGTAGGATGCCGTTTGCACCAGAAATCGAGCCTCCATCATATAGTTTAGTATTATCGTATTTTAAGAAACTTTTCATAAGCTCTTGATCAGTTCCACAGATATATACTAATGGATCATCGTGAACTACATCTGT…
3267	LokiG_000000000310	2469	3498	r	36.2040816327	44.1827931552	51.8425410499	CTATTCTTTTTTATCATTATTTAACATAAATGAAAGATTTTCTCCACAACGTGGACAAAATTCCCTTACCATGGGAATGAAAACTCCACAATATGGACAATAAATTCTAGGTAATTCTTCTATTAATCGTGTATGAATTGGATCTCTTGTTCTTTGATATATTAACCCTAAATCTTTTCTGGTTTTAAGGGTTGCAAATAAAGAAGTACTTAAGCAGATAAATAGAGGAGCTAATATTATATTAACTAGATTAATCAGGATTTGATAGAGGATTAACATTGGATAGTTTCTTGTACTCAGCCATAAATTATAATTAAATGAGAAAGCTACTGAACTGGGATTTAAAAACAAATCTAGAACTATATTATAGATCGAACTGGCTACAAATATGAATATAAA…
3268	LokiG_000000000310	3628	5488	f	50.6521505376	51.2927890814	65.3102167159	ATGCATCTAAAAAAAAAGCCGTCGCGTCAAATACCTGGGATATTCTCATATATGGAGTTATTCCAGTCGAAAAAATTATCTTATTCTATCTTTTTTGGCACACCAATCGTTTTTGGTGTATTTTCTTTACTGCTACATTACTATATAGTTAACGAACTAGAATTTTTCCATTTTTTTAGGTTTGTAGTATTTTTTTTACTTGTTTCTAGTTTAGGAACACTTTTTTCAATTTCTCTTTATTCAAAAAAAGCTCCAATATTAAGGGCACCTCCAAATGGTTGGGTCGTTCAAATGAATACATATTTTACTGCTACTATTGAAGTTACATTTCTTTTTGGGCAAATTATTGCAATTTTACTTCAAAATGTATGGTATCATAAAGTCTTTTTGATACTAGGA…
3293	LokiG_000000000316	256	2572	f	42.8026770294	48.3988897685	58.3651920597	ATGATATACGTTTCAGAAAATAAAGAATTTATTTCTCATCCCCTCATTAAAAATAATTATATTACACGGAGAGAATACCAAGAATCTATTTTCATCAATTGCTTAAATTGTAATTGCTTAGTGGTAATTCCGACAGGTTTAGGAAAGACAATAATCGCATTAATGCTTGCTGTCCACAGATTAACAGAGATACCGAAATCAAAGATAATCTTTTTAGCCCCTACAAAACCTTTGGTAGAACAGCATTACAAAACGTTTATAAATCTCACAACCATCCCTCCTGAATCATTACATTCTCTTACGGGTGCTATAGTACCTGAAAAACGGAAAATTGCGTGGAATCAAACAAATATAGCTTTTATGACACCCCAAGTACTCCAGAATGACATTATATCCAGA…
3294	LokiG_000000000316	2697	3282	f	34.8820512821	38.6991511713	44.0776056067	ATGATAAAATTTAAAATCGTCATAGCTGGTGCGAAAAATGTAGGTAAAACAAGTTTAATTCGTAGGTACGCTACTGGAAAATTTGAAACATCAACACTATCAACAATTGGGGTTGATTTTGAGACAAAAAAATTAGTTGTGGATGGAACTGAGATCCTTTTAAATATTTGGGACTTCGCAGGGGAGAAAAAATTCCGTCTCTTATTTCCATCCTATATATCTGGTGCATCTGGAGCTTTAATGTTATATGATATCACCAGTAAAGATTCTTTTAACGATCTATATAATTGGATTAATGTGATTTCTTCTGTTCCAAACTCACCAAAAACTAAGATTTTAATTGAAACGAAAGTAGATTTAAAGAGAAAAGTGGAAGAGGCAGAAGCGAAGCAATTTGTT…
3295	LokiG_000000000316	3444	4503	f	65.4749763928	68.4048056559	69.8041306062	TTGTATGATTTTAATCTGGATATCGAAGAAATAATAGAGAAGCTTAAAGGAGATAATATTTCTTTTGAAAGTAAGACTATTTTAGTTACTGGTGGAGCTGGTTTTCTTGGTAGTTGGGTATGTGATGTGTTAGTTAAACAAAATGCTAATTGTATATGTTTAGATAATCTAACCTCCGGACAACCAAAAAATATTATACATCTCATGAAAGAAAGCAATTTTCGCTTCATTAATCATGATATTTCTTATCCTATATATTTTGGTATGAGTTATCATCCACTAGGAATCTGTATAGGTGATATTAAAAAAATTGATATTGTTATGCATATGGCAAGTCGAGCTTCTCCATTTGAATTTAAGGTTGATCCTATCTCGATATTAAGAAGTAATACTTTGGGA…
3296	LokiG_000000000316	4495	5023	f	46.6571969697	52.2503747591	57.2420240309	ATGGATAACCGCACCATTAAAGTTGATAAAGATAAATATAAAAATCTTACTAGTTGGAAACATTTTGAAGGACTTCTTAAAATTTGTTTAATTATTGGCATAATGATTATTTCGGGATTTATCATCTATTACGTTTTGACTCCTGAACCAGGATATGTAACATTAGGGATTTTAAATGAGGATAAAAAAGCAGAAAATTATCCAACTGGTGCAACTGTTAATGAAACTATTTCTTTTTATGTTAATGTTGGAAATTATTTGAATCGAAACTTCTCATTTCAAGTTCAGGTTAAAAGAGGGAACAAGGACACTTTAATGGCTCTAAATGTCCCAACAAACGGCTCACTTGACCTTATAGTAGGGAATTTTACATTAAACGATAAGGAAGGTTGGACTTCT…
3297	LokiG_000000000316	5019	6396	r	56.9186637618	56.5394326573	56.5333761363	TTAAGACTTCCCCCCAATGATTTGAACATCGTCTACTTTCACATAAGGTGCTTGAAATGAGCCATAAATCTTATATTCTTTTGACACGGCTTCAATTTTTTTAAATAGATCTAAAAGATTTATGCCTACCATCGTTTCATTCAGTGGTTCTTTAATTTCACCATTTGTTATTAAATTTCCATGAAGTATAAGCCCAGAAAAGTCACCAGTTGTAATATTAGGGGAATCCCCTGTATAATCAAACAAAATACCTTCTTTCACATTTTTTATCATTTCATCTATGTTAATATCACCAGACTGAAATAAGAAATTAGTTGCCCCAATCGAAGGGATAGAGTGATATGAACTTCTTGAAGCATTTCCAGTACTTTCAATTCCTTCTTTACCTGATGTATAACT…
3298	LokiG_000000000316	6396	7842	r	69.2766251729	69.2026793608	73.4774411578	TTAATTTAATCCCCCCACAGTAATATCTTCTATACGAATGTGTGGTCCCCCATCACAAACCCTAATACTTTGGCCTCCCTTACCACACATCCCATCTGAGTAGTCAGTTTCTCTTCCTATAGCAGAGATTTTATTCAATACTTCAAGGATCATCCCGCTGAGAGAAACATCTCTCATTAATTCCTTCTTCTCCCCGTTGATAACTCGGTATGAAAATTTACATTTAAATTGAAAATTGCCAGTAGAGGGATCTGTATATCCGTATTGAAAATCCTCACAAAGAATCCCATTTTTAGTATCTTCTAAAATTTCCTCTAAGCTCCAGTCACCAGGTTCTAAAAAAGTGAATCCCATACGTACTTGGGGTCTTGAGGAAAACGATGATGATCGTCCATGACC…
3299	LokiG_000000000316	7984	8182	r	46.0555555556	52.4072690015	53.697984278	TTAATGTTTCGTCTTCAACTCTTTAATAATGACTATAGCACCTTTAGTGGTACAAATTTTTGAAAATTTTGTGGAATTTTTAAAAGTAAAAGAATGATTGCATTTCCAACATTTTTTTGTTTTAATTATTCTTTGTGTATAGTACCATTCTCCACATCGGTAACATCTAAAAAAATAATAATTATGTTTATTATACAT
3300	LokiG_000000000316	8354	9173	r	37.5921855922	45.3589286735	55.2003383932	TTACGTTGAGGTTTTAAATAACTTTAAAAGATAAAAGGAGCCTCCTTTTGATTGATATTTTCCTTCTATACTTGATTGAAAACCATATTTTGATGAAATAGTTAGAAGAAAATAAGCATTTAAGAAAAGAAGCTTAAATGGGATCCCAATGCGCCCATTATAAAGGGGAGTATAAACTACATGCCAGTACTTCAAGGTTTGAACATTACGTATTATCAATAACACCTGACCATCCTTGTTGAGCAGTCCTCTAAGTTTCTTTAATAGTTTTTTTAACCTATAAAGTGTTCCAGAAAGTGCAATATCGTTCCCAATAAGGGTGATTGTGTCGAAAGTGCATTTAAATTTAAAGTCAAAAATGTTCCCTACAAAAGTATTACGTATTCCTCTTTGTTGGGC…
3301	LokiG_000000000316	9523	9700	r	36.5141242938	45.2247686262	54.4683825873	TCAGTATGTTGTGTCCGCCGAACATAACTTCATTTGTATTACATTTGGCTTTTTCTCTAGTATTTTAATATATTTTCCGACAGTTAGTACGAAACATTTTTTTTTGACTCCACTTTTTATAAAAGTGGATAACGATATTTGTAAGTTATGTATAAGATATATGTGAAGATGAATCAT
3302	LokiG_000000000316	9744	11103	f	56.6173657101	61.2623790311	57.9323078856	ATGGATCATAAATTTATACATCCTATTGAAACAAGATACCGTACTGACATTGCGAATCTATTCACTGAGGAGAAAAAACTTGAGAATTGGCTGAGGGTTGAAGCTGTGTTAGCAGAATCTCATGCAGAATTGGGGAATATAACTCGAGAAGACGCTCAAGAAATTAAGAGAAAGGCTAATTTAACCTATGTAAAATTAGAAAGGGTAAAGGAAATAGATAATAAAATACATCATGACTTAATGGCGATGGTTAAAGGATTAGCAGAACAATGTGAAGGAAATGCGGGTAAATTTATTCATCTGGGGGCGACGAGTTATGATATTGAAGATACTGCGACCGCCATTCAATTGAGAGAAGGTTTAGTGTATATTAAATCTTCTCTTTTAACGTTGTTAAGA…
3303	LokiG_000000000316	11109	12291	f	83.6632825719	80.6935157728	74.6271451743	ATGGCAGATAATAATAATATCTATTCACAATTAGGTGTATCATCAAAAAAAGAAGATGTACATAAAGCAATTGAAAGATTAGATAAAGGATTATTTCCAGGATCATTTTGTAAAATTGTTCAAGATGTAAATAACAGAAAGGATTATTGTTCGATTTTCCATGCGGATGGAGCAGGCACTAAATCAAGTTTAGCCTACATGTATTATAAGGAGACGGGAGACATAAATATTTTCAGAAATGTTGTCAAGGATGCAGTCATTATGAATATAGATGATATATTGTGTGTAGGGGCCATAGAAAATGTTTTTTTATCAAATAATTTAGGGAGAAATAGTAACTATGTTTCCGCGGAGATTATTCAAGTAATTATTGATGAATATTATGAATACAGCAAAAAA…
3304	LokiG_000000000316	12302	13250	f	53.2953586498	50.8313513468	66.5072094213	ATGAATGAAAAATTTGATGTTATTTGCATAGGTGCCGCTTTGGTTGATATAGTGGCTCAGGTTGATAGACATCCTTTAGAAGATGATGAAGTATTTGTCTCTGATTTAAATTTTTTTTCTGGTGGAGCTTCAGCCAATACCGCTTATGCATGTGCAAAGTTAGGGTTAAAAACTGCTTTTCTAGGTATGATCGGAAGAGACGATTCCCTAAGCACAAAAATTCTTAATGATTTTGATGAAGTGAATGTTAGTACATCATTAATCAAATATACAAGTGAGCATATTACGGGGTCTGCATATATTGCTCTTAATAAGAAAGGAGATAGGAGGATATATGCTCACAGCGGAGCTGCTAATTACCTTTCCAAAGATAATATTTTAGAAAATGAAATCTCACTC…
3305	LokiG_000000000316	13322	14390	f	39.3192883895	43.7453481293	53.6428009292	ATGCTTTTTTCAGAAGGGAAGAAAAAGATAGCTAAAGCAAGATTTACATTTTTTCTGTATGAGGTTGCTCTTGTTTTTGTTTTTCTATTTATTATCCTACTTGTTCCATTATTTCTGGCTCCATTGTTTTCTGCTGTGAGTTCTAGTCTTTATGGTATCATATTTTATGTATTGAGAGCAATCTTCATTTTCCTGGGGATACCAATAATTCTATACTTAACTAATATATTATACGATTCTCAAAAAAGAAAAGTCATCATTTATGAAGACATTTCTTCTTCAACAGGCCATCTAAAACTGTATAAGATTTCTAAAAAAAATTATAAGTATCAAATCCTTTATGGTTTCTTAATTTTCTTTTTAGTATTTTTACCTTTAGATTTTTTGACATACCTTATA…
3306	LokiG_000000000316	14405	14762	f	47.8431372549	47.2795059559	58.2889616923	ATGAAGTTAGGGATCATTTCTGATACTCATATTACTTCAAATTTAGAAAAAAATCAAGCAGTATCCTTACTTATTCAATTAAAAAGAGCTTTCAAAGACGTAGATAAAATTATTCATGCTGGTGATGTGTGTGAACAGTTTTTTCTCAATGAACTTGAAAAAATTGCGCCCACCCTATGTGTTCAAGGAAATTGTGATACCATTGACAACTTAAAAATTTTTATTAATTTCTCTGTAAACCGATATAATATAGGTGTAATCCATGAATTACCCAAAGATCTTGAAGGATTTATGAAAAAATATGAATTACATATTATTATTTGTGGAAAGACTCATATACCCATAATAAAAGGAACT
3333	LokiG_000000000321	647	911	f	131.583333333	62.8418841304	16.2644895375	ATGATGGTCAGGTTGACGACCTTACCTGACAAGCTGAGAGGAGGTGCATGGCCGTCGCCAGTTCGTGCTGTGAGGTATCCTGTTAAGTCAGGCAACGAACGAGATCCGCACCTTTATTTGCCAGCAAGAAGTCACGACTTCGTTGGGAACACTAAAGGGACCGCCGTCGATAAGACGGAGGAAGGAGCGGGCAAAGGCAGGTCAGTATGCCCCGAAACCCCTGGGCTACACGCGGGCTGCAATGGTATGAACAATGGGCTGTAA
3334	LokiG_000000000321	853	1147	f	130.482993197	66.3607822346	45.1858474343	ATGCCCCGAAACCCCTGGGCTACACGCGGGCTGCAATGGTATGAACAATGGGCTGTAACTCCGAAAGGAGAAACCAATCCCGAAATCATATCTCAGTGGGAATTGTCGGCTGTAACCCGCCGACATGAACGTGGAATCCCTAGTAATCGTGTGTCATCATCGCACGGTGAATACGTCTCTGCTCCTTGCACACACCGCCCGTCGCTCCATCCGAGTGTGCTAAAAATGAGGTATGGTCAGTCTGGTCGTATCGAATTTCTAGTATGCGAGGGGGGAGAAGTCGTAACAAGGTAG
3335	LokiG_000000000321	1511	2822	r	60.0854309687	51.8637565921	50.6776966195	TTATTCGTAAGCGCTTAGAACGGTTTGAACTGAATTACGCTTGCCTTCAGGGATTCTATACCCATTTTTTTTCTTTTTACTATTTTTTATTAAATAACTATACAAAGGGCGTCCCGTAAGATTTGTAAATGGGATGTATTTGTATTCCACAAGGAAGGTGTGAAGTGTGTATAATTTATGACCGTATTCCCTATCCCTCTGCTTTCTTCCTGCTCCATTCCTCTTCACTTGCGAATGTTTACTTTCTATCTTGTTGGTAGTGATGTGTTTTCCCTTAAAAATTTTGAATATGGGAGTAAGCATCCGAATCATCCACTTTTTGGTACCCGCACGGATGGATAACTTATTGGTCTCGAAATTTACGAAAATTTTGGAAGTTCCTTCTTTCTGGAACGAATC…
3336	LokiG_000000000321	3240	4455	r	48.6362139918	47.8656979945	45.7950972726	TTATGAAGTTACTATCTTAATAACATCTCTATCCTGTAATTCATAATTTTCCCCCAATCTCTTTTTTGTTTTTGCATCAATACCAAACATAAAATTTGTTGCTAAATCAGTATGAATTTTTTTCTGAACGAAATCTCTTAATAATGTACCCTTTTCCACTAGAAACGCATCAGGTAAAATATTTGCTTTATTATCAGAGAATTTTTTAACGTCAGAAACGGGATAAACACAAATTTGATTAGCCAATTTAAAAGATGCATAATTTAAAGTATTTTGAATACCAGTCTCTCCATATAATTCTAAAATCTTTTTTTTTATTTTATTTAACGTTTTCAATTCATTTTCTGTCAATTTATTACTGTCCAAAAGAGTAAAATTAGTGGAACCTGGTATATATTT…
3337	LokiG_000000000321	4582	4948	r	41.2732240437	45.3269160189	52.5181617242	TCAACGGAGATGAACATAGCGAAATATTATAAAAAGAATATAAACTATAAATAATAACGCAAATGACAGACCTATAAACATTGGTATCAAATAAAACATGTTTAGGGGTCTATTAGCTATAAATGAAACAAGAATTCCTATAATTGTACCTAAAATAAGAGAAAAAATGAGTGTAATTCTGAGTTTTATCTGCCAAATTTCTAAATCTAATCTATCTTCATCTAATCTTCCTATCACATCTTCTCCTCCTTCTATTTTTGAGGATGATTCCCGCTTTTTACGAGATTCAAGAAGACATGTTTTATGGTAATATAGATCGTTAACTCTTAGCTTTGTATTTTCTATCCGACAAATTTCACATTTCAT
3338	LokiG_000000000321	5178	5292	r	46.8070175439	45.1633067465	54.6231078987	TTATTTATCCTCGGCACCTAAAATATACATAAAACTAATCCATCTATCTTCAAGTATTTTGACTCTAGCTTTAGAATCCTTTCTAAATTCACCTGTTTCTGGATAATATCTCAT
3339	LokiG_000000000321	5742	7347	f	51.2591900312	54.0940391093	52.4309107583	ATGGCACAATTATCCGGTGTCCCTATTCTAATTCTTAAAGAAGGGGCTGAAAGAAAACAAGGAAAAAATGCTCAAAAAAACAATATTGCAGCAGCAAAAGCAGTTGCAGAAGCGGTAAGAACTACATTGGGTCCAAAAGGAATGGATAAAATGCTAGTCGATTCGTTAGGAGATGTAACGATAACTAATGATGGGGCAACAATCTTAGATACCATTGACGTTGAACATCCCGCTGCTAAAATGATTGTAGAGGTTGCTAAAACTCAAGATGAGAAGGTTGGGGATGGAACAACTAGTAGTGTAATATTTTCAGGAGAATTATTGAATCTTGCAGAGGAACTAATTGACCAATCAGTCCACCCAACAATAATTATTCGAGGGTATAGAAAAGCATTATTA…
3340	LokiG_000000000321	7379	7841	r	47.8766233766	52.0250374534	42.9424504189	TTAGAATTTGTTTAATTCCTTGAATTGAATACCCCAAGAAAATTTAGATAGAATTAAATCAGCTAAACTGTAAAAATTTGTAATGTATAAAGAAGCTGCTATAGCTTCAACAGAACTTAATTTTTCCCATTTTCCAAAATTTGTAGGATTTGTGGCTAGGAACCTTGGAAGTTTTCGAAAATTACTTGAATCTAATCTAGCTATTTTTAAAATTTTTTTCCAAGAGCAGTCTATTACACATAAGCCATATTTTAAAATTTGATCTCTGTCATTTATTGAAATCAATTTATGAGAAAGAGGATTTAATATAATTGATTTTTTTTGAGTAATCTTAGACGTTTTTAATATTTTTAAGAGATTTAATTTATTTAATTTGATTACAGTACATTTTTTAGGATC…
3341	LokiG_000000000321	7905	8904	r	48.01001001	49.7720524828	46.9917368409	TCATTCATATTTAAAATTTGTAAGAACATTAACAGATTTTATAAACTTTTCTGTAGTTTGTTCTTCTCCTAATATTTGCATTATTGAATAAATAATATTTCTTGATTCACAGATAATGGGAATACCCCCATAAGCCAATGAAAATAAACCGATAAATGAGATTTCCTCAATATTTAGCGCATTTTCTTCATTCGAATATCTCATCTTCCCAGAGGGACAAGTAATCAAACCATAGAGATTTTCTGTATCCTGGCCTGATAATGCCACATAGCATAATAGATCCCCAATTGAACTCCCTTCGGATTCTTCCTTCATTTTTTGGAACGCGACGTTAGCGTTTGCCGAGAAAGCTTCTACTGAAAGAGGTAGATTTTGCCCGCTGACCTCTCTGGCATCAAT…
3342	LokiG_000000000321	9047	9332	r	38.7333333333	33.7868750164	33.2165206389	TTAATCACTATTTAAATTATCAGATACATGCGGGAATTGCCAAGTATGGTCAAAAGTTGGATTTGACTTCATTGAATGCTGATTATAGGCGGTGGACTTAGAATCCATTCTCATAGGAGTTCGGGAGTTCAAATCTCCCTTCCCGCATATTATTTGCTTTAAATGCACAGGATTTAATAGAAATTTATGCAATGAAATACTGATTAAAAAAAAAGTTTTAATTCTTACTAAATTCTTCATCTTTTTTACCAAAAGAAAAATTTTAATATTTATCTTCTCTACCAT
3343	LokiG_000000000321	10032	10182	f	25.98	31.2893345826	41.2441877723	ATGATGGAGAAAAAAAAGATTGTGGGCGTTGCCATGAAATTAAATCATAAAATAATTTTAAATTCCGAAGAGATTGGTGACAAGAGAATGAATATTACAGAAGTACCTGTAGAGAATGTAAATTTGAAAATAAACAGATTTACTTGTTAG
3344	LokiG_000000000321	10175	10481	f	27.908496732	29.0178264936	31.4798120622	TTGTTAGTAAATAACCGAAAAATCATTCAAAACATCTATGGAGGGAGACTCCAAGAAAAATGTCAACAATGTAATACTGGAATAATTTTTCATCCCGCTCTTGATTTTCATCACCCCTATCCAAAATTAAAAACTCAACATATAAGATTTGGTCATGGGAAATGGGAAAAGGCGAGGGAAACATTAGAAATGGAAATGGTTAATTTTGAATGGAAAACTGTCATAATAAAGACCAAACTACAAGTTATTATAATCTCAAAAAATCGATTCAACGATTCAATAGGTACATTCAAAGAAGAAATCTAA
3345	LokiG_000000000321	10480	10708	f	33.9736842105	28.2044691119	34.0734772559	ATGCCTCAAGAAATTGCGGTTAAAGTTGGAAAATTTATAAAACAACAATCTACTAATATTAATATGTCTAATCGTCGTGGAGTAAAAGCTTGGATTGTAAAATCGGTTGTAACAAATATGCTATTTGACGATATTTGTGTTACTTGTAGACAAATAACTGTAAAAAGTAATTTACCCGACCTTCAATTTCATCATTGGAATCTAAAGAATCTTAATAAAACAAAATAG
3346	LokiG_000000000321	11600	12122	r	42.6973180077	43.2327165302	43.2512494097	TCAATGATTAGCATAGTAAATTAACCATTTTGACATGGCTTGAAAAGATTCATTTATGTTGATATTTTCCTTTGAGGAACAGAATACACACTGATTGCACTTTGCTTTATTAGCATAATCATTTGCGACATCAAATTCAACTTCATGATTTTGGAGATCCCACTTCATCCCCATTAAAATTATAGGGATGAATCCTGCTTTTTGACGGATAATCTTTAACCATTCCTGTATCTCTCTAAATGTGTCGTAGTCGGTTACATCAAAACATATAAATGCTCCACTTGCCCCTTTGCAATAGTCAGGTAAGAGCTCACGAAACCGTCTTTCCCCTGCAAAATCCCATAACTGCATTTTAATTGATTCTCCGGTGTCAAGAATTTCAGATTTTGTATGAAAACC…
3347	LokiG_000000000321	12848	13286	f	35.700913242	35.6284650754	37.5217393083	ATGGATTCGATGTTTTATAAAATAATTTTTAAAGCAATTGAAAATGTTGAAAATGAAAATCTTATAATGAGTTTCAAGGATTTAGACTCAATAAATCCGATAGCAATACCCTCTGAATTTATCAAAAAATTAAGAGATTTAAGTGAAGATTTAGAAAATATCATACATTTTCAAAATATCGAAGAGGTGTTAATTATTGGGAATTTTGTTCCTAAATACAATTACAATTATTATTTAATTAATCTTTTTGAAAAGCTAAATGGGGAAAAACAAGGCTATTTAATAGGTAATGTTAATAAATTAGGGGATATAATTATAGGAGTATGGCCTTTTAATCAACTACTTTTAGAACTGACTCCTGATGTAATTATTAATACATTTGATGAAATGATAAAGTCG…
3348	LokiG_000000000321	13655	15380	r	38.8237681159	47.7668836948	45.9326007119	TTAGGTTCCTATTTTATTCATAGCCTTTTCTAATTCCTCATCAATTTCTAAATATTTATATTCATATGCCATAATTTCATATGAACTTGAGTAGTCGCTAAATTTGGATTTTCCTTTGATTATTATATCTTTCCCTAAAAAATAATCTGATTTTTTATCTATAAATTTTTCAAAATCAGGAGTTTCTTTAATCTGGACTATCTTCTCAGTATCTAATCCCATGAACTTTTCAGCTTTATCTCCCATAAATGTTACTCGTATTGAACCACTCCCATCATCGATTAAAAGATTAATAATCATTCGAAATTCTGATTCTGCCTTTATTTCACACAAACAATTGTCTAATTTCTTGAAACACTGTGTACAAGCCTCATAAATCGTAATATTATCAAGTTTCTT…
3349	LokiG_000000000321	15586	16327	f	47.2847503374	49.1167627879	46.1135238442	TTGAATGGATTTAAAGTTATACCTGTCTTAGATATATTAAATTCTACAGCTGTACATGCAATTAAAGGTGAAAGAGCAGCGTATCAACCTTTATCATCAAAATTAATCAAATCATCTAATCCGTTAGAAATTATTCAACTCCTTAATTCTAAATATTCAATTGATGAATTTTATATTGCAGATTTAGATGCAATCGTCAACCAAAATCCAAGTATTCAATTATTAAGTAGTATTTTAAAAATCCCAGAAATAAAGATAATGATAGATCCTGGAATCACTAATACTGAAGATATTCTCCAATATTCAAAATATAATATTAATAAATTAATAATAGGGTTAGAAACAATACAAAACTTACAAATTATTAAAAAAGCTCTAACTTTCTTAGCTGAAAGCAAA…
3350	LokiG_000000000321	16333	16861	r	49.6022727273	54.2846425464	44.9110104763	TTATTCAATAAAAATTACACCTGTACTGGATACATTTAAACTTTTTTTACATACTGGACATGTGTGTTTCATTCTAACCCAATCTGTCAAATGTTCCTTATGGGCTTTGGTTTCGCATATTGGACACCCGGTGACCTCATCAAAAATTTCAATGTTCTTCCCGCACACAGAACACTTGGTTTTTGATGCCGTTTGAATTTTGATTAGTTCCTTTTTTACGTCTAATAATACTTTCTCTGTATTTTCTGCAGTTGGGTTTATTTGTTTTAATTCATCCTTAGTATCAACACAAAAAATAGAACCTTCTGTATCATCCTTCTTATTACCAATCCAAACTACCTTTCCTTTAAAATAGCTTGATCCTTGGCGTTCTAGTGCTAAATTTAACCTCCTATCTTC…
3351	LokiG_000000000321	17009	17744	f	48.5727891156	46.3451316275	45.9035678903	ATGCCAAACAAAATCAAACTTTTAATTAGTCCAAAAACAATTGAAGAAGCAAAAATTGTTATTTCTGCAAAAATAGATTTCATTGATTGTAAGAATCCAGAAGAAGGTTCACTTGGAGCCAATTTTCCTTGGGTAATAAAAAAGATGAGAGAACTAATTCCAAATAATAGTCCACAACTATTAAGCGCTGCAATTGGGGATTTCCCTAACTTACCGGGATCTGCATCCCTGGCAGCGTTAGGTGCTGCGGTATCTGGTGCAGATATAATAAAAGTAGGTTTAAAGGGTTCAAAAAATGTTGAGGAAGGGATCAAACTAATGAAAGGTGTTGTAAAAACCGTGAAGGATTACAATGAAAATATACAAGTAGTTACTGCAGGTTATGCCGATTATATAAGA…
3352	LokiG_000000000321	17887	18703	f	52.8259803922	49.6966677266	44.9012070469	ATGTTTAATAAAGAATTGGGTATCATTGGTCTAGGGAAAATTGGTTCTACTCTTTTAAGAGTCCTAGTTAATTCGGGGACAATAAATCGTGAAAAACTTATTGTTTACGATATTGATGGGGAAGTCCTTAAAAAACAAACTCAGGAAAATAACGTAGAATCAGCTGAAAACAATAAAATTTTAGTACAAAATTCAAAATATATTCTAATTGCGGTGTTACCACAAGTAATCGATAAGGTTTTAGAAGAGATTAGTTCTCAAATTACAGAAGCTCAAATAATAATAACAATCGCAGCTGGTATTTCAATTACCCACATTAATAAAATTATAAATAAGAAGGTAGGGATTGTAAGGATTATGACCAATACACCCGCTCTTGTAAGAGCGGCTGCTTCAGCA…
3353	LokiG_000000000321	18683	19658	r	59.958974359	57.1550477325	52.8489217261	CTATGAATGATGAAGGCTGAGATTTTTCTTATTTATCATTCTTGGACCTGCTTTATTAATCGACAAATCAAAAACCTGTATTTTTGGTTTGTAGGAATCAAAAACCTCTTCAACCTTTTTTACGGCTTCCAATTTACATATTGAATAAATAGACTTTCCCAGCTGATTCATACTTGCTCCTAAAATATCTAAATTATTCAAATTATCAATCAAATCTTCTAATTCAGACAAATTTAATATGTGTAATATTTCTGTCTCTTTTACGAATTTTATTGATGCATGAATAAAAGTGACTATGTTAGGATTTTGAATCAACATCTTTTGGGCTCTTCTTCCGGCTTTTTTTATCATTAAATTTAACTTTGGATGCATTAAAACAGATTTTGTATGGATCATCCC…
3354	LokiG_000000000321	19712	20438	f	59.9063360882	58.7720961848	60.4546023795	ATGAATGAAAAGGTTATGAAAGAAAGTATAGTAATAAAGATTGGTGGATCGTTATTATTTAACGAAGAGGGGAAAGCAGACAAAGAAAAGATAGCCGAATTTTGTAAAATCGTTAAAATCAGAAAAAAAAAAGGTTCTCTGGTTATTGTGTGTGGAGGGGGATCATTGGCAAGAGAATATATAAAAATTGTCAGATCATTTAAGGGAACAGAAGCATTATGTGATACTTTTGGAATAGAAATCTCACGAATAAATTCTAAATTAATTATTGCTGCCCTTCAAGAAATAGCTTATCCCTTAGTTCCAAAATCCATCGAAGAACTTGCTACAGCTTTACTTTTTGAAAAAATTGTTGTTATGGGTGGTTTACAACCTGGTCAATCAACAACTTCAGTCGCA…
3355	LokiG_000000000321	20512	20752	f	62.65	55.2882299616	55.4910915311	ATGTCTCAATCCTCATGGAAAGATCAAATAAAAAAAAAATGGGGTCCTCATAGTCACTGTTCTGTTTGCGGTAAAGCAATGCCAACAGATAAGAAATATTGTAGTCAAGGTTGCAAAGATAACTATATGCAACATGAAAGAAAACAGAAGAAAAAGGGGAGATTTCAATGTATCTTTTTAATTGTTATGTTAGTTGCAATGATGTTGCTTTTATTCATTCCTAGTTTGTTAGGCGGTTAG
3356	LokiG_000000000321	21176	21554	r	51.2380952381	54.0353246573	45.3612902124	TCAATCTGATTCAAGTTCCATATCCTTAGTGATTCCATTTAACACCTCATTTAAAAAATTAATTATGGATTTTATGAATTTAGAGCCTAATTCCTTGTGTTTCAAAAACAATAGTAGTAAAACTGGAGCCTTCAATAAATTTGATGTTTTTTCAACAATTACAGTGCTTAATAGTTTATTGGTCATACCAAATAAATTATAAGAAACTGTCGGCGACTTAATTCCTTTTACCATGGGGGGACTTCCTAAAGTAACATTCCCTATTCCCATTCCTTCTTGATCAGCTATAAGTAATAAAAAGCTATTATATAATTTGTAGATCTTTAAGTAAATCTTCTTATCATCAATATCAATATAACTATTAGCAAGTAACTTCAT
3357	LokiG_000000000321	21613	22021	r	52.2058823529	51.4645979707	62.8583887109	TTAATCTGAAGAAAGTACAACCTCTGAGAGTCTCTGCCTTCGAATGTCAAAATCATGATCTAAGTGAATTGTAATACAATGTTGGTCTTTTTTTTCAAGATTCTTATGGATGTAGCTTATTGGGATAATTGGTAAAATAGATTCGATCACAATTATTTTTGGTACTGGAATCGGTATGACTGCATTACACCTCTCACAATTTACTAAAACTACTTTTTTATCAGGGGATTCTACTTTTCTCATCCTTTTTAAAACATCAGGGTTATCAATAATCATTTTTTGCTTATTTTTTGGGGGTTCTGGAATAGGAGGTATAGAAAGATCTTTACCTTCCTTTGTTGAATAATCATCATCAGATTTTGTATTTTTTAGGTTTGAATTGCTTTCTTTTCTTTCATT…
3358	LokiG_000000000321	22244	22874	r	36.7777777778	42.8729097557	53.1892958558	TCAGACACCAAATATTTGCCTTAATTCATTGTAAATTTTCGATAGTTCTGAAATAATTTGCGAATTATTTTGTTGAAGATAATAGCTTACATATCCTGCTAAACCCTCGGTATCTTTTATCCAATCTAAAAATGTTTTAATTTCACCCTGTAACTGGGGATCTAAACTCGTTCCTCCAACCGATGTTGCTCCTCCCGATGAAACTCCTACACTTTGAGCTGCTTGTTGCCCCATTTGAGTATTTGTGTTTACTTGTGGTGATTGTGTGCTCAGAGATGTAATAACTCGTTGAACATCCATTGCTGTTCCTAAAGCCTGACCCTCAGGACCCACATACACAATCAATTTGTGTTCATCATCTTTAGCTGCTACAATGGATCCTTCCCCCTTGTATGACAT…
3359	LokiG_000000000321	23588	24518	f	52.0892473118	50.9216052016	44.1445468731	GTGGATCTTTCAATACATCAAAAAAATTTAAATTTATGCCCAGAATGTAATAACAAAAATTTAGTTTCTGATAATACTCGCGGTGAGATTATTTGTAATGATTGTGGTTTAGTCTTAGATCAAAGAGCAATTGATTTAGGTCCAGAATGGCGAGCATTCACTTCTGAAGAGGCGAATAGAAAAGTAAGGGTTGGAGCACCTACAACTCTAACTATACATGATAAGGGTTTAAGTACTATGATTGGATGGAAAAATAAAGACGCGTTTGGAAAAACAATAAGCCCTAAAATGAAAGCAGATGTTTATCGGCTAAGGAAATGGCATGTAAGAACACGAACCAATAAATCAATTGATAGAAACTTAGCTTATGCTATGAATGAGCTAGATCGATTTGCATCC…
3360	LokiG_000000000321	24557	24707	r	45.8333333333	48.8756944049	37.7961976189	CTACAGTACCTTTATTCGTTTTATAACATCAGGTCGTTTTTTATATAAAATACGAAATCCACAATGAGAACATTTAATACCTGGGAGTGCGCTTAGTTCTTTTTTGCTAACTTCTTTACCGCAACTCTTCCTTGCACACACATACTTCAT
3361	LokiG_000000000321	24804	25614	r	61.8765432099	59.5843004547	58.2413691708	TTATATATAAAGGGATTTCCTCTTATCGTCTGTGTCAATTCGATGGAATGTATCAAGGTCTTTTTCTAGCTGGTCTTTTTTAATCTGAAGATTTTTAGTTAAATCTTCAACATTTGCAATAGAATATTTCTTCTTAATTGGTAAAGTAAATGATTTTTTAAGCATTTCTAAGAGTATGATAGATGCTTTTAAATCTGTAATATCTTCATTGACCATAGCCATGTTATCTGTTTCAGCTAGAAAAACTAACCCATCAATATTAAATCGTGCTTTAGCTAAAGTAGGTATCAATCCGTTAGCACCTATTATTACGCCCTTTTGAATCTTTTGACAATTACCTTCGATTAAATATTCTTCCATTATTTCTCGATTTGTAGAACTGATAAATATTTGAGGAGA…
3362	LokiG_000000000321	25829	26402	f	56.4781849913	59.0427875201	51.1356596701	ATGTGTGGAACTTGCTGTCATAAGATTCCTGAAGATTTATTAAAAAGAATTCCCCTATATCCTGATGAGGCTGACAAATTAATAGAATTAGCTGAAAGCAGAAAAATCGATTTTAAGATTATAGAGGATTTAGTTTTTCCAGATCTAAAAAATGAAAAAATTTTAGTTTTAACATATCGTATAAAGTTGGATAATGAATCCAATTGTTGTCCATTCTATGACAAGAAAAATGGGTGTACTATTCAATATGATAAACCAATGGCTTGTAGAGCATATCCTCTTGCTTTAAAACGGAAGGATGCGTTTAACTTTTCAATCTCGATTGATCCATATTGTAATTTTGTAGCCAATAATTATAAAGAATTAGAAGTGGTCAATTTAGAAATACTAAAGAAAGTT…
3363	LokiG_000000000321	26472	26865	r	45.6564885496	40.6550694034	42.7206053118	CTAAAGATGTAACTTTAAATCCCTGACAAATTCTTTAAACTTATTATCGTCTAATTCTATTGTTTTGAACCTGTTTAACGCCTCACTGATTATCTGAGCTAATATATGTTTACAGAAATTTCTTTTTTTGTAGACTACTACGGTCTTATAAAAATCTTGACAAGAACAGAAAATTCTAGGATAAACCAAATGCTCTTTTTTTTTCCCCATCGCCGCCCAAACAATCCTGTTAGAAGGTTTATAAATGTATTTTTTAATCCCCTTAGTCAATACGTCTAGTACATTTGCTGATTTACCTGGAAAGATTAACTCTAAAAAAGAGAACAATTCTTCATCAAAGATTTGTTTGCGATTAACTTTTTCAAATAAATCTAATAGTAAATCTTTTGACAT
3364	LokiG_000000000321	26917	28219	f	42.4147465438	46.3646980745	43.7853812321	TTGAGTAATATATTATTTCTTCCAACACGATATTTTCCTTCCATTTCTGGCGCTGAATTCTATTTTCAAAGGATAGCTGAAACATTAACTCGAGGATACAATTATAAAATAGATATTTTCACATCCAATGCTATAGATTTTAAAGCCTTAAGGAATCCCAAAGGTAAAATTATTGGAAGTAGTAATAAAATTTTCAATGAAGTAAATTCACTTAAAATTAATAGATATCCAATTAATTACAATAATACAGAAGAGGAGGCTTTTCTAAAACTAAAAAAAATACGTTTTTTTAATGTGTTGAATCTTAAAGAGGATTGTGTAAGAAAGATCATAAGAAATGGCCCCTTTTTAGGAAATTTGTTAGATTTTTTTATTGAGAATAAAACATTAAATTATGAT…
3365	LokiG_000000000321	28226	29441	f	52.966255144	54.1212400984	46.2961555125	ATGAAAAAAATCGCCGGAAATTCACATATACAAAAAAAAAATACATTAATTAATCTTGATTTAGTTCCTTTAGATGAGTTAATTAAAAATTATGAGACTCCTTTACATATTTTCTTGAAAAAAAAAATCGAAGACAATATCAGCACTTTTAACAATATCTTCAAAGACGAGTTTGATGGTTTTGAATGTTTCTATTCATTAAAAGCCAACTTTCTTCCAGAAATTTGTAAAATTGTAAATTCAACGGGAGTGGGAGCAAATGTCGTCGGGATTCCAGAACTGAAATTAGCATTAGAAGTTGGTTTCTCACCAAACTCTATAATCGTTGGAGGACCATATTTACCAAAGGATCTTCTAGAATTAAGCATTAAAAGTAAAGTAAAAGAAATAATTGTATAC…
3366	LokiG_000000000321	29515	30631	f	60.1424731183	57.9875688628	58.5124598443	ATGATTGATATGGAAACTTTTATAAAAAATGCTCGAAAAAGAGAAATTACTAGACCCAAGATAGAAAAATTTGGGTATGCTAATATAAAAATTATAGGTTGTGGTGGTGCTGGAAATAATACTATTGATAGGCTAATGAAAATAGGAATAAGAGGTGCCTCTTGTGTTGCAGTTAATACTGACTGTCAACATTTAGATAGTATAGAATCTCACGTTAAAATTTTGATTGGAAAAAATTTAACAAAAGGATTGGGGGCTGGGGGGAATCCTGAGATTGGTAGAGCAGCAGCAGAAGAATCTCGAGAAGATTTAACTAGAGTTTTAAGAGAATCCAACTTAGTATTTATAACTTGTGGTGAGGGTGGCGGAACCGGAACAGGGAGTGCCCCTATCGTAGCA…
3367	LokiG_000000000321	30781	31339	r	46.7634408602	55.1181447524	46.4292394227	TTAGAATTCCGGTTTGTACATCTTCCTAAAATGCTCCTTTCTTTTTTCATTGTATTTTCTTTCTAAATATTTTAATACTGTATGATGAGGTATCCCCTTTATAATCATATTTATGGCTTTTCTAGCAATTTGTAAATTCTCATAAACTGCTATTACTGAAACAGTTTTACCATATACAGAGACAAAACTCTCAGCAAATGTTTCTATAGCCCTTCTCATCTCTCCGCTTCTACCAATAACTCTCCCTTTTATCCTTTTTATACGTTTTTCTGACTTCCCCAGAATGGATAAAAGATTAAATACTTCAAGATCATAATTTTCTTTTATTAATTTCATTGCTTTTATAGGATTAAATCCCCTATTAATCGCATTGACAACTTTTTGACCTGTGTAAACATT…
3368	LokiG_000000000321	31384	32233	r	47.5041224971	56.6908563759	48.9527115969	TTAAATATCCAAATTTAAAACATCATAATAAAAATCTGTAGGATCTGGTGTGTCTATTCCTAATTTGTTGAAGAATTGAAAAATATTCTTTATGTCTCTAGCTAAATAAACTTCAGCTTTCGGATGCTGAATAGCAACTCCTTGAGATATGTCTATTACAACAGGTTTTTGATTATGGTATAATATATTAAATTCGCTTAAATCACCATGAACAAGTTTAGCTTTATTATATAGTAACTTTATAAATTTTAAAATTTCATTAAATAAGTTTACTGGGTCTCTGGGTTTTTTGATATCTTTAAGAAGTGGCGCAGGGATAGATTCAAAACCAATATATTCCATAAGTAAAATATTATTTTTAATATATAATGGTCTTGGGACATTCAAATTTGCTTTATA…
3369	LokiG_000000000321	32236	33157	r	46.6069489685	57.6412718983	48.2251043186	TTACACCGAATTAATTTTTGTGATTGTACTGTCATTAAAAAAATAAGAATATTCTTTTATCAATTTAATGTTATCCTTACTTCTCAATACAACTTTGTTTCTCGTAATATTTTCTACTAGGTACTCCTTCTTATCTATTAATAATTTATCATTTTTGGATATTGGTAAAAATCTTATTAGAGCTGTTTTCCTAAATATGTTTTTCCCTCTCTGATTATCCCTTCCTACTAATTTTTTTGTCCTTTTTAAGATAAAGTGATATTTTACCTTTAAGAATTTTATTAAATGATTCAATAATTCCTTAGTTCCTAAATAAAGATCTACTCCATTTTTTTGATCTTCAATCTTTGAAATATACTGCCGATGGTCTTTTTCAAAAAGTGATTTATTGTACTTAGA…
3370	LokiG_000000000321	33156	33453	r	32.5016835017	31.2951715587	32.996075805	TTAAAACATCATCTTCATTGCCATAGGAATACCATTTATTAATCGAATTCCTTCTCTCGATAACAAATTGCAATCAATAGCTTTTCTGGTTATCCTTTCACCAACGATATTAAAGAAGGAAGCCCCTTTTAATATATCAATTGCTTTTTCCAAACTAATTAATTTGCCTCCAAAATAATTATTCGAAATTTCGATTCTAAGGCCTTCTTCTTTAAAAACTTGATTTAGGAGTTCTTCGTCGCAACAAGCAACAGTTTCACAATCATCTCTAATATGAACCTTTAAATGTACCATCAT
3371	LokiG_000000000321	33476	33890	r	41.2512077295	46.774383029	44.8089501365	TTATTTTTCATTAATTTCTTCTCTGGCACCACAAGCAGTACATTTTAAATAAATTCTCTTTCCTTCTCTTTGAATTTGAGTATCAGGTTTATTACAGATATTACATAATACATAAGTTTTTGTATAATTTTCAATTAAACGATTTAAAACTTGCTCTTTGTATTGACCTTTTAAAAATAACTGTTGCCCTCGAATCTCTCCCATTGTTCCTGCTCTTTTTAGAAATATACCTAAAAAATGTCTCCTATCTCTATTAAGAGTATTAATAATTTTATTAAAATTAATAATAAATGTATTTCTACTTTCACTTCTAAGTATAACTTTTGGAATTTCGAATCTGGAGGATCGTTGAACATTTTCTGGGATCTTCTTATAAGCTTTCTCTAATAAATCATCATA…
3372	LokiG_000000000321	33988	34720	r	44.7404371585	45.6689090825	40.2319490874	TTAATAAGATTCATATTTATCATGATCTGACTCATAAATGCGAGATTCTAAAAGTAAATCGTTGAGATAAGTTCTCAGTTCAATATCAGGAATTTCAAGCTCTTTACTCAGCTCTCCAAAATCAATTCCAGTTCCAGTTGAGGAGTGTACCTTTATTACAGAAAAAATTCTTTCTTTTAATTCATCACTTTCAATATCCTCTTCAAATAAATTATTTACTTCTATTTCCTTAACTATATTTTCTGAAGTTTTACTAAAATCAGAAAGATTAGGTATTTTTTGAATATCTCCCGATTTTATCCTATTTAATATCTCAGCATTACGTAATAAAATATAATTTGGTTCCACTACTTTTTTAATGATTTCAGTCCGTAACACAATTAAATCACTTCTCTTATT…
3373	LokiG_000000000321	35219	37034	f	49.0859504132	53.2053910564	48.9232085426	ATGCCTTTATTTAACACATCATTAACTGATTTTTTTTTTAACCCTTGGTTTATTTTATCATTATCTTTCTGGTTGATTGTTGTAATACTAGTTTATTTATTAAGAAATAAAAAGGGTGCTACTTATCTTTTTTTTCCATTATTAGCAATGTTTAAGACTAAAAAATTAAATAATTTTATTAAAAAAGTTGCTAATAAAGCACCCAAATTCTGGAAAATTTTCTGGACAGTTGGGATATTCATTTCATTTAGTTTTACTATTTATGCTCTCTACTTCTTTTTCACGAATTTTATCAATCTTGTAGTCGATCCTAGAATTGAACAAGCAGTAATTCCTCTTATACCAGGAGTCACTATTGATCTTCCTTTGTTTTTCTACCTTATTCTTCCAATATTATTT…
3374	LokiG_000000000321	37064	38042	f	44.5828220859	50.1608758787	48.5295947107	ATGACTTATTATAATATTTTTTTAAAAAAAGGCAAATGTTCAAATTGTAGTAATTCAATTGTAATTCAAAGAAAATACTCAGGCCAAACCCTTTGCCACTCTTGTTTTATGGTAAGTATTGAAAAAATAATTCGAAAAACTATTTCAAAATATGAAATGTTAAATCGAAATGATAGAATAATTGTAGCTTTATCTGGTGGGAAAGATTCTTTTTCTCTCCTATATAATCTTAATCAAATTCAGAAAAAAAAACAACATTCACAACCACTTATTGCGTTAACCATCGATGAGGGTATAAAAGATTATAGAAACCATAGTATCAAAAACGCAGTTAAAATTTGTGAAGAACTAGAGATTGAGCATAAAATTCTTTCATTTAAGAAAAGAGTGGGATATACT…
3375	LokiG_000000000321	38038	39028	r	74.8666666667	63.6761022975	58.7444429306	TTAAACCTTTTCAATCAAAAATTCGCTCATCTCTTTTAATTTATCATATTCTCTTATTTCATCTTTGAAAAGAGGAACCTGAATTATATTTTTGTGAAAATTCTCGCTAAAAATTTCAATTACTTTTAGTAAATTTTTCTGCTGCATTTCTCTACGTGCCTTACAAAATTTGCACAATTCTTCCCTATCTAGGTACAATTGATTAACTACTATAGTATGAACGGGGATATTTTGTTTGATTAATTCATTTAATAATCGTCCAGTTTCGGTGATAGCCATTTCTTCAGCTATCATGACTATTATAAAAGAATTTTTAACGGGGTTCATAAGATCGTCTCTTGCATTTATTATTGAATTGTTCAATTTTTCAAGAATTTCTAGAGAATTGTCTTCCTTTTT…
3376	LokiG_000000000321	39079	40366	r	72.2400932401	68.9849560335	62.590961828	TTAGTAATTAATCTTATAACGAAGAATTGCAGCGATCCCCCCAAATGTTCTAAATAACATTTCTCCCTCTTCAGTTTCGGTTGATAATATTTCAACAGTTGTTCCAGTAGACTCAGCAATGTCTCCAAGTTCTTCAATTATCAGACTTGTTTCTATAATTGTAAAAGTATTTGACTTACAATTGGGGCAACTTTCTTCTTGAATTTCTTCTCCAAATTTTTTTATAAGTTTTTGGTCCATATTTTTATTTTCGGTAAAATCACAATTAGAACACCCTAATTTAACTTTATGAATGCTTGTCTTTTCAGAAAACAATAATATTTCAACTGCTCCATAGGTTAAAGCTTTCTGAACTTCTGTCAAACCATATGTAGCTAAATTAGATTCATTAGAAATTTC…
3377	LokiG_000000000321	40535	41240	f	72.0539007092	72.0146233745	73.3997017361	ATGAAAAATTTAGTGGTTGCAGAAGCAGGGCTAATTGCACACGGGAGAGGTGAATGTTTTGATTACATTATTGGTGAAAAAACCTCCCCTATGGCAAGAAGCGCCATTAAAGTAGCTGTGGCGGCTCTCATAATCGCAGAGAAACCAGTTATTAGCGTAAATGGGAATGTCGCAGCTTTAGTTCCAGAGGAACTCTCAGAGTTATCTAATTTATTAGATATCCCTCTTGAAATTAATCTATTTTACCATCAAAAGGGTAGAATTGACGCAATAAAAAAAGTATTAGAAAGCGCAGGAGCACGTGATATTAGAGGAATTGATGAAAAAAAACAAAAAGTATTGGACAACCTTGAAAGTAATAGAAGAAAGGTTGAATATATAGCAGAAGCGGATGTAGTT…
3378	LokiG_000000000321	41351	41873	f	48.2988505747	50.0002025483	63.8740313527	ATGGGTACTGATAAAGATACAAAGATTAATGTTTTTACCAACAACAACGGTCTAGAAATTCTAATAAGACGATGTAATTTAGATGATTTAGATGGGGTAATCGAAGTGAATGAAAAGGAACTTCCAGAAGATTACCCATATTTTTTTTATAAAAGCATTCTTGATAATTTCTCAGAATCTTTTTTAATTGCTCAAAATAGTTCCGGAAAAATAGTCGGTTATATTATGTGGAGAGTTGAAAAAACGCCTTCTTTAGATAGTTTACGATACTCTAGTAAAGGCCATTTAGTATCTATTGCGGTCTCTAAAGATTACAGGAAGAAAGGAATCGCGAAATCTTTGTTGTCAAATAGCATGGTTGCAATAAAAAAGTATAAAATACATGAATATGTATTAGAA…
3379	LokiG_000000000321	41880	42888	r	37.6259920635	43.3263177163	54.0645839481	TTAATTGAATGATCTTTCTAAGCCTTTGATTAGATAAGTTAGAAGCGTATTAATCGGCACTTTCATACCTAAATCTTGAGCATATTTTATAACTCTTCCATTAATAAAATCAATCTCAGTTTGTTTTCCGTTCAAAATATCCTGCAGCATTGAATTTTTATTCTGTGACGTTTTTTTCGCAATTTGCAAGGTATATGCTACGTAATCTTTATCAAGGATCTCGATATTCATTACTTTCGCAATGTTAGTTGCCTCATTAATAGCTTCACCCATCAAAGATTTCATCTCGTCAAAATCCAACAAAACTCCGTTTGGTAACCTCGTTAATGCACCAAATGCATTAATCCCTACATTCACAAATACTTTTTCCCAAGATTCCTTTATCACGTCATCAACAAT…
3380	LokiG_000000000321	42915	43782	r	60.4209919262	60.0211880907	65.0537213737	TTACATAAATTTATCTAAATCCAATTGACCCTTAGGATATTCTCCTGATTTTTTTTTTATCTCTAATATATTTACACGACTAGGTGAATTTCTTGGCTGAACCTTCAATTCTTTCATTAACATTAAAGAGTTTTTCACAGCATATCCCGAAAAATGATTATTAAAATAAATTCCAATTTTTTTTACCTTAGGGATAATTTCCTTTATTGATTGAGCCCAACTCCTTATTTCTTCTTCATGAAAATCATAATCAAACCAAATTTTATTTCCGTATCCATGAAATCTAATATATGCAAAACTAGGATTAGTTATATCCATCCTAGGAGGTAAAAGTGGTTCAATTACTGCACAATAAGTTAACGATTTCGCTCTCAAATATTGAAAAACAGCCTCATCCAT…
3451	LokiG_000000000328	2	1412	r	57.9482269504	48.1586347946	65.4611221608	GAGGTCTTGAATATTAATCATAAAAGCCCCATCACCAGCAATTGCAACAACTTGTTTATCTGGTTTTGCCAGTTTGGCTCCAATTCCATATGGAATAGATGTGCCTAATTGCCCCATTCCTGTTGATACGAGTGTAGAAAGCGGTTTTCGTATATTATAATCATAAATTTGTTCTGCTGCAGAAACGGATATATCTCCTCCATCAAGAATTAAAATTGCATCTTCATCCAGAGATTCAAATATATCTTTGATAAGTCTTTTTGGGATTATTGGTATTTTATCTTTGGACAATCTTCTGTTAAGTTTTTCAATATTATTTTTCCGTATGCTAACAAGTTCTTCAAGCCATTGTCTAGTTTCTACTCTTTTAATTTGTTTTGATCTCTCAAGAATTTGTTC…
3452	LokiG_000000000328	1444	3160	r	55.2942890443	47.2183966787	60.8530410594	TTATCTAAAATAAATGCCCAATGAAAACATCAACATAAGGACGTCAGGCGTAGAGTATTTAATTTTAACATCTATTACTGCTGGTTTATCTGAACTCCTTGCTCGTTCAAAGGCGGGTTTAAGATCATTTGGATCCCTCACTATTTCCCCATAACACCCAAACCCTTTGGCACATCCTGCAAAATCAAAGTCAGGAAAATCCGTATCTATATAACGCTTTTGATACCCAAATTCTTGCCCAATTTTAATCATCCCCCAGGCACTGTTATTTCCAATAACATATATTAGATTTTTCAAACCAAGTCTTACAGCGGTTTCTAGATCTTGGATATTCATCATAAAAGCCCCATCACCAGAAATCGAAATTACCTGTTTGTTAGGTTCTGCCAATTTTGCCGC…
3453	LokiG_000000000328	3361	5023	r	67.4735258724	48.865993127	71.2242538313	TCAATAGTTAGTTTTTACATCTATGACAGCTGGTTTGTTTGAATTTTTAGCGCGAGCGAGAGCATTCTTTAATTCATTTGGATCAGATACTGATTCACCATAACATCCAAAACTCTCAGCACATTTACCATAGTCGAAGTCGGGGAGGTCTACATCTATATATCGCTTCTTGAAGTATGATTTCTGCACTGTCTTAATCATACCCCAGGCATTGTTGTTCGCTACAATATAAATCAAGTTTTTTAACCCTAACCGTACTGCCGTTTCTAAGTCTTGTACATTTATCATGAAACTACCATCCCCCGCAAAGCATATTACTTGCTTATCTGGTTTTGCCAGCTTGACTCCGATACCATAAGGCACTGAAGTTCCTAAGTGCCCCATACCTACTGAACGAAG…
3454	LokiG_000000000328	5129	6116	r	46.6778115502	41.8333903139	51.575931317	TCAAAAGTAGAAAGACTCAAGCGAATACAAATGTGTCAATAAGGATTCGGGAATTACATGTACTCTGTTTCGCTTGATGTTTAATTTTTTAAGTGAGTGTAGTGCTCGAATTACTTGTGGAATCTCTTTAAAGTGATTATAACTTAAATCTAATTCTTTAAGGCGAGTTAACTTCTTAATTGATGAAGGAATCTTCGTAAGACCATTTCTCCGTAGATTTAATCTTTCTAAATATATGAGAGAACCAATAGATTCAGGAATAATTGAGAGAGTGAGATTTTCATAACTGTATTTTTTAAGAGAACAGATGTAAAAATCAAGATCAATCAATTTTGTGAGGGAGTCTATGAGATCGGGATTTTCTTTTATAAAATTCCATTTGAAATAGTTGAAGTTTAA…
3455	LokiG_000000000328	6270	6768	f	38.0401606426	43.8519730352	50.0596127315	ATGGAAGGGATTGGTTTTCATTTATGTCTTTTAATTTATAAAACTATAAAAGTTGAATTTACTATGAATGATGAAAAAACAAAAAAAGATTCAAATGAATTACTAAATTTCTTAATGATTATAATTGGTGCGCTTTTTATCCTGAAAGCTGTAACGGAACTCTTAGCATGGGCAGGTATCTTGATTCCATCATGGTTGAGCCCGGGTGATGAGGCACTCTCTGTTTTTGGTAGTCAAGGAATAGTATCAATTCTGTTAGGTTTTTGGTGTTTAGTAGCGGGTATTGGTTTGTTCAGAGAAGAAGAATATGCATTAGGAATGGGTTTAGTAGTTTTGAGCATAATGGCAGCAGCAGGTATCACTGCAGTGGTGGCATGGATTGGTACTCCTGCATCTTTC…
3456	LokiG_000000000328	6989	8318	r	44.4236267871	48.5510930621	55.5956792686	TTAATCTCTAATTACAACGTTTAACTTTTTTTCCTCAGTTCTTTTATCTAATCTTTTTTTAGCAATCTCATAATGAGGTCGATCTATTGAAATATCTGGGGGAACCATAGTTAATATTTGCTTTGCAATCTTTGGATATTCTGCGATAAAAATAAATTCTTCCTTTACCAAGGGTCGTTGTTTATGTACATTAGCGTATCTCACAAGTTCTAAAATCTGTCTCGCTTCCTCATCATTTTTAAATTGAATATTAAAATTATTATAACTGTGCATAAAGGCAGAAATCCCGGAATATTCTCCTGTTGTTATTTTTCTCCCTGTTTCAATCATAATTGTTTCTCCTCTTCCTAATTCATTATAGTCGTATAATTCATAATTTTTGTGATCTTTAAGAGCACC…
3457	LokiG_000000000328	8588	9299	r	31.194092827	31.616858846	40.8052075445	CTATAATAAAACATAAATACCCCTTTTTTTCATACTTTCTAAGGCGTTGATGGAATTGGAATTAAAAGGACCGTTACCTTCAATTGATAAATATTTTAAATTAACTAAATTATCAAGATCTTCAATTTCTGTTATTATATTATGGTCAAGATATAATTCCTCTAATTTAACTAAGTTCGCAAGTCCCTTGATTTCTGTAATTTGGTTATATGAGAGAGACAGAATTTCTAAATTAATCAATGGATCAAGACCTTTAATTTCTGTTATTTTATTATGTCCAAGCCATAATTGCTTTAAATTGCTTAAATTATCAAGACCCTTGATTTCTGTAATGTAATTTTCACCCATTTCATAAGGTCTTCTCAATGATAAAACCTCTAAATTTCTAAGATTTTGTAA…
3458	LokiG_000000000328	9743	10178	f	31.1816091954	42.0945062017	4.68153835482	ATGTCCGAACCAGACCATAAAGACTTACGATACGCTAAAAATTTAAGGCGTGAAGGGAAATTACAAGAAGCACTAAAGGTTATCAACGAAATAGAAAAGAAAGGGACACCGACACCTAAAGTTCAGTTATCATTACTTATCTCAAAGAGAAAAATATTAAATATGTATCAACGATATGGGGAAACTGTTAGAGTTGGGAAATTAGCATATCGTTTGAGTCAGACTTTAGGAAAAAAAAATGAGATGATTACTTCCCTTCTCTTTAAAGCAAGTTCTCTCTTCCTCGGACAGAATGAAAAAGCTCTTAAATATCTTTCCGAAGCTGAAAACTTACTCAATTCTCTCTCTGATGAATCGCCTTCATATCTTGAAAGAAAAAAAAAATATTTTATTCAGGAG…
3459	LokiG_000000000328	10158	10680	f	38.1800766284	40.4760226718	3.02228942145	TTGAGAGGAGATGCAAATGAAGCATTAGAAACAGCACGTGAGTGTTTAGAATTACAGGAAAAATATGAAAATAGGAGTGATATTGCATACACTTTACAGGTATTAGGAGCCATATGCATGGGTAAAGGTGAATATACTTTAGCTCTCGATTATACTTCGAGGAGTGTAACAATTTTTGAGGAAATAGGCGATAAAATGGGATTGGGAACCAGTCTTGGAATACTTGGGTCTATTTCTTATATGGAGGGTAAACTTAATCAGGCAGTTAAATATTGTAAGCAGAGTTTATCCTTTAAAATGATCAGTAATCGAGTGAAAGCCGATAATCTAAACATTCTGGGTCAAGTTTATTCTAATCGAGGTGAAATTAATAAAGCTTTAGGGTATTATAAAAAGGGA…
3511	LokiG_000000000335	2	266	f	50.571969697	46.8891836942	71.8399305752	AATTCATTTGATGATTTTTTTAACGATTGGACACCATTCAGCTACCTTATTGATTTATTCAATTTAATTTCAAAAAAGATTTTTGAAGTCTCTGTGGTTTCATGCGTAATTTGTCATAAAATTGAATGTCCAAGTTGTTCTCAAAAAATAGCTGGTGAAAATTATTGTCACGCAGAATGCCCATATTGTAATAGAGCCTATCATAAACATTGTTGGGACCAAACGATAAAATCTTTTGGAAAATGTGGATTCTGTCTGAGATAA
3512	LokiG_000000000335	432	3576	f	76.096692112	75.4416514895	90.9155164491	ATGGAAATATTAGATAAAAGGTTGAATCTACAAGAATTAGAGGAAAGAATTCTGCAACTGTGGAAAGAAAAAAAAATTTATTCTTTAATACGAAAAAAAGAAGAAGGGAAAGAGATTTGGAGATTTATCGATGGTCCTCCTTATACTACTGGCTCAATTCATTTGGGTACCGCCTGGAATAAAATCTTAAAAGATTACCTAATAAAATATAAACGAATGAGAGGTTTTAAAGTTACAGATACACCAGGTTATGATACTCATGGATTACCAATAGAAGTTCAAATGGAAAAAGAACTAGGATTTACAAATAAACAAGACATTCAAGAATATGGTATTGATAAATTTATTAAGAACTGCCAGGAATACGCTAAAAAGAATATAAAAATAATGAATGAACAG…
3513	LokiG_000000000335	3746	4790	r	51.4923371648	52.8904346517	21.3366408558	TTACAGTTTTTGTCTTTTATAATAGTTTAGCCAGTAGAAATACATTTCTTTTAATGTTTCCTCAATAGAAAGAGTTGGTTCCCACCCTAATTCTATTTTAATCTTTGAATTATCACCAATAATAATATCCTCATCTACTTTTCTTAATTTTTGCGGGTCATTCTCAACAACTTCAATTTTTTCATTAGAAAAACTTAAGACAATATTTAAAATTTCACGAATTTGAACCTTTTTACCAGAACACACATTGTAAGTTTCACCCGGTTTTCCATTTGTGGCTGCTAATAAGATTGCAAGGACTGAATCCTTAATATCTGTGAAATCTCGATATGGATTTAAATTCCCTACTTGAAGTTTATTGCCATCCAAGCCCAATTCAATTTTAATAAGTTTCCTAAT…
3514	LokiG_000000000335	4814	5948	r	54.0864197531	53.5253910359	25.0291576528	TTATCGTAATAAACCTTTTTCATTTAACTCTATTAGTGCTTTATCAGTTTTATCATGAGCGAATTTTTTTTGAGTTTTTACCCAATTTAAGTAGTCTTCAATACCTTGAGAAAAAGAAATTTCTGGCTCATATCCTAATTTATTTTTAATTTTGGTAATATCAGCAAAACAATGTCTTATATCACCGACCCGATATTGTTGATTAAAGATTGGTTTTAGTTTTGGATTTATTTTTTCAGTAATGATATTTGCAACTTCTCTAATTGAAATTGGAATTCCTGTCCCAACGTTAAAAATTTCCCCATTTACATTTTTACTTTTAATCACAAGAGACATAGCCTGACATACATCCATTACATTCACAAAATCCCTTGACTGTAATCCATCCTCAAAAACTTC…
3515	LokiG_000000000335	6227	7583	f	47.4918879056	49.2503793936	59.8059793441	ATGAAAAGAATTAAATTAAACTATTTAATGATTTTTTTTCAACTTTTAATCTTAATATCTGCAATAACCTTAGTTTTTCCTATTACATTGCAAGAATCAAAGATTTATGCTTCTGAAACCGATAGTTTAAGTATGAGTGCAAATGAAATCACCATTATAACACCTGAGAATAAAACATATTCAAATCCTATTAGTGATTATTATCCAGGAGTATATGGATTTGAAAACGATGCACCTAATAGTAATCCTTTTGGATGGAATACAACAGAAGCCCCCTCAACTTCAGTAAACGTAATTAACGAGATAGATAATCATAAAAGAGTAGTTCACTTGACGGACAATAATGCTGCGGGGTATCCTATAATAAATAAATCAATTGGCTCGCGAACTTCTGGGATT…
3589	LokiG_000000000341	0	615	r	51.0796747967	54.7977063193	65.2878453968	ATTAGATAATTCTCCTATAACTTCTCCATAGAAATAGACATCAGGCCATAGGTCAATGGGGATTTTATATTGTTCCGATAAATTCTCATCCCATTTTAACGTGTTATAATTTAAGATTCCCATTACTCCATTTGTAGGATCAGTTGCCATTATGTTGCATAATCTATTATAAATATAGGTATCTGTATATGCAATTTTAAATATCTTTTTGAAAACCTCTGGCTTATTCCTTTTAATCCAGAGAACTTTTGGAACTGTTCTACGTGATCCCTCTTCTGAAAGCCAATCTTTCGCACTTGTCTCTTCTCTCCCATCCATCCAGGTTAAAGCAGGATGTAATACTTTTTTTTTTTTATCAAGGAATGTAATAGTTTGTCTCTGAAAAGTACCAGAAATTCC…
3590	LokiG_000000000341	801	2481	f	51.394047619	53.681578252	67.4413661838	ATGGAAGACCTAGCAAAAAAATTATTTGAAAAAAGGTGGAATTTCAAAAATAGAGGCACTATTATCATTAAATTACAGAATACTGAATACGATGTTTTAATCATTGGTGGAGGTATTACTGGAGCAGGAATTGCACGAGAAGCTGCAATGAGGGGCTTAAGAGTGGGTTTAGTGGAGATGCAAGATTTTGGAGCAGGCACTTCTTCTAGAAGCTCAAAATTAGCTCATGGTGGGCTTAGGTATCTCGCTTACGGAGAGATAAATTTAGTTAAAGAAGCAACAACTGAGAGAAACTGGATGAGAGCTCATATTCCTCACTTAATCAGACCTGTACCATTTATGTGGGTCAACTGGAAAGACGATACTTTAAATAAAAAGTACATAGAATCATCTCTACAA…
3591	LokiG_000000000341	2667	5106	f	66.6035260353	51.7752863974	62.8374204903	ATGGTCCAGACATTAAATGAACCTATTGTTAAAGAACCCATTGCTAATCCAACAGCGACATGGGCTAAGCATTTTACGATAAAACCATCACCAAGGGTTGAAATACTACGACAGCGATACTTGAATATACGGAATAAAGTAATCATTGATGTCGCACGTAATCGAACCCAGAGCAGGAAGGAAACTGAAGGAGAACCGTTAATCACTCGACGGGCTAAATCTTTTGCAGCCATTGTTAAAGGGGTACCGACAAACATTTATCCTGATGAACTTTTCGTAGGGTGGTTATTTTCTGAGCCACGGGGTACTGAAATCCCCTTTTATTCAATTCCTTATACAGCTTTTGGGCTGGAAAAGGAATTAGATACTCTGAGTACTAGAACAATCGATCCGTTTCTT…
3592	LokiG_000000000341	5331	6093	r	37.624671916	43.0897698049	15.1384546904	TTAAACCTTTTGAATGCCAAATAATTTTTCTCGACCTAAAAGAAGAATATTAAACTTATCTATGAAATTTTTTCCGAGTATTGCATGAAAAGTGAAATCTCCGGTAATTTCAGTACCTATAAATTCTAGTTCAATTGAATTGCCTTCATAACGAAACCAACCTTTATAGATTGGAACTGTAATAATTCCATTAACAGTATAAACCTTTTTTTTTTCGATAGCTTCAATGCTGTATTCTTCTATAATCTTTTTATCTACTACTGAGATTGTTGCTCCTGTATCAATTAATCCAATAAATGTCTTTTCTACCTCATTGAAGGGCATTGAAAAAGGAATTAATGGATAATAGTTATTTTTATAATTATATTGGTGATACCATTTTGAATCATCTAAGGAAAA…
3678	LokiG_000000000349	0	735	f	62.1428571429	53.9842396629	12.0772500908	CCTTTACATGCTCCTGTACAACAAGCCTTCCAGAAAAATACGGGCGGAAGAATTGTAGAGGGATATGGGCTTTCTGAAGCAAGCCCCATAGTTAGTGGAGGAAATTTATTTGGAGAAAGCCCTCTTGGGACAATCGGGATGCCATTTCCGGGTACTGATTGGGGAATTTTCGACGCAAACGAATTTGAAAAAGGTCCAATTGCGGACGGTTCTTCTAAATCGAAGTATGGAGAAGAAAATACAGGAGAAATTTGTGTTTGTGGTCCACAAGTTATGCAAGGGTATTTAAACCAACCAGAAGAATCCGCTGAAACTTTAAAAACTTGGGATGGAAGAACATGGCTTCTTACAGGAGATATAGGATTCATGAATGAGGATGGAACTATTGCTATTAGAGAC…
3679	LokiG_000000000349	972	2115	f	55.3464566929	66.5256175174	61.7361116088	ATGACGAAAGGAATTATTATATCGGGAGGGTGGGGTACGAGGTTACGTCCGTTAACTTGCACTATTCCCAAACCGTTAATTCCTATTGTTAACAAACCAGTAATAGAACACCAAATACTTTTACTAAAAAGAGCTGGAGTTACTGAAATAACATTAGCTGTTGGCGTTATGGCTGATATAATTAAAAATTATTTCGGGGACGGGAAGAAATATGGATTAAAGATACAATATACTGATGAAAGAAGCCCTATGGGAACTGCTGGGGCTATTAAATTAGCAGAGGATTTTTTAAAAGATGATAACTTTTTCATGTTAAACGGAGATATTATCATTAACTTTGATTTTAACCAAATGCTTAAATTTCATAAACTAACTAAGGGGATAGGTTTAATCGCCAGT…
3680	LokiG_000000000349	2111	3479	r	43.4773391813	47.9689544421	46.5976724232	TTAAATTTCGGCTCGAATTTTAGTAATCTTTTTCTTTAATTTTTTGATTCGAGAATCTGAAGGATTAAAGATTAGAAAGCCTTCTAGAATCTTAAGACCCTTCTGATAAAAATTAATGCTTTGGATGTAATCACCATTTTTCTCAGCATTTTCTCCAGCTTTCATAACAAACTCTAATTCTAATTGTCTCTCCTTATTCTCAAGGTTCAATATTATATGTGAAATTTTATCTATATCTTCTTTTAAGTTATATTCTCTTGATACACTGAGAGCTCTTTTATAATCTTTTATTGCTACATGATATGCTAAAGCTTTTTCAGCAGTTTTACCTTTTCTCATTAACTCTTTAATAATGGTAATTGCTGAATTTTTATCCAAGTCTTTAATTTTAAAATCCTC…
3681	LokiG_000000000349	3715	3997	f	47.9432624113	52.5542789881	47.1245699156	ATGGAAGAACTTAAAGAAAATGGCTTTAAAATATATAATGCAATATTTGATAATAAAAAATCAATAGAAATTGATGAAATAGAATATCCTATTAAAAAGTTTTCAAGTGGAATTAGATATGTTGATTTGTTTGGGTATCGTTTTATTGAGCAAAACCGAAATAAGAAATCAGAATGGGGCAAAAAGGCACGAGAAGGACAAAAAATCATGTGGATAATAAAAGGGAGAAAGTATATGGTAAGAATTATAGATGGAGAATATACCGATTTAATAAATATTTAA
3682	LokiG_000000000349	4311	5226	f	49.8196721311	44.7933074712	50.8248821791	ATGCAATTTGGAGCACAACTAGTTAATTATTTTACCACATGGGAAGACACACTCACCACAATAAAAGCAGTAGAGTCTGGCCGTTGGCACAGCCTTTGGTTTTCAGATCACTTCTTACCGCCTATTCCTGGGGCGGGTTTAGAATCTGGACCTTCTCTGGAGGGTTGGTCGATGATCACCGCTGCCGCTACCGTCACCAAGCGTTTACGACTAGGTTTACTCGTCACAGGCAATACTTATAGAAACCCCGCATTACTTGCTAAGATGGCAGCTACGGTGGATCAGATTTCAGGTGGTCGTCTTGAACTCGGTATTGGTGCTGCTTGGTATGAGCGTGAGCATGAAGCGTTCGGATGGAAGTTCCCAGATGTTCCTGAGCGATGTGACCGTCTTGAGGAG…
3683	LokiG_000000000349	5289	5889	r	54.6616666667	54.4502310259	55.4836089136	CTAAACGTCATTAATTTTATCCATAACTAATTCTAAATATGATTCTTTTATTGAATCCTTTTTTTGAATCTCAAAATTATGGAGAAAATCAAATAAGATTTCTTGAGATACTTCAATTTGATCTTTAGAATCTGCTAAATATTCAACTTCTATAAAATATTGGTTTAAAATCGGTAAAAAATCAATCAGAGCTAGTATATTATAATCCCTAAAATCAAAATTATATAACTCTCTTTCTTTTCTAACTGTCATAATTTCTTGAAATCCCAAAATTTTTAATATCCTCCTCATCTTTTCAAGACTTTCAATAGATAGATCAATTTCTTCTCTAGTTTTCGTTGATGTGTCTAGTTTTTTTCCCTTATAAGTTAGATAATAGTTAATTTTTTGTTTCACATT…
3684	LokiG_000000000349	6033	6939	f	61.1114790287	59.6914801804	66.3386074628	ATGATTGAAAGATACATTCAATTTTTAGGTATGGACGAGACCGTTAATTTGCTTAAAGCAAATGAGATTCCCTTGACGCCTACAATTCGAGTGAATACGCTTAAGATAAATTCATCAGATTTAAATAAAAGGTTGAGAAATAAAGGATTCGAGTTAGATCCTATTGAGATGATTCCTTATGGTTACAATATCATCAAAGAAACTCACAATTTAGGTTCTACCCATGAATTTCTCCAAGGTTATTATTATTTACAAAATTATGCTTCAATGCTTTCAGCTATTATTCTCGAGCCTAAACCAACCGAGACAGTAATTGATATGTGTGCAGCTCCAGGAAGTAAATCAACACATATTGGGCAATTAATGGAAAATAAGGGCGCACTTGTTTTGATTGAAAGA…
3685	LokiG_000000000349	6954	7536	r	48.8298969072	48.4980499238	63.480367112	TTATTGTTTTTCCCTTAAGTATAATCCTTTATCACTCAGATTAATAGCTATAATATCTTTGGGTTTAAGGTTTTTAATAGTTTTATTATCAACGGTGGATTGAGCTATTGCAATAATCTCCATTAATCCGTTGAAAACAAGTAAAAAATCCTTTTTCTTCAGATCAGGAGGTAGATAAGTTTCCATAAACATCATTATATTATTTCCGTAAAGAATTGATTTTTCTCCTTTCTTATTAACACGCATATATGCAAAATCCGGAAATAAACCATTCCTATAAAAATAGCCTGTACTCTCCAGACTGATGAAAAAAGCCCCTCTTTTTAAAAAACCAAAATATAACCCTCCAGCCACTATATCATTTGTTATTTTAGGATTCTGAATTATTTTACCTAGTTC…
3686	LokiG_000000000349	7619	8333	f	57.8739495798	53.8129951076	55.4983855112	ATGGGCATTAGAAAGATTGAAGATGAAATTGATCTGATGGAAGCAATGAAAAAGAAAGCAGCTGAATTGAAAATAAAAGATTTAGAGGCAAGGGCTTCTGTAGAGAGATTTACAAAGGATCAGTTACGGGAGCTGGCAAAAAAACACGGTATACTCCTAGCGTTAACACCCGAATTGAGAAAGGAAGTTAAAAAATTGCAGAAAAAATACAATATTCCCTCCTCTAAAATTATAACAGAACAAATCATAGAGCACGATGTTTTAAAAAAATTTTCAAAAATCGATCATCGCAAATTAGGGATGTTAGCATACCAACGTGTACTTATGAGTAAGGAAGAAACAGGGGGAATAATTCCATTATCAGAAGTTTATGAATTAGTAAATACTGGAATTTTAAAG…
3687	LokiG_000000000349	8346	9240	r	61.7774049217	59.2892273033	53.8316578845	TTATTCTAATTTAATTTTAAAAGCTAATTGCCCATTTTCTAATTTGAGGATCTTCGCTCTGCGGCTTTTAGCTAAGATTTTGAATATTGCTTCCAAGTCTTCTATCGGTAGACTACTAAAATCTTCCTGTTTTGCTTCTCTAAGTTCAAAAATCATGATTGGCTCTAATTTACCATTTTCATACGCCCATTTGTATATTTCGTCTGACCATCCTTCGAGAGTTTTCCAGTATACTCTTAGTTTTTCTTTTTTTTTAGAGAACCATTTTGCTTGTTTTTGAGCAATCAATTCATCAACAATTTCAAGTATATATTGTTCTCGATTAGTAAAATCCGTAAAGGGTTTTTGAGAATTTAGTTCTCTAATATAAATAGTATGAAGAATTGCGAATCGAGCATA…
3688	LokiG_000000000349	9261	10479	r	68.1428571429	74.6462201155	64.7869352636	TTATTCTCCAAACTCTGATGCCCATTCATTATATTGCTTCATTAAAGACTTACTTGTCATTGGTTTTACTTTTTTAAGAGTCTTAGTGAAATCTTTAATATCAATGTCCCTAAGAGTAATTTCTTGATCTGAGTTCTCTAAGAGGCCCTTGGTATCCAATTCACGAATAGGTAACATTATTACCTCACGGCATAGGTTTGCGATATCTCTTCCCGAATATCCCTCAGTTCGAACACCTAATTCAACATAATCTTCATTTGTTAATGATGTATTTATTCCTTCAGTATGAATTTTACAAATTCCTGACCTCGCTTTCAAATCGGGAAGTGGCACACGAACTCTTTTCTCAAATCTACTTAACATTGCATTATCAATGTCCCATGGACGATTAGTTGCTCC…
3689	LokiG_000000000349	10662	11298	f	54.8254716981	56.5213493936	55.434901309	ATGATTATGGGTTTTCTCAAGGATATTTCAAAATGGCTCTCTGGTGGTGGAAAGAAAATTGATTCGGTTCGCTCTGCTTCAATTAAATTGAAAGTCTTCAATAAAAGATTGATGCGACAGACAAAGAAGTTAGAAATTACCGCAAAAATCGCAAGAGATAAAGCTGTTAACTTGCGAAAACAAGGTGATTTGGATGGTTCCAAGTTCCACGCAAGAAATTATCTCCAGGTAAAAAAACAGGCCAGAGCTGTAGAGTTCTTCCGCACAAATTTAGAAGGATTACAATTCAAATTAGACCAAGCAAATGCTGTTAAAGATGTTTCCCAAATCATGACAGGAATCGCCCAATCTCTCTCTGTTTTAAAAAATCAACTCTCAGTCCCCCAAATCCAAGAAGTT…
3690	LokiG_000000000349	11401	12424	f	61.853372434	60.0565977978	57.0811806689	GTGAATATTTTGAGTTTACCCGAATTGATAACAATTGGAAGTAATACTTTGGATATCCTAATTCAAATTGATGATATTTTACGTTTTGAACTATTTGATAAAGAGATTATAAAAAAATATACCGCAATTGAATACTCTCGAAAATTGAACGTTAAAAATATTAAATTTGTTCCCGGAGGATCGGGTGCAAATATAGCAGCAAATTGTTCTATGTTAGGAGTACCTAGTGCCTTCATCGGTGTAATGGGAGATGATTTTTCAGCAGAAATTTGTCTGTCTGATTTAAAAAAGCGAGGGGTAGATTTATCTCAAGTCATTCAAACTGATCAGGATACAACAGCATCATCAATAATACTTAGGACTCCATGGGGAAAAGATCGGAGTATCCTTGCGTATAAA…
3691	LokiG_000000000349	12623	12743	f	51.3416666667	32.5602238666	35.8417379226	ATGCCAGGTTGCCAACTTGGCGGCCCGGGTTCAATTCCCGGAGGGCGCACTTTTTATTATTCTAAAGTAAGCCTGTTATTAAGCATGGAAGAGTTTAAGATGCTTTATGAAAAATTATAG
3692	LokiG_000000000349	12743	13511	f	42.73046875	32.2686732273	45.9222267133	ATGTGTTTTGAGAGTGTGAAAATGAAGAAAATTGATGGCATCGAATATCATGATATTAATGAAATTGCAGAAATCTTTCATGATGGGATGAGTATAGATGAAATAAGAAGATATTTTGAATTCAATATAATTAAAGGTAAGAAAATTGATAATGAGTGGTATTCTGACGAGAAAGGAATTAAAAATTTTATTGATTATTTAAGAGAAGAGAGAGCCTTCACAATCGGACCATTAGATATTGAAATATCAAAAGTTACAATGGAAGGAAGAATTCTGGATATTGGTGGTGGGGGAGAGGGTGTGATTGGACAATTGAAAGGTAAACAAGTAGTATCAATAGATTATTCTAAGGATGAACTCGAAGAAGCCCCCGAAAGTGGAGGGTTAAAAATAGTAATG…
3693	LokiG_000000000349	13620	14472	r	33.3849765258	31.7295456562	8.16026865638	TTATAGAATACCTAGAAAATTTGTAACTCCATCGATTTTAGGCACTTCAACCTTATAATAATTTTTTACGATATCAATTAAGAATGTGAGATAATCAATTGTGATTCTTTCATTATGTGTATCTGAAATAGTATCAATGAGATTTTTTGAGGTAGAAACTTTAATTTTTTCAGGATCTCGTAGATATTCCACCAAAGTTTTTGAATATTCGAAGGCTTTTCTAATCTCATTTTTTAATATAATCAATCCAGAGACTGAATCATATTCCTTTAAAAACTTCTGAGCAATACTTTTCTCTCTTCCCAATTTAACAGAATCCAAAATCTTATCTTTGTCCTGGATTATTTTTCTTTTTTTTAAAACAAGATAATCAGTAAACTTCTTCTTATTTTGTTTAAA…
3786	LokiG_000000000359	2	173	r	41.2397660819	39.9206624738	35.5910045987	ATAATAATTAGTCACCACCCATACAGGACCCTTTAAAGTAATAATTTTCCTGCCTCCATTATTGAATTCATGTTGGAGTTGCGAAGAACATAAGGGACAGATCAATCCTTCTTTAGAATCCCAATAGGTGTGGATTGTAGCCTTTTTAATTTCAGAAGGTTTTGCTGGCAT
3787	LokiG_000000000359	430	1738	f	80.1697247706	66.3842745647	71.934727039	ATGAGAACTGCGAGAAATGGACATACTACTAAAGATATGGAGATTGTAGCAAAGAATGAACAAGTAGATGTAGAATTTATTAGACGCGGTATTGAAAGTGGTCGAATTATAATCCCAAAATCTAACAGAAGGGATTTAGACACTCCTATAGGGATTGGGAAAGGATTATTGGTAAAAATTAATGCAAACGTAGGTTCATCAAAAACAGTATGTGACATTGATGATGAAGTGGAGAAGGCTAAGATAGCTGTTAAATATGGTGCAGACACTGTGATGGATTTGAGTACTGGAATTTCTGAATCCGATGTTCGGATGATCAGAAAGAGAATAATTGATGAAGTTAAAGTATCCTTAGGAACTGTTCCTATTTATCAAGCTGCATTGAGAGCCCTTGAGAAC…
3788	LokiG_000000000359	1922	2753	f	63.146811071	59.1077707679	72.8628660291	ATGAAAAAAGTATTAACAATTGCAGGATCAGATTCTGGTGGAGGGGCAGGAATCCAAGCGGATTTAAAAACTTTTGCTGCTCTTGGTGTATATGGTATGAGTGCTATCACAGCACTTACAGCGCAAAATACATTAGGGATTCAAGGGATTTACGCAATTGATTCTTCCTTTGTTGGAAAACAAATTGATTCTGTAATGTCAGATATAGGTGCTGATGCGTGGAAAATAGGAATGCTTACAAATGCAGATATAATTCGAATCGTCGCAGAGAGAGCTCATAAGTATAATATAAAGCTCTTAATAATAGATCCAGTAATGATTGCAAAAAGTGGCGATCCTGTATTAGAATCTGAGGCTATAAATGCTCTCATCTTAGAACTAATCCCAATAGCATTTGTA…
3789	LokiG_000000000359	2756	3335	r	59.9119170984	52.1140296374	57.6898179809	TTATTGGTGCACTCTATCATATGCCCAATCTGCTTTTTCTTTCATCCCAAGCGCTTCATAGGATTTCCCAAGATAAAGAAAACCATCTGGATAATCAAATTTTAACTTGACTAGTTTAAACAAGAAATTAATAGATAAATCAAATCGTTGTCGCAAAAAGTTTATTTTTCCTAATAAAAAGAGGATTGTTAAATTCTTTTCGTCAAAATTTCTTTCGTCATAAGATTCCATAAGCTTTTCAATTGCATCGTCAAAATTTTTAATCTCTAAAAGTTTCTCAACCTCTTCGATGTACTTTAGAAAAACAACTTTTTTGGTAACTTCTTCCATCTTTTTGATAGACTCTTTCCTCAGTTCTTCTTCAATTGCCAATTGTTTTTCTCTTTTTTTTGCCTCCAT…
3790	LokiG_000000000359	3516	5103	f	71.502205419	67.9202228493	55.9665842921	TTGACAGTCAATAGGAATATACTTTTTGAAGAGCTATTTACTAAATTTTTAGATGTTTACCAAGATATTGATGCGGTGATTGTAAGTGATCAGCAAGGTTTAATCATAGCTGGTCATAAGAGGAAAGATATTGACGTAGAAATTGTATCTGTGTTAACTTCTATAATTAATCCCATCTTAGAAAGAATTCGGGATGAATTTGCTTTCAGAGAATTTGGAACAGCGAGTTTTGATACTGAATATTATAGACTTTTGTTTATTTCTCTTGATGAAAGGAGAACCTTAAGTGTTGTTTTAAATCACCTAGCTTCAGTTGATAAAGCTTCACCTTATGCATACTTACTCGCGGAAAAAGTTGTACAAATAATCAACGCTGAAGAAGGGGATAATATACAAATG…
3791	LokiG_000000000359	5257	6814	f	62.901734104	61.8718162975	58.8326929924	GTGTTACAAAAAAATAAGATCTTTAGAGAACTTTTCTCTAAATTCTTAGAGATAAATCAAACTGTAGAAGCTGTTATAGTATCAGATAGCGAAGGCCTAATTATTGCCGGGGATAAAAGAGTTGATGTCGATATTGAACTAGTTTCTGTTCTAACGTCTATTGTTAATCCTGTTTTGGAACGAATGAGACATGAATTCTCATTTAAACAATTTGGCAACGCGAGTTTTGATACAGAGGATCATCGCCTTTTATTTATTTCCATTGATGAAGAACGGATTTTGAGTTTAATCTTAAATAGTATGGCGTCTATAGAAAAACTCTCACCTTATGGTTTATTCCTCGCTGAAAAAACCGCCCAGATTTTAGCTGCCGATGAAGGTGATACGATTCAAATAACG…
3792	LokiG_000000000359	6825	7890	r	52.3183098592	48.5276575938	49.3734720688	TTACTTTTTTAATCTTGATTTTAATTTATCACTTATTAAATCTCCCATCTCTTTCGTATTCAGTGTTTTTTTCTTAGGATTTTTAATATCTGCGGTTCTTCCTTCTTTGAGAGCATCTTCAACTGAATTTTCTATTTCTTTTCCGATTTTCGGAGAATTAAAAGATTCTTCCATCATTAATTTAACACTAAGAATCGCCCCTATTGGATTTGCGATACCCTTCCCTGCGATATCTGGTGCTGAACCGTGAATGGGTTCATACATAGAAACTTTGCCAGGGTGTATATTCCCACTTGAAGCCATGCCTAAACTCCCAATTAGAAATGCGCCTTCATCGCTAATAATATCCCCAAACATATTTCCAGTTACAACTGTTTGAAATTTATAAGGGGCTCTTAT…
3793	LokiG_000000000359	8116	8590	f	38.3185654008	39.7691592482	46.2728856127	ATGGTAAATAGAGTATTTAGTTTTTTTGTTCCTATTTTAATTTATTTTAGCATTATAGGTATTATAGTTCCATTTTTAGTAATAGAATTCAGATTTTATTTAAGCGTGTACACTCTATTTGAAGAATGGGCTTCACGTGGCTTTTTTTTCTCAATATATCTCATATCAACTTTTTTCTTTTTCCCGTTCATATATTCTACGTTAGTTAAAGAAAGATTGAGTTTTAATATTAATATTAAGAAGCGAGACAAAAAAAGAATGAATCCACGGCAGTTTGGAATAATTTTATTTGTTATTGGGATTCCATTAATGATTTGGTTTCTTCTTGGACTCGTTGGATATTATTCAATCACAGAAGTTAACGGGGGTCTTGGACAATTGGTTCAGAATGGTTTTTTA…
3794	LokiG_000000000359	8617	9199	f	42.383161512	49.4895489473	48.4287348381	ATGGAAGTTATTGTCAAACCTTTATCGATAGATCTGCTTGAAGACTTTCTAAATTATTTTGATAATATTGGTTTTAGTGATAATCCTGAATGGTCTGTTTGTTATTGTTACTTCCACCATTGTCCTGGGGGGATTGAAGAATTCAATAAACAAACAAAGGAAGAAAACAGGAAATCTTCAATAGAATTGATCGAATCTGGTAAATTAAACGGATTTCTGGCATATATAAATGATAAACCTGCTGGATGGTGTAAAGCCGATTTAAAAGAAAACTTTGTGTCTTTACCTTTTATAGAAGAAAAATTATCTCCAAAAGAAAGAAGAATTGCTTCAATTGCCTGTTTTCTTATTGCACCATCCTATAGGAGGAAGGGAATTGCTCGAAAACTGCTTTCATAT…
3795	LokiG_000000000359	9520	9712	f	38.9895833333	38.8155399124	43.0952002814	ATGGCAAAGAAAGTTTTCGCTTGGAGTCCAGTTCGAAAGTTAATGAAAGATAATGGCGCTGAAATGGTTGCTCGGGATGCGGTTGATGCTTTAATTGATTATTTACAAAAATTAGCAAAACTTATGACTAATAAGGCACTTGAAATGACACGTCATGCGGGTCGGAAGAATTTTCAAAACCATTCGTTTTAA
3796	LokiG_000000000359	10023	10614	r	33.641285956	36.9749982476	46.6413959915	CTAATATATGAAATAATTATTCTTTAAGGAAGTCACAAACTGATCGACCTCTTCTTGTGTATCACCGTAAATTCTAAGTAGGAAAAAGGTTTCAAAGGTAATTTTCTCAACTCTAAAACCATACTCTCTAGCTAAAATTTCACATGCGTTCAGATCATCTACCTTAGCAGTCTTATACTCTGCACATTTAGTACCAAGGGAAACCCTCCGAAAACATGGAGCACTTGCTTCTCTAACTCCCCCCTCAAAAGTTCGATACTGGCAACCATCAAACTTATTCTTAGGCTTTTTTAAAACAACAACATTTATCATCTCAGTCGTACAATAGACAATCTCCCCAATTTTAACATGGGTTAAGAACTCTTTAGACTGCGCTTGGGCTTTATCTGCAAGATAATC…
3797	LokiG_000000000359	10647	13914	r	59.936026936	55.5336505917	61.0809709866	TTATTGAATATCTCCCAAGAACGAATCTAGTATTTCTCTATAATTTTTACTTTTCTTCTGAGGAGGTTCTTTACCTATCAACCTTTTGTATTCTTCTGATATGTACTCTTGTAGATCTCTGTATTTGACATCAAAGGGAATTACAATCAGATTGATTCCTTTCTCTTTACAAAGATCCATTTTTAAATTATCATTTTGCTGCTGTCGTTGTAGTCTTTTTAAAGCAACATCCCTACTTAGTTTATAAACATTCATATAAAATTCGAGTGAATAGTGTTGAGGACCGTTGTATTCAAAGGCTATTTTTAATATTTCGCTATATCCATCTAATTCCAGTAATCCACCTACACCTTTCAACCATTTAAGAGATCCTTTGTGGTATTTTTCAAATTTTGCATT…
3880	LokiG_000000000368	0	654	r	65.1070336391	62.7668529434	57.4225679215	CCAAACTCCCGGATTTTCAGTGTTAATGGTGTCCCTTTTTTTCTTTGCAGTTAAACTCAGCACAGACTCATCAGGTAATAAACTCAATTTTTGAACGGAATGAGAGATTATAAATCCATCATGTACAAACATAGTTGGAAATAAAGAAGCATCAGCTATCATAACAGAGAGAATGGCTGCATCATAAGTTTCTTGAACATTTTCAGAAACTATGCAATTCCAACCATAATCGGTTAGAACAAATTCCCAAGAATTCCATATTGATAAATTAGGCGCGTTAAAGGCACGAGCAGAAATCAACATTGTCAGAGGAACTCTCCATCCGACAGCCATAGGTAATGCCTCTGACATCAGTAAATAGCCTTGAGATGCTGTTGCTGTAAAAGTTCTGGCACCAGC…
3881	LokiG_000000000368	666	1656	r	94.1747474747	83.9159187749	98.8204353858	CTATTGATCTTCAGGCACAGCACAAGACGCTGGACCTTGTTTTAATTTTTTGCTAATAGCATCTACAGGGCAAATATTCAAACAGTTTTGGCAAGCCTTACAATGAAACTCGTCTATGCCAGTCATAAACCATAATCCATCTTCTCCTTTTTCTCTTAATATCGCGAAATCAGGACAAATAAACCAACATTGAGCGCAGTTTGTACATTTTTCTTTATCCCATAAGATATCCCATTCTCCCCATGATCCTGTATTCACTTGGTCGCTCCCAATTTGTATGATATCCTCATTGCAATACCACACACCACGCTTGTCAAGATCTTGATAACCAGGTAAACCTAGACTAATTTGTTGCCATCGGACTTTTGTTGCTAATGTGAAGTCTATTTCTAACCCTAA…
3882	LokiG_000000000368	1807	2056	r	59.734939759	45.7580513569	64.6750579412	TTATTTAAATTCAACATCTAATTTTTTAACAACATCTAAACATAAAAGGAGGATGTTTTTAATTCCTTCTCTTGAAACTAAATTCATGATATCCTTTTTAGTGTGTACAAATTTTAACCCAGGTTCGGACACGAGCCAACAGGCTTCGAAACCTTCATGAACAATTGGCATAAAATCAGACCAAATCCCCGTTGGAGTATAAATATCTTTTATTTTAATTTGTAATTCTCTAGCACTTTCTAAAAACAA
3883	LokiG_000000000368	2250	2556	f	60.5261437908	56.3796421366	59.3650333548	ATGACCTACCAAAGCGGAGATACTTGGTTATACACCTCTTTATGGTCTACAACTGTGGAGAATATCACTTTCACAATATGGGCAAGCGACAATTCAGGTAATTGGAATTTTATTTCTGATACTATAGAAATATATGACCCGACACCAGAACCCAGTAATGGCGGTGAGACTAATGGTGATGGTAATGGAAACCCTAATACACAAAATTTAACAGAAGTTTTAGTGTTGATTGCTACTATTGGTGGGGGATTGCTCATTGGATCACTAGCAATGACTTTAATTAAGCGCAGAAAAAAGAGATTTTAA
3884	LokiG_000000000368	2616	4296	r	74.1232142857	74.5572264137	83.8560911328	TTAGAAGATCTGAGGTGATTTGTATTCACCAAATACTTCTCTCATGACATCACATATTTCTTGAATCGTCGCATACGACTTAACAGTTTCGATCATAGCTGGCATGATATTTTCTGAAGATTTAATTACCACTTTTAGTTTATCCAATTGGATCTTAACCAATTCTTCATCTCGTGTTTCTTTTAGTTCTTTTAAGAGGTAAAGGATCTTTTTTTCAGAATCGGTATCATATTTAAACGTATCAATAGTACATTCTTCATCATCAATACAGAATGTATTCACACCAATAACCTTTTTTTGCCCCTCATCTATTCTTTTTTGCTCATTATAGGCATTATTTAAAATTTCCCGCTGAATAAAGGCTTTTTCAATGGCTACTGTAATACCACCCATCTTGTC…
3885	LokiG_000000000368	4310	4670	r	56.9166666667	58.4662950432	59.985650455	TTACGTTTTTAATGGTTGGAACACATAAGCAAATACTTCTTTCCCATCTAAATTATCGCAAATTTTAGTATAAAACGGTTTCAGTTCCATACCAATAACCAGATTTGCTTCAGTTGTAATTTGCCCTAACGCTTTTATTCCATTACTAAACTGAACAATTCCAAGCGCATAAGAAGATTTATCTCGAAATTCTGCAGGAGGGGCTTTTAAGATAGTATAAGTTACAAGTTTACAGGTACCCGTTGTAGAGGTTGCATTAAATCTATCATGTTTACATCTAAGACATCGTAAGTGAGATTTATGTTGTAAAAAATCACACGCAGAACATTTTTTCCATTCTAATTCTTCTCCATGACTCAT
3886	LokiG_000000000368	4816	5293	r	41.9056603774	48.13599112	15.5412554084	TTATAACTCAGGAGAAAGCTCCTGATTTCTATAATATAAATTCTCGATAATTGTGTTGAAAGCTTTTTTAACCCCTTGCCCTGTTTTAGCTGAGGTGATATAATAACCTAGAAGATTTTGATCCTGTACTATTTTTTGAAACTTCACACCATCCAAATTATCTTGATTCACTAAATCAACCTTATTTGCAAATAAAACGATAGGGATATTTCCACAATAATGAGTTACGTCATTATGCCAATTTATTATATGTTTAATACTTTCTTTCCCCATTTTATTATCCTCAAGACTACAAACAATTATTGCAGCTTTACTATTCTTAAAAAATGATGGTCGTAAGAAGTGAAATTCATCTTGACCTGCTACATCCCAAAAGAGTAGCTTAATATTTTTCCCATC…
3887	LokiG_000000000368	5487	6045	r	41.3924731183	45.1210559436	46.0671772846	CTATAATTCCAATGACAACTCTTTAAATTTATAATAGAGTTCATCAATTATGGCATTAAAGGCATCAATGACACCTTTTCCGGTTTTTGCTGATGTAAAATAGTATCCCAAAAAGTTGTTCTCTTTGATAAATGTTTGAATATCAGATTCATCTAAATTTTTCTCATCTGTTAAATCAACTTTATTAGCAAATACTACTATTGGTACATCCCCGCAAAATTTTGTAATATCTTCACACCAATTTGAAAGATGGTTAAAACTTTCTCTACCAGGATTATTATCCTCAAGGCTATAAACAATTATAGCCGCTCTACTATTTTTAAAAAATGATGGTCGTAAGAAATGGAATGTATCTTGTCCAGCAATGTCCCAAAAGAGTAGACGAATCTTATCTCCATC…
3888	LokiG_000000000368	6504	9003	f	53.5274109644	53.4981573842	47.6232225099	TTGGCTTCAACTTTTAATTATCCTCCTGATGAGATTTTAGATCCAACTATGGGTAGACCTAATTATGAATATATAATTCTATGGATACTCAGTAATAATGATTTGTCTACTTGGTCGGATTTAAAAGAAAAAGTAAATCGATCAACATTATCGATATATTTGAATAGACTTAAACGCGATGGTTTTATTGTAAAAAGCGGATTCAATCAATATCGTATTACTTCTGCTGGAAAAACACGATTTTATGAGTTGGGGATGGCTAAAAGAGGAAGAAAATTAAGTTATCCCCCTCATGCGATCCTTAACCGTAGAAATTATGATCACTGGATTCTTTGGGTCGTGTATAATAACAACTATTGTAAATGGGCAGATTTTCTTGAAGATCCAATTAAGATTAAT…
3889	LokiG_000000000368	9374	10949	f	65.0717460317	55.3079778627	74.7150048863	ATGATCTTAAAAGATAACGAAGCAGACGACAACAGTTCTAACGTTCCTGACAAATTACATGAACTACGAAATGCATCAAAAAAACTTGGGGGAACGGATCGTATTGAAGCCCAACATAATAAGGGTAAGTTAACTGCTCGCGAGAGGATAGAATTATTAGTGGATACTAGTTCTTTTGTTGAGATCGGCTCGTTTGTCAAGCACCATAGCACCAAATTCGGAATGGAAAAAAAAGATTTTCTTGGAGATGGTGTAGTAACAGGATACGGTACCATTAATGGTCGCAAGGTCTTTATATATAGCCAGGATTTTACTGTTCTTGGTGGAAGTCTTGGTAATGCTCATGCCCAGAAAATCTGTAAAATAATGGATTTAGCCCTGAAAATGGGGTGTCCAATA…
3890	LokiG_000000000368	10970	21749	f	60.5356712125	54.6640573071	57.6638453999	ATGAAAAAAAAGCAAGAGATTTTAAAATTAATAAAAAATAAAATCCCTGTTTGGGGATATTCTCCAAGGGGAATAAATAATCCTTCACTTTCAATAAAAATTAGCCAATTAGGGGGCGTTGGTTTAATTGATTTTGAGGATGTTAATTCAGACCAATGTCAAATAGTTCTTGAGAGGTTATCTTCTACATTATCTACAAATGACCTTTGGGGTATTCGGATTTCTTCTCAAGAGCTTCTCGAGGAACTTATATTTCATAATCACGTTCCAATCATCATTTGTACTTTTTCCCCAGATTCCCAGAATATAAAGAAAATGAAAGAAAATTCAAAATTACTTGTATCTGAAGTTTGTTATCTAGAAGAAGCTTTTGACAAAAGCAATTGGGCAGATTTATAT…
3891	LokiG_000000000368	21773	22553	f	41.2987179487	38.3108541111	41.3190139475	ATGAGAAAAGAAAGGATAAAAATTAATATTAGAACCGAAGTGTTGCACAGTATACTTTATTTACCGGAATTACAAGATCCAAAAAATGAAAATAAAATTTCTTATCCACTCGTTATACGGATTAATGGCATGCCTGGAAAATCACCTGAAGAAGATGAACAGAGATTTGCACGCTATTTTACCAAAAAAAGTTTAGCGTATTTCATTTATGATCACCAAGGAGTTCGAGAAAGCACGGGAATTTTTTCATATTGGGATGCTCAATCAAATATGGAAAAAGTTATTGATGAACTAGTTCATCATCCAGAAATTAACTCCACTAGAATTGGTTTATTAGGCGAAAGTTTTGGAGGCGCAATGGCATTTTGTAGTGCTGTAAGAGATTGTCGTATAAGATGT…
3892	LokiG_000000000368	22583	23075	r	30.412601626	32.3069231989	37.1667087323	TTAATTTTCTATCTTTATTAAGGGATGATCTTGTGGAACCATTTCTCCTTCTTCTACATAAATTTGAGTTATTTTTCCTATTATTGGAGATAATATCCGATTTTTCATTTTCATAGCTTCTAATATTAAGATAAGCTGATCCTTTTCAACATTCTCCCCTTCTTCAATGAGTATTTGTAAAATTTTTCCGGGAATCGGGGCCTTAACAACAATCTTCTTGATTTGTTGGCTCACTGTGGAAGATTCTACTGGCCTCAAATAAGGTTTTATTTCGATATCAATTTCTTCACCCTCCAAATATAGCCTGCCCTCGATAAGTTCTAGATTAAACTGGCAATCATCGAATGACACTCGATATAAGTTTTTTGTCTCTTGAATTACTATTGGAGAATAAATTTT…
3893	LokiG_000000000368	23183	24665	r	46.7233468286	44.3080743253	41.8917522748	TTAGTTTAATTGCTCAATTTTGGCAACTTCTCGCCATCTATTTGTTTTCGTGGAAAATATTTGATCTTGTTGGAAGGAGAATTTGAATTGCTTGGCAACTTGCATAACAGCTGCTACCTTCATTCTTTCATAATCCTGTAGATCATTAAAAATATTCACTTGGCTTAAGAAATCAGTAGATAAATGACCCTTCTTAAACTCTCGAGTTTTAATTATGACTTTATGAAGATCGATATTTGTTTTGATCCCAGAGATTACGAGCTCCTTCAAAGAATGTTTTGAAAGACTGATAGCTCTCTTCCTGTTTCGTCCCCATACTACCAATTTCCCTATTAACGAATCAAAATTGTTAGGAACTACATAATTGGGGTAAAGATACGTGTCAAATCGTACTTTAGG…
3894	LokiG_000000000368	25087	25846	f	40.6930171278	36.8959355286	46.2100431563	ATGTTCTCAAAAATAAAGATAATCCATATTGATAAAACTAGATCGACTCAAGATACTGTGATTGATTACCTTCAAAACGATTATTTTCCCTCATTATTATTAGTAGCAAAAATTCAAACAGGTGGTCGTGGAAGAAAGGATGACGATTGGCATTCTCCTTTAGGAGGATTTTGGGCAACTCTTGGGATCTCAACTTCAATTTTCTTAGAAAACTCGCAGTTAGCTCTGTTTCATTATTTTACAGCATTATTAATAACAAGAGTTATTAAGGAAGAATACAATTTAACCGTTCAGATTAAATGGCCAAATGATATTTTGTTCTCGAACAAGAAACTTGGGGGGATATTAATAGACTATATTACAGGTTCTCAGAAAAATTATTTATTAATTGGGATGGGT…
3895	LokiG_000000000368	25855	27079	r	54.9019607843	49.8853459963	56.1144962732	TCACATTCTCTCCACAATTATTGAAACAATATTGTTTCCAAAACCACCAAAATTACATGTAATTCCGGATTTCGCACCAGATATTTGTCGTTTACCGGCTTCTCCTCTTAATTGCCAAACGAGTTCCACAACTTGAGAAATACCTGTGGCACCTAATGGATGACCTCGCGCTTTCAAGCCCCCGGAAGGATTAATAGGTATTTTTCCATCCTTTTCTGTCAATCCTTCATGAGCAGCTTTAGCACCTTCACCCTTTTTGAAAAATCCTAAATCTTCACTCTGGATTACTTCCAAAATTGTAAAGGCATCATGTAATTCACACACATCTATTTGATCAGGTGATTTTTTAGCCATTTTATATGCTTGTTCTGAGCAGATTTTTAAAGCTTTAAGCGTAGT…
3896	LokiG_000000000368	27116	28124	r	56.8313492063	53.4726738415	61.2247362849	TTAATCTTGAGATAACCTCTCCTTTAACGCTTCTGTTAAAAGAGGTACAATAGTTTTAAAGTCTCCAACTATGCCATAATCACAGAATTCAAATATAGGTGCGCTGGGATCTTTATTTATAGCAATAATTTTTTTACTGCTCTTCATACCAACCAAGTGTTGTATTGTTCCAGATATACCACATGCGATATAGATATCAGGAGCTACTACAGTTCCACTCTGTCCAACTTGACATGATTTAGAGATCCATCCCGCTTCTACCGCCGCTCTGCTAGCTCCAACAGCAGCGTTCAATACTTCTGCTAAATTATCAATTATCTTAAAATTTTCTTTACTGCCTATTCCTCTACCACCGGATACAATTACATTCGCTTCATCAATCGGTTTCTCATGAGATAT…
3897	LokiG_000000000368	28120	28906	r	57.4847328244	65.2634245129	19.2491763692	TCATATCACCTTATCCTTTGATAATAATTCCATTAATTTTTCTACTGCTACTTTTGGTTCATCTGTAAATACTATCCCTTCTTCTCTCCTTGGGGGTTTATAGAGTTTTACAATATTGATCAAGGAACCCGCAGAACCAAATTTACTTTTGTCTCCTTCAATATCGTCTGCAGTCCAAATTTCAAATGGCTTTTTCTGAGCAGCTAGTATTTTTGGTAATGGGGGAATTCTAGGTTGAAATGATGATGGGGGAATTCCAGCAATAACTAAAGGGATGTTTGATTCAATAATCCTATATCCATCATCTGTCTGAGCTTTTACTTGTACTTTTCCTTCCTCTACTTTCTCAACACTTTCAGAATATGTGATTTGGGGGATGTTAAGAATTGCTGCAAGCGC…
3898	LokiG_000000000368	29003	29291	r	58.6944444444	57.3609177049	2.0016001867	TTATTTATATGACGTTAATTCCTTCCCAAGAAGTTCTCTTGCAACAATCATCTTCATAACTTCACGTGTTCCCTCGGCTAAAGAAAAAGATCTTACAGCTCTCCATGCTGCTTGGTCAGGACATTCTCTTGAGTATCCAAATGCACCTTGCCATTGAATCACATCATTAATCGCGTTGCAAGCCCAATCTGAAGCAAACATTTTACTCATCGCAACAATTTTGCTAGTTTCGAATCTGTTACCTTTTCCTTGCTGTTCTAAATCTATGACCTCTAGAGCTTCGTACCC
4003	LokiG_000000000380	2	104	r	33.6764705882	32.3219246976	43.3111508238	CATTGTAAGCATATAGGATCCCATAGAATGAGCAAGCGCGTCTATACCAGTACCTGTGGTTAAACTTGGTGGCATTGTCTTGACAAAATCGGGATGAAGCAC
4004	LokiG_000000000380	162	597	f	51.7126436782	48.8833583389	63.7044253555	ATGGGGGGAAAATATCGCCAGGTCCTTCAACCATTTTTTGATAATAAGTTTTATGTAGTATTCGATAAGCGAGGGATCGGGGGATATCTTTCTGTAGTATCCCGATATAGAAAATTAAAAACACCTCAACTGTTACAGGACATCGCCCAATTCCAAATCCTTGAATGTTCTGAATTTTTATGGAACAGATGGTATTTTAACCCCTTTCAAAAGACTCTCGATGTGAATCGCCCCCATTGCTGTTTTTATTGTACGTTTAAGGGTGAAAAAGGGTGCGACTTTGCAAAACTATATTCTCTCTATTATGAAAAACAATTAGAGGATATGACCTTCATACAAAACCTTTCAAAAGTCGAGAATCAAAAAGTGGTGATAACAAGTAAACTTAATTCCCACCAG…
4005	LokiG_000000000380	798	1749	r	57.294426919	43.8631540467	57.8167929161	TTAAGAATAATGGTCCTTTTCTGGATGAACTTGCTTGACAAAATCAAATGTAAAAATCTCGCTAGAAGTTAATTTTTCTTTAATATATCCTAAAGTATGCATAGTATTTACAAATCCCTTTGTCGAATCTAAATAGCCTTCTGATAAAGCAATACAATATTTTGGTGAAATCTCAAGAATAGATTTCACATATTTATTATTATTATTAAGAATCGTAAAAGTTTTTGAAATAATTTTTGAGGCTTTATCTTGATTGTCTCTTAATATATGTGATGCTTTTTTATGATGTTCAAGAAATTTAACTACAAGTTCAGGATATTTTTCGATTAATTTCTCATGAAAGAATATCCCATAGCTTGGATTATCAGGTAAAAAATAATTGGGAGGAACTATTAGATG…
4006	LokiG_000000000380	2110	2701	f	53.7072758037	51.5040771961	68.6729567352	ATGTCAAATAATATTGATCTGCATACCCACATTGTATTAAAGCTATTGAATGGGTTAGATTCTGAACCTATAGATGGAAAAATTAAATTTCAGAAGATAGCTTTCTTGGTTTTAAAGAATTTCAAAGATATTTTTGAGCTTTTTGATTTCAAACCGCACAGATTTGGACCGTACAGTGAATCATTAGATTACACATTAGAAGAAACCAATAATATGGAAGAGTCTCATATTGAAAGAGATTATATAGAAATAACTACCCAAGGGAAAGAGAAATTAAACGAGTTAGACTCGGCAATAGAATTTAGCGAAAAAGAGAAAAAAAACAAAAATTTAATTGAAAAAACGATTGACAGCATAAAGGAAGACTTTATCAATTTTAATAGTGAGGAAATTTTAGCA…
4007	LokiG_000000000380	2640	3177	f	38.8845437616	48.8326884082	51.2881178106	ATGGGAGCTACAAAAAGCATACGATTTTATAAAACAGAAAACAAAATTGCAGATCCTATGACCGTTGCAAAACTCTTTGATGCAGTAGTATTAATAAATATACTTCAAGATATCGATTTTGAAGATATTTTAATCGACTGGTCAAAGAATACAAAGTATCATCAATGGACTTCTCATGAGGTAAACATAGAAATTCAAAAGGAAGCAAGAGTTAAGCTTGATGTTTTAATATGGGACAATGTGATTGAGGTATTTAATCAAGCACCTCAGAATGAGCTAGCTCAAATCCAAGGATTTAATCCCAAATTTTCAATTGCAGACTGTTCACTTATTTATCACTATAATAAAATCAATAATGCTATTTGCTTAACAAACGACTTACATTTGAGGAAATATTTC…
4008	LokiG_000000000380	3185	4394	r	51.3986765922	47.6419911928	65.8262388155	CTAAAAATCATAAAGAGATTTCATTCTGATAAAGTTATCTAACCACTTTACTTTATTATCTATCTGATCCTTAATCCCTTTTTTATATGTTAAGAATTTTAGGACAGATTCATTATTTTTTATTATCTTGTGAAGGTTATTCATTTCTGTGGTTAGGTTTGCATAGTTAAACTTCTTTTGGAAAGTGTTTCTTTTTGAATATGTAGCAGTAGTAAAGTTTTGAAAGCTAGGTTTGATTAAAGGTCTGGAAAAAACCTTCTCAAAATCAGATTTAGAGGAAATTCTATGGTAGGTATATTCATTTGTATTTAGTAAATTTGTATTCACTTTTGTAGTAGTTTTCGTGGTTCGTCTTGTTCCCTTTTTTTGAGGGGTTTTACGAGTAGAACTTCCTCCCGA…
4009	LokiG_000000000380	5177	5402	f	23.6844444444	25.8892337457	30.098080714	ATGTCTTCAGAATTTGAGCAGAATTTAGAAAAATATGCAGAAGTAATATTAAAAGTGGGTCTTAATCTACAAAAAGGACAACGCCTATTGATTCTCTCAATGCGAGAGACACCTCTTCTTGAATTAGCTCCATTTGTCGAATTAATTACTAACAAGGCGTATAAAATGGGTGCTAAATTTGTTGAAGTAATATGGAATGATCCACAATTAGATTTGATTAGATTC
4042	LokiG_000000000385	2	1208	r	47.184079602	50.1227700329	19.5084123651	CTTAGAAGGAGCGAAATATTCAAAATCAAACTCTACATTATCACCAACATTTCTTCCTGGTATTGGCATAAGTCTCGCGGTTAATGGTTTATTTAACTGAATTGAGATGGTGCATAAATCTAGTAAAATGTAGAATAATTCTTCCTCAGTGATGTCACCTGGTAGGGGGACGACATCTAATCCTGCTCCACACATAGTAGAATATAGTAAGAGTGAATCTAAGTTAAATTTACCCTCAGACAATCTTTTAGATAAAACATAATCTTCTAAAATTGGCTGAAAAAACCCCGAAAATCCTATAGCTTTTTCCTTATCAGAAGGTATAGAATTTTTAAGTAAAGCAATCCCCGTGAGGGTACCATGAGCTCCAAAATAATCAATTCCTAACTTTTCTACGGC…
4043	LokiG_000000000385	1359	3726	r	73.299112801	69.5968483917	85.8579622816	TTAACTTTGCTCTTTAATTGGAGGACTTTTCACAGATTCATTAGGATGAATAGGACCTAATTTCTCTAGTTCTTCTTTAAATTCTTTAATGGTATTTGCGTATTTTTCCCCTTCTCCTGCGTCTATACTCAGAATTTTGACTCGTTTCTCAGATATGCCAGTTTCTTTAAGTATTTCTTGAATACTTGCATATCGAGTTCTAGCTTTAACAAATCCTTCTTTGTAATGACAATCCTGAGGATAACATCCCGCTATTAGCACACCATCAGCACCATAGAAAAAGCTTTCAAAAACTAAGGAAGGATTTAGCATTGCTGTACACATAACACGGATAGTTCTTACATTTGTAGGATACGTTAACTTACTTGTTCCGGCAAGATCAGCTCCAACGTAAGAACA…
4044	LokiG_000000000385	3999	5949	r	31.7353846154	35.3418192581	43.6464533479	TTACCATAAAATTGGTAATTTATCTCTGAATAATTTATCCCCTTTTTTAACTTTAAAACAATCATAGAATTCTTTGATATTTGCTAAGGTTACATTAATTCTAGCTTTTGGATGAGAGTGAGGATCTGATAATCTCATTAATTCCTCAAATTCTTTTCTACCTTTATATCTCCAAATTCTGGCATAAGAATAAAAAAATTTTTGATCAGATGCCAAATTATCATTTTCATTTAATCCAACTTTTTTTAGATAATTACGAAGGGCATTTAATGAAACTTTAATTCCACCATGATCTCCGATATTTTCTCCTAAAGTGAGTTTCCCATTAAGAGGTTTTCCATTTACTAAAAAATCTTCATATTGTTTAATGAAATACTCCCCTTTTTCTTCAAATTTGTT…
4045	LokiG_000000000385	6072	6603	r	36.263653484	30.2012141841	42.0751387892	TTACTTATCAATCAACTCTTTTGGTAAAAATGGATATACTTTCAAGATATTAAAATTGTGTTTTTTCATCTCCAAAAAAAAGGATTCTTCAAGAGAATATTCAGATCTCGCCCACCCAATAATCTCTTTCTTAGGGTAGAATTTCCCTTTTAAAGCACGCAATCCAGGACATTTTTTTGTGTATCTAACAAAGTTTTTTCGGCTTGATACCATCATTTGCCAAAAAGGGAAACATCTGCATTGAAATGGTCGAGCTTCATGAACACTACATGAGTTATCCTTCAAGAAATGGCATCTTTCGTCTTCTCCAAAAAACCTAAAACCTAATGTCTTAAATTGGTAGGTTTTCGCTTGCTGAGTTCCCGGTTCTTTCCAAAAAAAAGAATCATCTATGACTTT…
4046	LokiG_000000000385	6781	8572	r	46.8190954774	44.248091513	55.793504589	TTAGTCTAAGATATCAATTTGGTTATAAATTTTATCAATTTGAGGGAGTAATTCAATAGTTTTTTCAATTGCGGTAATCATTTTTAAAAGATAAATTAGTTCTTTATGATTTAAACCTCGTTGAAGAGTATTATATTTTTGAAATGAGTTATATTTTCGAGATTTTAAGAACTGTTCAATTTGATTTATAGACCCTATTGAGAAATTCCACATCTCTGGTGTAATTCCTCTTATCCAGGCTATTTCGACTGAGGATTTTTCGTCATCATTTGATATTTTATCAAAATACAACGTTTCTTCCACTGGTTTATAAATAAAATTATTTATAATCCATCCATCGGGATCAATTTCGGCCAATTTTAAATGAAAACTAATATAGTGCCTCAAAAAATGTATATC…
4067	LokiG_000000000388	1	1267	f	76.3309636651	65.0928694579	33.2370068474	GATATGGCTGAAGATCGAAGTAAATTTAGCGCTTTGTTAGATCAGCTAAATATTAAGCAACCAGAATGGAGTGCATTAATAAATAAAGAAGATGCTCTAGGATTTGCTAAAAAAGTAGGGTACCCTGTTTTAGTTAGACCTTCCTATGTCTTAAGTGGTGCTGCGATGAGGGTCTCTTATGATGAAAAAACACTTGTGAATACATTAGACCTAGCAGCTTCCGTTTCAAGTGAGTATCCTGTAGTGATAACTAAATTTTTCACGGATGCAAGAGAAATTGAGTGTGACGGAGTATCCGATGGGACTAATGTATTAATTGGAGCTATCGTTGAACATATCGAGAATGCAGGAATTCACAGTGGAGATGCTACAATGAAAATTGGTGGGATTCAAACAATC…
4068	LokiG_000000000388	1297	1810	r	50.3196881092	46.3496071408	63.2198040277	TTATGATCTACCTTTTATTAATGCTATTAAAGCCGTAAGAGCACTAAATATCATTAAATTTATAAGTACAGGAATAGTCATAAAGATTATTGCTTCTCCTGAAGTACATCCAGAGCAAAAAAAGCCTCCATTATAATCATCAATCAATATAATAAGAGCGAACAAGAGCATACACGTAATTGAAGTTAAAATCCATCCTCCTACGGATTTAACTACACTGCCCCCAAAGAGTCCTGATATGATTGAAGCAATCACGATAGATATAAAATATCCAATATACATTATTCTTATTCCAACTTCAAGAGTGACGATGATACGGTCAATAAGAACCCACGGGTACCAATGTATGGGGAACATCAATCTGAAAAGAACGAATGTTGGATGATCCCCAAATCTCGT…
4069	LokiG_000000000388	2182	2314	f	54.9621212121	52.5006402092	65.8266270406	ATGGTCGAATGTAAATTTGCCAAACTTGAAGATTTAGATGATATCGTATCTTTTTGTAGAACCGATGGGGAATTATCGCAATGGATTGAAGCAACTACTACTCTTATAAGTACGAAAAAGAATTATCCATAA
4070	LokiG_000000000388	2425	3388	r	5.09034267913	6.76203813516	8.63321565373	TTAAAGGATATTTACTCCTTTTTTTTTCAACTGTTTGATGATTTCGGAAGTGTAGTATATTTCGTTTCCAACAATGCTTAAATCTTTTAACAATAACAGCTTTTCTACTGTTTTTGGTATCTTCTTAATTTTATTATCACTAAGTTTAAGTGCTTTTAAGTTTTTTAAATTCCCTATAGATTTTGGGATCGAATGCAATTTGTTATTCCTAATATCAAGTAACTCTAAAGATGTTAAATCTCCAACAGACTCGGGAAGTTCTTTAAGGTTATTCCCACTTAGGTACAAATTTTCTAAATGATTTAAATTCCCAATCGAACTTGGTAAATATCTTAAGTCACTCTCTTCTAAAAACAATCCAACTATATATCTGCCCTCCAACCAAAATCCCGGAACAAA…
4071	LokiG_000000000388	4021	5866	f	68.4514905149	68.1474071393	62.9756557487	ATGCAAAAAAGTAAGATTGACTTAAATCATACCAGTGTTGAGTATTCACCAGGAAAAGATCCGTTCGAAAAAGCTCGCAATAAAAGTTCTAGAAGCTGGATTTTAAAACATATGTTTCACGGACCCAATAAAATATTATTATTCATAGTTTTTTTTACAACTATCATAAGCGCTAACCTTAATTCTATAACATATATAGTTTTAGGAAATGCTCTTGTAGATTTCATGTTAGGAAACTATTCCACACTATTACATTATGTAATTTTGATATTATTGTTAAACCTTGGGACACCTATCCTGAGAGTAATAAGTTTTATGTTAAGAGAAATTGTAGCTCATAGAATGGAGCGAGATACAAGGAGAGAATTTTATGCTAATCTTTTAGGGAAAAGCCAATCT…
4072	LokiG_000000000388	5869	7672	f	73.2157515252	68.8732169152	68.3983452979	ATGTGGTTTGGTTTAGAGGCGGAGGAATACGACAGAAGTTACAAAGACAGAGTTTTATTAAAGCGGATTGTACAGTACTTTGGCAATTATAAACGTCAGATGATAATAGTTATTTTTTTTTTGACAATTGCCTCATTGTCCAGAGCATTAATCCCTGTACTCACTAGTATTGCAATAAATAATATGGGATCAAATCAAAGTGTCTTTTATATAATTTTAATAATAATATTTATATTTGGTTTAAACTTGTTAGGTTGGGTTTTTAATTATTTTCGCCAGCTTAATATGTCTCAAGTCATTGGAAATGTTATGTTAGATTTAAGAAGAGATGCGGGTGAAGCAGTATTAGAGCACGATCTCTCATTTTTTGATAAACACCCTATTGGAAAAATTGTTAGT…
4073	LokiG_000000000388	7673	8123	f	51.6555555556	43.0122274696	50.2612407255	ATGACCGATGAAGATAAAATTCGAGAGAATTATGTAGAACCAGATATAACAATTGATTATATCTTTATTGAAAAAGCGGGCACCCAGATTAAACCGATTAATGATGATCAAGGATATCAGATGGGCTTTTTTAGCCTATTTGTTTCTGGGAAGATTGAAAATGACAATTTAATGGATTTCAAGAAATTAATGTTGGATGAATTGAATTACAGTGTTAAAATTTATGATCATTTTAAATCCAATAAAGTAAATCTGGGAGATTATAAATTTGCTCTTGTAGATAATAACAAGAATGTCTCTGAATTTGCTGAGTTGGATAAGAAACTTTTCTTGGCATTGATAGCATCACAGAGGAACCTAATGATTGTTGGAAAGAATTTTAGTATAAAAGATTTTAAA…
4074	LokiG_000000000388	8220	8490	r	40.7851851852	41.7096838155	54.2805702967	TTATCCAAGTAATTTAGCAAGAACATAAGCGAAAATTAAAATTCCGCCAGCTACCATTGTTAAAATCATTCCCAATCCCATAGTAATACCAAGAGTAAATCCAAGATCTACGAATATATTTGGAACTACAGTTGTCATAACTACAATTACTACAACTTGAAATACAATTTTAACAATTCCACCACTTAACCCTTTTTTCCTTGCTTTCTTAGGTTCTTTACTCCCAGTCATCACTCTAATTGCATTAATAAACAGTAATAAAGCATCCAC
4075	LokiG_000000000388	8493	8697	r	51.7745098039	46.3197723948	57.6821780027	TTAAAATATAGTAAAAACGATTCCAACTACTCTGAACCCCGTTATCAGATTAGTAGTCTGAGGAACAACAGGAATAAGGGCTGCTAATCCCCCACCTAACGGCATAATATCTCCTGTAATTGCGGGGTTTATAGCAATTGGGTGAAATAAAGTCAAAGTCATAATCGGCAAAAATAGAGAAACTATCATTAAGATAATAACCAT
4076	LokiG_000000000388	8855	9878	r	44.5337243402	42.6910344653	51.4172122397	TCAAGAAACTAAGGGAAATTTCAAAATAAAATTGGTGCCCTTGGTGTAATCTCCATTAACTCTATCCTCGACGTGAATTTTCCCATTATAAGACTCAACGATTTCCTTTACGAGAGATAATCCAATACCCATACCACTCGTATGTATTCCATGGTTAAAATCTCTCTGAAATATTGTATTTTTTCGAGTATCCGATATTCCTTTCCCATTATCAGTAAATTCTATTTTTAAAAAGTTTGTAATTTCATTTTCTTCTTCAGAGATTTTAACTGTTATCTCTTTAATTGTATTTTCATTATGGATGATAGCATTAATCAATATATTTTCAAAAATATCAGTTAAAAATTCATTGGCATATATAATTGTGTTATCATTTTGATTAATAATATGAATACGAAC…
4077	LokiG_000000000388	9881	10196	r	43.1047619048	44.8587644625	58.715030737	CTATTTAGAGATTAATTCTTTCTTTTTATTTAACCGCACAAAATTAATTTTAATAGAAATTACATCTAGCTCCATAAGAGCAGCCAAGATCAGAAGAATTGCTCCTAATAACAAACTACTACTCTCAATAATCTCGAATAAATCATGTAAAAATATTTCTTCAATGGTTTCAGCCACAAATGTAATAGCTAAGAAGAAGATTCCTGGTAAATACTTCACGAAGTCCTTTCTTCTCTTTACTATGAATGGAAAATTGATTAACGCAATTAAAGCTATAATCGAGGCAATTAACTCTACCAGATCAATGTGTTCCAT
4078	LokiG_000000000388	10469	12119	r	52.2127272727	63.7942704489	57.3685482908	TTAGAATTTTATTCGTTTTAAAACAGGATATCTTCTCCCTATCCCAAAAGCACTTTCGCTGACTTTAATTGTTTGAACCAATTGTCTTCGTTTAAACTCAGAATTCAAATAAAGATTTACAACTTGATTTATCGTATGCATATCAAACCCTTTATTTTTTAAATTTTTATATTCTGCTCTAATCCCATTATCGAAAATCTCTCCTAATATTACATCTAAGGTATCATAGGGGGGTAATGAATCACTATCTTTCTGATTTTGACGTAGCTCAGCAGTTGGAGGTCTTTCTATTATACCCTTAGGGATAACTTCTTTATATCGATTTAACCAGTCGCATATATCATAAATTTGAACCTTTAAAAGATCTCCAGGAATATTTTTACCACCACATGTATCTCC…
4079	LokiG_000000000388	12204	13563	r	47.4988962472	43.4084579361	57.4480024867	TTATAGTCGAGTTATATATCGATTTCTCTCCCATTCACTTACAACAAGACGATATGCGTCATTTTCCTCAAGTTTCGCATAGTAGAAGTTCTTGAATGCTTGTTCACCAAAAGTTTCTTTTAACAATTCCGATTTACGAAACTCTTTTAACGCTTCACTTAAACTTCCTGGTAATGCATTGATACCTGCTTTCTCCATCTCTTTTGTTTTTAATTTATATACGTTTTCATCTCGAGGTTCTGGGATTACGATATCATTTGAGAGAATTCCGTCCAAACCAGTTGCTAATAATACAGCAAATTGGAGGTATGGGTTTCCAGCAGGATCAGGGCATCTAATTTCGCAGCGAGCAGCGCTAGATTTACCATGAAAATCAGGGACTCTTATTAATGGAGATCT…
4080	LokiG_000000000388	13603	13987	r	48.734375	45.8335915777	53.4352423674	TTACTCATAAATTAACGAGCTGTTGATATTTCTTTTTTGGGATTTTAAACTATTAGTTACTAATAAAGTGTCATCCCTCATGTTAGACGTCATCTGGGAGTTGTTCATACTGTCGAATGTCCTGACCTCTTCACAATTCCAGTAATGGTCTTCAGATTTGTTAATATTTAAGAGTCTAGGTTCAGAAGCAATTTTAACATAAGGTCCACTTGATTTACTAAAAGGGCTATTGGTAGTCTTTAAAAAAATCCCACAATTCCATTTTTGGATTCTATTCATACCTTTAGGTGTTAGACCACTGATTATTGAATGATCCTCGCATCTTTGACATATTTTTCTATCATAAGAGTAATTATCTCCACATATTGGACATTTTAGAAACAT
4081	LokiG_000000000388	14278	14779	f	47.9520958084	49.2286150223	68.0066878588	ATGACTAAAGAATTTACTCATGAAGATCTTATTGATTTAGATTATGAGATCCTAAAAAAACTAAGTGAAGACAGTAGGATTTCTTTTCGTCAACTAGCAAAAGAATTAGACGTAGGATCTCCAGTTACAATTAAAAATCATCTCGAGAAAATGGATAGGAATGGTTTTTTCATAAACTATGGAGCTAAGATTAATTATGAAAAATTAGGATATGATATCATAGCTGTTATTGAAGTAACGATTTCAAAGGGCAAAATGTTTGATGTTGAGAAGAGAATAGCCCAAAATCCTAATGTTTTTGGAGTTTATGACATAACTGGAACTTATGATGCTTTAATTTTGGCACGATTTAGAACAAGAGAAGATCTAAGTAACATGATTAAAGAAGAGCTTCACGCT…
4082	LokiG_000000000388	14914	16243	f	49.8600451467	48.1260144456	57.6854071232	ATGGGAAAGGTTTTAGAACTTGCAGAAGATTTGTGGACGGGAAAAAAAGATACTTTTACATATCATCCCTTCGGTATGCCACGAGGACTGGAGTTGATTGATGATCGTGATACTAATCGCACCTGGTTTTATCGTGGCTTTTCAAACTCGATTATAAGGGAATCTAATGAGGGATTAATTATCGTGGATCCCGGTGCACTATTTGATATTAGAGAAAGATTTAGAGCCGTTAGAAAGGTATCACAACAAAGATTAAATACTGCCATTTTCTCGCATGGGCATGTAGATCACGTTGGATTGCGAGATTTTTTAAAAGAATCCAAAAGAAAAGGTTGGCCATCACCTCAGGTTATTGGACATAAGTCAATGATCGATCGCTTTGATCGATATAAGCTAACT…
4083	LokiG_000000000388	16393	17917	f	49.4475065617	49.29363391	32.6860765494	ATGATGGATCCCCTAATTTTTTTATTATTTCATATCTTACTTTATGGCATTTCACCACTACTTGTATTAACAATTTTCCGTACATTCAAGTCAACATCTTTTTTTTATTCCTATTTTGGATTCTTATATGTTTTTACGCAGTTATTTGCGATTTTATATTCAATAAAAATTTCTGAAAACCTTATAATTACGGGAGGAAATATTGCTTATTCTTCGATTATCCTAATTACTTTTTTTATTGGCATAGCATCACAAGATCCAACCGTTATAAGAAATTTGATAAGCATTCAAGTGATATTTAATTTCATTTTGTTTTTTTTATACCAGCTATTAGTGGTAGTTTTAAACGACCCTACAACAATTAACATATTCGGTGTATCTTCTGGGCTATTCAATACA…
4084	LokiG_000000000388	18241	18790	f	50.7486338798	48.7523671241	29.1503152056	ATGGTTTTTGAAAAACTAAAGTTAGATAAGATAGATCGTAAAATTATTTCCATGCTTCAAGAAAACCCTAAAGTATCCCACCTTGAGATTGCAGCGAAAGTTAAAAGAAGTCAACCAGCAATAGGACTGCGAATTAAAAAATTAACCAAGAAAGGGATTCTACAAGTTCAAGCTGGTATAAATTTTAAAAACGTTGCTCTATATTTAGCAATTGTTAAAATAACCAGTAGAAACCCTAGCGATATTATTAATATGGCTCGTTCTTGCCCGTTTATGCTTAATGCATTTCATTTAAGCGGTGATAATGACGTTCTTGTCTTTCTCGCAAGTTTTAAGCTTGAAAAGTTGTATAACATAGTAGATTATCACTTTAGAAACAATCCAGAAGTAATTAAGGTT…
4085	LokiG_000000000388	18813	19071	f	28.511627907	22.4133614997	31.4061118623	ATGAGGTTAAAATTAATTCTGAAGAAAATAATTTCCAATGTTAAAACTAAAAATTTGACCAAAACTGATGCAACTGAACTTATAATTTCTTTAATAGAAAAAAGTGAAAATGCAGAAGTTCGAGCTGCATGTATTGATTCACTCGTGACATTAAATGTTAAAACTGAAAAAATTTATAATAAGAAGATCAGCATGAATTGGAAAAAATTAAGAATAACAAATCCAAAACATTTTTCTTTTTGTTTTTTTACTATTTAG
4086	LokiG_000000000388	19072	19879	f	47.0817843866	42.1065965174	58.1007169783	ATGGAAGATCTCACTACGGAATCAATTGTTAGTTTTCTAAAAACTGAGGGGGCAGAATTAATAGGAATATCTCCCATTGAACCACTCTTAACTGATAGGAGATATAAAGAAAATATTAACAGAATTTGCCCCGGTGCTAAATGTGTGATTGTAATTGGAAATGTGTTCCCCCAATCGGTTTTAGATGCTTGTCCAGAAAATCCCCGTCCCGCCCGTTATACCTTAAATGCGTTGTATTCCGAGGGGGCTGGTTATTGTATTAAATTAGCTAGACATTTGGAAAAAAAAGCATTTCGTGCTGTGATTATTCCCGCCTACCTACCAGTGGAAATGAATTATGAGACATTTGGATTAAAAGGAGATTTAAATTTAAAGCATGCTGCAGTTGAAGCGGGATTA…
4087	LokiG_000000000388	20475	20772	f	49.3535353535	42.2058267793	57.1641745759	ATGAAAAAAAGTAAAGAGATAATTCTTAATACACTTACAAGTTTAAGAGATAATCTTAATAAAATATATAGAGTAAAAACTATTGGATTATTCGGCTCCTATGTGAATAATAAGCAAAAAGTTACTAGTGATATCGACTTTTTAGTAGAATTTGAAGAGGATGCTGATTTATTTCATCTTGCTGGTCTTTCACGCTATTTAGAAGAGATTTTTAATACAAAAGTGGATGTTATATCAAAAGCAAGTTTAAAAGAAGATTTAAAAAAACAGATCCTTGAAGAGGTTATATATGAGTGA
4088	LokiG_000000000388	20764	21103	f	34.5752212389	41.3288896704	60.9628052563	ATGAGTGATAAGTGGCTGATTTTCTTGAAGGATATAAAAATAGCTATCACTAGTATAGAGGAATTTACAGATGGATTAGATTTTAATCAATTCAAAGTTGATGATAAAACTTCGAGCGCAGTTATTTGGAAATTTGAGATTATCGGAGAAGCTACTAAAAATATTCCTGAAAATATTAAAAAACAATATCCTGAAATCTCATGGAAAGATATTGTAGGAATGCGAGATAAGTTGATTCATGCTTACTCTGAAGTTGATTTAAAATTGGTCTGGACAACAATTCACCAAAGGCTTCCCGAACTTAAATCTGCTATTGAGAAATTAATAGAAGAAAATTAA
4089	LokiG_000000000388	21159	21510	r	36.150997151	33.4244589735	10.2582209425	TTATAGATTAAAATTAATTTCGTTGATTTTTTTCGCTAAATTTTCGTCATCCCCGGCGATCATCTTTATTATCAAGGCTTTAGTTTGTTCGATATCCGATTTTGAGGTTATCCCTCTTTTCTTAACTTCATCTATCAAATCCCATAATGATGTATTTGTCGTATTCGCTGCTTTTTCTAAAGTAGACCCTTTTTGGTATAATTCAAGAGTTATATCAATCTTTTTTGTTTCTAATCCTTTATTAATAACATCTCTAACAACGGAAGCACGATCTACTCCAAGTAAAGCTGCTAAACTGTCTAATTCTCTTAAAACATTCGTTTTAATCCTAACTGAAAGATTTTTTGACAT
4090	LokiG_000000000388	21509	21962	r	37.9183222958	39.7153737555	2.59463479051	TTATTCACTCATTAATTCTTTTGATTTTTTTATAAGGAAAATATCTTCATATGAAGGATGTGCAGCAATAATCCATTTTTGAAAAAACTTTTCAAATTTACCATCATTGATCTTCTGGTGTTTAAATGCATCCAAAAGGGATATTGGAACACTAAAAACTTGTAGATCAAAGCTTTCAGCAATTCTAATTGCTTTTTTATCATCTATCAAACAAGAGCATTTTAATTTAATAGCATTTAAAATGGTATCTGTTTCACCTTCGCCCAATCCCATCTCAACTTCTGAGTTTTTTTCAACATCATGGATTTTAATATCATATTTTTTTATTAACTTTTCCCCAATAAAAGCGTCTGGTTTACCCTTAAACTTTCCATTCAATATAACTTCTTGATGCACTGA…
4141	LokiG_000000000394	0	909	f	255.777777778	231.045560656	118.942502739	TCAAAAGATTCACATCTTAAGAAAACTCTTCGGAAATTCGTAAAACAACTCTCAATTGTCCAAAATAGTAAACGTGCCGATTCTAACGGATTATACAAGTTGTTTCATCCCATTAGCGAGGAACTGAAATGTGCCATCTCCACGCGTGGTGATCGATTTGATGTGTTTCCGGGAATCGAAGCCTACGCCAATTTAGAGTTTGTTGTATCGCGTTTAGAACAATTTGAGGAAATCAAACTCACTCCCAAAGTTTCTCGCTCATTTAACACTCTACTTGCATCGTTAAGGAACTTACTTAGAGAGAATCGCTATTTACGAGAAGAAATAATGACTTTGATGCCTGATTTCCTGTCGATTCGCAAAATTTTGGCCAAAAGGGAAAAAAAAGCTTCTCAAATC…
4142	LokiG_000000000394	964	1318	r	37.8983050847	45.9370775672	51.0441338915	TTATTCAATCTTAACTTCAATTATATCTTTTAGTTCATCGATGTAAGGTACTTCTATTTTTAGTAATCCGTTGTTATAAGTTGACTTCGCATTTTCATGATCGACTGGGCAACATAATTGGAAAACTCCACCATACTTTATATTGTCAGATTCACCGTAGATTACAAGATTATCTTTATTCATCTTGACCTTGACATCTTCCTTTTCTACACCAGGCAAAATGACTTCCATGATATATCCCGTACTCTCTTTGTTATCATACATACAGATTTCCGGAATCAACACTCTTTTTACAGATTTTTCCTCTATTTCTTTTATTTCCTCTTTATCTTCTACATTAGCCATTTCAGACAT
4143	LokiG_000000000394	1621	3262	r	47.2437538087	44.3858072289	58.1203766287	TTAACAGGAATTTACAAACAATACTTCTTCTTCCATGGGAAGTAAAATGATTATGTTTGCTCCTTTCAGGTGTTCTCCCTTAATTCTATCCTCAACCCAGATTTTTCCATTATAACTATCTATTATTTTTTTTACAAGTGATAATCCCAAACCCATTCCACTTCCAATGCTTTTATTAATGGAAGCTCTCTCAAATATGGTCTCCTTTCTTTCGTCTTCTATTCCTAAACCGTTATCAATGAACTCTATCTTACAATAATTAGTTTGATTTTGTGTTTCCCTCGAAATTTTAATTTTAACCTCGATTATATCATTACGATTATGCTTGACTGCGTTTATTAAAATATTTTCAAACAAATCTTGTATTAGTTCATTTGCTTTGATGTGCAGTGCATCTTG…
4144	LokiG_000000000394	3529	5518	f	46.2443438914	43.6322593864	56.3997499049	ATGATTTCAGATGTTATTTCTAAAGATAAAACTAGGGCTTTTCTTTTTTGTAATGAAGCGATTGTTCGCGCAGCACTTGAGGCAGATGTGAAGATTGTGGCTTTTTATCCTGGATCTCCGGTTTCAGAAATATTAGATACCTTTTATCAGATTTCTGAAAACTTTGATATTAAAATGGAAATTGCCACGAATGAAAAAGTAGCTCTTGAAATTGTGGCAGGTGCTTCCATGGGTGGCCAAAGATCCCTAACAGCTATGAAGAGCGTGGGGTTAAATGTCGCATCAGACACCTTTTTCAGTTTAGGTTATACTGGAATTAATAAAGGATGTGTTCTAGTCTTTGCTGATGATCCTTTTTGTCATTCTTCTCAAAGTGAAGAAGATGGACGATTTTTTGCC…
4145	LokiG_000000000394	5522	6104	f	44.1323024055	45.818294685	53.5940551387	ATGACATGTGGAGTTGGAGGTCAAGGTTTAATGTTAGTCTCAAATATTTTGGGATTAGCATGCGCTGAATTTGGATTAAATATAAGAACTGCAGAAACTCATGGCTTAGCCCAACGCTCCGGCTCAATTTACACCCATATTCGTATTGGTGATAATGTTTTCTCTCCGTTAATTCCTTATGGTGAAGCAGATGTATTACTCGGAATGGAAGCAATTGAAGCTATTAGATTTATTGAATTTTTAAAATTTAATGGCACCATAATACTAAACAAATATATTTGGCAGCCGGTTCAAAGCACATTTCAGCGAGTAAAAAATCCTGAAACCCCATACATTTCTTTTGAAGAGATATTAGATCAATTGAATAAGGTTACCAATAATATCCATGTTTTAAACGCG…
4146	LokiG_000000000394	6123	7044	r	44.5363735071	39.9405798873	9.81173455701	TCAATTTTTATTATCCAATTTTTCTCTATGAATGTATTCAGTAATACCGCGAACACTATTCCCCACAAAATATAACTCTTTTTCTCTCATGTTCTTATCAAGAGAATCTAAAGTTGCAAAATATTTATCCTTCATTTTTAGAGTTTTCTTAACAATTTCCAAGTAATTGGGCTCATGTCTCTTTTCCGATAATTCCTCTATTACTCGAATCCATGTAACGAGTTGTAATTCAGCAATTTTCAAAAGCTCAATAGCGTTTTCTTTCATCCCAAAATGGGCATAACACATTTTGTAACCTTTTAAATTTTCATTTAATAATCTACTAATTGATGAAGCCCATACCTCATAATTGAACGTGGGTGGTGTAGCTGGGCGACTATAAATTGACCCTTCTAAAGG…
4365	LokiG_000000000414	2	68	r	25.7575757576	18.5242353367	26.8013754821	TGAATATTTAACTGCGAATTCATATTTTGCAAAAAATTCTTCTAACTTAAATTCCTTTATTTTCAT
4366	LokiG_000000000414	203	2114	r	62.8571428571	66.2204262565	84.394528308	TTATTTAAGTAATACAACTTCAAGATTTTTAGGACTTTTAGTTGATTTCCTTAGCTTTTTATGTATCATTGTTGATAAACTTACGCATTTACTTTCTTCTCCATGATTTACTATAACTACCTTTGGTCTTGGCTGAATTCTTCTCAGAAATTGAGAAATTTGGCTACGAGATGAATGTCCACTAAAACCTTCAAGAGTAAATACTTTTAAACCTATTTTTACTAGCTGTGTTCGACCTTTCCAATCTATATAATTGAATTCTCTAAACCCACGAATTATCCTGCTTCCTAAAGTCCCTGAAACTTGATAAGATACGAAAATCAATGTGTTTTTTGAATCCTCTGCTAGAGCTTTTAAGTAATGAACTGAAGGTCCTCCAATTAGCATGCCACTAGTAGC…
4402	LokiG_000000000419	2	839	r	54.6726403823	47.0405230658	58.6894680007	CAACTGAGATAAATGAAAATATCCTTCTCGCTTCTCTGTGTGTTCAGGTGTTTCTGCTTCGGGAAATTCACTGAAGAACATGCTTGCTATTTGTATTGCGTTAAGCATTTTATTCTTTGCATATCCCGGATGAACACTTAAACCTATAAATCTAATGTGGGCTAACCACGCATCGTAACACTCGAATTCTAATTCTCCAATCACACCGCCGTCTACTGTATAACATATTTTGGATAACTTTTTTCTATCAACCTTATCAATACCAATTCCAGTCTCCTCATCTGTAGTAAAACATATTGTTATTGGACCATGTTTTAATTCTGGATATTTATCCCAAGCATTGCAAGCTGCCATTATTTCAGCTATACCTGCTTTATCATCAGCACCTAATAAAGTATC…
4403	LokiG_000000000419	931	1609	r	52.9026548673	56.3654604796	64.6935191598	TTATCTTCCTTCAAATACCGGATCTCGTCTCTCAAAAAAAGATTTATTACCTTCTTTATAATCATTCGTCATCGAATTTTCATTAAATAATTTGAATTCATTTTGTAATGATTTGAAAAGATCGTTTCCTAATGAATAATTAAGCATAGCTTTATTGTAGCCAAGGCATTTAGTAGGCATTTTTGCTATTTTTTCTATGAACTCTCTAGATTCTACATTGAAATCTTTTACCGAATAAATTCTATTCAATAAACCTATCTCTAGTGCTTCCTTTGCATCTAAATGCCTTCCCTTAAATATAATCTCTGTCGCACGAGCAAAACCTATAAGCCTTGGAAGAAACCAACTTGCTCCACTAAATATACCTATAGCCCTTGAAGTTCGGTGATCTCCAATCAC…
4404	LokiG_000000000419	1867	2512	r	52.4015503876	43.6351027737	62.1815956805	TTACCAAAATTCGAACTTTTCATCCAATTTTGGGATATATACTATTAAGTAGGGAACAACCAGATCTAATACACTAGTATAGAGATTTATTAAGGTTATAAAGATTAAAACAGCCGACAAACCACTAATATTCCCAAGACCTATTATTTCAAGAGTCACAAATTGTAATCCTCCCCCCCAGATTGTAGCAAAAAAGAGTAAGTTTAAACCGATCATTGCTAATATTCTTACAGCGATACCCACTATACCACTTATTGCAAACATTTTCGGATTTTTCAACTTTTGGCTCTCTTTTAACCTGAATATGTAGTAAGGGATAAGTATTAACGGAATAGTGGCACAAAATTTGAAAATCGGACCTACTCCAGTTGGATCAATAATTAACAACCCAAATGAACC…
4405	LokiG_000000000419	2832	3321	r	41.8404907975	33.1930840147	47.095502862	TTATTTTAGCAATTTTTTTGCTTTGGCATCTAAATCTAGCCAATCACTTACGTTTTTGAGCTGTTTTCGTGAAGATCCACCTAAAAGTTTTAGAAAAGGAAGGAAATCTTGAATGAAATCAATCTGAGAAATCTTATATTTCTTATTTATTTTCTCAAGCAACTCTCTTTGAGCCTGTGTTAAGGAAAATCTACCACCTACACTATATCTAGGAAACACAACTCTTCGATAACCTTTAGTTTCGTTCGTTTTATTTTTAGATAAAGCAACCCCCCCCGCAAAAAGATCAAAAAAATAGGGTAATAGACCCCAGTATTGATTAATCCGAATTCTGCCAAAAATCTCGTCCGCTAATGAAAGGTTTTCAAAGGCATCAACAAGTTCTTTATTAGTTTTTAT…
4546	LokiG_000000000432	185	1583	f	47.2746781116	45.7025685438	57.41576206	GTGGAACAGATAAATTATTTTGAAAAATTATTCTATCCAAAAACTATAGCCTTTATAGGTGCTTCAAGTAAGAGAGTACGGCTTTTAGTGGGGTATGTCGATAGGGAGTTTCAAGGAAAATTATATTTTGTTTCCAAAGGAAGTGAAAGGATCCTTGGTATTGACTGTATTAAAGATGTGACAGATCTTCCTGATGAAATTGATCTTTCTATAATAGCAGTCAATCGAAACCAATTGATTGACGTTATTAAAAAATGTATAAACAAAAACTTCGCTACTATCCATATTTTTTCAGCTGGAACAGGTGAATTTGATGAGGAGGGAAGAAAAATTGAAGATGAAATATATGATTTGCTTATAAATAGTTCTACTAGAGCAATTGGACCAAATTGTATGGGA…
4547	LokiG_000000000432	1594	2458	f	51.3680555556	51.5541087246	65.9883725103	ATGAAAAAAATATCCATGAATCTCTATGACACATTAAAAATTGGTGATGATTTTCCAACAGTTATTATGGGTGTTCTCAACTTAAGCCCTGAAAGTTTTTATCCCGGTTCTGTTTATTCTGAAACTAAAGCTTTAGAGACTGCAGCACTACAAATGATTAATAATGGTGCGAAAATGTTAGATTTAGGTGCACGGTCTACAGCACCGTGGTCTCAAAAAATTACTATTGAAGAAGAAATTGATAGGTTAAAACGGGCAATGGAAACTGTATGCAAAGTAATCCCAGAAGATATCATTATTTCTATTGACACTCAGTATAGTAAAGCAGCTCAGGTTGCATATAATATATCTCTTGAATATAAAAGAAAAATTATCATCAATGATGTTAGTTGTTTGAAA…
4548	LokiG_000000000432	2923	3442	f	37.6050096339	43.9252561386	48.4337288978	ATGCCTAATAAAGAAACTATTTCTTATGACGCTGACGATATTCAAGTTCTAAAGGGTTTAGAAGGCGTGCGTAAAAGGCCTGCTATGTACATAGGTGACACAGGAAAGAGAGGCCTTCACCACCTTATATTTGAAGTTCTTGATAACTCTGTAGACGAAGCCATGGAAGGATACGCAGATGAGATTCAAGTTATCCTATATAAAGATAATTCTGTTATGGTTTCAGATAATGGTCGAGGAATCCCCATAGATGAGCATCCCGAATTTAAAAGACCTGCTCTTGAAGTCATTATGGAGCATTTACATGCTGGTGGGAAATTTGACAGCAAAAGTTATAAAATCTCAGGTGGCTTACATGGTGTTGGACTTTCAGTTGTGAATGCATTAACTGAGTGGATG…
4603	LokiG_000000000440	335	2828	r	75.6750902527	59.5400733257	67.6151289763	TTATCTTAGCTTCTTCTTTCTCATTAGTGCATAGACAATGCCAAGTGTTGATACTACCGAAACCGTCAATGTAATGAGTAATGGTGATCCAGGAATTAATGGATATTCCACTGATAGACCTACATACCTCAAGAAATGATTTGAAATGCCTCCATATAAGCCAGATAACCATCCTTCCTTGTCTGCTACTATAAACGTCTCAAAATCTTTCCACATTGCCCATCCTTCTCTAGCTTCATATAAGAACATCACACCATATTTATCATTTTGTTGTATCTCGGCTAATTTTGAGTACCATTGTTTCCTTTCAGTTGGGTTTGACATCACGATACGATCATAAATTTTATCAACCCGAGCGTCAAAGTTAAATCCAAAATTGCCCCAGTAGTGCCAACTTGT…
4604	LokiG_000000000440	3111	4176	f	60.6910798122	62.1645537381	72.8195690406	ATGTCTCGTCAATCCCGAAATATGATCAAATATATCATTAAACGAATTTTATTAATGTTTCCTATCCTCATAGCAGTTTTAATATTTACATGGGTTTTATCTCAATCGATGAGTATATCACCTTTAAATAAAATACCAGGGAATATTATAGACCGTGCTAGATATGAGGCGGAATTGCGAAGATCTGGTTGGTTGGATCCATGGTATGTAAAACTCGGTATATATCTTGGAAGGTTCTTCACGGGGGATTGGGGTGAATCATTTCTTCTTGCTGAAGGAACACCAGTAATAACTTTAATTTCGGAAATATTTCCTAAAACAATCGAAATGATGCTATTTTCGATTATAATTGTTCCTATTATCTCTGTTAAACTTGGGGTTAATTCTGCAAAATATAAG…
4605	LokiG_000000000440	4199	5189	f	61.6414141414	65.0763642779	77.3666372249	ATGACCGAAACTTCTCTAGAAGAAACTGAAGGATATCAAAGACCGGTAGCCAATAATAAAAAGTTTTTTAGACTTATAAAATTCTATTTAATACCTGGATGGCGTGAACCAGAATTTACTGCTGAAGAATATGAAATTGGGAAAATAAAATCTAAAAGGAAATTATTTAGGCGTCTACTTACCCCCTTAACAATAGCAGGGATTGTAATGATTTTATTCATTGGTTTTTTAGGTATGTATGCTCCTTGGTTAACTACATTTACACTAGACAATTTAACACCACCAGATTATCTCCCTGTGATACCATATCTTCCACCATCTCCACTTCATCCATTAGGTACTACCCAATATGGATTTGATATTCTTGGGAGATTAATTTGGGGTTCAAGAACTGCACTA…
4606	LokiG_000000000440	5263	8290	f	49.9319458209	47.6325413256	59.6236321743	ATGACGGGATTAGTAGTACTATTACTAATTTTATTTGTAATTATTAACTTTTCTTTTGAAAATATAGACTTAGTGAGAACATATAGATTAAGTTCATTAACAACCAGCTTAATTGTTTTCGGTATTAGTATAGTCCTTAGAATGCTGTTTGAAACCTTAGGAATGTGGATTAAAATATTTAGAATTCTGAATAATGATATATTATATTTTGCGATAATGCTCACGATCTTTTTCTTTCTCCATAAGCCATTCTTGCGAAAATTTGGTTTTTCCGAGATTTCAAATGAAGACAGGCCTCAAAATCAACGTTTCAATAAAATTATTATTATTTTTATCGGAATAGCATGGTTTATTTCAGCAATTTTTCTCTCAATTACAATCCTTGGAATTTCATTACGA…
4607	LokiG_000000000440	8357	10112	f	47.70997151	47.6359414161	58.9139093917	ATGGCAATAACCTCAAATTTAACAGTTGGATTTTTTATATCTGAAATATTTTTTGGTTTATTAATATTTCTCTATGGGATATATTTTATAAGATCATATCTGAATGGGAAAGAGTGGGGGGATAATTCTCTTAACCCTGTAATTATTGTGAATTTGATATGGTTTGTATTAAGTCTAGTTTTTAAAGTCATATATCTCAATTTTATAGGAACAAGCGTTTTAGTTTCCCAAATTTCTGATATTTTAAGAATTGTAGTAGGGATAGGGTTAACTTCATTTATTGTCTCGAAATACTATAATATAAAATTTACAGAATCCTTAATACCCAGCACTATTATTCAGGTTGTAATGTATGGTATGGCTACTTTACTGGGAATTCTTGTTAACGTATCAAATATT…
4608	LokiG_000000000440	10384	13243	f	32.5477439664	31.9521788307	42.1353808668	ATGGAAGTTTTTTTAAGAAGAGCTGAAAGGCCATTTAAAGAGAGGATAGGAGAAGAAAAGACATCTTCCGCTTTTAATGCGATTAAAAAAGCCACAAATGAAATACCAGCAAAATTCAGAAGAGTAATTGGATCAGAAATTCCAAAGTTTTTATTTACCTTTTCACAAGATATTGGTGGCTTATCCCCAGAATTAATTGAAGGTATTCTTAGCTATGTTTTAATATTCGCTGAATCACTTAAAGATTTAAGTAATAAAGATAGAACCCAAGTAAATCAACTTTTAATGAAAAGAAGTAATTCTGAAGTCCGAACTCTTTCTGATTTATTAAAACTTTTTGTTGAAAGTGCTAAGGTTGGGAAAACCATGAAGAATCAAGGGAGTTTCGAAAATATTCTT…
4609	LokiG_000000000440	13265	13448	r	31.7978142077	30.0556422197	39.8271517462	TCAGTCATCGTCATCATCATCGTCATCCTCCTCTTCATCATCATCGTCTTCATCATCAAAACCGGGATAGTTAACTTCAGCTTCGGGATAACATTTATCACAATATGGTGAATCATCTAAATAATTTGCATCTTCCTCGGGAATCTCTTTATTGCATGTTTTACAATTAACAATATCTTCCAT
4610	LokiG_000000000440	13478	14654	r	51.8171768707	49.4680283514	60.8420792971	TCATTTAGAATTTTTAAATTTTATGCACTCTTTAATGAAATTATAATATAACGGGGAAGGTTTATATGGTCTTGACTTAAATTCTGGATGGAATTGAGTTCCAACCATCCAATGATCTTTACGATTCAACTCGATGCTATTTATTATCTTACCCGATTGATCTCGACTAGAAACAACAAATCCTTTATTTTTGGCTTCTTCTGTAATAAACCTTTCTTGAATGTGGTATCGATGTCTAAATCTTTCTAAAATTGATTCTTGATTATAAGCTTCATATAATTTTGTCCCCTCTTCAATAATAATATTTTGGGCACCTAACCTCATTGTACCACCTTTATTATTTACTTGGTACTGGCTTTCCAGCAGATCTACTACAGGATAAGGTGTATTTTTATCGAT…
4661	LokiG_000000000446	1	202	r	30.5771144279	28.5794028539	0.888979633764	TTTTATATATTGGGTTCCCGGCATCTCACCCCCATCAACAAATTCAGAGAGTTTTTCAACAACAGTAGTTTGAGGAGTAATAGGGTATGCGCTTATTACCTGAACACGAGCTGACTTCGCAGCATAAGCAGCAGCAACGTTTCCTTTAATTATCTTTGTCTCTTTAGTTTGAATAAAATCTTCTATTTCTGGTTTAATCAT
4662	LokiG_000000000446	194	542	r	59.8793103448	50.4722312144	9.28618636408	TTAATCATTTTCTTCGTCCGCCTCCCTTTTCATATCTATTTGTTTTGTTGGGCATTCTTTTGCACAAATACCGCATCCTTTACAATATGTTAAATCAATGTAAAAAGAACCATCTTCTTGTCTCTTAATTACACCCTCCGGGCAAAAAATAAAACAGATCCCACATTTGGTACACCCATCTAGAATCACAGGTTTAAATGATCTCCAATCACCCGTTGTACCAATACTCCCGACCATAGGTAATGATATCGGAATAGGGGAGAGCTCTTTCCAATTTTTATATTCCTGAACTTTTGGACGTTCTTTCACAGATTTGTTAATTTTCTTCCATTTTTCTGTATCTGACAT
4663	LokiG_000000000446	543	1119	r	47.6527777778	43.3847977218	19.9037626042	TTAAATCTCTCTTACAGTTTCATAAGCAATTTTTGCAACACTCATGTTTTTTTCTACTTTGTTTTCTCCAAATTCTTTTTTAATAACTTTTTTCATTACATCTAAATCGTAATAACCGGTAATTTTTCCAAAAGCCCCTAACATAGGAATATTTAAAATAGGTCCACTTGAATGCATAAAATTATTTTTAATACAAATGCCCGTGGCGTCTACTATAAAAATCTTGATTCCTCTTGGTAAATTGTCCGTTTTTATTGGTTTAGAACTATTGACAATAAGTGTAACACCCTCTTTAATTGTGGCTTTTATCTTAGGGATTTTAAGCAGTGAAGTGTCAAACAAAAGTAAATAATCGGGATCTACTACACTATCATACGTTTTGATTGTTCTTTTCTTAGA…
4664	LokiG_000000000446	1497	2067	f	45.2771929825	42.5217796931	51.935666743	ATGTCAGAAAAGGCTAAAAAATCAGAAGAAGAATATGTTTTTAATTGCCCCGCGTGTAAAGATGGAATCATCGGAATTAAAAAAGTAACCTATGATTTACCAGACGGTGATAAGATGCTTATAGTGTCATTTGAATGTGATCAATGTAATTATCATAAAAATGATGTTATCCCTCTAACAACTAGAACTGATCCAGTGATTATGATTTTAAAAGTGGAGAGTGAAGAAGATCTTAAATCTAAAATATATCGATCACCAGTTGCATCCTTAGAAATTCCTGAACTAGAATTAAGTGTAGAGCCAGGACCCGCATCAGATTTTTATTATACAAATGTAGAAGGTATACTCTATAGGTTTGAAGCAGCTGTTTCTATATATAGAAAAAGTCTTGATGATAAG…
4665	LokiG_000000000446	2127	3315	f	43.9057239057	43.7564010972	55.0221808332	ATGAAGGGAAATCAAATAAAGAAAGTTGGGATTTTAACTGGGGGAGGAGACTGTCCTGGTTTAAATTCAGTAATTTACGGTATTATGCTTAAAGCTTATGATGCTGATATCGAGTGTATTGGCATTCAAAAAGGTTGGAAAGGATTTTTAGAAAATATAACAGTTCCGCTAAATATAGCTGACCATGACGACCTTCATACCGTTGGAGGGACAATCCTCTATACAAGCAGAACTAATCCTTATAAAGAACTTAGTAAAGAAAAAACTGATGAGGAAAAAGAGAGATTTAAAGAAAAAATAGCAAAAGAAATGGCGTCCAAATTCAAGGATCTAGGTATAGATGCCCTTATTACTATTGGTGGAGATGATACTCTCGGTGTTGCTAATGCAATGCATAAA…
4666	LokiG_000000000446	3432	4965	f	42.4631441618	41.8166657541	52.7192137109	ATGAAATGGAAAAAGATTTTATTATTAGTTGCTAATTTCAGTACTACTGGTTATGATTTTTATGATTCTGCCTTTCCTCCTTTGGCTCTTGAATATATTGCCGCTTATGTCGAAGATTTGGCGGAAGTAATAATCGTAGATTCTAAAGCTGCCAATTTAAATCTTCTTCAAGTTAAAAGAAAAATTGAAGAATACAAACCTGATTTAGTCGGTTTATCAGTACCAGTTACTAGTGCAATAGAACTTGTTCTCGAACATGCAAAAATTGCAAAATTATATGGAGCAACAACAGTAATAGGAGGGTGGCATCCCACTTTAGCAGTTGAGCAAACCTTATCTTCTCCATGGATAGATATTTTGGTGAGAGGAGAAGGAGAATTTACTTTCCGTGAACTTATT…
4667	LokiG_000000000446	5114	6359	r	56.7156626506	50.7060651457	65.2967462595	TTATCCATAGTGCTTTTCTTCTTCATGATCAGCATCTATAGCATCTAGTTCTATATCCCGACCAAGCCACTTATCGCTTAAGGTTTCTTTGTAATATTCATGCGCGATGATCATATTCATCACTTGAGTGGTTCCTGTCCAAATCTCTCCTATTCTGGCATCTCTTAATAATCTCTCAACAGGATATACAGTAGTGTAACCTATACCTCCCAATATTTGCATTGCATTATTTATAACCTTCCAACATGACTTTGTTGAAAATTTTTTCGATTCAGATACTAATCGTCTCTGCAATGAGGCAGGAGCCCCTGAATCAATAATTTTAGCAGTGTTATAAACAATAGCTCTTGTAGCATCTAAAAGAGTAATACAGTCTGCAATTTTGAAATTAACTCCTTG…
4668	LokiG_000000000446	6603	7830	f	61.1263243684	60.905227784	78.2231737886	ATGTTTACTAAAATAAAACGTGTTTATAACGAATACCCTAATGCTTTTAAGGTTTTAACTCTCTCAACATTTATAGATATGCTCGGTTCTTTTATTTTGTACCCCTTTTATGCACTCTACATAACCGAACATTTTGGCGTGGGAATGACCCAAGTAGGATTCTTATTTACTTTCTTTTCCGCTGGGAATATACTAGGCGGCGTGGTAGGAGGAGCTCTTGCTGATCGATACGGTCGTCGAGTGATGGTTTTAATAGGTTTAGTTGTTAGTGGAATAGGAAGTATCTTCCTTGGATTAGTTAATGATCTCTATATCTTTTACATACTCTCTGCATTTTTAGGTTTGTTTGGTAATATAGGATTTCCTGCTCGACAAGCAATGGTAGCAGATTTGCTTCCA…
4669	LokiG_000000000446	7875	9018	r	47.2782152231	48.8921871324	60.4265553457	TCATTCAACTTCAAACCTAATTTTAAGATATTCATATTTAGAATTAAGCAGTGTTAGAACTTTTTTAGTAAATGATCTTAAATTTTTCACATGTTGTGGTTGCTTTTTTAATTGATCAATCAAAAAAGCGTATATCTCGTTTCTAGTTGCCTCAATACCATGCTTTTCGAGAAATTTGAACCATTGAGTTGATGTTTTACAAATTTTCTCTATTACCTCATCTGGAAATTCATTTTTTTCAAGAATCTTATCATAGTACTTATCTAGTGCATTACTAACCTGCTCTAAATAATCAGCAGTACCCAATGAATAACGACATAGGCTAATAATATTTGAAGTAATTCGAGCATTTCTAGTATTTGTCGTTGATTCAAATGATCCCCATGCTTCATTCCACTC…
4670	LokiG_000000000446	9101	10259	r	41.4188255613	46.849235442	57.5952190859	TCAGTTTTCCCCTTCTATTTCAAAAATGACTTTAACGTTTTTAACTTTAGAATTCAAAAGCTTTAACACTCTTTCTGCAAAATGTCTCAGGTTTTTTGAGTAATAAATTTTGAAATGGCCTTGTTCAAAAATATAGTTATGAATCAACTCACGTGTAATATCTGGCCCATGCCTTCTTAAGTATTTTTGCCAATGAACTGACACCCGAGTAATTTTAACAATTTTTTCATTTGGATATATCGTCTGGTCAAAAATCAGATCATGAAGTTTAAGCAAAATATCCCCTATTCTTTCAAGATAATCTACAATTGAAAATGAGTGACGTATTAGAGTGATCATATTCGAAATAGTTCTGGTGCTTCTGGTATTCGCACTTTCCTCAAAAGCTTCCCATCCTTC…
4671	LokiG_000000000446	10347	11031	f	49.4035087719	49.6367462814	62.7082730405	ATGGGTAATTTTTTTACTGTCTTCATGTTAACACCATGGGATTCACTTAATTCAAATTCTTTGACTGAAGTGAAGTTATTCTCATTAAAAAATATAATTAAAACATTTCCTGTTATAGAACCTGAATTTTTTGATGATATCCTCTCAAATTTGTATAATTTCAAACACTATTCATGGATTGAATGTATCAGAAGAATAATTGGCCCTAACGATGAAGATTACGATATAACGCCATGGAATTTTTTATGGGGGGTGGATAATGATAGGAGAATGTTCCAAATGTTATTTCAGAAAGTTAAAAAGGAAATTAAGGATTCCCAAGCTACACTAGTTGCTCTAGCTCCCCCAGAATTAGGTAAATTACTTAAACTACATAAGGAAAAAGCCTTATTGCGAACG…
4672	LokiG_000000000446	11000	12581	f	55.1884882985	49.0343049209	62.9448576686	ATGCCCTTATTGTGGGCGTCAGAAAGGGTGAAAGTAAACATGTATGTTACCGCATTAGATTTAGGAACAACCGGATGTAGAACCTTTATTTTTGATTTAGCAGGTACGATAATCGCAAGTGATTACCAAGAATGGGGGAGTTACTATCCATCTCCATCATATGTAGAACAAGATGCGAATATTTGGTGGGATTCTATCAAAAAGACAATTGAACGGGCAATTAAAAAAAGTGGAATTGATAAAACTGACATTGTGAGCCTTTCTGTGACTAATCAACGTGAAACTATTGTTCCAGTAGACAAAGAGGGTAATCCTCTTCATAATGCATTAGTTTGGCAAGATAGACGTACAATTGATCAAGTAGAATTTATCAAAGATAAAATAGGATCTGATGAAATC…
4673	LokiG_000000000446	12788	13394	f	38.9570957096	44.3587951708	43.9474130009	ATGATTGAAAATTCTTCAACTTCAAGAAAAGAATATAGTAAATCGCAAAAGATAGTAGCGGGAATTTTTTATGTGATGATTGTTGCTGGTAGTCTCATCTGCTTTGGAGGTCTAATCTGGACTTTAGCTGATATTTTCCTTGGAGCTACAGGCAAATTCGATTTGTTTTTAAATCTAAATCTTGGGTATCAAATAGCTATAATTGGTGGGTTATTGGCAGGTTTATTCTTTCTAATGGTTTTCTTTTTTGGATTATTCAAAAAAACTTCACGTTCCTTAATAAAATTTATTTATAAAAGGAGGGAACTAGAAGATAAATATAAAAATCGAATAGGTGTGAAAATTGCTGCTGGAGGGTTATTAGTGAGTTTAATTGGAATAATTATCGGGGTTATTTTT…
4674	LokiG_000000000446	13534	15061	f	49.5343811395	55.4742074903	53.2550678468	ATGACAATAAAAGCTGGAATCATTTTCAATTACCTTCAATTCCCAGATGTATCTCATTTTCCATTTGTTATAAACAAAAGTGATGATGGACTTTTCCTTCAAAAAGGTCTATTTGTTTCTACACAATCATCTGAGGGTTTTTTAATCGGTATCATTGAACGCATTATATTATTAAATGAGTACTTTACTGACGCCTTAACAATCAAAGCTTACAATAATAATGAGAATCCTAATATATTAAAGGGGCTTTTTCCTAGCGACGATTTCGAATTCGCCATTGCTATTGTAAAATGCCTCGGAGTAATTAGGTTTAAAGAAAAAGCTTCTAATGAGATTGAAAGGATTCAAAGAATGACGTATCCTGCTAGCCCTGGAAAAGAGGTTTATATAGTTGAGGAG…
4675	LokiG_000000000446	15052	15295	r	40.037037037	44.6703277756	28.3489588229	TTATGGTAACTCTGTTTCAATTCTTCCCTTTATGACATTATTTCTTTTATTCAAAACAATCATCTTTTTATTCTTTGAAACCCGAAAGACATGGATTACTCCCAAACTCTCCAATTTCATAAAAAGTTCTTCTAAAATTAAGGGATTTATATAAGGAAAACTCTTCTTCAGAAGTTCTTCAAGACGTTTATCTAAGATTTCTCCTTTATTTTGGATTAAAATATCAATAATAGAATTTGTCAT
4676	LokiG_000000000446	15410	17654	r	63.6617647059	61.8518972176	53.2822388447	TTAAACAAACAATCGATCTTCTGTAGATTTTTCAATTCTTCTTCGCTTCAAATTTTCACCAAATTTATCATACCAATCTGTAATTTCTTTTGATATCGACGGGTGAGTACAATCTCTTGCTTCTTTAAAGTGTTCAAATGTAATTTTTCTTGCTCTGATATTTTCCCTTAGTGCAATCATCGCAGCTTCACGACATAATGTTTCTATATCTGCACCAGAAAATTCTTCCGTTAATTCTATTATCTTTTCAATTTTTGCATTTGTAGCAAGTGGCATATCCTTAGTGAATAATTTCAGTATTTCCAATCTAGCTTTTTCATCTGGAGCTGGAACCAATAAGATTCGATCAATCCTCCCAGGTCTAATCAAGGCGGGATCCAAGATATCTGGTCGATTTGT…
4677	LokiG_000000000446	17736	18798	r	51.5960451977	49.7674504059	45.7910827442	CTAACTTTTGGAGTTCTTAAGAAAATCATCCAAAGAAACTTGAGTTTTCTTAGAATCTAGTTTTCTCAATCTATTTAAACCATTTTCTACTCTCTGTTTTGAAAAATTATGTTGCTCTATTAGTAATTCTTCTATTCTTTCAAAATTAATTTTCTTAGATTTGGGAACTGTATAGTTTTTTTCAACATCAGGAGATAAAAAAAGATTTTTTACCCGAGCTACTAATTCTGGTTCTAAAAGAATCTCTTTATTCCTAACTTTCACATTACTTTTTAAGATACTTTCTAAAGATCCATATTTTTTAATTAAATCTAAAGCTATTTTTTGACCAATTCCTTTAATTCCAGGAAAAAAATCTGTTCCAATTAGGATTCCCATTTCTACTAACTGCTCATGAGT…
4678	LokiG_000000000446	18866	19415	r	47.378870674	51.4176496279	55.2045440798	CTAAAATGATTTCTTTCTTTTAGGTCTCCTTTTTAATTTGGATCCACAATTTTCACAAACTTCCTTTAATTCCGCAGGGTTATACACTATTTTACAGTTTTGACAGTAGATTTGCCACACGATTTTTGATTCTATTCCTTTCTTGTGTATTGTAGAAAACGTAATACCCATTTCTAAACACACATTTTCAACCGAATAATCATTGCTATAGATCCTCACTTTTTTCCCTGAGTTTTTAATTAAATCTAACGTCAACGCTATTAACTCTTTATCTACACCTGATAAGAATTTGAAGTCACCAGTCGATTTTGATCTCTTTTCTACTTCATAAACGTATTGTTCTGAAGGTGTGGCTAAAATTAGCTTTTTACTATTGATTGCCGCTTCGATTTTGTTTAA…
4679	LokiG_000000000446	19420	20317	r	54.2040133779	63.45898186	55.5505520636	TTATTCTTCTGGGGAATCATCTAACGGAACATGAATCGTCCCAATTATTTTTTCTCTCAAGCGAGAATAATAATTTTCACTTAATCGAATAAATTTTGTACGAGAATTTGATTTTCTGATCCTGATTTTTGTATTCGATGGAATTTTTTTAATTATTCTTTGACCATCTATAACAATTTTACCATCTAATCTCGGTCTTAAAAGCTGTATTTCAATTTCGGATTCCATAGGAACTATAATAGGTTTCAATCCTGAACCAGCAAAACTATTTAGTGGAGTTATTTGTATAATTTCTAAAATTGGATTTACTATTGCACCCCCTGCACTTAAATTATAAGCAGTTGATCCCGTCGAGGTAGAAATAATTACACCATCTAAATAGCTGCGATTAAGGAAAAC…
4680	LokiG_000000000446	20425	20803	r	48.8015873016	51.036658393	51.2547422975	TTAGGTTGTGAATACTCTATTTATCAGCGTTTTTTCAGCTAGTTTCCAATATTCTACTTGCGTATCTGATATAGCATCTGGATTTGCTTGTAGGGTTTTCAACTTTTTAACCAAATTCTCATCCCTTGGCCAATTAACATCAACAGATTCATACGTTTCCAAATCCATGATGTTAATAGATGCATCTTCAATAAAATTTATTTGTGCATTTCCTTTTATAATTTCAGGTACTTCAATCATATGGCCTGACGGTATTGTTATTGAACGTTTATTATTATCAAACATTCCCACACAAACAATTCTTATTTTAGCATGTCCATGTTTCCCTGATTTACTTCTTTCTGAGGATTTAATTAAGCAGGGTTCATTTTCTACCAT
4681	LokiG_000000000446	21007	22381	f	54.5138282387	42.6261988531	49.8538377971	ATGGTTTTAGAAAAACTAGGTAGATCGTTAGATACTGCAATTCGAAGAATTAGAAGACTTCCATTAGTTGATAAAGATGCCATCAACGCTCTAATACAGGATCTTCAACGTGCTCTGCTTCAAGCTGACGTAAAAGTAGAATTAGTTTTTGAGATGACCGAAAATATAAAAAAGGAAGCAATGAATACTAAACTTCAAAAATCCCGAAGAAAAGATTTTATAATTAAATTAATACATGATGAACTAATCAAGCTACTAGGGGGAAAACCTGCTCCTATACGAATAAAACCTGGTAAAAAAAATGTGATCTTACTTGTTGGAATCCAAGGTTCAGGAAAAACGACTACCATCGGAAAGCTAGCAAAATATTACAAGAGCAAGGGATATAAAGTAGCAGCC…
4682	LokiG_000000000446	22415	23063	f	37.7345679012	37.0423479712	42.9640812661	TTGGTAAACTTCTTACTACTTCTTGAAAATGTTATTGAATATGATAAAAAAACAATTGACAGAGGACTCACTCCTCAAGAAGTATATGAGTTATGCTCATGTATTAGGGAAACTTTCTGTATCTCCTATTCTATAAGGAAGGATAATAATTTATATATTTACTTACAAAATTCCCACAATTTAATTAGTTTCATCGGAAAAAAATTAAGATTCCTTGGTCCTGATGAAAGATCTCAAGCGTTGCTGTTAAACAAAGCTTTAAAAATTACGAGAGAATACCAATATTTAACTGAAAAAAGAATAACGGAATCTACACCTGGAATATATATTACTAAATTCACCAATGATCTGGATTTCATTGGTTACATGAAAGCAAATATAAGAGGGATCTATTATAAC…
4683	LokiG_000000000446	23059	24445	f	32.20995671	35.436450666	46.038504889	ATGATTTTAAAACAAGGAAAAATTTTTATCGATGGTTTTCTACGTGAAGGAACCATTCTTATCATTGGTGGAAGTATAGCAGAAATTATTTTTAGCCCTAAAGGAGAAGCTTATAATATCCTCTATAAGCAAAATAAGGATGAGATTGAAGTAGATTGTAGAAATAAAATTATATTACCGGGGATAATTGACATCCACTCCCATTTACGTGATATGGAACAATGGGATAAAGAAACGTTTGCAACTGGAACTATATCTGCTGCTTATTCGGGGATAACAACGGTTTTTAATATGCCAAATACTATACCTCCAGCTATTACCGAGAAACAAGTCAAATTTTGGATGGAAAAAGCACAAAATAATATTCACGTTGATGTTGGATTTATTGCAGGTGTCCCT…
4684	LokiG_000000000446	24505	25135	f	34.9206349206	33.2986654788	43.2808849983	ATGTCTGAAGAAGTAAAATTTGTGCTTGAAGATGGGAAAGCCCTCATAACTTTCGCTAGAGAAAACATCGAATTCTTTCTAAAAAATAAAAAAAGAATCCCAATACCTAAAGAAATAAAGGAAAAATTTAAAGAGAAATATGGGGCGTTTGTTACATTAAATAAGATCAACGGAAAGGATTCGGAATTGAGGGGATGTATAGGTTATATTGAACCTATTTATTCCTTATTTGAAGTAATCCATAGAGTTTCAATCAGCTCAGCTATTGAAGATCCAAGATTTCTTTCGGTAACCCTTGAAGAAATGGGTAAAATAATTATTGAATTGTCTATCTTAACTCCTCCTAAATTGATTAAAGTTAAAGATCCAAATGAATATCTCAATAAAATCGTAATAGGA…
4685	LokiG_000000000446	25435	26548	r	38.4761904762	39.527570925	50.1218394939	TTACGCACTAATAAAACTTACAAGGTCGGTTTGTCGAACTTTTGTTTTTTTTTCCAAATTTGATAATTTAATACCGACAAGTCTAAATTTCTTGTTAAAAGAAGAAAATTCTTTAAATAGCTTTAATACAACTTTTAAAACTTTATTACAATCTTGGATATGGAAAGGAAGTGTTTTAGAACGTGTAAAAGTTTCGAAACCCTCAAATCGAATCTTTAATGTAATAGTTTTATATGAAATATGGTTTTTAATAATAGTTTCATGAATTTGTTCATTAATTTGCTCAAATCTAGATATTACCTCCTTAAAACTATCTGTGTCACTTAAAAATGTCCTTTCAGCACTTATTGACCTTCTTTCCTCAGTATATTCTTTCACTTTTCGGTCATCCAAACCATG…
4686	LokiG_000000000446	26698	27382	f	46.4941520468	46.5510655245	57.5583943506	ATGGTATCAAATGAAGAAAATAAACATCGAAACCAAGTAGTTAAGGGAGCGAAAGCTATTTACTCTAAGAGTTTAGTAGAAACTGGTGAAGGAAATGTTAGTGTGAGATATGGTAAAAAAAAAGAAATGTTTATCACACCCTCATTTAATCAATATAAGGATCTCACAAGTGAGGAAATAATTCATATGAAATTTAATGGTGAAGTTTTAAGTTCGGGTAAATTACCGTCTACAGAGGCAAAAATGCATATCACAATTTATGAATCAAGACCCAAAGTTCGTGCTGTAATTCACACTCATTCTCCCTTTGCCACAATGCTCTCGATTGTTCGAAAACATATTCCAATACTCATGGAAGAGATGTTTATTTTTTTGGGGGGATCTGTAGATGTTTCTGAT…
4687	LokiG_000000000446	27403	27553	f	40.58	34.7564983527	44.5844282334	ATGGAGTTAGATATTAGTTCGTTAGGATTATTAGTCGAATATAGACGCTCTATGAAATTAGAAAGTTTAATGGATTTGATCCTTAAAAAAAACAAGGAAATTAAAATAAATTTATTGTATGATTATAATTTTAAGTTATTATTTTGGTAA
4688	LokiG_000000000446	27587	27980	f	42.4249363868	35.7195171408	48.3319972599	ATGCCTATAATTTCTCTTCAAGTTAGTAAAGATTTATTAGAAAGATTTGAAAAAGTACGAAATCAAAGTGGATTTAATTCTAAGAGTAAAGCTTTAAGAGACTCAATTGTGAGTTTTATTGAAAAACACGAACAGTTTGAAAATTTAGAAGGTTATAAAATAATAACAATTAGCCTTGTATACCCTTTCAAGGATATTATTGTTGATCAAATATCTGATAAATATGCTAAATTTCATCAAATCATTAAAACCATAACTGATTGGAGAATAGCGGAGAAAAAAATCGAATTAATACTTTTGGTGGGCGAAATTGAAATAATTCAAGATTTTTATAAAGAATTAGCTAAGATTAACGATGTTATATGCTCAATTCGTGAAATTATCATAGATTAG
4689	LokiG_000000000446	27987	28842	r	41.7707602339	36.7389197428	50.4795756283	TTAATCAAATCGAAGCGAAAAATCGATATATTCTGTAGGTCGCTGAGTTAATAACCCTAGACTAATTATATCCGGTTCGGCAATTAGAAAATCAATCAGATTTTCCTCTGTTATCCCACCCGAAATCTCAATAATTATTTCGTTTCTTAAATGATGCTTTTTTAATATATTAATTGCATCTACGACTTGATTTGGATTCATATTATCAAACATTATAATATCAGCACCATTTTCTGCTGCAATTAAAACATCTGTAACTTTTTCAATTTCAATTTCAATTTTTTTAGAAAAACTAGCCGTTTTTTTTACTTCCCTTAGAAGTTTTGCTACATCCCCACTAAATAATTTTAAATGCGTATCTTTTAAAAGGATCATATCATCTAAACTAAAGCGATGAGT…
4690	LokiG_000000000446	28897	29533	f	24.5125786164	21.9223350266	29.2047973635	ATGGTTAAAACTGAAAATCTATTTATTGTAAATAACGAAATTAAACTGGAGGCTGAACTCTTCAAATCGAAACTGGATAATATTTTATTCTGTGTGTTAATAACCCATCCACATCCTCAGTATGGGGGTAATATGTTTAATAATGTAGTATCTGGTATATTTTTTAAATTAATTGAACACAATATATCATGTCTAAGGTTCAATTTTAGAAGTGTTGGAAGATCAACAGGTTCTTTCTCTAATGGAACAGGAGAATTAAGTGATGTTCATACTTGTGTTGATTTTTTAATAAATGAGCAAAAATTTAAAAATATTGTATTATGTGGATATTCATATGGAGCAGCGATTGGCTGTTCATCTATAGAATATTCGGACTCTATTATTGGATATGTCTCTGTT…
4691	LokiG_000000000446	29506	29647	r	61.1773049645	46.5099995396	76.6856852599	TTAAATTTCCTTAGAAATCTTCAATAAAACCTTCCCAAATTGTTGCGCTTCATTTAAGTAATTCTCAGCTTCCTTTACATCTTGTAATGGATTTCCTTTATCTATAATGGGATTTAACTTGCCTTTTAAAACTAATTTCAT
4692	LokiG_000000000446	29643	29742	r	24.1414141414	22.7397157628	33.3588693818	TCATGTAACTTCTGAACCGATTTCCTTAACTACACCCGATCCATCAGCCCCTAATATATGAGGCATAACTAAGTCCAAGCCCAGCCATCCGTTAACAAC
4832	LokiG_000000000457	2	290	r	44.9826388889	33.9379466497	4.63610510533	CACAATTTTAGGCGCCTCTTCACACATAAACATTACAACATCTTGATCTGCGAGGTAATCAGAACCCTTTACTGTATCAAATGCATGTCCTTTAGGAGTATCACCTTTACCCTCTTCTAAATTACCTAAAGCTGCATTAATACCTCCTTGAGCGGCTCCAGAATGGCTACGGACAGGAAAAACCTTGCTAATGATCGCGGTATTCCATTTTTTTGATAATTCTAAACCCGCTCTCAAACCACTGAGGCCTGCACCAACCACCAATGCATCAAATTCTTCGATTCTCAT
4833	LokiG_000000000457	435	597	f	58.2098765432	46.340351477	12.7758765811	ATGAATCAGAAAAAAGAAAAACGAGCTCCTATTCATATAACTCTTTCAGATGTGGAACGAGCGTATAAAAAAGTTGAGGAATTTCAACGTTTAATAGAGAGGGGGAAGACTCCTGAACAAATATTCAAGGATATGCTCAGGTTGATTGAAGTTGATAAGTGA
4834	LokiG_000000000457	586	1183	f	54.6030150754	52.1601610504	33.1581479104	TTGATAAGTGACTTACTCCAAACCATCTTAGATGTTACATCTCATCTTAAGATTACAACTGTAATAATCGGGGGTTTAGCGCTTCCCGCTTATAATGTAGCAAGAACAACTTTAGATATTGATATTTGTATTAAAATCGAATCTCAGAAACAACTAAATCTTTTCATCGAAACTTTAAAAGAAAAAGAAATTAGTACAAAACAACACCCTAAAATAAATCATGATTTATTTACTGTGTTTGGAAAGCAGAGTGAGGTTGAAATATGGTTAAAACCATGTGATGCTTTCCAATGGGATGAACAAATGACACACAAAATACAACATTTTTTTAAAGATGTTTATGTTTTAGCTGTAGAAGATTACATTTTAACGAAATTGGCTAGAGCTGATCGTAGTTCA…
4835	LokiG_000000000457	1307	1532	f	50.3288888889	55.8544727626	68.8360904581	ATGGTTCAAAGAAGCGATTCAAAGCAGTACTGGTTTGATCTTGAGGATTTACTCAAACCTATTGACTGGGAATACATTAAAACACTTCCTGATGCAGTTCAAGATGCTCTAGAGTTATATATGCGCGGAGAGATCTCAATTGGTAAAGCATCTGAAATGGCACGCTTAAACTACCGAGAATTTGACGGTATTCGTGCAAAAGCTAGAATTCCGATGCATATTTAA
4836	LokiG_000000000457	1543	2077	f	44.6329588015	46.9287576764	54.9358644962	ATGATTGTAATTTCTGATACCTCACCTATAGTCTTCTTTGCTAAACTCGAAAAATTAACCTTTTTTAAGGATTTGTATTCTACTATTATCATTCCTTTTGCCGTTTGGGAAGAATTAATATTTCCGCTTTCTAAACCAAATGAAGAAATTCCTTCTGATATTGAATATGAAATAAAAGCAAAAGATGAAGGATGGTTAGTTGTAAAAAATCCTGATTCATATCAGTATCATGAAATTGCTTTGAATCTTTCAAAAAATCTGGGACGTGGTGAAGCATATGCAATTGCATTGAGTTTAGAATTACAAGCAGATATTCTTCTCATAAATGATAGTGAAGCTAGAAAAATTGCAGAATCGAAAGGAATTAAAACTAAATGGAGCACCGAAGTTCTTTTAGAT…
4837	LokiG_000000000457	2104	2977	r	53.3470790378	53.9735130185	63.6583042709	CTATCGAAAAGTGTTTAATAAATTGCTTAAGTTCTCTTTATCTAAAGTCCGTTGATATAAAGGTCTCTTATCATTCTCATAAACCCGGACATTTTCTTCATAGGTTCTTCGATTTAGATTGATATATAGCACTCCTAAAGCAAATTTATTAGTATTAAGAACCAACTTCATCGCTTTTTCCTGATCTAATTGATCATGTGAATCGTCAATATAATAACTATTTTCTTTATACCATTGAAAAGTATTGACTCGATTGAACGTCACACATGGACACAGAAGATCAATGAATGCATATCCATTATGATTGATGGCTTGTTTCATAATTTCTTTGGTTTTTTCCATATCACCAACAAATGCTCTTGCAACAAATGAAGCTTTTAACGCGATTGCTACGGCTGC…
4838	LokiG_000000000457	2963	4694	r	62.5251299827	54.6198087589	66.9296146136	TTAACTCCCCTCAATTATTTCTTTTAATCTTACAACAATTTCTTCCACGGAGAATACATAACCGCTAAATTTTAATATTCTATGATTCATATTAATATGAGTTTCATTCTCAAGAAGTTTTGCAAATTGACCAGTTGGATTTTGTTCAATAGAGATCTTAATCTCTGCTTTAATAAGATAATCAAATACTTTTTCGTGAATGGGATAAATTTGTTTGAAAAAAAGGAACCCGATATCATTTCTATCTAAACGTTCTAAAGCCTCTTTTATCAAATAATAATTACTCCCCCAACTGACAATCAAATATTTAAAATCCTCATTCCCTATAAATTCTGGAGGTACAGTCTCTTTTTTAATAAGATCTAACTTCTTAAATCTTTTTTCGACGGCTTTAATTCT…
4839	LokiG_000000000457	4910	5732	f	49.6873479319	50.7047555842	60.3393907431	ATGTCAATCATCGGTATTGATAAAGAAAAGTGTTCGAATTGTAAACAATGCATCCAAGAATGTGGTCGTGGTTATTTTTTTGTAGATAAAAATGGGGAGGTAGCTTTTAACGAAAAATTAGCTACATGCAATATATGCGGTCATTGTATCGCAATCTGTGGCGAGGAGGCTATTTTAACAAAGGGTTTAGATGATGTTGAAACATTTCCTGGGATAGATTCAACTGAAAATATTGTTGGATATGATAAAATTTTCAAACTTCTTCGTGCAAAACGATCGATTAGACGATATAAAAATAAAGAAGTCCCTAAAGATACATTAATAAAAGTTTTCGAAGCAATGAGATATGCTCCTAGCGCAAGTAACATGAGAAGGTGGCGGTATTTAATCTTATCTGAT…
4840	LokiG_000000000457	5788	6214	r	39.3544600939	42.6024945175	50.7869490573	TTATCTATTTGCATATCTATATCTTCTCATCTTTTCATAAAATTCAAAATGAGGTTTAAAATCTAAATATTCTTTCATAATCCTTGCTTCAAACTGGACTCTTTTAAAATCATCCACCGAGTAAATTAGAATTGAATTTTTAAGTACCGAATGAAGAAATCTTAATGGTTTTTCATTTAAAACTCGAACATCAATAGATTTATAGATACCGATTGTGTCTTTAAATCTTTTTTCTAACTTTCCGGCTAATTTAACTTCGTACATATAATTAGGCTTGAATCCTTCATCAATTAATAACCCAATATCTATATCTATATCTTCATAAAATTCACTGTACGAAGCAGATCCATAAAGATAAGTGGCTATTATGTTCTTTTCTTTTGACAGAATTTCCTTAAA…
4841	LokiG_000000000457	6295	7714	r	53.5123326286	55.1290948814	60.7297464087	TTATAAACCCATTTCATGCAGTTTTTGCATGATTTCTTGTTTTTTCTTTCCTTTCAAGTCATACCACTTATAAAAAATTAAAGCTCCTATTACACAAAAGATAAAGGGTAAAATACCTTGAATTAGACGAATTCCAAATATTGCCTTCCCGCTTGGACTATCTGGATTATAAAGTGTAACAATATGGATAATGGCAACAATAAAACTCTGAATTGTTACTGAGATTTTAACAAAAAAATTCCTGATTCCCAATAATGTTGCTTGGTGGTGTTTCTGAGTTTTAACGGCAATTTCGTCATAAACATCAGCGAATAGAGGGGATAACATAATCAAAAACATTGCAATTGCAATCCCTCTTAAAAGTGCTATTATATATAACTGAAGAATATTCACAATAAA…
4842	LokiG_000000000457	7956	9459	f	46.8675981371	48.3938010832	30.7578892644	ATGGTACAGGATATAATAATAAAGAATGGGAAAATACTTGATGGAACAGGCAATCCTTATTTTTTGGCTGATATAGGAATTACAGAAGGAATGATAACAAAAATATCTACAAATATTAGAACTGAATTGGATGATACAATCGTTCTTGATGCGAAAAGTTTTGTCGTAAGCCCAGGATTTATAGACGTTCACTCTCATGCTGATTTTTCACTCATCTATGATCAAGAATTAGAATGCCTAGCTCAACAGGGAATTACAACTATCGTAGTTGGTAACTGTGGCAATTCTCAGGCACCACTAAATCCAGAAAAAGATGAATATTTCAGCAAAACCTTTGAAATCAAGGGAAAGATACCTTGGCACACATTCAAGGTGTATTTAGATGTATTAGAAAACCAA…
4907	LokiG_000000000464	0	609	f	59.4055829228	55.441098075	69.1275906291	AATAGAGGGAAAAAAATGACACATACTCTACACCGAAGAGGAAATATTAAGGATTTAAAAGAAGATTATGTGATTCTGGCTATGCTTGCGGCAGGTGTTAATGATAAATATGACGACTCACGACAGAAATTGATAAAAATAGCCGAAATTTTGAATGAGCATAATCCAGTGAATATGATGTCTGAACTGGGGTGGAAAACGTCATCTACTATTACTGCTGCTTATGGAGATATTGAGACTGTAAAAAAAATTATTCAAATCCTTAAAGAAGAAGATTTTGGTATCTCAATAGTTGTAAGTGGATTAATTTCTGAAATCGAAAAGGCTCTGAAGAGTGTAGATTTAGAGATGCATACTGTCCATTTTTCACTAGGTGCCTATGGCGTGCGTAAAAGTGAG…
4908	LokiG_000000000464	734	1373	f	43.6463223787	43.075365464	51.3398899013	ATGAAAATTGGTATAATTGGAACGGGAAATATGGGTAAAGGATTAGGTAAAATCTGGGCTGAAAAAAATCACGAGATTATGTTTGGCTCTCGTGATCCCGTGAATGTAGAAAAGCTAGTTAATTCATTTGAAACAAATGTGTTAGGGGGAACTTATGCAGAAGCAGCTCAATTTGGAGAAGTGGTAGTCCTCGCAGTCCCTTGGTCAGCCGTACAAGAGTCTATACAAGTAATAGGCGATTTAAATAAGAAGGTAGTTATTGATTGCACCAACGCTGTGGCACCACATTTAGGGGGATTGTTACTCGGGCATACAACCTCTGCTGCTGAGAAAATTGCTGAATGGGCAAAAGGTGCCAAAGTTGTAAAAGCCTTTAATTCACTTGGTGCGGAGAATCTG…
4909	LokiG_000000000464	1488	2430	f	52.5053078556	53.5404563744	70.1869523411	ATGAATTCAATAAGAAATGTTAAAGATTCGGTTCTAAGTCATACTTATTCGATCGTCGCAAGAGATCGTAAAACAGGAGAAATGGGCGTAGGAGTGCAAAGCCATTATTTTTCTGTTGGATCTGTAGTTGATTGGGGTGCTTCGGGTATAGGGGTTGTAGCTACTCAAAGTTTTGTAAACAAGTCTTTCGGATTGAGAGGACTCGAACTTATGAAAAAAGGTAAAACTCCAGAAGAAGCATTAGCTATATTACTTTTGGATGACGATGGGAAAAACGTAAGACAAGTCGCTCTGCTTGATACTCATGGTAGGGTTGCAGTACATACCGGTTCAAAATGTATAAAATATGCAGGACACAAAACAGGAGAAAATTTTTCAGTTCAGGCAAATATGATGTTA…
4910	LokiG_000000000464	2517	3561	f	49.4559386973	50.9239388433	62.0885239995	ATGAGAGTCGCACGATATTATAATAACAAAGATATAAGAGAAGATACTCTGCCCAAACCAGTAATTGGACCGGAAGAGATATTAGTTAAAGTGAAAGAATCTGGAATTTGTGGTTCAGATGTTTTAGAATATTATAGAATAGCAAAAATGAAAAAGTTGGGTGTGGACTCCCTCATTTTAGGGCATGAAATTGCAGGAGATATAGTAGAGAAGGGAGAAAAAGTAAAACATCTTAAAGTTGGAGATCGTGTATTTGTTTCCCATCATGTCCCTTGTTTTGAATGCCATAATTGTAAACAGGGGCATCATACTGCCTGTAATTTACTTCATAATACGAATTTTGATCCAGGTGGTTTTGCAGAATTTGTGAGAATTCCTAGTATTAATATTGAAAAAAAA…
4911	LokiG_000000000464	3611	6107	r	53.5408653846	52.2938223954	65.7653729208	CTAACCAATAAATCTTGTCTGAACTTGTTCATAAAGATTGGTCTTGTATATGGTCCTTAAACTGACAATAGATCCCAAGATTATAAGGATTATAGGTGGGATGACGACATATATAATGGCATTCTGTCCAACAACAACCTCAAACGAACCGTTTCCCTGAAAAATAGCAGCTAGTGGAAGACTTAATGGGTATGTAAAGATTAAAGCCAAAATTATTGAAATAAGTCCTTGGATCGTATTTTCTCCTAATATCAAACCTAAAATTCTCAATTTTCCATACCCTAAAGATCTTAAAATCCCAAACTCATAATTTTTATCATAAATATTCATGATTGAATTATAAAATATGATGAAAAAAGATACGATCAGACCATATATAACAACAATGAACATTAGAGG…
4912	LokiG_000000000464	6120	6894	r	40.7829457364	46.4924539536	60.0453953856	CTAACTATTTTCTTCTATTCTACCGTTCTTGATTTGGATAATTTCTAAAGCGAACTTTTCCGCTAAGAGTGGATTATGAGAAACTAGGATACAAGTTACATGTTCTTTTTCATTTAAATCTATGATTAAATCAATAATTTTATCTCCTGTATCGGTATCTAAATTACCCGTAGGTTCATCACATAAAAGTATAAATTCTCGACCAACAAATGGGATTTTAGCTAAAGCCCTTGCTATTGCTACCCTTTGTTGTTCACCTCCACTTAACTGATAGGGATAGTGATGTAATCTATCACCTAACCCTACCATTTCCAAGTATTCAGTAGCAACATCATATAGGTGTAATTTCTTCTTCTTATTTAAAAGTTCTATTGAAATTACCACATTTTCAATAGCTGT…
4913	LokiG_000000000464	7068	7470	r	39.6990049751	49.4417336489	51.3240553383	TTAGAGCAAAGGTTTGATTTTGTCTTCCTGTTGTAGAAAAGTTAATGCAAATAACGCAAGTAAGATTATGCTTATTACCAATGAGAGGTAAATCATTGGGGCATAAACAGTCAGATTAATTGTTATAGAAATCAAACTAGCAACCAACCAGAAGGCTTCAATCAGTACAACAATTCTTATTTCCTTCCATTCTTTAGCTAGTATTCCTAAGAGTGAACCAATTGTAAGTCCTACGAAAGCTGCACCAAGCATCATGGTTACAGCCCCTACTTCTGCTGAATAATTAACAACAAAAAGAGTGCCAGTGATACTTGGAATCCAAAATATAACGGTAAAAATAAGCCCCAAAATAAAATGGATTATAAAAGTCAGTTTGGTAAATTTCAAAATTTCTTCAGC…
4914	LokiG_000000000464	7586	8381	r	42.4805031447	47.5898229842	56.1326200974	TTAAAGGCCTTTAGGACCTTGTTGATAAATCTCCATAGCTTCATCTACTGACATGTTATCGTGAACAATCGCTCTAACAGCTTTGATCATTCCAATAGGAGAGTCGCTTTGGAAAATATTCCGCCCCATGTCGACCCCGATTGCTCCTTTATCAATTGCGTTTCTACTCATTTGTAAAGCATCCCTTTCATCAATTTTCTTACCCCCAGCGATAACTATTGGAGCAGGACATATGTTTGTAACTTCCTCAAAATTTTCACAATAATATGTTTTTACAAATGTAGCTCCCATTTCAGCAGCCATTCTACTTGCCATACCAAGATATCTCGCATCTCTTACCATTTCTCTCCCAACAGCAGTAACTGCTAATGAAGGGATTCCATATTCTTGGCCCCAGTT…
4915	LokiG_000000000464	8580	9438	r	37.9149184149	38.7418687932	48.0174740822	TTATAATCGATTAAATTTTGAACCCAATTTTCCAAATCTAGTCTTTATCTTGTTTGCCTGAGCTGGAGAGTTTCTCCTTTTAATTAATTCCTTTATCAGGGACACACGATAGCTTTTTATTGATGGAATATTTAATGACTTTGAAATTTGTCTAATTAATTCAGAAGCAGAAATCTCCTTTACATCATTGAGGATTGTCAGCGTATATTCTTCTTCCTTAAAAAGATTAGAGATTTCTTGTTGAAGTAACTTTAGTTGCTCATTTTCATCAATAATATCTAATACCCTCCTTAAAATTTGTTTCTCAAATTTCAACTTTTCTTTCCACGGAGTTTGGTAGATATGTTGCTGTGTGTCCATAACAAAAGCATCCTTATCTTTAATCTTTAGGTTATTAAT…
4916	LokiG_000000000464	9654	10989	f	51.1805243446	57.5018318667	71.21030538	ATGGGGATTGAGATATCTAAAGACGATTCTGAATATATGTATAATATAATTCAGTCCATTATTGAAGAATGTGGACCTCGCATGCCGTGTAGCCCTCAAGAAGCTAAGGGTGCTGAAATTGTTAAAAAAGAATTGGAACAAACATGTGACGAGGTAAATGTAGAACGATTCACATGCCATCCAAGGGCTGCGTTAGGATGGATTAATATTGATGTATTATTAGTTATTCTATCATTTAGTTGCTTTTTCCTAATTCAATTTTTTTTAGAAACTCTCCTAACACTAATTTTAGCAATTATCATTCTTGGATTGAATGTTTTTGCATACCTGGTTGCAATAAAAGAATTTTTCAGTTATCAAGAGTTCATAGATCCTTTATATAAGGAAAAAGAATCACAA…
4917	LokiG_000000000464	11124	13695	r	53.0521197977	55.8301702789	68.572557966	TTAACTCTGTGGTATCTCGAGATAGCGATTAGGGACTAATAATTTCACAAAAATAATTATGAGCACCATCGGGATAATTCCCATCCCAAAAATATAATAAATTGTTGAATTTACGATGTTTGTAAACCCAACCAATAAGAAAATTTGTCCAACCGAATCTATTAAATAATGCGCAATCATACAAGGTAGTAAGCTTTCAGTCTTTATATACATATAAGCAAAAGCTATTCCAACACAACTAGCAAATATAACCTGCATAGATGTATGATAAAAATTTTGACCGCTAAGCAGATTTACATAATGAAATAAACCAAAAAGTACACCATTTAAAATTATCGCCGTATTTTTAGTAAATTTCTTTAATTGGAGATTTAATATAACTCCTCTGAATGCTACTTC…
4918	LokiG_000000000464	13709	14504	r	40.6528301887	39.7167673722	50.5158567874	TTAATTTTTTCTTTTAAAAGATTTTCTTAATTTTTTAATTATTTCATTAACAGAAATATCTTGCTCAGTTAATCGTAAGAAAACATCTTCTAAACTCGCACCAACTTTATCAGCTTGCTGACGTAGTTCGTCTATAGTGCCAATACCAACCATTTTTCCCTTATTAATTATTCCGATTCGATCACACAATTCCTGGGCTATTTCCATAATATGAGTAGAAAAAAGAACAGATCCACCCCTTTGAACATGTAACTCCAAAATAGATTTAAAGACTCTTACAGATTTGGCATCAAGGCCAGCAATCGGTTCGTCTAAAATAAGTAAATCAGGTTCATGGAGTATTGCAGCAATTATTTGTATTTTCTGTTTGTTCCCATGAGAGAGAGTTGCGATCAATTG…
4919	LokiG_000000000464	14897	15761	f	39.0243055556	39.7580852628	50.3507411451	ATGGTTATCGATAAGGAATGGTTTGTATCAAAAATAAACAACTTTTTATTAAATGATGAAAGTAATAAAATGGTAAAATTAGATGGGTCTTTGATTTTCAAACCTGAGACTCTTGTTGGTTTTTCATCTGGTGATGACTCAATCTTTACAAAGTATAAAGATATCATTGGTAATTTTCATCTAACGCCTGTGGAAGCTTTTACTAAATTCTGTGAAAGTAAAAATATAAAATTCACATCCGAAAATTTGTCAGTGGTTGCTTATGTCTTGCCCATAAGCGATGAAACTAAAAAAGAAAATTACGAATATTCAGAAAACATGCCTTCAGAAAGGTGGGCTTATACTCGGTTTTTTGGAGAGGAATCAAATCAAAAATTGCAAAAATATTTAGTTAACGAA…
4920	LokiG_000000000464	15778	16603	f	45.1612121212	42.2488489663	49.6290729181	TTGATTATTACTGAAAAATATGCGATTCTAACTAATGGTCTCTCGAAAAAATTTGGGAAAGTTGAGGCTGTAAGAAACCTAAATTTAAAAATCCCATATGGAGTAACTTATGGATTACTTGGTCCGAATGGAGCTGGAAAAACCACTACTGTAAGAATGTTAAATTCAATTATTACGCCCACATCAGGAAGTGCAAAAGTTGTTGGATATGATATAACAACTGAAAGTCAGCATGTTAAAGTTAATTCTGGTTTTCTCCCCGAAACACCGGGTTTATATCAAAAGTTAACAGCAAAAGAATTCTTAGAATTTGTAGGTGAACTTTATTATCTTCCAAAAAAAGTCATATCTTCACGTATAGATGAATTATTAGACATTTTTGACTTAGAAGGGCGTGAA…
4921	LokiG_000000000464	16607	18227	f	42.2691358025	44.9937311705	59.0201156609	TTGAACTTTACAAGTCTGTGGAGAATTATAGCGAAAAATGAACTAAAAATTAGAACAAACCGTTTCCGAAATCATAGACCACTTTTTTTTGTAATTCTCTATTCAATTTTAGTAATCTGGGCTTTTATATTATCTCCATTACTTTTCAATATATTCATGCCAACGTTGGTGGTTCAAATCCCCGGAATTTTAAATGGGATTGCGTTAATTATTGAACTAGGTTTGATGGCAATTTTTTTATCAATTTTTATGTACCCATTAAACAATATATACAGAAAAACTGAAATCGGCTACAAAGAAATTTTATTAGCTTCACCTGCGACTGTGGGAGATATTTTCCTTGGAGAATTTATTGGAAAATTCCCAATTTATCTTGGAGCTGTTTTGGTTATTACCCCT…
4922	LokiG_000000000464	18266	20084	r	58.2695269527	65.8970367242	77.1149177509	TTATTTTACGTAATTCCCGAACTGGGGTATTTTCTTCAGTTGTTCCGTTGTAAATATTGGTCCGATTTTGCAAACAGTAGTGTCATTATCTTCACCAACACAACACGAACCACATAATCCAACTCCACACTTCATTTTTCTCTCCAGAGACACTTGAAGCTTAATATTATTTGAGACCGCAATATCTTGTACTTTAGCCATCATAACTTCAGGACCACATGTAATAATTAAATCTATGCTGTTTTCAGCTATAATATCATCAATAGTGTCTGTTACATAACATTTTCTTCCAAAAGATCCATCATCGGTTGTGCACATAGTATTTGGGATAAGTTCCGTCAATCTTTCTGAAAAAATTAGTGAAGTTTTATCTTTTGCTCCAATCGATACAAATATATT…
4923	LokiG_000000000464	20088	20343	r	52.6666666667	50.1604894259	60.8715336822	TTAACTTTCCTCCTTTAGCTTCTTCAAAAATTCATGTGCTTCCATTTTACCAAGCTCAAAAGCTTCTAGATTTTTATTTAAAGTAGGGCTTGGCACAAATTTTTTCAACGTCTCAATTGCAGATTCTTCAGAAATTATGCCAGAAAGTATCGTAAACGCCCCAAAAAGGATTGAATTCCCAAAAACGATATTCCCAAATTTCTCTACTGCTATCTTTTGCACAGGAATGCTTAAGCTCTTTTTGATTGTGTTCAC
4924	LokiG_000000000464	21291	22509	r	35.6215106732	35.9786868194	16.6150969137	TCAGTGTTCTTTAGTTAAATTAAGATATTTACTTAAATCATTTTTTAATTCGCCAACTAGCCAAATTAACTTATCTGAACTGAGATTTTCTGATGTGCAAATTAAATCTTTAAGATTATAACGTGGCAAATTAAGATTAATCATAATTATATTTAATCCATTAGAACTTGAAATCATTAAATGATCAATTTTACTTTCTGCCAAGTTTTCAAATGATTGATTTATTTGGGCGATTAGGTTATGAACGTGATTGATTAGAATTGTAAAGAAATCTTTTGACATAGATTGTATAATTATACTATTATTATCGTTAGTAATGAAACACAAAATCTTCGAATATTCTTTTAAACGATCATCTAGTATATTTTTCAATTTGAATGTTTCATCTGAGAATCCACT…
5038	LokiG_000000000470	292	820	f	50.7859848485	48.5652734062	61.0751649152	ATGGACAAATGTACTGACTCCGATTGGAATTGGGATTTTTACAAAGAGCTTGTAGAAGACGTAGAAGATAATAAAAATATTATTCAATGTATATCCTGCGGGAAATGTGTAGGAGAGTGCCCCGCTTCAAAAATTTCTAAGTTTAATATAAGAAAGATTATTAAAAAAGTTCTACGAGGAGATAGAAGTGTTCTCAAAGATTCAGATATCTGGCATTGCTTCTTATGCGAGCGTTGTAAACGAGTGTGCCCAAAAACCAATATAAATATTCCACTTCTTATTATTAACTTAAGAAATGAGAGCTTTAAAATGGGCTTTGGTCCAAAATATAATGATTTAAGAAAATATGTTGAAATGTCTGAAAGATTTCTTACTAAAGGAGTGGTCGTGGAAGAACCA…
5039	LokiG_000000000470	835	1843	f	47.5496031746	50.1544972814	65.8149658185	ATGGTCACAGTTAATTTGTCTTTGAATATAGATGATATTGAAAGATACTACCCCGAAAATCCTCTAGATTTTTTCAAGGATAAAAAACTCTGCCTCTTCAAAGCATGTTTAGAGAATTATTTTCCAGGTGTAAGATGGGGGATTCAAGATTTACTTGAAGACCTGAATATGGAAGTTAAAACCTGTGATAATCAGTCATGTTGTAGTGGTACTTTTTTCCAACGGAATTTGATTACACGAGCTCAGTTTGCAGCAATAAATGAGCGAAATATATTTGAACTTAACCAACAAGCTGAAGTTGTGTTATTTAGTTGTAATGGTTGTTACAACTCGGTTTTGAGAGGTCGTGAATTTTTAAGAAATCAAGAAGTGAATAGAAAAACCGAAGAGATACTAAGT…
5040	LokiG_000000000470	1980	2790	f	65.0617283951	64.9730266717	45.7348668205	ATGGTAGAGCATGAACAACCTCATTTTTCACCAAAACGAAAAATAACAGCAATTTTCCTTTTGATCCTAACAACTATTCTGTGGGGATCATCGTTCATCATTACAAAGAACCTTACTGAAGAAGTCCCAATTTTCCAATACCTTGGTTTTAGGTTCTTGATTGCGTTTTTAGGGTTTATCCCCTTTTTTCCTCGTCTCAGAAATTTGAATACAAGAGTATTAGGGATGGCAGTTATTACTGGTTTACTCTATTTCTTTGGGATTGCTTTTCAAACCTACGGACTTCAAACCACTACTGCAGGGAAAGCAGGTTTTATCACAGGGTTGAGTACTGTTATGGTTCCTTTCATCTCGTGGTTTATGTATAAAAAGCATATTAACCGTTATGTTTGGGTAGCT…
5108	LokiG_000000000479	199	1117	r	42.394335512	48.4620878671	50.5903193972	CTAAATATTCAAGGACGATTCTTCAATATTTTTGATATCGGGTATATCTAGATGCTCTGATAATTCGTGATTGCATGGAACCTTGATTCTATTGAAACCAAGATACAAATATCTGAGTCTTCTAAGCTCTTTCAAACTTGTAATGTGGGTAATCTTATTATTTCTTAAATCAAGAAATTTTAACTTCTTAAGGTGTTTTAATCCTTTAATTTCAGCTATATGATTATGACTTAGATCTAAAAATTCTAGTTTTGGAAGGCTTTCTAATCCTTTAATATCTGTAATTTGGTTATTACTAAGATCTAATCTTTTTAAATTGACAATGTGGTCTAGACCTTTAATCTCTTCTATTTTGTTATTGCGGAGATTTAAAATTTCTAAATCTTTTAGTTCTTCCAA…
