# Supplementary material for: Lokiarchaea are close relatives of Euryarchaeota, not bridging the gap between prokaryotes and eukaryotes
Source: PLoS Genet. 2017 Jun 12;13(6):e1006810. doi: 10.1371/journal.pgen.1006810 (PMC5484517; doi:10.1371/journal.pgen.1006810)
Supplement: S1 Supporting information — The data related to the Loki 1 genome quality analysis can be interactively browsed through the included index.html file with an internet browser software. (ZIP) [file pgen.1006810.s041.zip › Supporting information 1/bin_by_bin/Set_3/Set_3-functions.txt]

prot	contig	start	stop	direction	SRR743_BT2_CONT_LOKI_INIT	SRR748_BT2_CONT_LOKI_INIT	SRR750_BT2_CONT_LOKI_INIT	sequence
783	LokiG_000000000072	208	1726	r	58.1429512516	53.0083586294	41.0774998974	CTATATCATCGCATGTCGTATATCCACATAACCTTTCCTTTCCCAGACTTTCTTGACCTTGGGGTTCGGATCATATGGGGATAACGTTCCAACGACGAAATTATACTTCAATCTCTTGATATTACTTACTTGAATTAAAGAATATCCCGTTTTCTCGTCTCTAAATAACCAATTAGTCTCTCCGATCTTACCGAAATATTTATTTAAGATCCACTTCTTTCCTCGATGTGGATGTCTTCTTTTAGACCAGCGCCACAAGAGCTTCCAAAGCTCGTAATCCACGATCTCGAAAGCTCTATTTGCATCAGAATAGCGATAGTACATTGCCCAGCCCCTAAGCACAGGATTCAGCTTTCTTATGAGCTTTTTCTGTTCCATTTGTTTGTTAGACCATACGAT…
784	LokiG_000000000072	1813	2278	r	80.3913978495	56.835779961	28.9340750775	TCAAAAGACCCTATCCACCTCATTACCAGGCGGCATTCGCTTTTTCTTGATTCCTCTGCCCGCTGAATCATCCCCCTTCCTTACGGTCGGGATACCACTAACGTGGGACTCATCGGGCTTACCATGTTCCGTATGATTGACTTTAAACAACTCCCTTAGGTACTCACTATCCCCCGGCTGATCAACGGATGAAAAGACGGTGATGCTCAAACACCGTCTACTGTCAGCTTGTCTTTTGGCATGGCGTATCACTATATTTCGCCACTGGGCGCTTACGGGGTTTATGGTGAGTTCACGGTCGTTTACCATAGGAGTTTTGGCTAGCCCCCAACAGGAGTATAGTCTCCTCTGTGGGTACGTTGTCCCCAGAGCTTCACACCCCATCATTACTAATGACGC…
1240	LokiG_000000000118	2	425	r	65.0378250591	68.2381667461	27.4383869698	AACATCCCCATCATATACTCCAATCCGGTTTTGTTTTATATTCGTACCTAATAAAAGTTGAGATAAGACATTGAATTGATCTCTAGCTAAAGCTTTAGTTGGGAACAGATAAATCGCAGTCGTTTTTGGTTCTTCTAATATTGATTGTAATACAGGAATATTGTAACAAAGAGACTTTCCAGATGCGGTAGATGTTACAATAACAGTATTTTTGCCATTTCGAATTAAATTAATTGCCTCCGCCTGATGTCTCCATAGTTTAATGTTATTATTATCCAACCATCGTTGAAGTCGCTTACTTAAAGGCTTTTCTAGGTCACTGAATTGAGCTTCCTGTTTAGGGATATGTTCAATATGGAATATCTGATCGTGGTAAAAATCTTGAGACTTTATGAAATT…
1241	LokiG_000000000118	539	1478	r	57.1895633653	52.5405306895	46.3195540025	TCACTTCCCTAAGGATTTTAATTTTTTGCCGTATTCATATAAAGCCAAAAAGGATTTCCCTGCTCTTCTGACGGAGGGATAAACAAAAAATTTTTCTTCAAGAAGCATCTTATGATAGCGTTCTCTGTTAGGGTTTGGATATTGAGGCAAAATTATTATAAGAATTTTGTTAAGAGCCTCTGTAAATTCTTTTATTTGTATCAAATTATTATAATGACTTTTAAAAAAGTCTGATTCGATATCTCCCCATGTATCTGTTTCTATCATTGCAACATCAATACCTTCAGAAATTGCTGTTGTTACAACATCAAAGTATTTTTGAGTACTTGATATATATGGGATATCTAAGGGATTCGCTAAGCTCCCTATTTTAATTGGGTATATTTCTCTTAATTTCTT…
1429	LokiG_000000000141	0	2607	f	71.8553893364	71.627477316	30.5297683317	CTTTTGGAAGGAGCAAGGAAGATTCCATACCAAACTGAAGATGATACTCTTAAATCTGGGGCAGGTATCATTAATGTTTCTGCTTCTTTAAATTATCTTAATAGTCTTTCAGTGGATTATAATGATACTGCAAAAGTATTTCCTAATATTTTGCCCGTGAAACCATATGATCTATTACATTTTCCCGGAGATCATCAAAAGTTTAATCTAACTGTTATTTCGGGTAAAAGTAATATATATGATATAGAAGTTCCAAACAACATTCAAGGAGTATCTATCAAGTTTAACAACTTAACAATAGGTTTTTCAGATTCGGGAATTGAATTTAGAGAATTAGAGATTAAAATAAAAGAGGATGCAATTCCGGGGACTAGAAATATTCAAATTAACCTAACAGTT…
1430	LokiG_000000000141	2635	3340	r	77.8737588652	70.877989316	24.9403602186	TTATTTAACAAGTGTTAACACATTTCCATCTTCTTTTCCTATATATGCTATTGAAGCTAAATCAATAAAAAGTCCGGTATCAACAACTCCAGGTATCGTTAATATTTTCATATTCAGTTCTTTTGGATTATTTATTACACCAAAATCTACATCTAAGATAAAATTACCATTGTCAGATACTACTGGTCCTGCTTTTGCTTGTGCCATTCGAAGTGTAGGAGATCCACCCAATTTTTCCAATTTTCTCATTAAGGGAACGTAGGAAATAGGAATAATTTCAACTGGAACACCTTTTTTCCAATTTTCCCCTAATTTTTTAGAATTTTTCCTAAAATCTGCTACAATCACAAGTTTTTTTGAATTGGAAGCAATAATTTTCTCTTGAACTAAACACCCTCC…
1431	LokiG_000000000141	3362	3782	r	74.469047619	58.6058051849	14.9737866036	CTAAGTTATCAAATTTAAAATTCTTATTGCCAATAATGCGGCGTTTTCACCTCTATCTATACCAACACTCGCTACTGGAACCCCTGGGGGCATTTGAACTATAGATAAAAGAGCATCAAGCCCTCCTAACTTAGAACTCACTGGAACTCCGATAACGGGCTTATCCGTTTTTGAAGCAATCACTCCTGGTAGGGCAGCAGAAAGCCCAGCGACTGCAATATATACTAAAGATTCACATTTTTTTATATATTCATCCAATTCATTAGGGTTCCGATGCGCTGATATTATTTGAAGGTCATAAGGAATGTTATTTTTAATTAAAACTTCCTCGGTTTTTGTGTATACATCTTTATCAGAAGTGCTTCCAGCAATTATTGATATTAGAGTTTGTTTGTTTGT…
1470	LokiG_000000000144	2	965	f	51.6604361371	53.9710471841	27.2162146794	TTAAATACACAATTTTTTTTTTATTCATCAAATATGAAAAAAATCCTTGTCAGAAAATATAAAATAATAATTATTGGTCTTATCTGTAGTATACTGTTCCTCACAATTGAACTATCATCCTTTTATAACCATAAATTTTTACATGAAGTTCATGAAATTATAATTCGTATTATAACTTTTGGTACTATCTTCACATTAAGCGCGGTTTTTCAATATTACAATATACAACAAATAAAACATGTGAATAAGTTAGAAAAATTAAACGAATTAAAATCAGAATTTCTTAGGAGGGCGTCTCATGAGTTAAAAACACCATTGATTTCAATTAAAGGTTTCAGCAACCTTTTGCTAACACTACATCAGGAAGATCTTAACAAGGAAATAAATTCTATGTTAATA…
1471	LokiG_000000000144	1470	1965	r	16.0585858586	16.3843509373	23.5126517089	TTAGCTCCCATGCGATCTCATATCACAAACTTGATCTCCTTTAGATAAACAATTTTTTCGTTTAAAATAACCGCCTTTTACCATTTCCTTAGCAACAGCATAATCGTACAAGCACCAAGTATTATAAAAAAATTCTACTTCTTCATCTGTGCCATTATTTTTGATTGCTTCAAATGGTGGGCACTCCGACCAATCAATACAAAAACAATCTACTTCTGCCCAAGCTTTACTTTTGTACCCCAGAGTGCTAAATGGAAATTTCATCCAAAGTTTTAAAAAAAAGGTCATCTGTTTCTGAGGATCTCGATACAGTAACCGAGCAATGAATCGTGGCAATTTTACCATATTAATATAAAGTTTCCAACCTAGATCAGAAATCAACTCAGTAGCATATTCCTT…
1472	LokiG_000000000144	2198	2861	r	45.0769230769	52.4203316896	30.3503092546	TTAATTCATTGGTTTCTTAGAAATCAATAGACGAAAAATTCCTGTTGGGTCCAATTTTCTCTGATGAATCATCTTCAAATTAGTGCTTTCAAGGTTCTTGAGATGGTTTCTCTGTAGATGGAATCCAAATTTCTTGGAAGTAAGTGGATCTAAAAAAGATAAAAGACCATTAATAATATTTATTTTAGATATACCATGTTCAACCTGAATAAATTTTCCAGACGGTCGTAAAACTTTAAAGACTTCTCTAAGCCCTAAAATAGGATCCGGAACAGAACAAAAGACCCAACTAGATATAACATAATCAAAAGATTTTGGGGTAAAGTATTCACTGAGTTTTTGGATATCTCCTATAACGACATCCTTGACATTATTTAGCCCATATCTTTTAATTTTAAG…
1473	LokiG_000000000144	2879	3209	r	47.0242424242	56.2155897351	31.7671125638	TTAGCTAAACTTTACACCACAATTAGGACAATATTCAGACCCTCTGTTTGTATCTAATTTTATTCCACAACTATGGCAAAAATTAGATTTTTCATTAGTTTTCTCATTTTGAGGGACATCATAAGCTTCTCTTTCATCCTTTTTACTCTTTGGCATCGGGATGTTCACTTGATCCTTAGATTTAGAACTAAAAGCACTCTGAATGACAAAGTAAAGTAAAACAGAAATTATTAATAAAACAGCACCCCAAACAAAAATCATAGGAATCCAATGACCCATATCCCAATGCATCATATGATGTCCATCAAATACAGAATCATGAAAGATCAT
1474	LokiG_000000000144	4140	6384	f	93.9166666667	81.5292714712	31.7435043053	ATGAATTCAGAAACTATCGAAAAAATAGAGAAAGTGCAGTTAAAAATAGGAGGAATGCAATGCTCCTTTTGCACCAAAACGATAAATCAAGCATTATCTCGCATAAAAGGTGTGAAAAAAGTTGATATTAGTTTAGCCCATGAGGAAGCTTTAGTTCAATTTGATCCTAGTTTAGTGTTACCCATTAAATTAAAAGATACACTTCGAAGTTTAGGGTTTAAAATTCGAGATCCTAATAAAATACGGAGCTTTGAAGAAGAAGACAAGGAACTGGGTTATGAGAGAAACCGCTTATTCATTGTAGCAATTGCAACCCTTATATCGTTAGGATTCATGATATTCATGTGGTTAGGTTTTAGGTATTATTGGTTTCGTTGGGTAATGCTTTCCCTTGCTCTT…
1475	LokiG_000000000144	6426	7824	f	65.1258941345	55.6524062486	9.87898198119	ATGTATGATTTAATTATTATTGGTGGTGGTGCTGCGGGATTTGCTGCCGCGATGAAGGCTAGTGAATTAAACGTAAGAATTTTGATGGTGAATAATGATACATTAGGTCTCGGCGGGACGTGTGTTAATGTTGGCTGTGTGCCAACAAAATATTTACTTAATATATCTAAAATAATTCATGAAGCAAAACTTCAGAAGTTTACTGGAATAGATTCATCAACTTCATTTGATTATACAAAAATTATAGAGGGAAAAAACCTATTAGTCAAAACCCTTCAGGACGAGAAATACGAGAAAGTACTGGGTAATTTATCAAATGTTAAATTGGTTAAGGGAAATGCACAATTTGTATCCAAATCAGAGATTATAGTTGATGGAAAAGAAAGCTACAAAGGAGAA…
1476	LokiG_000000000144	7996	8725	f	71.8381344307	65.3791205605	13.7175162674	ATGGATAAATATGAAAAAATTAATGCAGAAAACCTCCACTTTTCAAGGGCCAGTAATAAGCATCCAGCAAACACCTACTTCCACTTTTCCTTTGCAAATTATCACGATCCGCTAAACGAAAATTTTGGAGTTCTACGAGTACTAAACGACGACGAAGTCAAGCCTAATAGCGGTTTTAACACTCATCCGCACCATAACATGGAGATTTTCAGTTACGTAGTTAACGGTAAACTAACACATCGCGATAGCACAGGTAACCATGAAGTTCTTAATCGGGGACACGTACAATACATTTCAGCAGGGACAGGAGTATCGCACTCTGAACTGAACGAACAGGAGGACTGGTGCCGTTTTCTTCAAATATGGATTATTCCTGAAACAATGAATCTACCAGTTAAA…
1477	LokiG_000000000144	9080	9413	f	77.6906906907	74.5943695262	18.8750712226	ATGATAAGGCTGTATAACTTAATTTTAGAAGAGTTGGGTTTCGTTTCAGTTGAATCTGCAAATAACGGTAAAGAAGCGATAGAGAAATACAAAAATTTATTGAATAAACCTGATATTACAATATTGGATTATAGAATGCCTGTTATGAACGGATTCGAAGTTATGAGCGAGATGTTGCGTGCTGATAAGAGTTGTAAGATAATATTTGCAAGCGCCGATTCGTCAATAAAAGAACAAGCTATTTCAATGGGAGCAATTGCGTTTCTTAACAAACCTTTTAACATTCCTGAACTTATGAATATCATTAAGAGGGCATTAATCACCGAACTATGA
1478	LokiG_000000000144	9464	9686	f	47.4459459459	51.1675872958	19.895673288	ATGATAAATAATCAAAAAATTGAAAAACCGGATTTAAAGATTGGATTCATCCCAATTATTTGTTCCACTCCACTAATATATGCCCATAGTCATGGTATATTTGAAAAAAATGGTCTCAATGTAGAAATGACTAAACCATCAGGTTGGAGTGGAATTAAAGAACTCTTGGTCTACGATTATATTGATGCCGCACACATGCTTTCACCATTACCACTTGCTTGC
1633	LokiG_000000000163	2	1031	f	81.6734693878	65.6005943195	42.1888736881	AGGATATTAAAAATGGCAAATGAATCATCTGTATATTGGGCGTCCCCCTATGAGCAACCAGCTCTACCTAATACTGCAAAGAATATGGTTACCAACAATTTAGTAAAAACCAAGTTTATCTTAGATAAGATTTTAGACAATATATATGAAGACGATAAAGTAGGGGTTAAGGTTCATGTAGGAGAGGCTCATAATACCCGATATTTACGCCCCGACTATGTCCGTGAGGTTGTAAAAACTATTAAATCTAAGGGAGGTATACCCACGTTAATAGAGACTCATGGTCGAGGGAATGCTATAAGCGATATTGAGTTAAACAATGAATATCATATATGCGTTGGTCATCGAAAAAAAACTGAAGACCATCTAAAAATTGCTCAGCTTCATGGTTATACAGAA…
2686	LokiG_000000000256	1	1147	r	84.4694589878	77.9391453062	22.5222869763	CCATTTTCTTGTTGTAAGGTTAGGAATAATAACTGGGCTATTGAGTAAAGTTTGCACAATATCTAAATCTTCTATTCTATCCCCGATACGCCAAACTTCTGGATAGACTGGTAATTGACCTCCTGGTTTTTCTTCAAATATTTTAATTTCAATCAAATTTTTAGCCAACCCCCTATACCATGTAGCTAGGGGTTCTCCATCTAGTAATATTCCCGCTTGTCTTGCAGGTCCACCAAATTCAGAGAATGGAACATATTTAGCAAATTCCTCGGCTTTCTGCTTCAATGCATCTTCATTTCCTTCTTTTAATCTATCTGAATTTTTGGTCTCCAGTGGGTTATCCATTACTTCTAATACATCTTGGGGAATCTCCATAAAAGATCCCCCAGGACTTTTCCT…
2687	LokiG_000000000256	1163	1280	r	30.5982905983	32.9391955805	40.5059028436	CTACTCTTGCTTTTCTATATAATCTATTTTTTCCATAATTGTTATTAATTTCATAGCACTAGCTCCCCCTGACACTTGAATATTCACTAAAGAATCATCTTCAGTACCAGTAACATT
3961	LokiG_000000000375	1	181	r	49.9222222222	38.3118902607	32.9634243831	TTTAATTGCAAGCACATTTCCAATTGGATCAATCCAGAATTTATCAGCCAGATTATTCTCTTTAATTTCATTTAATATAAAATTGCTTACTTCTTCTTCATGACCAGAAACACCTATTAAAGAGGATAACTTTTCTTGTAAATTTTTAATACTTTCGATGTTTAAAGGTTCACTATTCAT
3962	LokiG_000000000375	283	1951	r	67.0149880096	71.5065097611	34.0706723368	TTATTTACCCTTTTTTTTCAATTCGGCAAGAGTTTTTTCAGCAAGTATGAGCGCATCATCATACTTAGACTTATATTTCTTTAACTGTGCTTCTTTTTCAATTAATCTGTTATTTAAATCCAGTAGGGCTCCAGAGTCTTCAGTGAATGGAACCATATCCCCCTCCCCCTTCTCTGCCATTTCCTTAATATATTTATACTTTTCTTTCCACACTTCAATTTCTGTTTGCAACTCCTGTACAACTTCATCGGTACCTATTAATGGAATATTTTTTCCCTCTTTTACATGAGCGACTTTTTGTTTTAACCTTGAAACCTCATCTTCTAAATCCTTAATTCTAACCTTTAATGAGGCAATCTCATCTAAATATTCAGCTGAAGATTTGGGTTCCATCATTTC…
3963	LokiG_000000000375	2166	2541	r	59.128	60.2753086187	30.3399189122	TCAACGAAAAATCACACTTTTCTTAACCATATGAATTGGTTTATACGCTTCTTTAGATTTCCTTAATCCAGAGATCCCTAAATCTTGTTCTCTATTGACGTATTTTATATCTGTACCAAATTCTTTTAGAAATAAATTATTTATTGCTTGGTAAGCTCCTTCATATTCAATATGAGCTTTTTCAATATGAATTACTAAAGTTTCCTTATTCAACCTTTCTCCCAATGCATAAGCTATACACTTTCCATCCACGATAATAATCCCTCCACTGATGCCTAATTCATTGTAATGTTCAATCGCAGTTTCAATAGCTTTTTGTTCCTCCATTAAATCCTCATTCCCTTGACATTCGGTTACATCACACCATTCTAATTG
