# Supplementary material for: Lokiarchaea are close relatives of Euryarchaeota, not bridging the gap between prokaryotes and eukaryotes
Source: PLoS Genet. 2017 Jun 12;13(6):e1006810. doi: 10.1371/journal.pgen.1006810 (PMC5484517; doi:10.1371/journal.pgen.1006810)
Supplement: S1 Supporting information — The data related to the Loki 1 genome quality analysis can be interactively browsed through the included index.html file with an internet browser software. (ZIP) [file pgen.1006810.s041.zip › Supporting information 1/bin_by_bin/Set_3/Set_3-Rinke_archaeal_HMM-hmm-sequences.txt]

>Rib_5-P_isom_A___10a273ad7ae537cc8535e1584e8a45504ae1320ebf9690c3cc58b89f|bin_id:Set_3|source:Rinke_archaeal_HMM|e_value:3.5e-65|contig:LokiG_000000000141|start:2635|stop:3340|length:705
TTATTTAACAAGTGTTAACACATTTCCATCTTCTTTTCCTATATATGCTATTGAAGCTAAATCAATAAAAAGTCCGGTATCAACAACTCCAGGTATCGTTAATATTTTCATATTCAGTTCTTTTGGATTATTTATTACACCAAAATCTACATCTAAGATAAAATTACCATTGTCAGATACTACTGGTCCTGCTTTTGCTTGTGCCATTCGAAGTGTAGGAGATCCACCCAATTTTTCCAATTTTCTCATTAAGGGAACGTAGGAAATAGGAATAATTTCAACTGGAACACCTTTTTTCCAATTTTCCCCTAATTTTTTAGAATTTTTCCTAAAATCTGCTACAATCACAAGTTTTTTTGAATTGGAAGCAATAATTTTCTCTTGAACTAAACACCCTCCCCCTCCTTTAATCAGATTTAAATCCATGTCGATCTCATCTGCTCCATCAATATCAAGATCTATTTCGGGAAATTGATCCAGTGAAACCAAAGTTAAATCATGTTCTACAATTAATTGGTGAGATTGAAAGGAGGTAGGAATACATTTTAAGTTCAATTTTTCTTTACTATTCATCTCAGCAATTCTCTCTACGGCATAGACCACAGTTGAGCCGCTTCCAATCCCCAAAACCATGTTTTTTTTAACATTTTCTTCTACTGCTTTAATTGCAGCATTTTTTTTCCCTTTTTCAATTAATTTATTCAC
