# Supplementary material for: Lokiarchaea are close relatives of Euryarchaeota, not bridging the gap between prokaryotes and eukaryotes
Source: PLoS Genet. 2017 Jun 12;13(6):e1006810. doi: 10.1371/journal.pgen.1006810 (PMC5484517; doi:10.1371/journal.pgen.1006810)
Supplement: S1 Supporting information — The data related to the Loki 1 genome quality analysis can be interactively browsed through the included index.html file with an internet browser software. (ZIP) [file pgen.1006810.s041.zip › Supporting information 1/bin_by_bin/Set_3/Set_3-contigs.fa]

>LokiG_000000000163
GAAGGATATTAAAAATGGCAAATGAATCATCTGTATATTGGGCGTCCCCCTATGAGCAACCAGCTCTACCTAATACTGCA
AAGAATATGGTTACCAACAATTTAGTAAAAACCAAGTTTATCTTAGATAAGATTTTAGACAATATATATGAAGACGATAA
AGTAGGGGTTAAGGTTCATGTAGGAGAGGCTCATAATACCCGATATTTACGCCCCGACTATGTCCGTGAGGTTGTAAAAA
CTATTAAATCTAAGGGAGGTATACCCACGTTAATAGAGACTCATGGTCGAGGGAATGCTATAAGCGATATTGAGTTAAAC
AATGAATATCATATATGCGTTGGTCATCGAAAAAAAACTGAAGACCATCTAAAAATTGCTCAGCTTCATGGTTATACAGA
ATCCATAACTGGAGCACCCCTAGAATTTATTGATGGAGAAGAAGGGATTGATAGAGAGATTGTGAAAATAGATGGGATTC
ATTTCAAAGAAATATCTGTTGCTAAAGGACTATTTAATTTCGATAAACTCGTAGTAATTTCCCACTTCAAGGGTCATGCT
TTTGCTGGTTTTGGAGGTGCTTTAAAGCAACTAGGGCTTGGATGTGTTACTAAACATAATAAACATTTGGCCCACATGGA
TAAAAATCTAGTCGTTAACTCAGAAAAATGTAATCCTTCTAGTTGTAATCAAGAATGTATCGATTCATGTCCAACTGGAG
CTATTAAAATAGAAAAAGAGACTGCTTATATTGATGACTCACCTTGTTTTGGATGTGCAAAATGCTCGCAGAAATGTCCA
ATAAAAGGCGCAATAAAAGGACCCGGAATGAATAGAGTAAAAACATTTGTTGAACGCTTTATTGACAATACCAAGGCTGT
TTTAACATTCGGTCCAGAGAAAATTCGATACATCAATTTTGCTATTGAAATTCCACTCATGTGTGATTGTGCTTCTAATC
CAAGCATGCCTGTTATTCCAGATCTTGGTATTTATGGTTCTTCTGATCCCGTTGCGATAGATCGTGCGTGT
>LokiG_000000000256
CCCATTTTCTTGTTGTAAGGTTAGGAATAATAACTGGGCTATTGAGTAAAGTTTGCACAATATCTAAATCTTCTATTCTA
TCCCCGATACGCCAAACTTCTGGATAGACTGGTAATTGACCTCCTGGTTTTTCTTCAAATATTTTAATTTCAATCAAATT
TTTAGCCAACCCCCTATACCATGTAGCTAGGGGTTCTCCATCTAGTAATATTCCCGCTTGTCTTGCAGGTCCACCAAATT
CAGAGAATGGAACATATTTAGCAAATTCCTCGGCTTTCTGCTTCAATGCATCTTCATTTCCTTCTTTTAATCTATCTGAA
TTTTTGGTCTCCAGTGGGTTATCCATTACTTCTAATACATCTTGGGGAATCTCCATAAAAGATCCCCCAGGACTTTTCCT
TTTTTCATTTCCTTTTTCAGTTTTATTATGTGCTCCTGTAAGCGTAAATGTATCTTTAATTAGAGTGCTTAAATGTCTCG
CTACAGTTGAAACTTTCTTCTCCCAGGTAGACTCATCTTCAAAATCTTTTAAAACGACTTTAGTTACTTTTTCACTAAGT
AAATCCATTTCCTGCAGTTCTTCAACCTCGAAAAGATTAATATTCCACATTTTCTCATATGCTCTAAAAAGGAATTTAGA
AAAATTACTCATTTGGCCCTTGGTTTTTATATGTTCATATGTTGCTTTTGACTCCCAGATTATCAATTCGGGATGTTTTT
TGTATAATTTTGCATCAATTATAAGATCTGCAAACACATTTACTACAATCGGAGCATAGTTCTGATTCACGTGTATGGAT
GCGGCCCTTAGTAATTTAGCATGAATTAATCCATCATAGGGAATAATTTGATAATGTGAAACCTCGTGAAGTGAGATAAT
ATGAAAGTAATCAATATATTCTTGATCATCTTTAAATATTGGTGTATTAGCAAGGTTCATTGTTATTTGCCATCTATCTT
CTGGATCGATATAGAATCCCTCTATATGAGTATAATCAAATACATATTTGGGTTTATTAAGCGGTGGAAAATAGAACTCT
TTTAAAGTTAGAGCCCAAGAAATATCTGCCAGCTCTATAATCCTTCGCTGTTTTATTGTCAATTCCTTTTTTGTTTGTTT
GGATCCTCTCTTCTTTGAAATTGTCATTATTTAGGTAAATATACTACTCTTGCTTTTCTATATAATCTATTTTTTCCATA
ATTGTTATTAATTTCATAGCACTAGCTCCCCCTGACACTTGAATATTCACTAAAGAATCATCTTCAGTACCAGTAACATT
TA
>LokiG_000000000375
CTTTAATTGCAAGCACATTTCCAATTGGATCAATCCAGAATTTATCAGCCAGATTATTCTCTTTAATTTCATTTAATATA
AAATTGCTTACTTCTTCTTCATGACCAGAAACACCTATTAAAGAGGATAACTTTTCTTGTAAATTTTTAATACTTTCGAT
GTTTAAAGGTTCACTATTCATGATCAACCATGTTTAAAACCGTTATCCTAAATTAAATTAATTGAATATAATGAGTTTAT
TAAAATTATTACTAAAAAACGTTTATATCTTAAAAAAAATATTTTATTTACCCTTTTTTTTCAATTCGGCAAGAGTTTTT
TCAGCAAGTATGAGCGCATCATCATACTTAGACTTATATTTCTTTAACTGTGCTTCTTTTTCAATTAATCTGTTATTTAA
ATCCAGTAGGGCTCCAGAGTCTTCAGTGAATGGAACCATATCCCCCTCCCCCTTCTCTGCCATTTCCTTAATATATTTAT
ACTTTTCTTTCCACACTTCAATTTCTGTTTGCAACTCCTGTACAACTTCATCGGTACCTATTAATGGAATATTTTTTCCC
TCTTTTACATGAGCGACTTTTTGTTTTAACCTTGAAACCTCATCTTCTAAATCCTTAATTCTAACCTTTAATGAGGCAAT
CTCATCTAAATATTCAGCTGAAGATTTGGGTTCCATCATTTCCTGATAGACTGATTTCCCCGTTTCTAATTCATCAGCAG
ACTTCCCCCCTAAGATTCTATTTTTTCTTTTCTGTAACTCTTCTACGGTTTGTTCTGAGAGAAAATCTAATGGATTGAAA
CCAACTCCCCCATGTTTTGTTTTTCTTTTTCGAACTTTTACGAAAAGTGGAATCCCCTTTGCAGCTTCTCCGCAAACAAT
CGATTCTCCTTTATCTAGCCCTGATATATCAGATTTATTCTCACTACTCAAGTCTTCGGCACTTGAAATAGTGATACCAA
TATCCCTGATATCTGAGAGGTTATGAACAACCCATGTTCCCGCTTGGGCTCTTATTGTAGTATCTAATAACTGAGGTCTT
TGAGTTCCTATGACAATATTGGCTCCAAATTTCCTACCTTCTTGAGCAAACAGTTTAACAACATCACATGTCTCAGTTTG
CTTTTTTCCAGCAAACAGGTGAGCCTCATCCAAAAACAAATAAAAAGGTGGAATTTTCCTTGTAGTACTCGCATCATAAA
GCTTTTTAAGAAGCTTACCGGCTATCATCTCTTGTACTTCTAAACTCAATCCATTAAGGTTCACAATGGTACACAAATTA
GGAGCAACTAAATCTGCTGCGCTGAGCGAGAAAAGATATTCAATATCAATATCTCCACCCCTATTCTTTTTCAAATCCGA
AAATTCGATGATCCTGTCTACAAATTCACTATCACCTTCACCTAAATCTTCACTAGCGACTTTCAAACTTCCATACTCTC
CGTGTCTGTCTAATATGACCACTGGAATCCCTTTTAACAAGAATTCTTCACATAACACACTCATAGTATAACTTTTACCA
CTCCCAGATTTACCGGTAATGAAGATTCGACCAAAATTCTTTACTAATAATTGCACATCGTAAGGGTATCCAATTAGCTT
TCCAAGTAAGATCGACTCTTCTGGAGGATTAAATATGCCTAAGATTTTTGAAATTTGTTCTTCCTTAGCAAGATAAACTT
CAGACCCAATTTCAAAGGGCCGTTTGGGTCTTTCTCCAATAACAGCAATCTTGGCCATAAATCCTTTACTATCACTCCAC
ATATCGATAATTGTTAAGACATAATAAATCCTATCCTCCTCATTATCTCTTTCTCCATAAATTACGAGATAATTATTCCT
TTCGACAGAAGGATTACTTAATAAAACAGTTACTGTGTGCTGAGTAGTTTTTCCTGATAGACGCCCTACTGGCTTTTCTA
CGGCAAAATCTTCTTTTTCTTCATCTGGCATGATCATCACATAAAATATAATATTCTTAAATTAAATAAAAGTTAAAAAT
TTCATACATTATAATGGATATTAGAAATTATAAGAATTTAAATCTAGTCGATTCCTCATACTAAGGGAATTTTTAAAAGA
CACTTTTTGGATTAGTTTTTGTAGTTTATATAAAACATTTTACTTCTCTTCAATAATTTTATTCTGAAACAAAGGAAAAA
AAAGGATCAACGAAAAATCACACTTTTCTTAACCATATGAATTGGTTTATACGCTTCTTTAGATTTCCTTAATCCAGAGA
TCCCTAAATCTTGTTCTCTATTGACGTATTTTATATCTGTACCAAATTCTTTTAGAAATAAATTATTTATTGCTTGGTAA
GCTCCTTCATATTCAATATGAGCTTTTTCAATATGAATTACTAAAGTTTCCTTATTCAACCTTTCTCCCAATGCATAAGC
TATACACTTTCCATCCACGATAATAATCCCTCCACTGATGCCTAATTCATTGTAATGTTCAATCGCAGTTTCAATAGCTT
TTTGTTCCTCCATTAAATCCTCATTCCCTTGACATTCGGTTACATCACACCATTCTAATTGTA
>LokiG_000000000118
TCAACATCCCCATCATATACTCCAATCCGGTTTTGTTTTATATTCGTACCTAATAAAAGTTGAGATAAGACATTGAATTG
ATCTCTAGCTAAAGCTTTAGTTGGGAACAGATAAATCGCAGTCGTTTTTGGTTCTTCTAATATTGATTGTAATACAGGAA
TATTGTAACAAAGAGACTTTCCAGATGCGGTAGATGTTACAATAACAGTATTTTTGCCATTTCGAATTAAATTAATTGCC
TCCGCCTGATGTCTCCATAGTTTAATGTTATTATTATCCAACCATCGTTGAAGTCGCTTACTTAAAGGCTTTTCTAGGTC
ACTGAATTGAGCTTCCTGTTTAGGGATATGTTCAATATGGAATATCTGATCGTGGTAAAAATCTTGAGACTTTATGAAAT
TTAAATATTCTTCGAAATTAACCATAAATAGCTTCAAGATCTATAGTGAACAATCTCAATTAAAAATTTCAAAGAGAATA
GATTTAATTATTTATTAGGTACGGAATTAAATTGGGATTTCAAAAAGAGAGGTCGCTTTTCACTTCCCTAAGGATTTTAA
TTTTTTGCCGTATTCATATAAAGCCAAAAAGGATTTCCCTGCTCTTCTGACGGAGGGATAAACAAAAAATTTTTCTTCAA
GAAGCATCTTATGATAGCGTTCTCTGTTAGGGTTTGGATATTGAGGCAAAATTATTATAAGAATTTTGTTAAGAGCCTCT
GTAAATTCTTTTATTTGTATCAAATTATTATAATGACTTTTAAAAAAGTCTGATTCGATATCTCCCCATGTATCTGTTTC
TATCATTGCAACATCAATACCTTCAGAAATTGCTGTTGTTACAACATCAAAGTATTTTTGAGTACTTGATATATATGGGA
TATCTAAGGGATTCGCTAAGCTCCCTATTTTAATTGGGTATATTTCTCTTAATTTCTTCAATATTGGCCCATCGAAATAG
GGCACTTTTAATCCTAATTTTGTAAGCATGTTAGTATCAATGATTCCAAACCCACCTGACCAGAGAATCAGTAATACATT
CTTCCCTTTGGGGTAAACTACTTCACTTAATTTGTTTCTATTTTTCTTGAAGCGATTAATGTATGTAGAAAAGAGATAGA
GATAATCAATCATATCATCCATAGAAGTCGGGACATCAATGATGGGGGTTTGTTTTACAATTGCCCCCCAAATCCTTTGA
TTCGAGCTAATTGAACCCGTATGACTTAGAATGGCTTTTTGAGCTCTTTTTGTGTTTCCACCATTTATAAATAGCACGGG
TTTATCCATAGTTTTCAGTGTTTGGAATAATTTTCTTCCTTCATCGGGATGATGCCGTGAAAAACCTTCAAAATACACCC
CAATTATATCTGTAGCACTATCTTCATTATAATATTGAAGAAAATCTGAAATTTGTAAATCTAAGCAATTTCCAATACTA
GCTCCTTTAGAGTATTTTAAATCATAACGTCTTGCTCC
>LokiG_000000000144
AGTTAAATACACAATTTTTTTTTTATTCATCAAATATGAAAAAAATCCTTGTCAGAAAATATAAAATAATAATTATTGGT
CTTATCTGTAGTATACTGTTCCTCACAATTGAACTATCATCCTTTTATAACCATAAATTTTTACATGAAGTTCATGAAAT
TATAATTCGTATTATAACTTTTGGTACTATCTTCACATTAAGCGCGGTTTTTCAATATTACAATATACAACAAATAAAAC
ATGTGAATAAGTTAGAAAAATTAAACGAATTAAAATCAGAATTTCTTAGGAGGGCGTCTCATGAGTTAAAAACACCATTG
ATTTCAATTAAAGGTTTCAGCAACCTTTTGCTAACACTACATCAGGAAGATCTTAACAAGGAAATAAATTCTATGTTAAT
AGAGATTGATCATGGTTGCCAAAGACTTGAAGATATTATCAAAACTCTAATTGTAGGCTCCACATTAGAATCGAGTGAGT
TAAAGCCACGAATGTCTCTGGAGGACTTGTCGTTTCTCATTAAATTCTGTTCCCATGAATTTTCACCTCTTATTAAATCG
AAGTATCATACGCTTTCTGTAAAAATTGAAGATAAAATTATGACAAGATTTAATAAAGAACAGATATACGAAGTAATTTC
TAATTTATTGAGCAATGCAATCAAATATACTCCTCCAAACGGAAAAATAAATATTCAAACTGAGTTAAAAAATAATAATG
TTATTTTCAAAATTCAAGATACGGGAATTGGTTTCACGGAAAATGAAAAAACCCAAATCTTCAAGCTATTCGGAAAAATT
GAGCGGTTTGGTCAAGGATTCGATATTGAAATCGATGGAATAGGCTTAGGCTTATACATTTCAAAAAAAATCATAGAATT
ACATGGTGGAAAGATTTGGTTTGAATCAGGAGGTAGAAATGTTGGTTCGACTTTTTCTTTCTCACTTCCAATAAAAACTT
TTTAATTTTCAGATATTCAAGCTAAAATCACGGAATTGAGAATAAAAATCTTGCTCATAATCTTTTCCTAACTCTTTCAA
TAAATCATAATCTAAAACTCTGAGCATTATATTTAGATATAAGACAGGAATTTAATGAGTTACATGATAAAAATATGCCA
TCTGATTTAACAAAGGAAGGGATGGGAAATTATGAGAAATTAAGAAACAAATATATATTACGAGAATAATGAATCCCGAT
AAAAAAATAGGATATATTAGAAAACCCTCACAAGGGTATAACAGGTTAATAAATAGATAAAAAAAATTTCATAAGTAACA
CTTATTAACACAATTTAGTTTCTAATAACAGGTTTTTCAAAGATTATTAAACGAAAATGAATTAAATAAAATTTGTTAAA
CTAAGGAACAAAGATGTATTCTTAACTGCTTAATTAAAATTATAAAGAAATTTAAATCACATTTTTTAAAAAAAAATTAT
TAATAAAGTCTTGATAATGGGATATAAATTTTAGCTCCCATGCGATCTCATATCACAAACTTGATCTCCTTTAGATAAAC
AATTTTTTCGTTTAAAATAACCGCCTTTTACCATTTCCTTAGCAACAGCATAATCGTACAAGCACCAAGTATTATAAAAA
AATTCTACTTCTTCATCTGTGCCATTATTTTTGATTGCTTCAAATGGTGGGCACTCCGACCAATCAATACAAAAACAATC
TACTTCTGCCCAAGCTTTACTTTTGTACCCCAGAGTGCTAAATGGAAATTTCATCCAAAGTTTTAAAAAAAAGGTCATCT
GTTTCTGAGGATCTCGATACAGTAACCGAGCAATGAATCGTGGCAATTTTACCATATTAATATAAAGTTTCCAACCTAGA
TCAGAAATCAACTCAGTAGCATATTCCTTATTAAAACCCAATGAAAGAAAAGCTCTGTAAGCAGCAAGAGAAACGATAGC
TAAAAAAACATTCATACGATTACCACGTGTCTCTAACCTATCCAATTGAGCCTGAGGTAATAATCTTTCTAAGTTTATCC
AGGTTTTTTCAAAGATTCGATCAATCTCAATTTGAGATAATCGTCCTTTTTCAGGATGAGATTCATCAATATACCTACCC
AGTATAATTCTCTTTGAATTTTTTTAAAAATTTCGCTTTACCCATATTTTAACAAGAGTTATAAACATTTTAAAAACTCA
TTTTTTTCATTTGATATTTACTTAAAAAAAATAATTATTTAATTCATTGGTTTCTTAGAAATCAATAGACGAAAAATTCC
TGTTGGGTCCAATTTTCTCTGATGAATCATCTTCAAATTAGTGCTTTCAAGGTTCTTGAGATGGTTTCTCTGTAGATGGA
ATCCAAATTTCTTGGAAGTAAGTGGATCTAAAAAAGATAAAAGACCATTAATAATATTTATTTTAGATATACCATGTTCA
ACCTGAATAAATTTTCCAGACGGTCGTAAAACTTTAAAGACTTCTCTAAGCCCTAAAATAGGATCCGGAACAGAACAAAA
GACCCAACTAGATATAACATAATCAAAAGATTTTGGGGTAAAGTATTCACTGAGTTTTTGGATATCTCCTATAACGACAT
CCTTGACATTATTTAGCCCATATCTTTTAATTTTAAGTTTTGCTTGTGAAATCATCTCAGTACTCCAATCGAATGCAACA
ACATTTGCTTCAGGATGATAATACACTAAATTATTTCCAGTTCCAACACCTACCTCTAATATATCCCCTCTTAAATTTGA
TAGAATTGGCCTTACCTTAGATATCCAACGTTCCATCATTTTATTTCGTTGGTCATATGATTCAGCCAATTTATTATAAA
CTGCTAAAGTGGGGTGATAACTCATATCAATATTGTTTTTATTCTCTCTTTTGGATTTCATTTCGGGTATCTCTCCGATT
TAGCTAAACTTTACACCACAATTAGGACAATATTCAGACCCTCTGTTTGTATCTAATTTTATTCCACAACTATGGCAAAA
ATTAGATTTTTCATTAGTTTTCTCATTTTGAGGGACATCATAAGCTTCTCTTTCATCCTTTTTACTCTTTGGCATCGGGA
TGTTCACTTGATCCTTAGATTTAGAACTAAAAGCACTCTGAATGACAAAGTAAAGTAAAACAGAAATTATTAATAAAACA
GCACCCCAAACAAAAATCATAGGAATCCAATGACCCATATCCCAATGCATCATATGATGTCCATCAAATACAGAATCATG
AAAGATCATTCAACCATCACTATTCTTCTTTTATTTTTTAGTATTATATTATATATATACGGAATAGTATATATTTAAAT
ATAACTATTACGACGATGTGGATATTATGATTGTGATAGACAAAAGAAAAAATTTACGAGGAAATAAGAATTTAACAGCT
TAAATTCTGTTTTATCCTAAGAGAAAAATGTTTCTCTAATTTTTAACTGCTTTATATAGGTTTTAAAAAGTTCTATAATT
AAACTATACTAAATCAAAGAGAACTACATTTTGTTATAAAATATGCAAGTTAATATTATATATATTCTCATGCATGATTC
TATTATGAAGAGCATTAGCAATGTTAAATGTCCATTATGCGGGTTTATTAATGTTGTTCAAATATTTGAAACACAATGAC
CTCAGAGTTATGAATGTAATAGTTGTAAAGAACTTTTCGCAGGACACCAAAATCCTCACGGGTGACCTTGAATATTATGC
ACTTACGGTGATGTTCCTTGATTTGGAATTCAACAAAAAGAAAAACTAAAGTAAAAATCTAAAAAAATCTATGAAATCGA
TAAAAAAATGATGGTTATCGATTGAGACGAGAATGCTATCTCGAATTGAAGCCAATTTTAAAATTATAAGGTTCTTCTTA
AATATTAAGTTATTACCATAATAATTAAGAAAAAAAACTAACTTAGTGAAATAAAATCAAACCTACACAAATAGATTTAT
TAGCAAAGAATAAGGCAATACATTGTAGTAGCTGTGAAACTCGCATCCACAAAGTATTAGGTAATTCAGTAGGTATAATT
AAAGTTATAGCAAACCACGAAACTCAAGAAATCAAAATAATTTTTGACGAGGAGAAAATAAAATTACAAGAAATTAAACA
AATCTTAGAAGATTTAGGGTTTTCTGTGAGATAAATAAGGAGATTTTAGTTGGGTTAATAATGAATTCAGAAACTATCGA
AAAAATAGAGAAAGTGCAGTTAAAAATAGGAGGAATGCAATGCTCCTTTTGCACCAAAACGATAAATCAAGCATTATCTC
GCATAAAAGGTGTGAAAAAAGTTGATATTAGTTTAGCCCATGAGGAAGCTTTAGTTCAATTTGATCCTAGTTTAGTGTTA
CCCATTAAATTAAAAGATACACTTCGAAGTTTAGGGTTTAAAATTCGAGATCCTAATAAAATACGGAGCTTTGAAGAAGA
AGACAAGGAACTGGGTTATGAGAGAAACCGCTTATTCATTGTAGCAATTGCAACCCTTATATCGTTAGGATTCATGATAT
TCATGTGGTTAGGTTTTAGGTATTATTGGTTTCGTTGGGTAATGCTTTCCCTTGCTCTTTTTACCATGTTTGTTCCTGGT
TGGTATATAAAAAAAATGGCTTATGCATCTTTACGCAGGGGTATACTTAATCAACATGTACTGTTGGAATTTGCAGCTTT
CGGTGGTTTAATAGGTGGTAGTTATGGATTTTTCTTGCAACCATGGCCCATGGCAGATTTTTTTGCCGTTTGCGTGTTTG
TTACCAGTTATCACATTTTATCAGGTTATGTATCGTTACTTGTAAGAACTCGGTCTTCTCAAGCTATAAAAAAATTAATG
GAACTTCAACCCGCTACTGCTCGAATTATTAGGGAGGATAGAAGGGAGGAGGAAATCCCAATTGAACTTGTAAAGCCAGG
TGATCTAGTTAGAGTGAGATCAGGAGAAAATATCCCCGTAGATGGGGTTGTAATAGAAGGAGTTTCAACTGTAGATCAAA
GCTTTGTTACAGGGGAACCAATCCCCATATTAAAGAGAAAGGGAGACGAAATTATTGGTGGATCTATCAATCAACAGGGA
ACTCTTATCGTAGAAGTAACTACAGTCGGTTCTGAATCTTTTTTGCAACAGATTGCTCAACACATTCAAGAAGCTCGTGC
TCTCAAACCAGGAATTGTAATTTTAATTGACCGTGTGTTGAAATATTTCGTCTGGATCGTGCTTACAGCCGCTTTCATCG
CTTTTTTTATTTGGACCGTTGGTGCGTGGTTAATTGTGGGGGAAATTTATCTTGAAACTGCAATTTTCGCCATTTTAGCT
GTATTTGTTATGGGGTATCCATGTGCGTTAGGAATGGCTACACCTCTAGCAATGATCAAGGGAGGTGGTATTGCGGCACA
AAAAGGAATATTGATGCGTTCTGGCGAGGCATTTCAAGCGTTTAAAGATGTAAAAAAAATAATATTAGATAAAACGGGAA
CATTAACTGTAGGAAAACCTAAAGTAATTCAGGTTATTACCTGTAATGAATTTGACGAACTCTCCTTATTAACTATTGCA
GCAAGTATCGAAATTGGCTCAGATCACCCTTTAGGTAAAGCCATTGTAGACCATGCACTTACACAGAATGCAGATTTGAA
GCCCGTAGAAGAATTCCAAACTATTACTGGTCATGGCGTTCGAGGTATGATTCAAGGCAAGGAAATTTTAGTCGGAAATT
CTCGTTTTATGGTTGAAGAAGGTGTTATAATAAGTGAATTCGAAGAAAAAATTAAAAATTTCGAGAATCAAGGTTTAACA
GTCATAGTTATTGCAGAAAACAATATTTTAGCGGGGCTCATCGCCGTTGGGGATACCCTAAAGGATGACGCTAAAGAAGT
GATTGAATTACTCCATAAGGAGGGATTTGAAACAGTGATCCTCACGGGAGATAATTGGCGCGTAGCTAACGCGATTGCAC
AGAAATTGAGGATTAAGGAAGTATTAGCAGAAGTTCTTCCTCAAGAGAAAGCTGCAAAAATTAGAGAGTTCCAAGCCGAA
GGGTATAAAGTAGCGATGGTAGGGGATGGGATAAACGATGCCCCAGCACTCATGCAAGCGGATATTGGTATTGCGATTGG
TGCTGGAACCGATATTGCGATAGAATCGGCAGATATCATCTTGGTAAGTGAATCTCTGAAGGGGATACTAGAATCATATT
ATATCGGAAAGTCCAGTTATTCCAAGACAAGACAGAATGTCGCATTAGCTTTCAGTTTTAACGGGATAGGCGTCATAACA
GCCGTTATGGGAATAGTACACCCTATATGGGCTATGATTGCGATGGCTTTAAGCGTTTCAGCTATATTGTTAAATTCATT
CGGCAGTAGGAGTTTTATTAAATCACAACGCTTAAAAAGAAAAAATAATCATAAGAATCATTAAAAATTCCTTTAAAAAT
TAAATAATGTATTAGGTTAAACGAAAATGTATGATTTAATTATTATTGGTGGTGGTGCTGCGGGATTTGCTGCCGCGATG
AAGGCTAGTGAATTAAACGTAAGAATTTTGATGGTGAATAATGATACATTAGGTCTCGGCGGGACGTGTGTTAATGTTGG
CTGTGTGCCAACAAAATATTTACTTAATATATCTAAAATAATTCATGAAGCAAAACTTCAGAAGTTTACTGGAATAGATT
CATCAACTTCATTTGATTATACAAAAATTATAGAGGGAAAAAACCTATTAGTCAAAACCCTTCAGGACGAGAAATACGAG
AAAGTACTGGGTAATTTATCAAATGTTAAATTGGTTAAGGGAAATGCACAATTTGTATCCAAATCAGAGATTATAGTTGA
TGGAAAAGAAAGCTACAAAGGAGAAAAATACATAATCGCAACGGGCTCCTCTACATTCATTCCCCCAATAGAAGGGCTTA
TCAAGATAGATTATTTAACCAACATAACCGCCTTACAACTTAAAAGAACTCCAAGTTCCTTAACAATTTTGGGCGGTGGT
GCTTTAGGAGTCGAGTTTGCTCAGTTGTTTTCTCGAGTTGGGACTAAAGTACGAGTATTTGAGATGATGGATAAAATAGT
TCCTGCAGAAGAGCCTGAAATATCTGATTTTCTCCATAAGTATCTTTCCGACGAGGGAATCGAGATACTGGTAAAAAGTA
AAGTTACCAAAGTTGAAAATAAGAATGATAATTTAAGAATAACTGCTAAAATTGAAGGAAAAGAAAAAATCTTCAATTCA
GAAAAACTTTTAATTGCCGCAGGAAGAAGAGCTAATAGTGAAAACCTTGGATTGAAACATCTTGATATAGAGTTGGGGAG
AAAAGGTGAAATTATTGTCGATGAGTTTTTAAAAGCTTCAGATAATATCTGGGCTGCTGGTGATGTTATTGGAGAACCAA
TGTTAGAGACTGTTGCTGCAAGAGAAGGAATGATTGCTGGAAATAATACTATTTCAGATGACCAAAAAAAGATGGATTTT
CGAATTATTCCTCATGCGATTTTTACTGATCCTCAAATAGGTAGTGTAGGGTTAACAGACTTAGAAGCTAATCAAAAAGG
TTTTGTTTGTAGCTGTCGTACCATCCCTCTTGAATTAGTACCAAAAGCCAGTATTATTCATGATACCCGAGGAGCTATGA
AAATGGTTATTAATTATGAAACTGAGGAAATCTTAGGGATACATATTCTTTCCGATGGTGCTGCAGATTTAATTCATGAA
GGTGTAATGATTGTTGAAAATAAAATGAAGCTCGATGATGTCATAAACATTCTTCATGTTTTTCCAACCCTTTCAGAGGG
AATTAAGTTAGTTGCTCAATCTTTCAAAAGAGATATTAGTAAAATGACTTGCTGTGCTGAGTAATATTGAAAATATAATC
TAAATTATATTTTATTTAGATACAAAGAAACTCTTAGGAACCCTCTCTATGAATATGAAATTTTTAGTTTTGTTATTCCT
TTAGTTCCAGAAAATGCAACTTATAATTTATGATCAATAAGTAGATTATTGAAAAAGATCACTAATCAATTAGATTATGG
ATAAATATGAAAAAATTAATGCAGAAAACCTCCACTTTTCAAGGGCCAGTAATAAGCATCCAGCAAACACCTACTTCCAC
TTTTCCTTTGCAAATTATCACGATCCGCTAAACGAAAATTTTGGAGTTCTACGAGTACTAAACGACGACGAAGTCAAGCC
TAATAGCGGTTTTAACACTCATCCGCACCATAACATGGAGATTTTCAGTTACGTAGTTAACGGTAAACTAACACATCGCG
ATAGCACAGGTAACCATGAAGTTCTTAATCGGGGACACGTACAATACATTTCAGCAGGGACAGGAGTATCGCACTCTGAA
CTGAACGAACAGGAGGACTGGTGCCGTTTTCTTCAAATATGGATTATTCCTGAAACAATGAATCTACCAGTTAAATATGT
CCTTCATAAATATTCCTATGAAGAAAGGAAAAACAAATTTCTACAAATTGTATGCGGTTCCAAAAGTAAAAATAGAGCTC
CTATTAATGTTAACCAAGATGTTAACGTCTATGTGTCTGAATTAACTAATAAGGATGAAACATTATTATTCGAATTAGAC
AGTGATCGCCAAGCGTATATTTACTGCTTTGAAGGAAATTTAAATCTTGGTCAATACTCTTCTTTAGGAGAACGAGACTC
TTTGAAGATATATGGTCAGGTCAAAATTGAGTTTGCTCTTAACTCTGATAAAGCTCACGTTATTATCATTGAGATGCCGC
AATAAATTGCATTTCCAAGGTTGTATTTAAGACTAGCTTTATACTTAAGCTGATAACACAGAAATTTTCTATTTCTTAAA
GAAGTTATAGAAAACAAGGTATAGGAAGAAAGTCTCAGATTAATGCTTTAAGTTGAAGAATATTTTATCCTATTATGGTG
TTAGATCCTATTATAAAACTCATTTCATAATTATTGAGATGAAGCACTAATGCGTAATTCGTCAGTTTTATAAAAGGCGA
GTTGTATATTAAAAATGCCATCAGTGTTTATTCTTTTCCTGCATGTTATTTATAACAGATTTTTATTTAAAAAGGTGATT
AGCTATCTCTAATGTATTTGTTGCTGATGATGATCGTGACATGATAAGGCTGTATAACTTAATTTTAGAAGAGTTGGGTT
TCGTTTCAGTTGAATCTGCAAATAACGGTAAAGAAGCGATAGAGAAATACAAAAATTTATTGAATAAACCTGATATTACA
ATATTGGATTATAGAATGCCTGTTATGAACGGATTCGAAGTTATGAGCGAGATGTTGCGTGCTGATAAGAGTTGTAAGAT
AATATTTGCAAGCGCCGATTCGTCAATAAAAGAACAAGCTATTTCAATGGGAGCAATTGCGTTTCTTAACAAACCTTTTA
ACATTCCTGAACTTATGAATATCATTAAGAGGGCATTAATCACCGAACTATGAACATATATTGAATTGAAGATGAAGAAA
ATACTAATTTAATAGCAGTATGTTATGATAAATAATCAAAAAATTGAAAAACCGGATTTAAAGATTGGATTCATCCCAAT
TATTTGTTCCACTCCACTAATATATGCCCATAGTCATGGTATATTTGAAAAAAATGGTCTCAATGTAGAAATGACTAAAC
CATCAGGTTGGAGTGGAATTAAAGAACTCTTGGTCTACGATTATATTGATGCCGCACACATGCTTTCACCATTACCACTT
GCTTGCG
>LokiG_000000000072
CTTGTAAATTGTCGAGTAGGTCGGGATCATTACTGATCCTTTCCCCTCTAAGAACCACGCGTGCTGGTTTCCCCGCACGT
GGCTCAAGCCGAGAGTTCCAGTCGCGTCACCGCGTGTTCTTTCGCTTATCTGTGTTACCACTTCTAAACTACTTAAACCA
AGGTGATTCAGAAACGATAATATTCATCGCTCCCTTAGATGGTTGCCTCTATATCATCGCATGTCGTATATCCACATAAC
CTTTCCTTTCCCAGACTTTCTTGACCTTGGGGTTCGGATCATATGGGGATAACGTTCCAACGACGAAATTATACTTCAAT
CTCTTGATATTACTTACTTGAATTAAAGAATATCCCGTTTTCTCGTCTCTAAATAACCAATTAGTCTCTCCGATCTTACC
GAAATATTTATTTAAGATCCACTTCTTTCCTCGATGTGGATGTCTTCTTTTAGACCAGCGCCACAAGAGCTTCCAAAGCT
CGTAATCCACGATCTCGAAAGCTCTATTTGCATCAGAATAGCGATAGTACATTGCCCAGCCCCTAAGCACAGGATTCAGC
TTTCTTATGAGCTTTTTCTGTTCCATTTGTTTGTTAGACCATACGATTTCTTTCAGCCGATTAAGGAATTTCTTGATTTT
CTCCTCTTGAGGTTTCATGTATAATTTTCTTCGAGGTTGTTCAATTGTAAAGCCAAGAAAGTTAAACCCCTCTTTCTTGG
TGGTTATCTTGGTTTTATCCTCGTTCAACTGTATACCACGTACATCAAGGAACTTCCGCAATTTCGGTAATACCCATTTT
TCTAAAGTCCTCTTAGACTGTGCTGTTATAATAAAATCATCGGCATACCTTACCACGCAGACATTTTTATTATATCTCCG
TCTGTATTTCGGCAATAGGTATAGTCCCTCCTTTGAATATGCTCCAAATAACTCCTGTAATCCGTGAAGGGCGATATTTG
CCAATATGGGACTGATTGGGTTTCCCTGCACGATACCTTTCATGGTTTCATGTAATTTCCCTTTTTCAATTATTCCCGCT
CTAAGACAACGTAGAACAACTCGAGAAAATTCATGTAACTTTCCAGAAATAGCATCATGTTTGATATTATCAAAGAATCC
GCTCAAGTCCGCGTCAAATATAACCCTATCCTTTCCATCAAGTTCATAATAAATTCTTTTCATTGCGTCCTGAGTACATC
TTCCAGGGCGGAATCCCATCACATTAGGTTCAAGAATCGCCTCCCATTTTGCTGTTAATGCAAAAGAAATAATCGTTGTC
ATCACTCTATCCTTAATCGTCATCATTCCTAAAGGTCTCAGCTTCATCTTATCGAGTTTAGCTCTTCGACGGTGATATCG
CTTTGACCTCCAGTTCCCTCCTGTTTTAGGAATATATTTCCTAAGTACAGGTTGGAATCTATATGATCTATAATCAAACT
TCTCTTTACTTAACTTCATTCGTTCTTTAGCTGTTAAATATGATTTGTCATCTATTCCAGGAGTCTTACGCCCCTCATTC
TTCTGTGTAATGAGATAGATTGCGAATAATTTCACGCTCTCTGATTTCACCAGCAGTTTCATGAGATTGCGTACTCCTTT
CATATCACCCTTCTTGGATACTCCGTAGATCCTACCTTGAAGTCGCCTTACATCACGTTCCAGCTGGGAGAAATTAAGCT
TATCCCACCACTCGTCATGCCTATAGACTTGTTCAATGCTTAGCATCGTCTAACTCCTCTTATAGTTAAGGCTTCCTTCA
CGGTGATTTCTCAGTCTCGACCACCATTGAAGTCAGCACCCTTTCAGGTCGGGTCAAAAGACCCTATCCACCTCATTACC
AGGCGGCATTCGCTTTTTCTTGATTCCTCTGCCCGCTGAATCATCCCCCTTCCTTACGGTCGGGATACCACTAACGTGGG
ACTCATCGGGCTTACCATGTTCCGTATGATTGACTTTAAACAACTCCCTTAGGTACTCACTATCCCCCGGCTGATCAACG
GATGAAAAGACGGTGATGCTCAAACACCGTCTACTGTCAGCTTGTCTTTTGGCATGGCGTATCACTATATTTCGCCACTG
GGCGCTTACGGGGTTTATGGTGAGTTCACGGTCGTTTACCATAGGAGTTTTGGCTAGCCCCCAACAGGAGTATAGTCTCC
TCTGTGGGTACGTTGTCCCCAGAGCTTCACACCCCATCATTACTAATGACGCATGTCTGGGTAGCCACACTCGTCCATCT
CGAGTTCGGTTTCTTAAGGGTTTATTTCTCATAAACATACCATCTTGGTAATACTTAAGTTCCCATATTCAATCATACAG
CTTCATGTCACAC
>LokiG_000000000141
CTTTTGGAAGGAGCAAGGAAGATTCCATACCAAACTGAAGATGATACTCTTAAATCTGGGGCAGGTATCATTAATGTTTC
TGCTTCTTTAAATTATCTTAATAGTCTTTCAGTGGATTATAATGATACTGCAAAAGTATTTCCTAATATTTTGCCCGTGA
AACCATATGATCTATTACATTTTCCCGGAGATCATCAAAAGTTTAATCTAACTGTTATTTCGGGTAAAAGTAATATATAT
GATATAGAAGTTCCAAACAACATTCAAGGAGTATCTATCAAGTTTAACAACTTAACAATAGGTTTTTCAGATTCGGGAAT
TGAATTTAGAGAATTAGAGATTAAAATAAAAGAGGATGCAATTCCGGGGACTAGAAATATTCAAATTAACCTAACAGTTG
AAGGGCAAATTTATGATATAATTGATATTACTTTAGATATTAGGTTACCTGAACACCGGATACTAATGGAATCATTTCAT
GGTTTAAACGATTGGTTTCCTGCCATTTCCTTTTACCAAATGGGTTTCTATGATGCTATGAGTGATATTTCTGATTTGAA
TATCTCAATTGATTATGGTATGGAATACTGGACACCCGATTATAATAGAGATACAGATAATTCTATTTTAACAGAAGAAA
GATTATCAAGGTACGATCTAGTAATCCTTCAAGCCCCCATATTACCTTATAGTCCTTTAGAAATAAGAAATATGAAAAAT
TATTTTGAGAGTGGGGGTAGCTTCTTGTTTTTAGGAACTCGATACCAAGATATGGTAGTAGAAAATATAAATTACCTTTT
TTCGCAGTTAGGATTAGATACTCAAATTAATGAGGAGAATATAATGAACGAAAATTGGTTGGGAATAGGGGCAAGGATAA
CTTCTCAATCTGTCAGTGAACTTAATAACTCGGTGATTTTTCAAAACGTCAGTAAATTTCTCTGGTCTTATGGTAATAGC
TTTACAACGTCAGGTAATGCAAAATCAGTAGCTATATTAGAAAATAAATCAATTGCGTCAATTTATGACGGTTCACTGCA
AGGAAAAGGTCGATTTTTGGCTTTTGGAGACCTTCATTGGATATTTGATGATTATCGTGCCTCAACCTATTTACAGGATC
ATTTTACCTTATTAAAAAATAGTTTAGATTTTCTTTTGCTCAATGATGATGTGTCTATTGAAATAGATTTAGGATTAGAG
CAAACGTCTAATTCCCAAATTAATATTTCAATTTATCTAAAAAACCAAACATCAGAATCACCTATTAACTCCTCTGATTA
TGGCAAACTAGAAGTAACCATCAGAAAAAATGCTATTATTATACAGAAGATTAATCTGAGTTTAACATCATCCATCAATG
GAATTTATTTTAATAATACTTATAATCTACCATCTCCGAGCTATAATCCTTATTCTGTTTTCGTCAATCTATCAATAGGT
TCAAAGATTTATAGCAAATCTGCTAAAATTTTATATTTTAATGCTTCAAAAATGCCTAAAATAAATGGTTTGATAACTGA
CACAACTAGTATAACTAGAGCACCCGGTGAATCTGTCACTCTAACTGCTCAAGTTGATAACTCTACTTATGGTAATATTG
ATGGATTTCTAACTATTTATTCTTCCTCATTTTATAATTCAAAGAAATCTGTGAATAAAACAATAGCATTTAGCTATATC
ACTGCAAATAATTATAGGAATAACTTTGACCCCCTCACCACAGATCCTTCTGGTATTGCTGTTTCTTATATAATACCCTC
AAATAAGAATTACACTAACCCCAGTTCACCAAGAATATCATTTAAAATTAAGAATAATCCCCCTGAGATCTTAAACACGA
CTTCTAGTTTTAATTTTGATGGAAATACCGACATATATTTTGATGAAACTGAAAATGATGATGGTTCTTCTGTATTTGCA
GCCATGCAAGGGAGTATATTCAATTTTAACGTGGATGTACAAGATTCTGTTAATTATGAAGATCCCAAATCCAATTTAAG
AGTTTTTATTAACTTCTTTATGGCATCTGTTACGGAGGATAATTTCCTTATTCTTATTTTTCCTAAGACGATTATTGTTA
ATGAATTATTTTTTAATGCACTCACTAATACATATATAGGAACGTTTAGAATACCCAATTCTATGCAGTACAGTTCTATA
GCTGGAACTAAAACAGTTTCTACTGCGGCAGGATTTGACTTTTCTTCTAGTAAAGGATATTTAGGGATTCTTTTTATTAC
TGTATATGATAGTGAGGGTAATTATGAGGAATTTCTCATAATTTTATCTATATCAGCAAGACCAATGGATCTTTCTATAA
TTATTTTTATAGTGATTGGAGTAATAGCCATTATTGGGTTAGGAGGTATGCTAATTTATTTTGCAAGAAGAAGAAAGTAT
CCAAAAATTACTCGAGTTCAACCAGAATATCAATATCAAACCTATGACTATCGACCATCTTATGAAATTGATGAAGAAAA
TTATATAACACCTGAACCGACAGGAACATCGATATACTGTCCATTTTGTGGAGTATTTGTTGCAACACCAAAAAAATTCT
GTTCAAGTTGTGGGGAATCTCTCACATTTAATCAAGAAAATAATTAGATTTTAAGCGTGATTGCCCTTTTTTTTATTATT
TAACAAGTGTTAACACATTTCCATCTTCTTTTCCTATATATGCTATTGAAGCTAAATCAATAAAAAGTCCGGTATCAACA
ACTCCAGGTATCGTTAATATTTTCATATTCAGTTCTTTTGGATTATTTATTACACCAAAATCTACATCTAAGATAAAATT
ACCATTGTCAGATACTACTGGTCCTGCTTTTGCTTGTGCCATTCGAAGTGTAGGAGATCCACCCAATTTTTCCAATTTTC
TCATTAAGGGAACGTAGGAAATAGGAATAATTTCAACTGGAACACCTTTTTTCCAATTTTCCCCTAATTTTTTAGAATTT
TTCCTAAAATCTGCTACAATCACAAGTTTTTTTGAATTGGAAGCAATAATTTTCTCTTGAACTAAACACCCTCCCCCTCC
TTTAATCAGATTTAAATCCATGTCGATCTCATCTGCTCCATCAATATCAAGATCTATTTCGGGAAATTGATCCAGTGAAA
CCAAAGTTAAATCATGTTCTACAATTAATTGGTGAGATTGAAAGGAGGTAGGAATACATTTTAAGTTCAATTTTTCTTTA
CTATTCATCTCAGCAATTCTCTCTACGGCATAGACCACAGTTGAGCCGCTTCCAATCCCCAAAACCATGTTTTTTTTAAC
ATTTTCTTCTACTGCTTTAATTGCAGCATTTTTTTTCCCTTTTTCAATTAATTTATTCACCAAGAATATCACCCTGTTTT
TACTAAGTTATCAAATTTAAAATTCTTATTGCCAATAATGCGGCGTTTTCACCTCTATCTATACCAACACTCGCTACTGG
AACCCCTGGGGGCATTTGAACTATAGATAAAAGAGCATCAAGCCCTCCTAACTTAGAACTCACTGGAACTCCGATAACGG
GCTTATCCGTTTTTGAAGCAATCACTCCTGGTAGGGCAGCAGAAAGCCCAGCGACTGCAATATATACTAAAGATTCACAT
TTTTTTATATATTCATCCAATTCATTAGGGTTCCGATGCGCTGATATTATTTGAAGGTCATAAGGAATGTTATTTTTAAT
TAAAACTTCCTCGGTTTTTGTGTATACATCTTTATCAGAAGTGCTTCCAGCAATTATTGATATTAGAGTTTGTTTGTTTG
TATCTACGTTTGGTTTAGGCATATTTTATCTAAATCTTCTCTTTATAAAAATAATTCTAATAGTATTTTAATAGAATTCA
TGTAATTTCCGAAATAACAAAAATCAAGTACGAAATAATCACTATTCTTTATTAAAGAATTTTATAT
