# Supplementary material for: Lokiarchaea are close relatives of Euryarchaeota, not bridging the gap between prokaryotes and eukaryotes
Source: PLoS Genet. 2017 Jun 12;13(6):e1006810. doi: 10.1371/journal.pgen.1006810 (PMC5484517; doi:10.1371/journal.pgen.1006810)
Supplement: S1 Supporting information — The data related to the Loki 1 genome quality analysis can be interactively browsed through the included index.html file with an internet browser software. (ZIP) [file pgen.1006810.s041.zip › Supporting information 1/bin_by_bin/Set_3/Set_3-portion_covered.txt]

bin	SRR743_BT2_CONT_LOKI_INIT	SRR748_BT2_CONT_LOKI_INIT	SRR750_BT2_CONT_LOKI_INIT
portion_covered	1.0	0.999926871184	0.996314921963
