# Supplementary material for: Lokiarchaea are close relatives of Euryarchaeota, not bridging the gap between prokaryotes and eukaryotes
Source: PLoS Genet. 2017 Jun 12;13(6):e1006810. doi: 10.1371/journal.pgen.1006810 (PMC5484517; doi:10.1371/journal.pgen.1006810)
Supplement: S1 Supporting information — The data related to the Loki 1 genome quality analysis can be interactively browsed through the included index.html file with an internet browser software. (ZIP) [file pgen.1006810.s041.zip › Supporting information 1/bin_by_bin/Set_1/Set_1-functions.txt]

prot	contig	start	stop	direction	SRR743_BT2_CONT_LOKI_INIT	SRR748_BT2_CONT_LOKI_INIT	SRR750_BT2_CONT_LOKI_INIT	sequence
487	LokiG_000000000043	355	1360	f	82.6139303483	72.658088066	97.7332594551	GTGAATTCGACTTCTAGTGATAATAGAAAATCGGAGATTATTGCTTATGCATTGTTAATCCTAACGACAGTCATATGGGGTGGCACCTGGCCTATAGGTCGATGGTTAGTATCTGAAGATGTTGGTGGGTTGACCATCCCTCCGTTAATGATAGCAGCAATCCGTTATTTTCTTGCAATATTATGTTTTTTTCTCATTCTGAAAATTCAAGAGGGAACATTAAATTGGCATTATGCTAAGGAAAATTGGAAATTATTAGTTTTTATGGGATTAACATCTGTTACTATCTATCAAGCATGTTATCTTATTGGTGAAATCTTTACAGCAGCAAGTGATGCTAGTATAATGGTTACAACAAACGCAATTTGGGTTGTAATTCTTTCGAGTAAGTTATTGAAA…
488	LokiG_000000000043	1402	3166	r	77.093537415	74.6269299414	97.4526943465	TTAAAATTTTAATTTGCCATTAATCACGTTTTGGTATTGTTCTCTATCAAATAATTCATACTTACTAGATTTTGAATTCCAAAAATAAATTCGATCTTTTATCTTATCAACATCAAAACCCTGTTTTCTTAGGTTAACCTTCCTTAACTTGTGGGTTCCTGTAAACTCCAATTCGTCTTTAATGCGTATGAATATCGGAATAGTGTATTTTGGGAGGTTTTCACTAATAAATTTGGAAAAACTATCTGTATCAAAGGTTTTATCCTCACAAACAATTGAGATCATACCTGCCTTTCCTTCAGCGTCTGGCATCTCAACGCCATACACATTACACATATCCATGCCTTCGAAAGTATTTAAAATCGACTCAACTTCCATTGTCGAGACATTTTCTCCTTT…
489	LokiG_000000000043	3280	3505	r	71.3288888889	61.0404014786	76.7816325824	TTATAATCTCTGTCTCAAATGATTATTATAGTTATATCTTCTACGAGGTTTGTAAGGTTTTTCCGGTATTTTTAAAAAGCATTCAGGACAAAATGGGATGATAAAAGGATCTTCCCATATATCTTTGGCTCGTTCTAGGGGAATAGAAGGATTATCTCTTAAAAATATTTGAAATGGAATTAATTCTTCACAGTCTCCGCATTTTCTTGCTTTTAATTGACTCAT
490	LokiG_000000000043	3683	4598	f	73.193442623	61.7124413106	82.9888522575	ATGGGAATATTAGATGGAAAAGTAGCACTTATAACTGGTGCTGCTGGTGGTATTGGAAGAGCGACTTCAAAACTTTTTATTGAAGAAGGTGCTAAAGTTGTAATGGCTGATATTTGGGATGAGATGGGAGAAAAAACTGCTCAAGAACTAGGGCAAAATGCAGTTTATATTCATTCTGATGTATCTCAAGAATCTGATATAAAAAACACGATAAATCTCGCAGTGGAGAAGTTCGGGAGTCTTGATATTGTTTTTTCGAATGCCGGAAACCCTGGCCCAGGAGGGGGAATTGAAGACATTCCGACTGATGAGTTTGATAAGACTGTAGCAATCCATCTTCGAGCAGCATTTTTATGTATGAAACATTCTATCCCAATAATGAAGAAACAAGGATCGGGA…
854	LokiG_000000000080	0	171	f	45.3391812865	42.3027158553	52.8456580527	GCAGTAGGAACAATAATGGTAACTTCTTGTCCTAAATGTCGAATTCATTTGCAGTGTCTTCAAGAAGATTATGAGGATCTTGCGTCTGTTCAGATTTTAGATTTCTCAGAGTTTATCGCAGATTTAGTTAACTTAATTAGTATTAAAGAAAAAGTAGAGGTAAAACAATAA
855	LokiG_000000000080	170	1430	f	74.0261904762	69.8118370504	79.7233702133	ATGGAAGGCTCAGTGATGGTTATTGGGGCTGGAATTGCCGGGATCCAGACATCATTGGATCTAACAGAATTAGGCTTTAAAGTATATCTGATCGAGAGAACGCCCTCAATTGGTGGAAGAATGTCTCAACTTGATAAAACATTCCCTACCAATGATTGTGCTTTATGTATTCTTGCTCCTAAAATGGTGGAAGTATTTCGTAATCCAAATATAGAATTAATGACTTATCATGAAGTAAAAGCAATTTCAGGAGAAGCAGGAAACTTTGAGGTCACAGTACTGAAGAAACCAAGATATATTGATGAAGATAAATGTAAAGGGTGCGGTGATTGCGCAACTAAATGCCCCAAGATTCAAGTACCTAATATATTTGATATGAATTTAGGTAAAAGGAAATCT…
878	LokiG_000000000083	2	374	r	78.4247311828	76.5016819903	88.3962641391	TCGTGTTCTTTCACGACATCCCATCGCTAATATAATTGCTCTCGTTTTAACTTCTAATACCCCTTCTTCACTATTTACAGCATAAATAGTTTTGTCAGGGGTGAATTCAATTACCATTGTTTCTAATTTATAGGGGATATTTAACTCGTTAACTTGATTGATGAATCTTTGGACATATTCTGGACCAGTTAATTCTTCTTCAAATTCATGGAGTCCAAATCCATTGTGAATACATTGAAGAGTGATTCCTCCTAATTCTTTATCCCTTTCTAATATTAAAACATCTAATTCTGCATTTTTTACTGTTATTGCAGCAGCTAATCCAGCTGAACCACCCCCTATTACGACGACATCAACCTCATAGTGTTTCAT
879	LokiG_000000000083	370	1141	r	77.6108949416	72.671662053	89.6737846617	TCATACGCTTTTATCTCCTCCACTATCTTTCTTAAGGATTAGATCCTTTGTTTTACCGATTAATATATTCGTATCCTCTCCCCTCTTTGTAATCTCTTCATAAGGTTTCTTCAGTTCTCTTGACAGAATTTCAATAACCCTAGGTCGGCAGAATCCCGATTGACATCTACCCATACCTGTGCGACATCGAAACTTGACTCCATCGACAGTATTCGCGCCAACAGGGGCATGAATAGCGTCCAGTATTTCTCTTTCTGGTACAGTTTCACAACGGCAAATTATTCTTCCCCACATAGGGTCTTCATGTATTTTTTTATCAAGTTCTTCTTTGGTGAAATCTTTGAAACGATTCGGTTTGGGCCGAAAAGGCATATAATCTTCTTTTATATTTAAGCCTAA…
985	LokiG_000000000094	2	497	f	69.6767676768	79.2534810923	94.8015895394	GATTTTATCTCACCGTGGTTAATTTTTTTAATTCCTATTTTCTATTTACTTACCAATATAGTATATATGGTCTTTTCTCCTATAAATGGATCCTTATCAGATAAAATCGGTCGCAAGCCTATAATTATCACTGGTCTATCCGTTCTTCTTTTATCGTGTATAATTTTAGCATTCCCGATTGAATCATCAGTATTTTCACTTGTAGTTATAATAATTATTTATGTGTTTTTTGGCTTTTATTTGGCATCTGTAGATCCTATATCGAGGGCTTATATAGCCGATTTAGCAGGTAAAAATAAAAGGGGTAGAGCCTACGGCTATTATTATTTATCGGTAGGTCTGATATCTTTAGGAGAATCAATTCTTTTTGGGATAATCTATGACGCATTCTCATTTACA…
986	LokiG_000000000094	506	1007	r	69.6407185629	68.0833112917	91.2933104797	TTATTTTTCGTTCGTCCATAGTTCTGCTAAATAAAGTAAAGCTTCTGCAGATTTTTGTAAACCTATAGTAGGTATATGTTCTTTTCTTGAATGCCCCAATAATCCTCCTGTAAATATATTCGGTGTAAGAATTCCCTTTGCACTTAATCGAGAACCATCAGTGCCACCTCTTATAGGGCGTACTTTTACTTCTAGTCCTGTTTTTTCTATTGCTTGTTTAGCTAATTCTACAATTAAAGGTTTTTTAGTTATAAAATTTAGCATGTTTTGGTATTGATGCTTAAAAGTAATTTCAATCTTTAACCCAGGAAAACGAGTCTCATATAAAATTTTTAAGTTTTTGATAAAACTCATCCTTGTTTCATTATTTTTCTTTTTAAAATCTCGAATGATCATTCT…
1170	LokiG_000000000111	332	2042	f	143.566081871	127.791492362	166.556239756	ATGGTGTTCCTTTTTGAAAAAAATGTCAAGACGAGAACTAAGACTTACACGTACATTTGTTTGGGTCAAAAAAAACGCGTGGATGGAAAGTCTAAGCGAATTTGGGAAGTAATCCTCTGCCGAAAGGATCAAATTGAGGATAATCTTGAAGTTATAAAGCGAAAACTATCCCGAAAACTCCCAGAACCTACAGAGTTTGCCTTTGGCTTAATATATGCTCTATTTTCGATTTCTAAAGAACTCGGTTTGATTGAAATCATTAACTGCTGTACTTCAAAGCGAGATCAGGGTTTTTCAGTTGGGGAGTACATTACTTTACTTGCGATAAATCGCGCAGTTACATTGAATTCCAAGAACCAAGTCCGAAAATGGTTTGATAAAACAGCGCTTTCCCGATAT…
1295	LokiG_000000000125	148	1543	f	78.582078853	71.753960992	96.7133946586	TTGGTAGAAGAAGAAGAAAAAATAGTGCGAAGTAAAATCGCGATTAAACGTCATTATTTACCAATTGAAGAAAGAATTAAGAGTTTTAAGGAGGTTAATCTTGGATATTTAGAGCTCGATGAAGTAATTCAGGAGTGTGAGAGATGTCACCAGTGCTTTATAAAGAGTGATCCGAATTTAAAGCCACCCCCCTGCAAGAAATATTGTCCTACTCAATGCAATTCTCGAGAGATAATTAAAAATGTATTGGAAAATAATATTGAAGAGGCTCTAAAGATTATTTATGAACATTATCCCTTCCCCAGATGTGTAGAAAGAGTTTGCCCAGGATATTGTCAGCTCCATTGTACAGCGGGTAAAAGAGGAGATCCGATTCAAATTCCAATGATAAAGCGTTAC…
1696	LokiG_000000000169	104	1586	f	93.8009446694	83.7743306681	110.182906217	ATGGAACTCCGAAATTATATGGGATATGAACTAATCGAGAAAATTAAAAAAAAAGAAATTACAATTCTAGAGATCGTTCAAAATACCCTATCAGAAATTGAAAAAACTGATAATCTAATCCATTCATTTGTTCATATTTCCAAAACTAAAGCATTAAAAAGAGCTAAAGAGTTGGACAACATATTAAACAATAGAGGATCAATTGGGCGACTCTATGGCCTGCCAATTGGAATAAAGGATCTAATTTGTATAAAAGATAGTCCAACTACGTGTGGTTCCAAAATTTTAGAAAATTATCATTCTCCGTATAATGCTACAGTTATAGAAAGGTTGATTGAAGAAGAAGATGCGATTTGTGTGGGTCGTACAAATATGGATGAATTTGCGATGGGTTCATCT…
1697	LokiG_000000000169	1587	2226	f	67.5289514867	69.8520978207	86.2039693939	TTGAATTCTAATTATTCTGATGTTATTATTGGTTTAGAAGTCCATATCCAACTTACTAAATTAAAAACTAAATTATTTTGTAGTTGCAGTGCCGATTACCGAGGCGCAGAGCCTAATACCTTTAATTGTCCGATTTGTTTAGGATTACCGGGATCTCTACCTGTAGTTAATACAAATGCTATTGAATTTGCAACAAGATTAGCTATTGCATTAAACTGTGAAATTAATGACACTTTCTGGTTTTTCAGAAAACAATACTTTTATGTTGATTTACCAAAAGGTTTTCAAATAAGTCAATACAATAAAGCTGGAGGGAGAGCTTTCGCGGATGGGGGTAAAGTAACATTAAAACTAAATGGGAAAAAAAAAGATATAGTTCTTAACAGAATCCATTTGGAA…
1742	LokiG_000000000175	2	395	f	50.9720101781	54.2247534055	65.5682923969	TTACCTAATTCTGTAGGTACTGCTCCTGGGGTTAAAATTAAGGAACAGGCAACAGAAATTTATATTCTTCCAGGAGTACCGACAGAGATGAAATCCATTTTTAGAAACATAATCACACCACTTTTGAAAGAGAAGAAAGGAAAATTTATAGAAAAAGGGTTTTTATTCTCGGGTATTGGAGAAAGTCAAATAGCCCCTTATACGAGTGAATTAGAAAATAAATATCCTCAGCTTTGGATAAAAACTCATCCTCGTATTGGTTTATCAGTTGAGGTCGAGGTTTCCGTAACTGCTTTTAATGTGGAGAATGGGGAAGGTTTAGTTGATAAAGCCATAAATGAAATAAAAAAAATTATTAAAAATCTTGATGGGAAATTAAAAGAAAGGGATTAA
1743	LokiG_000000000175	478	1207	r	62.5445816187	62.079815583	84.2709013184	TTAATATTTGGTAATTTCTATATTTTTTACATTTTCAGAGATTCTAACTAACCCAGGAGAAACTTTGTCGATTGTTCCCACACACCAATTAGAAATTCCTCTATTTGAAAGAGCCTTAGAAAATTCTTCGGTTTTGGAAGGATCAATTGCTATTAGCATACCACCAGCAGTTTCAGCACACTTAGATTCATCAAAATTATAACCTAAATCTGCTGATAAGGCTTCAGAGAATTTAATAGAGGGAGTGGTTTCTATAAGAGCAGATAGATTAGAGTTTTGAAGCATTTCCGATAAATGTCCTGCCAACCCGAATCCTGTGACATCTGTCATTGCATGAATGAACGAAAAATCATCAAAGGAATGGATTGATTTTACCACATCTTGGTTTGAGGTTGTCAT…
2249	LokiG_000000000216	2	62	r	31.2333333333	33.8432361009	33.6867440767	AATCACATAATCTTCTTTTAAATCCTTAATATTTCCTATTCTGTGTAGAGTATGTGTCAT
2250	LokiG_000000000216	80	782	r	86.0156695157	90.809877299	112.514264988	TCAAGGTTTACCTAATCCAATATTTATTTTAGCATTTGGTCTTACTTCAAAACCAAGTTGTGATATTTTGTTCATAATATCTTGGGTGTTATTTTCTTTAATTTTTGTTACTATTCCCACAGAAAAAACCGTATCAATTTCTTTCTCAACCTCTCGAATAACTGTTAAAATTTGAGGTAATTTGCTATTTAGGATTTTAAATTCAATAATCGCTGAGAGAACTCTTTCATTTTTTACTTCCTCATTGATGTGACCTTCGTCATCAAGAATTAATGATGTTACTGGGCTTAGGGGTTCATATTCAACACCTATTTTTGAAAACCTTATGGTAAATAATTCTATGTTTTTAATCTGTGATCCGACTCCAGGTCTTCCTAATTCAATAGAGATACCAATCTC…
2251	LokiG_000000000216	910	1114	r	45.9950980392	40.9060431432	53.1265843947	TTAGTGACTCTTAATTAGTTTACTTCTAATTAGGATTTTGAAGGATTCATCATCTAGATCGTTATACATCTTTAACTCTTTATTCAAGAAGTTATTTAGCGCTGTTCTTATCGCTTCACTTCGAGAAGGATAAAGATTCATATCATTCAGTATTTGGATTGCATCTAAATATTTCTCTGGTAAATTTATGGTTATGATTTTCAT
2261	LokiG_000000000218	179	593	r	67.9855072464	74.761121427	86.7983632364	CTAAATCTGAAAGAATAAACGTTTATGGATTATGTTATCTTCATTAATCAAGTCTTCTAAAGTAGTGTTAAACATATCTTTAAATTTTGCTTTAATTTTATCCCAATAAATGTTTAAAGTTTCATTTATCTCTGGATTTTCAAAAACAGTAATGTTACCTTCTAAACTCTCAATAATATCTAGGACCTTTATTGAATTGGCAGGTAACTTCAATTTATAGCCTCCCTTGCTACCTCGAACACTTTCAACAAGATTCGATCCTTTTAATTTAATGAGGAAATGTTCTAAATAATTCTGAGGAATATTTTGAGCCATCGCGATATCCCTTATCTGAATATGCCCTACATTGTAGTTTTTTGCTAATTCAAATAAGGCTGCAAGTCCGTACTTAATTTTTTC…
2262	LokiG_000000000218	714	1500	f	74.5267175573	79.0120222845	96.0836632678	ATGGGAAGAATATATAAGAATATTATTGAAACAATCGGAAAAACACCTCTAATAAAATTAAATAGGATTACTCAAAACGTTAAACCAAGTATTTATGTAAAAGTAGAAGCGTTTAATCCCGGGGCAAGTGTAAAGGATAGAATCTGCATGGCCATGGTTGAATTAGCAGAAAAAGAGGGTATCATAAATACTGATACAACTATTATTGAACCAACATCAGGAAACACTGGAATAGGGCTAGCACTAGTATGTGCTGTTAAAGGGTACAAACTAATATTAACAATGCCTGAGAGTATGTCACTTGAAAGAAGGAAAATCTTGAAAGCATATGGAGCAGAATTAGTATTAACTCCTGCTTCAGGGGGAATGAAAGGTGCTATTCAAAAAGCAGAAGATTTA…
2889	LokiG_000000000273	0	1149	f	66.6248912097	74.7080765431	90.4228415716	GAGAAAACTGCATGTGCTTTATTAGGTAATGCACCCCCAAGTTTTTTATGTTATGGTCAAACAGGAACAGGTAAAACAGCTACTATTAGATATGTTAGTCAAAAATTAGCACATCAAAGTACAAAAAATAAACCCTGGTGGATCTACATCAATTGCAATGTTGTTTTCACACCCTATCGTATTCTGGCACATATTTATAATACCATCTCGAGAGAAGAGAAAATTCCCCCTACAGGTCTCCCAAAGGATGTTATTTTCAAAAAATTACTAGGATTACTAGATTCAAAGGTTGGAAATTCGATATGCTTTTTGGTGTTAGACGAAATAGATATTTTAGTTGATAAAAAAGGTTGTAACGAAATACTTTATGATTTGACGAGGCTAAATGAGAATTTAGAT…
3238	LokiG_000000000307	1	412	r	71.3941605839	61.5261847111	83.1477197688	TGGAGATACTAAAAATCCGTTTTCAGCATATTCTATTGCTGGTTCAAATAATTCTTTAAAAGTAAGTTGACCATACTTTTTTGATAGCTCTACCCATCCAGAAATAGCCCCTGGAACCGTTACCGTATCCCATCCTATAAGAGGCATTGCTTTATAATGAGAAAATTGTTCGAATGTCCATGCTGCAGGAGATCTCCCAGAAGCATTCAAACCTACAAGTTTTTTACCATCCCATAATATAGCAAATGAATCACTCCCAATACCATTCATTGTTGGTTCTACAACAGTTAAAGCAATCGCGGCAGCGATCGCAGCATCGATCGCATTACCACCTTTTAAAATCATTCTAAGACCTGCTTGCGATGCTAATGGCTGAGAAGTTGAAACGATATTTTTTGC…
3239	LokiG_000000000307	587	1487	f	67.9977777778	62.1348344868	65.6714420882	ATGTCAGTAAAGTATCCTGCTGCTCACATTATTATAAGACCTCCAGTAGAAGCATATTCCGTTTTAATTGCAGTGACAGGAGGATGTTCATGGAATAAATGCAAATTTTGTGGGACATATAAGGGAATGTATGGCACTATTCAAGATTATGCCATAAGACCTATAGAGGATATTAAAGAGGATATTGATCAAGCAGCAAAACATAATTATCATGGATTCCCGGTATTTTTAGCGGGAGGAAACCCAACTTCTGCTCCAACAGGCTATTTAGTTGAAATCCTTAAATACGTGAGAGAGAAATTAAATAATGTCCCACGTTTAAGTTGTTATTGCAAAGCCCTAGATGCACTCAGAAAATCAGATGACGAGTTAAAAGCATTATCAGAAGCAGGATTAGAT…
3625	LokiG_000000000345	219	1233	r	70.3767258383	70.3131114216	92.1203196029	TTAAACCTCCTCTGTAAACATATAACGCTTAATTATTTGAAGAGCAAGCATTTTAAAGGCATCATCTATATTTTCCCCTGTTTTAGCAGAGGTCTCAATGTAGGAGAGATTTAGTTTTTCAGCAAGACCTTCTCCTTGTTCAGTTGTAACGACCCTTTCACCCTCCATATCTACCTTATTAGCCACTAAAATTAAAGAGATAGTTGATGATGCATCTAATATTTCTTTATACCAACTTTCAATTTTATCGTAGGTTTCTTTTCGAGTTACATCGAAAACTAAAATACCTGTCTCAGCATTTGATAGATAGGATTTTCTAACTCGCTTAAATTGTGCCTGGCCTGCTAAATCCCATATTACGAACCGAACTTTTGAATCCAATCCCTCAAATTCGCATTC…
3956	LokiG_000000000373	1659	2097	r	152.232876712	99.8455039137	45.5947661016	CTAGACTTGGGTTAAGGTCCCTAAATGCAGGTTAAGTGTTAAACGAAAGGGCGTTATATTTCTAAAACAGCAAAAGGATAGGTATAGAAGTAGCCATTCCCTAACGAGTGTGTAACAACTCATTTGCCGAGAAATATAGCCCCGAAAATGGACGGGGCTCAAATCTGCTACCGAGACCCAAGAGCACGGGCGGAAGAACCCCGTGATCTGGTAGGGGAGCGTCCGGATGGGGTTGAAGCAGGTGCGTGAGTTCCTGTGGACCCGTTCGGAGTGAAAATCCTGGTAATAGTAAAAGCATAGATGGGTTAGAATCCCATCCGCCGAAAGGGCAAGGGTTTCTTTGCAATGCGTCGTCAGCGAAGAGTTAGTCGATCCTAAGCGTACCCTTAACTGGTATGC…
4168	LokiG_000000000397	2	848	r	52.1985815603	57.9300766056	59.0532420165	CATTTTTCTTAGGAATTTCTTTTTAGCAGTAAATATACCCAACCCAGGTCCACCAAAAGAAGGACTTATACCGAAAGACTGCCCTTCAGCTACGAAAATATCTATTTCAGTTTCCCCCGGTGGTTTAATGATTCCTAAACAAGTTGGATCATTCATTACTTGAATAATCAAACAGTGAGAAACTTTTCCTTTGACCATTTTAATAAGTTTAGAAGGATCCTCTATGTCACCAAAGAAATTAGGACTTTGGAATAAAAATGCGGCATCATTTTCATTCAATTGATCTATTATTGAATCCTCCGTCACCATTTTTACTTCTATATTTTGACCCTGGCAATAAGTTTTAACCACTTCTACATACTCGGGGTGGATTCCTTCTAACATAACTATAGAATTTTT…
4169	LokiG_000000000397	914	1340	r	72.1737089202	71.7231869724	88.018767615	TTATTGTTCTTCTGATTTAACTAATTCTTTATATTTTTCAACAGATAAAAGTTCGTCAAGTTCATTCTCATTTGAGATTTTAATTTTGACTAACCATCCATCCCTGAATGGTGAAGTATTAACAAGTTCGGGATTCTCAGAAAGCTGATTATTTATTTCTATTATTTCCCCAGAAAGTGGCATCAAAAACTCTTCGACAGCTTTTACAGATTCAATTTCACCGATATTATTTTCTCTCTCAAATACCATCGCCACTTCTGGAAGTTCAATAAAAACAATATCACCTAGCTGATGTTGAGCATAATCAGTAATCCCCGAGATTGTAATATGATCCTCAATTTTTACCCATTCATGCGTAGTGGTATATTTTATATCACTTGGAAACTCATAATCCATTTT…
4170	LokiG_000000000397	1336	2434	r	76.1766848816	76.0367338324	100.693951969	TCATAAATTCCGATAAAAAGGTGTAGAAACTATCTTCGCTTGTAAAAATTTTCCACGAATTTCAATTTCCACAACCGTTCCAACTTCTTGAAATTGACTATTTATTAAACCTAATCCAATTGATATTTTAAGAGTTGGGGAGTATCCACCAGAAGTTATATATCCAATTTCGACTCCACCTTTAAATATCTTATAATTTTCTCGAATAATTCCTTTATCTAACAAGTTAAGACCAACTAAAATTCTTTTAGTACCTTCAGATTTTTGTTTCATAAGAGATCTTTTACCGATGTAATCAATTCCTTCCTTAGGTTTTATTAACCAGCTTAATGCTGCTTCTATAGGTGTTATAGTATCACTTAATTCATGACCATATAATGAATAAGAAGCCTCTAATCT…
4207	LokiG_000000000402	0	1074	f	68.3454376164	69.4230791806	92.1206362123	AAACCAGATTTCCCGATTATTGCATCTCCCTTCACTATCATGCTTCTAAAGGCTATGTTGGATACTTCTAGCGCAATGCTTGGTTCTGATGTAGTCTATTATTCACTTAAAAGACAAAAAGGAGATGGCAAAGTATTAGAACCTGTTAGATATCAGGACTATGGACGAGAGTTTATATGTACTGAACCTTACTCTGAATCTTTTCTTGATTTCTTTTCAAAAAGTATTAAAAGTAGAACAAAATTAGAAAAAGGAGATTTATCCACTTTAACTGATTATTCCTCTAATTTTGAAATTAGAAGTTTTGAGGTTGACCATTCTATATTTGGTGCTACAGCATATATTATATCTGGAGATAATACTATTGCATATACAGGTGATTTTCGTCTTCATGGTAGA…
4595	LokiG_000000000437	99	1002	f	59.5326688815	69.6264127449	88.1994274339	ATGATTAATGTAAATGCGAGAAATATGAGGATTAGGAAAATAGAAGATTCTGATAAAATCGCGGCTGGGGAAGTGGTTGAAAGACCTGCTAATATTGTAAAGGAACTTATTGAAAACAGTATAGATGCTCAGGCTAGCGAAATCAGAATAATTATCAAAAAAGCGGGTAAAGTTCTGATTCATGTAATTGATAATGGAGTAGGAATTTCTCCAGAAGATATCGAAATCGCTTTTGAAAGACATACAAGCAGTAAAATTAGAAGTATTAAAGATCTTGAAACACTCTCAACTTTAGGGTTTAGAGGAGAAGCACTTGCGAGCATAGCTACTGTAAGTCATCTTGAGATTACCTCTCGAACTAATCAAAATGAAAGAGGAGTACAATTATATCTTGAAGGT…
5114	LokiG_000000000481	0	306	r	81.7026143791	81.6060753673	100.927305731	ATATTGCTTGGCATTAATTAAGAGTTTACGTAATTTAATAGCTGGAGTAGGAATTTCGACACCCCAAGCATCTTCAATTGCTTTCGTTGGAGATAAATGATGAGGAATTGGACAGATTCCGCATATTCGTGGGGTTATTCTAGGGATATGCTCACAATACCGGCCTTCAAGGAACTTCTCGAAAAACCTCGTTGAAGTGATATTAAATTGAACACTCTGAACCTTTTTATCATCTCCTAAAACTATTTTTAATCCACCATGTCCTTCCAATCTTGTAATTGGCTCTATTTCTATTTCTTTTACCAT
5115	LokiG_000000000481	310	1483	r	80.7374254049	78.3036135376	99.461784376	TTATATACCTCCTTTTTTAGATGCTAATGTGAATTTCTCAAAAGTACCGATTTTATCCTTAACTTGGGCTAGCAAGTCTTCTTTAGATAGATTTATATTAAATTTCTCTAGCACTGTATCAGCAAATCTTTCTGCTTGGTTAACCCCCCATTTAGTTTGACCATAACATCCTGTACAAGGAGTATTAACGTTCAAACATAAACCTCCACAACCTGCTTTAGTTACAGGCCCCATACAAATATATCCTTGTTCGATTAAGCAATCATCAAGATTTGGAAGACCCTCATAATCTCTTTTTACCCTACTCATGGATGATTTGCTCCTAATAATTCGAGAGCATGTGTCACAAACATTTGAGATCTCATGGAAATGGTTATTATCTCTTAGAAAACTCATTAA…
5181	LokiG_000000000486	2	1313	f	70.4187643021	66.9601123683	84.7861041723	AAATATCGAGCATCTCATGTGATTCGACCCGCAGATACAAATGAACTTTCTTTAGCTATTAAACTGTGTCGAGAAAGATTAATTCCCGTTACAATAAGATCTGCAGGAACTTCCTGCTTTGCATCTGCAACACCCTCAAGAGGCGGTGTGATTATTGATGTGAGAAGAATAAATAAAATCCATGAAATAGACTCGGAGAAAATGACTGTTAAATGTGGAAGCGGAATTTCATGGTTAAATCTTATTGAACAACTCGCAGATTTCGGTCTTGCACCAAAATGTTATCCCACCAGCTTTAAAACATCCTGTGTTGCTGGATTCATAGGAACCCCCGGGGATGCAGGGATTGGGGTTTTTAAATATGGTGCAATGAGGAATACAATTCTTTCTTTGGAAGTT…
5182	LokiG_000000000486	1414	1612	f	69.7424242424	55.6431170846	64.8584216827	ATGAACGAAACTGAAAGAAAAAAAGATTTAAGTGATATTATAACTACTGGTCCTCCGGTAGCAGGCTGGGCCGCTCCATCTAAGGCTAACATTATAGATCCAATTTACAAACCAGGAGATATATACTCTTATGAACGGTGCACTCATTGTGGATATTGTCGACATGTTTGTAAAGTATATAATACATCTTGGAGTGAA
