# Supplementary material for: Lokiarchaea are close relatives of Euryarchaeota, not bridging the gap between prokaryotes and eukaryotes
Source: PLoS Genet. 2017 Jun 12;13(6):e1006810. doi: 10.1371/journal.pgen.1006810 (PMC5484517; doi:10.1371/journal.pgen.1006810)
Supplement: S1 Supporting information — The data related to the Loki 1 genome quality analysis can be interactively browsed through the included index.html file with an internet browser software. (ZIP) [file pgen.1006810.s041.zip › Supporting information 1/bin_by_bin/Set_1/Set_1-original_split_names.txt]

LokiG_000000000169_split_00001
LokiG_000000000043_split_00001
LokiG_000000000175_split_00001
LokiG_000000000111_split_00001
LokiG_000000000486_split_00001
LokiG_000000000218_split_00001
LokiG_000000000402_split_00001
LokiG_000000000094_split_00001
LokiG_000000000273_split_00001
LokiG_000000000481_split_00001
LokiG_000000000125_split_00001
LokiG_000000000307_split_00001
LokiG_000000000373_split_00001
LokiG_000000000080_split_00001
LokiG_000000000345_split_00001
LokiG_000000000216_split_00001
LokiG_000000000437_split_00001
LokiG_000000000397_split_00001
LokiG_000000000083_split_00001
