# Supplementary material for: Lokiarchaea are close relatives of Euryarchaeota, not bridging the gap between prokaryotes and eukaryotes
Source: PLoS Genet. 2017 Jun 12;13(6):e1006810. doi: 10.1371/journal.pgen.1006810 (PMC5484517; doi:10.1371/journal.pgen.1006810)
Supplement: S1 Supporting information — The data related to the Loki 1 genome quality analysis can be interactively browsed through the included index.html file with an internet browser software. (ZIP) [file pgen.1006810.s041.zip › Supporting information 1/bin_by_bin/Set_1/Set_1-contigs.fa]

>LokiG_000000000486
AAAAATATCGAGCATCTCATGTGATTCGACCCGCAGATACAAATGAACTTTCTTTAGCTATTAAACTGTGTCGAGAAAGA
TTAATTCCCGTTACAATAAGATCTGCAGGAACTTCCTGCTTTGCATCTGCAACACCCTCAAGAGGCGGTGTGATTATTGA
TGTGAGAAGAATAAATAAAATCCATGAAATAGACTCGGAGAAAATGACTGTTAAATGTGGAAGCGGAATTTCATGGTTAA
ATCTTATTGAACAACTCGCAGATTTCGGTCTTGCACCAAAATGTTATCCCACCAGCTTTAAAACATCCTGTGTTGCTGGA
TTCATAGGAACCCCCGGGGATGCAGGGATTGGGGTTTTTAAATATGGTGCAATGAGGAATACAATTCTTTCTTTGGAAGT
TGTGTTACCAAATGGAGAAATTATAAACGTTTCAAAAGGGTCTAAGGGTGATTTCTCTATTGATGATTTTGAAGGAACGT
ATGGTATTTATGGAGCAATTTCAACTGTTGAATTATCTTTAACTACTCTTAAAACATCATTAGAGATAATAGGCTATGGA
TTTAACTCAATTAAGGATGCTTCCAATTTTTATGAAGCACTCAAAACTGATATCCCTAATAAACCTTTTTTCCTCTCAAT
CTCTGAAGGTAAATTTGAGAAATATTCTCACATTGAATATCCAAAACAGCAGTGGCTAGTATGGGCAGTACTTTACGATG
AACCTGAAGAAACTTCAAAAGGGATTTCTACAATTAAAAATATAGCATCTAAATTTGACTCTGTTGAAGTTGAAAATGCT
TATTTAAGGGAAAAATGGCGTGATATCAGTGATGCAGAAGTATCAATAGGATTATCCGCTCGAAACTTGATTTTTCAGGA
ATATTGGATTTCTGATGATAGATTGCTTGATTTTATTGAAACCTACAATATTATTAGTAAAAAGTTTAAATTCCCCACCG
CCCTTTACACTTTAACTGGAGAAGCTGAGTTTAGTAGAATTAAAATTTTTGGTTTAACCGATATTGATCGAACACTCGAA
TTTTTTGCTGTTAAAGCGTTTTTACACAATTTAGCTGTAAAAGCATTCAAGCAAGGAGATAGGTTATACACTATAGGAAT
CGTGAATACCTTTTATTATCTTAAATTTTTACCTGATGTAGTTGCTAAAAAGAAGATTTTAAAAGAAAAATTAGACCCTA
AACACTTATTCAACTCCTATAGAATAACTAAGGCGACAATGAAGTATTGGAGGATTTCTCTGTTGTTTAAAACTGCTCAA
ATACTATACAAAATTCTAAAAATTAGAAAATAGATGATAAAAAAATAATTCGAATATAAATTAACGATTAAATTTAAGTA
AAAATGAAATTTTAATCAATTGTAAATTATAAAGGATGAGGGGTATAAATTATCATGAACGAAACTGAAAGAAAAAAAGA
TTTAAGTGATATTATAACTACTGGTCCTCCGGTAGCAGGCTGGGCCGCTCCATCTAAGGCTAACATTATAGATCCAATTT
ACAAACCAGGAGATATATACTCTTATGAACGGTGCACTCATTGTGGATATTGTCGACATGTTTGTAAAGTATATAATACA
TCTTGGAGTGAAAC
>LokiG_000000000175
CTTTACCTAATTCTGTAGGTACTGCTCCTGGGGTTAAAATTAAGGAACAGGCAACAGAAATTTATATTCTTCCAGGAGTA
CCGACAGAGATGAAATCCATTTTTAGAAACATAATCACACCACTTTTGAAAGAGAAGAAAGGAAAATTTATAGAAAAAGG
GTTTTTATTCTCGGGTATTGGAGAAAGTCAAATAGCCCCTTATACGAGTGAATTAGAAAATAAATATCCTCAGCTTTGGA
TAAAAACTCATCCTCGTATTGGTTTATCAGTTGAGGTCGAGGTTTCCGTAACTGCTTTTAATGTGGAGAATGGGGAAGGT
TTAGTTGATAAAGCCATAAATGAAATAAAAAAAATTATTAAAAATCTTGATGGGAAATTAAAAGAAAGGGATTAAACTCA
AAAATTGATGCCACCTCGCAGGTAGGCTTCTCTGTAAGCACCCACTATAAAGTGTTTGAGCATACATCATTGACATCATT
AATATTTGGTAATTTCTATATTTTTTACATTTTCAGAGATTCTAACTAACCCAGGAGAAACTTTGTCGATTGTTCCCACA
CACCAATTAGAAATTCCTCTATTTGAAAGAGCCTTAGAAAATTCTTCGGTTTTGGAAGGATCAATTGCTATTAGCATACC
ACCAGCAGTTTCAGCACACTTAGATTCATCAAAATTATAACCTAAATCTGCTGATAAGGCTTCAGAGAATTTAATAGAGG
GAGTGGTTTCTATAAGAGCAGATAGATTAGAGTTTTGAAGCATTTCCGATAAATGTCCTGCCAACCCGAATCCTGTGACA
TCTGTCATTGCATGAATGAACGAAAAATCATCAAAGGAATGGATTGATTTTACCACATCTTGGTTTGAGGTTGTCATGAT
CTTAATCGCCAGCTTAATTGATTTTCTTAGTTGTTTTTCAGAGTATGTTTCAAGCATCTCAGGGATATCTTTTAAAATCC
TATATGCTGCCATTATAGGTTGCAAACCTATGGGTTTTGTTAGAATCAGTTTATCTCCGTCTTTGACTCCGTGCTTACGA
ATAATTCGGGTATTATCAACGAACCCCGAGGCTTCTCCTCCAATTAATGGCCATTCGCTATATATTGTGTGACCTCCTAC
TACTTTAGAATTTATTTTTTCTTCCATAAAATATTTGATCCCTCGAAGTATACCTTCTGCTATTTCCATTGGTGTGTTTT
TATTAATT
>LokiG_000000000043
AATTTGAGTTTTGGTGTCAAAAAATTTTATGATTATTATCTATAAAAATAATTTACTAAGATACTTAGAAGGTTTCACTA
ACGAAAAAATGATTTGCAAGAATATATGGAATAGAAATTGGATATTTCATGTGAAGATATTTTAAAACATCTTCATATCA
TATTAGAATAAACTTAAGATTTAAATTAGACGATTATCTTATTATTTCAATTAGAAAATCAGAGCAGAATTTGATTTCAT
CTGTAGGGGGCAAAAAAATGGAAGATAAATTTGGATTCCAACAGAGAACGAATTTTGGACTTGGAGGAATGAAAATAGAT
GATTATAGAAAATATTATATTTCGAGTGAACTAAAGTGAATTCGACTTCTAGTGATAATAGAAAATCGGAGATTATTGCT
TATGCATTGTTAATCCTAACGACAGTCATATGGGGTGGCACCTGGCCTATAGGTCGATGGTTAGTATCTGAAGATGTTGG
TGGGTTGACCATCCCTCCGTTAATGATAGCAGCAATCCGTTATTTTCTTGCAATATTATGTTTTTTTCTCATTCTGAAAA
TTCAAGAGGGAACATTAAATTGGCATTATGCTAAGGAAAATTGGAAATTATTAGTTTTTATGGGATTAACATCTGTTACT
ATCTATCAAGCATGTTATCTTATTGGTGAAATCTTTACAGCAGCAAGTGATGCTAGTATAATGGTTACAACAAACGCAAT
TTGGGTTGTAATTCTTTCGAGTAAGTTATTGAAAACAGAATTTTTTACTTGGAGTAAGGGTGTTGGAATACTCTTGGGAT
TTGTTGCTATTATCATAGTTGTAGGATATTCACCTAATATAGAAGTCCCCAATCGAATTCTTGGAGATATTTTAATTTTA
GCAGCCGCGTTTGCTTATGCCGTATATACAATAACCTCACGTTTTTTTTTAAATAAAACTCAAAATAACCCTGAATCATT
TCAACCAACATCTTTATGGATAATAACCTGGGTATCTTTTTTTGGATTTATCATAACGACACCTATAGCACTCCTCATAA
GTCCAGAATTCCTTAATCCGTCCCAATACCTTGAAATCCCTGTCCGAATATGGGTTGGAATTGCATATTTAGCATTTTTT
TCCACAGTAGGAGCATACACATTCTATTTAGAAGGTATCAAGCGTTTAAGTGCAAGTAGAGCAGCAATTTTTCTTACTCT
AGTGCCTTTATTTGGTGTGATCTTGTCTGCAATATTCTTAAAAGAAAGATTCGATATTTTCATCTATCCAATCGCTTTAT
TATTAGTAATATTAGGGATAATCCTTGTAAACCGGAATTCTTCCAATAATAAAAAAGAGAAAAACTCAATAATATTATGA
GTTAAGCTCCTTTCTATTTTAATGAGGTTTTTAAATTTTTATTTAAAATTTTAATTTGCCATTAATCACGTTTTGGTATT
GTTCTCTATCAAATAATTCATACTTACTAGATTTTGAATTCCAAAAATAAATTCGATCTTTTATCTTATCAACATCAAAA
CCCTGTTTTCTTAGGTTAACCTTCCTTAACTTGTGGGTTCCTGTAAACTCCAATTCGTCTTTAATGCGTATGAATATCGG
AATAGTGTATTTTGGGAGGTTTTCACTAATAAATTTGGAAAAACTATCTGTATCAAAGGTTTTATCCTCACAAACAATTG
AGATCATACCTGCCTTTCCTTCAGCGTCTGGCATCTCAACGCCATACACATTACACATATCCATGCCTTCGAAAGTATTT
AAAATCGACTCAACTTCCATTGTCGAGACATTTTCTCCTTTCCACCTGTATGTATCTCCGAACCTATCGGCAAATGATAC
CCAATGATCTTCATGAAGGGAAACGAGGTCTCCAGTATTGAAATATGAATCATTTTCTTCAAGAACGTTATTTAACACTC
TTTCATTAGTCTTACTCTTATCCTTATAACCTTTAAAGTTGCCTGTCGGTAAGATTATCGCCAACATCATGCCAGTTTCT
CCAGGACTGCATTGAATTAAGAACCCTTGTTCGTCCTTATAAAATTCACCAGTTTCTTCATTGACTTTCACGACAATGAT
TGATTTAGGAATAGTTATCCTACCAATCATTCCTGGTTTTTCATTAACGTTAAATAATCCCCCAGCTCCCTCAGTAGCAC
CATAAAATTCTAAAATATGTTGTACATGGAATCTAGACTTAAAAGTTTCCCATATATCCTTTCGAAGACCGAGTCCAAGC
ATTTTTTTGAATGTATTGTTTTCAACATATTCTGATTTTGGTCGATTGATAAGATACCGGGGCACTTCTCCTATATATAA
GCAGCAAGTCGCTCCAAATTTTTTAACATCATTCCAAAATTCTGAGGCAGAAAATCTCTTTCTAAAACCAAAAGCTGAAC
CCCCTTGCACAACAGCCGCCCATCCTACAATCATTGAAAGGGAATGATATAAAGGTAAAGGGCTATAAAGAACATCTTTC
GGAGTTAATTTCAACGCTAACATACCGAAAGGATTTAGTAAACGGGCATTATTTTGTACTGCGGCTTTAGGTAGTCCTGT
CGTCCCAGATGTGAAGATATATGTTGAATCATCACGTAGATTAGATTTAAAAGTTGTATCGGGATTATTTTGAGAAATTT
CATCTAGGATTTTCCGAAGATCTCTAAAAGGGTGTTCTAGATTCTCCAAATTATTACTAACAAAAACATTTTCCTTTGCT
ATATTTAGATCATCAAAAACTTCATTAAAAGCTTTTAGGCTGCTACCATCAATTATAAACCATTTTCCTTCACTTATTTC
AAACGCGTGGATTAGAGCTTGTTTTCTTTGATTTATATTAATTAATGAACTTATTCCTTGTATTTTATTTATACCTGTCG
TGATAAATAGAAATTCAGCAGAGTTTTCCATCATTATCGTGACAATATCTCCAGATTCAATTCCAAGTTTAAGAAAGAAG
TTGGAAATTTTATTACTCTCTTGATTTAAAGACTGCCACGTCCATGAACTATCTTCAAATAAAAATGCAGTGTGATCTGG
AAGATTTTCAGCATTCTGTTCTACCATAATTCCAAGGCTAAGGTTAGGGTTTTCTGTCCTTTTTTTAACGACTTCCTCAA
GTCTTTCAAGATAATCCTTTTCTTTTGTTGTTAGTTGAATTTCCAAAGGGTGACACCGAAATTTTAATTTTAATAAATTT
TTGTATCAATTTTTAGTGAACTAATATTAGATATACTGATATTTAAACATTTAATCTCGAAAGACATCATTTCATTAATA
TTATAATCTCTGTCTCAAATGATTATTATAGTTATATCTTCTACGAGGTTTGTAAGGTTTTTCCGGTATTTTTAAAAAGC
ATTCAGGACAAAATGGGATGATAAAAGGATCTTCCCATATATCTTTGGCTCGTTCTAGGGGAATAGAAGGATTATCTCTT
AAAAATATTTGAAATGGAATTAATTCTTCACAGTCTCCGCATTTTCTTGCTTTTAATTGACTCATATAATACCATTCTAA
TTTATTTTATAACTTCTTGTACATGGTTTAATTTAATTTAAGAATAGGAGAGATAATAATTTCTAATTATTCAAAATTTT
TAAGAATTTTTATTTTAGCCTGCGTTGGGGTAAAACTTTTAAAATAATCAAACTATTAAATATACCTTCATTTTTGGGAA
ATTATGGGAATATTAGATGGAAAAGTAGCACTTATAACTGGTGCTGCTGGTGGTATTGGAAGAGCGACTTCAAAACTTTT
TATTGAAGAAGGTGCTAAAGTTGTAATGGCTGATATTTGGGATGAGATGGGAGAAAAAACTGCTCAAGAACTAGGGCAAA
ATGCAGTTTATATTCATTCTGATGTATCTCAAGAATCTGATATAAAAAACACGATAAATCTCGCAGTGGAGAAGTTCGGG
AGTCTTGATATTGTTTTTTCGAATGCCGGAAACCCTGGCCCAGGAGGGGGAATTGAAGACATTCCGACTGATGAGTTTGA
TAAGACTGTAGCAATCCATCTTCGAGCAGCATTTTTATGTATGAAACATTCTATCCCAATAATGAAGAAACAAGGATCGG
GATGCTTTTTAACTACAAGTTCTGTAGCGGGGTTTCAACAAGGGATGGGTACATTACCTTATTCTCTTTCAAAAGCAGGA
ATTATTCAACTTACTAGAATTGCTGCTGTGGAATTAGGGATTTTTGGAATTCGGGCGAATGCTATTGCACCAGGTGGTAT
AGCTACGGGAATATTTGGTCAGGGTATGGGTATATCTCGTAATGGGGCTGAAAAAATGGCAGAATTAATGAAGGGAACTC
TTGCTGAGGGCCAAGCTATTAGACGAGCTGGTTTACCGGAGGATATTGCTAATGCTGCATTATTTTTAGTATCTGACTCT
AGTAGTTTCATCACTGGAGAAACCCTTAAAGTGGATGGTGGGCTTTTATCAGGAAGAATTCCTCAGGATCCAGAAGAATC
TCAAGAAAGATGGGTTGAAATGATGAAAAAATTAGATCCTGAAGATCAAAAAATCATGACTGAGAGAGGACAAGAAGGCA
TTAAAAAAACTATGGAAAATCTGAAATTCTTAAAACCAG
>LokiG_000000000481
ATATTGCTTGGCATTAATTAAGAGTTTACGTAATTTAATAGCTGGAGTAGGAATTTCGACACCCCAAGCATCTTCAATTG
CTTTCGTTGGAGATAAATGATGAGGAATTGGACAGATTCCGCATATTCGTGGGGTTATTCTAGGGATATGCTCACAATAC
CGGCCTTCAAGGAACTTCTCGAAAAACCTCGTTGAAGTGATATTAAATTGAACACTCTGAACCTTTTTATCATCTCCTAA
AACTATTTTTAATCCACCATGTCCTTCCAATCTTGTAATTGGCTCTATTTCTATTTCTTTTACCATTTGATTATATACCT
CCTTTTTTAGATGCTAATGTGAATTTCTCAAAAGTACCGATTTTATCCTTAACTTGGGCTAGCAAGTCTTCTTTAGATAG
ATTTATATTAAATTTCTCTAGCACTGTATCAGCAAATCTTTCTGCTTGGTTAACCCCCCATTTAGTTTGACCATAACATC
CTGTACAAGGAGTATTAACGTTCAAACATAAACCTCCACAACCTGCTTTAGTTACAGGCCCCATACAAATATATCCTTGT
TCGATTAAGCAATCATCAAGATTTGGAAGACCCTCATAATCTCTTTTTACCCTACTCATGGATGATTTGCTCCTAATAAT
TCGAGAGCATGTGTCACAAACATTTGAGATCTCATGGAAATGGTTATTATCTCTTAGAAAACTCATTAAATTTGACATTA
TATCAACTGTTGTAGGAGGAAGGTTTGTTAATGGGGATTTTAGCAGGCTATTTTTTTTTATTTGTTTTAAAATATCTCCT
GCTAAATCAAATCCCGCCATCAATGGTATATTAAGATACAAAGTTAGGAATTCATATAAATTTTTCTTATCTCCAGAGCT
GATTGAATTGAGGTTTTTTGATATTGAATTTAGTTTTTCTGCACGAGCAGAAACAGTTTTGGATGGACCATAACAACCGA
CACAAGGATTTTTATCACTAGTACATTTGAGTGAGCATCCCATACTGGTGATGGGACCATAACACATCATTTTTTCATCC
AATAAACAGCCATTTGTATTCAAAGAACAATCATTGCAAAACGCTAACTCATTCATTGGAAAAGGTTTTTGTCCCAATAA
AAATACAATAGCACTAATAATTTGCTCTGGTCTAGGCGGGCATCCGCTCATATATGCATCTACATTAATGACTTTATCCA
CATTTATAATTTTTAATCTAAATTCAGGAACATTTTCAGTTGGAATTATTGGAGTATCATTAGTAGCAGATTCTACTTCT
GTAAATTTTCTCTTTTTTAGTATTTCGATATCCCATTGGTTGGCTAAGCCTGAAACGCTTCCATAGCATGCACAAGTGCC
AAATGCTATAATTAAAGCACATTTTTCTCTCATTAGTTCAACATTATCATAGTCTTCCTTGGTCCTGATTGCACCTTCAA
TAAAGCCTACCAATACTGATCCTGGTTCTCTTGCTTTCAGTGATG
>LokiG_000000000307
TTGGAGATACTAAAAATCCGTTTTCAGCATATTCTATTGCTGGTTCAAATAATTCTTTAAAAGTAAGTTGACCATACTTT
TTTGATAGCTCTACCCATCCAGAAATAGCCCCTGGAACCGTTACCGTATCCCATCCTATAAGAGGCATTGCTTTATAATG
AGAAAATTGTTCGAATGTCCATGCTGCAGGAGATCTCCCAGAAGCATTCAAACCTACAAGTTTTTTACCATCCCATAATA
TAGCAAATGAATCACTCCCAATACCATTCATTGTTGGTTCTACAACAGTTAAAGCAATCGCGGCAGCGATCGCAGCATCG
ATCGCATTACCACCTTTTAAAATCATTCTAAGACCTGCTTGCGATGCTAATGGCTGAGAAGTTGAAACGATATTTTTTGC
TAAAACAGGCATTCTTTGGGAGGGATATTTAAAATCCCAATTAAATAAATCACTCACAGAAGTTCTTTACATCCTTACTT
TCATTTATATGCATTTTATAATCAAAATATCTAAAAACATATCTGATTTTATTTAAATTAAGTTAAAGATATATAATAAT
TTTTGAAAATATTTTCGATTGACCCATATGTCAGTAAAGTATCCTGCTGCTCACATTATTATAAGACCTCCAGTAGAAGC
ATATTCCGTTTTAATTGCAGTGACAGGAGGATGTTCATGGAATAAATGCAAATTTTGTGGGACATATAAGGGAATGTATG
GCACTATTCAAGATTATGCCATAAGACCTATAGAGGATATTAAAGAGGATATTGATCAAGCAGCAAAACATAATTATCAT
GGATTCCCGGTATTTTTAGCGGGAGGAAACCCAACTTCTGCTCCAACAGGCTATTTAGTTGAAATCCTTAAATACGTGAG
AGAGAAATTAAATAATGTCCCACGTTTAAGTTGTTATTGCAAAGCCCTAGATGCACTCAGAAAATCAGATGACGAGTTAA
AAGCATTATCAGAAGCAGGATTAGATATTGTTTATATGGGATTAGAAAGCGGATCAAATAAAGTATTAAGGTTGATGAAG
AAAGGAACAAACGCAGACTCTTTTATAAAAGCGGGGAAGCGGATTTTAAATGCAGGAATCAATCTTTCTCTCTATATTAT
TCTGGGGTTAGGGGGTCAAAAACTTTCAGAAGATCACGTAAAAGAAACTGCAAGGGTATTAACGGAAATAAATCCAACCA
TTTTTAGATTCCGGACATTAAATATTTCACCTAGCACTCCTCTGTGGAAAGATTGGAAATCAGGGGAATTTACTTTACTG
AGCCCATTAGAAAACTTAAAAGAAGAAAGGGATATAATTGCGAATTTAGGAGATAATGTAACTTCTCAGGTCTTTAACGA
TCATGTAAGTAACTACTGTGATATTGAATCAACAAACATTAAAGAAGACAGGGAACCTTTTATAGTAACATTGGATTCCT
ACATTAATGATCCGAGAATCCAACGATTGCCAAGGAAAAATCTAACCCG
>LokiG_000000000094
TGGATTTTATCTCACCGTGGTTAATTTTTTTAATTCCTATTTTCTATTTACTTACCAATATAGTATATATGGTCTTTTCT
CCTATAAATGGATCCTTATCAGATAAAATCGGTCGCAAGCCTATAATTATCACTGGTCTATCCGTTCTTCTTTTATCGTG
TATAATTTTAGCATTCCCGATTGAATCATCAGTATTTTCACTTGTAGTTATAATAATTATTTATGTGTTTTTTGGCTTTT
ATTTGGCATCTGTAGATCCTATATCGAGGGCTTATATAGCCGATTTAGCAGGTAAAAATAAAAGGGGTAGAGCCTACGGC
TATTATTATTTATCGGTAGGTCTGATATCTTTAGGAGAATCAATTCTTTTTGGGATAATCTATGACGCATTCTCATTTAC
ATGGGCTTTTATTTATACGGCTGTTTTATTGTTTATCTTTATTTTCGTTTTTGCTTTTACCGATTTTTCTAAAATCATCA
CTCCTGACCAAAAATAAAATTTAATTTTATTTTTCGTTCGTCCATAGTTCTGCTAAATAAAGTAAAGCTTCTGCAGATTT
TTGTAAACCTATAGTAGGTATATGTTCTTTTCTTGAATGCCCCAATAATCCTCCTGTAAATATATTCGGTGTAAGAATTC
CCTTTGCACTTAATCGAGAACCATCAGTGCCACCTCTTATAGGGCGTACTTTTACTTCTAGTCCTGTTTTTTCTATTGCT
TGTTTAGCTAATTCTACAATTAAAGGTTTTTTAGTTATAAAATTTAGCATGTTTTGGTATTGATGCTTAAAAGTAATTTC
AATCTTTAACCCAGGAAAACGAGTCTCATATAAAATTTTTAAGTTTTTGATAAAACTCATCCTTGTTTCATTATTTTTCT
TTTTAAAATCTCGAATGATCATTCTCCCTTTGGCTTCTTCAGCATTTCCATGCAACTGAGATAAATGAAAATATCCTTCT
CGCTTCTCTGTGTGTTCAGGTGTTTCTGCTTCGGGAAATTCACTGAA
>LokiG_000000000169
GTGTTAAACTAATTCAATAAAACTTTTTTAAGATCTATTATTATTTTCGATGAGTTATTTAAGAGAACTCCTTCTAAATT
ATTCAAAGGAATGGTTTGTTATAAATGGAACTCCGAAATTATATGGGATATGAACTAATCGAGAAAATTAAAAAAAAAGA
AATTACAATTCTAGAGATCGTTCAAAATACCCTATCAGAAATTGAAAAAACTGATAATCTAATCCATTCATTTGTTCATA
TTTCCAAAACTAAAGCATTAAAAAGAGCTAAAGAGTTGGACAACATATTAAACAATAGAGGATCAATTGGGCGACTCTAT
GGCCTGCCAATTGGAATAAAGGATCTAATTTGTATAAAAGATAGTCCAACTACGTGTGGTTCCAAAATTTTAGAAAATTA
TCATTCTCCGTATAATGCTACAGTTATAGAAAGGTTGATTGAAGAAGAAGATGCGATTTGTGTGGGTCGTACAAATATGG
ATGAATTTGCGATGGGTTCATCTACAGAAAACAGTTCTTATGGTCCTACTTATAATCCTTGGGATTTAAAACGGGTTCCA
GGTGGATCTAGTGGAGGGTCTGCTGCTGCTGTGGCATCTGGGCAAATTATTTTCTCATTGGGAAGTGATACAGGTGGAAG
TATAAGGTGTCCAGCATCATATTGCGGCGTAGTAGGTCTAAAACCAACTTATGGAAGAGTATCTAGATATGGTTTGGTTT
CTTATGCTAATTCTTTAGATCAAATTGGACCCATTTCTAGGTGTGTGCATGATTCTGCATTGTTATTGGAAATAATTGCA
GGATACGATCCACTAGATTCTACTACAGTAAAAACAGAAGTTGATAAGTATACTGAAGAACTTCAAAACCCAATTGAAAA
TATAGTTCTTGGTGTCCCTAAAGAATTTTTTAGTGAAGGTTTGCAAAAGGAAGTAAGGGATAAAGTCGAAAAATCAATCG
AAAGATTGAATAGTTTAGGTGCTAAAACAATTGAAGTTTCCTTCCCTCATTTAGAATATGCAATTCCTACCTATTATCTG
GTTGCAATGTGTGAAGCAAGTTCGAATTTAGCTAGATATGACGGACTGAGATACGGAAGTATGAATTATGATTCCCATGA
AGATATCTATGAGGTTTTTAGTAGAGCCCGAGGTGAAAACTTCGGACCTGAAGTAAGAAGAAGGATTATTTTAGGGAGTT
ATGCCCTCTCAGCGGGATATTATGATATGTTTTATATGAAAGCTTTAAAGGTAAGAACTCTAATAAAAAATGATTTTCAA
AGGGCTTTAAAACAGTGTGATGTAATAATATCTCCAACAATGCCAACAACGGCATTTAAAATTGGAGATTTAGTAGAAAA
TCCTTTACAAATGTATTTAATGGACGTATTGACATGTCCAGTGAACCTGGCGGGATTACCTGCTCTTTCAATCCCTTGCG
GTTTTGATGATAAGGATCTACCTATAGGGTTTCAAATCATTGGTGATTATTTTGATGAGAAAACAATCCTTAATGTAGGT
TATTTACTAGAACAAGATTTAAACATCTATAGGAAATTAGCTCAAATACAGAAGAGAGGGAAATAAATTGAATTCTAATT
ATTCTGATGTTATTATTGGTTTAGAAGTCCATATCCAACTTACTAAATTAAAAACTAAATTATTTTGTAGTTGCAGTGCC
GATTACCGAGGCGCAGAGCCTAATACCTTTAATTGTCCGATTTGTTTAGGATTACCGGGATCTCTACCTGTAGTTAATAC
AAATGCTATTGAATTTGCAACAAGATTAGCTATTGCATTAAACTGTGAAATTAATGACACTTTCTGGTTTTTCAGAAAAC
AATACTTTTATGTTGATTTACCAAAAGGTTTTCAAATAAGTCAATACAATAAAGCTGGAGGGAGAGCTTTCGCGGATGGG
GGTAAAGTAACATTAAAACTAAATGGGAAAAAAAAAGATATAGTTCTTAACAGAATCCATTTGGAAGAAGACCCAGGGAG
ACTAATTCATAAAGGAAGCATTGCCACGTCACCCTATACTCTAGTTGATTACAATAGATCAGGAGTTTGCCTTATTGAAA
TTGTATCTGAACCGGTTATAAGTTCTCCTGAAGAAGCAAGAGAATACCTTAAACAACTAAAGTCTATTGTTCAATATTCA
GGAATCTCAGACTTGGATTTAACTGGAGCTGTTCGAGTTGATGCAAATATATCGATTAAAGGACACAC
>LokiG_000000000216
AGAATCACATAATCTTCTTTTAAATCCTTAATATTTCCTATTCTGTGTAGAGTATGTGTCATTTTTTTCCCTCTATTGTT
TCAAGGTTTACCTAATCCAATATTTATTTTAGCATTTGGTCTTACTTCAAAACCAAGTTGTGATATTTTGTTCATAATAT
CTTGGGTGTTATTTTCTTTAATTTTTGTTACTATTCCCACAGAAAAAACCGTATCAATTTCTTTCTCAACCTCTCGAATA
ACTGTTAAAATTTGAGGTAATTTGCTATTTAGGATTTTAAATTCAATAATCGCTGAGAGAACTCTTTCATTTTTTACTTC
CTCATTGATGTGACCTTCGTCATCAAGAATTAATGATGTTACTGGGCTTAGGGGTTCATATTCAACACCTATTTTTGAAA
ACCTTATGGTAAATAATTCTATGTTTTTAATCTGTGATCCGACTCCAGGTCTTCCTAATTCAATAGAGATACCAATCTCT
CCGATTTTATAGCGATTAGTAACATCATTCGTTTTCATTTCTTCCGTCCCTCTTCCCCCAATGCCAGTTAAACGATGAGT
AGCGAGTACATTACTAAAGGGAAGACGTATTTTCCGGGGCCATTTTAACCTAATAATTTCAATTGCATTAACAGGACATC
CCGCATCTCTATAGCATACAGAGCATTCTACACACTTTTCTTCATCAATAACAGCTTTCTTATCAATTAATTGAATTGCT
TGAACTGTACAGACAATAATACATTGCCCACAACCATTACACAACTCAGCTTTTATTTCCATAATAACTTTTCCATGATG
AATATATTTCTAATTAGGTTTGTTTTGATTTAATGTTCTCTATCTCATCTCAAGAGGATTTTGTTTTCAATTACAAAAAT
AAAGCTTAATAAGGAAAAAAAAAAAAAAAATTAGTGACTCTTAATTAGTTTACTTCTAATTAGGATTTTGAAGGATTCAT
CATCTAGATCGTTATACATCTTTAACTCTTTATTCAAGAAGTTATTTAGCGCTGTTCTTATCGCTTCACTTCGAGAAGGA
TAAAGATTCATATCATTCAGTATTTGGATTGCATCTAAATATTTCTCTGGTAAATTTATGGTTATGATTTTCATT
>LokiG_000000000218
GCTATTTTACCATTTAGTGCCGTTCTAATCCCTCGTTAATCTATACTTGTATACTCAACAATACGAAATTATAATCTATA
GTTATTTAACCAAGAAGACAATATTAAACTTTTGGTTTTTAAATTAAAAAATTGACACTTCCCAAAAACTGGAAGAAATA
GTTTCTACAAACTCTTCAACTAAATCTGAAAGAATAAACGTTTATGGATTATGTTATCTTCATTAATCAAGTCTTCTAAA
GTAGTGTTAAACATATCTTTAAATTTTGCTTTAATTTTATCCCAATAAATGTTTAAAGTTTCATTTATCTCTGGATTTTC
AAAAACAGTAATGTTACCTTCTAAACTCTCAATAATATCTAGGACCTTTATTGAATTGGCAGGTAACTTCAATTTATAGC
CTCCCTTGCTACCTCGAACACTTTCAACAAGATTCGATCCTTTTAATTTAATGAGGAAATGTTCTAAATAATTCTGAGGA
ATATTTTGAGCCATCGCGATATCCCTTATCTGAATATGCCCTACATTGTAGTTTTTTGCTAATTCAAATAAGGCTGCAAG
TCCGTACTTAATTTTTTCAGAGAATATTTTCATAATTTACCTTAAGATTCATTTTGATACCTTCAAATATGTTTATAAAA
AAAACATTTTTAAATATTGTCTTCTTGACTTATTAACTAGGCATTTTTACTATAATAAAAAAATATGATAAAAAATGGGA
AGAATATATAAGAATATTATTGAAACAATCGGAAAAACACCTCTAATAAAATTAAATAGGATTACTCAAAACGTTAAACC
AAGTATTTATGTAAAAGTAGAAGCGTTTAATCCCGGGGCAAGTGTAAAGGATAGAATCTGCATGGCCATGGTTGAATTAG
CAGAAAAAGAGGGTATCATAAATACTGATACAACTATTATTGAACCAACATCAGGAAACACTGGAATAGGGCTAGCACTA
GTATGTGCTGTTAAAGGGTACAAACTAATATTAACAATGCCTGAGAGTATGTCACTTGAAAGAAGGAAAATCTTGAAAGC
ATATGGAGCAGAATTAGTATTAACTCCTGCTTCAGGGGGAATGAAAGGTGCTATTCAAAAAGCAGAAGATTTAGCTAAGG
ATAATAATAAAGTGTTTATCCCCCAACAATTCAAGAACTTAGCTAATCCAGAAATTCATAGAAAAACTACTGCAGTAGAG
ATATTAAATGACTTAGAAAACAATGTAGATGGATTAGTTTCAGGAATTGGTACTGGAGGGACTATAACTGGGGTTGGAGA
AGTGCTTAAAGAAAAGATTGGAGATCATGTAAAAATCTATGCAGTGGAACCAATTGATTCTCCTGTCTTATCAGGTGGAA
GACCAGGACCTCATAAAATTCAAGGAATTGGAGCAGGATTTATTCCTGATGTACTCAACACAAAAATCTATGACAAGATA
ATAACTGTTAAGACGGAGGATGCTATAAAAACTGCCAGAGACTTAGCAAGGATGGAGGGA
>LokiG_000000000111
CTTGACTTTCAAAGATAGTCGATATTTAATTTTTATTTTTCATCTCAAATAAATTTAGTCGGAAACTTTTGAGATTATTC
CATTTTTGCATGTTCTAACGATCAATTGCTAAATTCCCGTAAAACAGAACAAGAGATCGACAAATCTATTTAATTCTTTA
TAATTACTTACTTTCTATTCTGCTATCGTTTTTTTCAAGAATCTTCCATATCTAATAAGAATAGAGAGACATGTCTTATT
ATTGTCTGTGGTGGCAAATAGTATTATTGATGGTATGAATAGTAGATTCTTATTGGTAAAGATTTAAATATAAGTGGTGG
CAATATAAGATCATGGTGTTCCTTTTTGAAAAAAATGTCAAGACGAGAACTAAGACTTACACGTACATTTGTTTGGGTCA
AAAAAAACGCGTGGATGGAAAGTCTAAGCGAATTTGGGAAGTAATCCTCTGCCGAAAGGATCAAATTGAGGATAATCTTG
AAGTTATAAAGCGAAAACTATCCCGAAAACTCCCAGAACCTACAGAGTTTGCCTTTGGCTTAATATATGCTCTATTTTCG
ATTTCTAAAGAACTCGGTTTGATTGAAATCATTAACTGCTGTACTTCAAAGCGAGATCAGGGTTTTTCAGTTGGGGAGTA
CATTACTTTACTTGCGATAAATCGCGCAGTTACATTGAATTCCAAGAACCAAGTCCGAAAATGGTTTGATAAAACAGCGC
TTTCCCGATATTTTCCTGACATCTCGGAGTCTTTGAGTACGCAAAACATTTTGAACCAAATGGGATATTTAGATGAGGAA
ACTATCAAGAGTGTTGAAGAAATAATTTGTAAGCAATTGTTCTCCAAGTTCGGGTTAAAATCTGATTGTTTCTTGTTTGA
TCCAACTAATTTTTTTACTTACATTCGAAATTATAAGAAAAACACCATCGCTAAACGTGGGCGTAACAAGAGAAAGAGAA
ATGACCTGCGACAGGTCTGCCTGTCCTTATTGGTGACCCGAGACGAGTGTAATTTGCCCTTGATGCACCAAACCTACGAA
GGAAATGTCCCTGATGTAATGCACTTCAGGCAGATGCTTGTCCTCATGGAACGTCGCTTCAAAGCCATCGGACTTGAACG
ACCCAAGATAACCTTGGTTTTTGACAAGGGAAATAATTCAGAGGACGCCTATAAATTCTTGGATTCTAAACGCATCCATT
TCGTCAGTAGCATTCGCCCTTCAATGAAAATATCGAAGCCTATCTTGAGCGTGTCGTTATCCAAGTATGAGGAATTATGG
ACTAAAAAGAATGGTAGAAAAGTGTTCGGGTATCGAACTACGACGACTGCTTATCTCGGCAAGGGCAAACAAAACACATT
AATTGTCACTTTTGATGAAGATACGTTTGCATTGCAGGAATATAACCTGGACGAGAGTATTAATAAGGCAATTTTGAAAT
TGAAGGAATTTATCAAGGTCCAGTTGAATACTAAGCTGCAATGGAAGGATCCTAAAAGTGTGGTGACCAAAATCGAGCGA
GACATTCTAAAAAACAAGAAATTACGAGCTATCATTACTTATTCCGTCCGAAAAATAAGTAATGGGTTAGAAATAATGTG
GAAAATCGATGATACTACCCGGGAAGAATATTTGAAGGATCTTGGGAAATCGATTATTTTTTCCAGCAGGAACGAGTGGA
GTACGATAGAGATCGTTAAGACCTATAGAGCACAATTCAAAGTGGAGCAGCAATTCAAGGAATTGAATAAAAAAGATCGA
TTCAGCGTCATGCCTATGTACGTCTGGACTGATGAGATGATAAGGGTGCACTTGTTTATAAGCGTGTTAGCGTTGCTTCT
TTCTAATTTACTCTATCGAAAAATTCAGTTAGCAGGAATAACTCCCTCTAAAAATACGTGCTTTGAATCTTTGGAAGAGA
TGAAAGAAATTCGTCTACATTATGGCGATAAAGACCCTCCTGAAGTGCTCCTTACTCGAATGTCTCCCTTCCAACACAGA
CTTTTTAATGTCTTGGATTTGAAGCGATTTACCGGAAAATAATTTTTGCATGGTGGCAAAAAAATAATATTTTTTAGTTA
GAAGCACTGAGATCATATTATAAAAATTAACTTTGAAAGTCAAGT
>LokiG_000000000125
TTTTTTTAAATCATTCAGTTTTTACTTTAAAACCTAAAATTATTTAAATCTACAATAATCCATGAATAATAAACCTAATT
ATCACTGTAGATATTCATGAAGTCAGCTAAATTATCTATAGTTTAATCATTATACGGGGGGATATAAATTGGTAGAAGAA
GAAGAAAAAATAGTGCGAAGTAAAATCGCGATTAAACGTCATTATTTACCAATTGAAGAAAGAATTAAGAGTTTTAAGGA
GGTTAATCTTGGATATTTAGAGCTCGATGAAGTAATTCAGGAGTGTGAGAGATGTCACCAGTGCTTTATAAAGAGTGATC
CGAATTTAAAGCCACCCCCCTGCAAGAAATATTGTCCTACTCAATGCAATTCTCGAGAGATAATTAAAAATGTATTGGAA
AATAATATTGAAGAGGCTCTAAAGATTATTTATGAACATTATCCCTTCCCCAGATGTGTAGAAAGAGTTTGCCCAGGATA
TTGTCAGCTCCATTGTACAGCGGGTAAAAGAGGAGATCCGATTCAAATTCCAATGATAAAGCGTTACTTGGTAGATAATT
ACGGATTGAGCAAGGATTATTATAACCGTGAAGCAGATATAGGAAAAAAAGTAGCAGTAATAGGTTCTGGACCTCTAGGA
TTGACTGTAGCATTTTATTTAAGGAAACAAGGAATTAGTGTGAGTGTATTTGAGAGAGATGATGTTATTGGAGGATTATT
AGTGTCCGCAATTCCAGAATTCCGACTTCCTCGGAAAGTCTTAAATACTGAAGTAGATAATATAAAGAAGTTAGGGGTTA
ACTTTATCACTAATAAGGGTATCGATGAAAATTTTACCATGGATCAATTGCTAGATTCGGGATACGATGCTATTGCTATT
GGAATTGGAAGCCAGAAGAGTGTGTATATGGGTGTTCCAGGAGAGGATTCAAAAATAATTTTACATGCGATTGAATTCTT
AAAAAATGTGAATTTGAAAAGAGAAATACCCGAATTAGAAAAAAAGAAGGTGATTGTTATAGGGGGTGGGAGTACTGCAA
CCGACACCGCCCGAGTTGCCAAACGTCTGGGATCAGATGCAACTATTTTATATCGTAGAGAAAAAGTGCATATGCCTGCA
GGAAAGATTGAAATTGAACATACAGAAGAGGAAGGTATAAATATAGAATTTCTGGTAAATCCAAAAGAATTTGTTTGTAG
CGAGGATGAATTTCAAGGAGCAGTATGCCAAATGATGGATTTAGGTGAATTGGATGGCTCTAATCGCCCAATTCCAATCC
CAATTGAGGGCTCAGAAGTTAAATACGAAGCGGATTACATTATTGAAGCAGTTGGTCAAGAACCCGACCTACGTGGATTT
GATATTAATAATTTTAAGATTACTAAGAAGAAAACTTTTGTGGTGAATAATAGTTTCTTCACAAATGTCCCAACAGTGCT
TGCAGGTGGTGATTGTGTTGTTGGATCTAAGAGTGTCGTCCACGCTGTAGCAGATGGGAAAATTATAGCAAATCAAATTA
TTGAATCTTTTAAGAAAAAATAA
>LokiG_000000000373
AATAATAAATCTTAGATCATTTCAATTTTCAATCTCAAAATACCTAATTTACCTTTTAAAGTTTATGAATTTAGACCATA
AAATTTTTAACGAAGTATTTACTCTAATATTTTGCCGGTGGCATTTATAATACTTTTTAAAAAAAATATTTAAACCATCG
ACAAGTTATTAGTTAGAAAATTGCCTTATCAATAATTGATGACGTACAACTAATAACTGGCAAAGGCCTCACAGAAGTAC
ACCCGAAAGGAATTTTGTCAAATGAATGGTGCTACGGGACGTGAGTGCTTAATCTGACCCCATCATCGGTTGGGTTGAGT
AAACCGGAGCCAAGCATGAAAAATCATGCTCATAAGAACATACCCTATATTGTAAAAGTCTACAAAAATCAATCGTCTCA
AATTTGAAAATTATCTTACCAATTCAGAATACGCAAACCTTTAGGCAAGTAATCTGAATCTTTCCTCAAGTAGAGGCCAA
TACGCCTCCGCTATTTGGTGGATATCTTGGCTTGGGAACCGATGAAGAGCGTGACAAGCTGCGATAAGCTCGGGTTAGTC
GCATGAAGACGTTGACCCCGAGATCCTCGAATAGGACATCCACTTGCGGACCAATAATCCGCAAGATTCCCTTATGGGAA
GGGGAACCCTGAGAAGTAAAACATTTTAGTATCAGGAGGAAAAGAAAACAATAGTGATTCCGTGAGTAACGGCGAGCGAA
AGCGGAACAGATCAAACCGAATCCTTAGGGAAACCTATAGGAAATGTGGTGTGTGGACCCCGTACGACTTCCCTAGAGAA
AATGAATACTCCTGGAAAGTTGAGCCATAGAGCGTGAAAGCCGCGTAATTGCAATCTAGAAAGTTGCTGCGGGTGTTCCC
GAGTAGTGCGGGATGGTTTTCTCGTACGAAAATGCCAGATACACGCTGGCAAATCTAAATATATCCCAAGACCGATAGCG
AAATAGTAGCGTGAGCGAAAGATGAAAAGTAACCCGGAAGGGTCGTGAAAAGTGCTTGAAACCAAATAGCTTAGTAAGGA
TGCAGCCCGAAAGGATAGATTCTGCGCGAATGAGTTCTGGTGACAGAACATCAGAGCACAGAGGACTAGGGTTGCATCAT
CAGTCTGGAATCATTGGCCAGGGAGTTTATAGTAGAAGCAAGCTTAAGTGGATCACCCACGGAGGCATAGGGAAACCGAT
ATTCTTGCAACCTAATTATCACATTAGGAAGGTCTAATCGTAAAAGAGGGGTTCAGCCTCTCGGATCACGTTTAGCAAAT
CCTTCTAAGGAGTTAGGCCAGAAGAATGGTCTAAAAGGGCCGAAAGTTTCTGCTATAATACCCGAAGCCGGTCGATCTAT
TCCTGGTCAAGATGAAGTCGTTCGAAAGGATGATGGAAGTCTGCACCAGTTCTGATGTGCAAATCGATTGGATGAACTGG
GAATAGGAGCAAAAGGCTAATCTAGATCGGTGATAGCTGGTTCTCCCCGAAGTTGGTGTCAGCCAAGTCTCAGACGAAGT
CGCCAGTGACGTAGAGCACTAATTGTGTGGTACGGGGGAGGAATCCCTCGCCTCGCTCTTAAACTCCGAAATTGCTGGCA
CTGAAGACTCTGGGAAACGGGTTGGTGGGCGTAAAGTCCATCGCCGAGAAGGGAACAACCTAGACTTGGGTTAAGGTCCC
TAAATGCAGGTTAAGTGTTAAACGAAAGGGCGTTATATTTCTAAAACAGCAAAAGGATAGGTATAGAAGTAGCCATTCCC
TAACGAGTGTGTAACAACTCATTTGCCGAGAAATATAGCCCCGAAAATGGACGGGGCTCAAATCTGCTACCGAGACCCAA
GAGCACGGGCGGAAGAACCCCGTGATCTGGTAGGGGAGCGTCCGGATGGGGTTGAAGCAGGTGCGTGAGTTCCTGTGGAC
CCGTTCGGAGTGAAAATCCTGGTAATAGTAAAAGCATAGATGGGTTAGAATCCCATCCGCCGAAAGGGCAAGGGTTTCTT
TGCAATGCGTCGTCAGCGAAGAGTTAGTCGATCCTAAGCGTACCCTTAACTGGTATGCGCGAAAGGGAAACAGGTTTATA
TTCCTGTACCACGGCACTACGAATAGCGGTAACGCATGGTTTAATGTTGACAGTTCCGGATAGGTGGAATAGGGTCGTCG
AATATCTCCCTATTTAAATGTATAATGCTGGTGAATAGAGTAAATCTTAGACCCAGCTTAAAGCATGAATAGCCATCCAA
TTGTGGAAGGTTTCGCCGAGTCCAGGATTTATTAAAAAGACATAAACAAGAAATGCCGTGATCGTACCCAGAACCGACAC
AGGTGCCCCTAGGTGAGTAGCCTAAGGCGTATTCGTGTAAAGGAGGCTAGGGAAATCGACAAATTAGAGCCGTAACCTTG
GGATAAGGCTTGCTTGCGAACTTCTTCACGCAGCTTCGGCAGTGTGTGGGGGTTTTCAAGTTGCAATAACTAGGGGGGGA
CGACTGTTTAACAAAAACATAGGTTTCTGATAGAGTGAAAACTTTTTTACAGAAGCTGAAACCTGGCCAGTGGCAGTTTG
ATCAATCCTGGTTACAACCAGAGTAAGTCCTGCTAAACGCCGGGAGTAACTATAACTCTCTTAAGGTAGCCAAATGCCTT
GTCTGGTAAGTTCAGACGTGCATGAATGGTCCAACGTTCTCCCTATTGTCCCAGCCTTCTGACGATTGAAATTACACTCC
GGCGAACGGTCCGGAGAAGCCCAGCGGGACGAGTAGACCCCGTGGAGTTTTACTGCAGCCTGTTGTTGCGATTTTGGACT
AAATGCAGAGTATAGTCGGTAGCGTAGATGCCGTGATCTCGGTCACGGTGGAGCACAAATGGAATACCGGCCTTTCCTTC
TGAAATCGCTAACGGCATCAATAGTGTCGAACACCAGCAGGTGGGCAGTTTGGCTGGGGCGGCTCACTCTAGAAACAATA
TCTAGAGTAACCAAAGATCAGCTCAAGCGGGTCAGGAATCCGCTGTAGAGTTTAAGAGCAAAAGCTGGTCTGACTGGATT
CTGATCACCAAGGAATCCTGGGGCTAACGCCTGGTCTAGCGATCCTTAACTAACCTCGTGTGGGTGGTTAAGGTGATAGA
AAAATTACCCCGGGGGTAACAGAGTTGTCACGAGTAAGAGTTCCTATCGACCTCGTGGCTTGCTTCCTCGATGTCGGCTC
TTCCTATCCTGGGAGCGCACATATCGCTGCGCGAACGGTAGATTGAAAGTTTACGTATTTGCGCGCGAGTGCAAAACTTC
CAAGGGTGGGGCTGTACGCCCATTAAAAGGGAACGTGAGCTGGGTTCAGACCGACGTGAGTCAGGTCGGTTTCTATCTGC
TGGGCTTGTAGGTTGACTGAGGGTAAGGGAAAATCAGTACGAGAGGAACATTTTGCCGGCGCCTCTAGTGTACCGGTTAT
CTGACAAGGTATCGCCGGGCAGCCACGCGCCAATGGATAAGTGCTGAAAGCATCTAAGCACGAAGCCAGACCCGAAAATA
GTCAGCCAATCTTATTCCGTAATGTTGGGCTTTATACTTTAGTATTCTTGTTGATGTTGGAAGGTAAGACCGCCTGTGAT
GGTCGGAAGCCTTCCAATCGAGTCTATGCGAGGGATTGCATGGATGGGATCGTCATAATGAGAATGGTGAATATGAAGTA
CCAGCGCGAGCGGGGTGCGGTGACGCAAACCGTGGGAACGAGACGAGTGCACCCGTAAAAGACGGGGTTGGTGAGGTAGG
GGTGTACGTAGGAAGCTTTCGGGCGACCTATTCAGCCCGCTACTCTCAACCGCACAAGTGTATGGC
>LokiG_000000000080
GCAGTAGGAACAATAATGGTAACTTCTTGTCCTAAATGTCGAATTCATTTGCAGTGTCTTCAAGAAGATTATGAGGATCT
TGCGTCTGTTCAGATTTTAGATTTCTCAGAGTTTATCGCAGATTTAGTTAACTTAATTAGTATTAAAGAAAAAGTAGAGG
TAAAACAATAATGGAAGGCTCAGTGATGGTTATTGGGGCTGGAATTGCCGGGATCCAGACATCATTGGATCTAACAGAAT
TAGGCTTTAAAGTATATCTGATCGAGAGAACGCCCTCAATTGGTGGAAGAATGTCTCAACTTGATAAAACATTCCCTACC
AATGATTGTGCTTTATGTATTCTTGCTCCTAAAATGGTGGAAGTATTTCGTAATCCAAATATAGAATTAATGACTTATCA
TGAAGTAAAAGCAATTTCAGGAGAAGCAGGAAACTTTGAGGTCACAGTACTGAAGAAACCAAGATATATTGATGAAGATA
AATGTAAAGGGTGCGGTGATTGCGCAACTAAATGCCCCAAGATTCAAGTACCTAATATATTTGATATGAATTTAGGTAAA
AGGAAATCTGTGTATATCCCCTTTCCACAAGCAGTCCCTCCCATTTATTTAATTGATCCAGATTTGTGCCTAAAGCTTAC
AAAAGGAGTTTGTGGGGTTTGCGAGAAAGTCTGCGAGCCCAAGGCCATCATGTTCGAGCAGAAACCTCAGGATATTAAAT
TGAATGTGGGGGCCGTTGTAGTGGCAACGGGATTTGATATGCTAGGTGAAGAGTTATCATCCAGATGGGGTTATAATTTT
AAAAATGTTGTGAGTGCTCTTGAATATGAAAGAATTTTATCTGCTTCTGGACCATTTGGGGGTCAGGTATTAAGACCGAG
TGATGAAAAAGAACCCGAAAATATCGCTTTTATTCAATGTGCGGGTTCGCGAGATTTAAATGAAAATGTCCCATATTGCT
CCTCAGTGTGTTGTATGTATACAGCTAAAGAAGCAATTATTACAAAAGAACATTCTGAACATTCTAATTGTTATGTTTTT
AGGCATGATATCAGGGCATATGGTAAAAACTTCTATGAATTTACTCAAAGAGCGCAAGATGAGTATGGTGTAAAGTATTT
TCAAACAAAAATCAGTAAAGTTGAAGAAGATGCTGAAACAAATGATTTGATTATTCATTATGAAAATCTACAAACTGGAA
AATTTAGTGACTTCAAGGCAAACCTCGTTGTGTTAGCCACACCATTAGTACCTTCAAAAGGAACTAAAGAATTGGCAAGA
ATATTAGACGTAGATTTAGATAATTATCAGTTCTTCAAAGAAAAATCTTATTATGATAAAGCACTATCCTCAAAAGAGGG
AATATTTTTATGTGGATTCTGTCAAGGACCGATGGACATTCCAGAAACCGTTTCTGATGCTAGCGGAGTAGC
>LokiG_000000000345
AGATTTCTTACCGAAGGATTGTTATTCATTAAGTAAAATTTAAAATTTTTTAACTATTATAATTTTTGAATCAATCTATA
TTTATTAAAATATTTGCCTCTGTGGCTTAGTAGTAGAGCATCAGATTCGTATTTGAAAATTAGAGAAAAATCTGAGGGTC
GGGGGTTCAATATGGTTTTGCATTACGCATCATCATGAAAATCCCCCCAGGGGCTTCAATTAAACCTCCTCTGTAAACAT
ATAACGCTTAATTATTTGAAGAGCAAGCATTTTAAAGGCATCATCTATATTTTCCCCTGTTTTAGCAGAGGTCTCAATGT
AGGAGAGATTTAGTTTTTCAGCAAGACCTTCTCCTTGTTCAGTTGTAACGACCCTTTCACCCTCCATATCTACCTTATTA
GCCACTAAAATTAAAGAGATAGTTGATGATGCATCTAATATTTCTTTATACCAACTTTCAATTTTATCGTAGGTTTCTTT
TCGAGTTACATCGAAAACTAAAATACCTGTCTCAGCATTTGATAGATAGGATTTTCTAACTCGCTTAAATTGTGCCTGGC
CTGCTAAATCCCATATTACGAACCGAACTTTTGAATCCAATCCCTCAAATTCGCATTCTTTTTTCATAATCGAAGTTCCA
ATAGTAGATTTATAATCGGTCTGAAAACTATCTTCAACAAATCGATGAACCAAGCTAGTCTTCCCTACACCACCTTCTCC
ACCTAAAATTAGTTTGAATGCATATTCTCCTGATTCTACCTTAATTTTTTGTAGTTTATCTACCTTTCTTTCAATATCTT
TGGCATTTCTATCTACAACTAACTTAGGAATGACAGGGCTAACTGTTCTACCATCAAAAATTCTAGCTATTTTTTCTGCA
GCTAAGTATGCATATGGAAAAACAGGATCTACCATGGCAATTGAATCCAGAACCGTAACAAAAATAGCTTCTGGTCCTGC
TTCACAAAATATTATTCTATGTTCTTCTGTATCAAAAGTTCCGGTTCCAAAAGCCCCTGAGCTAAATTCCTCAGTAATTC
TAGTAAGAACAGGTTCTACTAATGCAGTAACGCCTGCTATTACATCTTCTTCAATTTCCGATTTTGAATCGCCCTTTAAA
GCTGACATAACTAAACCTTCTCTGTTTACAATAATTGTAGCAATTAAGTGTTCCCCAATATCCTGTTTATACCATTTTAA
CAATGCGTCTAGTTTCTTACGATCAACTGGCATTATTTAAATAACCCAATTAGCTTTTTTTTCAATAAATAACAAAATTC
AATATTTTATATATAACAATTATCTTAAAAATTTATAGAAAAAGATAATCCTTACTTAGTTAGAATTAATGTTAGAATTA
ATACGTTTTGTGGTATAAATCAAATTCAACTGCTATAGGAAAAAGATTTTAAAAATTATGTACATTATTTTAATTCAATA
TCTCAAAACATCATAAAATAATTTAAAAAAAAATTATATAAACAAGCAGGAGTAGCCAAGCCGGGTCTACGGCGCTAGAC
TGAGGTTCTAGTGACATAGGTCTTCGTGGGTTCGAATTTTGGTTTGGATCACATCGATCTCA
>LokiG_000000000397
GGCATTTTTCTTAGGAATTTCTTTTTAGCAGTAAATATACCCAACCCAGGTCCACCAAAAGAAGGACTTATACCGAAAGA
CTGCCCTTCAGCTACGAAAATATCTATTTCAGTTTCCCCCGGTGGTTTAATGATTCCTAAACAAGTTGGATCATTCATTA
CTTGAATAATCAAACAGTGAGAAACTTTTCCTTTGACCATTTTAATAAGTTTAGAAGGATCCTCTATGTCACCAAAGAAA
TTAGGACTTTGGAATAAAAATGCGGCATCATTTTCATTCAATTGATCTATTATTGAATCCTCCGTCACCATTTTTACTTC
TATATTTTGACCCTGGCAATAAGTTTTAACCACTTCTACATACTCGGGGTGGATTCCTTCTAACATAACTATAGAATTTT
TCTTAACAATATTCGTAGCCATGATAGCTGCTTCAGCTAGAGCTGTAGAACCGTCATACATACTTGCATTGACTATATCC
ATTTGAGTAAGTCTGGAAATTATTGTTTGATATTCGTACATCGCTTGTAAATATCCTTGACTAGCTTCTGCTTGATAAGG
CGTGTATGCAGTGTAAAATTCTGATCGAGAAATAACGAAGGAAACTAAACTGGGGATGTAATGGAAGTACGCTCCGGCCC
CAAGGAAGGAACTTGAATAGATCTTGTTCTTTTTTGAGATTTCTTCCATACGACGTAAAAGATCAGGTTCAGATAATCCA
TGAGGCAAGTCTAATTTTTCTATAATCAAATCTTTAGGGATATCGTGAAACAGATCTTCCAAACTAGAAACACCAATTAC
ATTCAACATTTCGGTAATTGTTTTCTTATCGTGGGGTACAAAATCCATATGAATTATTTCAACTCAATTATTGACAATTC
CAGAATTAATTTAACGAATAAAAGAAAAAAAATATTATTGTTCTTCTGATTTAACTAATTCTTTATATTTTTCAACAGAT
AAAAGTTCGTCAAGTTCATTCTCATTTGAGATTTTAATTTTGACTAACCATCCATCCCTGAATGGTGAAGTATTAACAAG
TTCGGGATTCTCAGAAAGCTGATTATTTATTTCTATTATTTCCCCAGAAAGTGGCATCAAAAACTCTTCGACAGCTTTTA
CAGATTCAATTTCACCGATATTATTTTCTCTCTCAAATACCATCGCCACTTCTGGAAGTTCAATAAAAACAATATCACCT
AGCTGATGTTGAGCATAATCAGTAATCCCCGAGATTGTAATATGATCCTCAATTTTTACCCATTCATGCGTAGTGGTATA
TTTTATATCACTTGGAAACTCATAATCCATTTTTTTTTCACGTTTTTCTATTCCTTTCATAAATTCCGATAAAAAGGTGT
AGAAACTATCTTCGCTTGTAAAAATTTTCCACGAATTTCAATTTCCACAACCGTTCCAACTTCTTGAAATTGACTATTTA
TTAAACCTAATCCAATTGATATTTTAAGAGTTGGGGAGTATCCACCAGAAGTTATATATCCAATTTCGACTCCACCTTTA
AATATCTTATAATTTTCTCGAATAATTCCTTTATCTAACAAGTTAAGACCAACTAAAATTCTTTTAGTACCTTCAGATTT
TTGTTTCATAAGAGATCTTTTACCGATGTAATCAATTCCTTCCTTAGGTTTTATTAACCAGCTTAATGCTGCTTCTATAG
GTGTTATAGTATCACTTAATTCATGACCATATAATGAATAAGAAGCCTCTAATCTTAATGAATCTCTCGCACCTAATCCA
GCAGGCCTTGCACCTGTCTTAACTAAATCTTCCCATATTTTTTCTGAATAAATTTTATCAAAAGAAAGTTCAAATCCTCT
CTCACCTGTGTATCCTGTATTAGCTATAAAAACAGGTACATCATTTAGTTTACAGTTTTTAAAATAAAATCTTTTGATCT
TTGATAGATCAACATCTATTAACGGTTGGAGTAAAACTTCTGATTTAGGTCCTTGAAATGCTAACCGGCTTCGTTCTGAT
GTCAGATCTTGTATGTTGATACCATAATCCATATTGTGATCATTTAACCATTGAAAATCCTTTTCTATATTACTAGCATT
CACGATTATTCTAAAAGAATTAGTATCCTCTTGATAAATAAATAAATCGTCAACAACAGTTCCATTTTCATAACACATGC
AAGAATATTGTGCCTTGGAAATCTCTAATAAATTAAGATCATTCACCATTATGTATTGAAGGAACGGAATTACATTTTTA
CCATTGAGCAGAAATTCTCCCATGTGTGATATATCAAAGACTCCTGCTTCAGTACGAACTGATTTATGTTCTTTTATAAT
ACTCTTATATTGAACGGGCATTAACCATCCAGAAAAGTTTATTATCCGAGCACCAAGTTCAATATGTTTATCGTATAACG
GTGTTTTTTTACTAAGGAGTTTCTCACTATTCATTTTTTAAACATTATTTTTCTACGATATGACATGAAAGAGGTATATT
GTAGAATCCGATGGTTAATTTAAATTTTTAG
>LokiG_000000000273
GAGAAAACTGCATGTGCTTTATTAGGTAATGCACCCCCAAGTTTTTTATGTTATGGTCAAACAGGAACAGGTAAAACAGC
TACTATTAGATATGTTAGTCAAAAATTAGCACATCAAAGTACAAAAAATAAACCCTGGTGGATCTACATCAATTGCAATG
TTGTTTTCACACCCTATCGTATTCTGGCACATATTTATAATACCATCTCGAGAGAAGAGAAAATTCCCCCTACAGGTCTC
CCAAAGGATGTTATTTTCAAAAAATTACTAGGATTACTAGATTCAAAGGTTGGAAATTCGATATGCTTTTTGGTGTTAGA
CGAAATAGATATTTTAGTTGATAAAAAAGGTTGTAACGAAATACTTTATGATTTGACGAGGCTAAATGAGAATTTAGATC
GATGTAAGACTAGTATAATTGGTATTTCGAATAGATTAAAGTTTCGTAACTGTTTAGATCCCAGAATACTGTCTAGTCTA
GGAGAAGAACATATTGTATTTTCTTCTTATGATGCAAGTGAGCTTAGAGATATTTTAAATGAAAGAGCAAAGATTGCATT
TAATGATAATGTGTTAAAGCAAGATATTATACCTTTATGTGCTGCATTAGCAGCTAAAGAACATGGAGATGCAAGAAAAG
CATTGCAATTACTTAGAAAAGCAGGAGAATTAGCCGAAAGAGCACAAAACAAATTCGTAACATCAAAATATTTAGAGAGG
GCTCAAGATGATTTAGAAAAGAATCATATTTTAGAGTACATTCAAGGCGTGCCACTTCAATCTCAGTTAGTATTAGCTTC
TATATATTTAATTGCAAAATTCAGCCCGGATCATATAATTATTTCAGGAGATATTTATGACGTCTATTCTGAAATAATTA
GGTTGATTCCTGGTATTCGCCAATTAACAAAAAGAAGAATTAGCGACTATATAACTGAATTAACCTTAGCAGGTATAATT
TCAGCAACGATTAAATCAATGGGGCACTATGGGAGAACTAAATTAATCAAATTAGATATTGAAATAGAAATAATTGAAAA
AGGACTCACTAAAATCGATAAAATTCAAGGAATTTTAAATCATAAGCCTATATTATTACAAACGGATAAAGTCAAATTAA
AAAATAATATTTTTAAAAAATTGATTTAAGAAATAAATTCCCATTTATCTATATT
>LokiG_000000000083
CCTCGTGTTCTTTCACGACATCCCATCGCTAATATAATTGCTCTCGTTTTAACTTCTAATACCCCTTCTTCACTATTTAC
AGCATAAATAGTTTTGTCAGGGGTGAATTCAATTACCATTGTTTCTAATTTATAGGGGATATTTAACTCGTTAACTTGAT
TGATGAATCTTTGGACATATTCTGGACCAGTTAATTCTTCTTCAAATTCATGGAGTCCAAATCCATTGTGAATACATTGA
AGAGTGATTCCTCCTAATTCTTTATCCCTTTCTAATATTAAAACATCTAATTCTGCATTTTTTACTGTTATTGCAGCAGC
TAATCCAGCTGAACCACCCCCTATTACGACGACATCAACCTCATAGTGTTTCATACGCTTTTATCTCCTCCACTATCTTT
CTTAAGGATTAGATCCTTTGTTTTACCGATTAATATATTCGTATCCTCTCCCCTCTTTGTAATCTCTTCATAAGGTTTCT
TCAGTTCTCTTGACAGAATTTCAATAACCCTAGGTCGGCAGAATCCCGATTGACATCTACCCATACCTGTGCGACATCGA
AACTTGACTCCATCGACAGTATTCGCGCCAACAGGGGCATGAATAGCGTCCAGTATTTCTCTTTCTGGTACAGTTTCACA
ACGGCAAATTATTCTTCCCCACATAGGGTCTTCATGTATTTTTTTATCAAGTTCTTCTTTGGTGAAATCTTTGAAACGAT
TCGGTTTGGGCCGAAAAGGCATATAATCTTCTTTTATATTTAAGCCTAAACCAAGTAACTCGAGAAATTCAACAACTTTT
TCAGCTATAGCAAAACTCGAAGTTAATCCTGGAGATAAAATACCAGCAACATTAATGAAACCATACACATCAGTATTATC
TATAATAAAATCGTATGTGTCAGCAACTGCTCTTAATCCTGCGAAATTCCTAATGGAACTTCTAACTGGAAGGTTAGGGA
TTAATTGTCTACCCCCATTCAAAATTTCCTTTAAACCAGCGGTAGTAGTTGAAAAATCCTCACGATCAATTACATTTTGT
GCATTTGGACCAATAAACGTATTACCATGTAATGTAGGGCAAACTAGAATTCCTTTTGAGACTTTAGTGGCCATAGGGAA
TAGAATTTTATTTAGATGAAG
>LokiG_000000000402
AAACCAGATTTCCCGATTATTGCATCTCCCTTCACTATCATGCTTCTAAAGGCTATGTTGGATACTTCTAGCGCAATGCT
TGGTTCTGATGTAGTCTATTATTCACTTAAAAGACAAAAAGGAGATGGCAAAGTATTAGAACCTGTTAGATATCAGGACT
ATGGACGAGAGTTTATATGTACTGAACCTTACTCTGAATCTTTTCTTGATTTCTTTTCAAAAAGTATTAAAAGTAGAACA
AAATTAGAAAAAGGAGATTTATCCACTTTAACTGATTATTCCTCTAATTTTGAAATTAGAAGTTTTGAGGTTGACCATTC
TATATTTGGTGCTACAGCATATATTATATCTGGAGATAATACTATTGCATATACAGGTGATTTTCGTCTTCATGGTAGAA
AGGGGAAAAAAAGTGAAGAATTCATTAAAAAAGCTAAAGATGCCTCTATCTTAATCATCGAAGGAACTAGGGCAGGAAAA
GATACTTTAAATGAATCTGAAGTTATAGTCTATGAAAACTGTCTAAAAGCAGCTGAGGACGCAAAAGGGCTTATTATTGC
GGATTTTACACCCCGGAATTTTGAGAGGATGGGTACTTTCAATTCGATTGCCAAAAAAATAGGACGTTCTCTCATTATCA
CCCCTAAAGATGCCTATTTACTCAATGCTCTTGAAAAAGCTGATGGGATTGATCGGCTAAAAGATATGTTAATTTATCGA
GAATTGACATCAAAAAAGAGGGGTTGGGAAGAATTTCTTAGAGCTCAAGAAAGAACTATCAATTACATCAGTCCTGAGGT
AATTAAGAATGATCCTGACCAATTCATGATATGTTTTTCCCTCTTTGATATAAAACATTTATTAGATATTAAACCTGGTA
AAGGAATGTACATCTATTCATCCTCTGAAGCTTTCGAAGAGGAATCAGAGTTTGACTTTATCAAATTGAATAATTGGCTT
AAATATTTTAATTTCGAGATTATTGGGTTTGAGGTTGTTGAAGAAGGAGGGAAAATCAAACCAAAATTTAGTGAAGGGTT
TCACGCGTCTGGACATGCATCAAAGAAAGATTTAA
>LokiG_000000000437
GATTTATTTAAACTTTAATAGAGTACTATTTTAAATTTGAATGTAATTTGAAATATAATAACTTTATTGGAAATAGATTT
CATTGGTAGAAATTGCAATATGATTAATGTAAATGCGAGAAATATGAGGATTAGGAAAATAGAAGATTCTGATAAAATCG
CGGCTGGGGAAGTGGTTGAAAGACCTGCTAATATTGTAAAGGAACTTATTGAAAACAGTATAGATGCTCAGGCTAGCGAA
ATCAGAATAATTATCAAAAAAGCGGGTAAAGTTCTGATTCATGTAATTGATAATGGAGTAGGAATTTCTCCAGAAGATAT
CGAAATCGCTTTTGAAAGACATACAAGCAGTAAAATTAGAAGTATTAAAGATCTTGAAACACTCTCAACTTTAGGGTTTA
GAGGAGAAGCACTTGCGAGCATAGCTACTGTAAGTCATCTTGAGATTACCTCTCGAACTAATCAAAATGAAAGAGGAGTA
CAATTATATCTTGAAGGTGGAAAAATTAGGGAGAAAAAAGAAGTTTCATGTCAGATAGGGACTGATATTAAAGTAAAAAA
TTTATTTTTCAATATTCCTGCAAGGCAGAAATTTCTTAAAAAAGATTCCACTGAGCTCAGCCATATAACTGATATTATCC
AAAGGTATTCTCTTGCGTTTCCTGAACTCCACATTATATATCGTCATAATGACCTTGATATCTTGAATTGTCCAGCTCAG
AATGATTTAAAAACTACTGTTTTTCATATTTATGGGAAAAATATAGCAAAATATATGGAACCAATTGATTATAAGGAGCA
AGAAGATTCCTATGTGAAGATTAAAGGATTGTTAGGACATCCACAAATTGCAAAAAAAGGAAGGAATTATTCAAGCGTTT
TCATAAACAATCGTTATGTTATTAGTGATGTTGTGTTTAGAGCGATTAAAGAAGGATATGAAGGAACATTAATGGTTAAT
AAATTTCCCTTTTTTATTATTTTTTTAGAACTTGATCCTTCTGT
