# Supplementary material for: Lokiarchaea are close relatives of Euryarchaeota, not bridging the gap between prokaryotes and eukaryotes
Source: PLoS Genet. 2017 Jun 12;13(6):e1006810. doi: 10.1371/journal.pgen.1006810 (PMC5484517; doi:10.1371/journal.pgen.1006810)
Supplement: S1 Supporting information — The data related to the Loki 1 genome quality analysis can be interactively browsed through the included index.html file with an internet browser software. (ZIP) [file pgen.1006810.s041.zip › Supporting information 1/bins_across_samples/mean_coverage.txt]

bins	SRR743_BT2_CONT_LOKI_INIT	SRR748_BT2_CONT_LOKI_INIT	SRR750_BT2_CONT_LOKI_INIT
Set_1	76.2049769307	119.642729755	99.5710081751
Set_2	21.5502419639	35.6458762643	27.6164165961
Set_3	68.6146457815	103.930780521	36.2366282527
Set_4	42.1762779292	70.06623842	47.8820504054
Set_5	51.405192866	85.0045832892	64.0211441603
Set_6	35.2714533509	57.9552988055	33.778439909
