# Supplementary material for: Lokiarchaea are close relatives of Euryarchaeota, not bridging the gap between prokaryotes and eukaryotes
Source: PLoS Genet. 2017 Jun 12;13(6):e1006810. doi: 10.1371/journal.pgen.1006810 (PMC5484517; doi:10.1371/journal.pgen.1006810)
Supplement: S1 Supporting information — The data related to the Loki 1 genome quality analysis can be interactively browsed through the included index.html file with an internet browser software. (ZIP) [file pgen.1006810.s041.zip › Supporting information 1/bins_across_samples/mean_coverage_Q1Q3.txt]

bins	SRR743_BT2_CONT_LOKI_INIT	SRR748_BT2_CONT_LOKI_INIT	SRR750_BT2_CONT_LOKI_INIT
Set_1	79.1082043294	124.253030253	102.868403673
Set_2	20.1683682387	33.6708742958	26.7513432328
Set_3	69.4000417333	106.75949391	33.6262399526
Set_4	41.0478926222	68.7831628108	47.8748428934
Set_5	49.8795782861	83.4802791547	64.3005458426
Set_6	32.9561565196	54.7057076704	32.377814085
