# Supplementary material for: Lokiarchaea are close relatives of Euryarchaeota, not bridging the gap between prokaryotes and eukaryotes
Source: PLoS Genet. 2017 Jun 12;13(6):e1006810. doi: 10.1371/journal.pgen.1006810 (PMC5484517; doi:10.1371/journal.pgen.1006810)
Supplement: S1 Supporting information — The data related to the Loki 1 genome quality analysis can be interactively browsed through the included index.html file with an internet browser software. (ZIP) [file pgen.1006810.s041.zip › Supporting information 1/bins_across_samples/std_coverage.txt]

bins	SRR743_BT2_CONT_LOKI_INIT	SRR748_BT2_CONT_LOKI_INIT	SRR750_BT2_CONT_LOKI_INIT
Set_1	22.549233973	35.0201730198	31.5142116716
Set_2	10.2630396224	15.6445893581	12.6232194716
Set_3	21.2350131385	31.0484497047	17.1791041221
Set_4	16.9144905835	25.7791338063	21.0685320287
Set_5	18.3092265967	27.7406341713	23.4140409526
Set_6	17.8195613059	27.4457904566	18.4487986601
