# Supplementary material for: Lokiarchaea are close relatives of Euryarchaeota, not bridging the gap between prokaryotes and eukaryotes
Source: PLoS Genet. 2017 Jun 12;13(6):e1006810. doi: 10.1371/journal.pgen.1006810 (PMC5484517; doi:10.1371/journal.pgen.1006810)
Supplement: S1 Supporting information — The data related to the Loki 1 genome quality analysis can be interactively browsed through the included index.html file with an internet browser software. (ZIP) [file pgen.1006810.s041.zip › Supporting information 1/bins_across_samples/bins_percent_recruitment.txt]

samples	Set_1	Set_2	Set_3	Set_4	Set_5	Set_6	__splits_not_binned__
SRR743_BT2_CONT_LOKI_INIT	7.36411097349	12.3855124956	2.44285817158	31.7477793633	14.1183563807	30.4968977734	1.44448484199
SRR748_BT2_CONT_LOKI_INIT	7.04204150143	12.4780408959	2.25372485777	32.1239679486	14.2198419218	30.5211389921	1.36124388232
SRR750_BT2_CONT_LOKI_INIT	8.73595053014	14.4101807923	1.1713036086	32.7233769785	15.9639681216	26.5162539328	0.478966036155
