# Supplementary material for: Lokiarchaea are close relatives of Euryarchaeota, not bridging the gap between prokaryotes and eukaryotes
Source: PLoS Genet. 2017 Jun 12;13(6):e1006810. doi: 10.1371/journal.pgen.1006810 (PMC5484517; doi:10.1371/journal.pgen.1006810)
Supplement: S1 Supporting information — The data related to the Loki 1 genome quality analysis can be interactively browsed through the included index.html file with an internet browser software. (ZIP) [file pgen.1006810.s041.zip › Supporting information 1/bins_across_samples/portion_covered.txt]

bins	SRR743_BT2_CONT_LOKI_INIT	SRR748_BT2_CONT_LOKI_INIT	SRR750_BT2_CONT_LOKI_INIT
Set_1	0.999933461974	1.0	1.0
Set_2	0.997807744053	0.999474669693	0.994750274335
Set_3	1.0	0.999926871184	0.996314921963
Set_4	0.999234854343	0.999778581583	0.995139952426
Set_5	0.999900889171	0.999960261151	0.997829370204
Set_6	0.998877275945	0.999577092667	0.991253120328
