# Supplementary material for: Lokiarchaea are close relatives of Euryarchaeota, not bridging the gap between prokaryotes and eukaryotes
Source: PLoS Genet. 2017 Jun 12;13(6):e1006810. doi: 10.1371/journal.pgen.1006810 (PMC5484517; doi:10.1371/journal.pgen.1006810)
Supplement: S1 Supporting information — The data related to the Loki 1 genome quality analysis can be interactively browsed through the included index.html file with an internet browser software. (ZIP) [file pgen.1006810.s041.zip › Supporting information 1/bins_across_samples/abundance.txt]

bins	SRR743_BT2_CONT_LOKI_INIT	SRR748_BT2_CONT_LOKI_INIT	SRR750_BT2_CONT_LOKI_INIT
Set_1	2.01761419214	1.92006258769	2.40466592446
Set_2	0.570567380001	0.572055766036	0.666943693365
Set_3	1.81665146678	1.66791249077	0.875124062451
Set_4	1.11666534587	1.12444411229	1.1563640573
Set_5	1.36101145691	1.3641791732	1.54612739821
Set_6	0.933852193443	0.930084103088	0.815758170167
