# Supplementary material for: Lokiarchaea are close relatives of Euryarchaeota, not bridging the gap between prokaryotes and eukaryotes
Source: PLoS Genet. 2017 Jun 12;13(6):e1006810. doi: 10.1371/journal.pgen.1006810 (PMC5484517; doi:10.1371/journal.pgen.1006810)
Supplement: S1 Supporting information — The data related to the Loki 1 genome quality analysis can be interactively browsed through the included index.html file with an internet browser software. (ZIP) [file pgen.1006810.s041.zip › Supporting information 1/bins_across_samples/max_normalized_ratio.txt]

bins	SRR743_BT2_CONT_LOKI_INIT	SRR748_BT2_CONT_LOKI_INIT	SRR750_BT2_CONT_LOKI_INIT
Set_1	0.818501416557	0.789342080035	0.971206883338
Set_2	0.830534671245	0.840891250679	0.987311478191
Set_3	1.0	0.934112266238	0.443206137796
Set_4	0.902064685183	0.916837215836	0.944473143864
Set_5	0.860730778159	0.872570966409	0.98924797198
Set_6	0.937627347764	0.942134055875	0.843577252621
