# Supplementary material for: Lokiarchaea are close relatives of Euryarchaeota, not bridging the gap between prokaryotes and eukaryotes
Source: PLoS Genet. 2017 Jun 12;13(6):e1006810. doi: 10.1371/journal.pgen.1006810 (PMC5484517; doi:10.1371/journal.pgen.1006810)
Supplement: S1 Supporting information — The data related to the Loki 1 genome quality analysis can be interactively browsed through the included index.html file with an internet browser software. (ZIP) [file pgen.1006810.s041.zip › Supporting information 1/bins_across_samples/relative_abundance.txt]

bins	SRR743_BT2_CONT_LOKI_INIT	SRR748_BT2_CONT_LOKI_INIT	SRR750_BT2_CONT_LOKI_INIT
Set_1	0.31871512658	0.305945976019	0.375338897402
Set_2	0.312019929045	0.316023810251	0.371956260704
Set_3	0.421697653468	0.393969909932	0.184332436599
Set_4	0.326045956474	0.331443435479	0.342510608047
Set_5	0.315360698375	0.319883170564	0.364756131061
Set_6	0.345080787699	0.346809239354	0.308109972947
