# Supplementary material for: Lokiarchaea are close relatives of Euryarchaeota, not bridging the gap between prokaryotes and eukaryotes
Source: PLoS Genet. 2017 Jun 12;13(6):e1006810. doi: 10.1371/journal.pgen.1006810 (PMC5484517; doi:10.1371/journal.pgen.1006810)
Supplement: S1 Supporting information — The data related to the Loki 1 genome quality analysis can be interactively browsed through the included index.html file with an internet browser software. (ZIP) [file pgen.1006810.s041.zip › Supporting information 1/bins_across_samples/variability.txt]

bins	SRR743_BT2_CONT_LOKI_INIT	SRR748_BT2_CONT_LOKI_INIT	SRR750_BT2_CONT_LOKI_INIT
Set_1	51.7467822927	53.89512883	47.8032059694
Set_2	12.7588408281	17.1322586785	8.15638199103
Set_3	78.0950287532	81.5544060894	33.8941796247
Set_4	36.9453313495	42.9400012039	18.6559546693
Set_5	38.8619589918	43.8496587306	25.8422021905
Set_6	36.7625269319	44.2707436692	14.9326161344
