# Supplementary material for: Lokiarchaea are close relatives of Euryarchaeota, not bridging the gap between prokaryotes and eukaryotes
Source: PLoS Genet. 2017 Jun 12;13(6):e1006810. doi: 10.1371/journal.pgen.1006810 (PMC5484517; doi:10.1371/journal.pgen.1006810)
Supplement: S1 Supporting information — The data related to the Loki 1 genome quality analysis can be interactively browsed through the included index.html file with an internet browser software. (ZIP) [file pgen.1006810.s041.zip › Supporting information 1/.html/bootstrap-sortable/bower.json]

{
  "name": "bootstrap-sortable",
  "version": "1.11.0",
  "homepage": "https://github.com/drvic10k/bootstrap-sortable",
  "authors": [
    "Matus Brlit <https://github.com/drvic10k>"
  ],
  "description": "Adding sorting ability to HTML tables",
  "main": "Scripts/bootstrap-sortable.js",
  "keywords": [
    "sort table", "sortable", "sortable table", "bootstrap sortable", "bootstrap-sortable"
  ],
  "license": "MIT",
  "ignore": [
    "Scripts/moment.min.js"
  ],
  "dependencies": {
    "jquery": ">= 1.9.0",
    "moment": ">= 2.3.1"
  }
}
