# Supplementary material for: Lokiarchaea are close relatives of Euryarchaeota, not bridging the gap between prokaryotes and eukaryotes
Source: PLoS Genet. 2017 Jun 12;13(6):e1006810. doi: 10.1371/journal.pgen.1006810 (PMC5484517; doi:10.1371/journal.pgen.1006810)
Supplement: S1 Supporting information — The data related to the Loki 1 genome quality analysis can be interactively browsed through the included index.html file with an internet browser software. (ZIP) [file pgen.1006810.s041.zip › Supporting information 1/.html/bootstrap-sortable/Contents/bootstrap-sortable.css]

table.sortable span.sign {
    display: block;
    position: absolute;
    top: 50%;
    right: 5px;
    font-size: 12px;
    margin-top: -10px;
    color: #bfbfc1;
}

table.sortable th:after {
    display: block;
    position: absolute;
    top: 50%;
    right: 5px;
    font-size: 12px;
    margin-top: -10px;
    color: #bfbfc1;
}

table.sortable th.arrow:after {
    content: '';
}

table.sortable span.arrow, span.reversed, th.arrow.down:after, th.reversedarrow.down:after, th.arrow.up:after, th.reversedarrow.up:after {
    border-style: solid;
    border-width: 5px;
    font-size: 0;
    border-color: #ccc transparent transparent transparent;
    line-height: 0;
    height: 0;
    width: 0;
    margin-top: -2px;
}

    table.sortable span.arrow.up, th.arrow.up:after {
        border-color: transparent transparent #ccc transparent;
        margin-top: -7px;
    }

table.sortable span.reversed, th.reversedarrow.down:after {
    border-color: transparent transparent #ccc transparent;
    margin-top: -7px;
}

    table.sortable span.reversed.up, th.reversedarrow.up:after {
        border-color: #ccc transparent transparent transparent;
        margin-top: -2px;
    }

table.sortable span.az:before, th.az.down:after {
    content: "a .. z";
}

table.sortable span.az.up:before, th.az.up:after {
    content: "z .. a";
}

table.sortable th.az.nosort:after, th.AZ.nosort:after, th._19.nosort:after, th.month.nosort:after {
    content: "..";
}

table.sortable span.AZ:before, th.AZ.down:after {
    content: "A .. Z";
}

table.sortable span.AZ.up:before, th.AZ.up:after {
    content: "Z .. A";
}

table.sortable span._19:before, th._19.down:after {
    content: "1 .. 9";
}

table.sortable span._19.up:before, th._19.up:after {
    content: "9 .. 1";
}

table.sortable span.month:before, th.month.down:after {
    content: "jan .. dec";
}

table.sortable span.month.up:before, th.month.up:after {
    content: "dec .. jan";
}

table.sortable thead th:not([data-defaultsort=disabled]) {
    cursor: pointer;
    position: relative;
    top: 0;
    left: 0;
}

table.sortable thead th:hover:not([data-defaultsort=disabled]) {
    background: #efefef;
}

table.sortable thead th div.mozilla {
    position: relative;
}
