# Supplementary material for: Lokiarchaea are close relatives of Euryarchaeota, not bridging the gap between prokaryotes and eukaryotes
Source: PLoS Genet. 2017 Jun 12;13(6):e1006810. doi: 10.1371/journal.pgen.1006810 (PMC5484517; doi:10.1371/journal.pgen.1006810)
Supplement: S1 Supporting information — The data related to the Loki 1 genome quality analysis can be interactively browsed through the included index.html file with an internet browser software. (ZIP) [file pgen.1006810.s041.zip › Supporting information 1/.html/bootstrap-sortable/Scripts/moment.min.js]

//! moment.js
//! version : 2.3.1
//! authors : Tim Wood, Iskren Chernev, Moment.js contributors
//! license : MIT
//! momentjs.com
(function(a){function b(a,b){return function(c){return i(a.call(this,c),b)}}function c(a,b){return function(c){return this.lang().ordinal(a.call(this,c),b)}}function d(){}function e(a){u(a),g(this,a)}function f(a){var b=o(a),c=b.year||0,d=b.month||0,e=b.week||0,f=b.day||0,g=b.hour||0,h=b.minute||0,i=b.second||0,j=b.millisecond||0;this._input=a,this._milliseconds=+j+1e3*i+6e4*h+36e5*g,this._days=+f+7*e,this._months=+d+12*c,this._data={},this._bubble()}function g(a,b){for(var c in b)b.hasOwnProperty(c)&&(a[c]=b[c]);return b.hasOwnProperty("toString")&&(a.toString=b.toString),b.hasOwnProperty("valueOf")&&(a.valueOf=b.valueOf),a}function h(a){return 0>a?Math.ceil(a):Math.floor(a)}function i(a,b){for(var c=a+"";c.length<b;)c="0"+c;return c}function j(a,b,c,d){var e,f,g=b._milliseconds,h=b._days,i=b._months;g&&a._d.setTime(+a._d+g*c),(h||i)&&(e=a.minute(),f=a.hour()),h&&a.date(a.date()+h*c),i&&a.month(a.month()+i*c),g&&!d&&bb.updateOffset(a),(h||i)&&(a.minute(e),a.hour(f))}function k(a){return"[object Array]"===Object.prototype.toString.call(a)}function l(a){return"[object Date]"===Object.prototype.toString.call(a)}function m(a,b,c){var d,e=Math.min(a.length,b.length),f=Math.abs(a.length-b.length),g=0;for(d=0;e>d;d++)(c&&a[d]!==b[d]||!c&&q(a[d])!==q(b[d]))&&g++;return g+f}function n(a){if(a){var b=a.toLowerCase().replace(/(.)s$/,"$1");a=Jb[a]||Kb[b]||b}return a}function o(a){var b,c,d={};for(c in a)a.hasOwnProperty(c)&&(b=n(c),b&&(d[b]=a[c]));return d}function p(b){var c,d;if(0===b.indexOf("week"))c=7,d="day";else{if(0!==b.indexOf("month"))return;c=12,d="month"}bb[b]=function(e,f){var g,h,i=bb.fn._lang[b],j=[];if("number"==typeof e&&(f=e,e=a),h=function(a){var b=bb().utc().set(d,a);return i.call(bb.fn._lang,b,e||"")},null!=f)return h(f);for(g=0;c>g;g++)j.push(h(g));return j}}function q(a){var b=+a,c=0;return 0!==b&&isFinite(b)&&(c=b>=0?Math.floor(b):Math.ceil(b)),c}function r(a,b){return new Date(Date.UTC(a,b+1,0)).getUTCDate()}function s(a){return t(a)?366:365}function t(a){return 0===a%4&&0!==a%100||0===a%400}function u(a){var b;a._a&&-2===a._pf.overflow&&(b=a._a[gb]<0||a._a[gb]>11?gb:a._a[hb]<1||a._a[hb]>r(a._a[fb],a._a[gb])?hb:a._a[ib]<0||a._a[ib]>23?ib:a._a[jb]<0||a._a[jb]>59?jb:a._a[kb]<0||a._a[kb]>59?kb:a._a[lb]<0||a._a[lb]>999?lb:-1,a._pf._overflowDayOfYear&&(fb>b||b>hb)&&(b=hb),a._pf.overflow=b)}function v(a){a._pf={empty:!1,unusedTokens:[],unusedInput:[],overflow:-2,charsLeftOver:0,nullInput:!1,invalidMonth:null,invalidFormat:!1,userInvalidated:!1}}function w(a){return null==a._isValid&&(a._isValid=!isNaN(a._d.getTime())&&a._pf.overflow<0&&!a._pf.empty&&!a._pf.invalidMonth&&!a._pf.nullInput&&!a._pf.invalidFormat&&!a._pf.userInvalidated,a._strict&&(a._isValid=a._isValid&&0===a._pf.charsLeftOver&&0===a._pf.unusedTokens.length)),a._isValid}function x(a){return a?a.toLowerCase().replace("_","-"):a}function y(a,b){return b.abbr=a,mb[a]||(mb[a]=new d),mb[a].set(b),mb[a]}function z(a){delete mb[a]}function A(a){var b,c,d,e,f=0,g=function(a){if(!mb[a]&&nb)try{require("./lang/"+a)}catch(b){}return mb[a]};if(!a)return bb.fn._lang;if(!k(a)){if(c=g(a))return c;a=[a]}for(;f<a.length;){for(e=x(a[f]).split("-"),b=e.length,d=x(a[f+1]),d=d?d.split("-"):null;b>0;){if(c=g(e.slice(0,b).join("-")))return c;if(d&&d.length>=b&&m(e,d,!0)>=b-1)break;b--}f++}return bb.fn._lang}function B(a){return a.match(/\[[\s\S]/)?a.replace(/^\[|\]$/g,""):a.replace(/\\/g,"")}function C(a){var b,c,d=a.match(rb);for(b=0,c=d.length;c>b;b++)d[b]=Ob[d[b]]?Ob[d[b]]:B(d[b]);return function(e){var f="";for(b=0;c>b;b++)f+=d[b]instanceof Function?d[b].call(e,a):d[b];return f}}function D(a,b){return a.isValid()?(b=E(b,a.lang()),Lb[b]||(Lb[b]=C(b)),Lb[b](a)):a.lang().invalidDate()}function E(a,b){function c(a){return b.longDateFormat(a)||a}var d=5;for(sb.lastIndex=0;d>=0&&sb.test(a);)a=a.replace(sb,c),sb.lastIndex=0,d-=1;return a}function F(a,b){var c;switch(a){case"DDDD":return vb;case"YYYY":case"GGGG":case"gggg":return wb;case"YYYYY":case"GGGGG":case"ggggg":return xb;case"S":case"SS":case"SSS":case"DDD":return ub;case"MMM":case"MMMM":case"dd":case"ddd":case"dddd":return yb;case"a":case"A":return A(b._l)._meridiemParse;case"X":return Bb;case"Z":case"ZZ":return zb;case"T":return Ab;case"MM":case"DD":case"YY":case"GG":case"gg":case"HH":case"hh":case"mm":case"ss":case"M":case"D":case"d":case"H":case"h":case"m":case"s":case"w":case"ww":case"W":case"WW":case"e":case"E":return tb;default:return c=new RegExp(N(M(a.replace("\\","")),"i"))}}function G(a){var b=(zb.exec(a)||[])[0],c=(b+"").match(Gb)||["-",0,0],d=+(60*c[1])+q(c[2]);return"+"===c[0]?-d:d}function H(a,b,c){var d,e=c._a;switch(a){case"M":case"MM":null!=b&&(e[gb]=q(b)-1);break;case"MMM":case"MMMM":d=A(c._l).monthsParse(b),null!=d?e[gb]=d:c._pf.invalidMonth=b;break;case"D":case"DD":null!=b&&(e[hb]=q(b));break;case"DDD":case"DDDD":null!=b&&(c._dayOfYear=q(b));break;case"YY":e[fb]=q(b)+(q(b)>68?1900:2e3);break;case"YYYY":case"YYYYY":e[fb]=q(b);break;case"a":case"A":c._isPm=A(c._l).isPM(b);break;case"H":case"HH":case"h":case"hh":e[ib]=q(b);break;case"m":case"mm":e[jb]=q(b);break;case"s":case"ss":e[kb]=q(b);break;case"S":case"SS":case"SSS":e[lb]=q(1e3*("0."+b));break;case"X":c._d=new Date(1e3*parseFloat(b));break;case"Z":case"ZZ":c._useUTC=!0,c._tzm=G(b);break;case"w":case"ww":case"W":case"WW":case"d":case"dd":case"ddd":case"dddd":case"e":case"E":a=a.substr(0,1);case"gg":case"gggg":case"GG":case"GGGG":case"GGGGG":a=a.substr(0,2),b&&(c._w=c._w||{},c._w[a]=b)}}function I(a){var b,c,d,e,f,g,h,i,j,k,l=[];if(!a._d){for(d=K(a),a._w&&null==a._a[hb]&&null==a._a[gb]&&(f=function(b){return b?b.length<3?parseInt(b,10)>68?"19"+b:"20"+b:b:null==a._a[fb]?bb().weekYear():a._a[fb]},g=a._w,null!=g.GG||null!=g.W||null!=g.E?h=X(f(g.GG),g.W||1,g.E,4,1):(i=A(a._l),j=null!=g.d?T(g.d,i):null!=g.e?parseInt(g.e,10)+i._week.dow:0,k=parseInt(g.w,10)||1,null!=g.d&&j<i._week.dow&&k++,h=X(f(g.gg),k,j,i._week.doy,i._week.dow)),a._a[fb]=h.year,a._dayOfYear=h.dayOfYear),a._dayOfYear&&(e=null==a._a[fb]?d[fb]:a._a[fb],a._dayOfYear>s(e)&&(a._pf._overflowDayOfYear=!0),c=S(e,0,a._dayOfYear),a._a[gb]=c.getUTCMonth(),a._a[hb]=c.getUTCDate()),b=0;3>b&&null==a._a[b];++b)a._a[b]=l[b]=d[b];for(;7>b;b++)a._a[b]=l[b]=null==a._a[b]?2===b?1:0:a._a[b];l[ib]+=q((a._tzm||0)/60),l[jb]+=q((a._tzm||0)%60),a._d=(a._useUTC?S:R).apply(null,l)}}function J(a){var b;a._d||(b=o(a._i),a._a=[b.year,b.month,b.day,b.hour,b.minute,b.second,b.millisecond],I(a))}function K(a){var b=new Date;return a._useUTC?[b.getUTCFullYear(),b.getUTCMonth(),b.getUTCDate()]:[b.getFullYear(),b.getMonth(),b.getDate()]}function L(a){a._a=[],a._pf.empty=!0;var b,c,d,e,f,g=A(a._l),h=""+a._i,i=h.length,j=0;for(d=E(a._f,g).match(rb)||[],b=0;b<d.length;b++)e=d[b],c=(F(e,a).exec(h)||[])[0],c&&(f=h.substr(0,h.indexOf(c)),f.length>0&&a._pf.unusedInput.push(f),h=h.slice(h.indexOf(c)+c.length),j+=c.length),Ob[e]?(c?a._pf.empty=!1:a._pf.unusedTokens.push(e),H(e,c,a)):a._strict&&!c&&a._pf.unusedTokens.push(e);a._pf.charsLeftOver=i-j,h.length>0&&a._pf.unusedInput.push(h),a._isPm&&a._a[ib]<12&&(a._a[ib]+=12),a._isPm===!1&&12===a._a[ib]&&(a._a[ib]=0),I(a),u(a)}function M(a){return a.replace(/\\(\[)|\\(\])|\[([^\]\[]*)\]|\\(.)/g,function(a,b,c,d,e){return b||c||d||e})}function N(a){return a.replace(/[-\/\\^$*+?.()|[\]{}]/g,"\\$&")}function O(a){var b,c,d,e,f;if(0===a._f.length)return a._pf.invalidFormat=!0,a._d=new Date(0/0),void 0;for(e=0;e<a._f.length;e++)f=0,b=g({},a),v(b),b._f=a._f[e],L(b),w(b)&&(f+=b._pf.charsLeftOver,f+=10*b._pf.unusedTokens.length,b._pf.score=f,(null==d||d>f)&&(d=f,c=b));g(a,c||b)}function P(a){var b,c=a._i,d=Cb.exec(c);if(d){for(b=4;b>0;b--)if(d[b]){a._f=Eb[b-1]+(d[6]||" ");break}for(b=0;4>b;b++)if(Fb[b][1].exec(c)){a._f+=Fb[b][0];break}zb.exec(c)&&(a._f+=" Z"),L(a)}else a._d=new Date(c)}function Q(b){var c=b._i,d=ob.exec(c);c===a?b._d=new Date:d?b._d=new Date(+d[1]):"string"==typeof c?P(b):k(c)?(b._a=c.slice(0),I(b)):l(c)?b._d=new Date(+c):"object"==typeof c?J(b):b._d=new Date(c)}function R(a,b,c,d,e,f,g){var h=new Date(a,b,c,d,e,f,g);return 1970>a&&h.setFullYear(a),h}function S(a){var b=new Date(Date.UTC.apply(null,arguments));return 1970>a&&b.setUTCFullYear(a),b}function T(a,b){if("string"==typeof a)if(isNaN(a)){if(a=b.weekdaysParse(a),"number"!=typeof a)return null}else a=parseInt(a,10);return a}function U(a,b,c,d,e){return e.relativeTime(b||1,!!c,a,d)}function V(a,b,c){var d=eb(Math.abs(a)/1e3),e=eb(d/60),f=eb(e/60),g=eb(f/24),h=eb(g/365),i=45>d&&["s",d]||1===e&&["m"]||45>e&&["mm",e]||1===f&&["h"]||22>f&&["hh",f]||1===g&&["d"]||25>=g&&["dd",g]||45>=g&&["M"]||345>g&&["MM",eb(g/30)]||1===h&&["y"]||["yy",h];return i[2]=b,i[3]=a>0,i[4]=c,U.apply({},i)}function W(a,b,c){var d,e=c-b,f=c-a.day();return f>e&&(f-=7),e-7>f&&(f+=7),d=bb(a).add("d",f),{week:Math.ceil(d.dayOfYear()/7),year:d.year()}}function X(a,b,c,d,e){var f,g,h=new Date(Date.UTC(a,0)).getUTCDay();return c=null!=c?c:e,f=e-h+(h>d?7:0),g=7*(b-1)+(c-e)+f+1,{year:g>0?a:a-1,dayOfYear:g>0?g:s(a-1)+g}}function Y(a){var b=a._i,c=a._f;return"undefined"==typeof a._pf&&v(a),null===b?bb.invalid({nullInput:!0}):("string"==typeof b&&(a._i=b=A().preparse(b)),bb.isMoment(b)?(a=g({},b),a._d=new Date(+b._d)):c?k(c)?O(a):L(a):Q(a),new e(a))}function Z(a,b){bb.fn[a]=bb.fn[a+"s"]=function(a){var c=this._isUTC?"UTC":"";return null!=a?(this._d["set"+c+b](a),bb.updateOffset(this),this):this._d["get"+c+b]()}}function $(a){bb.duration.fn[a]=function(){return this._data[a]}}function _(a,b){bb.duration.fn["as"+a]=function(){return+this/b}}function ab(){"undefined"==typeof ender&&(this.moment=bb)}for(var bb,cb,db="2.3.1",eb=Math.round,fb=0,gb=1,hb=2,ib=3,jb=4,kb=5,lb=6,mb={},nb="undefined"!=typeof module&&module.exports,ob=/^\/?Date\((\-?\d+)/i,pb=/(\-)?(?:(\d*)\.)?(\d+)\:(\d+)(?:\:(\d+)\.?(\d{3})?)?/,qb=/^(-)?P(?:(?:([0-9,.]*)Y)?(?:([0-9,.]*)M)?(?:([0-9,.]*)D)?(?:T(?:([0-9,.]*)H)?(?:([0-9,.]*)M)?(?:([0-9,.]*)S)?)?|([0-9,.]*)W)$/,rb=/(\[[^\[]*\])|(\\)?(Mo|MM?M?M?|Do|DDDo|DD?D?D?|ddd?d?|do?|w[o|w]?|W[o|W]?|YYYYY|YYYY|YY|gg(ggg?)?|GG(GGG?)?|e|E|a|A|hh?|HH?|mm?|ss?|SS?S?|X|zz?|ZZ?|.)/g,sb=/(\[[^\[]*\])|(\\)?(LT|LL?L?L?|l{1,4})/g,tb=/\d\d?/,ub=/\d{1,3}/,vb=/\d{3}/,wb=/\d{1,4}/,xb=/[+\-]?\d{1,6}/,yb=/[0-9]*['a-z\u00A0-\u05FF\u0700-\uD7FF\uF900-\uFDCF\uFDF0-\uFFEF]+|[\u0600-\u06FF\/]+(\s*?[\u0600-\u06FF]+){1,2}/i,zb=/Z|[\+\-]\d\d:?\d\d/i,Ab=/T/i,Bb=/[\+\-]?\d+(\.\d{1,3})?/,Cb=/^\s*\d{4}-(?:(\d\d-\d\d)|(W\d\d$)|(W\d\d-\d)|(\d\d\d))((T| )(\d\d(:\d\d(:\d\d(\.\d\d?\d?)?)?)?)?([\+\-]\d\d:?\d\d)?)?$/,Db="YYYY-MM-DDTHH:mm:ssZ",Eb=["YYYY-MM-DD","GGGG-[W]WW","GGGG-[W]WW-E","YYYY-DDD"],Fb=[["HH:mm:ss.S",/(T| )\d\d:\d\d:\d\d\.\d{1,3}/],["HH:mm:ss",/(T| )\d\d:\d\d:\d\d/],["HH:mm",/(T| )\d\d:\d\d/],["HH",/(T| )\d\d/]],Gb=/([\+\-]|\d\d)/gi,Hb="Date|Hours|Minutes|Seconds|Milliseconds".split("|"),Ib={Milliseconds:1,Seconds:1e3,Minutes:6e4,Hours:36e5,Days:864e5,Months:2592e6,Years:31536e6},Jb={ms:"millisecond",s:"second",m:"minute",h:"hour",d:"day",D:"date",w:"week",W:"isoWeek",M:"month",y:"year",DDD:"dayOfYear",e:"weekday",E:"isoWeekday",gg:"weekYear",GG:"isoWeekYear"},Kb={dayofyear:"dayOfYear",isoweekday:"isoWeekday",isoweek:"isoWeek",weekyear:"weekYear",isoweekyear:"isoWeekYear"},Lb={},Mb="DDD w W M D d".split(" "),Nb="M D H h m s w W".split(" "),Ob={M:function(){return this.month()+1},MMM:function(a){return this.lang().monthsShort(this,a)},MMMM:function(a){return this.lang().months(this,a)},D:function(){return this.date()},DDD:function(){return this.dayOfYear()},d:function(){return this.day()},dd:function(a){return this.lang().weekdaysMin(this,a)},ddd:function(a){return this.lang().weekdaysShort(this,a)},dddd:function(a){return this.lang().weekdays(this,a)},w:function(){return this.week()},W:function(){return this.isoWeek()},YY:function(){return i(this.year()%100,2)},YYYY:function(){return i(this.year(),4)},YYYYY:function(){return i(this.year(),5)},gg:function(){return i(this.weekYear()%100,2)},gggg:function(){return this.weekYear()},ggggg:function(){return i(this.weekYear(),5)},GG:function(){return i(this.isoWeekYear()%100,2)},GGGG:function(){return this.isoWeekYear()},GGGGG:function(){return i(this.isoWeekYear(),5)},e:function(){return this.weekday()},E:function(){return this.isoWeekday()},a:function(){return this.lang().meridiem(this.hours(),this.minutes(),!0)},A:function(){return this.lang().meridiem(this.hours(),this.minutes(),!1)},H:function(){return this.hours()},h:function(){return this.hours()%12||12},m:function(){return this.minutes()},s:function(){return this.seconds()},S:function(){return q(this.milliseconds()/100)},SS:function(){return i(q(this.milliseconds()/10),2)},SSS:function(){return i(this.milliseconds(),3)},Z:function(){var a=-this.zone(),b="+";return 0>a&&(a=-a,b="-"),b+i(q(a/60),2)+":"+i(q(a)%60,2)},ZZ:function(){var a=-this.zone(),b="+";return 0>a&&(a=-a,b="-"),b+i(q(10*a/6),4)},z:function(){return this.zoneAbbr()},zz:function(){return this.zoneName()},X:function(){return this.unix()}},Pb=["months","monthsShort","weekdays","weekdaysShort","weekdaysMin"];Mb.length;)cb=Mb.pop(),Ob[cb+"o"]=c(Ob[cb],cb);for(;Nb.length;)cb=Nb.pop(),Ob[cb+cb]=b(Ob[cb],2);for(Ob.DDDD=b(Ob.DDD,3),g(d.prototype,{set:function(a){var b,c;for(c in a)b=a[c],"function"==typeof b?this[c]=b:this["_"+c]=b},_months:"January_February_March_April_May_June_July_August_September_October_November_December".split("_"),months:function(a){return this._months[a.month()]},_monthsShort:"Jan_Feb_Mar_Apr_May_Jun_Jul_Aug_Sep_Oct_Nov_Dec".split("_"),monthsShort:function(a){return this._monthsShort[a.month()]},monthsParse:function(a){var b,c,d;for(this._monthsParse||(this._monthsParse=[]),b=0;12>b;b++)if(this._monthsParse[b]||(c=bb.utc([2e3,b]),d="^"+this.months(c,"")+"|^"+this.monthsShort(c,""),this._monthsParse[b]=new RegExp(d.replace(".",""),"i")),this._monthsParse[b].test(a))return b},_weekdays:"Sunday_Monday_Tuesday_Wednesday_Thursday_Friday_Saturday".split("_"),weekdays:function(a){return this._weekdays[a.day()]},_weekdaysShort:"Sun_Mon_Tue_Wed_Thu_Fri_Sat".split("_"),weekdaysShort:function(a){return this._weekdaysShort[a.day()]},_weekdaysMin:"Su_Mo_Tu_We_Th_Fr_Sa".split("_"),weekdaysMin:function(a){return this._weekdaysMin[a.day()]},weekdaysParse:function(a){var b,c,d;for(this._weekdaysParse||(this._weekdaysParse=[]),b=0;7>b;b++)if(this._weekdaysParse[b]||(c=bb([2e3,1]).day(b),d="^"+this.weekdays(c,"")+"|^"+this.weekdaysShort(c,"")+"|^"+this.weekdaysMin(c,""),this._weekdaysParse[b]=new RegExp(d.replace(".",""),"i")),this._weekdaysParse[b].test(a))return b},_longDateFormat:{LT:"h:mm A",L:"MM/DD/YYYY",LL:"MMMM D YYYY",LLL:"MMMM D YYYY LT",LLLL:"dddd, MMMM D YYYY LT"},longDateFormat:function(a){var b=this._longDateFormat[a];return!b&&this._longDateFormat[a.toUpperCase()]&&(b=this._longDateFormat[a.toUpperCase()].replace(/MMMM|MM|DD|dddd/g,function(a){return a.slice(1)}),this._longDateFormat[a]=b),b},isPM:function(a){return"p"===(a+"").toLowerCase().charAt(0)},_meridiemParse:/[ap]\.?m?\.?/i,meridiem:function(a,b,c){return a>11?c?"pm":"PM":c?"am":"AM"},_calendar:{sameDay:"[Today at] LT",nextDay:"[Tomorrow at] LT",nextWeek:"dddd [at] LT",lastDay:"[Yesterday at] LT",lastWeek:"[Last] dddd [at] LT",sameElse:"L"},calendar:function(a,b){var c=this._calendar[a];return"function"==typeof c?c.apply(b):c},_relativeTime:{future:"in %s",past:"%s ago",s:"a few seconds",m:"a minute",mm:"%d minutes",h:"an hour",hh:"%d hours",d:"a day",dd:"%d days",M:"a month",MM:"%d months",y:"a year",yy:"%d years"},relativeTime:function(a,b,c,d){var e=this._relativeTime[c];return"function"==typeof e?e(a,b,c,d):e.replace(/%d/i,a)},pastFuture:function(a,b){var c=this._relativeTime[a>0?"future":"past"];return"function"==typeof c?c(b):c.replace(/%s/i,b)},ordinal:function(a){return this._ordinal.replace("%d",a)},_ordinal:"%d",preparse:function(a){return a},postformat:function(a){return a},week:function(a){return W(a,this._week.dow,this._week.doy).week},_week:{dow:0,doy:6},_invalidDate:"Invalid date",invalidDate:function(){return this._invalidDate}}),bb=function(b,c,d,e){return"boolean"==typeof d&&(e=d,d=a),Y({_i:b,_f:c,_l:d,_strict:e,_isUTC:!1})},bb.utc=function(b,c,d,e){var f;return"boolean"==typeof d&&(e=d,d=a),f=Y({_useUTC:!0,_isUTC:!0,_l:d,_i:b,_f:c,_strict:e}).utc()},bb.unix=function(a){return bb(1e3*a)},bb.duration=function(a,b){var c,d,e,g=bb.isDuration(a),h="number"==typeof a,i=g?a._input:h?{}:a,j=null;return h?b?i[b]=a:i.milliseconds=a:(j=pb.exec(a))?(c="-"===j[1]?-1:1,i={y:0,d:q(j[hb])*c,h:q(j[ib])*c,m:q(j[jb])*c,s:q(j[kb])*c,ms:q(j[lb])*c}):(j=qb.exec(a))&&(c="-"===j[1]?-1:1,e=function(a){var b=a&&parseFloat(a.replace(",","."));return(isNaN(b)?0:b)*c},i={y:e(j[2]),M:e(j[3]),d:e(j[4]),h:e(j[5]),m:e(j[6]),s:e(j[7]),w:e(j[8])}),d=new f(i),g&&a.hasOwnProperty("_lang")&&(d._lang=a._lang),d},bb.version=db,bb.defaultFormat=Db,bb.updateOffset=function(){},bb.lang=function(a,b){var c;return a?(b?y(x(a),b):null===b?(z(a),a="en"):mb[a]||A(a),c=bb.duration.fn._lang=bb.fn._lang=A(a),c._abbr):bb.fn._lang._abbr},bb.langData=function(a){return a&&a._lang&&a._lang._abbr&&(a=a._lang._abbr),A(a)},bb.isMoment=function(a){return a instanceof e},bb.isDuration=function(a){return a instanceof f},cb=Pb.length-1;cb>=0;--cb)p(Pb[cb]);for(bb.normalizeUnits=function(a){return n(a)},bb.invalid=function(a){var b=bb.utc(0/0);return null!=a?g(b._pf,a):b._pf.userInvalidated=!0,b},bb.parseZone=function(a){return bb(a).parseZone()},g(bb.fn=e.prototype,{clone:function(){return bb(this)},valueOf:function(){return+this._d+6e4*(this._offset||0)},unix:function(){return Math.floor(+this/1e3)},toString:function(){return this.clone().lang("en").format("ddd MMM DD YYYY HH:mm:ss [GMT]ZZ")},toDate:function(){return this._offset?new Date(+this):this._d},toISOString:function(){return D(bb(this).utc(),"YYYY-MM-DD[T]HH:mm:ss.SSS[Z]")},toArray:function(){var a=this;return[a.year(),a.month(),a.date(),a.hours(),a.minutes(),a.seconds(),a.milliseconds()]},isValid:function(){return w(this)},isDSTShifted:function(){return this._a?this.isValid()&&m(this._a,(this._isUTC?bb.utc(this._a):bb(this._a)).toArray())>0:!1},parsingFlags:function(){return g({},this._pf)},invalidAt:function(){return this._pf.overflow},utc:function(){return this.zone(0)},local:function(){return this.zone(0),this._isUTC=!1,this},format:function(a){var b=D(this,a||bb.defaultFormat);return this.lang().postformat(b)},add:function(a,b){var c;return c="string"==typeof a?bb.duration(+b,a):bb.duration(a,b),j(this,c,1),this},subtract:function(a,b){var c;return c="string"==typeof a?bb.duration(+b,a):bb.duration(a,b),j(this,c,-1),this},diff:function(a,b,c){var d,e,f=this._isUTC?bb(a).zone(this._offset||0):bb(a).local(),g=6e4*(this.zone()-f.zone());return b=n(b),"year"===b||"month"===b?(d=432e5*(this.daysInMonth()+f.daysInMonth()),e=12*(this.year()-f.year())+(this.month()-f.month()),e+=(this-bb(this).startOf("month")-(f-bb(f).startOf("month")))/d,e-=6e4*(this.zone()-bb(this).startOf("month").zone()-(f.zone()-bb(f).startOf("month").zone()))/d,"year"===b&&(e/=12)):(d=this-f,e="second"===b?d/1e3:"minute"===b?d/6e4:"hour"===b?d/36e5:"day"===b?(d-g)/864e5:"week"===b?(d-g)/6048e5:d),c?e:h(e)},from:function(a,b){return bb.duration(this.diff(a)).lang(this.lang()._abbr).humanize(!b)},fromNow:function(a){return this.from(bb(),a)},calendar:function(){var a=this.diff(bb().zone(this.zone()).startOf("day"),"days",!0),b=-6>a?"sameElse":-1>a?"lastWeek":0>a?"lastDay":1>a?"sameDay":2>a?"nextDay":7>a?"nextWeek":"sameElse";return this.format(this.lang().calendar(b,this))},isLeapYear:function(){return t(this.year())},isDST:function(){return this.zone()<this.clone().month(0).zone()||this.zone()<this.clone().month(5).zone()},day:function(a){var b=this._isUTC?this._d.getUTCDay():this._d.getDay();return null!=a?(a=T(a,this.lang()),this.add({d:a-b})):b},month:function(a){var b,c=this._isUTC?"UTC":"";return null!=a?"string"==typeof a&&(a=this.lang().monthsParse(a),"number"!=typeof a)?this:(b=this.date(),this.date(1),this._d["set"+c+"Month"](a),this.date(Math.min(b,this.daysInMonth())),bb.updateOffset(this),this):this._d["get"+c+"Month"]()},startOf:function(a){switch(a=n(a)){case"year":this.month(0);case"month":this.date(1);case"week":case"isoWeek":case"day":this.hours(0);case"hour":this.minutes(0);case"minute":this.seconds(0);case"second":this.milliseconds(0)}return"week"===a?this.weekday(0):"isoWeek"===a&&this.isoWeekday(1),this},endOf:function(a){return a=n(a),this.startOf(a).add("isoWeek"===a?"week":a,1).subtract("ms",1)},isAfter:function(a,b){return b="undefined"!=typeof b?b:"millisecond",+this.clone().startOf(b)>+bb(a).startOf(b)},isBefore:function(a,b){return b="undefined"!=typeof b?b:"millisecond",+this.clone().startOf(b)<+bb(a).startOf(b)},isSame:function(a,b){return b="undefined"!=typeof b?b:"millisecond",+this.clone().startOf(b)===+bb(a).startOf(b)},min:function(a){return a=bb.apply(null,arguments),this>a?this:a},max:function(a){return a=bb.apply(null,arguments),a>this?this:a},zone:function(a){var b=this._offset||0;return null==a?this._isUTC?b:this._d.getTimezoneOffset():("string"==typeof a&&(a=G(a)),Math.abs(a)<16&&(a=60*a),this._offset=a,this._isUTC=!0,b!==a&&j(this,bb.duration(b-a,"m"),1,!0),this)},zoneAbbr:function(){return this._isUTC?"UTC":""},zoneName:function(){return this._isUTC?"Coordinated Universal Time":""},parseZone:function(){return"string"==typeof this._i&&this.zone(this._i),this},hasAlignedHourOffset:function(a){return a=a?bb(a).zone():0,0===(this.zone()-a)%60},daysInMonth:function(){return r(this.year(),this.month())},dayOfYear:function(a){var b=eb((bb(this).startOf("day")-bb(this).startOf("year"))/864e5)+1;return null==a?b:this.add("d",a-b)},weekYear:function(a){var b=W(this,this.lang()._week.dow,this.lang()._week.doy).year;return null==a?b:this.add("y",a-b)},isoWeekYear:function(a){var b=W(this,1,4).year;return null==a?b:this.add("y",a-b)},week:function(a){var b=this.lang().week(this);return null==a?b:this.add("d",7*(a-b))},isoWeek:function(a){var b=W(this,1,4).week;return null==a?b:this.add("d",7*(a-b))},weekday:function(a){var b=(this.day()+7-this.lang()._week.dow)%7;return null==a?b:this.add("d",a-b)},isoWeekday:function(a){return null==a?this.day()||7:this.day(this.day()%7?a:a-7)},get:function(a){return a=n(a),this[a]()},set:function(a,b){return a=n(a),"function"==typeof this[a]&&this[a](b),this},lang:function(b){return b===a?this._lang:(this._lang=A(b),this)}}),cb=0;cb<Hb.length;cb++)Z(Hb[cb].toLowerCase().replace(/s$/,""),Hb[cb]);Z("year","FullYear"),bb.fn.days=bb.fn.day,bb.fn.months=bb.fn.month,bb.fn.weeks=bb.fn.week,bb.fn.isoWeeks=bb.fn.isoWeek,bb.fn.toJSON=bb.fn.toISOString,g(bb.duration.fn=f.prototype,{_bubble:function(){var a,b,c,d,e=this._milliseconds,f=this._days,g=this._months,i=this._data;i.milliseconds=e%1e3,a=h(e/1e3),i.seconds=a%60,b=h(a/60),i.minutes=b%60,c=h(b/60),i.hours=c%24,f+=h(c/24),i.days=f%30,g+=h(f/30),i.months=g%12,d=h(g/12),i.years=d},weeks:function(){return h(this.days()/7)},valueOf:function(){return this._milliseconds+864e5*this._days+2592e6*(this._months%12)+31536e6*q(this._months/12)},humanize:function(a){var b=+this,c=V(b,!a,this.lang());return a&&(c=this.lang().pastFuture(b,c)),this.lang().postformat(c)},add:function(a,b){var c=bb.duration(a,b);return this._milliseconds+=c._milliseconds,this._days+=c._days,this._months+=c._months,this._bubble(),this},subtract:function(a,b){var c=bb.duration(a,b);return this._milliseconds-=c._milliseconds,this._days-=c._days,this._months-=c._months,this._bubble(),this},get:function(a){return a=n(a),this[a.toLowerCase()+"s"]()},as:function(a){return a=n(a),this["as"+a.charAt(0).toUpperCase()+a.slice(1)+"s"]()},lang:bb.fn.lang,toIsoString:function(){var a=Math.abs(this.years()),b=Math.abs(this.months()),c=Math.abs(this.days()),d=Math.abs(this.hours()),e=Math.abs(this.minutes()),f=Math.abs(this.seconds()+this.milliseconds()/1e3);return this.asSeconds()?(this.asSeconds()<0?"-":"")+"P"+(a?a+"Y":"")+(b?b+"M":"")+(c?c+"D":"")+(d||e||f?"T":"")+(d?d+"H":"")+(e?e+"M":"")+(f?f+"S":""):"P0D"}});for(cb in Ib)Ib.hasOwnProperty(cb)&&(_(cb,Ib[cb]),$(cb.toLowerCase()));_("Weeks",6048e5),bb.duration.fn.asMonths=function(){return(+this-31536e6*this.years())/2592e6+12*this.years()},bb.lang("en",{ordinal:function(a){var b=a%10,c=1===q(a%100/10)?"th":1===b?"st":2===b?"nd":3===b?"rd":"th";return a+c}}),nb?(module.exports=bb,ab()):"function"==typeof define&&define.amd?define("moment",function(a,b,c){return c.config().noGlobal!==!0&&ab(),bb}):ab()}).call(this);
