# Supplementary material for: Lokiarchaea are close relatives of Euryarchaeota, not bridging the gap between prokaryotes and eukaryotes
Source: PLoS Genet. 2017 Jun 12;13(6):e1006810. doi: 10.1371/journal.pgen.1006810 (PMC5484517; doi:10.1371/journal.pgen.1006810)
Supplement: S1 Supporting information — The data related to the Loki 1 genome quality analysis can be interactively browsed through the included index.html file with an internet browser software. (ZIP) [file pgen.1006810.s041.zip › Supporting information 1/.html/chartsjs/src/Chart.Bar.js]

(function(){
	"use strict";

	var root = this,
		Chart = root.Chart,
		helpers = Chart.helpers;


	var defaultConfig = {
		//Boolean - Whether the scale should start at zero, or an order of magnitude down from the lowest value
		scaleBeginAtZero : true,

		//Boolean - Whether grid lines are shown across the chart
		scaleShowGridLines : true,

		//String - Colour of the grid lines
		scaleGridLineColor : "rgba(0,0,0,.05)",

		//Number - Width of the grid lines
		scaleGridLineWidth : 1,

		//Boolean - Whether to show horizontal lines (except X axis)
		scaleShowHorizontalLines: true,

		//Boolean - Whether to show vertical lines (except Y axis)
		scaleShowVerticalLines: true,

		//Boolean - If there is a stroke on each bar
		barShowStroke : true,

		//Number - Pixel width of the bar stroke
		barStrokeWidth : 2,

		//Number - Spacing between each of the X value sets
		barValueSpacing : 5,

		//Number - Spacing between data sets within X values
		barDatasetSpacing : 1,

		//String - A legend template
		legendTemplate : "<ul class=\"<%=name.toLowerCase()%>-legend\"><% for (var i=0; i<datasets.length; i++){%><li><span style=\"background-color:<%=datasets[i].fillColor%>\"></span><%if(datasets[i].label){%><%=datasets[i].label%><%}%></li><%}%></ul>"

	};


	Chart.Type.extend({
		name: "Bar",
		defaults : defaultConfig,
		initialize:  function(data){

			// Save data as a source for updating of values & methods
			this.data = data;

			//Expose options as a scope variable here so we can access it in the ScaleClass
			var options = this.options;

			this.ScaleClass = Chart.Scale.extend({
				offsetGridLines : true,
				calculateBarX : function(datasetCount, datasetIndex, barIndex){
					//Reusable method for calculating the xPosition of a given bar based on datasetIndex & width of the bar
					var xWidth = this.calculateBaseWidth(),
						xAbsolute = this.calculateX(barIndex) - (xWidth/2),
						barWidth = this.calculateBarWidth(datasetCount);

					return xAbsolute + (barWidth * datasetIndex) + (datasetIndex * options.barDatasetSpacing) + barWidth/2;
				},
				calculateBaseWidth : function(){
					return (this.calculateX(1) - this.calculateX(0)) - (2*options.barValueSpacing);
				},
				calculateBarWidth : function(datasetCount){
					//The padding between datasets is to the right of each bar, providing that there are more than 1 dataset
					var baseWidth = this.calculateBaseWidth() - ((datasetCount - 1) * options.barDatasetSpacing);

					return (baseWidth / datasetCount);
				}
			});

			this.datasets = [];

			//Set up tooltip events on the chart
			if (this.options.showTooltips){
				helpers.bindEvents(this, this.options.tooltipEvents, function(evt){
					var activeBars = (evt.type !== 'mouseout') ? this.getBarsAtEvent(evt) : [];

					this.eachBars(function(bar){
						bar.restore(['fillColor', 'strokeColor']);
					});
					helpers.each(activeBars, function(activeBar){
						activeBar.fillColor = activeBar.highlightFill;
						activeBar.strokeColor = activeBar.highlightStroke;
					});
					this.showTooltip(activeBars);
				});
			}

			//Declare the extension of the default point, to cater for the options passed in to the constructor
			this.BarClass = Chart.Rectangle.extend({
				strokeWidth : this.options.barStrokeWidth,
				showStroke : this.options.barShowStroke,
				ctx : this.chart.ctx
			});

			//Iterate through each of the datasets, and build this into a property of the chart
			helpers.each(data.datasets,function(dataset,datasetIndex){

				var datasetObject = {
					label : dataset.label || null,
					fillColor : dataset.fillColor,
					strokeColor : dataset.strokeColor,
					bars : []
				};

				this.datasets.push(datasetObject);

				helpers.each(dataset.data,function(dataPoint,index){
					//Add a new point for each piece of data, passing any required data to draw.
					datasetObject.bars.push(new this.BarClass({
						value : dataPoint,
						label : data.labels[index],
						datasetLabel: dataset.label,
						strokeColor : dataset.strokeColor,
						fillColor : dataset.fillColor,
						highlightFill : dataset.highlightFill || dataset.fillColor,
						highlightStroke : dataset.highlightStroke || dataset.strokeColor
					}));
				},this);

			},this);

			this.buildScale(data.labels);

			this.BarClass.prototype.base = this.scale.endPoint;

			this.eachBars(function(bar, index, datasetIndex){
				helpers.extend(bar, {
					width : this.scale.calculateBarWidth(this.datasets.length),
					x: this.scale.calculateBarX(this.datasets.length, datasetIndex, index),
					y: this.scale.endPoint
				});
				bar.save();
			}, this);

			this.render();
		},
		update : function(){
			//Iterate through each of the datasets, and build this into a property of the chart
			helpers.each(this.data.datasets,function(dataset,datasetIndex){

				helpers.extend(this.datasets[datasetIndex], {
					label : dataset.label || null,
					fillColor : dataset.fillColor,
					strokeColor : dataset.strokeColor,
				});

				helpers.each(dataset.data,function(dataPoint,index){
					helpers.extend(this.datasets[datasetIndex].bars[index], {
						value : dataPoint,
						label : this.data.labels[index],
						datasetLabel: dataset.label,
						strokeColor : dataset.strokeColor,
						fillColor : dataset.fillColor,
						highlightFill : dataset.highlightFill || dataset.fillColor,
						highlightStroke : dataset.highlightStroke || dataset.strokeColor
					});
				},this);

			},this);

			this.scale.update();
			// Reset any highlight colours before updating.
			helpers.each(this.activeElements, function(activeElement){
				activeElement.restore(['fillColor', 'strokeColor']);
			});

			this.eachBars(function(bar){
				bar.save();
			});
			this.render();
		},
		eachBars : function(callback){
			helpers.each(this.datasets,function(dataset, datasetIndex){
				helpers.each(dataset.bars, callback, this, datasetIndex);
			},this);
		},
		getBarsAtEvent : function(e){
			var barsArray = [],
				eventPosition = helpers.getRelativePosition(e),
				datasetIterator = function(dataset){
					barsArray.push(dataset.bars[barIndex]);
				},
				barIndex;

			for (var datasetIndex = 0; datasetIndex < this.datasets.length; datasetIndex++) {
				for (barIndex = 0; barIndex < this.datasets[datasetIndex].bars.length; barIndex++) {
					if (this.datasets[datasetIndex].bars[barIndex].inRange(eventPosition.x,eventPosition.y)){
						helpers.each(this.datasets, datasetIterator);
						return barsArray;
					}
				}
			}

			return barsArray;
		},
		buildScale : function(labels){
			var self = this;

			var dataTotal = function(){
				var values = [];
				self.eachBars(function(bar){
					values.push(bar.value);
				});
				return values;
			};

			var scaleOptions = {
				templateString : this.options.scaleLabel,
				height : this.chart.height,
				width : this.chart.width,
				ctx : this.chart.ctx,
				textColor : this.options.scaleFontColor,
				fontSize : this.options.scaleFontSize,
				fontStyle : this.options.scaleFontStyle,
				fontFamily : this.options.scaleFontFamily,
				valuesCount : labels.length,
				beginAtZero : this.options.scaleBeginAtZero,
				integersOnly : this.options.scaleIntegersOnly,
				calculateYRange: function(currentHeight){
					var updatedRanges = helpers.calculateScaleRange(
						dataTotal(),
						currentHeight,
						this.fontSize,
						this.beginAtZero,
						this.integersOnly
					);
					helpers.extend(this, updatedRanges);
				},
				xLabels : labels,
				font : helpers.fontString(this.options.scaleFontSize, this.options.scaleFontStyle, this.options.scaleFontFamily),
				lineWidth : this.options.scaleLineWidth,
				lineColor : this.options.scaleLineColor,
				showHorizontalLines : this.options.scaleShowHorizontalLines,
				showVerticalLines : this.options.scaleShowVerticalLines,
				gridLineWidth : (this.options.scaleShowGridLines) ? this.options.scaleGridLineWidth : 0,
				gridLineColor : (this.options.scaleShowGridLines) ? this.options.scaleGridLineColor : "rgba(0,0,0,0)",
				padding : (this.options.showScale) ? 0 : (this.options.barShowStroke) ? this.options.barStrokeWidth : 0,
				showLabels : this.options.scaleShowLabels,
				display : this.options.showScale
			};

			if (this.options.scaleOverride){
				helpers.extend(scaleOptions, {
					calculateYRange: helpers.noop,
					steps: this.options.scaleSteps,
					stepValue: this.options.scaleStepWidth,
					min: this.options.scaleStartValue,
					max: this.options.scaleStartValue + (this.options.scaleSteps * this.options.scaleStepWidth)
				});
			}

			this.scale = new this.ScaleClass(scaleOptions);
		},
		addData : function(valuesArray,label){
			//Map the values array for each of the datasets
			helpers.each(valuesArray,function(value,datasetIndex){
				//Add a new point for each piece of data, passing any required data to draw.
				this.datasets[datasetIndex].bars.push(new this.BarClass({
					value : value,
					label : label,
					datasetLabel: this.datasets[datasetIndex].label,
					x: this.scale.calculateBarX(this.datasets.length, datasetIndex, this.scale.valuesCount+1),
					y: this.scale.endPoint,
					width : this.scale.calculateBarWidth(this.datasets.length),
					base : this.scale.endPoint,
					strokeColor : this.datasets[datasetIndex].strokeColor,
					fillColor : this.datasets[datasetIndex].fillColor
				}));
			},this);

			this.scale.addXLabel(label);
			//Then re-render the chart.
			this.update();
		},
		removeData : function(){
			this.scale.removeXLabel();
			//Then re-render the chart.
			helpers.each(this.datasets,function(dataset){
				dataset.bars.shift();
			},this);
			this.update();
		},
		reflow : function(){
			helpers.extend(this.BarClass.prototype,{
				y: this.scale.endPoint,
				base : this.scale.endPoint
			});
			var newScaleProps = helpers.extend({
				height : this.chart.height,
				width : this.chart.width
			});
			this.scale.update(newScaleProps);
		},
		draw : function(ease){
			var easingDecimal = ease || 1;
			this.clear();

			var ctx = this.chart.ctx;

			this.scale.draw(easingDecimal);

			//Draw all the bars for each dataset
			helpers.each(this.datasets,function(dataset,datasetIndex){
				helpers.each(dataset.bars,function(bar,index){
					if (bar.hasValue()){
						bar.base = this.scale.endPoint;
						//Transition then draw
						bar.transition({
							x : this.scale.calculateBarX(this.datasets.length, datasetIndex, index),
							y : this.scale.calculateY(bar.value),
							width : this.scale.calculateBarWidth(this.datasets.length)
						}, easingDecimal).draw();
					}
				},this);

			},this);
		}
	});


}).call(this);
