# Supplementary material for: Lokiarchaea are close relatives of Euryarchaeota, not bridging the gap between prokaryotes and eukaryotes
Source: PLoS Genet. 2017 Jun 12;13(6):e1006810. doi: 10.1371/journal.pgen.1006810 (PMC5484517; doi:10.1371/journal.pgen.1006810)
Supplement: S1 Supporting information — The data related to the Loki 1 genome quality analysis can be interactively browsed through the included index.html file with an internet browser software. (ZIP) [file pgen.1006810.s041.zip › Supporting information 1/.html/chartsjs/src/Chart.Radar.js]

(function(){
	"use strict";

	var root = this,
		Chart = root.Chart,
		helpers = Chart.helpers;


	Chart.Type.extend({
		name: "Radar",
		defaults:{
			//Boolean - Whether to show lines for each scale point
			scaleShowLine : true,

			//Boolean - Whether we show the angle lines out of the radar
			angleShowLineOut : true,

			//Boolean - Whether to show labels on the scale
			scaleShowLabels : false,

			// Boolean - Whether the scale should begin at zero
			scaleBeginAtZero : true,

			//String - Colour of the angle line
			angleLineColor : "rgba(0,0,0,.1)",

			//Number - Pixel width of the angle line
			angleLineWidth : 1,

			//String - Point label font declaration
			pointLabelFontFamily : "'Arial'",

			//String - Point label font weight
			pointLabelFontStyle : "normal",

			//Number - Point label font size in pixels
			pointLabelFontSize : 10,

			//String - Point label font colour
			pointLabelFontColor : "#666",

			//Boolean - Whether to show a dot for each point
			pointDot : true,

			//Number - Radius of each point dot in pixels
			pointDotRadius : 3,

			//Number - Pixel width of point dot stroke
			pointDotStrokeWidth : 1,

			//Number - amount extra to add to the radius to cater for hit detection outside the drawn point
			pointHitDetectionRadius : 20,

			//Boolean - Whether to show a stroke for datasets
			datasetStroke : true,

			//Number - Pixel width of dataset stroke
			datasetStrokeWidth : 2,

			//Boolean - Whether to fill the dataset with a colour
			datasetFill : true,

			//String - A legend template
			legendTemplate : "<ul class=\"<%=name.toLowerCase()%>-legend\"><% for (var i=0; i<datasets.length; i++){%><li><span style=\"background-color:<%=datasets[i].strokeColor%>\"></span><%if(datasets[i].label){%><%=datasets[i].label%><%}%></li><%}%></ul>"

		},

		initialize: function(data){
			// Save data as a source for updating of values & methods
			this.data = data;

			this.PointClass = Chart.Point.extend({
				strokeWidth : this.options.pointDotStrokeWidth,
				radius : this.options.pointDotRadius,
				display: this.options.pointDot,
				hitDetectionRadius : this.options.pointHitDetectionRadius,
				ctx : this.chart.ctx
			});

			this.datasets = [];

			this.buildScale(data);

			//Set up tooltip events on the chart
			if (this.options.showTooltips){
				helpers.bindEvents(this, this.options.tooltipEvents, function(evt){
					var activePointsCollection = (evt.type !== 'mouseout') ? this.getPointsAtEvent(evt) : [];

					this.eachPoints(function(point){
						point.restore(['fillColor', 'strokeColor']);
					});
					helpers.each(activePointsCollection, function(activePoint){
						activePoint.fillColor = activePoint.highlightFill;
						activePoint.strokeColor = activePoint.highlightStroke;
					});

					this.showTooltip(activePointsCollection);
				});
			}

			//Iterate through each of the datasets, and build this into a property of the chart
			helpers.each(data.datasets,function(dataset){

				var datasetObject = {
					label: dataset.label || null,
					fillColor : dataset.fillColor,
					strokeColor : dataset.strokeColor,
					pointColor : dataset.pointColor,
					pointStrokeColor : dataset.pointStrokeColor,
					points : []
				};

				this.datasets.push(datasetObject);

				helpers.each(dataset.data,function(dataPoint,index){
					//Add a new point for each piece of data, passing any required data to draw.
					var pointPosition;
					if (!this.scale.animation){
						pointPosition = this.scale.getPointPosition(index, this.scale.calculateCenterOffset(dataPoint));
					}
					datasetObject.points.push(new this.PointClass({
						value : dataPoint,
						label : data.labels[index],
						datasetLabel: dataset.label,
						x: (this.options.animation) ? this.scale.xCenter : pointPosition.x,
						y: (this.options.animation) ? this.scale.yCenter : pointPosition.y,
						strokeColor : dataset.pointStrokeColor,
						fillColor : dataset.pointColor,
						highlightFill : dataset.pointHighlightFill || dataset.pointColor,
						highlightStroke : dataset.pointHighlightStroke || dataset.pointStrokeColor
					}));
				},this);

			},this);

			this.render();
		},
		eachPoints : function(callback){
			helpers.each(this.datasets,function(dataset){
				helpers.each(dataset.points,callback,this);
			},this);
		},

		getPointsAtEvent : function(evt){
			var mousePosition = helpers.getRelativePosition(evt),
				fromCenter = helpers.getAngleFromPoint({
					x: this.scale.xCenter,
					y: this.scale.yCenter
				}, mousePosition);

			var anglePerIndex = (Math.PI * 2) /this.scale.valuesCount,
				pointIndex = Math.round((fromCenter.angle - Math.PI * 1.5) / anglePerIndex),
				activePointsCollection = [];

			// If we're at the top, make the pointIndex 0 to get the first of the array.
			if (pointIndex >= this.scale.valuesCount || pointIndex < 0){
				pointIndex = 0;
			}

			if (fromCenter.distance <= this.scale.drawingArea){
				helpers.each(this.datasets, function(dataset){
					activePointsCollection.push(dataset.points[pointIndex]);
				});
			}

			return activePointsCollection;
		},

		buildScale : function(data){
			this.scale = new Chart.RadialScale({
				display: this.options.showScale,
				fontStyle: this.options.scaleFontStyle,
				fontSize: this.options.scaleFontSize,
				fontFamily: this.options.scaleFontFamily,
				fontColor: this.options.scaleFontColor,
				showLabels: this.options.scaleShowLabels,
				showLabelBackdrop: this.options.scaleShowLabelBackdrop,
				backdropColor: this.options.scaleBackdropColor,
				backdropPaddingY : this.options.scaleBackdropPaddingY,
				backdropPaddingX: this.options.scaleBackdropPaddingX,
				lineWidth: (this.options.scaleShowLine) ? this.options.scaleLineWidth : 0,
				lineColor: this.options.scaleLineColor,
				angleLineColor : this.options.angleLineColor,
				angleLineWidth : (this.options.angleShowLineOut) ? this.options.angleLineWidth : 0,
				// Point labels at the edge of each line
				pointLabelFontColor : this.options.pointLabelFontColor,
				pointLabelFontSize : this.options.pointLabelFontSize,
				pointLabelFontFamily : this.options.pointLabelFontFamily,
				pointLabelFontStyle : this.options.pointLabelFontStyle,
				height : this.chart.height,
				width: this.chart.width,
				xCenter: this.chart.width/2,
				yCenter: this.chart.height/2,
				ctx : this.chart.ctx,
				templateString: this.options.scaleLabel,
				labels: data.labels,
				valuesCount: data.datasets[0].data.length
			});

			this.scale.setScaleSize();
			this.updateScaleRange(data.datasets);
			this.scale.buildYLabels();
		},
		updateScaleRange: function(datasets){
			var valuesArray = (function(){
				var totalDataArray = [];
				helpers.each(datasets,function(dataset){
					if (dataset.data){
						totalDataArray = totalDataArray.concat(dataset.data);
					}
					else {
						helpers.each(dataset.points, function(point){
							totalDataArray.push(point.value);
						});
					}
				});
				return totalDataArray;
			})();


			var scaleSizes = (this.options.scaleOverride) ?
				{
					steps: this.options.scaleSteps,
					stepValue: this.options.scaleStepWidth,
					min: this.options.scaleStartValue,
					max: this.options.scaleStartValue + (this.options.scaleSteps * this.options.scaleStepWidth)
				} :
				helpers.calculateScaleRange(
					valuesArray,
					helpers.min([this.chart.width, this.chart.height])/2,
					this.options.scaleFontSize,
					this.options.scaleBeginAtZero,
					this.options.scaleIntegersOnly
				);

			helpers.extend(
				this.scale,
				scaleSizes
			);

		},
		addData : function(valuesArray,label){
			//Map the values array for each of the datasets
			this.scale.valuesCount++;
			helpers.each(valuesArray,function(value,datasetIndex){
				var pointPosition = this.scale.getPointPosition(this.scale.valuesCount, this.scale.calculateCenterOffset(value));
				this.datasets[datasetIndex].points.push(new this.PointClass({
					value : value,
					label : label,
					datasetLabel: this.datasets[datasetIndex].label,
					x: pointPosition.x,
					y: pointPosition.y,
					strokeColor : this.datasets[datasetIndex].pointStrokeColor,
					fillColor : this.datasets[datasetIndex].pointColor
				}));
			},this);

			this.scale.labels.push(label);

			this.reflow();

			this.update();
		},
		removeData : function(){
			this.scale.valuesCount--;
			this.scale.labels.shift();
			helpers.each(this.datasets,function(dataset){
				dataset.points.shift();
			},this);
			this.reflow();
			this.update();
		},
		update : function(){
			//Iterate through each of the datasets, and build this into a property of the chart
			helpers.each(this.data.datasets,function(dataset,datasetIndex){

				helpers.extend(this.datasets[datasetIndex], {
					label : dataset.label || null,
					fillColor : dataset.fillColor,
					strokeColor : dataset.strokeColor,
					pointColor : dataset.pointColor,
					pointStrokeColor : dataset.pointStrokeColor,
				});

				helpers.each(dataset.data,function(dataPoint,index){
					helpers.extend(this.datasets[datasetIndex].points[index], {
						value : dataPoint,
						label : this.data.labels[index],
						datasetLabel: dataset.label,
						strokeColor : dataset.pointStrokeColor,
						fillColor : dataset.pointColor,
						highlightFill : dataset.pointHighlightFill || dataset.pointColor,
						highlightStroke : dataset.pointHighlightStroke || dataset.pointStrokeColor
					});
				},this);

			},this);
			
			this.eachPoints(function(point){
				point.save();
			});
			this.reflow();
			this.render();
		},
		reflow: function(){
			helpers.extend(this.scale, {
				width : this.chart.width,
				height: this.chart.height,
				size : helpers.min([this.chart.width, this.chart.height]),
				xCenter: this.chart.width/2,
				yCenter: this.chart.height/2
			});
			this.updateScaleRange(this.datasets);
			this.scale.setScaleSize();
			this.scale.buildYLabels();
		},
		draw : function(ease){
			var easeDecimal = ease || 1,
				ctx = this.chart.ctx;
			this.clear();
			this.scale.draw();

			helpers.each(this.datasets,function(dataset){

				//Transition each point first so that the line and point drawing isn't out of sync
				helpers.each(dataset.points,function(point,index){
					if (point.hasValue()){
						point.transition(this.scale.getPointPosition(index, this.scale.calculateCenterOffset(point.value)), easeDecimal);
					}
				},this);


				//Draw the line between all the points
				ctx.lineWidth = this.options.datasetStrokeWidth;
				ctx.strokeStyle = dataset.strokeColor;
				ctx.beginPath();
				helpers.each(dataset.points,function(point,index){
					if (index === 0){
						ctx.moveTo(point.x,point.y);
					}
					else{
						ctx.lineTo(point.x,point.y);
					}
				},this);
				ctx.closePath();
				ctx.stroke();

				ctx.fillStyle = dataset.fillColor;
				ctx.fill();

				//Now draw the points over the line
				//A little inefficient double looping, but better than the line
				//lagging behind the point positions
				helpers.each(dataset.points,function(point){
					if (point.hasValue()){
						point.draw();
					}
				});

			},this);

		}

	});


}).call(this);
