# Supplementary material for: Lokiarchaea are close relatives of Euryarchaeota, not bridging the gap between prokaryotes and eukaryotes
Source: PLoS Genet. 2017 Jun 12;13(6):e1006810. doi: 10.1371/journal.pgen.1006810 (PMC5484517; doi:10.1371/journal.pgen.1006810)
Supplement: S1 Supporting information — The data related to the Loki 1 genome quality analysis can be interactively browsed through the included index.html file with an internet browser software. (ZIP) [file pgen.1006810.s041.zip › Supporting information 1/.html/chartsjs/package.json]

{
  "name": "chart.js",
  "homepage": "http://www.chartjs.org",
  "description": "Simple HTML5 charts using the canvas element.",
  "version": "1.0.2",
  "main": "Chart.js",
  "repository": {
    "type": "git",
    "url": "https://github.com/nnnick/Chart.js.git"
  },
  "dependences": {},
  "devDependencies": {
    "gulp": "3.5.x",
    "gulp-concat": "~2.1.x",
    "gulp-connect": "~2.0.5",
    "gulp-jshint": "~1.5.1",
    "gulp-replace": "^0.4.0",
    "gulp-size": "~0.4.0",
    "gulp-uglify": "~0.2.x",
    "gulp-util": "~2.2.x",
    "gulp-html-validator": "^0.0.2",
    "inquirer": "^0.5.1",
    "semver": "^3.0.1"
  },
  "spm": {
    "main": "Chart.js"
  }
}
