# Supplementary material for: Lokiarchaea are close relatives of Euryarchaeota, not bridging the gap between prokaryotes and eukaryotes
Source: PLoS Genet. 2017 Jun 12;13(6):e1006810. doi: 10.1371/journal.pgen.1006810 (PMC5484517; doi:10.1371/journal.pgen.1006810)
Supplement: S1 Supporting information — The data related to the Loki 1 genome quality analysis can be interactively browsed through the included index.html file with an internet browser software. (ZIP) [file pgen.1006810.s041.zip › Supporting information 1/.html/css/anvio.css]

/*!
 * Start Bootstrap - Full Width Pics HTML Template (http://startbootstrap.com)
 * Code licensed under the Apache License v2.0.
 * For details, see http://www.apache.org/licenses/LICENSE-2.0.
 */

body {
    margin-top: 0px; /* Required margin for .navbar-fixed-top. Remove if using .navbar-static-top. Change if height of navigation changes. */
	background: url('../pics/bg.jpg') center center scroll;
}

.header-summary-div {
  width: 80%;
  padding-left: 15px;
  margin-left: 15px;
  margin-right: 10px;
  display: table;
  height: 200px;
  overflow: hidden;
}

.header-text {
    display: table-cell;
    vertical-align: middle;
    padding-left: 30px;
    font-size: 150%;
}

.image-bg-fluid-height,
.image-bg-fixed-height {
    -webkit-background-size: cover;
    -moz-background-size: cover;
    background-size: cover;
    -o-background-size: cover;
}

.image-bg-fluid-height {
	background: url('../pics/fractal.jpg') center center scroll;
    padding-top: 75px;
    padding-bottom: 25px;
    border-bottom: 1px #808080 solid;
}

.image-bg-fixed-height {
	background: url('../pics/fractal.jpg') center center scroll;
    height: 200px;
}

.img-center {
	margin: 0 auto;
}

header {
    margin-bottom: 20px;
}

section {
}

.section-heading {
    margin-top: 10px;
    font-size: 4em;
}

.group-tag-line {
    font-size: 1.3em;
    width: 96%;
    border-bottom: 1px dashed #A59292;
    padding-left: 20px;
    font-weight: bold;
    opacity: 0.4;
    background-color: #E3E4D1;
    border-radius: 15px;
}

.section-lead {
    margin: 30px 0;
}

.group-buttons {
    width: 90%;
    margin: 20px;
}

.section-paragraph {
    margin: 30px 0;
}

footer {
    margin: 50px 0;
}

@media(max-width:768px) {
    section {
        padding-top: 25px;
        padding-bottom: 25px;
    }

    .section-heading {
        font-size: 2em;
    }
}
