# Supplementary material for: Lokiarchaea are close relatives of Euryarchaeota, not bridging the gap between prokaryotes and eukaryotes
Source: PLoS Genet. 2017 Jun 12;13(6):e1006810. doi: 10.1371/journal.pgen.1006810 (PMC5484517; doi:10.1371/journal.pgen.1006810)
Supplement: S1 Supporting information — The data related to the Loki 1 genome quality analysis can be interactively browsed through the included index.html file with an internet browser software. (ZIP) [file pgen.1006810.s041.zip › Supporting information 1/general_bins_summary.txt]

bins	taxon	total_length	num_contigs	N50	GC_content	percent_complete	percent_redundancy
Set_1	Unknown	33659	19	1614	34.0861867952	0.0	0.0
Set_2	Unknown	1060259	113	12452	30.9343786477	43.2098765432	0.617283950617
Set_3	Unknown	22261	7	3907	34.4764728976	0.617283950617	0.0
Set_4	Unknown	1864585	144	20695	30.789222757	71.6049382716	3.7037037037
Set_5	Unknown	558203	53	20269	31.5552864288	4.93827160494	0.617283950617
Set_6	Unknown	1601794	166	13501	31.3521450084	21.6049382716	2.46913580247
